# Supplementary material for: Research on combustion and emissions of heavy duty diesel engines under low-speed and low-load conditions in low temperature environments
Source: PLoS One. 2025 Feb 21;20(2):e0318933. doi: 10.1371/journal.pone.0318933 (PMC11844864; doi:10.1371/journal.pone.0318933)
Supplement: S1 File — (ZIP) [file pone.0318933.s001.zip]

Archive with 444 entries (424 files):
- 1000rpm_30%/
- 1000rpm_30%/1-1000rpm_30%load_biaoding/
- 1000rpm_30%/1-1000rpm_30%load_biaoding/thermo.out
- 1000rpm_30%/3-tigaojinqiwendu/
- 1000rpm_30%/3-tigaojinqiwendu/Tin282K/
- 1000rpm_30%/3-tigaojinqiwendu/Tin282K/amr.out
- 1000rpm_30%/3-tigaojinqiwendu/Tin282K/apparent-HR.out
- 1000rpm_30%/3-tigaojinqiwendu/Tin282K/bound1-wall.out
- 1000rpm_30%/3-tigaojinqiwendu/Tin282K/bound2-wall.out
- 1000rpm_30%/3-tigaojinqiwendu/Tin282K/bound3-wall.out
- 1000rpm_30%/3-tigaojinqiwendu/Tin282K/cell_count_ranks.out
- 1000rpm_30%/3-tigaojinqiwendu/Tin282K/cell_count_regions.out
- 1000rpm_30%/3-tigaojinqiwendu/Tin282K/dynamic.out
- 1000rpm_30%/3-tigaojinqiwendu/Tin282K/emissions.out
- 1000rpm_30%/3-tigaojinqiwendu/Tin282K/equiv_ratio_bin.out
- 1000rpm_30%/3-tigaojinqiwendu/Tin282K/map_1.210092e+02.out
- 1000rpm_30%/3-tigaojinqiwendu/Tin282K/mech_check.out
- 1000rpm_30%/3-tigaojinqiwendu/Tin282K/mem_usage.out
- 1000rpm_30%/3-tigaojinqiwendu/Tin282K/metis_map.out
- 1000rpm_30%/3-tigaojinqiwendu/Tin282K/mixing.out
- 1000rpm_30%/3-tigaojinqiwendu/Tin282K/passive.out
- 1000rpm_30%/3-tigaojinqiwendu/Tin282K/react_ratio_bin.out
- 1000rpm_30%/3-tigaojinqiwendu/Tin282K/soot_hiroy.out
- 1000rpm_30%/3-tigaojinqiwendu/Tin282K/species_mass.out
- 1000rpm_30%/3-tigaojinqiwendu/Tin282K/spray.out
- 1000rpm_30%/3-tigaojinqiwendu/Tin282K/spray_ecn.out
- 1000rpm_30%/3-tigaojinqiwendu/Tin282K/spray_map_1.210092e+02.out
- 1000rpm_30%/3-tigaojinqiwendu/Tin282K/spray_rate_inj0.out
- 1000rpm_30%/3-tigaojinqiwendu/Tin282K/spray_rate_inj1.out
- 1000rpm_30%/3-tigaojinqiwendu/Tin282K/temperature.out
- 1000rpm_30%/3-tigaojinqiwendu/Tin282K/thermo.out
- 1000rpm_30%/3-tigaojinqiwendu/Tin282K/time.out
- 1000rpm_30%/3-tigaojinqiwendu/Tin282K/turbulence.out
- 1000rpm_30%/3-tigaojinqiwendu/Tin302K/
- 1000rpm_30%/3-tigaojinqiwendu/Tin302K/amr.out
- 1000rpm_30%/3-tigaojinqiwendu/Tin302K/apparent-HR.out
- 1000rpm_30%/3-tigaojinqiwendu/Tin302K/bound1-wall.out
- 1000rpm_30%/3-tigaojinqiwendu/Tin302K/bound2-wall.out
- 1000rpm_30%/3-tigaojinqiwendu/Tin302K/bound3-wall.out
- 1000rpm_30%/3-tigaojinqiwendu/Tin302K/cell_count_ranks.out
- 1000rpm_30%/3-tigaojinqiwendu/Tin302K/cell_count_regions.out
- 1000rpm_30%/3-tigaojinqiwendu/Tin302K/dynamic.out
- 1000rpm_30%/3-tigaojinqiwendu/Tin302K/emissions.out
- 1000rpm_30%/3-tigaojinqiwendu/Tin302K/equiv_ratio_bin.out
- 1000rpm_30%/3-tigaojinqiwendu/Tin302K/map_1.213107e+02.out
- 1000rpm_30%/3-tigaojinqiwendu/Tin302K/mech_check.out
- 1000rpm_30%/3-tigaojinqiwendu/Tin302K/mem_usage.out
- 1000rpm_30%/3-tigaojinqiwendu/Tin302K/metis_map.out
- 1000rpm_30%/3-tigaojinqiwendu/Tin302K/mixing.out
- 1000rpm_30%/3-tigaojinqiwendu/Tin302K/passive.out
- 1000rpm_30%/3-tigaojinqiwendu/Tin302K/react_ratio_bin.out
- 1000rpm_30%/3-tigaojinqiwendu/Tin302K/soot_hiroy.out
- 1000rpm_30%/3-tigaojinqiwendu/Tin302K/species_mass.out
- 1000rpm_30%/3-tigaojinqiwendu/Tin302K/spray.out
- 1000rpm_30%/3-tigaojinqiwendu/Tin302K/spray_ecn.out
- 1000rpm_30%/3-tigaojinqiwendu/Tin302K/spray_map_1.213107e+02.out
- 1000rpm_30%/3-tigaojinqiwendu/Tin302K/spray_rate_inj0.out
- 1000rpm_30%/3-tigaojinqiwendu/Tin302K/spray_rate_inj1.out
- 1000rpm_30%/3-tigaojinqiwendu/Tin302K/temperature.out
- 1000rpm_30%/3-tigaojinqiwendu/Tin302K/thermo.out
- 1000rpm_30%/3-tigaojinqiwendu/Tin302K/time.out
- 1000rpm_30%/3-tigaojinqiwendu/Tin302K/turbulence.out
- 1000rpm_30%/3-tigaojinqiwendu/Tin322K/
- 1000rpm_30%/3-tigaojinqiwendu/Tin322K/amr.out
- 1000rpm_30%/3-tigaojinqiwendu/Tin322K/apparent-HR.out
- 1000rpm_30%/3-tigaojinqiwendu/Tin322K/bound1-wall.out
- 1000rpm_30%/3-tigaojinqiwendu/Tin322K/bound2-wall.out
- 1000rpm_30%/3-tigaojinqiwendu/Tin322K/bound3-wall.out
- 1000rpm_30%/3-tigaojinqiwendu/Tin322K/cell_count_ranks.out
- 1000rpm_30%/3-tigaojinqiwendu/Tin322K/cell_count_regions.out
- 1000rpm_30%/3-tigaojinqiwendu/Tin322K/dynamic.out
- 1000rpm_30%/3-tigaojinqiwendu/Tin322K/emissions.out
- 1000rpm_30%/3-tigaojinqiwendu/Tin322K/equiv_ratio_bin.out
- 1000rpm_30%/3-tigaojinqiwendu/Tin322K/map_1.210149e+02.out
- 1000rpm_30%/3-tigaojinqiwendu/Tin322K/mech_check.out
- 1000rpm_30%/3-tigaojinqiwendu/Tin322K/mem_usage.out
- 1000rpm_30%/3-tigaojinqiwendu/Tin322K/metis_map.out
- 1000rpm_30%/3-tigaojinqiwendu/Tin322K/mixing.out
- 1000rpm_30%/3-tigaojinqiwendu/Tin322K/passive.out
- 1000rpm_30%/3-tigaojinqiwendu/Tin322K/react_ratio_bin.out
- 1000rpm_30%/3-tigaojinqiwendu/Tin322K/soot_hiroy.out
- 1000rpm_30%/3-tigaojinqiwendu/Tin322K/species_mass.out
- 1000rpm_30%/3-tigaojinqiwendu/Tin322K/spray.out
- 1000rpm_30%/3-tigaojinqiwendu/Tin322K/spray_ecn.out
- 1000rpm_30%/3-tigaojinqiwendu/Tin322K/spray_map_1.210149e+02.out
- 1000rpm_30%/3-tigaojinqiwendu/Tin322K/spray_rate_inj0.out
- 1000rpm_30%/3-tigaojinqiwendu/Tin322K/spray_rate_inj1.out
- 1000rpm_30%/3-tigaojinqiwendu/Tin322K/temperature.out
- 1000rpm_30%/3-tigaojinqiwendu/Tin322K/thermo.out
- 1000rpm_30%/3-tigaojinqiwendu/Tin322K/time.out
- 1000rpm_30%/3-tigaojinqiwendu/Tin322K/turbulence.out
- 1000rpm_30%/3-tigaojinqiwendu/Tin342K/
- 1000rpm_30%/3-tigaojinqiwendu/Tin342K/amr.out
- 1000rpm_30%/3-tigaojinqiwendu/Tin342K/apparent-HR.out
- 1000rpm_30%/3-tigaojinqiwendu/Tin342K/bound1-wall.out
- 1000rpm_30%/3-tigaojinqiwendu/Tin342K/bound2-wall.out
- 1000rpm_30%/3-tigaojinqiwendu/Tin342K/bound3-wall.out
- 1000rpm_30%/3-tigaojinqiwendu/Tin342K/cell_count_ranks.out
- 1000rpm_30%/3-tigaojinqiwendu/Tin342K/cell_count_regions.out
- 1000rpm_30%/3-tigaojinqiwendu/Tin342K/dynamic.out
- 1000rpm_30%/3-tigaojinqiwendu/Tin342K/emissions.out
- 1000rpm_30%/3-tigaojinqiwendu/Tin342K/equiv_ratio_bin.out
- 1000rpm_30%/3-tigaojinqiwendu/Tin342K/map_1.211553e+02.out
- 1000rpm_30%/3-tigaojinqiwendu/Tin342K/mech_check.out
- 1000rpm_30%/3-tigaojinqiwendu/Tin342K/mem_usage.out
- 1000rpm_30%/3-tigaojinqiwendu/Tin342K/metis_map.out
- 1000rpm_30%/3-tigaojinqiwendu/Tin342K/mixing.out
- 1000rpm_30%/3-tigaojinqiwendu/Tin342K/passive.out
- 1000rpm_30%/3-tigaojinqiwendu/Tin342K/react_ratio_bin.out
- 1000rpm_30%/3-tigaojinqiwendu/Tin342K/soot_hiroy.out
- 1000rpm_30%/3-tigaojinqiwendu/Tin342K/species_mass.out
- 1000rpm_30%/3-tigaojinqiwendu/Tin342K/spray.out
- 1000rpm_30%/3-tigaojinqiwendu/Tin342K/spray_ecn.out
- 1000rpm_30%/3-tigaojinqiwendu/Tin342K/spray_map_1.211553e+02.out
- 1000rpm_30%/3-tigaojinqiwendu/Tin342K/spray_rate_inj0.out
- 1000rpm_30%/3-tigaojinqiwendu/Tin342K/spray_rate_inj1.out
- 1000rpm_30%/3-tigaojinqiwendu/Tin342K/temperature.out
- 1000rpm_30%/3-tigaojinqiwendu/Tin342K/thermo.out
- 1000rpm_30%/3-tigaojinqiwendu/Tin342K/time.out
- 1000rpm_30%/3-tigaojinqiwendu/Tin342K/turbulence.out
- 1000rpm_30%/4-gaibianpenyoudingshi/
- 1000rpm_30%/4-gaibianpenyoudingshi/-1/
- 1000rpm_30%/4-gaibianpenyoudingshi/-1/amr.out
- 1000rpm_30%/4-gaibianpenyoudingshi/-1/apparent-HR.out
- 1000rpm_30%/4-gaibianpenyoudingshi/-1/bound1-wall.out
- 1000rpm_30%/4-gaibianpenyoudingshi/-1/bound2-wall.out
- 1000rpm_30%/4-gaibianpenyoudingshi/-1/bound3-wall.out
- 1000rpm_30%/4-gaibianpenyoudingshi/-1/cell_count_ranks.out
- 1000rpm_30%/4-gaibianpenyoudingshi/-1/cell_count_regions.out
- 1000rpm_30%/4-gaibianpenyoudingshi/-1/dynamic.out
- 1000rpm_30%/4-gaibianpenyoudingshi/-1/emissions.out
- 1000rpm_30%/4-gaibianpenyoudingshi/-1/equiv_ratio_bin.out
- 1000rpm_30%/4-gaibianpenyoudingshi/-1/map_1.211957e+002.out
- 1000rpm_30%/4-gaibianpenyoudingshi/-1/mech_check.out
- 1000rpm_30%/4-gaibianpenyoudingshi/-1/mem_usage.out
- 1000rpm_30%/4-gaibianpenyoudingshi/-1/metis_map.out
- 1000rpm_30%/4-gaibianpenyoudingshi/-1/mixing.out
- 1000rpm_30%/4-gaibianpenyoudingshi/-1/passive.out
- 1000rpm_30%/4-gaibianpenyoudingshi/-1/react_ratio_bin.out
- 1000rpm_30%/4-gaibianpenyoudingshi/-1/soot_hiroy.out
- 1000rpm_30%/4-gaibianpenyoudingshi/-1/species_mass.out
- 1000rpm_30%/4-gaibianpenyoudingshi/-1/spray.out
- 1000rpm_30%/4-gaibianpenyoudingshi/-1/spray_ecn.out
- 1000rpm_30%/4-gaibianpenyoudingshi/-1/spray_map_1.211957e+002.out
- 1000rpm_30%/4-gaibianpenyoudingshi/-1/spray_rate_inj0.out
- 1000rpm_30%/4-gaibianpenyoudingshi/-1/spray_rate_inj1.out
- 1000rpm_30%/4-gaibianpenyoudingshi/-1/temperature.out
- 1000rpm_30%/4-gaibianpenyoudingshi/-1/thermo.out
- 1000rpm_30%/4-gaibianpenyoudingshi/-1/time.out
- 1000rpm_30%/4-gaibianpenyoudingshi/-1/turbulence.out
- 1000rpm_30%/4-gaibianpenyoudingshi/-3/
- 1000rpm_30%/4-gaibianpenyoudingshi/-3/amr.out
- 1000rpm_30%/4-gaibianpenyoudingshi/-3/apparent-HR.out
- 1000rpm_30%/4-gaibianpenyoudingshi/-3/bound1-wall.out
- 1000rpm_30%/4-gaibianpenyoudingshi/-3/bound2-wall.out
- 1000rpm_30%/4-gaibianpenyoudingshi/-3/bound3-wall.out
- 1000rpm_30%/4-gaibianpenyoudingshi/-3/cell_count_ranks.out
- 1000rpm_30%/4-gaibianpenyoudingshi/-3/cell_count_regions.out
- 1000rpm_30%/4-gaibianpenyoudingshi/-3/dynamic.out
- 1000rpm_30%/4-gaibianpenyoudingshi/-3/emissions.out
- 1000rpm_30%/4-gaibianpenyoudingshi/-3/equiv_ratio_bin.out
- 1000rpm_30%/4-gaibianpenyoudingshi/-3/map_1.212984e+02.out
- 1000rpm_30%/4-gaibianpenyoudingshi/-3/mech_check.out
- 1000rpm_30%/4-gaibianpenyoudingshi/-3/memory_usage.out
- 1000rpm_30%/4-gaibianpenyoudingshi/-3/metis_map.out
- 1000rpm_30%/4-gaibianpenyoudingshi/-3/metis_map_frozen.out
- 1000rpm_30%/4-gaibianpenyoudingshi/-3/mixing.out
- 1000rpm_30%/4-gaibianpenyoudingshi/-3/passive.out
- 1000rpm_30%/4-gaibianpenyoudingshi/-3/react_ratio_bin.out
- 1000rpm_30%/4-gaibianpenyoudingshi/-3/soot_hiroy.out
- 1000rpm_30%/4-gaibianpenyoudingshi/-3/species_mass.out
- 1000rpm_30%/4-gaibianpenyoudingshi/-3/spray.out
- 1000rpm_30%/4-gaibianpenyoudingshi/-3/spray_ecn.out
- 1000rpm_30%/4-gaibianpenyoudingshi/-3/spray_map_1.212984e+02.out
- 1000rpm_30%/4-gaibianpenyoudingshi/-3/spray_rate_inj0.out
- 1000rpm_30%/4-gaibianpenyoudingshi/-3/spray_rate_inj1.out
- 1000rpm_30%/4-gaibianpenyoudingshi/-3/temperature.out
- 1000rpm_30%/4-gaibianpenyoudingshi/-3/thermo.out
- 1000rpm_30%/4-gaibianpenyoudingshi/-3/time.out
- 1000rpm_30%/4-gaibianpenyoudingshi/-3/turbulence.out
- 1000rpm_30%/4-gaibianpenyoudingshi/1/
- 1000rpm_30%/4-gaibianpenyoudingshi/1/amr.out
- 1000rpm_30%/4-gaibianpenyoudingshi/1/apparent-HR.out
- 1000rpm_30%/4-gaibianpenyoudingshi/1/bound1-wall.out
- 1000rpm_30%/4-gaibianpenyoudingshi/1/bound2-wall.out
- 1000rpm_30%/4-gaibianpenyoudingshi/1/bound3-wall.out
- 1000rpm_30%/4-gaibianpenyoudingshi/1/cell_count_ranks.out
- 1000rpm_30%/4-gaibianpenyoudingshi/1/cell_count_regions.out
- 1000rpm_30%/4-gaibianpenyoudingshi/1/dynamic.out
- 1000rpm_30%/4-gaibianpenyoudingshi/1/emissions.out
- 1000rpm_30%/4-gaibianpenyoudingshi/1/equiv_ratio_bin.out
- 1000rpm_30%/4-gaibianpenyoudingshi/1/map_1.214435e+002.out
- 1000rpm_30%/4-gaibianpenyoudingshi/1/mech_check.out
- 1000rpm_30%/4-gaibianpenyoudingshi/1/mem_usage.out
- 1000rpm_30%/4-gaibianpenyoudingshi/1/metis_map.out
- 1000rpm_30%/4-gaibianpenyoudingshi/1/mixing.out
- 1000rpm_30%/4-gaibianpenyoudingshi/1/passive.out
- 1000rpm_30%/4-gaibianpenyoudingshi/1/react_ratio_bin.out
- 1000rpm_30%/4-gaibianpenyoudingshi/1/soot_hiroy.out
- 1000rpm_30%/4-gaibianpenyoudingshi/1/species_mass.out
- 1000rpm_30%/4-gaibianpenyoudingshi/1/spray.out
- 1000rpm_30%/4-gaibianpenyoudingshi/1/spray_ecn.out
- 1000rpm_30%/4-gaibianpenyoudingshi/1/spray_map_1.214435e+002.out
- 1000rpm_30%/4-gaibianpenyoudingshi/1/spray_rate_inj0.out
- 1000rpm_30%/4-gaibianpenyoudingshi/1/spray_rate_inj1.out
- 1000rpm_30%/4-gaibianpenyoudingshi/1/temperature.out
- 1000rpm_30%/4-gaibianpenyoudingshi/1/thermo.out
- 1000rpm_30%/4-gaibianpenyoudingshi/1/time.out
- 1000rpm_30%/4-gaibianpenyoudingshi/1/turbulence.out
- 1000rpm_30%/4-gaibianpenyoudingshi/3/
- 1000rpm_30%/4-gaibianpenyoudingshi/3/amr.out
- 1000rpm_30%/4-gaibianpenyoudingshi/3/apparent-HR.out
- 1000rpm_30%/4-gaibianpenyoudingshi/3/bound1-wall.out
- 1000rpm_30%/4-gaibianpenyoudingshi/3/bound2-wall.out
- 1000rpm_30%/4-gaibianpenyoudingshi/3/bound3-wall.out
- 1000rpm_30%/4-gaibianpenyoudingshi/3/cell_count_ranks.out
- 1000rpm_30%/4-gaibianpenyoudingshi/3/cell_count_regions.out
- 1000rpm_30%/4-gaibianpenyoudingshi/3/dynamic.out
- 1000rpm_30%/4-gaibianpenyoudingshi/3/emissions.out
- 1000rpm_30%/4-gaibianpenyoudingshi/3/equiv_ratio_bin.out
- 1000rpm_30%/4-gaibianpenyoudingshi/3/map_1.212030e+02.out
- 1000rpm_30%/4-gaibianpenyoudingshi/3/mech_check.out
- 1000rpm_30%/4-gaibianpenyoudingshi/3/mem_usage.out
- 1000rpm_30%/4-gaibianpenyoudingshi/3/metis_map.out
- 1000rpm_30%/4-gaibianpenyoudingshi/3/mixing.out
- 1000rpm_30%/4-gaibianpenyoudingshi/3/passive.out
- 1000rpm_30%/4-gaibianpenyoudingshi/3/react_ratio_bin.out
- 1000rpm_30%/4-gaibianpenyoudingshi/3/soot_hiroy.out
- 1000rpm_30%/4-gaibianpenyoudingshi/3/species_mass.out
- 1000rpm_30%/4-gaibianpenyoudingshi/3/spray.out
- 1000rpm_30%/4-gaibianpenyoudingshi/3/spray_ecn.out
- 1000rpm_30%/4-gaibianpenyoudingshi/3/spray_map_1.212030e+02.out
- 1000rpm_30%/4-gaibianpenyoudingshi/3/spray_rate_inj0.out
- 1000rpm_30%/4-gaibianpenyoudingshi/3/spray_rate_inj1.out
- 1000rpm_30%/4-gaibianpenyoudingshi/3/temperature.out
- 1000rpm_30%/4-gaibianpenyoudingshi/3/thermo.out
- 1000rpm_30%/4-gaibianpenyoudingshi/3/time.out
- 1000rpm_30%/4-gaibianpenyoudingshi/3/turbulence.out
- 1000rpm_30%/4-gaibianpenyoudingshi/5/
- 1000rpm_30%/4-gaibianpenyoudingshi/5/amr.out
- 1000rpm_30%/4-gaibianpenyoudingshi/5/apparent-HR.out
- 1000rpm_30%/4-gaibianpenyoudingshi/5/bound1-wall.out
- 1000rpm_30%/4-gaibianpenyoudingshi/5/bound2-wall.out
- 1000rpm_30%/4-gaibianpenyoudingshi/5/bound3-wall.out
- 1000rpm_30%/4-gaibianpenyoudingshi/5/cell_count_ranks.out
- 1000rpm_30%/4-gaibianpenyoudingshi/5/cell_count_regions.out
- 1000rpm_30%/4-gaibianpenyoudingshi/5/dynamic.out
- 1000rpm_30%/4-gaibianpenyoudingshi/5/emissions.out
- 1000rpm_30%/4-gaibianpenyoudingshi/5/equiv_ratio_bin.out
- 1000rpm_30%/4-gaibianpenyoudingshi/5/map_1.212961e+02.out
- 1000rpm_30%/4-gaibianpenyoudingshi/5/mech_check.out
- 1000rpm_30%/4-gaibianpenyoudingshi/5/memory_usage.out
- 1000rpm_30%/4-gaibianpenyoudingshi/5/metis_map.out
- 1000rpm_30%/4-gaibianpenyoudingshi/5/metis_map_frozen.out
- 1000rpm_30%/4-gaibianpenyoudingshi/5/mixing.out
- 1000rpm_30%/4-gaibianpenyoudingshi/5/passive.out
- 1000rpm_30%/4-gaibianpenyoudingshi/5/react_ratio_bin.out
- 1000rpm_30%/4-gaibianpenyoudingshi/5/soot_hiroy.out
- 1000rpm_30%/4-gaibianpenyoudingshi/5/species_mass.out
- 1000rpm_30%/4-gaibianpenyoudingshi/5/spray.out
- 1000rpm_30%/4-gaibianpenyoudingshi/5/spray_ecn.out
- 1000rpm_30%/4-gaibianpenyoudingshi/5/spray_map_1.212961e+02.out
- 1000rpm_30%/4-gaibianpenyoudingshi/5/spray_rate_inj0.out
- 1000rpm_30%/4-gaibianpenyoudingshi/5/spray_rate_inj1.out
- 1000rpm_30%/4-gaibianpenyoudingshi/5/temperature.out
- 1000rpm_30%/4-gaibianpenyoudingshi/5/thermo.out
- 1000rpm_30%/4-gaibianpenyoudingshi/5/time.out
- 1000rpm_30%/4-gaibianpenyoudingshi/5/turbulence.out
- 1000rpm_30%/4-gaibianpenyoudingshi/7/
- 1000rpm_30%/4-gaibianpenyoudingshi/7/amr.out
- 1000rpm_30%/4-gaibianpenyoudingshi/7/apparent-HR.out
- 1000rpm_30%/4-gaibianpenyoudingshi/7/bound1-wall.out
- 1000rpm_30%/4-gaibianpenyoudingshi/7/bound2-wall.out
- 1000rpm_30%/4-gaibianpenyoudingshi/7/bound3-wall.out
- 1000rpm_30%/4-gaibianpenyoudingshi/7/cell_count_ranks.out
- 1000rpm_30%/4-gaibianpenyoudingshi/7/cell_count_regions.out
- 1000rpm_30%/4-gaibianpenyoudingshi/7/dynamic.out
- 1000rpm_30%/4-gaibianpenyoudingshi/7/emissions.out
- 1000rpm_30%/4-gaibianpenyoudingshi/7/equiv_ratio_bin.out
- 1000rpm_30%/4-gaibianpenyoudingshi/7/map_1.212049e+02.out
- 1000rpm_30%/4-gaibianpenyoudingshi/7/mech_check.out
- 1000rpm_30%/4-gaibianpenyoudingshi/7/memory_usage.out
- 1000rpm_30%/4-gaibianpenyoudingshi/7/metis_map.out
- 1000rpm_30%/4-gaibianpenyoudingshi/7/metis_map_frozen.out
- 1000rpm_30%/4-gaibianpenyoudingshi/7/mixing.out
- 1000rpm_30%/4-gaibianpenyoudingshi/7/passive.out
- 1000rpm_30%/4-gaibianpenyoudingshi/7/react_ratio_bin.out
- 1000rpm_30%/4-gaibianpenyoudingshi/7/soot_hiroy.out
- 1000rpm_30%/4-gaibianpenyoudingshi/7/species_mass.out
- 1000rpm_30%/4-gaibianpenyoudingshi/7/spray.out
- 1000rpm_30%/4-gaibianpenyoudingshi/7/spray_ecn.out
- 1000rpm_30%/4-gaibianpenyoudingshi/7/spray_map_1.212049e+02.out
- 1000rpm_30%/4-gaibianpenyoudingshi/7/spray_rate_inj0.out
- 1000rpm_30%/4-gaibianpenyoudingshi/7/spray_rate_inj1.out
- 1000rpm_30%/4-gaibianpenyoudingshi/7/temperature.out
- 1000rpm_30%/4-gaibianpenyoudingshi/7/thermo.out
- 1000rpm_30%/4-gaibianpenyoudingshi/7/time.out
- 1000rpm_30%/4-gaibianpenyoudingshi/7/turbulence.out
- 1000rpm_30%/5-tigaopenyouyali/
- 1000rpm_30%/5-tigaopenyouyali/100MPa/
[truncated: 144 more entries]
