# Supplementary material for: Research on combustion and emissions of heavy duty diesel engines under low-speed and low-load conditions in low temperature environments
Source: PLoS One. 2025 Feb 21;20(2):e0318933. doi: 10.1371/journal.pone.0318933 (PMC11844864; doi:10.1371/journal.pone.0318933)
Supplement: S1 File — (ZIP) [file pone.0318933.s001.zip › 1000rpm_30%/1-1000rpm_30%load_biaoding/thermo.out]

# CONVERGE Release Build 2.3.20/ Jan 30, 2017 Run Date:Tue Mar 28 03:21:34 2023
# column 1 2 3 4 5 6 7 8 9 10 11 12 13 14 15 16 17
# Crank Pressure Max_Pres Min_Pres Mean_Temp Max_Temp Min_Temp Volume Mass Density Integrated_HR HR_Rate C_p C_v Gamma Kin_Visc Dyn_Visc
# (DEG) (MPa) (MPa) (MPa) (K) (K) (K) (m^3) (kg) (kg/m^3) (J) (J/time) (J/kg-K) (J/kg-K) (none) (m^2/s) (N*s/m^2)
#
	-1.46E+02	1.28E-01	1.28E-01	1.28E-01	3.03E+02	3.03E+02	3.03E+02	2.09E-03	3.06E-03	1.47E+00	0.00E+00	0	1.01E+03	7.22E+02	1.40E+00	1.27E-05	1.87E-05
	-1.46E+02	1.28E-01	1.28E-01	1.28E-01	3.03E+02	3.04E+02	3.03E+02	2.09E-03	3.06E-03	1.47E+00	2.84E-14	2.23E-13	1.01E+03	7.22E+02	1.40E+00	1.27E-05	1.87E-05
	-1.46E+02	1.28E-01	1.29E-01	1.28E-01	3.03E+02	3.05E+02	3.03E+02	2.09E-03	3.06E-03	1.47E+00	2.84E-14	0	1.01E+03	7.22E+02	1.40E+00	1.27E-05	1.87E-05
	-1.46E+02	1.28E-01	1.29E-01	1.28E-01	3.03E+02	3.06E+02	3.03E+02	2.09E-03	3.06E-03	1.47E+00	-2.84E-14	-4.63E-13	1.01E+03	7.22E+02	1.40E+00	1.27E-05	1.87E-05
	-1.46E+02	1.28E-01	1.29E-01	1.28E-01	3.03E+02	3.06E+02	3.03E+02	2.08E-03	3.06E-03	1.47E+00	-2.84E-14	0	1.01E+03	7.22E+02	1.40E+00	1.27E-05	1.87E-05
	-1.45E+02	1.28E-01	1.29E-01	1.28E-01	3.03E+02	3.07E+02	3.03E+02	2.08E-03	3.06E-03	1.47E+00	-5.68E-14	-2.67E-13	1.01E+03	7.22E+02	1.40E+00	1.27E-05	1.87E-05
	-1.45E+02	1.28E-01	1.29E-01	1.28E-01	3.03E+02	3.08E+02	3.03E+02	2.08E-03	3.06E-03	1.47E+00	0.00E+00	4.27E-13	1.01E+03	7.22E+02	1.40E+00	1.27E-05	1.87E-05
	-1.45E+02	1.29E-01	1.29E-01	1.29E-01	3.04E+02	3.09E+02	3.03E+02	2.08E-03	3.06E-03	1.47E+00	0.00E+00	0	1.01E+03	7.22E+02	1.40E+00	1.27E-05	1.87E-05
	-1.45E+02	1.29E-01	1.29E-01	1.29E-01	3.04E+02	3.10E+02	3.03E+02	2.08E-03	3.06E-03	1.47E+00	-2.84E-14	-1.37E-13	1.01E+03	7.22E+02	1.40E+00	1.27E-05	1.87E-05
	-1.45E+02	1.29E-01	1.29E-01	1.29E-01	3.04E+02	3.12E+02	3.04E+02	2.08E-03	3.06E-03	1.47E+00	-5.68E-14	-1.09E-13	1.01E+03	7.22E+02	1.40E+00	1.27E-05	1.87E-05
	-1.44E+02	1.29E-01	1.29E-01	1.29E-01	3.04E+02	3.14E+02	3.04E+02	2.08E-03	3.06E-03	1.47E+00	-5.68E-14	0	1.01E+03	7.22E+02	1.40E+00	1.27E-05	1.87E-05
	-1.44E+02	1.29E-01	1.30E-01	1.29E-01	3.04E+02	3.17E+02	3.04E+02	2.07E-03	3.06E-03	1.48E+00	-8.53E-14	-6.99E-14	1.01E+03	7.22E+02	1.40E+00	1.27E-05	1.87E-05
	-1.43E+02	1.30E-01	1.30E-01	1.30E-01	3.05E+02	3.20E+02	3.04E+02	2.07E-03	3.06E-03	1.48E+00	-8.53E-14	0	1.01E+03	7.22E+02	1.40E+00	1.27E-05	1.87E-05
	-1.43E+02	1.30E-01	1.30E-01	1.30E-01	3.05E+02	3.24E+02	3.05E+02	2.06E-03	3.06E-03	1.48E+00	-8.53E-14	0	1.01E+03	7.22E+02	1.40E+00	1.26E-05	1.88E-05
	-1.42E+02	1.31E-01	1.31E-01	1.31E-01	3.05E+02	3.27E+02	3.05E+02	2.06E-03	3.06E-03	1.49E+00	-8.53E-14	0	1.01E+03	7.22E+02	1.40E+00	1.26E-05	1.88E-05
	-1.42E+02	1.31E-01	1.31E-01	1.31E-01	3.06E+02	3.31E+02	3.05E+02	2.05E-03	3.06E-03	1.49E+00	-8.53E-14	0	1.01E+03	7.22E+02	1.40E+00	1.26E-05	1.88E-05
	-1.41E+02	1.32E-01	1.32E-01	1.32E-01	3.06E+02	3.34E+02	3.05E+02	2.05E-03	3.06E-03	1.49E+00	-8.53E-14	0	1.01E+03	7.23E+02	1.40E+00	1.26E-05	1.88E-05
	-1.40E+02	1.32E-01	1.32E-01	1.32E-01	3.07E+02	3.38E+02	3.06E+02	2.04E-03	3.06E-03	1.50E+00	-8.53E-14	0	1.01E+03	7.23E+02	1.40E+00	1.26E-05	1.88E-05
	-1.40E+02	1.33E-01	1.33E-01	1.33E-01	3.07E+02	3.41E+02	3.06E+02	2.04E-03	3.06E-03	1.50E+00	-8.53E-14	0	1.01E+03	7.23E+02	1.40E+00	1.25E-05	1.88E-05
	-1.39E+02	1.33E-01	1.33E-01	1.33E-01	3.07E+02	3.42E+02	3.07E+02	2.03E-03	3.06E-03	1.51E+00	-1.14E-13	-4.74E-14	1.01E+03	7.23E+02	1.40E+00	1.25E-05	1.89E-05
	-1.39E+02	1.34E-01	1.34E-01	1.34E-01	3.08E+02	3.45E+02	3.07E+02	2.03E-03	3.06E-03	1.51E+00	-1.14E-13	0	1.01E+03	7.23E+02	1.40E+00	1.25E-05	1.89E-05
	-1.38E+02	1.34E-01	1.34E-01	1.34E-01	3.08E+02	3.48E+02	3.07E+02	2.02E-03	3.06E-03	1.51E+00	-1.14E-13	0	1.01E+03	7.23E+02	1.40E+00	1.25E-05	1.89E-05
	-1.37E+02	1.35E-01	1.35E-01	1.35E-01	3.09E+02	3.51E+02	3.08E+02	2.02E-03	3.06E-03	1.52E+00	-1.14E-13	0	1.01E+03	7.23E+02	1.40E+00	1.25E-05	1.89E-05
	-1.37E+02	1.35E-01	1.36E-01	1.35E-01	3.09E+02	3.54E+02	3.08E+02	2.01E-03	3.06E-03	1.52E+00	-1.14E-13	0	1.01E+03	7.23E+02	1.40E+00	1.24E-05	1.89E-05
	-1.36E+02	1.36E-01	1.36E-01	1.36E-01	3.09E+02	3.56E+02	3.08E+02	2.01E-03	3.06E-03	1.53E+00	-5.68E-14	9.47E-14	1.01E+03	7.23E+02	1.40E+00	1.24E-05	1.89E-05
	-1.36E+02	1.37E-01	1.37E-01	1.37E-01	3.10E+02	3.59E+02	3.09E+02	2.00E-03	3.06E-03	1.53E+00	-5.68E-14	0	1.01E+03	7.23E+02	1.40E+00	1.24E-05	1.90E-05
	-1.35E+02	1.37E-01	1.37E-01	1.37E-01	3.10E+02	3.62E+02	3.09E+02	1.99E-03	3.06E-03	1.54E+00	-5.68E-14	0	1.01E+03	7.23E+02	1.40E+00	1.24E-05	1.90E-05
	-1.34E+02	1.38E-01	1.38E-01	1.38E-01	3.11E+02	3.65E+02	3.09E+02	1.99E-03	3.06E-03	1.54E+00	-5.68E-14	0	1.01E+03	7.23E+02	1.40E+00	1.23E-05	1.90E-05
	-1.34E+02	1.38E-01	1.39E-01	1.38E-01	3.11E+02	3.65E+02	3.10E+02	1.98E-03	3.06E-03	1.54E+00	-5.68E-14	0	1.01E+03	7.23E+02	1.40E+00	1.23E-05	1.90E-05
	-1.33E+02	1.39E-01	1.39E-01	1.39E-01	3.12E+02	3.67E+02	3.10E+02	1.98E-03	3.06E-03	1.55E+00	-5.68E-14	0	1.01E+03	7.23E+02	1.40E+00	1.23E-05	1.90E-05
	-1.33E+02	1.40E-01	1.40E-01	1.40E-01	3.12E+02	3.69E+02	3.11E+02	1.97E-03	3.06E-03	1.55E+00	-5.68E-14	0	1.01E+03	7.23E+02	1.40E+00	1.23E-05	1.91E-05
	-1.32E+02	1.40E-01	1.40E-01	1.40E-01	3.13E+02	3.72E+02	3.11E+02	1.96E-03	3.06E-03	1.56E+00	-5.68E-14	0	1.01E+03	7.23E+02	1.40E+00	1.22E-05	1.91E-05
	-1.31E+02	1.41E-01	1.41E-01	1.41E-01	3.13E+02	3.74E+02	3.12E+02	1.96E-03	3.06E-03	1.56E+00	-5.68E-14	0	1.01E+03	7.23E+02	1.40E+00	1.22E-05	1.91E-05
	-1.31E+02	1.42E-01	1.42E-01	1.42E-01	3.14E+02	3.76E+02	3.12E+02	1.95E-03	3.06E-03	1.57E+00	-5.68E-14	0	1.01E+03	7.23E+02	1.40E+00	1.22E-05	1.91E-05
	-1.30E+02	1.42E-01	1.42E-01	1.42E-01	3.14E+02	3.78E+02	3.12E+02	1.94E-03	3.06E-03	1.57E+00	-5.68E-14	0	1.01E+03	7.24E+02	1.40E+00	1.22E-05	1.91E-05
	-1.30E+02	1.43E-01	1.43E-01	1.43E-01	3.15E+02	3.80E+02	3.13E+02	1.94E-03	3.06E-03	1.58E+00	-5.68E-14	0	1.01E+03	7.24E+02	1.40E+00	1.21E-05	1.92E-05
	-1.29E+02	1.44E-01	1.44E-01	1.44E-01	3.15E+02	3.76E+02	3.13E+02	1.93E-03	3.06E-03	1.59E+00	-5.68E-14	0	1.01E+03	7.24E+02	1.40E+00	1.21E-05	1.92E-05
	-1.28E+02	1.45E-01	1.45E-01	1.45E-01	3.16E+02	3.76E+02	3.14E+02	1.92E-03	3.06E-03	1.59E+00	-5.68E-14	0	1.01E+03	7.24E+02	1.40E+00	1.21E-05	1.92E-05
	-1.28E+02	1.45E-01	1.45E-01	1.45E-01	3.16E+02	3.78E+02	3.14E+02	1.92E-03	3.06E-03	1.60E+00	-5.68E-14	0	1.01E+03	7.24E+02	1.40E+00	1.21E-05	1.92E-05
	-1.27E+02	1.46E-01	1.46E-01	1.46E-01	3.17E+02	3.80E+02	3.15E+02	1.91E-03	3.06E-03	1.60E+00	-5.68E-14	0	1.01E+03	7.24E+02	1.40E+00	1.20E-05	1.93E-05
	-1.27E+02	1.47E-01	1.47E-01	1.47E-01	3.17E+02	3.79E+02	3.15E+02	1.90E-03	3.06E-03	1.61E+00	-5.68E-14	0	1.01E+03	7.24E+02	1.40E+00	1.20E-05	1.93E-05
	-1.26E+02	1.48E-01	1.48E-01	1.48E-01	3.18E+02	3.81E+02	3.16E+02	1.90E-03	3.06E-03	1.61E+00	-5.68E-14	0	1.01E+03	7.24E+02	1.40E+00	1.20E-05	1.93E-05
	-1.25E+02	1.48E-01	1.49E-01	1.48E-01	3.18E+02	3.82E+02	3.16E+02	1.89E-03	3.06E-03	1.62E+00	-5.68E-14	0	1.01E+03	7.24E+02	1.40E+00	1.19E-05	1.93E-05
	-1.25E+02	1.49E-01	1.49E-01	1.49E-01	3.19E+02	3.84E+02	3.17E+02	1.88E-03	3.06E-03	1.63E+00	-5.68E-14	0	1.01E+03	7.24E+02	1.40E+00	1.19E-05	1.94E-05
	-1.24E+02	1.50E-01	1.50E-01	1.50E-01	3.19E+02	3.86E+02	3.17E+02	1.87E-03	3.06E-03	1.63E+00	-5.68E-14	0	1.01E+03	7.24E+02	1.40E+00	1.19E-05	1.94E-05
	-1.24E+02	1.51E-01	1.51E-01	1.51E-01	3.20E+02	3.88E+02	3.18E+02	1.87E-03	3.06E-03	1.64E+00	-5.68E-14	0	1.01E+03	7.24E+02	1.40E+00	1.18E-05	1.94E-05
	-1.23E+02	1.52E-01	1.52E-01	1.52E-01	3.20E+02	3.90E+02	3.18E+02	1.86E-03	3.06E-03	1.65E+00	-5.68E-14	0	1.01E+03	7.24E+02	1.40E+00	1.18E-05	1.94E-05
	-1.22E+02	1.53E-01	1.53E-01	1.53E-01	3.21E+02	3.91E+02	3.19E+02	1.85E-03	3.06E-03	1.65E+00	-5.68E-14	0	1.01E+03	7.24E+02	1.40E+00	1.18E-05	1.95E-05
	-1.22E+02	1.54E-01	1.54E-01	1.54E-01	3.21E+02	3.94E+02	3.19E+02	1.85E-03	3.06E-03	1.66E+00	-5.68E-14	0	1.01E+03	7.24E+02	1.40E+00	1.17E-05	1.95E-05
	-1.21E+02	1.55E-01	1.55E-01	1.55E-01	3.22E+02	3.97E+02	3.20E+02	1.84E-03	3.06E-03	1.67E+00	-5.68E-14	0	1.01E+03	7.25E+02	1.40E+00	1.17E-05	1.95E-05
	-1.21E+02	1.55E-01	1.56E-01	1.55E-01	3.23E+02	3.94E+02	3.20E+02	1.83E-03	3.06E-03	1.67E+00	-5.68E-14	0	1.01E+03	7.25E+02	1.40E+00	1.17E-05	1.95E-05
	-1.20E+02	1.56E-01	1.56E-01	1.56E-01	3.23E+02	3.96E+02	3.21E+02	1.82E-03	3.06E-03	1.68E+00	-5.68E-14	0	1.01E+03	7.25E+02	1.40E+00	1.16E-05	1.96E-05
	-1.20E+02	1.57E-01	1.57E-01	1.57E-01	3.24E+02	3.99E+02	3.21E+02	1.81E-03	3.06E-03	1.69E+00	-5.68E-14	0	1.01E+03	7.25E+02	1.40E+00	1.16E-05	1.96E-05
	-1.19E+02	1.58E-01	1.58E-01	1.58E-01	3.24E+02	4.02E+02	3.22E+02	1.81E-03	3.06E-03	1.69E+00	-2.84E-14	4.92E-14	1.01E+03	7.25E+02	1.40E+00	1.16E-05	1.96E-05
	-1.18E+02	1.59E-01	1.59E-01	1.59E-01	3.25E+02	4.04E+02	3.23E+02	1.80E-03	3.06E-03	1.70E+00	-2.84E-14	0	1.01E+03	7.25E+02	1.40E+00	1.15E-05	1.96E-05
	-1.18E+02	1.60E-01	1.60E-01	1.60E-01	3.26E+02	4.06E+02	3.23E+02	1.79E-03	3.06E-03	1.71E+00	-2.84E-14	0	1.01E+03	7.25E+02	1.40E+00	1.15E-05	1.97E-05
	-1.17E+02	1.61E-01	1.61E-01	1.61E-01	3.26E+02	3.99E+02	3.24E+02	1.78E-03	3.06E-03	1.72E+00	-2.84E-14	0	1.01E+03	7.25E+02	1.40E+00	1.15E-05	1.97E-05
	-1.17E+02	1.62E-01	1.62E-01	1.62E-01	3.27E+02	4.01E+02	3.24E+02	1.78E-03	3.06E-03	1.72E+00	-2.84E-14	0	1.01E+03	7.25E+02	1.40E+00	1.14E-05	1.97E-05
	-1.16E+02	1.63E-01	1.63E-01	1.63E-01	3.27E+02	4.02E+02	3.25E+02	1.77E-03	3.06E-03	1.73E+00	-2.84E-14	0	1.01E+03	7.25E+02	1.40E+00	1.14E-05	1.97E-05
	-1.16E+02	1.64E-01	1.64E-01	1.64E-01	3.28E+02	4.04E+02	3.25E+02	1.76E-03	3.06E-03	1.74E+00	-2.84E-14	0	1.01E+03	7.25E+02	1.40E+00	1.14E-05	1.98E-05
	-1.15E+02	1.65E-01	1.65E-01	1.65E-01	3.29E+02	3.99E+02	3.26E+02	1.75E-03	3.06E-03	1.75E+00	-2.84E-14	0	1.01E+03	7.25E+02	1.40E+00	1.13E-05	1.98E-05
	-1.14E+02	1.66E-01	1.66E-01	1.66E-01	3.29E+02	4.01E+02	3.27E+02	1.75E-03	3.06E-03	1.75E+00	0.00E+00	5.27E-14	1.01E+03	7.25E+02	1.40E+00	1.13E-05	1.98E-05
	-1.14E+02	1.67E-01	1.67E-01	1.67E-01	3.30E+02	4.03E+02	3.27E+02	1.74E-03	3.06E-03	1.76E+00	0.00E+00	0	1.01E+03	7.26E+02	1.40E+00	1.13E-05	1.98E-05
	-1.13E+02	1.68E-01	1.69E-01	1.68E-01	3.30E+02	4.04E+02	3.28E+02	1.73E-03	3.06E-03	1.77E+00	0.00E+00	0	1.01E+03	7.26E+02	1.40E+00	1.12E-05	1.99E-05
	-1.13E+02	1.70E-01	1.70E-01	1.69E-01	3.31E+02	4.05E+02	3.28E+02	1.72E-03	3.06E-03	1.78E+00	0.00E+00	0	1.01E+03	7.26E+02	1.40E+00	1.12E-05	1.99E-05
	-1.12E+02	1.71E-01	1.71E-01	1.71E-01	3.32E+02	4.07E+02	3.29E+02	1.71E-03	3.06E-03	1.79E+00	2.84E-14	5.43E-14	1.01E+03	7.26E+02	1.40E+00	1.12E-05	1.99E-05
	-1.12E+02	1.72E-01	1.72E-01	1.72E-01	3.32E+02	4.08E+02	3.29E+02	1.71E-03	3.06E-03	1.79E+00	8.53E-14	1.09E-13	1.01E+03	7.26E+02	1.40E+00	1.11E-05	2.00E-05
	-1.11E+02	1.73E-01	1.73E-01	1.73E-01	3.33E+02	4.06E+02	3.30E+02	1.70E-03	3.06E-03	1.80E+00	5.68E-14	-5.51E-14	1.01E+03	7.26E+02	1.40E+00	1.11E-05	2.00E-05
	-1.11E+02	1.74E-01	1.74E-01	1.74E-01	3.34E+02	4.08E+02	3.31E+02	1.69E-03	3.06E-03	1.81E+00	5.68E-14	0	1.01E+03	7.26E+02	1.40E+00	1.11E-05	2.00E-05
	-1.10E+02	1.75E-01	1.75E-01	1.75E-01	3.34E+02	4.10E+02	3.31E+02	1.68E-03	3.06E-03	1.82E+00	5.68E-14	0	1.01E+03	7.26E+02	1.40E+00	1.10E-05	2.00E-05
	-1.10E+02	1.76E-01	1.76E-01	1.76E-01	3.35E+02	4.11E+02	3.32E+02	1.68E-03	3.06E-03	1.83E+00	5.68E-14	0	1.01E+03	7.26E+02	1.40E+00	1.10E-05	2.01E-05
	-1.09E+02	1.77E-01	1.77E-01	1.77E-01	3.36E+02	4.13E+02	3.33E+02	1.67E-03	3.06E-03	1.83E+00	5.68E-14	0	1.01E+03	7.26E+02	1.40E+00	1.10E-05	2.01E-05
	-1.09E+02	1.78E-01	1.78E-01	1.78E-01	3.36E+02	4.13E+02	3.33E+02	1.66E-03	3.06E-03	1.84E+00	5.68E-14	0	1.01E+03	7.26E+02	1.40E+00	1.09E-05	2.01E-05
	-1.09E+02	1.79E-01	1.79E-01	1.79E-01	3.36E+02	4.14E+02	3.33E+02	1.66E-03	3.06E-03	1.84E+00	2.84E-14	-8.98E-14	1.01E+03	7.26E+02	1.40E+00	1.09E-05	2.01E-05
	-1.08E+02	1.80E-01	1.80E-01	1.80E-01	3.37E+02	4.15E+02	3.34E+02	1.65E-03	3.06E-03	1.85E+00	2.84E-14	0	1.01E+03	7.26E+02	1.40E+00	1.09E-05	2.02E-05
	-1.08E+02	1.81E-01	1.81E-01	1.81E-01	3.37E+02	4.13E+02	3.34E+02	1.65E-03	3.06E-03	1.86E+00	2.84E-14	0	1.01E+03	7.27E+02	1.40E+00	1.09E-05	2.02E-05
	-1.07E+02	1.82E-01	1.82E-01	1.82E-01	3.38E+02	4.15E+02	3.35E+02	1.64E-03	3.06E-03	1.87E+00	5.68E-14	5.79E-14	1.01E+03	7.27E+02	1.40E+00	1.08E-05	2.02E-05
	-1.07E+02	1.83E-01	1.83E-01	1.83E-01	3.39E+02	4.15E+02	3.36E+02	1.63E-03	3.06E-03	1.88E+00	5.68E-14	0	1.01E+03	7.27E+02	1.40E+00	1.08E-05	2.02E-05
	-1.06E+02	1.84E-01	1.84E-01	1.84E-01	3.39E+02	4.17E+02	3.36E+02	1.62E-03	3.06E-03	1.89E+00	5.68E-14	0	1.02E+03	7.27E+02	1.40E+00	1.08E-05	2.03E-05
	-1.06E+02	1.86E-01	1.86E-01	1.86E-01	3.40E+02	4.18E+02	3.37E+02	1.62E-03	3.06E-03	1.89E+00	5.68E-14	0	1.02E+03	7.27E+02	1.40E+00	1.07E-05	2.03E-05
	-1.05E+02	1.87E-01	1.87E-01	1.87E-01	3.41E+02	4.20E+02	3.38E+02	1.61E-03	3.06E-03	1.90E+00	5.68E-14	0	1.02E+03	7.27E+02	1.40E+00	1.07E-05	2.03E-05
	-1.05E+02	1.88E-01	1.88E-01	1.88E-01	3.41E+02	4.19E+02	3.38E+02	1.60E-03	3.06E-03	1.91E+00	5.68E-14	0	1.02E+03	7.27E+02	1.40E+00	1.06E-05	2.04E-05
	-1.04E+02	1.89E-01	1.90E-01	1.89E-01	3.42E+02	4.20E+02	3.39E+02	1.59E-03	3.06E-03	1.92E+00	5.68E-14	0	1.02E+03	7.27E+02	1.40E+00	1.06E-05	2.04E-05
	-1.04E+02	1.91E-01	1.91E-01	1.91E-01	3.43E+02	4.22E+02	3.39E+02	1.59E-03	3.06E-03	1.93E+00	5.68E-14	0	1.02E+03	7.27E+02	1.40E+00	1.06E-05	2.04E-05
	-1.04E+02	1.92E-01	1.92E-01	1.92E-01	3.44E+02	4.21E+02	3.40E+02	1.58E-03	3.06E-03	1.94E+00	5.68E-14	0	1.02E+03	7.27E+02	1.40E+00	1.05E-05	2.04E-05
	-1.03E+02	1.93E-01	1.93E-01	1.93E-01	3.44E+02	4.22E+02	3.41E+02	1.57E-03	3.06E-03	1.95E+00	5.68E-14	0	1.02E+03	7.27E+02	1.40E+00	1.05E-05	2.05E-05
	-1.03E+02	1.95E-01	1.95E-01	1.95E-01	3.45E+02	4.24E+02	3.41E+02	1.56E-03	3.06E-03	1.96E+00	5.68E-14	0	1.02E+03	7.27E+02	1.40E+00	1.05E-05	2.05E-05
	-1.02E+02	1.96E-01	1.96E-01	1.96E-01	3.46E+02	4.25E+02	3.42E+02	1.55E-03	3.06E-03	1.97E+00	5.68E-14	0	1.02E+03	7.28E+02	1.40E+00	1.04E-05	2.05E-05
	-1.02E+02	1.97E-01	1.98E-01	1.97E-01	3.46E+02	4.25E+02	3.43E+02	1.55E-03	3.06E-03	1.98E+00	8.53E-14	6.17E-14	1.02E+03	7.28E+02	1.40E+00	1.04E-05	2.06E-05
	-1.01E+02	1.99E-01	1.99E-01	1.99E-01	3.47E+02	4.27E+02	3.44E+02	1.54E-03	3.06E-03	1.99E+00	8.53E-14	0	1.02E+03	7.28E+02	1.40E+00	1.04E-05	2.06E-05
	-1.01E+02	2.00E-01	2.00E-01	2.00E-01	3.48E+02	4.29E+02	3.44E+02	1.53E-03	3.06E-03	2.00E+00	8.53E-14	0	1.02E+03	7.28E+02	1.40E+00	1.03E-05	2.06E-05
	-1.00E+02	2.02E-01	2.02E-01	2.02E-01	3.48E+02	4.27E+02	3.45E+02	1.52E-03	3.06E-03	2.01E+00	5.68E-14	-6.26E-14	1.02E+03	7.28E+02	1.40E+00	1.03E-05	2.07E-05
	-9.98E+01	2.03E-01	2.03E-01	2.03E-01	3.49E+02	4.28E+02	3.46E+02	1.52E-03	3.06E-03	2.02E+00	5.68E-14	0	1.02E+03	7.28E+02	1.40E+00	1.03E-05	2.07E-05
	-9.94E+01	2.05E-01	2.05E-01	2.05E-01	3.50E+02	4.29E+02	3.46E+02	1.51E-03	3.06E-03	2.03E+00	5.68E-14	0	1.02E+03	7.28E+02	1.40E+00	1.02E-05	2.07E-05
	-9.89E+01	2.06E-01	2.06E-01	2.06E-01	3.51E+02	4.30E+02	3.47E+02	1.50E-03	3.06E-03	2.04E+00	8.53E-14	6.34E-14	1.02E+03	7.28E+02	1.40E+00	1.02E-05	2.08E-05
	-9.85E+01	2.08E-01	2.08E-01	2.07E-01	3.51E+02	4.32E+02	3.48E+02	1.49E-03	3.06E-03	2.05E+00	8.53E-14	0	1.02E+03	7.28E+02	1.40E+00	1.01E-05	2.08E-05
	-9.81E+01	2.09E-01	2.09E-01	2.09E-01	3.52E+02	4.33E+02	3.48E+02	1.49E-03	3.06E-03	2.06E+00	8.53E-14	0	1.02E+03	7.28E+02	1.40E+00	1.01E-05	2.08E-05
	-9.76E+01	2.11E-01	2.11E-01	2.11E-01	3.53E+02	4.31E+02	3.49E+02	1.48E-03	3.06E-03	2.07E+00	1.14E-13	6.42E-14	1.02E+03	7.28E+02	1.40E+00	1.01E-05	2.09E-05
	-9.72E+01	2.12E-01	2.12E-01	2.12E-01	3.54E+02	4.32E+02	3.50E+02	1.47E-03	3.06E-03	2.08E+00	1.14E-13	0	1.02E+03	7.29E+02	1.40E+00	1.00E-05	2.09E-05
	-9.67E+01	2.14E-01	2.14E-01	2.14E-01	3.54E+02	4.33E+02	3.51E+02	1.46E-03	3.06E-03	2.09E+00	1.14E-13	0	1.02E+03	7.29E+02	1.40E+00	1.00E-05	2.09E-05
	-9.63E+01	2.15E-01	2.15E-01	2.15E-01	3.55E+02	4.35E+02	3.51E+02	1.46E-03	3.06E-03	2.10E+00	8.53E-14	-6.49E-14	1.02E+03	7.29E+02	1.40E+00	9.97E-06	2.10E-05
	-9.59E+01	2.17E-01	2.17E-01	2.17E-01	3.56E+02	4.36E+02	3.52E+02	1.45E-03	3.06E-03	2.11E+00	8.53E-14	0	1.02E+03	7.29E+02	1.40E+00	9.93E-06	2.10E-05
	-9.54E+01	2.18E-01	2.18E-01	2.18E-01	3.57E+02	4.37E+02	3.53E+02	1.44E-03	3.06E-03	2.13E+00	8.53E-14	0	1.02E+03	7.29E+02	1.40E+00	9.90E-06	2.10E-05
	-9.50E+01	2.20E-01	2.20E-01	2.20E-01	3.57E+02	4.39E+02	3.54E+02	1.43E-03	3.06E-03	2.14E+00	8.53E-14	0	1.02E+03	7.29E+02	1.40E+00	9.86E-06	2.11E-05
	-9.46E+01	2.22E-01	2.22E-01	2.22E-01	3.58E+02	4.36E+02	3.54E+02	1.42E-03	3.06E-03	2.15E+00	1.14E-13	6.58E-14	1.02E+03	7.29E+02	1.40E+00	9.82E-06	2.11E-05
	-9.41E+01	2.23E-01	2.23E-01	2.23E-01	3.59E+02	4.37E+02	3.55E+02	1.42E-03	3.06E-03	2.16E+00	1.14E-13	0	1.02E+03	7.29E+02	1.40E+00	9.79E-06	2.11E-05
	-9.37E+01	2.25E-01	2.25E-01	2.25E-01	3.60E+02	4.39E+02	3.56E+02	1.41E-03	3.06E-03	2.17E+00	1.28E-13	3.31E-14	1.02E+03	7.29E+02	1.40E+00	9.75E-06	2.12E-05
	-9.33E+01	2.27E-01	2.27E-01	2.27E-01	3.61E+02	4.40E+02	3.57E+02	1.40E-03	3.06E-03	2.18E+00	9.95E-14	-6.64E-14	1.02E+03	7.30E+02	1.40E+00	9.71E-06	2.12E-05
	-9.28E+01	2.29E-01	2.29E-01	2.29E-01	3.61E+02	4.41E+02	3.57E+02	1.39E-03	3.06E-03	2.20E+00	9.95E-14	0	1.02E+03	7.30E+02	1.40E+00	9.68E-06	2.12E-05
	-9.24E+01	2.30E-01	2.30E-01	2.30E-01	3.62E+02	4.43E+02	3.58E+02	1.39E-03	3.06E-03	2.21E+00	9.95E-14	0	1.02E+03	7.30E+02	1.40E+00	9.64E-06	2.13E-05
	-9.20E+01	2.32E-01	2.32E-01	2.32E-01	3.63E+02	4.45E+02	3.59E+02	1.38E-03	3.06E-03	2.22E+00	9.95E-14	0	1.02E+03	7.30E+02	1.40E+00	9.60E-06	2.13E-05
	-9.16E+01	2.34E-01	2.34E-01	2.34E-01	3.64E+02	4.42E+02	3.60E+02	1.37E-03	3.06E-03	2.23E+00	9.95E-14	0	1.02E+03	7.30E+02	1.39E+00	9.57E-06	2.13E-05
	-9.11E+01	2.36E-01	2.36E-01	2.36E-01	3.65E+02	4.43E+02	3.61E+02	1.36E-03	3.06E-03	2.24E+00	1.28E-13	6.74E-14	1.02E+03	7.30E+02	1.39E+00	9.53E-06	2.14E-05
	-9.07E+01	2.38E-01	2.38E-01	2.38E-01	3.66E+02	4.45E+02	3.61E+02	1.36E-03	3.06E-03	2.26E+00	1.56E-13	6.76E-14	1.02E+03	7.30E+02	1.39E+00	9.49E-06	2.14E-05
	-9.03E+01	2.40E-01	2.40E-01	2.40E-01	3.66E+02	4.46E+02	3.62E+02	1.35E-03	3.06E-03	2.27E+00	1.56E-13	0	1.02E+03	7.30E+02	1.39E+00	9.46E-06	2.15E-05
	-8.99E+01	2.42E-01	2.42E-01	2.42E-01	3.67E+02	4.48E+02	3.63E+02	1.34E-03	3.06E-03	2.28E+00	1.56E-13	0	1.02E+03	7.30E+02	1.39E+00	9.42E-06	2.15E-05
	-8.95E+01	2.43E-01	2.44E-01	2.43E-01	3.68E+02	4.49E+02	3.64E+02	1.33E-03	3.06E-03	2.30E+00	1.56E-13	0	1.02E+03	7.30E+02	1.39E+00	9.38E-06	2.15E-05
	-8.91E+01	2.45E-01	2.45E-01	2.45E-01	3.69E+02	4.46E+02	3.65E+02	1.33E-03	3.06E-03	2.31E+00	1.56E-13	0	1.02E+03	7.31E+02	1.39E+00	9.34E-06	2.16E-05
	-8.86E+01	2.47E-01	2.47E-01	2.47E-01	3.70E+02	4.48E+02	3.66E+02	1.32E-03	3.06E-03	2.32E+00	1.56E-13	0	1.02E+03	7.31E+02	1.39E+00	9.31E-06	2.16E-05
	-8.82E+01	2.49E-01	2.50E-01	2.49E-01	3.71E+02	4.49E+02	3.66E+02	1.31E-03	3.06E-03	2.34E+00	1.71E-13	3.43E-14	1.02E+03	7.31E+02	1.39E+00	9.27E-06	2.16E-05
	-8.78E+01	2.52E-01	2.52E-01	2.52E-01	3.71E+02	4.50E+02	3.67E+02	1.30E-03	3.06E-03	2.35E+00	1.71E-13	0	1.02E+03	7.31E+02	1.39E+00	9.23E-06	2.17E-05
	-8.74E+01	2.54E-01	2.54E-01	2.54E-01	3.72E+02	4.48E+02	3.68E+02	1.30E-03	3.06E-03	2.36E+00	1.71E-13	0	1.02E+03	7.31E+02	1.39E+00	9.19E-06	2.17E-05
	-8.70E+01	2.56E-01	2.56E-01	2.56E-01	3.73E+02	4.49E+02	3.69E+02	1.29E-03	3.06E-03	2.38E+00	1.71E-13	0	1.02E+03	7.31E+02	1.39E+00	9.16E-06	2.18E-05
	-8.66E+01	2.58E-01	2.58E-01	2.58E-01	3.74E+02	4.50E+02	3.70E+02	1.28E-03	3.06E-03	2.39E+00	1.71E-13	0	1.02E+03	7.31E+02	1.39E+00	9.12E-06	2.18E-05
	-8.62E+01	2.60E-01	2.60E-01	2.60E-01	3.75E+02	4.52E+02	3.71E+02	1.27E-03	3.06E-03	2.41E+00	1.71E-13	0	1.02E+03	7.31E+02	1.39E+00	9.08E-06	2.18E-05
	-8.58E+01	2.62E-01	2.62E-01	2.62E-01	3.76E+02	4.53E+02	3.72E+02	1.26E-03	3.06E-03	2.42E+00	1.56E-13	-3.48E-14	1.02E+03	7.32E+02	1.39E+00	9.04E-06	2.19E-05
	-8.54E+01	2.64E-01	2.65E-01	2.64E-01	3.77E+02	4.54E+02	3.72E+02	1.26E-03	3.06E-03	2.43E+00	1.56E-13	0	1.02E+03	7.32E+02	1.39E+00	9.01E-06	2.19E-05
	-8.50E+01	2.67E-01	2.67E-01	2.67E-01	3.78E+02	4.55E+02	3.73E+02	1.25E-03	3.06E-03	2.45E+00	1.42E-13	-3.49E-14	1.02E+03	7.32E+02	1.39E+00	8.97E-06	2.20E-05
	-8.45E+01	2.69E-01	2.69E-01	2.69E-01	3.79E+02	4.53E+02	3.74E+02	1.24E-03	3.06E-03	2.46E+00	1.42E-13	0	1.02E+03	7.32E+02	1.39E+00	8.93E-06	2.20E-05
	-8.41E+01	2.71E-01	2.71E-01	2.71E-01	3.80E+02	4.55E+02	3.75E+02	1.23E-03	3.06E-03	2.48E+00	1.42E-13	0	1.02E+03	7.32E+02	1.39E+00	8.89E-06	2.20E-05
	-8.37E+01	2.74E-01	2.74E-01	2.74E-01	3.81E+02	4.56E+02	3.76E+02	1.23E-03	3.06E-03	2.50E+00	1.42E-13	0	1.02E+03	7.32E+02	1.39E+00	8.85E-06	2.21E-05
	-8.33E+01	2.76E-01	2.76E-01	2.76E-01	3.82E+02	4.57E+02	3.77E+02	1.22E-03	3.06E-03	2.51E+00	1.42E-13	0	1.02E+03	7.32E+02	1.39E+00	8.82E-06	2.21E-05
	-8.29E+01	2.79E-01	2.79E-01	2.79E-01	3.83E+02	4.59E+02	3.78E+02	1.21E-03	3.06E-03	2.53E+00	1.56E-13	3.52E-14	1.02E+03	7.32E+02	1.39E+00	8.78E-06	2.22E-05
	-8.25E+01	2.81E-01	2.81E-01	2.81E-01	3.84E+02	4.60E+02	3.79E+02	1.20E-03	3.06E-03	2.54E+00	1.56E-13	0	1.02E+03	7.33E+02	1.39E+00	8.74E-06	2.22E-05
	-8.21E+01	2.84E-01	2.84E-01	2.84E-01	3.85E+02	4.57E+02	3.80E+02	1.20E-03	3.06E-03	2.56E+00	1.56E-13	0	1.02E+03	7.33E+02	1.39E+00	8.70E-06	2.23E-05
	-8.17E+01	2.86E-01	2.86E-01	2.86E-01	3.85E+02	4.59E+02	3.81E+02	1.19E-03	3.06E-03	2.57E+00	1.56E-13	0	1.02E+03	7.33E+02	1.39E+00	8.66E-06	2.23E-05
	-8.13E+01	2.89E-01	2.89E-01	2.89E-01	3.86E+02	4.60E+02	3.82E+02	1.18E-03	3.06E-03	2.59E+00	1.56E-13	0	1.02E+03	7.33E+02	1.39E+00	8.62E-06	2.23E-05
	-8.09E+01	2.91E-01	2.91E-01	2.91E-01	3.87E+02	4.62E+02	3.83E+02	1.17E-03	3.06E-03	2.61E+00	1.56E-13	0	1.02E+03	7.33E+02	1.39E+00	8.58E-06	2.24E-05
	-8.05E+01	2.94E-01	2.94E-01	2.94E-01	3.88E+02	4.63E+02	3.84E+02	1.17E-03	3.06E-03	2.63E+00	1.56E-13	0	1.02E+03	7.33E+02	1.39E+00	8.55E-06	2.24E-05
	-8.01E+01	2.97E-01	2.97E-01	2.97E-01	3.90E+02	4.64E+02	3.85E+02	1.16E-03	3.06E-03	2.64E+00	1.56E-13	0	1.02E+03	7.33E+02	1.39E+00	8.51E-06	2.25E-05
	-7.97E+01	2.99E-01	3.00E-01	2.99E-01	3.91E+02	4.66E+02	3.86E+02	1.15E-03	3.06E-03	2.66E+00	1.56E-13	0	1.02E+03	7.33E+02	1.39E+00	8.47E-06	2.25E-05
	-7.93E+01	3.02E-01	3.02E-01	3.02E-01	3.92E+02	4.63E+02	3.87E+02	1.14E-03	3.06E-03	2.68E+00	1.56E-13	0	1.02E+03	7.34E+02	1.39E+00	8.43E-06	2.26E-05
	-7.89E+01	3.05E-01	3.05E-01	3.05E-01	3.93E+02	4.65E+02	3.88E+02	1.14E-03	3.06E-03	2.70E+00	1.56E-13	0	1.02E+03	7.34E+02	1.39E+00	8.39E-06	2.26E-05
	-7.85E+01	3.08E-01	3.08E-01	3.08E-01	3.94E+02	4.66E+02	3.89E+02	1.13E-03	3.06E-03	2.71E+00	1.56E-13	0	1.02E+03	7.34E+02	1.39E+00	8.35E-06	2.27E-05
	-7.81E+01	3.11E-01	3.11E-01	3.11E-01	3.95E+02	4.67E+02	3.90E+02	1.12E-03	3.06E-03	2.73E+00	1.56E-13	0	1.02E+03	7.34E+02	1.39E+00	8.31E-06	2.27E-05
	-7.77E+01	3.14E-01	3.14E-01	3.14E-01	3.96E+02	4.69E+02	3.91E+02	1.11E-03	3.06E-03	2.75E+00	1.56E-13	0	1.02E+03	7.34E+02	1.39E+00	8.27E-06	2.27E-05
	-7.73E+01	3.17E-01	3.17E-01	3.17E-01	3.97E+02	4.70E+02	3.92E+02	1.11E-03	3.06E-03	2.77E+00	1.56E-13	0	1.02E+03	7.34E+02	1.39E+00	8.23E-06	2.28E-05
	-7.69E+01	3.20E-01	3.20E-01	3.20E-01	3.98E+02	4.71E+02	3.93E+02	1.10E-03	3.06E-03	2.79E+00	1.56E-13	0	1.02E+03	7.34E+02	1.39E+00	8.19E-06	2.28E-05
	-7.65E+01	3.23E-01	3.23E-01	3.23E-01	3.99E+02	4.70E+02	3.94E+02	1.09E-03	3.06E-03	2.81E+00	1.56E-13	0	1.02E+03	7.35E+02	1.39E+00	8.15E-06	2.29E-05
	-7.61E+01	3.26E-01	3.26E-01	3.26E-01	4.00E+02	4.71E+02	3.95E+02	1.08E-03	3.06E-03	2.83E+00	1.56E-13	0	1.02E+03	7.35E+02	1.39E+00	8.11E-06	2.29E-05
	-7.57E+01	3.30E-01	3.30E-01	3.30E-01	4.01E+02	4.73E+02	3.96E+02	1.07E-03	3.06E-03	2.85E+00	1.56E-13	0	1.02E+03	7.35E+02	1.39E+00	8.07E-06	2.30E-05
	-7.53E+01	3.33E-01	3.33E-01	3.33E-01	4.03E+02	4.74E+02	3.98E+02	1.07E-03	3.06E-03	2.87E+00	1.56E-13	0	1.02E+03	7.35E+02	1.39E+00	8.03E-06	2.30E-05
	-7.49E+01	3.36E-01	3.36E-01	3.36E-01	4.04E+02	4.76E+02	3.99E+02	1.06E-03	3.06E-03	2.89E+00	1.56E-13	0	1.02E+03	7.35E+02	1.39E+00	7.99E-06	2.31E-05
	-7.45E+01	3.40E-01	3.40E-01	3.40E-01	4.05E+02	4.77E+02	4.00E+02	1.05E-03	3.06E-03	2.91E+00	1.56E-13	0	1.02E+03	7.35E+02	1.39E+00	7.95E-06	2.31E-05
	-7.42E+01	3.43E-01	3.43E-01	3.43E-01	4.06E+02	4.76E+02	4.01E+02	1.04E-03	3.06E-03	2.93E+00	1.56E-13	0	1.02E+03	7.36E+02	1.39E+00	7.91E-06	2.32E-05
	-7.38E+01	3.47E-01	3.47E-01	3.46E-01	4.07E+02	4.77E+02	4.02E+02	1.04E-03	3.06E-03	2.95E+00	1.56E-13	0	1.02E+03	7.36E+02	1.39E+00	7.87E-06	2.32E-05
	-7.34E+01	3.50E-01	3.50E-01	3.50E-01	4.08E+02	4.79E+02	4.03E+02	1.03E-03	3.06E-03	2.97E+00	1.56E-13	0	1.02E+03	7.36E+02	1.39E+00	7.82E-06	2.33E-05
	-7.30E+01	3.54E-01	3.54E-01	3.54E-01	4.10E+02	4.79E+02	4.04E+02	1.02E-03	3.06E-03	3.00E+00	1.56E-13	0	1.02E+03	7.36E+02	1.39E+00	7.78E-06	2.33E-05
	-7.26E+01	3.57E-01	3.57E-01	3.57E-01	4.11E+02	4.80E+02	4.05E+02	1.02E-03	3.06E-03	3.01E+00	1.56E-13	0	1.02E+03	7.36E+02	1.39E+00	7.75E-06	2.33E-05
	-7.24E+01	3.59E-01	3.59E-01	3.59E-01	4.11E+02	4.81E+02	4.06E+02	1.01E-03	3.06E-03	3.03E+00	1.56E-13	0	1.02E+03	7.36E+02	1.39E+00	7.72E-06	2.34E-05
	-7.21E+01	3.62E-01	3.62E-01	3.62E-01	4.12E+02	4.82E+02	4.07E+02	1.00E-03	3.06E-03	3.05E+00	1.56E-13	0	1.02E+03	7.36E+02	1.39E+00	7.69E-06	2.34E-05
	-7.19E+01	3.64E-01	3.64E-01	3.64E-01	4.13E+02	4.83E+02	4.08E+02	1.00E-03	3.06E-03	3.06E+00	1.55E-13	-8.97E-15	1.02E+03	7.37E+02	1.39E+00	7.67E-06	2.34E-05
	-7.16E+01	3.67E-01	3.67E-01	3.67E-01	4.14E+02	4.84E+02	4.09E+02	9.96E-04	3.06E-03	3.07E+00	1.55E-13	0	1.02E+03	7.37E+02	1.39E+00	7.64E-06	2.35E-05
	-7.13E+01	3.70E-01	3.70E-01	3.70E-01	4.15E+02	4.84E+02	4.09E+02	9.90E-04	3.06E-03	3.09E+00	1.55E-13	2.87E-15	1.03E+03	7.37E+02	1.39E+00	7.61E-06	2.35E-05
	-7.09E+01	3.74E-01	3.74E-01	3.73E-01	4.16E+02	4.85E+02	4.11E+02	9.83E-04	3.06E-03	3.12E+00	1.55E-13	-1.15E-15	1.03E+03	7.37E+02	1.39E+00	7.56E-06	2.36E-05
	-7.06E+01	3.77E-01	3.77E-01	3.77E-01	4.17E+02	4.86E+02	4.12E+02	9.77E-04	3.06E-03	3.13E+00	1.55E-13	-7.18E-16	1.03E+03	7.37E+02	1.39E+00	7.53E-06	2.36E-05
	-7.05E+01	3.78E-01	3.78E-01	3.78E-01	4.17E+02	4.87E+02	4.12E+02	9.74E-04	3.06E-03	3.14E+00	1.55E-13	-1.79E-15	1.03E+03	7.37E+02	1.39E+00	7.52E-06	2.36E-05
	-7.03E+01	3.80E-01	3.80E-01	3.80E-01	4.18E+02	4.86E+02	4.13E+02	9.71E-04	3.06E-03	3.15E+00	1.54E-13	-2.87E-15	1.03E+03	7.37E+02	1.39E+00	7.50E-06	2.36E-05
	-7.02E+01	3.82E-01	3.82E-01	3.82E-01	4.18E+02	4.86E+02	4.13E+02	9.68E-04	3.06E-03	3.16E+00	1.54E-13	0	1.03E+03	7.37E+02	1.39E+00	7.48E-06	2.37E-05
	-6.99E+01	3.84E-01	3.84E-01	3.84E-01	4.19E+02	4.87E+02	4.14E+02	9.63E-04	3.06E-03	3.18E+00	1.55E-13	3.67E-15	1.03E+03	7.37E+02	1.39E+00	7.45E-06	2.37E-05
	-6.96E+01	3.88E-01	3.88E-01	3.88E-01	4.20E+02	4.88E+02	4.15E+02	9.57E-04	3.06E-03	3.20E+00	1.55E-13	0	1.03E+03	7.38E+02	1.39E+00	7.42E-06	2.37E-05
	-6.92E+01	3.92E-01	3.92E-01	3.92E-01	4.22E+02	4.90E+02	4.16E+02	9.50E-04	3.06E-03	3.22E+00	1.55E-13	0	1.03E+03	7.38E+02	1.39E+00	7.38E-06	2.38E-05
	-6.89E+01	3.95E-01	3.95E-01	3.95E-01	4.23E+02	4.88E+02	4.17E+02	9.44E-04	3.06E-03	3.24E+00	1.55E-13	0	1.03E+03	7.38E+02	1.39E+00	7.35E-06	2.38E-05
	-6.86E+01	3.99E-01	3.99E-01	3.99E-01	4.24E+02	4.90E+02	4.18E+02	9.37E-04	3.06E-03	3.27E+00	1.55E-13	0	1.03E+03	7.38E+02	1.39E+00	7.31E-06	2.39E-05
	-6.82E+01	4.04E-01	4.04E-01	4.04E-01	4.25E+02	4.91E+02	4.20E+02	9.29E-04	3.06E-03	3.29E+00	1.55E-13	0	1.03E+03	7.38E+02	1.39E+00	7.26E-06	2.39E-05
	-6.78E+01	4.08E-01	4.08E-01	4.07E-01	4.26E+02	4.92E+02	4.21E+02	9.23E-04	3.06E-03	3.32E+00	1.55E-13	0	1.03E+03	7.38E+02	1.39E+00	7.23E-06	2.40E-05
	-6.74E+01	4.12E-01	4.12E-01	4.12E-01	4.28E+02	4.93E+02	4.22E+02	9.16E-04	3.06E-03	3.34E+00	1.59E-13	8.93E-15	1.03E+03	7.39E+02	1.39E+00	7.19E-06	2.40E-05
	-6.70E+01	4.17E-01	4.17E-01	4.17E-01	4.29E+02	4.95E+02	4.24E+02	9.08E-04	3.06E-03	3.37E+00	1.59E-13	0	1.03E+03	7.39E+02	1.39E+00	7.14E-06	2.41E-05
	-6.66E+01	4.22E-01	4.22E-01	4.22E-01	4.30E+02	4.96E+02	4.25E+02	9.01E-04	3.06E-03	3.40E+00	1.59E-13	0	1.03E+03	7.39E+02	1.39E+00	7.10E-06	2.41E-05
	-6.62E+01	4.27E-01	4.27E-01	4.27E-01	4.32E+02	4.96E+02	4.26E+02	8.93E-04	3.06E-03	3.43E+00	1.59E-13	0	1.03E+03	7.39E+02	1.39E+00	7.06E-06	2.42E-05
	-6.58E+01	4.32E-01	4.32E-01	4.32E-01	4.33E+02	4.96E+02	4.28E+02	8.85E-04	3.06E-03	3.46E+00	1.59E-13	0	1.03E+03	7.39E+02	1.39E+00	7.01E-06	2.42E-05
	-6.54E+01	4.37E-01	4.37E-01	4.37E-01	4.35E+02	4.98E+02	4.29E+02	8.78E-04	3.06E-03	3.49E+00	1.59E-13	0	1.03E+03	7.40E+02	1.39E+00	6.97E-06	2.43E-05
	-6.50E+01	4.43E-01	4.43E-01	4.43E-01	4.36E+02	4.99E+02	4.31E+02	8.70E-04	3.06E-03	3.52E+00	1.59E-13	0	1.03E+03	7.40E+02	1.39E+00	6.92E-06	2.44E-05
	-6.46E+01	4.48E-01	4.48E-01	4.48E-01	4.38E+02	5.01E+02	4.32E+02	8.63E-04	3.06E-03	3.55E+00	1.59E-13	0	1.03E+03	7.40E+02	1.39E+00	6.88E-06	2.44E-05
	-6.42E+01	4.54E-01	4.54E-01	4.54E-01	4.39E+02	5.02E+02	4.34E+02	8.55E-04	3.06E-03	3.58E+00	1.59E-13	0	1.03E+03	7.40E+02	1.39E+00	6.84E-06	2.45E-05
	-6.38E+01	4.59E-01	4.59E-01	4.59E-01	4.41E+02	5.04E+02	4.35E+02	8.47E-04	3.06E-03	3.61E+00	1.59E-13	0	1.03E+03	7.41E+02	1.39E+00	6.79E-06	2.45E-05
	-6.34E+01	4.65E-01	4.65E-01	4.65E-01	4.42E+02	5.03E+02	4.37E+02	8.40E-04	3.06E-03	3.64E+00	1.59E-13	0	1.03E+03	7.41E+02	1.39E+00	6.75E-06	2.46E-05
	-6.30E+01	4.71E-01	4.71E-01	4.71E-01	4.44E+02	5.05E+02	4.38E+02	8.32E-04	3.06E-03	3.68E+00	1.59E-13	0	1.03E+03	7.41E+02	1.39E+00	6.70E-06	2.46E-05
	-6.26E+01	4.77E-01	4.77E-01	4.77E-01	4.46E+02	5.06E+02	4.40E+02	8.25E-04	3.06E-03	3.71E+00	1.59E-13	0	1.03E+03	7.41E+02	1.39E+00	6.66E-06	2.47E-05
	-6.22E+01	4.83E-01	4.83E-01	4.83E-01	4.47E+02	5.08E+02	4.42E+02	8.17E-04	3.06E-03	3.75E+00	1.59E-13	0	1.03E+03	7.42E+02	1.39E+00	6.61E-06	2.48E-05
	-6.19E+01	4.88E-01	4.89E-01	4.88E-01	4.49E+02	5.09E+02	4.43E+02	8.11E-04	3.06E-03	3.77E+00	1.59E-13	0	1.03E+03	7.42E+02	1.39E+00	6.58E-06	2.48E-05
	-6.16E+01	4.93E-01	4.93E-01	4.92E-01	4.50E+02	5.10E+02	4.44E+02	8.06E-04	3.06E-03	3.80E+00	1.59E-13	0	1.03E+03	7.42E+02	1.39E+00	6.55E-06	2.49E-05
	-6.13E+01	4.98E-01	4.98E-01	4.98E-01	4.51E+02	5.11E+02	4.45E+02	8.00E-04	3.06E-03	3.83E+00	1.59E-13	0	1.03E+03	7.42E+02	1.39E+00	6.51E-06	2.49E-05
	-6.11E+01	5.02E-01	5.02E-01	5.02E-01	4.52E+02	5.12E+02	4.46E+02	7.95E-04	3.06E-03	3.85E+00	1.59E-13	0	1.03E+03	7.42E+02	1.39E+00	6.49E-06	2.50E-05
	-6.07E+01	5.07E-01	5.07E-01	5.07E-01	4.53E+02	5.13E+02	4.48E+02	7.89E-04	3.06E-03	3.88E+00	1.59E-13	0	1.03E+03	7.42E+02	1.39E+00	6.45E-06	2.50E-05
	-6.03E+01	5.14E-01	5.14E-01	5.14E-01	4.55E+02	5.14E+02	4.49E+02	7.82E-04	3.06E-03	3.92E+00	1.59E-13	0	1.03E+03	7.43E+02	1.39E+00	6.41E-06	2.51E-05
	-5.99E+01	5.21E-01	5.21E-01	5.21E-01	4.57E+02	5.16E+02	4.51E+02	7.74E-04	3.06E-03	3.95E+00	1.59E-13	0	1.03E+03	7.43E+02	1.39E+00	6.36E-06	2.51E-05
	-5.95E+01	5.28E-01	5.28E-01	5.28E-01	4.59E+02	5.16E+02	4.53E+02	7.67E-04	3.06E-03	3.99E+00	1.59E-13	0	1.03E+03	7.43E+02	1.39E+00	6.32E-06	2.52E-05
	-5.91E+01	5.35E-01	5.36E-01	5.35E-01	4.60E+02	5.18E+02	4.54E+02	7.59E-04	3.06E-03	4.03E+00	1.59E-13	0	1.03E+03	7.44E+02	1.39E+00	6.27E-06	2.53E-05
	-5.87E+01	5.43E-01	5.43E-01	5.43E-01	4.62E+02	5.20E+02	4.56E+02	7.51E-04	3.06E-03	4.07E+00	1.59E-13	0	1.03E+03	7.44E+02	1.39E+00	6.22E-06	2.54E-05
	-5.83E+01	5.51E-01	5.51E-01	5.51E-01	4.64E+02	5.21E+02	4.58E+02	7.44E-04	3.06E-03	4.11E+00	1.59E-13	0	1.03E+03	7.44E+02	1.39E+00	6.18E-06	2.54E-05
	-5.78E+01	5.59E-01	5.59E-01	5.59E-01	4.66E+02	5.22E+02	4.60E+02	7.36E-04	3.06E-03	4.16E+00	1.59E-13	0	1.03E+03	7.44E+02	1.39E+00	6.13E-06	2.55E-05
	-5.74E+01	5.67E-01	5.67E-01	5.66E-01	4.68E+02	5.24E+02	4.62E+02	7.29E-04	3.06E-03	4.20E+00	1.59E-13	0	1.03E+03	7.45E+02	1.39E+00	6.09E-06	2.56E-05
	-5.70E+01	5.75E-01	5.75E-01	5.75E-01	4.70E+02	5.26E+02	4.64E+02	7.21E-04	3.06E-03	4.24E+00	1.59E-13	0	1.03E+03	7.45E+02	1.39E+00	6.04E-06	2.56E-05
	-5.66E+01	5.84E-01	5.84E-01	5.83E-01	4.72E+02	5.26E+02	4.66E+02	7.14E-04	3.06E-03	4.29E+00	1.59E-13	0	1.03E+03	7.45E+02	1.39E+00	6.00E-06	2.57E-05
	-5.62E+01	5.92E-01	5.92E-01	5.92E-01	4.74E+02	5.28E+02	4.67E+02	7.06E-04	3.06E-03	4.34E+00	1.59E-13	0	1.03E+03	7.46E+02	1.39E+00	5.95E-06	2.58E-05
	-5.58E+01	6.01E-01	6.01E-01	6.01E-01	4.76E+02	5.29E+02	4.69E+02	6.98E-04	3.06E-03	4.38E+00	1.59E-13	0	1.03E+03	7.46E+02	1.39E+00	5.90E-06	2.59E-05
	-5.53E+01	6.10E-01	6.10E-01	6.10E-01	4.78E+02	5.31E+02	4.71E+02	6.91E-04	3.06E-03	4.43E+00	1.30E-13	-6.72E-14	1.03E+03	7.46E+02	1.39E+00	5.86E-06	2.59E-05
	-5.49E+01	6.20E-01	6.20E-01	6.20E-01	4.80E+02	5.33E+02	4.73E+02	6.83E-04	3.06E-03	4.48E+00	1.30E-13	0	1.03E+03	7.47E+02	1.39E+00	5.81E-06	2.60E-05
	-5.45E+01	6.29E-01	6.29E-01	6.29E-01	4.82E+02	5.34E+02	4.76E+02	6.76E-04	3.06E-03	4.53E+00	1.30E-13	0	1.04E+03	7.47E+02	1.39E+00	5.76E-06	2.61E-05
	-5.41E+01	6.39E-01	6.39E-01	6.39E-01	4.84E+02	5.35E+02	4.78E+02	6.68E-04	3.06E-03	4.58E+00	1.30E-13	0	1.04E+03	7.47E+02	1.39E+00	5.72E-06	2.62E-05
	-5.36E+01	6.50E-01	6.50E-01	6.49E-01	4.86E+02	5.37E+02	4.80E+02	6.61E-04	3.06E-03	4.63E+00	1.30E-13	0	1.04E+03	7.48E+02	1.39E+00	5.67E-06	2.63E-05
	-5.32E+01	6.60E-01	6.60E-01	6.60E-01	4.88E+02	5.39E+02	4.82E+02	6.53E-04	3.06E-03	4.69E+00	1.30E-13	0	1.04E+03	7.48E+02	1.39E+00	5.62E-06	2.64E-05
	-5.30E+01	6.64E-01	6.65E-01	6.64E-01	4.89E+02	5.39E+02	4.83E+02	6.50E-04	3.06E-03	4.71E+00	1.30E-13	0	1.04E+03	7.48E+02	1.39E+00	5.61E-06	2.64E-05
	-5.28E+01	6.69E-01	6.70E-01	6.69E-01	4.90E+02	5.40E+02	4.84E+02	6.47E-04	3.06E-03	4.73E+00	1.59E-13	1.42E-13	1.04E+03	7.48E+02	1.39E+00	5.58E-06	2.64E-05
	-5.26E+01	6.76E-01	6.76E-01	6.75E-01	4.91E+02	5.41E+02	4.85E+02	6.42E-04	3.06E-03	4.77E+00	1.87E-13	1.14E-13	1.04E+03	7.48E+02	1.39E+00	5.56E-06	2.65E-05
	-5.23E+01	6.84E-01	6.84E-01	6.83E-01	4.93E+02	5.41E+02	4.87E+02	6.37E-04	3.06E-03	4.81E+00	1.87E-13	0	1.04E+03	7.49E+02	1.39E+00	5.52E-06	2.65E-05
	-5.19E+01	6.94E-01	6.94E-01	6.93E-01	4.95E+02	5.43E+02	4.89E+02	6.30E-04	3.06E-03	4.86E+00	1.87E-13	0	1.04E+03	7.49E+02	1.38E+00	5.48E-06	2.66E-05
	-5.14E+01	7.05E-01	7.06E-01	7.05E-01	4.97E+02	5.45E+02	4.91E+02	6.23E-04	3.06E-03	4.92E+00	1.87E-13	0	1.04E+03	7.49E+02	1.38E+00	5.43E-06	2.67E-05
	-5.11E+01	7.15E-01	7.15E-01	7.15E-01	4.99E+02	5.46E+02	4.93E+02	6.16E-04	3.06E-03	4.97E+00	1.87E-13	0	1.04E+03	7.50E+02	1.38E+00	5.39E-06	2.68E-05
	-5.07E+01	7.27E-01	7.27E-01	7.27E-01	5.01E+02	5.48E+02	4.95E+02	6.09E-04	3.06E-03	5.03E+00	1.87E-13	0	1.04E+03	7.50E+02	1.38E+00	5.34E-06	2.69E-05
	-5.03E+01	7.38E-01	7.38E-01	7.37E-01	5.03E+02	5.49E+02	4.97E+02	6.03E-04	3.06E-03	5.08E+00	1.87E-13	0	1.04E+03	7.51E+02	1.38E+00	5.31E-06	2.69E-05
	-4.99E+01	7.50E-01	7.50E-01	7.50E-01	5.06E+02	5.51E+02	4.99E+02	5.96E-04	3.06E-03	5.14E+00	1.59E-13	-6.50E-14	1.04E+03	7.51E+02	1.38E+00	5.26E-06	2.70E-05
	-4.95E+01	7.61E-01	7.61E-01	7.61E-01	5.08E+02	5.52E+02	5.01E+02	5.90E-04	3.06E-03	5.19E+00	1.59E-13	0	1.04E+03	7.51E+02	1.38E+00	5.22E-06	2.71E-05
	-4.91E+01	7.74E-01	7.74E-01	7.74E-01	5.10E+02	5.54E+02	5.04E+02	5.82E-04	3.06E-03	5.26E+00	1.59E-13	0	1.04E+03	7.52E+02	1.38E+00	5.17E-06	2.72E-05
	-4.87E+01	7.85E-01	7.85E-01	7.85E-01	5.12E+02	5.56E+02	5.06E+02	5.76E-04	3.06E-03	5.31E+00	1.87E-13	8.12E-14	1.04E+03	7.52E+02	1.38E+00	5.13E-06	2.72E-05
	-4.83E+01	7.99E-01	7.99E-01	7.99E-01	5.15E+02	5.58E+02	5.08E+02	5.69E-04	3.06E-03	5.38E+00	2.44E-13	1.30E-13	1.04E+03	7.52E+02	1.38E+00	5.08E-06	2.73E-05
	-4.79E+01	8.11E-01	8.11E-01	8.11E-01	5.17E+02	5.59E+02	5.10E+02	5.63E-04	3.06E-03	5.43E+00	2.44E-13	0	1.04E+03	7.53E+02	1.38E+00	5.04E-06	2.74E-05
	-4.75E+01	8.25E-01	8.25E-01	8.25E-01	5.19E+02	5.61E+02	5.13E+02	5.56E-04	3.06E-03	5.51E+00	2.44E-13	0	1.04E+03	7.53E+02	1.38E+00	4.99E-06	2.75E-05
	-4.72E+01	8.37E-01	8.37E-01	8.37E-01	5.21E+02	5.62E+02	5.15E+02	5.50E-04	3.06E-03	5.56E+00	2.72E-13	8.12E-14	1.04E+03	7.54E+02	1.38E+00	4.95E-06	2.76E-05
	-4.67E+01	8.52E-01	8.53E-01	8.52E-01	5.24E+02	5.64E+02	5.17E+02	5.43E-04	3.06E-03	5.64E+00	2.72E-13	0	1.04E+03	7.54E+02	1.38E+00	4.91E-06	2.77E-05
	-4.64E+01	8.65E-01	8.65E-01	8.65E-01	5.26E+02	5.66E+02	5.20E+02	5.37E-04	3.06E-03	5.70E+00	2.44E-13	-8.12E-14	1.04E+03	7.55E+02	1.38E+00	4.87E-06	2.77E-05
	-4.59E+01	8.81E-01	8.81E-01	8.81E-01	5.29E+02	5.68E+02	5.22E+02	5.30E-04	3.06E-03	5.77E+00	2.44E-13	0	1.04E+03	7.55E+02	1.38E+00	4.82E-06	2.78E-05
	-4.56E+01	8.95E-01	8.95E-01	8.94E-01	5.31E+02	5.69E+02	5.24E+02	5.25E-04	3.06E-03	5.83E+00	2.44E-13	0	1.04E+03	7.55E+02	1.38E+00	4.78E-06	2.79E-05
	-4.51E+01	9.11E-01	9.11E-01	9.11E-01	5.34E+02	5.71E+02	5.27E+02	5.18E-04	3.06E-03	5.91E+00	2.44E-13	0	1.04E+03	7.56E+02	1.38E+00	4.73E-06	2.80E-05
	-4.48E+01	9.25E-01	9.25E-01	9.25E-01	5.36E+02	5.73E+02	5.29E+02	5.12E-04	3.06E-03	5.98E+00	3.01E-13	1.62E-13	1.04E+03	7.56E+02	1.38E+00	4.70E-06	2.81E-05
	-4.44E+01	9.43E-01	9.43E-01	9.42E-01	5.39E+02	5.75E+02	5.32E+02	5.05E-04	3.06E-03	6.06E+00	3.01E-13	0	1.05E+03	7.57E+02	1.38E+00	4.65E-06	2.82E-05
	-4.40E+01	9.57E-01	9.57E-01	9.57E-01	5.41E+02	5.76E+02	5.34E+02	5.00E-04	3.06E-03	6.13E+00	3.01E-13	0	1.05E+03	7.57E+02	1.38E+00	4.61E-06	2.82E-05
	-4.36E+01	9.75E-01	9.76E-01	9.75E-01	5.44E+02	5.79E+02	5.37E+02	4.93E-04	3.06E-03	6.21E+00	3.01E-13	0	1.05E+03	7.58E+02	1.38E+00	4.56E-06	2.83E-05
	-4.32E+01	9.91E-01	9.91E-01	9.91E-01	5.46E+02	5.80E+02	5.39E+02	4.87E-04	3.06E-03	6.28E+00	3.01E-13	0	1.05E+03	7.58E+02	1.38E+00	4.52E-06	2.84E-05
	-4.28E+01	1.01E+00	1.01E+00	1.01E+00	5.49E+02	5.82E+02	5.42E+02	4.81E-04	3.06E-03	6.37E+00	3.01E-13	0	1.05E+03	7.59E+02	1.38E+00	4.48E-06	2.85E-05
	-4.24E+01	1.03E+00	1.03E+00	1.03E+00	5.51E+02	5.83E+02	5.45E+02	4.75E-04	3.06E-03	6.44E+00	3.01E-13	0	1.05E+03	7.59E+02	1.38E+00	4.44E-06	2.86E-05
	-4.20E+01	1.05E+00	1.05E+00	1.05E+00	5.54E+02	5.86E+02	5.48E+02	4.68E-04	3.06E-03	6.53E+00	3.01E-13	0	1.05E+03	7.60E+02	1.38E+00	4.39E-06	2.87E-05
	-4.16E+01	1.06E+00	1.06E+00	1.06E+00	5.57E+02	5.88E+02	5.50E+02	4.63E-04	3.06E-03	6.61E+00	3.01E-13	0	1.05E+03	7.60E+02	1.38E+00	4.36E-06	2.88E-05
	-4.12E+01	1.08E+00	1.08E+00	1.08E+00	5.60E+02	5.91E+02	5.53E+02	4.57E-04	3.06E-03	6.71E+00	3.01E-13	0	1.05E+03	7.61E+02	1.38E+00	4.31E-06	2.89E-05
	-4.09E+01	1.10E+00	1.10E+00	1.10E+00	5.62E+02	5.93E+02	5.55E+02	4.51E-04	3.06E-03	6.78E+00	3.01E-13	0	1.05E+03	7.61E+02	1.38E+00	4.27E-06	2.90E-05
	-4.07E+01	1.11E+00	1.11E+00	1.11E+00	5.63E+02	5.94E+02	5.57E+02	4.49E-04	3.06E-03	6.82E+00	3.01E-13	0	1.05E+03	7.61E+02	1.38E+00	4.26E-06	2.90E-05
	-4.05E+01	1.12E+00	1.12E+00	1.12E+00	5.65E+02	5.95E+02	5.58E+02	4.46E-04	3.06E-03	6.87E+00	3.01E-13	0	1.05E+03	7.62E+02	1.38E+00	4.23E-06	2.91E-05
	-4.02E+01	1.13E+00	1.14E+00	1.13E+00	5.67E+02	5.97E+02	5.60E+02	4.42E-04	3.06E-03	6.93E+00	3.01E-13	0	1.05E+03	7.62E+02	1.38E+00	4.21E-06	2.91E-05
	-3.99E+01	1.15E+00	1.15E+00	1.15E+00	5.69E+02	5.99E+02	5.62E+02	4.37E-04	3.06E-03	7.01E+00	3.01E-13	0	1.05E+03	7.63E+02	1.38E+00	4.17E-06	2.92E-05
	-3.95E+01	1.17E+00	1.17E+00	1.17E+00	5.72E+02	6.02E+02	5.65E+02	4.31E-04	3.06E-03	7.10E+00	3.01E-13	0	1.05E+03	7.63E+02	1.38E+00	4.13E-06	2.93E-05
	-3.91E+01	1.19E+00	1.19E+00	1.19E+00	5.74E+02	6.04E+02	5.68E+02	4.26E-04	3.06E-03	7.18E+00	3.57E-13	1.73E-13	1.05E+03	7.64E+02	1.38E+00	4.09E-06	2.94E-05
	-3.87E+01	1.22E+00	1.22E+00	1.22E+00	5.77E+02	6.07E+02	5.71E+02	4.20E-04	3.06E-03	7.29E+00	3.57E-13	0	1.05E+03	7.64E+02	1.38E+00	4.05E-06	2.95E-05
	-3.84E+01	1.24E+00	1.24E+00	1.23E+00	5.80E+02	6.10E+02	5.73E+02	4.15E-04	3.06E-03	7.37E+00	3.57E-13	0	1.05E+03	7.65E+02	1.38E+00	4.02E-06	2.96E-05
	-3.80E+01	1.26E+00	1.26E+00	1.26E+00	5.83E+02	6.13E+02	5.76E+02	4.10E-04	3.06E-03	7.47E+00	3.57E-13	0	1.05E+03	7.65E+02	1.38E+00	3.98E-06	2.97E-05
	-3.77E+01	1.28E+00	1.28E+00	1.28E+00	5.85E+02	6.15E+02	5.79E+02	4.05E-04	3.06E-03	7.56E+00	4.14E-13	1.73E-13	1.05E+03	7.66E+02	1.38E+00	3.94E-06	2.98E-05
	-3.73E+01	1.30E+00	1.30E+00	1.30E+00	5.89E+02	6.18E+02	5.82E+02	3.99E-04	3.06E-03	7.67E+00	4.14E-13	0	1.05E+03	7.67E+02	1.38E+00	3.90E-06	2.99E-05
	-3.69E+01	1.33E+00	1.33E+00	1.33E+00	5.91E+02	6.20E+02	5.84E+02	3.95E-04	3.06E-03	7.76E+00	3.57E-13	-1.73E-13	1.06E+03	7.67E+02	1.38E+00	3.87E-06	3.00E-05
	-3.65E+01	1.35E+00	1.35E+00	1.35E+00	5.94E+02	6.23E+02	5.88E+02	3.89E-04	3.06E-03	7.87E+00	3.57E-13	0	1.06E+03	7.68E+02	1.38E+00	3.83E-06	3.01E-05
	-3.62E+01	1.37E+00	1.37E+00	1.37E+00	5.97E+02	6.25E+02	5.90E+02	3.84E-04	3.06E-03	7.96E+00	3.57E-13	0	1.06E+03	7.68E+02	1.38E+00	3.79E-06	3.02E-05
	-3.58E+01	1.40E+00	1.40E+00	1.40E+00	6.00E+02	6.28E+02	5.93E+02	3.79E-04	3.06E-03	8.08E+00	3.57E-13	0	1.06E+03	7.69E+02	1.37E+00	3.75E-06	3.03E-05
	-3.54E+01	1.43E+00	1.43E+00	1.42E+00	6.03E+02	6.31E+02	5.96E+02	3.74E-04	3.06E-03	8.17E+00	3.57E-13	0	1.06E+03	7.70E+02	1.37E+00	3.72E-06	3.04E-05
	-3.50E+01	1.45E+00	1.45E+00	1.45E+00	6.06E+02	6.34E+02	5.99E+02	3.69E-04	3.06E-03	8.30E+00	3.57E-13	0	1.06E+03	7.70E+02	1.37E+00	3.68E-06	3.05E-05
	-3.47E+01	1.48E+00	1.48E+00	1.48E+00	6.09E+02	6.36E+02	6.02E+02	3.65E-04	3.06E-03	8.40E+00	3.57E-13	0	1.06E+03	7.71E+02	1.37E+00	3.64E-06	3.06E-05
	-3.43E+01	1.51E+00	1.51E+00	1.51E+00	6.12E+02	6.40E+02	6.05E+02	3.59E-04	3.06E-03	8.52E+00	3.57E-13	0	1.06E+03	7.72E+02	1.37E+00	3.60E-06	3.07E-05
	-3.40E+01	1.53E+00	1.53E+00	1.53E+00	6.15E+02	6.42E+02	6.08E+02	3.55E-04	3.06E-03	8.62E+00	3.57E-13	0	1.06E+03	7.72E+02	1.37E+00	3.57E-06	3.08E-05
	-3.36E+01	1.57E+00	1.57E+00	1.57E+00	6.18E+02	6.45E+02	6.12E+02	3.50E-04	3.06E-03	8.76E+00	3.57E-13	0	1.06E+03	7.73E+02	1.37E+00	3.53E-06	3.09E-05
	-3.32E+01	1.59E+00	1.59E+00	1.59E+00	6.21E+02	6.48E+02	6.14E+02	3.45E-04	3.06E-03	8.86E+00	3.57E-13	0	1.06E+03	7.73E+02	1.37E+00	3.50E-06	3.10E-05
	-3.28E+01	1.63E+00	1.63E+00	1.63E+00	6.25E+02	6.51E+02	6.18E+02	3.40E-04	3.06E-03	9.00E+00	3.57E-13	0	1.06E+03	7.74E+02	1.37E+00	3.45E-06	3.11E-05
	-3.25E+01	1.65E+00	1.65E+00	1.65E+00	6.27E+02	6.54E+02	6.21E+02	3.36E-04	3.06E-03	9.11E+00	3.57E-13	0	1.06E+03	7.75E+02	1.37E+00	3.42E-06	3.12E-05
	-3.21E+01	1.69E+00	1.69E+00	1.69E+00	6.31E+02	6.57E+02	6.24E+02	3.31E-04	3.06E-03	9.25E+00	3.57E-13	0	1.06E+03	7.76E+02	1.37E+00	3.38E-06	3.13E-05
	-3.18E+01	1.72E+00	1.72E+00	1.72E+00	6.34E+02	6.60E+02	6.27E+02	3.27E-04	3.06E-03	9.37E+00	2.44E-13	-3.46E-13	1.06E+03	7.76E+02	1.37E+00	3.35E-06	3.14E-05
	-3.13E+01	1.75E+00	1.75E+00	1.75E+00	6.37E+02	6.63E+02	6.31E+02	3.22E-04	3.06E-03	9.51E+00	1.87E-13	-1.38E-13	1.07E+03	7.77E+02	1.37E+00	3.31E-06	3.15E-05
	-3.10E+01	1.79E+00	1.79E+00	1.79E+00	6.40E+02	6.66E+02	6.34E+02	3.18E-04	3.06E-03	9.63E+00	1.87E-13	0	1.07E+03	7.78E+02	1.37E+00	3.28E-06	3.16E-05
	-3.06E+01	1.82E+00	1.82E+00	1.82E+00	6.44E+02	6.69E+02	6.38E+02	3.13E-04	3.06E-03	9.78E+00	1.87E-13	0	1.07E+03	7.79E+02	1.37E+00	3.24E-06	3.17E-05
	-3.03E+01	1.86E+00	1.86E+00	1.86E+00	6.47E+02	6.72E+02	6.41E+02	3.09E-04	3.06E-03	9.91E+00	1.87E-13	0	1.07E+03	7.79E+02	1.37E+00	3.21E-06	3.18E-05
	-2.99E+01	1.90E+00	1.90E+00	1.90E+00	6.51E+02	6.76E+02	6.44E+02	3.04E-04	3.06E-03	1.01E+01	1.87E-13	0	1.07E+03	7.80E+02	1.37E+00	3.17E-06	3.19E-05
	-2.95E+01	1.93E+00	1.93E+00	1.93E+00	6.54E+02	6.79E+02	6.47E+02	3.00E-04	3.06E-03	1.02E+01	1.87E-13	0	1.07E+03	7.81E+02	1.37E+00	3.14E-06	3.20E-05
	-2.91E+01	1.97E+00	1.97E+00	1.97E+00	6.58E+02	6.82E+02	6.51E+02	2.96E-04	3.06E-03	1.04E+01	1.87E-13	0	1.07E+03	7.82E+02	1.37E+00	3.10E-06	3.21E-05
	-2.88E+01	2.01E+00	2.01E+00	2.01E+00	6.61E+02	6.85E+02	6.54E+02	2.92E-04	3.06E-03	1.05E+01	1.87E-13	0	1.07E+03	7.82E+02	1.37E+00	3.07E-06	3.22E-05
	-2.84E+01	2.05E+00	2.05E+00	2.05E+00	6.64E+02	6.89E+02	6.58E+02	2.87E-04	3.06E-03	1.07E+01	1.87E-13	0	1.07E+03	7.83E+02	1.37E+00	3.04E-06	3.24E-05
	-2.81E+01	2.09E+00	2.09E+00	2.09E+00	6.68E+02	6.91E+02	6.61E+02	2.84E-04	3.06E-03	1.08E+01	1.87E-13	0	1.07E+03	7.84E+02	1.37E+00	3.01E-06	3.25E-05
	-2.76E+01	2.13E+00	2.13E+00	2.13E+00	6.71E+02	6.95E+02	6.65E+02	2.79E-04	3.06E-03	1.10E+01	1.87E-13	0	1.07E+03	7.85E+02	1.37E+00	2.97E-06	3.26E-05
	-2.73E+01	2.17E+00	2.17E+00	2.17E+00	6.75E+02	6.98E+02	6.68E+02	2.76E-04	3.06E-03	1.11E+01	3.01E-13	3.46E-13	1.07E+03	7.86E+02	1.37E+00	2.94E-06	3.27E-05
	-2.69E+01	2.22E+00	2.22E+00	2.22E+00	6.78E+02	7.02E+02	6.72E+02	2.71E-04	3.06E-03	1.13E+01	3.01E-13	0	1.07E+03	7.87E+02	1.37E+00	2.91E-06	3.28E-05
	-2.66E+01	2.26E+00	2.26E+00	2.26E+00	6.82E+02	7.05E+02	6.76E+02	2.68E-04	3.06E-03	1.14E+01	4.14E-13	3.46E-13	1.08E+03	7.87E+02	1.37E+00	2.88E-06	3.29E-05
	-2.62E+01	2.31E+00	2.31E+00	2.31E+00	6.86E+02	7.08E+02	6.80E+02	2.63E-04	3.06E-03	1.16E+01	4.14E-13	0	1.08E+03	7.88E+02	1.37E+00	2.84E-06	3.30E-05
	-2.58E+01	2.35E+00	2.35E+00	2.35E+00	6.89E+02	7.11E+02	6.83E+02	2.60E-04	3.06E-03	1.18E+01	4.14E-13	0	1.08E+03	7.89E+02	1.37E+00	2.81E-06	3.31E-05
	-2.56E+01	2.39E+00	2.39E+00	2.39E+00	6.91E+02	7.14E+02	6.85E+02	2.57E-04	3.06E-03	1.19E+01	4.14E-13	0	1.08E+03	7.90E+02	1.37E+00	2.79E-06	3.32E-05
	-2.52E+01	2.43E+00	2.43E+00	2.43E+00	6.95E+02	7.17E+02	6.87E+02	2.54E-04	3.06E-03	1.21E+01	4.14E-13	0	1.08E+03	7.90E+02	1.36E+00	2.76E-06	3.33E-05
	-2.48E+01	2.48E+00	2.48E+00	2.48E+00	6.99E+02	7.21E+02	6.90E+02	2.50E-04	3.06E-03	1.23E+01	4.14E-13	0	1.08E+03	7.91E+02	1.36E+00	2.73E-06	3.34E-05
	-2.45E+01	2.53E+00	2.53E+00	2.53E+00	7.02E+02	7.24E+02	6.92E+02	2.47E-04	3.06E-03	1.24E+01	4.14E-13	0	1.08E+03	7.92E+02	1.36E+00	2.70E-06	3.35E-05
	-2.41E+01	2.58E+00	2.59E+00	2.58E+00	7.06E+02	7.28E+02	6.95E+02	2.43E-04	3.06E-03	1.26E+01	4.14E-13	0	1.08E+03	7.93E+02	1.36E+00	2.67E-06	3.37E-05
	-2.38E+01	2.63E+00	2.63E+00	2.63E+00	7.09E+02	7.31E+02	6.97E+02	2.39E-04	3.06E-03	1.28E+01	4.14E-13	0	1.08E+03	7.94E+02	1.36E+00	2.64E-06	3.38E-05
	-2.34E+01	2.69E+00	2.69E+00	2.69E+00	7.14E+02	7.35E+02	6.99E+02	2.35E-04	3.06E-03	1.30E+01	4.14E-13	0	1.08E+03	7.95E+02	1.36E+00	2.61E-06	3.39E-05
	-2.30E+01	2.74E+00	2.74E+00	2.74E+00	7.17E+02	7.38E+02	7.02E+02	2.32E-04	3.06E-03	1.32E+01	4.14E-13	0	1.08E+03	7.96E+02	1.36E+00	2.58E-06	3.40E-05
	-2.26E+01	2.80E+00	2.80E+00	2.80E+00	7.21E+02	7.42E+02	7.04E+02	2.29E-04	3.06E-03	1.34E+01	4.14E-13	0	1.09E+03	7.97E+02	1.36E+00	2.55E-06	3.41E-05
	-2.23E+01	2.85E+00	2.85E+00	2.85E+00	7.24E+02	7.45E+02	7.06E+02	2.26E-04	3.06E-03	1.36E+01	4.14E-13	0	1.09E+03	7.98E+02	1.36E+00	2.52E-06	3.42E-05
	-2.19E+01	2.92E+00	2.92E+00	2.92E+00	7.29E+02	7.49E+02	7.09E+02	2.22E-04	3.06E-03	1.38E+01	4.14E-13	0	1.09E+03	7.99E+02	1.36E+00	2.49E-06	3.43E-05
	-2.15E+01	2.97E+00	2.97E+00	2.97E+00	7.32E+02	7.52E+02	7.11E+02	2.19E-04	3.06E-03	1.40E+01	4.14E-13	0	1.09E+03	8.00E+02	1.36E+00	2.46E-06	3.44E-05
	-2.11E+01	3.04E+00	3.04E+00	3.04E+00	7.36E+02	7.56E+02	7.13E+02	2.15E-04	3.06E-03	1.42E+01	4.14E-13	0	1.09E+03	8.01E+02	1.36E+00	2.43E-06	3.46E-05
	-2.08E+01	3.09E+00	3.09E+00	3.09E+00	7.40E+02	7.59E+02	7.20E+02	2.13E-04	3.06E-03	1.44E+01	4.14E-13	0	1.09E+03	8.02E+02	1.36E+00	2.41E-06	3.47E-05
	-2.05E+01	3.14E+00	3.14E+00	3.14E+00	7.42E+02	7.62E+02	7.22E+02	2.10E-04	3.06E-03	1.45E+01	5.28E-13	4.33E-13	1.09E+03	8.02E+02	1.36E+00	2.39E-06	3.47E-05
	-2.03E+01	3.17E+00	3.17E+00	3.17E+00	7.44E+02	7.64E+02	7.23E+02	2.09E-04	3.06E-03	1.47E+01	5.28E-13	0	1.09E+03	8.03E+02	1.36E+00	2.37E-06	3.48E-05
	-2.02E+01	3.20E+00	3.20E+00	3.20E+00	7.46E+02	7.65E+02	7.24E+02	2.07E-04	3.06E-03	1.48E+01	5.28E-13	0	1.09E+03	8.03E+02	1.36E+00	2.36E-06	3.48E-05
	-2.00E+01	3.24E+00	3.24E+00	3.24E+00	7.48E+02	7.67E+02	7.26E+02	2.06E-04	3.06E-03	1.49E+01	5.28E-13	0	1.09E+03	8.04E+02	1.36E+00	2.34E-06	3.49E-05
	-1.99E+01	3.25E+00	3.26E+00	3.25E+00	7.49E+02	7.68E+02	7.25E+02	2.05E-04	3.06E-03	1.49E+01	5.28E-13	0	1.09E+03	8.04E+02	1.36E+00	2.34E-06	3.49E-05
	-1.97E+01	3.28E+00	3.28E+00	3.28E+00	7.51E+02	7.70E+02	7.26E+02	2.04E-04	3.06E-03	1.50E+01	5.28E-13	0	1.09E+03	8.05E+02	1.36E+00	2.33E-06	3.50E-05
	-1.97E+01	3.29E+00	3.29E+00	3.29E+00	7.51E+02	7.70E+02	7.26E+02	2.03E-04	3.06E-03	1.51E+01	5.28E-13	0	1.09E+03	8.05E+02	1.36E+00	2.32E-06	3.50E-05
	-1.96E+01	3.31E+00	3.31E+00	3.30E+00	7.52E+02	7.71E+02	7.26E+02	2.03E-04	3.06E-03	1.51E+01	5.28E-13	0	1.09E+03	8.05E+02	1.36E+00	2.32E-06	3.50E-05
	-1.95E+01	3.33E+00	3.33E+00	3.33E+00	7.53E+02	7.72E+02	7.26E+02	2.02E-04	3.06E-03	1.52E+01	5.28E-13	0	1.09E+03	8.05E+02	1.36E+00	2.31E-06	3.51E-05
	-1.94E+01	3.34E+00	3.34E+00	3.34E+00	7.54E+02	7.73E+02	7.27E+02	2.01E-04	3.06E-03	1.52E+01	5.28E-13	0	1.09E+03	8.05E+02	1.36E+00	2.30E-06	3.51E-05
	-1.93E+01	3.36E+00	3.36E+00	3.36E+00	7.55E+02	7.74E+02	7.27E+02	2.00E-04	3.06E-03	1.53E+01	3.01E-13	-1.95E-12	1.09E+03	8.06E+02	1.36E+00	2.30E-06	3.51E-05
	-1.92E+01	3.37E+00	3.37E+00	3.37E+00	7.56E+02	7.75E+02	7.27E+02	1.99E-04	3.06E-03	1.53E+01	3.01E-13	0	1.09E+03	8.06E+02	1.36E+00	2.29E-06	3.51E-05
	-1.91E+01	3.40E+00	3.40E+00	3.39E+00	7.57E+02	7.76E+02	7.27E+02	1.99E-04	3.06E-03	1.54E+01	1.87E-13	-9.71E-13	1.09E+03	8.06E+02	1.36E+00	2.28E-06	3.52E-05
	-1.90E+01	3.42E+00	3.42E+00	3.41E+00	7.58E+02	7.77E+02	7.28E+02	1.98E-04	3.06E-03	1.55E+01	7.33E-14	-1.02E-12	1.09E+03	8.06E+02	1.36E+00	2.27E-06	3.52E-05
	-1.89E+01	3.43E+00	3.43E+00	3.43E+00	7.59E+02	7.78E+02	7.28E+02	1.97E-04	3.06E-03	1.55E+01	7.33E-14	0	1.09E+03	8.07E+02	1.36E+00	2.27E-06	3.52E-05
	-1.88E+01	3.45E+00	3.45E+00	3.45E+00	7.60E+02	7.79E+02	7.28E+02	1.96E-04	3.06E-03	1.56E+01	1.87E-13	1.17E-12	1.10E+03	8.07E+02	1.36E+00	2.26E-06	3.53E-05
	-1.87E+01	3.47E+00	3.47E+00	3.47E+00	7.61E+02	7.80E+02	7.30E+02	1.95E-04	3.06E-03	1.57E+01	1.87E-13	0	1.10E+03	8.07E+02	1.36E+00	2.25E-06	3.53E-05
	-1.85E+01	3.50E+00	3.50E+00	3.49E+00	7.63E+02	7.82E+02	7.30E+02	1.94E-04	3.06E-03	1.58E+01	1.87E-13	0	1.10E+03	8.08E+02	1.36E+00	2.24E-06	3.53E-05
	-1.83E+01	3.53E+00	3.53E+00	3.53E+00	7.65E+02	7.84E+02	7.31E+02	1.93E-04	3.06E-03	1.59E+01	1.87E-13	0	1.10E+03	8.08E+02	1.36E+00	2.23E-06	3.54E-05
	-1.82E+01	3.55E+00	3.55E+00	3.55E+00	7.66E+02	7.85E+02	7.31E+02	1.92E-04	3.06E-03	1.59E+01	1.87E-13	0	1.10E+03	8.08E+02	1.36E+00	2.22E-06	3.54E-05
	-1.81E+01	3.58E+00	3.58E+00	3.58E+00	7.67E+02	7.86E+02	7.31E+02	1.91E-04	3.06E-03	1.60E+01	7.33E-14	-7.52E-13	1.10E+03	8.09E+02	1.36E+00	2.21E-06	3.55E-05
	-1.80E+01	3.60E+00	3.60E+00	3.60E+00	7.69E+02	7.88E+02	7.32E+02	1.90E-04	3.06E-03	1.61E+01	-4.04E-14	-9.39E-13	1.10E+03	8.09E+02	1.36E+00	2.20E-06	3.55E-05
	-1.78E+01	3.63E+00	3.63E+00	3.63E+00	7.70E+02	7.89E+02	7.32E+02	1.89E-04	3.06E-03	1.62E+01	-4.04E-14	0	1.10E+03	8.10E+02	1.36E+00	2.19E-06	3.55E-05
	-1.77E+01	3.65E+00	3.65E+00	3.65E+00	7.71E+02	7.90E+02	7.32E+02	1.88E-04	3.06E-03	1.63E+01	7.33E-14	9.40E-13	1.10E+03	8.10E+02	1.36E+00	2.19E-06	3.56E-05
	-1.75E+01	3.68E+00	3.68E+00	3.68E+00	7.73E+02	7.92E+02	7.23E+02	1.87E-04	3.06E-03	1.64E+01	7.33E-14	0	1.10E+03	8.10E+02	1.36E+00	2.18E-06	3.56E-05
	-1.74E+01	3.70E+00	3.70E+00	3.70E+00	7.74E+02	7.93E+02	7.10E+02	1.86E-04	3.06E-03	1.64E+01	7.33E-14	0	1.10E+03	8.10E+02	1.36E+00	2.17E-06	3.57E-05
	-1.73E+01	3.72E+00	3.72E+00	3.72E+00	7.75E+02	7.94E+02	6.82E+02	1.86E-04	3.06E-03	1.65E+01	7.33E-14	0	1.10E+03	8.11E+02	1.36E+00	2.16E-06	3.57E-05
	-1.72E+01	3.74E+00	3.74E+00	3.74E+00	7.76E+02	7.95E+02	6.61E+02	1.85E-04	3.06E-03	1.66E+01	7.33E-14	0	1.10E+03	8.11E+02	1.36E+00	2.16E-06	3.57E-05
	-1.72E+01	3.76E+00	3.76E+00	3.75E+00	7.77E+02	7.96E+02	6.42E+02	1.84E-04	3.06E-03	1.66E+01	3.01E-13	2.54E-12	1.10E+03	8.11E+02	1.36E+00	2.15E-06	3.57E-05
	-1.71E+01	3.77E+00	3.77E+00	3.77E+00	7.78E+02	7.97E+02	6.22E+02	1.84E-04	3.06E-03	1.67E+01	4.14E-13	1.25E-12	1.10E+03	8.11E+02	1.36E+00	2.15E-06	3.58E-05
	-1.69E+01	3.80E+00	3.80E+00	3.80E+00	7.79E+02	7.99E+02	5.94E+02	1.83E-04	3.06E-03	1.68E+01	7.55E-13	2.21E-12	1.10E+03	8.12E+02	1.36E+00	2.14E-06	3.58E-05
	-1.68E+01	3.82E+00	3.82E+00	3.82E+00	7.80E+02	8.00E+02	5.88E+02	1.82E-04	3.06E-03	1.68E+01	1.78E-12	1.04E-11	1.10E+03	8.12E+02	1.36E+00	2.13E-06	3.58E-05
	-1.67E+01	3.84E+00	3.84E+00	3.84E+00	7.81E+02	8.01E+02	5.82E+02	1.81E-04	3.06E-03	1.69E+01	4.73E-12	2.84E-11	1.10E+03	8.12E+02	1.35E+00	2.12E-06	3.59E-05
	-1.66E+01	3.86E+00	3.87E+00	3.86E+00	7.82E+02	8.02E+02	5.82E+02	1.80E-04	3.06E-03	1.70E+01	1.27E-11	7.22E-11	1.10E+03	8.13E+02	1.35E+00	2.12E-06	3.59E-05
	-1.65E+01	3.89E+00	3.89E+00	3.89E+00	7.83E+02	8.03E+02	5.72E+02	1.80E-04	3.06E-03	1.70E+01	3.88E-11	2.24E-10	1.10E+03	8.13E+02	1.35E+00	2.11E-06	3.59E-05
	-1.64E+01	3.91E+00	3.91E+00	3.91E+00	7.85E+02	8.04E+02	5.67E+02	1.79E-04	3.06E-03	1.71E+01	9.55E-11	4.61E-10	1.10E+03	8.13E+02	1.35E+00	2.10E-06	3.60E-05
	-1.63E+01	3.93E+00	3.93E+00	3.93E+00	7.85E+02	8.05E+02	5.64E+02	1.78E-04	3.06E-03	1.72E+01	1.81E-10	8.69E-10	1.10E+03	8.14E+02	1.35E+00	2.09E-06	3.60E-05
	-1.62E+01	3.95E+00	3.95E+00	3.95E+00	7.86E+02	8.06E+02	5.61E+02	1.78E-04	3.06E-03	1.72E+01	2.83E-10	1.30E-09	1.10E+03	8.14E+02	1.35E+00	2.09E-06	3.60E-05
	-1.61E+01	3.97E+00	3.97E+00	3.97E+00	7.87E+02	8.07E+02	5.46E+02	1.77E-04	3.06E-03	1.73E+01	4.82E-10	2.03E-09	1.10E+03	8.14E+02	1.35E+00	2.08E-06	3.61E-05
	-1.60E+01	3.98E+00	3.98E+00	3.98E+00	7.88E+02	8.08E+02	5.44E+02	1.76E-04	3.06E-03	1.74E+01	7.11E-10	2.92E-09	1.10E+03	8.14E+02	1.35E+00	2.08E-06	3.61E-05
	-1.59E+01	4.01E+00	4.01E+00	4.01E+00	7.89E+02	8.09E+02	5.42E+02	1.75E-04	3.06E-03	1.74E+01	1.36E-09	4.58E-09	1.10E+03	8.15E+02	1.35E+00	2.07E-06	3.61E-05
	-1.58E+01	4.02E+00	4.03E+00	4.02E+00	7.90E+02	8.10E+02	5.42E+02	1.75E-04	3.06E-03	1.75E+01	1.76E-09	6.43E-09	1.10E+03	8.15E+02	1.35E+00	2.07E-06	3.61E-05
	-1.56E+01	4.06E+00	4.06E+00	4.06E+00	7.92E+02	8.12E+02	5.49E+02	1.74E-04	3.06E-03	1.76E+01	3.50E-09	9.79E-09	1.10E+03	8.15E+02	1.35E+00	2.06E-06	3.62E-05
	-1.55E+01	4.08E+00	4.08E+00	4.08E+00	7.93E+02	8.13E+02	5.44E+02	1.73E-04	3.06E-03	1.77E+01	5.45E-09	1.59E-08	1.10E+03	8.15E+02	1.35E+00	2.05E-06	3.62E-05
	-1.53E+01	4.11E+00	4.11E+00	4.11E+00	7.94E+02	8.14E+02	5.42E+02	1.72E-04	3.06E-03	1.78E+01	8.92E-09	2.26E-08	1.10E+03	8.16E+02	1.35E+00	2.04E-06	3.63E-05
	-1.52E+01	4.15E+00	4.15E+00	4.15E+00	7.96E+02	8.16E+02	5.52E+02	1.71E-04	3.06E-03	1.79E+01	1.43E-08	3.31E-08	1.10E+03	8.16E+02	1.35E+00	2.03E-06	3.63E-05
	-1.51E+01	4.17E+00	4.17E+00	4.17E+00	7.97E+02	8.17E+02	5.54E+02	1.70E-04	3.06E-03	1.80E+01	2.02E-08	4.86E-08	1.10E+03	8.17E+02	1.35E+00	2.02E-06	3.63E-05
	-1.49E+01	4.20E+00	4.20E+00	4.20E+00	7.99E+02	8.19E+02	5.63E+02	1.69E-04	3.06E-03	1.81E+01	3.01E-08	6.61E-08	1.11E+03	8.17E+02	1.35E+00	2.01E-06	3.64E-05
	-1.47E+01	4.24E+00	4.24E+00	4.24E+00	8.00E+02	8.20E+02	5.59E+02	1.68E-04	3.06E-03	1.82E+01	4.44E-08	8.78E-08	1.11E+03	8.17E+02	1.35E+00	2.00E-06	3.64E-05
	-1.46E+01	4.27E+00	4.27E+00	4.26E+00	8.01E+02	8.22E+02	5.64E+02	1.68E-04	3.06E-03	1.83E+01	5.97E-08	1.17E-07	1.11E+03	8.18E+02	1.35E+00	2.00E-06	3.65E-05
	-1.45E+01	4.29E+00	4.29E+00	4.29E+00	8.02E+02	8.23E+02	5.64E+02	1.67E-04	3.06E-03	1.83E+01	7.56E-08	1.52E-07	1.11E+03	8.18E+02	1.35E+00	1.99E-06	3.65E-05
	-1.44E+01	4.31E+00	4.31E+00	4.31E+00	8.04E+02	8.24E+02	5.65E+02	1.66E-04	3.06E-03	1.84E+01	9.92E-08	1.81E-07	1.11E+03	8.18E+02	1.35E+00	1.98E-06	3.65E-05
	-1.43E+01	4.34E+00	4.34E+00	4.34E+00	8.05E+02	8.25E+02	5.68E+02	1.66E-04	3.06E-03	1.85E+01	1.21E-07	2.10E-07	1.11E+03	8.19E+02	1.35E+00	1.98E-06	3.66E-05
	-1.41E+01	4.36E+00	4.36E+00	4.36E+00	8.06E+02	8.26E+02	5.75E+02	1.65E-04	3.06E-03	1.86E+01	1.55E-07	2.57E-07	1.11E+03	8.19E+02	1.35E+00	1.97E-06	3.66E-05
	-1.40E+01	4.39E+00	4.39E+00	4.38E+00	8.07E+02	8.27E+02	5.79E+02	1.64E-04	3.06E-03	1.86E+01	1.87E-07	3.07E-07	1.11E+03	8.19E+02	1.35E+00	1.96E-06	3.66E-05
	-1.39E+01	4.41E+00	4.41E+00	4.41E+00	8.08E+02	8.29E+02	5.84E+02	1.63E-04	3.06E-03	1.87E+01	2.36E-07	3.77E-07	1.11E+03	8.19E+02	1.35E+00	1.96E-06	3.66E-05
	-1.38E+01	4.43E+00	4.44E+00	4.43E+00	8.09E+02	8.30E+02	5.84E+02	1.63E-04	3.06E-03	1.88E+01	2.81E-07	4.27E-07	1.11E+03	8.20E+02	1.35E+00	1.95E-06	3.67E-05
	-1.37E+01	4.46E+00	4.46E+00	4.46E+00	8.10E+02	8.31E+02	5.79E+02	1.62E-04	3.06E-03	1.89E+01	3.46E-07	4.97E-07	1.11E+03	8.20E+02	1.35E+00	1.94E-06	3.67E-05
	-1.36E+01	4.48E+00	4.48E+00	4.48E+00	8.11E+02	8.32E+02	5.81E+02	1.61E-04	3.06E-03	1.90E+01	4.06E-07	5.78E-07	1.11E+03	8.20E+02	1.35E+00	1.94E-06	3.67E-05
	-1.34E+01	4.51E+00	4.51E+00	4.51E+00	8.12E+02	8.33E+02	5.82E+02	1.61E-04	3.06E-03	1.90E+01	4.99E-07	7.09E-07	1.11E+03	8.21E+02	1.35E+00	1.93E-06	3.68E-05
	-1.33E+01	4.53E+00	4.53E+00	4.53E+00	8.13E+02	8.34E+02	5.85E+02	1.60E-04	3.06E-03	1.91E+01	5.81E-07	7.84E-07	1.11E+03	8.21E+02	1.35E+00	1.93E-06	3.68E-05
	-1.32E+01	4.56E+00	4.56E+00	4.56E+00	8.15E+02	8.35E+02	5.90E+02	1.59E-04	3.06E-03	1.92E+01	6.98E-07	8.95E-07	1.11E+03	8.21E+02	1.35E+00	1.92E-06	3.68E-05
	-1.31E+01	4.58E+00	4.58E+00	4.58E+00	8.15E+02	8.36E+02	5.94E+02	1.59E-04	3.06E-03	1.93E+01	8.07E-07	1.05E-06	1.11E+03	8.21E+02	1.35E+00	1.91E-06	3.69E-05
	-1.30E+01	4.61E+00	4.61E+00	4.61E+00	8.17E+02	8.38E+02	5.94E+02	1.58E-04	3.06E-03	1.94E+01	9.67E-07	1.22E-06	1.11E+03	8.22E+02	1.35E+00	1.91E-06	3.69E-05
	-1.29E+01	4.63E+00	4.63E+00	4.63E+00	8.18E+02	8.39E+02	5.98E+02	1.58E-04	3.06E-03	1.94E+01	1.11E-06	1.39E-06	1.11E+03	8.22E+02	1.35E+00	1.90E-06	3.69E-05
	-1.27E+01	4.66E+00	4.66E+00	4.66E+00	8.19E+02	8.40E+02	6.04E+02	1.57E-04	3.06E-03	1.95E+01	1.32E-06	1.59E-06	1.11E+03	8.22E+02	1.35E+00	1.89E-06	3.69E-05
	-1.26E+01	4.68E+00	4.68E+00	4.68E+00	8.20E+02	8.41E+02	6.08E+02	1.56E-04	3.06E-03	1.96E+01	1.51E-06	1.83E-06	1.11E+03	8.23E+02	1.35E+00	1.89E-06	3.70E-05
	-1.25E+01	4.71E+00	4.71E+00	4.71E+00	8.21E+02	8.42E+02	6.06E+02	1.56E-04	3.06E-03	1.97E+01	1.79E-06	2.12E-06	1.11E+03	8.23E+02	1.35E+00	1.88E-06	3.70E-05
	-1.24E+01	4.73E+00	4.73E+00	4.73E+00	8.22E+02	8.43E+02	6.07E+02	1.55E-04	3.06E-03	1.97E+01	2.04E-06	2.43E-06	1.11E+03	8.23E+02	1.35E+00	1.88E-06	3.70E-05
	-1.23E+01	4.76E+00	4.76E+00	4.76E+00	8.23E+02	8.44E+02	6.10E+02	1.54E-04	3.06E-03	1.98E+01	2.41E-06	2.79E-06	1.11E+03	8.23E+02	1.35E+00	1.87E-06	3.71E-05
	-1.22E+01	4.78E+00	4.78E+00	4.78E+00	8.24E+02	8.45E+02	6.12E+02	1.54E-04	3.06E-03	1.99E+01	2.74E-06	3.20E-06	1.11E+03	8.24E+02	1.35E+00	1.86E-06	3.71E-05
	-1.20E+01	4.81E+00	4.81E+00	4.81E+00	8.25E+02	8.46E+02	6.16E+02	1.53E-04	3.06E-03	2.00E+01	3.23E-06	3.71E-06	1.11E+03	8.24E+02	1.35E+00	1.86E-06	3.71E-05
	-1.19E+01	4.84E+00	4.84E+00	4.84E+00	8.26E+02	8.48E+02	6.19E+02	1.52E-04	3.06E-03	2.01E+01	3.95E-06	4.50E-06	1.11E+03	8.24E+02	1.35E+00	1.85E-06	3.72E-05
	-1.17E+01	4.87E+00	4.87E+00	4.87E+00	8.28E+02	8.49E+02	6.22E+02	1.52E-04	3.06E-03	2.02E+01	4.64E-06	5.43E-06	1.11E+03	8.25E+02	1.35E+00	1.84E-06	3.72E-05
	-1.16E+01	4.89E+00	4.89E+00	4.89E+00	8.28E+02	8.50E+02	6.24E+02	1.51E-04	3.06E-03	2.02E+01	5.29E-06	6.36E-06	1.11E+03	8.25E+02	1.35E+00	1.84E-06	3.72E-05
	-1.15E+01	4.92E+00	4.92E+00	4.92E+00	8.30E+02	8.51E+02	6.28E+02	1.51E-04	3.06E-03	2.03E+01	6.26E-06	7.57E-06	1.11E+03	8.25E+02	1.35E+00	1.83E-06	3.72E-05
	-1.13E+01	4.95E+00	4.95E+00	4.95E+00	8.31E+02	8.52E+02	6.28E+02	1.50E-04	3.06E-03	2.04E+01	7.78E-06	9.51E-06	1.11E+03	8.26E+02	1.35E+00	1.83E-06	3.73E-05
	-1.12E+01	4.98E+00	4.98E+00	4.98E+00	8.32E+02	8.53E+02	6.30E+02	1.49E-04	3.06E-03	2.05E+01	9.32E-06	1.20E-05	1.11E+03	8.26E+02	1.35E+00	1.82E-06	3.73E-05
	-1.11E+01	5.01E+00	5.01E+00	5.01E+00	8.33E+02	8.54E+02	6.32E+02	1.49E-04	3.06E-03	2.06E+01	1.18E-05	1.58E-05	1.11E+03	8.26E+02	1.35E+00	1.81E-06	3.73E-05
	-1.09E+01	5.04E+00	5.04E+00	5.04E+00	8.34E+02	8.55E+02	6.35E+02	1.48E-04	3.06E-03	2.07E+01	1.45E-05	2.10E-05	1.11E+03	8.26E+02	1.35E+00	1.81E-06	3.74E-05
	-1.08E+01	5.07E+00	5.07E+00	5.07E+00	8.36E+02	8.57E+02	6.38E+02	1.47E-04	3.06E-03	2.08E+01	1.93E-05	2.99E-05	1.12E+03	8.27E+02	1.35E+00	1.80E-06	3.74E-05
	-1.06E+01	5.10E+00	5.10E+00	5.10E+00	8.37E+02	8.58E+02	6.40E+02	1.47E-04	3.06E-03	2.09E+01	2.48E-05	4.35E-05	1.12E+03	8.27E+02	1.35E+00	1.79E-06	3.74E-05
	-1.05E+01	5.13E+00	5.13E+00	5.13E+00	8.38E+02	8.59E+02	6.42E+02	1.46E-04	3.06E-03	2.10E+01	3.60E-05	7.06E-05	1.12E+03	8.27E+02	1.35E+00	1.79E-06	3.75E-05
	-1.04E+01	5.15E+00	5.16E+00	5.15E+00	8.39E+02	8.60E+02	6.45E+02	1.45E-04	3.06E-03	2.10E+01	5.19E-05	1.25E-04	1.12E+03	8.28E+02	1.35E+00	1.78E-06	3.75E-05
	-1.02E+01	5.19E+00	5.19E+00	5.19E+00	8.40E+02	8.61E+02	6.48E+02	1.45E-04	3.06E-03	2.11E+01	9.55E-05	2.74E-04	1.12E+03	8.28E+02	1.35E+00	1.78E-06	3.75E-05
	-1.01E+01	5.20E+00	5.21E+00	5.20E+00	8.41E+02	8.62E+02	6.49E+02	1.45E-04	3.06E-03	2.12E+01	1.30E-04	5.49E-04	1.12E+03	8.28E+02	1.35E+00	1.77E-06	3.75E-05
	-1.01E+01	5.22E+00	5.22E+00	5.22E+00	8.41E+02	8.63E+02	6.50E+02	1.44E-04	3.06E-03	2.12E+01	2.11E-04	0.00102	1.12E+03	8.28E+02	1.35E+00	1.77E-06	3.76E-05
	-9.96E+00	5.24E+00	5.24E+00	5.24E+00	8.42E+02	8.63E+02	6.52E+02	1.44E-04	3.06E-03	2.13E+01	4.85E-04	0.00276	1.12E+03	8.29E+02	1.35E+00	1.77E-06	3.76E-05
	-9.83E+00	5.26E+00	5.26E+00	5.26E+00	8.43E+02	8.64E+02	6.55E+02	1.43E-04	3.06E-03	2.14E+01	2.50E-03	0.0162	1.12E+03	8.29E+02	1.35E+00	1.76E-06	3.76E-05
	-9.68E+00	5.29E+00	5.29E+00	5.29E+00	8.44E+02	8.65E+02	6.56E+02	1.43E-04	3.06E-03	2.15E+01	2.82E-02	0.165	1.12E+03	8.29E+02	1.35E+00	1.75E-06	3.76E-05
	-9.55E+00	5.32E+00	5.32E+00	5.32E+00	8.45E+02	8.66E+02	6.58E+02	1.42E-04	3.06E-03	2.15E+01	1.06E-01	0.629	1.12E+03	8.29E+02	1.35E+00	1.75E-06	3.77E-05
	-9.40E+00	5.35E+00	5.35E+00	5.35E+00	8.46E+02	8.76E+02	6.60E+02	1.42E-04	3.06E-03	2.16E+01	3.01E-01	1.25	1.12E+03	8.30E+02	1.35E+00	1.74E-06	3.77E-05
	-9.27E+00	5.37E+00	5.38E+00	5.37E+00	8.47E+02	8.84E+02	6.62E+02	1.41E-04	3.06E-03	2.17E+01	4.49E-01	1.19	1.12E+03	8.30E+02	1.35E+00	1.74E-06	3.77E-05
	-9.12E+00	5.40E+00	5.40E+00	5.40E+00	8.49E+02	9.05E+02	6.65E+02	1.40E-04	3.06E-03	2.18E+01	6.49E-01	1.29	1.12E+03	8.30E+02	1.35E+00	1.73E-06	3.78E-05
	-8.99E+00	5.43E+00	5.43E+00	5.43E+00	8.50E+02	9.19E+02	6.67E+02	1.40E-04	3.06E-03	2.19E+01	8.22E-01	1.39	1.12E+03	8.31E+02	1.35E+00	1.73E-06	3.78E-05
	-8.84E+00	5.46E+00	5.46E+00	5.46E+00	8.51E+02	9.30E+02	6.70E+02	1.39E-04	3.06E-03	2.20E+01	1.01E+00	1.24	1.12E+03	8.31E+02	1.35E+00	1.72E-06	3.78E-05
	-8.72E+00	5.49E+00	5.49E+00	5.48E+00	8.52E+02	9.37E+02	6.73E+02	1.39E-04	3.06E-03	2.20E+01	1.16E+00	1.13	1.12E+03	8.31E+02	1.35E+00	1.72E-06	3.79E-05
	-8.56E+00	5.51E+00	5.51E+00	5.51E+00	8.53E+02	9.43E+02	6.77E+02	1.38E-04	3.06E-03	2.21E+01	1.34E+00	1.16	1.12E+03	8.31E+02	1.35E+00	1.71E-06	3.79E-05
	-8.44E+00	5.54E+00	5.54E+00	5.54E+00	8.54E+02	9.48E+02	6.78E+02	1.38E-04	3.06E-03	2.22E+01	1.47E+00	1.11	1.12E+03	8.32E+02	1.35E+00	1.71E-06	3.79E-05
	-8.28E+00	5.57E+00	5.57E+00	5.57E+00	8.55E+02	9.58E+02	6.82E+02	1.37E-04	3.06E-03	2.23E+01	1.68E+00	1.33	1.12E+03	8.32E+02	1.35E+00	1.70E-06	3.79E-05
	-8.16E+00	5.59E+00	5.59E+00	5.59E+00	8.56E+02	9.66E+02	6.86E+02	1.37E-04	3.06E-03	2.24E+01	1.84E+00	1.3	1.12E+03	8.32E+02	1.35E+00	1.70E-06	3.80E-05
	-8.00E+00	5.62E+00	5.62E+00	5.62E+00	8.57E+02	9.79E+02	6.93E+02	1.36E-04	3.06E-03	2.24E+01	2.08E+00	1.58	1.12E+03	8.33E+02	1.35E+00	1.69E-06	3.80E-05
	-7.88E+00	5.64E+00	5.65E+00	5.64E+00	8.58E+02	9.89E+02	7.01E+02	1.36E-04	3.06E-03	2.25E+01	2.30E+00	1.74	1.12E+03	8.33E+02	1.35E+00	1.69E-06	3.80E-05
	-7.73E+00	5.67E+00	5.67E+00	5.67E+00	8.59E+02	1.00E+03	7.16E+02	1.36E-04	3.06E-03	2.26E+01	2.55E+00	1.63	1.12E+03	8.33E+02	1.35E+00	1.68E-06	3.80E-05
	-7.60E+00	5.70E+00	5.70E+00	5.69E+00	8.60E+02	1.02E+03	7.34E+02	1.35E-04	3.06E-03	2.27E+01	2.77E+00	1.77	1.12E+03	8.33E+02	1.35E+00	1.68E-06	3.81E-05
	-7.45E+00	5.72E+00	5.72E+00	5.72E+00	8.61E+02	1.07E+03	7.63E+02	1.35E-04	3.06E-03	2.27E+01	3.08E+00	2.04	1.12E+03	8.34E+02	1.35E+00	1.68E-06	3.81E-05
	-7.32E+00	5.75E+00	5.75E+00	5.74E+00	8.61E+02	1.38E+03	7.78E+02	1.34E-04	3.06E-03	2.28E+01	3.39E+00	2.44	1.12E+03	8.34E+02	1.35E+00	1.67E-06	3.81E-05
	-7.23E+00	5.76E+00	5.77E+00	5.76E+00	8.62E+02	2.37E+03	7.78E+02	1.34E-04	3.06E-03	2.29E+01	3.83E+00	4.65	1.12E+03	8.34E+02	1.35E+00	1.67E-06	3.81E-05
	-7.16E+00	5.78E+00	5.79E+00	5.78E+00	8.63E+02	2.57E+03	7.78E+02	1.34E-04	3.06E-03	2.29E+01	4.39E+00	7.87	1.12E+03	8.34E+02	1.35E+00	1.67E-06	3.82E-05
	-7.04E+00	5.80E+00	5.83E+00	5.80E+00	8.64E+02	2.62E+03	7.78E+02	1.33E-04	3.06E-03	2.30E+01	6.12E+00	14.8	1.12E+03	8.35E+02	1.35E+00	1.66E-06	3.82E-05
	-6.98E+00	5.82E+00	5.84E+00	5.81E+00	8.65E+02	2.63E+03	7.78E+02	1.33E-04	3.06E-03	2.30E+01	7.47E+00	21.6	1.12E+03	8.35E+02	1.35E+00	1.66E-06	3.82E-05
	-6.88E+00	5.84E+00	5.86E+00	5.83E+00	8.66E+02	2.65E+03	7.79E+02	1.33E-04	3.06E-03	2.30E+01	1.04E+01	29.4	1.12E+03	8.35E+02	1.35E+00	1.66E-06	3.83E-05
	-6.77E+00	5.87E+00	5.88E+00	5.85E+00	8.68E+02	2.65E+03	7.79E+02	1.33E-04	3.06E-03	2.31E+01	1.40E+01	33.4	1.12E+03	8.35E+02	1.35E+00	1.66E-06	3.83E-05
	-6.65E+00	5.90E+00	5.90E+00	5.88E+00	8.70E+02	2.65E+03	7.82E+02	1.32E-04	3.06E-03	2.32E+01	1.79E+01	32.9	1.12E+03	8.36E+02	1.34E+00	1.66E-06	3.84E-05
	-6.59E+00	5.91E+00	5.92E+00	5.89E+00	8.71E+02	2.65E+03	7.82E+02	1.32E-04	3.06E-03	2.32E+01	1.99E+01	31.5	1.12E+03	8.36E+02	1.34E+00	1.66E-06	3.84E-05
	-6.46E+00	5.94E+00	5.94E+00	5.93E+00	8.73E+02	2.65E+03	7.83E+02	1.32E-04	3.06E-03	2.32E+01	2.32E+01	27	1.12E+03	8.36E+02	1.34E+00	1.66E-06	3.84E-05
	-6.36E+00	5.96E+00	5.97E+00	5.95E+00	8.74E+02	2.65E+03	7.84E+02	1.31E-04	3.06E-03	2.33E+01	2.58E+01	23.9	1.12E+03	8.37E+02	1.34E+00	1.66E-06	3.85E-05
	-6.24E+00	5.99E+00	6.01E+00	5.98E+00	8.76E+02	2.65E+03	7.85E+02	1.31E-04	3.06E-03	2.34E+01	2.82E+01	20.2	1.13E+03	8.37E+02	1.34E+00	1.66E-06	3.85E-05
	-6.19E+00	6.00E+00	6.02E+00	5.98E+00	8.76E+02	2.66E+03	7.86E+02	1.31E-04	3.06E-03	2.34E+01	2.90E+01	16.9	1.13E+03	8.37E+02	1.34E+00	1.66E-06	3.85E-05
	-6.08E+00	6.02E+00	6.04E+00	6.01E+00	8.77E+02	2.66E+03	7.86E+02	1.31E-04	3.06E-03	2.34E+01	3.05E+01	13.3	1.13E+03	8.37E+02	1.34E+00	1.66E-06	3.86E-05
	-5.96E+00	6.04E+00	6.06E+00	6.03E+00	8.78E+02	2.66E+03	7.86E+02	1.30E-04	3.06E-03	2.35E+01	3.16E+01	9.39	1.13E+03	8.37E+02	1.34E+00	1.65E-06	3.86E-05
	-5.89E+00	6.05E+00	6.07E+00	6.04E+00	8.79E+02	2.66E+03	7.86E+02	1.30E-04	3.06E-03	2.35E+01	3.20E+01	5.91	1.13E+03	8.38E+02	1.34E+00	1.65E-06	3.86E-05
	-5.80E+00	6.07E+00	6.08E+00	6.06E+00	8.79E+02	2.66E+03	7.86E+02	1.30E-04	3.06E-03	2.36E+01	3.25E+01	4.98	1.13E+03	8.38E+02	1.34E+00	1.65E-06	3.86E-05
	-5.63E+00	6.09E+00	6.09E+00	6.09E+00	8.81E+02	2.66E+03	7.86E+02	1.30E-04	3.06E-03	2.36E+01	3.32E+01	4.52	1.13E+03	8.38E+02	1.34E+00	1.65E-06	3.86E-05
	-5.56E+00	6.10E+00	6.11E+00	6.09E+00	8.81E+02	2.66E+03	7.86E+02	1.29E-04	3.06E-03	2.37E+01	3.35E+01	4.08	1.13E+03	8.38E+02	1.34E+00	1.65E-06	3.86E-05
	-5.47E+00	6.12E+00	6.12E+00	6.10E+00	8.81E+02	2.66E+03	7.86E+02	1.29E-04	3.06E-03	2.37E+01	3.38E+01	3.27	1.13E+03	8.38E+02	1.34E+00	1.64E-06	3.87E-05
	-5.35E+00	6.13E+00	6.14E+00	6.12E+00	8.82E+02	2.66E+03	7.86E+02	1.29E-04	3.06E-03	2.37E+01	3.41E+01	2.92	1.13E+03	8.38E+02	1.34E+00	1.64E-06	3.87E-05
	-5.26E+00	6.15E+00	6.15E+00	6.14E+00	8.83E+02	2.66E+03	7.87E+02	1.29E-04	3.06E-03	2.38E+01	3.44E+01	3.29	1.13E+03	8.38E+02	1.34E+00	1.64E-06	3.87E-05
	-5.19E+00	6.16E+00	6.16E+00	6.15E+00	8.83E+02	2.67E+03	7.87E+02	1.29E-04	3.06E-03	2.38E+01	3.47E+01	3.06	1.13E+03	8.39E+02	1.34E+00	1.64E-06	3.87E-05
	-5.10E+00	6.17E+00	6.17E+00	6.17E+00	8.84E+02	2.67E+03	7.87E+02	1.28E-04	3.06E-03	2.38E+01	3.49E+01	2.39	1.13E+03	8.39E+02	1.34E+00	1.64E-06	3.87E-05
	-4.98E+00	6.19E+00	6.19E+00	6.19E+00	8.84E+02	2.67E+03	7.87E+02	1.28E-04	3.06E-03	2.39E+01	3.51E+01	2.25	1.13E+03	8.39E+02	1.34E+00	1.63E-06	3.87E-05
	-4.89E+00	6.20E+00	6.20E+00	6.20E+00	8.85E+02	2.67E+03	7.87E+02	1.28E-04	3.06E-03	2.39E+01	3.54E+01	2.72	1.13E+03	8.39E+02	1.34E+00	1.63E-06	3.87E-05
	-4.73E+00	6.22E+00	6.23E+00	6.22E+00	8.85E+02	2.67E+03	7.87E+02	1.28E-04	3.06E-03	2.40E+01	3.58E+01	2.29	1.13E+03	8.39E+02	1.34E+00	1.63E-06	3.88E-05
	-4.61E+00	6.24E+00	6.24E+00	6.24E+00	8.86E+02	2.67E+03	7.87E+02	1.27E-04	3.06E-03	2.40E+01	3.60E+01	1.95	1.13E+03	8.39E+02	1.34E+00	1.63E-06	3.88E-05
	-4.52E+00	6.25E+00	6.25E+00	6.25E+00	8.86E+02	2.67E+03	7.87E+02	1.27E-04	3.06E-03	2.41E+01	3.62E+01	2.38	1.13E+03	8.39E+02	1.34E+00	1.62E-06	3.88E-05
	-4.41E+00	6.26E+00	6.26E+00	6.26E+00	8.87E+02	2.67E+03	7.86E+02	1.27E-04	3.06E-03	2.41E+01	3.64E+01	1.8	1.13E+03	8.39E+02	1.34E+00	1.62E-06	3.88E-05
	-4.26E+00	6.28E+00	6.28E+00	6.28E+00	8.87E+02	2.67E+03	7.86E+02	1.27E-04	3.06E-03	2.42E+01	3.67E+01	1.72	1.13E+03	8.40E+02	1.34E+00	1.62E-06	3.88E-05
	-4.15E+00	6.29E+00	6.29E+00	6.29E+00	8.88E+02	2.67E+03	7.86E+02	1.27E-04	3.06E-03	2.42E+01	3.69E+01	2.15	1.13E+03	8.40E+02	1.34E+00	1.62E-06	3.88E-05
	-4.06E+00	6.30E+00	6.31E+00	6.30E+00	8.88E+02	2.67E+03	7.86E+02	1.26E-04	3.06E-03	2.42E+01	3.71E+01	2.07	1.13E+03	8.40E+02	1.34E+00	1.62E-06	3.88E-05
	-3.95E+00	6.32E+00	6.32E+00	6.31E+00	8.89E+02	2.67E+03	7.85E+02	1.26E-04	3.06E-03	2.43E+01	3.73E+01	1.57	1.13E+03	8.40E+02	1.34E+00	1.61E-06	3.89E-05
	-3.81E+00	6.33E+00	6.33E+00	6.33E+00	8.89E+02	2.67E+03	7.85E+02	1.26E-04	3.06E-03	2.43E+01	3.75E+01	1.51	1.13E+03	8.40E+02	1.34E+00	1.61E-06	3.89E-05
	-3.69E+00	6.34E+00	6.35E+00	6.34E+00	8.90E+02	2.67E+03	7.85E+02	1.26E-04	3.06E-03	2.43E+01	3.77E+01	1.93	1.13E+03	8.40E+02	1.34E+00	1.61E-06	3.89E-05
	-3.55E+00	6.36E+00	6.36E+00	6.36E+00	8.90E+02	2.67E+03	7.85E+02	1.26E-04	3.06E-03	2.44E+01	3.79E+01	1.41	1.13E+03	8.40E+02	1.34E+00	1.61E-06	3.89E-05
	-3.44E+00	6.37E+00	6.37E+00	6.37E+00	8.90E+02	2.68E+03	7.85E+02	1.25E-04	3.06E-03	2.44E+01	3.81E+01	1.83	1.13E+03	8.40E+02	1.34E+00	1.61E-06	3.89E-05
	-3.30E+00	6.38E+00	6.38E+00	6.38E+00	8.91E+02	2.68E+03	7.84E+02	1.25E-04	3.06E-03	2.45E+01	3.83E+01	1.34	1.13E+03	8.40E+02	1.34E+00	1.60E-06	3.89E-05
	-3.18E+00	6.39E+00	6.39E+00	6.39E+00	8.91E+02	2.68E+03	7.84E+02	1.25E-04	3.06E-03	2.45E+01	3.85E+01	1.75	1.13E+03	8.40E+02	1.34E+00	1.60E-06	3.89E-05
	-3.07E+00	6.40E+00	6.40E+00	6.40E+00	8.92E+02	2.68E+03	7.84E+02	1.25E-04	3.06E-03	2.45E+01	3.87E+01	1.47	1.13E+03	8.41E+02	1.34E+00	1.60E-06	3.89E-05
	-2.93E+00	6.42E+00	6.42E+00	6.41E+00	8.92E+02	2.68E+03	7.83E+02	1.25E-04	3.06E-03	2.45E+01	3.88E+01	1.26	1.13E+03	8.41E+02	1.34E+00	1.60E-06	3.89E-05
	-2.79E+00	6.43E+00	6.43E+00	6.43E+00	8.92E+02	2.68E+03	7.87E+02	1.25E-04	3.06E-03	2.46E+01	3.90E+01	1.42	1.13E+03	8.41E+02	1.34E+00	1.60E-06	3.90E-05
	-2.68E+00	6.44E+00	6.44E+00	6.43E+00	8.93E+02	2.68E+03	7.87E+02	1.24E-04	3.06E-03	2.46E+01	3.92E+01	1.63	1.13E+03	8.41E+02	1.34E+00	1.60E-06	3.90E-05
	-2.53E+00	6.45E+00	6.45E+00	6.44E+00	8.93E+02	2.68E+03	7.87E+02	1.24E-04	3.06E-03	2.46E+01	3.94E+01	1.18	1.13E+03	8.41E+02	1.34E+00	1.59E-06	3.90E-05
	-2.39E+00	6.46E+00	6.46E+00	6.45E+00	8.93E+02	2.68E+03	7.86E+02	1.24E-04	3.06E-03	2.47E+01	3.96E+01	1.35	1.13E+03	8.41E+02	1.34E+00	1.59E-06	3.90E-05
	-2.25E+00	6.46E+00	6.47E+00	6.46E+00	8.94E+02	2.68E+03	7.86E+02	1.24E-04	3.06E-03	2.47E+01	3.98E+01	1.33	1.13E+03	8.41E+02	1.34E+00	1.59E-06	3.90E-05
	-2.11E+00	6.47E+00	6.48E+00	6.47E+00	8.94E+02	2.68E+03	7.86E+02	1.24E-04	3.06E-03	2.47E+01	4.00E+01	1.3	1.13E+03	8.41E+02	1.34E+00	1.59E-06	3.90E-05
	-1.97E+00	6.48E+00	6.48E+00	6.48E+00	8.94E+02	2.68E+03	7.85E+02	1.24E-04	3.06E-03	2.47E+01	4.01E+01	1.29	1.13E+03	8.41E+02	1.34E+00	1.59E-06	3.90E-05
	-1.83E+00	6.49E+00	6.49E+00	6.49E+00	8.94E+02	2.68E+03	7.85E+02	1.24E-04	3.06E-03	2.48E+01	4.03E+01	1.28	1.13E+03	8.41E+02	1.34E+00	1.59E-06	3.90E-05
	-1.69E+00	6.50E+00	6.50E+00	6.49E+00	8.94E+02	2.68E+03	7.85E+02	1.24E-04	3.06E-03	2.48E+01	4.05E+01	1.27	1.13E+03	8.41E+02	1.34E+00	1.59E-06	3.90E-05
	-1.55E+00	6.50E+00	6.50E+00	6.50E+00	8.95E+02	2.68E+03	7.84E+02	1.23E-04	3.06E-03	2.48E+01	4.07E+01	1.25	1.13E+03	8.41E+02	1.34E+00	1.59E-06	3.90E-05
	-1.41E+00	6.51E+00	6.51E+00	6.51E+00	8.95E+02	2.69E+03	7.84E+02	1.23E-04	3.06E-03	2.48E+01	4.08E+01	1.24	1.13E+03	8.41E+02	1.34E+00	1.58E-06	3.90E-05
	-1.27E+00	6.52E+00	6.52E+00	6.51E+00	8.95E+02	2.69E+03	7.83E+02	1.23E-04	3.06E-03	2.48E+01	4.10E+01	1.24	1.13E+03	8.41E+02	1.34E+00	1.58E-06	3.90E-05
	-1.12E+00	6.52E+00	6.52E+00	6.52E+00	8.95E+02	2.69E+03	7.83E+02	1.23E-04	3.06E-03	2.49E+01	4.12E+01	1.23	1.13E+03	8.41E+02	1.34E+00	1.58E-06	3.90E-05
	-9.84E-01	6.52E+00	6.53E+00	6.52E+00	8.95E+02	2.69E+03	7.82E+02	1.23E-04	3.06E-03	2.49E+01	4.14E+01	1.22	1.13E+03	8.41E+02	1.34E+00	1.58E-06	3.90E-05
	-8.43E-01	6.53E+00	6.53E+00	6.53E+00	8.95E+02	2.68E+03	7.82E+02	1.23E-04	3.06E-03	2.49E+01	4.15E+01	1.21	1.13E+03	8.41E+02	1.34E+00	1.58E-06	3.90E-05
	-7.29E-01	6.53E+00	6.53E+00	6.53E+00	8.95E+02	2.69E+03	7.82E+02	1.23E-04	3.06E-03	2.49E+01	4.17E+01	1.42	1.13E+03	8.41E+02	1.34E+00	1.58E-06	3.90E-05
	-6.15E-01	6.53E+00	6.53E+00	6.53E+00	8.95E+02	2.69E+03	7.81E+02	1.23E-04	3.06E-03	2.49E+01	4.18E+01	1.21	1.13E+03	8.41E+02	1.34E+00	1.58E-06	3.90E-05
	-5.01E-01	6.54E+00	6.54E+00	6.53E+00	8.95E+02	2.69E+03	7.81E+02	1.23E-04	3.06E-03	2.49E+01	4.20E+01	1.21	1.13E+03	8.41E+02	1.34E+00	1.58E-06	3.90E-05
	-3.86E-01	6.54E+00	6.54E+00	6.53E+00	8.95E+02	2.69E+03	7.80E+02	1.23E-04	3.06E-03	2.49E+01	4.21E+01	1.2	1.13E+03	8.41E+02	1.34E+00	1.58E-06	3.90E-05
	-2.46E-01	6.54E+00	6.54E+00	6.54E+00	8.95E+02	2.69E+03	7.80E+02	1.23E-04	3.06E-03	2.49E+01	4.23E+01	1.01	1.13E+03	8.41E+02	1.34E+00	1.58E-06	3.90E-05
	-1.05E-01	6.54E+00	6.54E+00	6.54E+00	8.95E+02	2.68E+03	7.79E+02	1.23E-04	3.06E-03	2.49E+01	4.24E+01	1.18	1.13E+03	8.41E+02	1.34E+00	1.58E-06	3.90E-05
	3.61E-02	6.54E+00	6.54E+00	6.54E+00	8.95E+02	2.69E+03	7.79E+02	1.23E-04	3.06E-03	2.49E+01	4.26E+01	1.17	1.13E+03	8.41E+02	1.34E+00	1.58E-06	3.90E-05
	1.77E-01	6.54E+00	6.54E+00	6.53E+00	8.95E+02	2.68E+03	7.78E+02	1.23E-04	3.06E-03	2.49E+01	4.28E+01	1.18	1.13E+03	8.41E+02	1.34E+00	1.58E-06	3.90E-05
	3.18E-01	6.54E+00	6.54E+00	6.53E+00	8.95E+02	2.68E+03	7.78E+02	1.23E-04	3.06E-03	2.49E+01	4.29E+01	1.17	1.13E+03	8.41E+02	1.34E+00	1.58E-06	3.90E-05
	4.59E-01	6.53E+00	6.53E+00	6.53E+00	8.95E+02	2.68E+03	7.77E+02	1.23E-04	3.06E-03	2.49E+01	4.31E+01	1.17	1.13E+03	8.41E+02	1.34E+00	1.58E-06	3.90E-05
	6.00E-01	6.53E+00	6.53E+00	6.53E+00	8.95E+02	2.68E+03	7.77E+02	1.23E-04	3.06E-03	2.49E+01	4.32E+01	1.17	1.13E+03	8.41E+02	1.34E+00	1.58E-06	3.90E-05
	7.40E-01	6.53E+00	6.53E+00	6.53E+00	8.95E+02	2.68E+03	7.76E+02	1.23E-04	3.06E-03	2.49E+01	4.34E+01	1.16	1.13E+03	8.41E+02	1.34E+00	1.58E-06	3.90E-05
	8.81E-01	6.52E+00	6.53E+00	6.52E+00	8.95E+02	2.68E+03	7.75E+02	1.23E-04	3.06E-03	2.49E+01	4.36E+01	1.16	1.13E+03	8.41E+02	1.34E+00	1.58E-06	3.90E-05
	1.02E+00	6.52E+00	6.52E+00	6.52E+00	8.94E+02	2.68E+03	7.75E+02	1.23E-04	3.06E-03	2.49E+01	4.37E+01	1.15	1.13E+03	8.41E+02	1.34E+00	1.58E-06	3.90E-05
	1.16E+00	6.52E+00	6.52E+00	6.51E+00	8.94E+02	2.68E+03	7.74E+02	1.23E-04	3.06E-03	2.49E+01	4.39E+01	1.15	1.13E+03	8.41E+02	1.34E+00	1.58E-06	3.90E-05
	1.30E+00	6.51E+00	6.51E+00	6.51E+00	8.94E+02	2.68E+03	7.73E+02	1.23E-04	3.06E-03	2.48E+01	4.41E+01	1.13	1.13E+03	8.41E+02	1.34E+00	1.58E-06	3.90E-05
	1.45E+00	6.50E+00	6.50E+00	6.50E+00	8.94E+02	2.68E+03	7.73E+02	1.23E-04	3.06E-03	2.48E+01	4.42E+01	1.13	1.13E+03	8.41E+02	1.34E+00	1.58E-06	3.90E-05
	1.59E+00	6.50E+00	6.50E+00	6.49E+00	8.93E+02	2.68E+03	7.72E+02	1.23E-04	3.06E-03	2.48E+01	4.44E+01	1.12	1.13E+03	8.41E+02	1.34E+00	1.59E-06	3.90E-05
	1.73E+00	6.49E+00	6.49E+00	6.49E+00	8.93E+02	2.68E+03	7.71E+02	1.24E-04	3.06E-03	2.48E+01	4.45E+01	1.12	1.13E+03	8.41E+02	1.34E+00	1.59E-06	3.90E-05
	1.87E+00	6.48E+00	6.48E+00	6.48E+00	8.93E+02	2.68E+03	7.71E+02	1.24E-04	3.06E-03	2.48E+01	4.47E+01	1.12	1.13E+03	8.41E+02	1.34E+00	1.59E-06	3.90E-05
	2.01E+00	6.47E+00	6.47E+00	6.47E+00	8.92E+02	2.68E+03	7.70E+02	1.24E-04	3.06E-03	2.47E+01	4.48E+01	1.11	1.13E+03	8.41E+02	1.34E+00	1.59E-06	3.90E-05
	2.15E+00	6.46E+00	6.47E+00	6.46E+00	8.92E+02	2.68E+03	7.69E+02	1.24E-04	3.06E-03	2.47E+01	4.50E+01	1.11	1.13E+03	8.40E+02	1.34E+00	1.59E-06	3.89E-05
	2.29E+00	6.45E+00	6.46E+00	6.45E+00	8.92E+02	2.68E+03	7.69E+02	1.24E-04	3.06E-03	2.47E+01	4.52E+01	1.11	1.13E+03	8.40E+02	1.34E+00	1.59E-06	3.89E-05
	2.43E+00	6.45E+00	6.45E+00	6.44E+00	8.91E+02	2.67E+03	7.68E+02	1.24E-04	3.06E-03	2.47E+01	4.53E+01	1.1	1.13E+03	8.40E+02	1.34E+00	1.59E-06	3.89E-05
	2.57E+00	6.43E+00	6.43E+00	6.43E+00	8.91E+02	2.68E+03	7.67E+02	1.24E-04	3.06E-03	2.46E+01	4.55E+01	1.1	1.13E+03	8.40E+02	1.34E+00	1.59E-06	3.89E-05
	2.71E+00	6.42E+00	6.42E+00	6.42E+00	8.90E+02	2.68E+03	7.67E+02	1.24E-04	3.06E-03	2.46E+01	4.56E+01	1.08	1.13E+03	8.40E+02	1.34E+00	1.60E-06	3.89E-05
	2.86E+00	6.41E+00	6.41E+00	6.41E+00	8.90E+02	2.67E+03	7.66E+02	1.25E-04	3.06E-03	2.46E+01	4.58E+01	1.07	1.13E+03	8.40E+02	1.34E+00	1.60E-06	3.89E-05
	3.04E+00	6.39E+00	6.39E+00	6.39E+00	8.89E+02	2.68E+03	7.65E+02	1.25E-04	3.06E-03	2.45E+01	4.60E+01	1.04	1.13E+03	8.40E+02	1.34E+00	1.60E-06	3.89E-05
	3.18E+00	6.38E+00	6.38E+00	6.38E+00	8.89E+02	2.67E+03	7.64E+02	1.25E-04	3.06E-03	2.45E+01	4.61E+01	1.04	1.13E+03	8.40E+02	1.34E+00	1.60E-06	3.89E-05
	3.31E+00	6.37E+00	6.37E+00	6.36E+00	8.88E+02	2.67E+03	7.63E+02	1.25E-04	3.06E-03	2.45E+01	4.63E+01	1.17	1.13E+03	8.40E+02	1.34E+00	1.60E-06	3.88E-05
	3.42E+00	6.35E+00	6.36E+00	6.33E+00	8.88E+02	2.68E+03	7.63E+02	1.25E-04	3.06E-03	2.44E+01	4.64E+01	1.6	1.13E+03	8.39E+02	1.34E+00	1.60E-06	3.88E-05
	3.52E+00	6.34E+00	6.35E+00	6.31E+00	8.87E+02	2.69E+03	6.70E+02	1.26E-04	3.06E-03	2.44E+01	4.65E+01	1.06	1.13E+03	8.39E+02	1.34E+00	1.61E-06	3.88E-05
	3.60E+00	6.33E+00	6.34E+00	6.30E+00	8.87E+02	2.68E+03	5.76E+02	1.26E-04	3.06E-03	2.44E+01	4.66E+01	0.967	1.13E+03	8.39E+02	1.34E+00	1.61E-06	3.88E-05
	3.72E+00	6.32E+00	6.33E+00	6.28E+00	8.86E+02	2.68E+03	5.27E+02	1.26E-04	3.06E-03	2.43E+01	4.67E+01	0.92	1.13E+03	8.39E+02	1.34E+00	1.61E-06	3.88E-05
	3.80E+00	6.31E+00	6.33E+00	6.27E+00	8.86E+02	2.68E+03	5.09E+02	1.26E-04	3.06E-03	2.43E+01	4.68E+01	0.876	1.13E+03	8.39E+02	1.34E+00	1.61E-06	3.88E-05
	3.91E+00	6.30E+00	6.33E+00	6.25E+00	8.85E+02	2.68E+03	5.01E+02	1.26E-04	3.06E-03	2.43E+01	4.69E+01	0.849	1.13E+03	8.39E+02	1.34E+00	1.61E-06	3.88E-05
	4.01E+00	6.28E+00	6.33E+00	6.23E+00	8.85E+02	2.68E+03	5.01E+02	1.26E-04	3.06E-03	2.42E+01	4.70E+01	0.858	1.13E+03	8.39E+02	1.34E+00	1.61E-06	3.87E-05
	4.11E+00	6.27E+00	6.33E+00	6.21E+00	8.84E+02	2.68E+03	4.99E+02	1.27E-04	3.06E-03	2.42E+01	4.71E+01	1.02	1.13E+03	8.39E+02	1.34E+00	1.61E-06	3.87E-05
	4.20E+00	6.26E+00	6.30E+00	6.18E+00	8.83E+02	2.68E+03	5.00E+02	1.27E-04	3.06E-03	2.42E+01	4.72E+01	1.44	1.13E+03	8.39E+02	1.34E+00	1.61E-06	3.87E-05
	4.31E+00	6.24E+00	6.29E+00	6.16E+00	8.82E+02	2.68E+03	5.04E+02	1.27E-04	3.06E-03	2.42E+01	4.75E+01	2.41	1.13E+03	8.39E+02	1.34E+00	1.62E-06	3.87E-05
	4.41E+00	6.23E+00	6.79E+00	6.01E+00	8.81E+02	2.68E+03	5.09E+02	1.27E-04	3.07E-03	2.41E+01	4.94E+01	19.7	1.13E+03	8.40E+02	1.34E+00	1.62E-06	3.87E-05
	4.51E+00	6.21E+00	6.75E+00	6.05E+00	8.81E+02	2.67E+03	5.15E+02	1.27E-04	3.07E-03	2.41E+01	5.05E+01	11.1	1.13E+03	8.41E+02	1.34E+00	1.62E-06	3.86E-05
	4.61E+00	6.20E+00	6.48E+00	6.06E+00	8.80E+02	2.67E+03	5.20E+02	1.27E-04	3.07E-03	2.41E+01	5.23E+01	18.1	1.13E+03	8.42E+02	1.34E+00	1.62E-06	3.86E-05
	4.71E+00	6.19E+00	6.98E+00	6.08E+00	8.79E+02	2.68E+03	5.26E+02	1.28E-04	3.07E-03	2.41E+01	5.50E+01	26.7	1.13E+03	8.43E+02	1.34E+00	1.62E-06	3.86E-05
	4.80E+00	6.18E+00	6.29E+00	5.42E+00	8.79E+02	2.66E+03	5.32E+02	1.28E-04	3.07E-03	2.40E+01	5.71E+01	22.1	1.13E+03	8.44E+02	1.34E+00	1.62E-06	3.86E-05
	4.90E+00	6.16E+00	6.46E+00	6.07E+00	8.78E+02	2.67E+03	5.35E+02	1.28E-04	3.07E-03	2.40E+01	5.96E+01	24.7	1.13E+03	8.45E+02	1.34E+00	1.62E-06	3.86E-05
	5.00E+00	6.15E+00	6.36E+00	6.04E+00	8.78E+02	2.67E+03	5.36E+02	1.28E-04	3.07E-03	2.40E+01	6.27E+01	32.2	1.13E+03	8.45E+02	1.34E+00	1.62E-06	3.86E-05
	5.11E+00	6.14E+00	6.36E+00	6.04E+00	8.78E+02	2.67E+03	5.34E+02	1.28E-04	3.07E-03	2.39E+01	6.70E+01	39.8	1.13E+03	8.46E+02	1.34E+00	1.63E-06	3.86E-05
	5.21E+00	6.14E+00	6.37E+00	6.04E+00	8.78E+02	2.67E+03	5.36E+02	1.29E-04	3.08E-03	2.39E+01	7.20E+01	50.7	1.14E+03	8.47E+02	1.34E+00	1.63E-06	3.86E-05
	5.31E+00	6.13E+00	6.35E+00	6.04E+00	8.78E+02	2.67E+03	5.35E+02	1.29E-04	3.08E-03	2.39E+01	7.78E+01	58.2	1.14E+03	8.49E+02	1.34E+00	1.63E-06	3.86E-05
	5.40E+00	6.13E+00	6.42E+00	6.00E+00	8.79E+02	2.67E+03	5.35E+02	1.29E-04	3.08E-03	2.39E+01	8.47E+01	70.6	1.14E+03	8.50E+02	1.34E+00	1.64E-06	3.86E-05
	5.50E+00	6.13E+00	7.13E+00	6.01E+00	8.80E+02	2.67E+03	5.33E+02	1.29E-04	3.08E-03	2.38E+01	9.25E+01	79.8	1.14E+03	8.52E+02	1.34E+00	1.64E-06	3.86E-05
	5.60E+00	6.13E+00	7.28E+00	5.96E+00	8.82E+02	2.67E+03	5.31E+02	1.30E-04	3.08E-03	2.38E+01	1.01E+02	85	1.14E+03	8.53E+02	1.34E+00	1.65E-06	3.87E-05
	5.71E+00	6.14E+00	7.17E+00	5.98E+00	8.84E+02	2.67E+03	5.31E+02	1.30E-04	3.08E-03	2.38E+01	1.13E+02	92	1.14E+03	8.55E+02	1.34E+00	1.65E-06	3.87E-05
	5.81E+00	6.14E+00	7.10E+00	6.04E+00	8.86E+02	2.67E+03	5.33E+02	1.30E-04	3.09E-03	2.37E+01	1.25E+02	97	1.15E+03	8.58E+02	1.34E+00	1.66E-06	3.88E-05
	5.91E+00	6.16E+00	7.29E+00	6.06E+00	8.88E+02	2.67E+03	5.33E+02	1.30E-04	3.09E-03	2.37E+01	1.40E+02	100	1.15E+03	8.61E+02	1.33E+00	1.67E-06	3.88E-05
	6.01E+00	6.17E+00	7.40E+00	6.03E+00	8.92E+02	2.67E+03	5.33E+02	1.31E-04	3.09E-03	2.37E+01	1.56E+02	110	1.15E+03	8.64E+02	1.33E+00	1.67E-06	3.89E-05
	6.10E+00	6.19E+00	7.30E+00	6.05E+00	8.95E+02	2.67E+03	5.32E+02	1.31E-04	3.10E-03	2.37E+01	1.74E+02	115	1.15E+03	8.67E+02	1.33E+00	1.68E-06	3.90E-05
	6.20E+00	6.21E+00	7.22E+00	6.08E+00	8.99E+02	2.67E+03	5.34E+02	1.31E-04	3.10E-03	2.36E+01	1.92E+02	120	1.16E+03	8.70E+02	1.33E+00	1.69E-06	3.91E-05
	6.31E+00	6.23E+00	7.10E+00	6.11E+00	9.03E+02	2.67E+03	5.29E+02	1.31E-04	3.10E-03	2.36E+01	2.12E+02	130	1.16E+03	8.73E+02	1.33E+00	1.70E-06	3.92E-05
	6.41E+00	6.25E+00	7.06E+00	6.09E+00	9.07E+02	2.67E+03	5.30E+02	1.32E-04	3.10E-03	2.36E+01	2.31E+02	145	1.16E+03	8.76E+02	1.33E+00	1.71E-06	3.93E-05
	6.51E+00	6.27E+00	7.04E+00	6.16E+00	9.11E+02	2.68E+03	5.29E+02	1.32E-04	3.11E-03	2.36E+01	2.51E+02	150	1.17E+03	8.78E+02	1.33E+00	1.72E-06	3.94E-05
	6.60E+00	6.29E+00	7.01E+00	6.19E+00	9.16E+02	2.68E+03	5.28E+02	1.32E-04	3.11E-03	2.35E+01	2.72E+02	158	1.17E+03	8.80E+02	1.33E+00	1.73E-06	3.96E-05
	6.70E+00	6.33E+00	7.04E+00	6.17E+00	9.22E+02	2.68E+03	5.29E+02	1.32E-04	3.11E-03	2.35E+01	3.01E+02	162	1.17E+03	8.83E+02	1.33E+00	1.75E-06	3.97E-05
	6.80E+00	6.40E+00	7.10E+00	6.24E+00	9.32E+02	2.68E+03	5.33E+02	1.33E-04	3.11E-03	2.34E+01	3.42E+02	165	1.17E+03	8.87E+02	1.32E+00	1.77E-06	4.00E-05
	6.90E+00	6.50E+00	7.10E+00	6.24E+00	9.46E+02	2.69E+03	5.34E+02	1.33E-04	3.11E-03	2.34E+01	3.93E+02	168	1.18E+03	8.90E+02	1.32E+00	1.79E-06	4.03E-05
	7.01E+00	6.61E+00	7.12E+00	6.40E+00	9.61E+02	2.70E+03	5.41E+02	1.33E-04	3.12E-03	2.34E+01	4.52E+02	170	1.18E+03	8.94E+02	1.32E+00	1.83E-06	4.08E-05
	7.11E+00	6.73E+00	7.26E+00	6.47E+00	9.77E+02	2.71E+03	5.45E+02	1.34E-04	3.12E-03	2.33E+01	5.11E+02	175	1.19E+03	8.99E+02	1.32E+00	1.86E-06	4.12E-05
	7.20E+00	6.86E+00	7.45E+00	6.60E+00	9.97E+02	2.72E+03	5.53E+02	1.34E-04	3.12E-03	2.33E+01	5.82E+02	190	1.19E+03	9.03E+02	1.32E+00	1.91E-06	4.17E-05
	7.30E+00	6.99E+00	7.49E+00	6.82E+00	1.02E+03	2.72E+03	5.49E+02	1.34E-04	3.12E-03	2.33E+01	6.51E+02	200	1.20E+03	9.08E+02	1.32E+00	1.95E-06	4.22E-05
	7.41E+00	7.07E+00	7.43E+00	6.85E+00	1.03E+03	2.72E+03	5.54E+02	1.34E-04	3.12E-03	2.32E+01	6.99E+02	210	1.20E+03	9.11E+02	1.32E+00	1.98E-06	4.26E-05
	7.50E+00	7.12E+00	7.49E+00	6.98E+00	1.04E+03	2.73E+03	5.56E+02	1.35E-04	3.13E-03	2.32E+01	7.32E+02	208	1.20E+03	9.14E+02	1.32E+00	1.99E-06	4.28E-05
	7.61E+00	7.16E+00	7.61E+00	6.94E+00	1.04E+03	2.72E+03	5.58E+02	1.35E-04	3.13E-03	2.31E+01	7.63E+02	205	1.21E+03	9.17E+02	1.32E+00	2.00E-06	4.29E-05
	7.70E+00	7.19E+00	7.85E+00	6.80E+00	1.05E+03	2.71E+03	5.52E+02	1.35E-04	3.13E-03	2.31E+01	7.89E+02	200	1.21E+03	9.19E+02	1.32E+00	2.02E-06	4.31E-05
	7.80E+00	7.21E+00	7.82E+00	6.96E+00	1.05E+03	2.70E+03	5.54E+02	1.36E-04	3.13E-03	2.31E+01	8.14E+02	210	1.21E+03	9.22E+02	1.32E+00	2.03E-06	4.32E-05
	7.91E+00	7.24E+00	7.57E+00	7.05E+00	1.06E+03	2.70E+03	5.67E+02	1.36E-04	3.13E-03	2.30E+01	8.39E+02	215	1.21E+03	9.24E+02	1.31E+00	2.04E-06	4.33E-05
	8.01E+00	7.26E+00	7.61E+00	7.03E+00	1.06E+03	2.71E+03	5.59E+02	1.36E-04	3.14E-03	2.30E+01	8.62E+02	220	1.22E+03	9.26E+02	1.31E+00	2.05E-06	4.35E-05
	8.10E+00	7.27E+00	7.96E+00	6.96E+00	1.07E+03	2.71E+03	5.77E+02	1.37E-04	3.14E-03	2.29E+01	8.84E+02	227	1.22E+03	9.28E+02	1.31E+00	2.06E-06	4.35E-05
	8.20E+00	7.29E+00	7.66E+00	6.96E+00	1.07E+03	2.71E+03	5.94E+02	1.37E-04	3.14E-03	2.29E+01	9.04E+02	206	1.22E+03	9.30E+02	1.31E+00	2.06E-06	4.36E-05
	8.31E+00	7.31E+00	7.72E+00	6.96E+00	1.07E+03	2.72E+03	6.16E+02	1.37E-04	3.14E-03	2.28E+01	9.28E+02	212	1.22E+03	9.31E+02	1.31E+00	2.08E-06	4.38E-05
	8.40E+00	7.33E+00	7.77E+00	6.91E+00	1.08E+03	2.72E+03	6.40E+02	1.38E-04	3.14E-03	2.28E+01	9.49E+02	223	1.22E+03	9.32E+02	1.31E+00	2.09E-06	4.39E-05
	8.51E+00	7.36E+00	7.74E+00	7.03E+00	1.08E+03	2.72E+03	6.69E+02	1.38E-04	3.14E-03	2.27E+01	9.74E+02	242	1.23E+03	9.33E+02	1.31E+00	2.10E-06	4.40E-05
	8.61E+00	7.38E+00	7.68E+00	7.32E+00	1.09E+03	2.72E+03	6.91E+02	1.39E-04	3.14E-03	2.27E+01	9.98E+02	246	1.23E+03	9.34E+02	1.31E+00	2.12E-06	4.42E-05
	8.71E+00	7.41E+00	7.73E+00	7.33E+00	1.10E+03	2.72E+03	7.16E+02	1.39E-04	3.14E-03	2.26E+01	1.02E+03	234	1.23E+03	9.35E+02	1.31E+00	2.14E-06	4.43E-05
	8.80E+00	7.43E+00	7.91E+00	7.35E+00	1.10E+03	2.72E+03	7.41E+02	1.39E-04	3.14E-03	2.26E+01	1.04E+03	228	1.23E+03	9.35E+02	1.31E+00	2.15E-06	4.45E-05
	8.91E+00	7.45E+00	7.91E+00	7.37E+00	1.11E+03	2.73E+03	7.79E+02	1.40E-04	3.14E-03	2.25E+01	1.07E+03	227	1.23E+03	9.36E+02	1.31E+00	2.17E-06	4.46E-05
	9.01E+00	7.47E+00	7.74E+00	7.38E+00	1.11E+03	2.73E+03	7.97E+02	1.40E-04	3.14E-03	2.24E+01	1.09E+03	280	1.23E+03	9.36E+02	1.31E+00	2.18E-06	4.48E-05
	9.10E+00	7.49E+00	7.58E+00	7.42E+00	1.12E+03	2.73E+03	7.92E+02	1.40E-04	3.14E-03	2.24E+01	1.11E+03	229	1.23E+03	9.37E+02	1.31E+00	2.20E-06	4.49E-05
	9.22E+00	7.51E+00	7.58E+00	7.36E+00	1.12E+03	2.73E+03	7.87E+02	1.41E-04	3.14E-03	2.23E+01	1.14E+03	235	1.23E+03	9.37E+02	1.31E+00	2.22E-06	4.51E-05
	9.31E+00	7.53E+00	7.62E+00	7.29E+00	1.13E+03	2.74E+03	7.84E+02	1.41E-04	3.14E-03	2.22E+01	1.16E+03	236	1.23E+03	9.38E+02	1.31E+00	2.23E-06	4.52E-05
	9.40E+00	7.55E+00	7.66E+00	7.26E+00	1.13E+03	2.74E+03	7.83E+02	1.42E-04	3.14E-03	2.22E+01	1.18E+03	234	1.23E+03	9.38E+02	1.31E+00	2.25E-06	4.53E-05
	9.51E+00	7.57E+00	7.70E+00	7.29E+00	1.14E+03	2.74E+03	7.84E+02	1.42E-04	3.14E-03	2.21E+01	1.21E+03	250	1.23E+03	9.39E+02	1.31E+00	2.27E-06	4.55E-05
	9.62E+00	7.60E+00	7.67E+00	7.40E+00	1.15E+03	2.74E+03	7.87E+02	1.42E-04	3.14E-03	2.21E+01	1.24E+03	267	1.23E+03	9.40E+02	1.31E+00	2.29E-06	4.57E-05
	9.71E+00	7.62E+00	7.66E+00	7.56E+00	1.15E+03	2.74E+03	7.91E+02	1.43E-04	3.14E-03	2.20E+01	1.26E+03	266	1.23E+03	9.40E+02	1.31E+00	2.30E-06	4.59E-05
	9.82E+00	7.65E+00	7.82E+00	7.59E+00	1.16E+03	2.74E+03	7.97E+02	1.43E-04	3.14E-03	2.19E+01	1.29E+03	261	1.23E+03	9.41E+02	1.31E+00	2.33E-06	4.61E-05
	9.92E+00	7.67E+00	7.98E+00	7.60E+00	1.16E+03	2.74E+03	8.01E+02	1.44E-04	3.14E-03	2.19E+01	1.32E+03	249	1.24E+03	9.42E+02	1.31E+00	2.34E-06	4.62E-05
	1.00E+01	7.68E+00	8.01E+00	7.61E+00	1.17E+03	2.73E+03	8.02E+02	1.44E-04	3.14E-03	2.18E+01	1.34E+03	300	1.24E+03	9.43E+02	1.31E+00	2.36E-06	4.64E-05
	1.01E+01	7.70E+00	7.93E+00	7.64E+00	1.18E+03	2.74E+03	8.00E+02	1.44E-04	3.14E-03	2.17E+01	1.36E+03	232	1.24E+03	9.43E+02	1.31E+00	2.38E-06	4.65E-05
	1.02E+01	7.71E+00	7.79E+00	7.66E+00	1.18E+03	2.74E+03	7.96E+02	1.45E-04	3.14E-03	2.17E+01	1.38E+03	215	1.24E+03	9.44E+02	1.31E+00	2.39E-06	4.66E-05
	1.03E+01	7.72E+00	7.75E+00	7.63E+00	1.18E+03	2.73E+03	7.91E+02	1.45E-04	3.14E-03	2.16E+01	1.40E+03	216	1.24E+03	9.44E+02	1.31E+00	2.41E-06	4.68E-05
	1.04E+01	7.73E+00	7.77E+00	7.53E+00	1.19E+03	2.74E+03	7.88E+02	1.46E-04	3.14E-03	2.15E+01	1.43E+03	214	1.24E+03	9.45E+02	1.31E+00	2.42E-06	4.69E-05
	1.05E+01	7.73E+00	7.80E+00	7.51E+00	1.19E+03	2.73E+03	7.88E+02	1.46E-04	3.14E-03	2.15E+01	1.45E+03	250	1.24E+03	9.45E+02	1.31E+00	2.44E-06	4.70E-05
	1.06E+01	7.75E+00	7.81E+00	7.57E+00	1.20E+03	2.73E+03	7.89E+02	1.47E-04	3.14E-03	2.14E+01	1.47E+03	219	1.24E+03	9.46E+02	1.31E+00	2.45E-06	4.72E-05
	1.07E+01	7.75E+00	7.79E+00	7.66E+00	1.20E+03	2.73E+03	7.91E+02	1.47E-04	3.14E-03	2.14E+01	1.49E+03	220	1.24E+03	9.46E+02	1.31E+00	2.47E-06	4.73E-05
	1.08E+01	7.76E+00	7.79E+00	7.73E+00	1.21E+03	2.72E+03	7.95E+02	1.48E-04	3.14E-03	2.13E+01	1.51E+03	217	1.24E+03	9.47E+02	1.31E+00	2.49E-06	4.75E-05
	1.09E+01	7.77E+00	7.89E+00	7.73E+00	1.21E+03	2.72E+03	7.97E+02	1.48E-04	3.14E-03	2.12E+01	1.53E+03	206	1.24E+03	9.48E+02	1.31E+00	2.50E-06	4.76E-05
	1.10E+01	7.78E+00	7.96E+00	7.73E+00	1.22E+03	2.72E+03	7.99E+02	1.48E-04	3.14E-03	2.12E+01	1.55E+03	206	1.24E+03	9.48E+02	1.31E+00	2.52E-06	4.77E-05
	1.11E+01	7.78E+00	7.96E+00	7.73E+00	1.22E+03	2.72E+03	7.99E+02	1.49E-04	3.14E-03	2.11E+01	1.57E+03	196	1.24E+03	9.49E+02	1.31E+00	2.53E-06	4.78E-05
	1.12E+01	7.78E+00	7.89E+00	7.74E+00	1.23E+03	2.72E+03	7.97E+02	1.49E-04	3.14E-03	2.10E+01	1.59E+03	187	1.24E+03	9.49E+02	1.31E+00	2.54E-06	4.79E-05
	1.13E+01	7.78E+00	7.80E+00	7.76E+00	1.23E+03	2.72E+03	7.94E+02	1.50E-04	3.14E-03	2.10E+01	1.61E+03	182	1.24E+03	9.49E+02	1.31E+00	2.56E-06	4.80E-05
	1.14E+01	7.78E+00	7.80E+00	7.71E+00	1.24E+03	2.72E+03	7.92E+02	1.50E-04	3.14E-03	2.09E+01	1.63E+03	179	1.24E+03	9.50E+02	1.31E+00	2.57E-06	4.81E-05
	1.15E+01	7.78E+00	7.82E+00	7.66E+00	1.24E+03	2.72E+03	7.90E+02	1.51E-04	3.14E-03	2.08E+01	1.65E+03	175	1.24E+03	9.50E+02	1.31E+00	2.59E-06	4.82E-05
	1.16E+01	7.78E+00	7.82E+00	7.67E+00	1.24E+03	2.72E+03	7.91E+02	1.51E-04	3.14E-03	2.08E+01	1.67E+03	176	1.24E+03	9.51E+02	1.31E+00	2.60E-06	4.83E-05
	1.17E+01	7.78E+00	7.81E+00	7.70E+00	1.25E+03	2.72E+03	7.92E+02	1.52E-04	3.14E-03	2.07E+01	1.68E+03	178	1.25E+03	9.51E+02	1.31E+00	2.61E-06	4.84E-05
	1.18E+01	7.78E+00	7.79E+00	7.76E+00	1.25E+03	2.72E+03	7.93E+02	1.52E-04	3.14E-03	2.06E+01	1.70E+03	177	1.25E+03	9.52E+02	1.31E+00	2.63E-06	4.85E-05
	1.19E+01	7.77E+00	7.83E+00	7.75E+00	1.25E+03	2.71E+03	7.95E+02	1.53E-04	3.14E-03	2.06E+01	1.72E+03	174	1.25E+03	9.52E+02	1.31E+00	2.64E-06	4.86E-05
	1.20E+01	7.77E+00	7.85E+00	7.74E+00	1.26E+03	2.71E+03	7.95E+02	1.53E-04	3.14E-03	2.05E+01	1.73E+03	167	1.25E+03	9.53E+02	1.31E+00	2.65E-06	4.87E-05
	1.21E+01	7.76E+00	7.85E+00	7.73E+00	1.26E+03	2.71E+03	7.95E+02	1.54E-04	3.14E-03	2.04E+01	1.75E+03	164	1.25E+03	9.53E+02	1.31E+00	2.67E-06	4.88E-05
	1.22E+01	7.76E+00	7.82E+00	7.73E+00	1.26E+03	2.70E+03	7.94E+02	1.54E-04	3.14E-03	2.04E+01	1.77E+03	157	1.25E+03	9.53E+02	1.31E+00	2.68E-06	4.89E-05
	1.23E+01	7.75E+00	7.78E+00	7.73E+00	1.27E+03	2.70E+03	7.93E+02	1.55E-04	3.14E-03	2.03E+01	1.78E+03	155	1.25E+03	9.54E+02	1.31E+00	2.69E-06	4.89E-05
	1.24E+01	7.74E+00	7.76E+00	7.71E+00	1.27E+03	2.70E+03	7.91E+02	1.55E-04	3.14E-03	2.02E+01	1.80E+03	152	1.25E+03	9.54E+02	1.31E+00	2.71E-06	4.90E-05
	1.25E+01	7.74E+00	7.75E+00	7.69E+00	1.27E+03	2.70E+03	7.90E+02	1.56E-04	3.14E-03	2.02E+01	1.81E+03	150	1.25E+03	9.54E+02	1.31E+00	2.72E-06	4.91E-05
	1.26E+01	7.73E+00	7.75E+00	7.68E+00	1.28E+03	2.70E+03	7.90E+02	1.56E-04	3.14E-03	2.01E+01	1.82E+03	147	1.25E+03	9.54E+02	1.31E+00	2.73E-06	4.92E-05
	1.27E+01	7.72E+00	7.73E+00	7.68E+00	1.28E+03	2.70E+03	7.90E+02	1.57E-04	3.14E-03	2.00E+01	1.84E+03	147	1.25E+03	9.55E+02	1.31E+00	2.75E-06	4.93E-05
	1.28E+01	7.71E+00	7.72E+00	7.69E+00	1.28E+03	2.70E+03	7.90E+02	1.57E-04	3.14E-03	1.99E+01	1.86E+03	146	1.25E+03	9.55E+02	1.31E+00	2.76E-06	4.93E-05
	1.29E+01	7.70E+00	7.72E+00	7.68E+00	1.28E+03	2.70E+03	7.90E+02	1.58E-04	3.14E-03	1.99E+01	1.87E+03	146	1.25E+03	9.55E+02	1.31E+00	2.78E-06	4.94E-05
	1.30E+01	7.69E+00	7.72E+00	7.67E+00	1.29E+03	2.70E+03	7.90E+02	1.58E-04	3.14E-03	1.98E+01	1.88E+03	143	1.25E+03	9.56E+02	1.31E+00	2.79E-06	4.95E-05
	1.31E+01	7.68E+00	7.72E+00	7.66E+00	1.29E+03	2.69E+03	7.90E+02	1.59E-04	3.14E-03	1.98E+01	1.90E+03	140	1.25E+03	9.56E+02	1.31E+00	2.80E-06	4.95E-05
	1.32E+01	7.67E+00	7.70E+00	7.65E+00	1.29E+03	2.69E+03	7.89E+02	1.59E-04	3.14E-03	1.97E+01	1.91E+03	143	1.25E+03	9.56E+02	1.31E+00	2.81E-06	4.96E-05
	1.33E+01	7.65E+00	7.66E+00	7.64E+00	1.29E+03	2.69E+03	7.88E+02	1.60E-04	3.14E-03	1.96E+01	1.93E+03	130	1.25E+03	9.56E+02	1.31E+00	2.83E-06	4.97E-05
	1.34E+01	7.64E+00	7.65E+00	7.63E+00	1.30E+03	2.69E+03	7.87E+02	1.61E-04	3.14E-03	1.95E+01	1.94E+03	133	1.25E+03	9.57E+02	1.31E+00	2.85E-06	4.97E-05
	1.35E+01	7.63E+00	7.64E+00	7.61E+00	1.30E+03	2.69E+03	7.86E+02	1.61E-04	3.14E-03	1.95E+01	1.95E+03	132	1.25E+03	9.57E+02	1.31E+00	2.86E-06	4.98E-05
	1.36E+01	7.61E+00	7.63E+00	7.59E+00	1.30E+03	2.69E+03	7.85E+02	1.62E-04	3.14E-03	1.94E+01	1.97E+03	131	1.25E+03	9.57E+02	1.31E+00	2.87E-06	4.99E-05
	1.37E+01	7.60E+00	7.61E+00	7.59E+00	1.30E+03	2.69E+03	7.85E+02	1.62E-04	3.14E-03	1.93E+01	1.98E+03	130	1.25E+03	9.57E+02	1.31E+00	2.88E-06	4.99E-05
	1.38E+01	7.59E+00	7.60E+00	7.58E+00	1.31E+03	2.69E+03	7.84E+02	1.63E-04	3.14E-03	1.93E+01	1.99E+03	130	1.25E+03	9.57E+02	1.31E+00	2.90E-06	5.00E-05
	1.39E+01	7.58E+00	7.58E+00	7.57E+00	1.31E+03	2.68E+03	7.84E+02	1.63E-04	3.14E-03	1.92E+01	2.00E+03	130	1.25E+03	9.58E+02	1.31E+00	2.91E-06	5.00E-05
	1.40E+01	7.56E+00	7.57E+00	7.55E+00	1.31E+03	2.68E+03	7.84E+02	1.64E-04	3.14E-03	1.92E+01	2.02E+03	129	1.25E+03	9.58E+02	1.31E+00	2.92E-06	5.01E-05
	1.41E+01	7.54E+00	7.56E+00	7.53E+00	1.31E+03	2.68E+03	7.83E+02	1.65E-04	3.14E-03	1.91E+01	2.03E+03	126	1.25E+03	9.58E+02	1.31E+00	2.94E-06	5.02E-05
	1.42E+01	7.53E+00	7.54E+00	7.52E+00	1.31E+03	2.68E+03	7.83E+02	1.65E-04	3.14E-03	1.90E+01	2.05E+03	125	1.25E+03	9.58E+02	1.31E+00	2.96E-06	5.02E-05
	1.43E+01	7.52E+00	7.53E+00	7.51E+00	1.32E+03	2.68E+03	7.82E+02	1.66E-04	3.14E-03	1.89E+01	2.06E+03	148	1.25E+03	9.58E+02	1.31E+00	2.97E-06	5.03E-05
	1.44E+01	7.50E+00	7.50E+00	7.49E+00	1.32E+03	2.68E+03	7.81E+02	1.67E-04	3.14E-03	1.89E+01	2.07E+03	110	1.25E+03	9.59E+02	1.31E+00	2.99E-06	5.03E-05
	1.45E+01	7.48E+00	7.49E+00	7.48E+00	1.32E+03	2.68E+03	7.81E+02	1.67E-04	3.14E-03	1.88E+01	2.08E+03	133	1.25E+03	9.59E+02	1.31E+00	3.00E-06	5.04E-05
	1.46E+01	7.47E+00	7.47E+00	7.46E+00	1.32E+03	2.68E+03	7.80E+02	1.68E-04	3.14E-03	1.87E+01	2.09E+03	111	1.25E+03	9.59E+02	1.31E+00	3.01E-06	5.04E-05
	1.47E+01	7.45E+00	7.46E+00	7.44E+00	1.32E+03	2.67E+03	7.80E+02	1.68E-04	3.14E-03	1.87E+01	2.10E+03	119	1.25E+03	9.59E+02	1.31E+00	3.03E-06	5.05E-05
	1.48E+01	7.43E+00	7.44E+00	7.43E+00	1.33E+03	2.67E+03	7.79E+02	1.69E-04	3.14E-03	1.86E+01	2.12E+03	120	1.25E+03	9.59E+02	1.31E+00	3.04E-06	5.05E-05
	1.49E+01	7.42E+00	7.42E+00	7.41E+00	1.33E+03	2.67E+03	7.79E+02	1.69E-04	3.14E-03	1.85E+01	2.13E+03	119	1.25E+03	9.59E+02	1.31E+00	3.05E-06	5.06E-05
	1.50E+01	7.40E+00	7.41E+00	7.39E+00	1.33E+03	2.67E+03	7.78E+02	1.70E-04	3.14E-03	1.85E+01	2.14E+03	118	1.25E+03	9.60E+02	1.31E+00	3.07E-06	5.06E-05
	1.51E+01	7.38E+00	7.39E+00	7.38E+00	1.33E+03	2.67E+03	7.77E+02	1.71E-04	3.14E-03	1.84E+01	2.15E+03	117	1.25E+03	9.60E+02	1.31E+00	3.08E-06	5.07E-05
	1.52E+01	7.37E+00	7.37E+00	7.36E+00	1.33E+03	2.66E+03	7.76E+02	1.71E-04	3.14E-03	1.83E+01	2.16E+03	115	1.25E+03	9.60E+02	1.31E+00	3.10E-06	5.07E-05
	1.53E+01	7.35E+00	7.36E+00	7.34E+00	1.34E+03	2.67E+03	7.76E+02	1.72E-04	3.14E-03	1.83E+01	2.17E+03	114	1.25E+03	9.60E+02	1.31E+00	3.11E-06	5.07E-05
	1.54E+01	7.33E+00	7.33E+00	7.32E+00	1.34E+03	2.66E+03	7.74E+02	1.73E-04	3.14E-03	1.82E+01	2.19E+03	120	1.25E+03	9.60E+02	1.31E+00	3.13E-06	5.08E-05
	1.55E+01	7.31E+00	7.31E+00	7.30E+00	1.34E+03	2.66E+03	7.74E+02	1.73E-04	3.14E-03	1.81E+01	2.20E+03	103	1.25E+03	9.60E+02	1.31E+00	3.14E-06	5.08E-05
	1.56E+01	7.29E+00	7.30E+00	7.29E+00	1.34E+03	2.66E+03	7.73E+02	1.74E-04	3.14E-03	1.81E+01	2.21E+03	123	1.25E+03	9.60E+02	1.31E+00	3.16E-06	5.09E-05
	1.57E+01	7.27E+00	7.28E+00	7.27E+00	1.34E+03	2.66E+03	7.72E+02	1.75E-04	3.14E-03	1.80E+01	2.22E+03	98.9	1.25E+03	9.61E+02	1.31E+00	3.17E-06	5.09E-05
	1.58E+01	7.25E+00	7.26E+00	7.25E+00	1.34E+03	2.65E+03	7.71E+02	1.75E-04	3.14E-03	1.79E+01	2.23E+03	108	1.25E+03	9.61E+02	1.31E+00	3.19E-06	5.10E-05
	1.59E+01	7.24E+00	7.24E+00	7.23E+00	1.34E+03	2.65E+03	7.70E+02	1.76E-04	3.14E-03	1.79E+01	2.24E+03	108	1.25E+03	9.61E+02	1.31E+00	3.20E-06	5.10E-05
	1.60E+01	7.22E+00	7.22E+00	7.21E+00	1.35E+03	2.65E+03	7.70E+02	1.76E-04	3.14E-03	1.78E+01	2.25E+03	106	1.25E+03	9.61E+02	1.31E+00	3.22E-06	5.10E-05
	1.61E+01	7.20E+00	7.20E+00	7.19E+00	1.35E+03	2.65E+03	7.69E+02	1.77E-04	3.14E-03	1.77E+01	2.26E+03	106	1.26E+03	9.61E+02	1.31E+00	3.23E-06	5.11E-05
	1.62E+01	7.18E+00	7.18E+00	7.17E+00	1.35E+03	2.65E+03	7.68E+02	1.78E-04	3.14E-03	1.77E+01	2.27E+03	107	1.26E+03	9.61E+02	1.31E+00	3.25E-06	5.11E-05
	1.63E+01	7.16E+00	7.16E+00	7.15E+00	1.35E+03	2.65E+03	7.67E+02	1.78E-04	3.14E-03	1.76E+01	2.28E+03	105	1.26E+03	9.61E+02	1.31E+00	3.26E-06	5.11E-05
	1.64E+01	7.14E+00	7.14E+00	7.13E+00	1.35E+03	2.65E+03	7.67E+02	1.79E-04	3.14E-03	1.75E+01	2.29E+03	103	1.26E+03	9.61E+02	1.31E+00	3.28E-06	5.12E-05
	1.65E+01	7.12E+00	7.12E+00	7.11E+00	1.35E+03	2.65E+03	7.66E+02	1.80E-04	3.14E-03	1.75E+01	2.30E+03	103	1.26E+03	9.61E+02	1.31E+00	3.29E-06	5.12E-05
	1.66E+01	7.10E+00	7.10E+00	7.09E+00	1.35E+03	2.65E+03	7.65E+02	1.80E-04	3.14E-03	1.74E+01	2.31E+03	102	1.26E+03	9.62E+02	1.31E+00	3.31E-06	5.12E-05
	1.67E+01	7.08E+00	7.08E+00	7.07E+00	1.36E+03	2.65E+03	7.64E+02	1.81E-04	3.14E-03	1.73E+01	2.32E+03	101	1.26E+03	9.62E+02	1.31E+00	3.32E-06	5.13E-05
	1.68E+01	7.06E+00	7.06E+00	7.05E+00	1.36E+03	2.64E+03	7.64E+02	1.82E-04	3.14E-03	1.73E+01	2.33E+03	101	1.26E+03	9.62E+02	1.31E+00	3.34E-06	5.13E-05
	1.69E+01	7.03E+00	7.04E+00	7.03E+00	1.36E+03	2.64E+03	7.63E+02	1.83E-04	3.14E-03	1.72E+01	2.34E+03	99.2	1.26E+03	9.62E+02	1.31E+00	3.35E-06	5.13E-05
	1.70E+01	7.01E+00	7.02E+00	7.01E+00	1.36E+03	2.64E+03	7.62E+02	1.83E-04	3.14E-03	1.71E+01	2.35E+03	99.4	1.26E+03	9.62E+02	1.31E+00	3.37E-06	5.14E-05
	1.71E+01	6.99E+00	7.00E+00	6.99E+00	1.36E+03	2.64E+03	7.62E+02	1.84E-04	3.14E-03	1.71E+01	2.36E+03	98.1	1.26E+03	9.62E+02	1.31E+00	3.38E-06	5.14E-05
	1.72E+01	6.97E+00	6.97E+00	6.97E+00	1.36E+03	2.64E+03	7.61E+02	1.85E-04	3.14E-03	1.70E+01	2.37E+03	97.7	1.26E+03	9.62E+02	1.31E+00	3.40E-06	5.14E-05
	1.73E+01	6.95E+00	6.95E+00	6.94E+00	1.36E+03	2.64E+03	7.60E+02	1.85E-04	3.14E-03	1.69E+01	2.38E+03	96.2	1.26E+03	9.62E+02	1.31E+00	3.41E-06	5.15E-05
	1.74E+01	6.93E+00	6.93E+00	6.92E+00	1.36E+03	2.63E+03	7.60E+02	1.86E-04	3.14E-03	1.69E+01	2.39E+03	96.6	1.26E+03	9.62E+02	1.31E+00	3.43E-06	5.15E-05
	1.75E+01	6.91E+00	6.91E+00	6.90E+00	1.37E+03	2.63E+03	7.59E+02	1.87E-04	3.14E-03	1.68E+01	2.40E+03	96	1.26E+03	9.62E+02	1.31E+00	3.45E-06	5.15E-05
	1.76E+01	6.88E+00	6.89E+00	6.88E+00	1.37E+03	2.63E+03	7.58E+02	1.87E-04	3.14E-03	1.68E+01	2.41E+03	95	1.26E+03	9.62E+02	1.31E+00	3.46E-06	5.15E-05
	1.77E+01	6.86E+00	6.86E+00	6.86E+00	1.37E+03	2.63E+03	7.57E+02	1.88E-04	3.14E-03	1.67E+01	2.42E+03	94.8	1.26E+03	9.63E+02	1.31E+00	3.48E-06	5.16E-05
	1.78E+01	6.83E+00	6.83E+00	6.82E+00	1.37E+03	2.63E+03	7.56E+02	1.89E-04	3.14E-03	1.66E+01	2.43E+03	93.5	1.26E+03	9.63E+02	1.31E+00	3.50E-06	5.16E-05
	1.79E+01	6.81E+00	6.81E+00	6.80E+00	1.37E+03	2.63E+03	7.55E+02	1.90E-04	3.14E-03	1.65E+01	2.44E+03	92.2	1.26E+03	9.63E+02	1.31E+00	3.52E-06	5.16E-05
	1.80E+01	6.78E+00	6.79E+00	6.78E+00	1.37E+03	2.63E+03	7.54E+02	1.91E-04	3.14E-03	1.65E+01	2.45E+03	91.4	1.26E+03	9.63E+02	1.31E+00	3.53E-06	5.17E-05
	1.81E+01	6.76E+00	6.76E+00	6.76E+00	1.37E+03	2.62E+03	7.53E+02	1.91E-04	3.14E-03	1.64E+01	2.46E+03	91	1.26E+03	9.63E+02	1.31E+00	3.55E-06	5.17E-05
	1.82E+01	6.74E+00	6.74E+00	6.73E+00	1.37E+03	2.62E+03	7.52E+02	1.92E-04	3.14E-03	1.63E+01	2.47E+03	89.7	1.26E+03	9.63E+02	1.31E+00	3.56E-06	5.17E-05
	1.83E+01	6.72E+00	6.72E+00	6.71E+00	1.37E+03	2.62E+03	7.51E+02	1.93E-04	3.14E-03	1.63E+01	2.48E+03	89.5	1.26E+03	9.63E+02	1.31E+00	3.58E-06	5.17E-05
	1.84E+01	6.70E+00	6.70E+00	6.69E+00	1.37E+03	2.62E+03	7.50E+02	1.94E-04	3.14E-03	1.62E+01	2.48E+03	89.1	1.26E+03	9.63E+02	1.31E+00	3.59E-06	5.17E-05
	1.85E+01	6.68E+00	6.68E+00	6.67E+00	1.38E+03	2.62E+03	7.49E+02	1.94E-04	3.14E-03	1.62E+01	2.49E+03	88.1	1.26E+03	9.63E+02	1.30E+00	3.61E-06	5.18E-05
	1.86E+01	6.65E+00	6.65E+00	6.64E+00	1.38E+03	2.62E+03	7.48E+02	1.95E-04	3.14E-03	1.61E+01	2.50E+03	86.7	1.26E+03	9.63E+02	1.30E+00	3.63E-06	5.18E-05
	1.87E+01	6.62E+00	6.63E+00	6.62E+00	1.38E+03	2.62E+03	7.47E+02	1.96E-04	3.14E-03	1.60E+01	2.51E+03	85.8	1.26E+03	9.63E+02	1.30E+00	3.64E-06	5.18E-05
	1.88E+01	6.60E+00	6.60E+00	6.60E+00	1.38E+03	2.62E+03	7.47E+02	1.97E-04	3.14E-03	1.60E+01	2.52E+03	86.2	1.26E+03	9.63E+02	1.30E+00	3.66E-06	5.18E-05
	1.89E+01	6.58E+00	6.58E+00	6.58E+00	1.38E+03	2.62E+03	7.46E+02	1.97E-04	3.14E-03	1.59E+01	2.53E+03	85	1.26E+03	9.63E+02	1.30E+00	3.67E-06	5.18E-05
	1.90E+01	6.56E+00	6.56E+00	6.56E+00	1.38E+03	2.62E+03	7.45E+02	1.98E-04	3.14E-03	1.59E+01	2.54E+03	84.7	1.26E+03	9.63E+02	1.30E+00	3.69E-06	5.19E-05
	1.91E+01	6.54E+00	6.54E+00	6.54E+00	1.38E+03	2.61E+03	7.44E+02	1.99E-04	3.14E-03	1.58E+01	2.54E+03	83.5	1.26E+03	9.64E+02	1.30E+00	3.70E-06	5.19E-05
	1.92E+01	6.51E+00	6.51E+00	6.51E+00	1.38E+03	2.61E+03	7.43E+02	2.00E-04	3.14E-03	1.57E+01	2.55E+03	87.8	1.26E+03	9.64E+02	1.30E+00	3.72E-06	5.19E-05
	1.93E+01	6.48E+00	6.49E+00	6.48E+00	1.38E+03	2.61E+03	7.42E+02	2.01E-04	3.14E-03	1.57E+01	2.56E+03	73.7	1.26E+03	9.64E+02	1.30E+00	3.74E-06	5.19E-05
	1.94E+01	6.46E+00	6.46E+00	6.46E+00	1.38E+03	2.61E+03	7.42E+02	2.01E-04	3.14E-03	1.56E+01	2.57E+03	80.4	1.26E+03	9.64E+02	1.30E+00	3.76E-06	5.19E-05
	1.95E+01	6.44E+00	6.44E+00	6.44E+00	1.38E+03	2.61E+03	7.41E+02	2.02E-04	3.14E-03	1.55E+01	2.58E+03	80.2	1.26E+03	9.64E+02	1.30E+00	3.77E-06	5.19E-05
	1.96E+01	6.42E+00	6.42E+00	6.42E+00	1.38E+03	2.61E+03	7.40E+02	2.03E-04	3.14E-03	1.55E+01	2.58E+03	83.1	1.26E+03	9.64E+02	1.30E+00	3.79E-06	5.20E-05
	1.97E+01	6.40E+00	6.40E+00	6.39E+00	1.38E+03	2.61E+03	7.40E+02	2.04E-04	3.14E-03	1.54E+01	2.59E+03	78.3	1.26E+03	9.64E+02	1.30E+00	3.80E-06	5.20E-05
	1.98E+01	6.37E+00	6.38E+00	6.37E+00	1.38E+03	2.60E+03	7.39E+02	2.04E-04	3.14E-03	1.54E+01	2.60E+03	72.3	1.26E+03	9.64E+02	1.30E+00	3.82E-06	5.20E-05
	1.99E+01	6.34E+00	6.34E+00	6.34E+00	1.38E+03	2.60E+03	7.37E+02	2.05E-04	3.14E-03	1.53E+01	2.61E+03	75.9	1.26E+03	9.64E+02	1.30E+00	3.84E-06	5.20E-05
	2.00E+01	6.32E+00	6.32E+00	6.31E+00	1.39E+03	2.61E+03	7.36E+02	2.06E-04	3.14E-03	1.52E+01	2.62E+03	74.2	1.26E+03	9.64E+02	1.30E+00	3.86E-06	5.20E-05
	2.01E+01	6.30E+00	6.30E+00	6.29E+00	1.39E+03	2.61E+03	7.35E+02	2.07E-04	3.14E-03	1.52E+01	2.62E+03	74.3	1.26E+03	9.64E+02	1.30E+00	3.87E-06	5.20E-05
	2.02E+01	6.27E+00	6.27E+00	6.27E+00	1.39E+03	2.60E+03	7.34E+02	2.08E-04	3.14E-03	1.51E+01	2.63E+03	71.6	1.26E+03	9.64E+02	1.30E+00	3.89E-06	5.20E-05
	2.03E+01	6.25E+00	6.25E+00	6.24E+00	1.39E+03	2.60E+03	7.33E+02	2.09E-04	3.14E-03	1.51E+01	2.64E+03	71.4	1.26E+03	9.64E+02	1.30E+00	3.90E-06	5.20E-05
	2.04E+01	6.22E+00	6.22E+00	6.22E+00	1.39E+03	2.60E+03	7.32E+02	2.09E-04	3.14E-03	1.50E+01	2.64E+03	70.2	1.26E+03	9.64E+02	1.30E+00	3.92E-06	5.20E-05
	2.05E+01	6.20E+00	6.20E+00	6.19E+00	1.39E+03	2.60E+03	7.31E+02	2.10E-04	3.14E-03	1.49E+01	2.65E+03	69.3	1.26E+03	9.64E+02	1.30E+00	3.94E-06	5.21E-05
	2.06E+01	6.18E+00	6.18E+00	6.17E+00	1.39E+03	2.60E+03	7.30E+02	2.11E-04	3.14E-03	1.49E+01	2.66E+03	72.5	1.26E+03	9.64E+02	1.30E+00	3.95E-06	5.21E-05
	2.07E+01	6.15E+00	6.16E+00	6.15E+00	1.39E+03	2.60E+03	7.30E+02	2.12E-04	3.14E-03	1.48E+01	2.66E+03	68	1.26E+03	9.64E+02	1.30E+00	3.97E-06	5.21E-05
	2.08E+01	6.13E+00	6.13E+00	6.13E+00	1.39E+03	2.60E+03	7.29E+02	2.13E-04	3.14E-03	1.48E+01	2.67E+03	63.1	1.26E+03	9.64E+02	1.30E+00	3.98E-06	5.21E-05
	2.09E+01	6.09E+00	6.10E+00	6.09E+00	1.39E+03	2.59E+03	7.27E+02	2.14E-04	3.14E-03	1.47E+01	2.68E+03	65.8	1.26E+03	9.64E+02	1.30E+00	4.01E-06	5.21E-05
	2.10E+01	6.07E+00	6.07E+00	6.07E+00	1.39E+03	2.59E+03	7.26E+02	2.15E-04	3.14E-03	1.46E+01	2.69E+03	64.5	1.26E+03	9.64E+02	1.30E+00	4.02E-06	5.21E-05
	2.11E+01	6.04E+00	6.05E+00	6.04E+00	1.39E+03	2.59E+03	7.26E+02	2.16E-04	3.14E-03	1.46E+01	2.69E+03	63.8	1.26E+03	9.64E+02	1.30E+00	4.04E-06	5.21E-05
	2.12E+01	6.02E+00	6.02E+00	6.02E+00	1.39E+03	2.59E+03	7.25E+02	2.16E-04	3.14E-03	1.45E+01	2.70E+03	63.2	1.26E+03	9.64E+02	1.30E+00	4.06E-06	5.21E-05
	2.13E+01	6.00E+00	6.00E+00	5.99E+00	1.39E+03	2.59E+03	7.24E+02	2.17E-04	3.14E-03	1.45E+01	2.70E+03	62.4	1.26E+03	9.64E+02	1.30E+00	4.07E-06	5.21E-05
	2.15E+01	5.97E+00	5.97E+00	5.97E+00	1.39E+03	2.59E+03	7.23E+02	2.18E-04	3.14E-03	1.44E+01	2.71E+03	61.5	1.26E+03	9.64E+02	1.30E+00	4.09E-06	5.21E-05
	2.15E+01	5.96E+00	5.96E+00	5.96E+00	1.39E+03	2.59E+03	7.23E+02	2.19E-04	3.14E-03	1.44E+01	2.71E+03	61.2	1.26E+03	9.64E+02	1.30E+00	4.10E-06	5.21E-05
	2.16E+01	5.92E+00	5.92E+00	5.92E+00	1.39E+03	2.58E+03	7.21E+02	2.20E-04	3.14E-03	1.43E+01	2.72E+03	61.6	1.26E+03	9.64E+02	1.30E+00	4.12E-06	5.21E-05
	2.17E+01	5.90E+00	5.90E+00	5.90E+00	1.39E+03	2.58E+03	7.20E+02	2.21E-04	3.14E-03	1.42E+01	2.73E+03	61.1	1.26E+03	9.64E+02	1.30E+00	4.14E-06	5.21E-05
	2.18E+01	5.88E+00	5.89E+00	5.88E+00	1.39E+03	2.58E+03	7.19E+02	2.21E-04	3.14E-03	1.42E+01	2.73E+03	62.3	1.26E+03	9.64E+02	1.30E+00	4.15E-06	5.21E-05
	2.19E+01	5.86E+00	5.86E+00	5.86E+00	1.39E+03	2.58E+03	7.18E+02	2.22E-04	3.14E-03	1.41E+01	2.74E+03	58.7	1.26E+03	9.64E+02	1.30E+00	4.17E-06	5.21E-05
	2.20E+01	5.84E+00	5.84E+00	5.83E+00	1.39E+03	2.58E+03	7.17E+02	2.23E-04	3.14E-03	1.41E+01	2.74E+03	53.3	1.26E+03	9.64E+02	1.30E+00	4.18E-06	5.21E-05
	2.21E+01	5.81E+00	5.81E+00	5.81E+00	1.39E+03	2.58E+03	7.16E+02	2.24E-04	3.14E-03	1.40E+01	2.75E+03	57.3	1.26E+03	9.64E+02	1.30E+00	4.20E-06	5.21E-05
	2.22E+01	5.79E+00	5.79E+00	5.78E+00	1.39E+03	2.58E+03	7.15E+02	2.25E-04	3.14E-03	1.40E+01	2.76E+03	57.1	1.26E+03	9.64E+02	1.30E+00	4.22E-06	5.21E-05
	2.23E+01	5.76E+00	5.76E+00	5.76E+00	1.39E+03	2.57E+03	7.14E+02	2.26E-04	3.14E-03	1.39E+01	2.76E+03	56.6	1.26E+03	9.64E+02	1.30E+00	4.23E-06	5.21E-05
	2.24E+01	5.74E+00	5.74E+00	5.74E+00	1.39E+03	2.57E+03	7.13E+02	2.27E-04	3.14E-03	1.39E+01	2.77E+03	56.2	1.26E+03	9.64E+02	1.30E+00	4.25E-06	5.21E-05
	2.25E+01	5.71E+00	5.72E+00	5.71E+00	1.39E+03	2.57E+03	7.12E+02	2.28E-04	3.14E-03	1.38E+01	2.77E+03	60.8	1.26E+03	9.64E+02	1.30E+00	4.27E-06	5.21E-05
	2.26E+01	5.69E+00	5.69E+00	5.69E+00	1.39E+03	2.57E+03	7.11E+02	2.28E-04	3.14E-03	1.37E+01	2.78E+03	51.6	1.26E+03	9.64E+02	1.30E+00	4.28E-06	5.21E-05
	2.27E+01	5.67E+00	5.67E+00	5.66E+00	1.39E+03	2.57E+03	7.11E+02	2.29E-04	3.14E-03	1.37E+01	2.78E+03	54.9	1.26E+03	9.64E+02	1.30E+00	4.30E-06	5.21E-05
	2.28E+01	5.64E+00	5.64E+00	5.64E+00	1.39E+03	2.57E+03	7.10E+02	2.30E-04	3.14E-03	1.36E+01	2.79E+03	55	1.26E+03	9.64E+02	1.30E+00	4.32E-06	5.20E-05
	2.29E+01	5.62E+00	5.62E+00	5.62E+00	1.39E+03	2.56E+03	7.09E+02	2.31E-04	3.14E-03	1.36E+01	2.79E+03	54.7	1.26E+03	9.64E+02	1.30E+00	4.33E-06	5.20E-05
	2.30E+01	5.59E+00	5.59E+00	5.59E+00	1.39E+03	2.56E+03	7.08E+02	2.32E-04	3.14E-03	1.35E+01	2.80E+03	54.5	1.26E+03	9.64E+02	1.30E+00	4.35E-06	5.20E-05
	2.31E+01	5.57E+00	5.57E+00	5.57E+00	1.39E+03	2.56E+03	7.07E+02	2.33E-04	3.14E-03	1.35E+01	2.81E+03	54.3	1.26E+03	9.64E+02	1.30E+00	4.37E-06	5.20E-05
	2.32E+01	5.54E+00	5.55E+00	5.54E+00	1.39E+03	2.56E+03	7.06E+02	2.34E-04	3.14E-03	1.34E+01	2.81E+03	53.9	1.26E+03	9.64E+02	1.30E+00	4.39E-06	5.20E-05
	2.33E+01	5.52E+00	5.52E+00	5.52E+00	1.39E+03	2.56E+03	7.05E+02	2.35E-04	3.14E-03	1.34E+01	2.82E+03	53.8	1.26E+03	9.64E+02	1.30E+00	4.40E-06	5.20E-05
	2.34E+01	5.50E+00	5.50E+00	5.50E+00	1.39E+03	2.56E+03	7.04E+02	2.36E-04	3.14E-03	1.33E+01	2.82E+03	53.6	1.26E+03	9.63E+02	1.30E+00	4.42E-06	5.20E-05
	2.35E+01	5.47E+00	5.47E+00	5.47E+00	1.39E+03	2.56E+03	7.03E+02	2.37E-04	3.14E-03	1.33E+01	2.83E+03	53.5	1.26E+03	9.63E+02	1.30E+00	4.44E-06	5.20E-05
	2.36E+01	5.45E+00	5.45E+00	5.45E+00	1.39E+03	2.55E+03	7.02E+02	2.38E-04	3.14E-03	1.32E+01	2.83E+03	53.3	1.26E+03	9.63E+02	1.30E+00	4.46E-06	5.20E-05
	2.37E+01	5.43E+00	5.43E+00	5.42E+00	1.39E+03	2.55E+03	7.01E+02	2.39E-04	3.14E-03	1.31E+01	2.84E+03	53.1	1.26E+03	9.63E+02	1.30E+00	4.47E-06	5.20E-05
	2.38E+01	5.40E+00	5.40E+00	5.40E+00	1.38E+03	2.55E+03	7.00E+02	2.40E-04	3.14E-03	1.31E+01	2.84E+03	52.7	1.26E+03	9.63E+02	1.30E+00	4.49E-06	5.20E-05
	2.39E+01	5.38E+00	5.38E+00	5.38E+00	1.38E+03	2.55E+03	6.99E+02	2.41E-04	3.14E-03	1.30E+01	2.85E+03	52.6	1.26E+03	9.63E+02	1.30E+00	4.51E-06	5.20E-05
	2.40E+01	5.35E+00	5.36E+00	5.35E+00	1.38E+03	2.55E+03	6.98E+02	2.42E-04	3.14E-03	1.30E+01	2.85E+03	52.5	1.26E+03	9.63E+02	1.30E+00	4.53E-06	5.20E-05
	2.41E+01	5.33E+00	5.33E+00	5.33E+00	1.38E+03	2.54E+03	6.97E+02	2.43E-04	3.14E-03	1.29E+01	2.86E+03	55.4	1.26E+03	9.63E+02	1.30E+00	4.55E-06	5.20E-05
	2.42E+01	5.31E+00	5.31E+00	5.31E+00	1.38E+03	2.54E+03	6.96E+02	2.44E-04	3.14E-03	1.29E+01	2.87E+03	54.7	1.26E+03	9.63E+02	1.30E+00	4.56E-06	5.20E-05
	2.43E+01	5.29E+00	5.29E+00	5.29E+00	1.38E+03	2.54E+03	6.95E+02	2.45E-04	3.14E-03	1.28E+01	2.87E+03	53	1.26E+03	9.63E+02	1.30E+00	4.58E-06	5.20E-05
	2.44E+01	5.26E+00	5.26E+00	5.26E+00	1.38E+03	2.54E+03	6.94E+02	2.46E-04	3.14E-03	1.28E+01	2.88E+03	47.2	1.26E+03	9.63E+02	1.30E+00	4.60E-06	5.20E-05
	2.45E+01	5.24E+00	5.24E+00	5.24E+00	1.38E+03	2.54E+03	6.93E+02	2.47E-04	3.14E-03	1.27E+01	2.88E+03	49.9	1.26E+03	9.63E+02	1.30E+00	4.62E-06	5.20E-05
	2.46E+01	5.21E+00	5.22E+00	5.21E+00	1.38E+03	2.54E+03	6.92E+02	2.48E-04	3.14E-03	1.27E+01	2.89E+03	50.8	1.26E+03	9.63E+02	1.30E+00	4.64E-06	5.19E-05
	2.47E+01	5.19E+00	5.19E+00	5.19E+00	1.38E+03	2.53E+03	6.91E+02	2.49E-04	3.14E-03	1.26E+01	2.89E+03	50.7	1.26E+03	9.63E+02	1.30E+00	4.66E-06	5.19E-05
	2.48E+01	5.17E+00	5.17E+00	5.17E+00	1.38E+03	2.53E+03	6.90E+02	2.50E-04	3.14E-03	1.26E+01	2.90E+03	50.5	1.26E+03	9.63E+02	1.30E+00	4.67E-06	5.19E-05
	2.49E+01	5.15E+00	5.15E+00	5.15E+00	1.38E+03	2.53E+03	6.89E+02	2.51E-04	3.14E-03	1.25E+01	2.90E+03	50.2	1.26E+03	9.63E+02	1.30E+00	4.69E-06	5.19E-05
	2.50E+01	5.12E+00	5.12E+00	5.12E+00	1.38E+03	2.53E+03	6.88E+02	2.52E-04	3.14E-03	1.25E+01	2.91E+03	50.2	1.26E+03	9.63E+02	1.30E+00	4.71E-06	5.19E-05
	2.51E+01	5.10E+00	5.10E+00	5.10E+00	1.38E+03	2.53E+03	6.87E+02	2.53E-04	3.14E-03	1.24E+01	2.91E+03	49.8	1.26E+03	9.63E+02	1.30E+00	4.73E-06	5.19E-05
	2.52E+01	5.08E+00	5.08E+00	5.08E+00	1.38E+03	2.53E+03	6.86E+02	2.54E-04	3.14E-03	1.24E+01	2.92E+03	49.4	1.26E+03	9.63E+02	1.30E+00	4.75E-06	5.19E-05
	2.53E+01	5.06E+00	5.06E+00	5.06E+00	1.38E+03	2.53E+03	6.85E+02	2.55E-04	3.14E-03	1.23E+01	2.92E+03	49.2	1.26E+03	9.63E+02	1.30E+00	4.77E-06	5.19E-05
	2.54E+01	5.03E+00	5.04E+00	5.03E+00	1.38E+03	2.52E+03	6.84E+02	2.56E-04	3.14E-03	1.23E+01	2.93E+03	49	1.26E+03	9.63E+02	1.30E+00	4.79E-06	5.19E-05
	2.55E+01	5.01E+00	5.01E+00	5.01E+00	1.38E+03	2.52E+03	6.83E+02	2.57E-04	3.14E-03	1.22E+01	2.93E+03	48.7	1.26E+03	9.63E+02	1.30E+00	4.80E-06	5.19E-05
	2.57E+01	4.99E+00	4.99E+00	4.99E+00	1.38E+03	2.52E+03	6.82E+02	2.58E-04	3.14E-03	1.22E+01	2.94E+03	48.3	1.26E+03	9.63E+02	1.30E+00	4.82E-06	5.19E-05
	2.57E+01	4.98E+00	4.98E+00	4.98E+00	1.38E+03	2.52E+03	6.82E+02	2.59E-04	3.14E-03	1.21E+01	2.94E+03	48.1	1.26E+03	9.63E+02	1.30E+00	4.83E-06	5.19E-05
	2.58E+01	4.95E+00	4.95E+00	4.95E+00	1.38E+03	2.52E+03	6.81E+02	2.60E-04	3.14E-03	1.21E+01	2.95E+03	48.1	1.25E+03	9.63E+02	1.30E+00	4.86E-06	5.19E-05
	2.59E+01	4.94E+00	4.94E+00	4.94E+00	1.38E+03	2.52E+03	6.80E+02	2.61E-04	3.14E-03	1.21E+01	2.95E+03	47.3	1.25E+03	9.63E+02	1.30E+00	4.87E-06	5.19E-05
	2.60E+01	4.91E+00	4.92E+00	4.91E+00	1.38E+03	2.51E+03	6.79E+02	2.62E-04	3.14E-03	1.20E+01	2.95E+03	47.3	1.25E+03	9.63E+02	1.30E+00	4.89E-06	5.18E-05
	2.61E+01	4.89E+00	4.89E+00	4.89E+00	1.38E+03	2.51E+03	6.79E+02	2.63E-04	3.14E-03	1.20E+01	2.96E+03	47	1.25E+03	9.63E+02	1.30E+00	4.91E-06	5.18E-05
	2.62E+01	4.87E+00	4.87E+00	4.87E+00	1.38E+03	2.51E+03	6.77E+02	2.64E-04	3.14E-03	1.19E+01	2.96E+03	51.3	1.25E+03	9.63E+02	1.30E+00	4.93E-06	5.18E-05
	2.63E+01	4.85E+00	4.85E+00	4.85E+00	1.38E+03	2.51E+03	6.76E+02	2.65E-04	3.14E-03	1.19E+01	2.97E+03	45.8	1.25E+03	9.62E+02	1.30E+00	4.95E-06	5.18E-05
	2.64E+01	4.83E+00	4.83E+00	4.83E+00	1.38E+03	2.51E+03	6.75E+02	2.66E-04	3.14E-03	1.18E+01	2.97E+03	42.8	1.25E+03	9.62E+02	1.30E+00	4.97E-06	5.18E-05
	2.65E+01	4.81E+00	4.81E+00	4.80E+00	1.38E+03	2.50E+03	6.74E+02	2.67E-04	3.14E-03	1.18E+01	2.98E+03	45.2	1.25E+03	9.62E+02	1.30E+00	4.99E-06	5.18E-05
	2.66E+01	4.78E+00	4.79E+00	4.78E+00	1.38E+03	2.50E+03	6.73E+02	2.68E-04	3.14E-03	1.17E+01	2.98E+03	45.6	1.25E+03	9.62E+02	1.30E+00	5.01E-06	5.18E-05
	2.67E+01	4.76E+00	4.76E+00	4.76E+00	1.38E+03	2.50E+03	6.72E+02	2.69E-04	3.14E-03	1.17E+01	2.99E+03	45.4	1.25E+03	9.62E+02	1.30E+00	5.02E-06	5.18E-05
	2.68E+01	4.74E+00	4.74E+00	4.74E+00	1.38E+03	2.50E+03	6.71E+02	2.70E-04	3.14E-03	1.16E+01	2.99E+03	45.1	1.25E+03	9.62E+02	1.30E+00	5.04E-06	5.18E-05
	2.69E+01	4.72E+00	4.72E+00	4.72E+00	1.38E+03	2.50E+03	6.70E+02	2.71E-04	3.14E-03	1.16E+01	3.00E+03	44.8	1.25E+03	9.62E+02	1.30E+00	5.06E-06	5.18E-05
	2.70E+01	4.70E+00	4.70E+00	4.70E+00	1.38E+03	2.50E+03	6.70E+02	2.72E-04	3.14E-03	1.15E+01	3.00E+03	44.8	1.25E+03	9.62E+02	1.30E+00	5.08E-06	5.17E-05
	2.71E+01	4.68E+00	4.68E+00	4.68E+00	1.38E+03	2.50E+03	6.69E+02	2.74E-04	3.14E-03	1.15E+01	3.00E+03	44.1	1.25E+03	9.62E+02	1.30E+00	5.10E-06	5.17E-05
	2.72E+01	4.66E+00	4.66E+00	4.66E+00	1.37E+03	2.50E+03	6.68E+02	2.75E-04	3.14E-03	1.14E+01	3.01E+03	43.9	1.25E+03	9.62E+02	1.30E+00	5.12E-06	5.17E-05
	2.73E+01	4.64E+00	4.64E+00	4.64E+00	1.37E+03	2.49E+03	6.67E+02	2.76E-04	3.14E-03	1.14E+01	3.01E+03	43.6	1.25E+03	9.62E+02	1.30E+00	5.14E-06	5.17E-05
	2.74E+01	4.62E+00	4.62E+00	4.62E+00	1.37E+03	2.49E+03	6.66E+02	2.77E-04	3.14E-03	1.13E+01	3.02E+03	43.4	1.25E+03	9.62E+02	1.30E+00	5.16E-06	5.17E-05
	2.75E+01	4.60E+00	4.60E+00	4.60E+00	1.37E+03	2.49E+03	6.65E+02	2.78E-04	3.14E-03	1.13E+01	3.02E+03	42.9	1.25E+03	9.62E+02	1.30E+00	5.18E-06	5.17E-05
	2.76E+01	4.58E+00	4.58E+00	4.57E+00	1.37E+03	2.49E+03	6.64E+02	2.79E-04	3.14E-03	1.13E+01	3.03E+03	42.8	1.25E+03	9.62E+02	1.30E+00	5.20E-06	5.17E-05
	2.77E+01	4.55E+00	4.56E+00	4.55E+00	1.37E+03	2.49E+03	6.63E+02	2.80E-04	3.14E-03	1.12E+01	3.03E+03	42.5	1.25E+03	9.62E+02	1.30E+00	5.22E-06	5.17E-05
	2.78E+01	4.54E+00	4.55E+00	4.54E+00	1.37E+03	2.49E+03	6.63E+02	2.81E-04	3.14E-03	1.12E+01	3.03E+03	42.3	1.25E+03	9.62E+02	1.30E+00	5.23E-06	5.17E-05
	2.79E+01	4.52E+00	4.52E+00	4.52E+00	1.37E+03	2.48E+03	6.62E+02	2.82E-04	3.14E-03	1.11E+01	3.04E+03	42	1.25E+03	9.62E+02	1.30E+00	5.25E-06	5.16E-05
	2.80E+01	4.50E+00	4.50E+00	4.50E+00	1.37E+03	2.48E+03	6.61E+02	2.83E-04	3.14E-03	1.11E+01	3.04E+03	41.8	1.25E+03	9.62E+02	1.30E+00	5.27E-06	5.16E-05
	2.81E+01	4.48E+00	4.48E+00	4.48E+00	1.37E+03	2.48E+03	6.60E+02	2.84E-04	3.14E-03	1.10E+01	3.05E+03	41.5	1.25E+03	9.62E+02	1.30E+00	5.29E-06	5.16E-05
	2.82E+01	4.46E+00	4.47E+00	4.46E+00	1.37E+03	2.48E+03	6.59E+02	2.85E-04	3.14E-03	1.10E+01	3.05E+03	41.4	1.25E+03	9.62E+02	1.30E+00	5.31E-06	5.16E-05
	2.83E+01	4.44E+00	4.45E+00	4.44E+00	1.37E+03	2.48E+03	6.58E+02	2.86E-04	3.14E-03	1.10E+01	3.05E+03	41	1.25E+03	9.61E+02	1.30E+00	5.33E-06	5.16E-05
	2.84E+01	4.43E+00	4.43E+00	4.43E+00	1.37E+03	2.48E+03	6.57E+02	2.88E-04	3.14E-03	1.09E+01	3.06E+03	40.7	1.25E+03	9.61E+02	1.30E+00	5.35E-06	5.16E-05
	2.85E+01	4.41E+00	4.41E+00	4.41E+00	1.37E+03	2.47E+03	6.56E+02	2.89E-04	3.14E-03	1.09E+01	3.06E+03	39.9	1.25E+03	9.61E+02	1.30E+00	5.37E-06	5.16E-05
	2.86E+01	4.39E+00	4.39E+00	4.39E+00	1.37E+03	2.47E+03	6.55E+02	2.90E-04	3.14E-03	1.08E+01	3.07E+03	39.8	1.25E+03	9.61E+02	1.30E+00	5.39E-06	5.16E-05
	2.87E+01	4.37E+00	4.37E+00	4.37E+00	1.37E+03	2.47E+03	6.55E+02	2.91E-04	3.14E-03	1.08E+01	3.07E+03	39.5	1.25E+03	9.61E+02	1.30E+00	5.41E-06	5.15E-05
	2.88E+01	4.35E+00	4.35E+00	4.35E+00	1.37E+03	2.47E+03	6.54E+02	2.92E-04	3.14E-03	1.07E+01	3.07E+03	39.2	1.25E+03	9.61E+02	1.30E+00	5.43E-06	5.15E-05
	2.89E+01	4.33E+00	4.33E+00	4.33E+00	1.37E+03	2.47E+03	6.53E+02	2.93E-04	3.14E-03	1.07E+01	3.08E+03	38.8	1.25E+03	9.61E+02	1.30E+00	5.45E-06	5.15E-05
	2.90E+01	4.31E+00	4.31E+00	4.31E+00	1.37E+03	2.47E+03	6.52E+02	2.95E-04	3.14E-03	1.07E+01	3.08E+03	38.6	1.25E+03	9.61E+02	1.30E+00	5.47E-06	5.15E-05
	2.91E+01	4.29E+00	4.29E+00	4.29E+00	1.37E+03	2.46E+03	6.51E+02	2.96E-04	3.14E-03	1.06E+01	3.09E+03	38.1	1.25E+03	9.61E+02	1.30E+00	5.49E-06	5.15E-05
	2.92E+01	4.27E+00	4.27E+00	4.27E+00	1.37E+03	2.46E+03	6.50E+02	2.97E-04	3.14E-03	1.06E+01	3.09E+03	37.8	1.25E+03	9.61E+02	1.30E+00	5.51E-06	5.15E-05
	2.93E+01	4.25E+00	4.25E+00	4.25E+00	1.36E+03	2.46E+03	6.49E+02	2.98E-04	3.14E-03	1.05E+01	3.09E+03	37.7	1.25E+03	9.61E+02	1.30E+00	5.53E-06	5.15E-05
	2.94E+01	4.23E+00	4.23E+00	4.23E+00	1.36E+03	2.46E+03	6.48E+02	2.99E-04	3.14E-03	1.05E+01	3.10E+03	37.2	1.25E+03	9.61E+02	1.30E+00	5.55E-06	5.14E-05
	2.95E+01	4.21E+00	4.21E+00	4.21E+00	1.36E+03	2.46E+03	6.47E+02	3.00E-04	3.14E-03	1.05E+01	3.10E+03	36.9	1.25E+03	9.61E+02	1.30E+00	5.57E-06	5.14E-05
	2.96E+01	4.19E+00	4.20E+00	4.19E+00	1.36E+03	2.46E+03	6.46E+02	3.02E-04	3.14E-03	1.04E+01	3.11E+03	36.1	1.25E+03	9.61E+02	1.30E+00	5.59E-06	5.14E-05
	2.97E+01	4.18E+00	4.18E+00	4.18E+00	1.36E+03	2.45E+03	6.45E+02	3.03E-04	3.14E-03	1.04E+01	3.11E+03	35.9	1.25E+03	9.61E+02	1.30E+00	5.61E-06	5.14E-05
	2.98E+01	4.16E+00	4.16E+00	4.16E+00	1.36E+03	2.45E+03	6.44E+02	3.04E-04	3.14E-03	1.03E+01	3.11E+03	35.7	1.25E+03	9.60E+02	1.30E+00	5.63E-06	5.14E-05
	2.99E+01	4.14E+00	4.14E+00	4.14E+00	1.36E+03	2.45E+03	6.44E+02	3.05E-04	3.14E-03	1.03E+01	3.12E+03	35.4	1.25E+03	9.60E+02	1.30E+00	5.65E-06	5.14E-05
	3.00E+01	4.12E+00	4.12E+00	4.12E+00	1.36E+03	2.45E+03	6.43E+02	3.06E-04	3.14E-03	1.03E+01	3.12E+03	35	1.25E+03	9.60E+02	1.30E+00	5.67E-06	5.13E-05
	3.02E+01	4.10E+00	4.10E+00	4.10E+00	1.36E+03	2.45E+03	6.42E+02	3.08E-04	3.14E-03	1.02E+01	3.12E+03	34.6	1.25E+03	9.60E+02	1.30E+00	5.69E-06	5.13E-05
	3.02E+01	4.09E+00	4.09E+00	4.09E+00	1.36E+03	2.45E+03	6.41E+02	3.08E-04	3.14E-03	1.02E+01	3.13E+03	34.4	1.25E+03	9.60E+02	1.30E+00	5.70E-06	5.13E-05
	3.03E+01	4.07E+00	4.07E+00	4.07E+00	1.36E+03	2.44E+03	6.40E+02	3.09E-04	3.14E-03	1.01E+01	3.13E+03	34.1	1.25E+03	9.60E+02	1.30E+00	5.72E-06	5.13E-05
	3.04E+01	4.05E+00	4.05E+00	4.05E+00	1.36E+03	2.44E+03	6.39E+02	3.11E-04	3.14E-03	1.01E+01	3.13E+03	33.8	1.25E+03	9.60E+02	1.30E+00	5.74E-06	5.13E-05
	3.05E+01	4.04E+00	4.04E+00	4.03E+00	1.36E+03	2.44E+03	6.38E+02	3.12E-04	3.14E-03	1.01E+01	3.14E+03	35.7	1.25E+03	9.60E+02	1.30E+00	5.77E-06	5.13E-05
	3.06E+01	4.02E+00	4.02E+00	4.02E+00	1.36E+03	2.44E+03	6.37E+02	3.13E-04	3.14E-03	1.00E+01	3.14E+03	34.1	1.25E+03	9.60E+02	1.30E+00	5.78E-06	5.13E-05
	3.07E+01	4.00E+00	4.00E+00	4.00E+00	1.36E+03	2.44E+03	6.36E+02	3.14E-04	3.14E-03	9.99E+00	3.14E+03	33.1	1.25E+03	9.60E+02	1.30E+00	5.81E-06	5.12E-05
	3.08E+01	3.98E+00	3.98E+00	3.98E+00	1.36E+03	2.44E+03	6.36E+02	3.15E-04	3.14E-03	9.96E+00	3.15E+03	32.7	1.25E+03	9.60E+02	1.30E+00	5.83E-06	5.12E-05
	3.09E+01	3.96E+00	3.96E+00	3.96E+00	1.36E+03	2.43E+03	6.35E+02	3.17E-04	3.14E-03	9.91E+00	3.15E+03	32.2	1.25E+03	9.60E+02	1.30E+00	5.85E-06	5.12E-05
	3.10E+01	3.95E+00	3.95E+00	3.95E+00	1.35E+03	2.43E+03	6.34E+02	3.18E-04	3.14E-03	9.88E+00	3.15E+03	31.4	1.25E+03	9.60E+02	1.30E+00	5.87E-06	5.12E-05
	3.11E+01	3.93E+00	3.93E+00	3.93E+00	1.35E+03	2.43E+03	6.33E+02	3.19E-04	3.14E-03	9.85E+00	3.16E+03	31.4	1.25E+03	9.59E+02	1.30E+00	5.88E-06	5.12E-05
	3.12E+01	3.91E+00	3.91E+00	3.91E+00	1.35E+03	2.43E+03	6.32E+02	3.20E-04	3.14E-03	9.80E+00	3.16E+03	30.4	1.25E+03	9.59E+02	1.30E+00	5.91E-06	5.11E-05
	3.13E+01	3.89E+00	3.90E+00	3.89E+00	1.35E+03	2.43E+03	6.31E+02	3.22E-04	3.14E-03	9.77E+00	3.16E+03	30.8	1.25E+03	9.59E+02	1.30E+00	5.93E-06	5.11E-05
	3.14E+01	3.87E+00	3.88E+00	3.87E+00	1.35E+03	2.43E+03	6.30E+02	3.23E-04	3.14E-03	9.72E+00	3.17E+03	29.6	1.25E+03	9.59E+02	1.30E+00	5.95E-06	5.11E-05
	3.15E+01	3.86E+00	3.86E+00	3.86E+00	1.35E+03	2.43E+03	6.29E+02	3.24E-04	3.14E-03	9.69E+00	3.17E+03	30.5	1.25E+03	9.59E+02	1.30E+00	5.97E-06	5.11E-05
	3.16E+01	3.85E+00	3.85E+00	3.85E+00	1.35E+03	2.42E+03	6.29E+02	3.25E-04	3.14E-03	9.66E+00	3.17E+03	29.1	1.25E+03	9.59E+02	1.30E+00	5.99E-06	5.11E-05
	3.17E+01	3.83E+00	3.83E+00	3.83E+00	1.35E+03	2.42E+03	6.28E+02	3.27E-04	3.14E-03	9.62E+00	3.17E+03	29.8	1.25E+03	9.59E+02	1.30E+00	6.01E-06	5.11E-05
	3.18E+01	3.81E+00	3.81E+00	3.81E+00	1.35E+03	2.42E+03	6.27E+02	3.28E-04	3.14E-03	9.59E+00	3.18E+03	29.4	1.25E+03	9.59E+02	1.30E+00	6.03E-06	5.10E-05
	3.19E+01	3.80E+00	3.80E+00	3.80E+00	1.35E+03	2.42E+03	6.26E+02	3.29E-04	3.14E-03	9.55E+00	3.18E+03	28.7	1.25E+03	9.59E+02	1.30E+00	6.05E-06	5.10E-05
	3.20E+01	3.78E+00	3.78E+00	3.78E+00	1.35E+03	2.42E+03	6.25E+02	3.30E-04	3.14E-03	9.51E+00	3.18E+03	28.4	1.25E+03	9.59E+02	1.30E+00	6.07E-06	5.10E-05
	3.21E+01	3.76E+00	3.76E+00	3.76E+00	1.35E+03	2.41E+03	6.24E+02	3.32E-04	3.14E-03	9.47E+00	3.19E+03	28.4	1.25E+03	9.59E+02	1.30E+00	6.09E-06	5.10E-05
	3.22E+01	3.74E+00	3.74E+00	3.74E+00	1.35E+03	2.41E+03	6.24E+02	3.33E-04	3.14E-03	9.44E+00	3.19E+03	27.8	1.25E+03	9.58E+02	1.30E+00	6.11E-06	5.10E-05
	3.23E+01	3.73E+00	3.73E+00	3.73E+00	1.35E+03	2.41E+03	6.23E+02	3.34E-04	3.14E-03	9.41E+00	3.19E+03	27.4	1.25E+03	9.58E+02	1.30E+00	6.13E-06	5.09E-05
	3.24E+01	3.71E+00	3.71E+00	3.71E+00	1.34E+03	2.41E+03	6.22E+02	3.35E-04	3.14E-03	9.37E+00	3.19E+03	27.3	1.25E+03	9.58E+02	1.30E+00	6.15E-06	5.09E-05
	3.25E+01	3.69E+00	3.69E+00	3.69E+00	1.34E+03	2.41E+03	6.21E+02	3.37E-04	3.14E-03	9.33E+00	3.20E+03	26.5	1.25E+03	9.58E+02	1.30E+00	6.17E-06	5.09E-05
	3.26E+01	3.68E+00	3.68E+00	3.68E+00	1.34E+03	2.41E+03	6.20E+02	3.38E-04	3.14E-03	9.30E+00	3.20E+03	26.9	1.25E+03	9.58E+02	1.30E+00	6.19E-06	5.09E-05
	3.27E+01	3.67E+00	3.67E+00	3.66E+00	1.34E+03	2.41E+03	6.19E+02	3.39E-04	3.14E-03	9.27E+00	3.20E+03	27.1	1.25E+03	9.58E+02	1.30E+00	6.21E-06	5.09E-05
	3.28E+01	3.65E+00	3.65E+00	3.65E+00	1.34E+03	2.40E+03	6.18E+02	3.40E-04	3.14E-03	9.23E+00	3.20E+03	26.1	1.25E+03	9.58E+02	1.30E+00	6.23E-06	5.08E-05
	3.29E+01	3.63E+00	3.63E+00	3.63E+00	1.34E+03	2.40E+03	6.18E+02	3.41E-04	3.14E-03	9.20E+00	3.21E+03	25.7	1.25E+03	9.58E+02	1.30E+00	6.25E-06	5.08E-05
	3.30E+01	3.62E+00	3.62E+00	3.62E+00	1.34E+03	2.40E+03	6.17E+02	3.42E-04	3.14E-03	9.17E+00	3.21E+03	25.6	1.25E+03	9.58E+02	1.30E+00	6.27E-06	5.08E-05
	3.31E+01	3.60E+00	3.60E+00	3.60E+00	1.34E+03	2.40E+03	6.16E+02	3.44E-04	3.14E-03	9.12E+00	3.21E+03	24.9	1.25E+03	9.58E+02	1.30E+00	6.30E-06	5.08E-05
	3.32E+01	3.58E+00	3.58E+00	3.58E+00	1.34E+03	2.40E+03	6.15E+02	3.45E-04	3.14E-03	9.09E+00	3.21E+03	25.1	1.25E+03	9.58E+02	1.30E+00	6.32E-06	5.08E-05
	3.33E+01	3.57E+00	3.57E+00	3.57E+00	1.34E+03	2.40E+03	6.14E+02	3.46E-04	3.14E-03	9.06E+00	3.22E+03	25	1.25E+03	9.57E+02	1.30E+00	6.33E-06	5.07E-05
	3.34E+01	3.55E+00	3.55E+00	3.55E+00	1.34E+03	2.40E+03	6.14E+02	3.48E-04	3.14E-03	9.03E+00	3.22E+03	24.5	1.25E+03	9.57E+02	1.30E+00	6.35E-06	5.07E-05
	3.35E+01	3.53E+00	3.54E+00	3.53E+00	1.34E+03	2.39E+03	6.13E+02	3.49E-04	3.14E-03	8.99E+00	3.22E+03	23.7	1.25E+03	9.57E+02	1.30E+00	6.38E-06	5.07E-05
	3.36E+01	3.52E+00	3.52E+00	3.52E+00	1.34E+03	2.39E+03	6.12E+02	3.50E-04	3.14E-03	8.97E+00	3.22E+03	23.8	1.25E+03	9.57E+02	1.30E+00	6.39E-06	5.07E-05
	3.37E+01	3.51E+00	3.51E+00	3.51E+00	1.33E+03	2.39E+03	6.11E+02	3.52E-04	3.14E-03	8.93E+00	3.23E+03	23.8	1.25E+03	9.57E+02	1.30E+00	6.41E-06	5.07E-05
	3.38E+01	3.49E+00	3.49E+00	3.49E+00	1.33E+03	2.39E+03	6.10E+02	3.53E-04	3.14E-03	8.90E+00	3.23E+03	23.6	1.25E+03	9.57E+02	1.30E+00	6.44E-06	5.06E-05
	3.39E+01	3.48E+00	3.48E+00	3.48E+00	1.33E+03	2.39E+03	6.09E+02	3.54E-04	3.14E-03	8.87E+00	3.23E+03	23.7	1.25E+03	9.57E+02	1.30E+00	6.45E-06	5.06E-05
	3.40E+01	3.46E+00	3.46E+00	3.46E+00	1.33E+03	2.38E+03	6.08E+02	3.56E-04	3.14E-03	8.83E+00	3.23E+03	22.6	1.25E+03	9.57E+02	1.30E+00	6.48E-06	5.06E-05
	3.41E+01	3.44E+00	3.44E+00	3.44E+00	1.33E+03	2.38E+03	6.08E+02	3.57E-04	3.14E-03	8.80E+00	3.24E+03	22.8	1.25E+03	9.57E+02	1.30E+00	6.50E-06	5.06E-05
	3.42E+01	3.43E+00	3.43E+00	3.43E+00	1.33E+03	2.38E+03	6.07E+02	3.58E-04	3.14E-03	8.77E+00	3.24E+03	23	1.25E+03	9.57E+02	1.30E+00	6.52E-06	5.05E-05
	3.43E+01	3.42E+00	3.42E+00	3.42E+00	1.33E+03	2.38E+03	6.06E+02	3.59E-04	3.14E-03	8.74E+00	3.24E+03	22.4	1.25E+03	9.56E+02	1.30E+00	6.54E-06	5.05E-05
	3.44E+01	3.40E+00	3.40E+00	3.40E+00	1.33E+03	2.38E+03	6.05E+02	3.61E-04	3.14E-03	8.71E+00	3.24E+03	21.8	1.25E+03	9.56E+02	1.30E+00	6.56E-06	5.05E-05
	3.45E+01	3.39E+00	3.39E+00	3.38E+00	1.33E+03	2.38E+03	6.04E+02	3.62E-04	3.14E-03	8.67E+00	3.24E+03	21.7	1.25E+03	9.56E+02	1.30E+00	6.58E-06	5.05E-05
	3.46E+01	3.37E+00	3.37E+00	3.37E+00	1.33E+03	2.37E+03	6.04E+02	3.63E-04	3.14E-03	8.64E+00	3.25E+03	21.6	1.25E+03	9.56E+02	1.30E+00	6.60E-06	5.05E-05
	3.47E+01	3.36E+00	3.36E+00	3.36E+00	1.33E+03	2.37E+03	6.03E+02	3.65E-04	3.14E-03	8.61E+00	3.25E+03	21.7	1.25E+03	9.56E+02	1.30E+00	6.62E-06	5.04E-05
	3.48E+01	3.34E+00	3.34E+00	3.34E+00	1.33E+03	2.37E+03	6.02E+02	3.66E-04	3.14E-03	8.58E+00	3.25E+03	21.1	1.25E+03	9.56E+02	1.30E+00	6.64E-06	5.04E-05
	3.49E+01	3.33E+00	3.33E+00	3.33E+00	1.32E+03	2.37E+03	6.01E+02	3.67E-04	3.14E-03	8.55E+00	3.25E+03	20.9	1.25E+03	9.56E+02	1.30E+00	6.67E-06	5.04E-05
	3.50E+01	3.31E+00	3.31E+00	3.31E+00	1.32E+03	2.37E+03	6.00E+02	3.69E-04	3.14E-03	8.52E+00	3.26E+03	20.8	1.25E+03	9.56E+02	1.30E+00	6.69E-06	5.04E-05
	3.51E+01	3.30E+00	3.30E+00	3.30E+00	1.32E+03	2.37E+03	6.00E+02	3.70E-04	3.14E-03	8.49E+00	3.26E+03	20.8	1.25E+03	9.56E+02	1.30E+00	6.71E-06	5.03E-05
	3.52E+01	3.28E+00	3.28E+00	3.28E+00	1.32E+03	2.36E+03	5.99E+02	3.72E-04	3.14E-03	8.45E+00	3.26E+03	20	1.25E+03	9.55E+02	1.30E+00	6.73E-06	5.03E-05
	3.53E+01	3.27E+00	3.27E+00	3.27E+00	1.32E+03	2.36E+03	5.98E+02	3.73E-04	3.14E-03	8.43E+00	3.26E+03	20.1	1.25E+03	9.55E+02	1.30E+00	6.75E-06	5.03E-05
	3.54E+01	3.26E+00	3.26E+00	3.26E+00	1.32E+03	2.36E+03	5.97E+02	3.74E-04	3.14E-03	8.40E+00	3.26E+03	20	1.25E+03	9.55E+02	1.30E+00	6.77E-06	5.03E-05
	3.55E+01	3.24E+00	3.24E+00	3.24E+00	1.32E+03	2.36E+03	5.96E+02	3.75E-04	3.14E-03	8.36E+00	3.27E+03	19.9	1.25E+03	9.55E+02	1.30E+00	6.79E-06	5.02E-05
	3.56E+01	3.23E+00	3.23E+00	3.23E+00	1.32E+03	2.36E+03	5.96E+02	3.77E-04	3.14E-03	8.34E+00	3.27E+03	19.9	1.25E+03	9.55E+02	1.30E+00	6.81E-06	5.02E-05
	3.57E+01	3.21E+00	3.21E+00	3.21E+00	1.32E+03	2.35E+03	5.95E+02	3.78E-04	3.14E-03	8.31E+00	3.27E+03	19.2	1.25E+03	9.55E+02	1.30E+00	6.83E-06	5.02E-05
	3.58E+01	3.20E+00	3.20E+00	3.20E+00	1.32E+03	2.35E+03	5.94E+02	3.80E-04	3.14E-03	8.27E+00	3.27E+03	19.1	1.25E+03	9.55E+02	1.30E+00	6.85E-06	5.02E-05
	3.59E+01	3.19E+00	3.19E+00	3.18E+00	1.32E+03	2.35E+03	5.93E+02	3.81E-04	3.14E-03	8.24E+00	3.27E+03	19	1.25E+03	9.55E+02	1.30E+00	6.87E-06	5.02E-05
	3.60E+01	3.17E+00	3.17E+00	3.17E+00	1.31E+03	2.35E+03	5.92E+02	3.82E-04	3.14E-03	8.22E+00	3.27E+03	19	1.25E+03	9.55E+02	1.30E+00	6.89E-06	5.01E-05
	3.61E+01	3.16E+00	3.16E+00	3.16E+00	1.31E+03	2.35E+03	5.92E+02	3.84E-04	3.14E-03	8.19E+00	3.28E+03	18.6	1.25E+03	9.54E+02	1.30E+00	6.91E-06	5.01E-05
	3.62E+01	3.15E+00	3.15E+00	3.15E+00	1.31E+03	2.35E+03	5.91E+02	3.85E-04	3.14E-03	8.16E+00	3.28E+03	18.8	1.25E+03	9.54E+02	1.30E+00	6.93E-06	5.01E-05
	3.63E+01	3.13E+00	3.13E+00	3.13E+00	1.31E+03	2.35E+03	5.90E+02	3.86E-04	3.14E-03	8.14E+00	3.28E+03	18.5	1.24E+03	9.54E+02	1.30E+00	6.95E-06	5.01E-05
	3.64E+01	3.12E+00	3.12E+00	3.12E+00	1.31E+03	2.34E+03	5.89E+02	3.88E-04	3.14E-03	8.10E+00	3.28E+03	17.9	1.24E+03	9.54E+02	1.30E+00	6.98E-06	5.00E-05
	3.65E+01	3.10E+00	3.10E+00	3.10E+00	1.31E+03	2.34E+03	5.89E+02	3.89E-04	3.14E-03	8.07E+00	3.28E+03	18.1	1.24E+03	9.54E+02	1.30E+00	7.00E-06	5.00E-05
	3.66E+01	3.09E+00	3.09E+00	3.09E+00	1.31E+03	2.34E+03	5.88E+02	3.90E-04	3.14E-03	8.05E+00	3.29E+03	18	1.24E+03	9.54E+02	1.30E+00	7.02E-06	5.00E-05
	3.67E+01	3.08E+00	3.08E+00	3.08E+00	1.31E+03	2.34E+03	5.87E+02	3.92E-04	3.14E-03	8.01E+00	3.29E+03	17.4	1.24E+03	9.54E+02	1.30E+00	7.04E-06	5.00E-05
	3.68E+01	3.06E+00	3.06E+00	3.06E+00	1.31E+03	2.34E+03	5.86E+02	3.93E-04	3.14E-03	7.98E+00	3.29E+03	17.2	1.24E+03	9.54E+02	1.30E+00	7.07E-06	4.99E-05
	3.69E+01	3.05E+00	3.05E+00	3.05E+00	1.31E+03	2.34E+03	5.85E+02	3.95E-04	3.14E-03	7.96E+00	3.29E+03	17.3	1.24E+03	9.54E+02	1.30E+00	7.08E-06	4.99E-05
	3.70E+01	3.04E+00	3.04E+00	3.04E+00	1.31E+03	2.33E+03	5.85E+02	3.96E-04	3.14E-03	7.93E+00	3.29E+03	17.2	1.24E+03	9.53E+02	1.30E+00	7.10E-06	4.99E-05
	3.71E+01	3.02E+00	3.02E+00	3.02E+00	1.30E+03	2.33E+03	5.84E+02	3.98E-04	3.14E-03	7.90E+00	3.29E+03	16.9	1.24E+03	9.53E+02	1.30E+00	7.13E-06	4.99E-05
	3.72E+01	3.01E+00	3.01E+00	3.01E+00	1.30E+03	2.33E+03	5.83E+02	3.99E-04	3.14E-03	7.88E+00	3.30E+03	16.9	1.24E+03	9.53E+02	1.30E+00	7.14E-06	4.98E-05
	3.73E+01	3.00E+00	3.00E+00	3.00E+00	1.30E+03	2.33E+03	5.83E+02	4.00E-04	3.14E-03	7.85E+00	3.30E+03	16.8	1.24E+03	9.53E+02	1.30E+00	7.17E-06	4.98E-05
	3.74E+01	2.99E+00	2.99E+00	2.99E+00	1.30E+03	2.33E+03	5.82E+02	4.02E-04	3.14E-03	7.82E+00	3.30E+03	16.6	1.24E+03	9.53E+02	1.30E+00	7.19E-06	4.98E-05
	3.75E+01	2.98E+00	2.98E+00	2.98E+00	1.30E+03	2.33E+03	5.81E+02	4.03E-04	3.14E-03	7.79E+00	3.30E+03	16.8	1.24E+03	9.53E+02	1.31E+00	7.21E-06	4.98E-05
	3.76E+01	2.96E+00	2.96E+00	2.96E+00	1.30E+03	2.32E+03	5.80E+02	4.04E-04	3.14E-03	7.77E+00	3.30E+03	16.3	1.24E+03	9.53E+02	1.31E+00	7.23E-06	4.98E-05
	3.77E+01	2.95E+00	2.95E+00	2.95E+00	1.30E+03	2.32E+03	5.79E+02	4.06E-04	3.14E-03	7.74E+00	3.30E+03	16.1	1.24E+03	9.53E+02	1.31E+00	7.25E-06	4.97E-05
	3.78E+01	2.94E+00	2.94E+00	2.94E+00	1.30E+03	2.32E+03	5.79E+02	4.07E-04	3.14E-03	7.72E+00	3.31E+03	16	1.24E+03	9.52E+02	1.31E+00	7.27E-06	4.97E-05
	3.79E+01	2.93E+00	2.93E+00	2.93E+00	1.30E+03	2.32E+03	5.78E+02	4.08E-04	3.14E-03	7.69E+00	3.31E+03	16.1	1.24E+03	9.52E+02	1.31E+00	7.29E-06	4.97E-05
	3.80E+01	2.91E+00	2.91E+00	2.91E+00	1.30E+03	2.32E+03	5.77E+02	4.10E-04	3.14E-03	7.66E+00	3.31E+03	15.7	1.24E+03	9.52E+02	1.31E+00	7.31E-06	4.97E-05
	3.81E+01	2.90E+00	2.90E+00	2.90E+00	1.30E+03	2.32E+03	5.76E+02	4.11E-04	3.14E-03	7.63E+00	3.31E+03	15.8	1.24E+03	9.52E+02	1.31E+00	7.33E-06	4.96E-05
	3.82E+01	2.89E+00	2.89E+00	2.89E+00	1.30E+03	2.31E+03	5.76E+02	4.13E-04	3.14E-03	7.61E+00	3.31E+03	15.5	1.24E+03	9.52E+02	1.31E+00	7.36E-06	4.96E-05
	3.83E+01	2.88E+00	2.88E+00	2.88E+00	1.29E+03	2.31E+03	5.75E+02	4.14E-04	3.14E-03	7.58E+00	3.31E+03	15.7	1.24E+03	9.52E+02	1.31E+00	7.38E-06	4.96E-05
	3.84E+01	2.86E+00	2.87E+00	2.86E+00	1.29E+03	2.31E+03	5.74E+02	4.16E-04	3.14E-03	7.56E+00	3.32E+03	15.1	1.24E+03	9.52E+02	1.31E+00	7.40E-06	4.96E-05
	3.85E+01	2.85E+00	2.85E+00	2.85E+00	1.29E+03	2.31E+03	5.73E+02	4.17E-04	3.14E-03	7.52E+00	3.32E+03	15	1.24E+03	9.52E+02	1.31E+00	7.42E-06	4.95E-05
	3.86E+01	2.84E+00	2.84E+00	2.84E+00	1.29E+03	2.31E+03	5.73E+02	4.19E-04	3.14E-03	7.50E+00	3.32E+03	14.7	1.24E+03	9.52E+02	1.31E+00	7.44E-06	4.95E-05
	3.87E+01	2.83E+00	2.83E+00	2.83E+00	1.29E+03	2.31E+03	5.72E+02	4.20E-04	3.14E-03	7.48E+00	3.32E+03	15.4	1.24E+03	9.51E+02	1.31E+00	7.46E-06	4.95E-05
	3.88E+01	2.82E+00	2.82E+00	2.82E+00	1.29E+03	2.30E+03	5.71E+02	4.21E-04	3.14E-03	7.45E+00	3.32E+03	14.9	1.24E+03	9.51E+02	1.31E+00	7.48E-06	4.95E-05
	3.89E+01	2.81E+00	2.81E+00	2.80E+00	1.29E+03	2.30E+03	5.71E+02	4.23E-04	3.14E-03	7.43E+00	3.32E+03	14.7	1.24E+03	9.51E+02	1.31E+00	7.51E-06	4.94E-05
	3.90E+01	2.79E+00	2.79E+00	2.79E+00	1.29E+03	2.30E+03	5.70E+02	4.25E-04	3.14E-03	7.40E+00	3.32E+03	14.5	1.24E+03	9.51E+02	1.31E+00	7.53E-06	4.94E-05
	3.91E+01	2.78E+00	2.78E+00	2.78E+00	1.29E+03	2.30E+03	5.69E+02	4.26E-04	3.14E-03	7.37E+00	3.33E+03	14.7	1.24E+03	9.51E+02	1.31E+00	7.55E-06	4.94E-05
	3.92E+01	2.77E+00	2.77E+00	2.77E+00	1.29E+03	2.30E+03	5.68E+02	4.28E-04	3.14E-03	7.35E+00	3.33E+03	14.2	1.24E+03	9.51E+02	1.31E+00	7.57E-06	4.94E-05
	3.93E+01	2.76E+00	2.76E+00	2.76E+00	1.29E+03	2.30E+03	5.68E+02	4.29E-04	3.14E-03	7.33E+00	3.33E+03	14.1	1.24E+03	9.51E+02	1.31E+00	7.59E-06	4.93E-05
	3.94E+01	2.75E+00	2.75E+00	2.75E+00	1.28E+03	2.29E+03	5.67E+02	4.30E-04	3.14E-03	7.30E+00	3.33E+03	14	1.24E+03	9.51E+02	1.31E+00	7.62E-06	4.93E-05
	3.95E+01	2.73E+00	2.74E+00	2.73E+00	1.28E+03	2.29E+03	5.66E+02	4.32E-04	3.14E-03	7.27E+00	3.33E+03	14.3	1.24E+03	9.50E+02	1.31E+00	7.64E-06	4.93E-05
	3.96E+01	2.72E+00	2.72E+00	2.72E+00	1.28E+03	2.29E+03	5.65E+02	4.33E-04	3.14E-03	7.25E+00	3.33E+03	13.9	1.24E+03	9.50E+02	1.31E+00	7.66E-06	4.93E-05
	3.97E+01	2.71E+00	2.71E+00	2.71E+00	1.28E+03	2.29E+03	5.65E+02	4.34E-04	3.14E-03	7.23E+00	3.33E+03	13.7	1.24E+03	9.50E+02	1.31E+00	7.68E-06	4.92E-05
	3.98E+01	2.70E+00	2.70E+00	2.70E+00	1.28E+03	2.29E+03	5.64E+02	4.36E-04	3.14E-03	7.21E+00	3.34E+03	13.9	1.24E+03	9.50E+02	1.31E+00	7.70E-06	4.92E-05
	3.99E+01	2.69E+00	2.69E+00	2.69E+00	1.28E+03	2.29E+03	5.63E+02	4.38E-04	3.14E-03	7.18E+00	3.34E+03	13.5	1.24E+03	9.50E+02	1.31E+00	7.72E-06	4.92E-05
	4.00E+01	2.68E+00	2.68E+00	2.68E+00	1.28E+03	2.28E+03	5.67E+02	4.39E-04	3.14E-03	7.16E+00	3.34E+03	13.5	1.24E+03	9.50E+02	1.31E+00	7.74E-06	4.92E-05
	4.01E+01	2.67E+00	2.67E+00	2.67E+00	1.28E+03	2.28E+03	5.66E+02	4.41E-04	3.14E-03	7.13E+00	3.34E+03	13.4	1.24E+03	9.50E+02	1.31E+00	7.77E-06	4.91E-05
	4.02E+01	2.66E+00	2.66E+00	2.66E+00	1.28E+03	2.28E+03	5.66E+02	4.42E-04	3.14E-03	7.11E+00	3.34E+03	13.4	1.24E+03	9.50E+02	1.31E+00	7.78E-06	4.91E-05
	4.03E+01	2.65E+00	2.65E+00	2.65E+00	1.28E+03	2.28E+03	5.65E+02	4.43E-04	3.14E-03	7.08E+00	3.34E+03	13.3	1.24E+03	9.49E+02	1.31E+00	7.81E-06	4.91E-05
	4.04E+01	2.64E+00	2.64E+00	2.64E+00	1.28E+03	2.28E+03	5.64E+02	4.45E-04	3.14E-03	7.06E+00	3.34E+03	13.3	1.24E+03	9.49E+02	1.31E+00	7.83E-06	4.91E-05
	4.05E+01	2.63E+00	2.63E+00	2.62E+00	1.27E+03	2.28E+03	5.64E+02	4.46E-04	3.14E-03	7.04E+00	3.35E+03	13.1	1.24E+03	9.49E+02	1.31E+00	7.85E-06	4.91E-05
	4.06E+01	2.62E+00	2.62E+00	2.62E+00	1.27E+03	2.27E+03	5.63E+02	4.48E-04	3.14E-03	7.02E+00	3.35E+03	13.1	1.24E+03	9.49E+02	1.31E+00	7.87E-06	4.90E-05
	4.07E+01	2.60E+00	2.60E+00	2.60E+00	1.27E+03	2.27E+03	5.62E+02	4.49E-04	3.14E-03	6.99E+00	3.35E+03	12.9	1.24E+03	9.49E+02	1.31E+00	7.89E-06	4.90E-05
	4.08E+01	2.60E+00	2.60E+00	2.60E+00	1.27E+03	2.27E+03	5.62E+02	4.51E-04	3.14E-03	6.97E+00	3.35E+03	12.9	1.24E+03	9.49E+02	1.31E+00	7.91E-06	4.90E-05
	4.09E+01	2.59E+00	2.59E+00	2.59E+00	1.27E+03	2.27E+03	5.61E+02	4.52E-04	3.14E-03	6.95E+00	3.35E+03	13.1	1.24E+03	9.49E+02	1.31E+00	7.93E-06	4.90E-05
	4.10E+01	2.57E+00	2.57E+00	2.57E+00	1.27E+03	2.27E+03	5.60E+02	4.54E-04	3.14E-03	6.92E+00	3.35E+03	12.6	1.24E+03	9.49E+02	1.31E+00	7.96E-06	4.89E-05
	4.11E+01	2.56E+00	2.57E+00	2.56E+00	1.27E+03	2.27E+03	5.60E+02	4.55E-04	3.14E-03	6.90E+00	3.35E+03	12.6	1.24E+03	9.49E+02	1.31E+00	7.98E-06	4.89E-05
	4.12E+01	2.55E+00	2.55E+00	2.55E+00	1.27E+03	2.26E+03	5.59E+02	4.57E-04	3.14E-03	6.88E+00	3.35E+03	12.7	1.24E+03	9.48E+02	1.31E+00	8.00E-06	4.89E-05
	4.13E+01	2.54E+00	2.54E+00	2.54E+00	1.27E+03	2.26E+03	5.58E+02	4.58E-04	3.14E-03	6.85E+00	3.36E+03	12.4	1.24E+03	9.48E+02	1.31E+00	8.03E-06	4.89E-05
	4.14E+01	2.53E+00	2.53E+00	2.53E+00	1.27E+03	2.26E+03	5.58E+02	4.60E-04	3.14E-03	6.83E+00	3.36E+03	12.4	1.24E+03	9.48E+02	1.31E+00	8.04E-06	4.88E-05
	4.15E+01	2.52E+00	2.52E+00	2.52E+00	1.27E+03	2.26E+03	5.57E+02	4.61E-04	3.14E-03	6.81E+00	3.36E+03	12.4	1.24E+03	9.48E+02	1.31E+00	8.07E-06	4.88E-05
	4.16E+01	2.51E+00	2.51E+00	2.51E+00	1.26E+03	2.26E+03	5.56E+02	4.63E-04	3.14E-03	6.78E+00	3.36E+03	12.2	1.24E+03	9.48E+02	1.31E+00	8.09E-06	4.88E-05
	4.17E+01	2.50E+00	2.50E+00	2.50E+00	1.26E+03	2.26E+03	5.56E+02	4.64E-04	3.14E-03	6.76E+00	3.36E+03	12.2	1.24E+03	9.48E+02	1.31E+00	8.11E-06	4.88E-05
	4.18E+01	2.49E+00	2.49E+00	2.49E+00	1.26E+03	2.26E+03	5.55E+02	4.66E-04	3.14E-03	6.75E+00	3.36E+03	12	1.24E+03	9.48E+02	1.31E+00	8.13E-06	4.87E-05
	4.19E+01	2.48E+00	2.48E+00	2.48E+00	1.26E+03	2.25E+03	5.54E+02	4.67E-04	3.14E-03	6.72E+00	3.36E+03	12.1	1.24E+03	9.48E+02	1.31E+00	8.16E-06	4.87E-05
	4.20E+01	2.47E+00	2.47E+00	2.47E+00	1.26E+03	2.25E+03	5.54E+02	4.69E-04	3.14E-03	6.70E+00	3.36E+03	12.1	1.24E+03	9.47E+02	1.31E+00	8.17E-06	4.87E-05
	4.21E+01	2.46E+00	2.46E+00	2.46E+00	1.26E+03	2.25E+03	5.53E+02	4.70E-04	3.14E-03	6.68E+00	3.37E+03	11.9	1.24E+03	9.47E+02	1.31E+00	8.20E-06	4.87E-05
	4.22E+01	2.45E+00	2.45E+00	2.45E+00	1.26E+03	2.25E+03	5.53E+02	4.72E-04	3.14E-03	6.66E+00	3.37E+03	11.8	1.24E+03	9.47E+02	1.31E+00	8.22E-06	4.86E-05
	4.23E+01	2.44E+00	2.44E+00	2.44E+00	1.26E+03	2.25E+03	5.52E+02	4.73E-04	3.14E-03	6.63E+00	3.37E+03	11.8	1.24E+03	9.47E+02	1.31E+00	8.24E-06	4.86E-05
	4.24E+01	2.43E+00	2.43E+00	2.43E+00	1.26E+03	2.25E+03	5.51E+02	4.75E-04	3.14E-03	6.62E+00	3.37E+03	11.8	1.24E+03	9.47E+02	1.31E+00	8.26E-06	4.86E-05
	4.25E+01	2.42E+00	2.42E+00	2.42E+00	1.26E+03	2.24E+03	5.51E+02	4.77E-04	3.14E-03	6.59E+00	3.37E+03	11.6	1.24E+03	9.47E+02	1.31E+00	8.29E-06	4.86E-05
	4.26E+01	2.42E+00	2.42E+00	2.42E+00	1.26E+03	2.24E+03	5.50E+02	4.78E-04	3.14E-03	6.57E+00	3.37E+03	11.6	1.24E+03	9.47E+02	1.31E+00	8.30E-06	4.86E-05
	4.27E+01	2.40E+00	2.40E+00	2.40E+00	1.25E+03	2.24E+03	5.49E+02	4.80E-04	3.14E-03	6.54E+00	3.37E+03	11.6	1.24E+03	9.47E+02	1.31E+00	8.34E-06	4.85E-05
	4.28E+01	2.39E+00	2.39E+00	2.39E+00	1.25E+03	2.24E+03	5.49E+02	4.81E-04	3.14E-03	6.53E+00	3.37E+03	11.4	1.24E+03	9.46E+02	1.31E+00	8.35E-06	4.85E-05
	4.29E+01	2.38E+00	2.38E+00	2.38E+00	1.25E+03	2.24E+03	5.48E+02	4.83E-04	3.14E-03	6.50E+00	3.37E+03	11.4	1.24E+03	9.46E+02	1.31E+00	8.38E-06	4.85E-05
	4.30E+01	2.38E+00	2.38E+00	2.37E+00	1.25E+03	2.24E+03	5.47E+02	4.84E-04	3.14E-03	6.49E+00	3.38E+03	11.3	1.24E+03	9.46E+02	1.31E+00	8.39E-06	4.85E-05
	4.31E+01	2.37E+00	2.37E+00	2.37E+00	1.25E+03	2.24E+03	5.47E+02	4.86E-04	3.14E-03	6.47E+00	3.38E+03	11.3	1.24E+03	9.46E+02	1.31E+00	8.42E-06	4.84E-05
	4.32E+01	2.36E+00	2.36E+00	2.36E+00	1.25E+03	2.23E+03	5.46E+02	4.87E-04	3.14E-03	6.45E+00	3.38E+03	11.4	1.24E+03	9.46E+02	1.31E+00	8.44E-06	4.84E-05
	4.33E+01	2.35E+00	2.35E+00	2.35E+00	1.25E+03	2.23E+03	5.45E+02	4.89E-04	3.14E-03	6.42E+00	3.38E+03	11	1.24E+03	9.46E+02	1.31E+00	8.47E-06	4.84E-05
	4.34E+01	2.34E+00	2.34E+00	2.34E+00	1.25E+03	2.23E+03	5.45E+02	4.90E-04	3.14E-03	6.41E+00	3.38E+03	11	1.24E+03	9.46E+02	1.31E+00	8.48E-06	4.84E-05
	4.35E+01	2.33E+00	2.33E+00	2.33E+00	1.25E+03	2.23E+03	5.44E+02	4.92E-04	3.14E-03	6.38E+00	3.38E+03	11.1	1.24E+03	9.46E+02	1.31E+00	8.51E-06	4.83E-05
	4.36E+01	2.32E+00	2.32E+00	2.32E+00	1.25E+03	2.23E+03	5.44E+02	4.93E-04	3.14E-03	6.37E+00	3.38E+03	11	1.24E+03	9.46E+02	1.31E+00	8.53E-06	4.83E-05
	4.37E+01	2.31E+00	2.31E+00	2.31E+00	1.25E+03	2.23E+03	5.43E+02	4.95E-04	3.14E-03	6.34E+00	3.38E+03	10.9	1.24E+03	9.45E+02	1.31E+00	8.55E-06	4.83E-05
	4.38E+01	2.30E+00	2.30E+00	2.30E+00	1.25E+03	2.23E+03	5.43E+02	4.96E-04	3.14E-03	6.33E+00	3.38E+03	10.9	1.24E+03	9.45E+02	1.31E+00	8.57E-06	4.83E-05
	4.39E+01	2.29E+00	2.29E+00	2.29E+00	1.24E+03	2.22E+03	5.42E+02	4.98E-04	3.14E-03	6.30E+00	3.39E+03	10.8	1.24E+03	9.45E+02	1.31E+00	8.60E-06	4.82E-05
	4.40E+01	2.29E+00	2.29E+00	2.29E+00	1.24E+03	2.22E+03	5.41E+02	5.00E-04	3.14E-03	6.29E+00	3.39E+03	10.7	1.24E+03	9.45E+02	1.31E+00	8.61E-06	4.82E-05
	4.41E+01	2.28E+00	2.28E+00	2.28E+00	1.24E+03	2.22E+03	5.41E+02	5.01E-04	3.14E-03	6.26E+00	3.39E+03	10.7	1.24E+03	9.45E+02	1.31E+00	8.64E-06	4.82E-05
	4.42E+01	2.27E+00	2.27E+00	2.27E+00	1.24E+03	2.22E+03	5.40E+02	5.03E-04	3.14E-03	6.25E+00	3.39E+03	10.7	1.24E+03	9.45E+02	1.31E+00	8.66E-06	4.82E-05
	4.43E+01	2.26E+00	2.26E+00	2.26E+00	1.24E+03	2.22E+03	5.39E+02	5.05E-04	3.14E-03	6.22E+00	3.39E+03	10.6	1.23E+03	9.45E+02	1.31E+00	8.69E-06	4.82E-05
	4.44E+01	2.25E+00	2.25E+00	2.25E+00	1.24E+03	2.22E+03	5.39E+02	5.06E-04	3.14E-03	6.21E+00	3.39E+03	10.6	1.23E+03	9.45E+02	1.31E+00	8.70E-06	4.81E-05
	4.45E+01	2.24E+00	2.24E+00	2.24E+00	1.24E+03	2.21E+03	5.38E+02	5.08E-04	3.14E-03	6.19E+00	3.39E+03	10.5	1.23E+03	9.44E+02	1.31E+00	8.73E-06	4.81E-05
	4.46E+01	2.23E+00	2.23E+00	2.23E+00	1.24E+03	2.21E+03	5.38E+02	5.09E-04	3.14E-03	6.17E+00	3.39E+03	10.6	1.23E+03	9.44E+02	1.31E+00	8.75E-06	4.81E-05
	4.47E+01	2.22E+00	2.23E+00	2.22E+00	1.24E+03	2.21E+03	5.37E+02	5.11E-04	3.14E-03	6.15E+00	3.39E+03	10.2	1.23E+03	9.44E+02	1.31E+00	8.77E-06	4.81E-05
	4.48E+01	2.22E+00	2.22E+00	2.21E+00	1.24E+03	2.21E+03	5.36E+02	5.13E-04	3.14E-03	6.13E+00	3.39E+03	10.4	1.23E+03	9.44E+02	1.31E+00	8.80E-06	4.80E-05
	4.49E+01	2.21E+00	2.21E+00	2.21E+00	1.24E+03	2.21E+03	5.36E+02	5.14E-04	3.14E-03	6.11E+00	3.40E+03	10.4	1.23E+03	9.44E+02	1.31E+00	8.82E-06	4.80E-05
	4.50E+01	2.20E+00	2.20E+00	2.20E+00	1.24E+03	2.21E+03	5.35E+02	5.15E-04	3.14E-03	6.09E+00	3.40E+03	10.2	1.23E+03	9.44E+02	1.31E+00	8.84E-06	4.80E-05
	4.51E+01	2.19E+00	2.19E+00	2.19E+00	1.23E+03	2.20E+03	5.35E+02	5.17E-04	3.14E-03	6.07E+00	3.40E+03	10.2	1.23E+03	9.44E+02	1.31E+00	8.87E-06	4.80E-05
	4.52E+01	2.18E+00	2.18E+00	2.18E+00	1.23E+03	2.20E+03	5.34E+02	5.19E-04	3.14E-03	6.06E+00	3.40E+03	10.2	1.23E+03	9.44E+02	1.31E+00	8.88E-06	4.80E-05
	4.53E+01	2.17E+00	2.18E+00	2.17E+00	1.23E+03	2.20E+03	5.34E+02	5.20E-04	3.14E-03	6.04E+00	3.40E+03	10.3	1.23E+03	9.44E+02	1.31E+00	8.91E-06	4.79E-05
	4.54E+01	2.17E+00	2.17E+00	2.17E+00	1.23E+03	2.20E+03	5.33E+02	5.22E-04	3.14E-03	6.02E+00	3.40E+03	10.1	1.23E+03	9.43E+02	1.31E+00	8.93E-06	4.79E-05
	4.55E+01	2.16E+00	2.16E+00	2.16E+00	1.23E+03	2.20E+03	5.32E+02	5.24E-04	3.14E-03	6.00E+00	3.40E+03	10	1.23E+03	9.43E+02	1.31E+00	8.96E-06	4.79E-05
	4.56E+01	2.15E+00	2.15E+00	2.15E+00	1.23E+03	2.20E+03	5.32E+02	5.25E-04	3.14E-03	5.98E+00	3.40E+03	9.93	1.23E+03	9.43E+02	1.31E+00	8.97E-06	4.79E-05
	4.57E+01	2.14E+00	2.14E+00	2.14E+00	1.23E+03	2.20E+03	5.31E+02	5.27E-04	3.14E-03	5.96E+00	3.40E+03	9.91	1.23E+03	9.43E+02	1.31E+00	9.00E-06	4.78E-05
	4.58E+01	2.13E+00	2.13E+00	2.13E+00	1.23E+03	2.20E+03	5.31E+02	5.28E-04	3.14E-03	5.95E+00	3.40E+03	9.89	1.23E+03	9.43E+02	1.31E+00	9.02E-06	4.78E-05
	4.59E+01	2.13E+00	2.13E+00	2.12E+00	1.23E+03	2.19E+03	5.30E+02	5.30E-04	3.14E-03	5.92E+00	3.41E+03	9.86	1.23E+03	9.43E+02	1.31E+00	9.04E-06	4.78E-05
	4.60E+01	2.12E+00	2.12E+00	2.11E+00	1.23E+03	2.19E+03	5.29E+02	5.32E-04	3.14E-03	5.90E+00	3.41E+03	9.77	1.23E+03	9.43E+02	1.31E+00	9.07E-06	4.78E-05
	4.61E+01	2.11E+00	2.11E+00	2.11E+00	1.23E+03	2.19E+03	5.29E+02	5.33E-04	3.14E-03	5.89E+00	3.41E+03	9.73	1.23E+03	9.43E+02	1.31E+00	9.09E-06	4.77E-05
	4.62E+01	2.10E+00	2.10E+00	2.10E+00	1.23E+03	2.19E+03	5.28E+02	5.35E-04	3.14E-03	5.87E+00	3.41E+03	9.78	1.23E+03	9.42E+02	1.31E+00	9.12E-06	4.77E-05
	4.63E+01	2.09E+00	2.09E+00	2.09E+00	1.22E+03	2.19E+03	5.28E+02	5.36E-04	3.14E-03	5.85E+00	3.41E+03	9.66	1.23E+03	9.42E+02	1.31E+00	9.13E-06	4.77E-05
	4.64E+01	2.09E+00	2.09E+00	2.09E+00	1.22E+03	2.19E+03	5.27E+02	5.38E-04	3.14E-03	5.84E+00	3.41E+03	9.67	1.23E+03	9.42E+02	1.31E+00	9.16E-06	4.77E-05
	4.65E+01	2.08E+00	2.08E+00	2.08E+00	1.22E+03	2.18E+03	5.26E+02	5.40E-04	3.14E-03	5.82E+00	3.41E+03	9.6	1.23E+03	9.42E+02	1.31E+00	9.18E-06	4.77E-05
	4.66E+01	2.07E+00	2.07E+00	2.07E+00	1.22E+03	2.18E+03	5.26E+02	5.41E-04	3.14E-03	5.80E+00	3.41E+03	9.53	1.23E+03	9.42E+02	1.31E+00	9.20E-06	4.76E-05
	4.67E+01	2.06E+00	2.06E+00	2.06E+00	1.22E+03	2.18E+03	5.25E+02	5.43E-04	3.14E-03	5.78E+00	3.41E+03	9.48	1.23E+03	9.42E+02	1.31E+00	9.23E-06	4.76E-05
	4.68E+01	2.06E+00	2.06E+00	2.06E+00	1.22E+03	2.18E+03	5.25E+02	5.45E-04	3.14E-03	5.77E+00	3.41E+03	9.41	1.23E+03	9.42E+02	1.31E+00	9.25E-06	4.76E-05
	4.69E+01	2.05E+00	2.05E+00	2.05E+00	1.22E+03	2.18E+03	5.24E+02	5.47E-04	3.14E-03	5.75E+00	3.42E+03	9.39	1.23E+03	9.42E+02	1.31E+00	9.27E-06	4.76E-05
	4.70E+01	2.04E+00	2.04E+00	2.04E+00	1.22E+03	2.18E+03	5.24E+02	5.48E-04	3.14E-03	5.73E+00	3.42E+03	9.38	1.23E+03	9.42E+02	1.31E+00	9.29E-06	4.75E-05
	4.71E+01	2.03E+00	2.03E+00	2.03E+00	1.22E+03	2.18E+03	5.23E+02	5.50E-04	3.14E-03	5.71E+00	3.42E+03	9.3	1.23E+03	9.41E+02	1.31E+00	9.32E-06	4.75E-05
	4.72E+01	2.03E+00	2.03E+00	2.02E+00	1.22E+03	2.17E+03	5.23E+02	5.51E-04	3.14E-03	5.70E+00	3.42E+03	9.3	1.23E+03	9.41E+02	1.31E+00	9.34E-06	4.75E-05
	4.73E+01	2.02E+00	2.02E+00	2.02E+00	1.22E+03	2.17E+03	5.22E+02	5.53E-04	3.14E-03	5.68E+00	3.42E+03	9.28	1.23E+03	9.41E+02	1.31E+00	9.37E-06	4.75E-05
	4.74E+01	2.01E+00	2.01E+00	2.01E+00	1.22E+03	2.17E+03	5.22E+02	5.55E-04	3.14E-03	5.66E+00	3.42E+03	9.26	1.23E+03	9.41E+02	1.31E+00	9.38E-06	4.75E-05
	4.75E+01	2.00E+00	2.00E+00	2.00E+00	1.21E+03	2.17E+03	5.21E+02	5.56E-04	3.14E-03	5.64E+00	3.42E+03	9.24	1.23E+03	9.41E+02	1.31E+00	9.41E-06	4.74E-05
	4.76E+01	2.00E+00	2.00E+00	2.00E+00	1.21E+03	2.17E+03	5.21E+02	5.58E-04	3.14E-03	5.63E+00	3.42E+03	9.17	1.23E+03	9.41E+02	1.31E+00	9.43E-06	4.74E-05
	4.77E+01	1.99E+00	1.99E+00	1.99E+00	1.21E+03	2.17E+03	5.20E+02	5.60E-04	3.14E-03	5.61E+00	3.42E+03	9.08	1.23E+03	9.41E+02	1.31E+00	9.46E-06	4.74E-05
	4.78E+01	1.98E+00	1.98E+00	1.98E+00	1.21E+03	2.17E+03	5.19E+02	5.61E-04	3.14E-03	5.60E+00	3.42E+03	9.06	1.23E+03	9.41E+02	1.31E+00	9.47E-06	4.74E-05
	4.79E+01	1.97E+00	1.97E+00	1.97E+00	1.21E+03	2.16E+03	5.19E+02	5.63E-04	3.14E-03	5.58E+00	3.42E+03	9.08	1.23E+03	9.40E+02	1.31E+00	9.50E-06	4.73E-05
	4.80E+01	1.97E+00	1.97E+00	1.97E+00	1.21E+03	2.16E+03	5.18E+02	5.64E-04	3.14E-03	5.57E+00	3.43E+03	8.97	1.23E+03	9.40E+02	1.31E+00	9.52E-06	4.73E-05
	4.81E+01	1.96E+00	1.96E+00	1.96E+00	1.21E+03	2.16E+03	5.18E+02	5.66E-04	3.14E-03	5.55E+00	3.43E+03	8.95	1.23E+03	9.40E+02	1.31E+00	9.55E-06	4.73E-05
	4.82E+01	1.95E+00	1.95E+00	1.95E+00	1.21E+03	2.16E+03	5.17E+02	5.68E-04	3.14E-03	5.53E+00	3.43E+03	8.9	1.23E+03	9.40E+02	1.31E+00	9.56E-06	4.73E-05
	4.83E+01	1.95E+00	1.95E+00	1.95E+00	1.21E+03	2.16E+03	5.17E+02	5.69E-04	3.14E-03	5.51E+00	3.43E+03	8.93	1.23E+03	9.40E+02	1.31E+00	9.59E-06	4.73E-05
	4.84E+01	1.94E+00	1.94E+00	1.94E+00	1.21E+03	2.16E+03	5.16E+02	5.72E-04	3.14E-03	5.50E+00	3.43E+03	8.8	1.23E+03	9.40E+02	1.31E+00	9.62E-06	4.72E-05
	4.85E+01	1.93E+00	1.93E+00	1.93E+00	1.21E+03	2.16E+03	5.16E+02	5.73E-04	3.14E-03	5.48E+00	3.43E+03	8.81	1.23E+03	9.40E+02	1.31E+00	9.64E-06	4.72E-05
	4.86E+01	1.92E+00	1.92E+00	1.92E+00	1.21E+03	2.15E+03	5.15E+02	5.75E-04	3.14E-03	5.46E+00	3.43E+03	8.78	1.23E+03	9.40E+02	1.31E+00	9.66E-06	4.72E-05
	4.87E+01	1.92E+00	1.92E+00	1.92E+00	1.21E+03	2.15E+03	5.15E+02	5.76E-04	3.14E-03	5.45E+00	3.43E+03	8.74	1.23E+03	9.40E+02	1.31E+00	9.68E-06	4.72E-05
	4.88E+01	1.91E+00	1.91E+00	1.91E+00	1.20E+03	2.15E+03	5.14E+02	5.78E-04	3.14E-03	5.44E+00	3.43E+03	8.65	1.23E+03	9.39E+02	1.31E+00	9.70E-06	4.72E-05
	4.89E+01	1.90E+00	1.90E+00	1.90E+00	1.20E+03	2.15E+03	5.13E+02	5.80E-04	3.14E-03	5.42E+00	3.43E+03	8.64	1.23E+03	9.39E+02	1.31E+00	9.73E-06	4.71E-05
	4.90E+01	1.90E+00	1.90E+00	1.90E+00	1.20E+03	2.15E+03	5.13E+02	5.81E-04	3.14E-03	5.40E+00	3.43E+03	8.7	1.23E+03	9.39E+02	1.31E+00	9.75E-06	4.71E-05
	4.91E+01	1.89E+00	1.89E+00	1.89E+00	1.20E+03	2.15E+03	5.12E+02	5.83E-04	3.14E-03	5.38E+00	3.44E+03	8.61	1.23E+03	9.39E+02	1.31E+00	9.78E-06	4.71E-05
	4.92E+01	1.88E+00	1.88E+00	1.88E+00	1.20E+03	2.15E+03	5.12E+02	5.85E-04	3.14E-03	5.37E+00	3.44E+03	8.52	1.23E+03	9.39E+02	1.31E+00	9.80E-06	4.71E-05
	4.93E+01	1.88E+00	1.88E+00	1.88E+00	1.20E+03	2.15E+03	5.12E+02	5.86E-04	3.14E-03	5.36E+00	3.44E+03	8.58	1.23E+03	9.39E+02	1.31E+00	9.82E-06	4.70E-05
	4.94E+01	1.87E+00	1.87E+00	1.87E+00	1.20E+03	2.14E+03	5.11E+02	5.88E-04	3.14E-03	5.34E+00	3.44E+03	8.52	1.23E+03	9.39E+02	1.31E+00	9.84E-06	4.70E-05
	4.95E+01	1.86E+00	1.86E+00	1.86E+00	1.20E+03	2.14E+03	5.10E+02	5.89E-04	3.14E-03	5.33E+00	3.44E+03	8.48	1.23E+03	9.39E+02	1.31E+00	9.86E-06	4.70E-05
	4.96E+01	1.86E+00	1.86E+00	1.86E+00	1.20E+03	2.14E+03	5.10E+02	5.92E-04	3.14E-03	5.31E+00	3.44E+03	8.42	1.23E+03	9.39E+02	1.31E+00	9.89E-06	4.70E-05
	4.97E+01	1.85E+00	1.85E+00	1.85E+00	1.20E+03	2.14E+03	5.09E+02	5.93E-04	3.14E-03	5.30E+00	3.44E+03	8.6	1.23E+03	9.38E+02	1.31E+00	9.91E-06	4.70E-05
	4.98E+01	1.84E+00	1.84E+00	1.84E+00	1.20E+03	2.14E+03	5.09E+02	5.95E-04	3.14E-03	5.28E+00	3.44E+03	8.44	1.23E+03	9.38E+02	1.31E+00	9.93E-06	4.69E-05
	4.99E+01	1.84E+00	1.84E+00	1.84E+00	1.20E+03	2.14E+03	5.08E+02	5.96E-04	3.14E-03	5.27E+00	3.44E+03	8.49	1.23E+03	9.38E+02	1.31E+00	9.96E-06	4.69E-05
	5.00E+01	1.83E+00	1.83E+00	1.83E+00	1.20E+03	2.13E+03	5.10E+02	5.98E-04	3.14E-03	5.25E+00	3.44E+03	8.23	1.23E+03	9.38E+02	1.31E+00	9.97E-06	4.69E-05
	5.01E+01	1.83E+00	1.83E+00	1.82E+00	1.20E+03	2.13E+03	5.13E+02	6.00E-04	3.14E-03	5.24E+00	3.45E+03	25	1.23E+03	9.38E+02	1.31E+00	9.99E-06	4.69E-05
	5.02E+01	1.82E+00	1.82E+00	1.82E+00	1.19E+03	2.13E+03	5.12E+02	6.02E-04	3.14E-03	5.22E+00	3.45E+03	15.3	1.23E+03	9.38E+02	1.31E+00	1.00E-05	4.69E-05
	5.03E+01	1.81E+00	1.81E+00	1.81E+00	1.19E+03	2.13E+03	5.12E+02	6.03E-04	3.14E-03	5.21E+00	3.45E+03	12.5	1.23E+03	9.38E+02	1.31E+00	1.00E-05	4.69E-05
	5.04E+01	1.81E+00	1.81E+00	1.81E+00	1.19E+03	2.13E+03	5.12E+02	6.05E-04	3.14E-03	5.19E+00	3.45E+03	11.4	1.23E+03	9.38E+02	1.31E+00	1.01E-05	4.69E-05
	5.05E+01	1.80E+00	1.80E+00	1.80E+00	1.19E+03	2.13E+03	5.11E+02	6.07E-04	3.14E-03	5.18E+00	3.45E+03	10.7	1.23E+03	9.38E+02	1.31E+00	1.01E-05	4.68E-05
	5.06E+01	1.79E+00	1.80E+00	1.79E+00	1.19E+03	2.13E+03	5.11E+02	6.08E-04	3.14E-03	5.16E+00	3.45E+03	10.6	1.23E+03	9.38E+02	1.31E+00	1.01E-05	4.68E-05
	5.07E+01	1.79E+00	1.79E+00	1.79E+00	1.19E+03	2.12E+03	5.11E+02	6.10E-04	3.14E-03	5.15E+00	3.45E+03	10.6	1.23E+03	9.38E+02	1.31E+00	1.01E-05	4.68E-05
	5.08E+01	1.78E+00	1.78E+00	1.78E+00	1.19E+03	2.12E+03	5.10E+02	6.12E-04	3.14E-03	5.13E+00	3.45E+03	10.4	1.23E+03	9.38E+02	1.31E+00	1.02E-05	4.68E-05
	5.10E+01	1.77E+00	1.78E+00	1.77E+00	1.19E+03	2.11E+03	5.10E+02	6.14E-04	3.14E-03	5.11E+00	3.45E+03	10.6	1.23E+03	9.38E+02	1.31E+00	1.02E-05	4.68E-05
	5.11E+01	1.77E+00	1.77E+00	1.77E+00	1.19E+03	2.11E+03	5.10E+02	6.17E-04	3.14E-03	5.09E+00	3.46E+03	14.5	1.23E+03	9.38E+02	1.31E+00	1.02E-05	4.67E-05
	5.13E+01	1.76E+00	1.76E+00	1.76E+00	1.19E+03	2.11E+03	5.09E+02	6.19E-04	3.14E-03	5.07E+00	3.46E+03	11.1	1.23E+03	9.38E+02	1.31E+00	1.03E-05	4.67E-05
	5.15E+01	1.75E+00	1.75E+00	1.75E+00	1.19E+03	2.11E+03	5.09E+02	6.23E-04	3.14E-03	5.04E+00	3.46E+03	10.6	1.23E+03	9.37E+02	1.31E+00	1.03E-05	4.67E-05
	5.17E+01	1.73E+00	1.73E+00	1.73E+00	1.19E+03	2.10E+03	5.08E+02	6.26E-04	3.14E-03	5.01E+00	3.46E+03	10.7	1.23E+03	9.37E+02	1.31E+00	1.03E-05	4.66E-05
	5.19E+01	1.72E+00	1.72E+00	1.72E+00	1.18E+03	2.10E+03	5.08E+02	6.30E-04	3.14E-03	4.99E+00	3.47E+03	10.7	1.23E+03	9.37E+02	1.31E+00	1.04E-05	4.66E-05
	5.21E+01	1.71E+00	1.71E+00	1.71E+00	1.18E+03	2.10E+03	5.07E+02	6.33E-04	3.14E-03	4.96E+00	3.47E+03	10.4	1.23E+03	9.37E+02	1.31E+00	1.04E-05	4.66E-05
	5.23E+01	1.70E+00	1.70E+00	1.70E+00	1.18E+03	2.10E+03	5.07E+02	6.37E-04	3.14E-03	4.93E+00	3.47E+03	10.3	1.23E+03	9.37E+02	1.31E+00	1.05E-05	4.65E-05
	5.25E+01	1.69E+00	1.69E+00	1.69E+00	1.18E+03	2.09E+03	5.06E+02	6.40E-04	3.14E-03	4.90E+00	3.47E+03	10.2	1.23E+03	9.36E+02	1.31E+00	1.05E-05	4.65E-05
	5.27E+01	1.68E+00	1.68E+00	1.68E+00	1.18E+03	2.09E+03	5.06E+02	6.44E-04	3.14E-03	4.88E+00	3.47E+03	9.79	1.23E+03	9.36E+02	1.31E+00	1.06E-05	4.65E-05
	5.29E+01	1.67E+00	1.67E+00	1.67E+00	1.18E+03	2.09E+03	5.05E+02	6.47E-04	3.14E-03	4.85E+00	3.48E+03	9.69	1.23E+03	9.36E+02	1.31E+00	1.06E-05	4.64E-05
	5.31E+01	1.66E+00	1.66E+00	1.66E+00	1.18E+03	2.08E+03	5.05E+02	6.51E-04	3.14E-03	4.83E+00	3.48E+03	22.1	1.23E+03	9.36E+02	1.31E+00	1.07E-05	4.64E-05
	5.31E+01	1.65E+00	1.65E+00	1.65E+00	1.18E+03	2.08E+03	5.05E+02	6.52E-04	3.14E-03	4.82E+00	3.48E+03	15	1.23E+03	9.36E+02	1.31E+00	1.07E-05	4.64E-05
	5.33E+01	1.65E+00	1.65E+00	1.64E+00	1.18E+03	2.08E+03	5.04E+02	6.54E-04	3.14E-03	4.80E+00	3.48E+03	13.6	1.23E+03	9.36E+02	1.31E+00	1.07E-05	4.64E-05
	5.34E+01	1.64E+00	1.64E+00	1.64E+00	1.18E+03	2.08E+03	5.04E+02	6.56E-04	3.14E-03	4.79E+00	3.48E+03	11.2	1.23E+03	9.36E+02	1.31E+00	1.07E-05	4.64E-05
	5.35E+01	1.63E+00	1.64E+00	1.63E+00	1.18E+03	2.08E+03	5.03E+02	6.58E-04	3.14E-03	4.77E+00	3.48E+03	10.1	1.23E+03	9.36E+02	1.31E+00	1.08E-05	4.64E-05
	5.36E+01	1.63E+00	1.63E+00	1.63E+00	1.18E+03	2.08E+03	5.03E+02	6.61E-04	3.14E-03	4.75E+00	3.49E+03	9.49	1.23E+03	9.36E+02	1.31E+00	1.08E-05	4.63E-05
	5.38E+01	1.62E+00	1.62E+00	1.62E+00	1.17E+03	2.07E+03	5.02E+02	6.64E-04	3.14E-03	4.73E+00	3.49E+03	8.79	1.23E+03	9.36E+02	1.31E+00	1.08E-05	4.63E-05
	5.40E+01	1.61E+00	1.61E+00	1.61E+00	1.17E+03	2.07E+03	5.02E+02	6.68E-04	3.14E-03	4.70E+00	3.49E+03	8.83	1.23E+03	9.36E+02	1.31E+00	1.09E-05	4.63E-05
	5.41E+01	1.60E+00	1.60E+00	1.60E+00	1.17E+03	2.07E+03	5.02E+02	6.70E-04	3.14E-03	4.69E+00	3.49E+03	10.3	1.23E+03	9.35E+02	1.31E+00	1.09E-05	4.62E-05
	5.42E+01	1.60E+00	1.60E+00	1.59E+00	1.17E+03	2.07E+03	5.01E+02	6.71E-04	3.14E-03	4.68E+00	3.49E+03	9.84	1.23E+03	9.35E+02	1.31E+00	1.09E-05	4.62E-05
	5.43E+01	1.59E+00	1.59E+00	1.59E+00	1.17E+03	2.07E+03	5.01E+02	6.73E-04	3.14E-03	4.67E+00	3.49E+03	9.61	1.23E+03	9.35E+02	1.31E+00	1.10E-05	4.62E-05
	5.44E+01	1.59E+00	1.59E+00	1.59E+00	1.17E+03	2.07E+03	5.01E+02	6.74E-04	3.14E-03	4.66E+00	3.49E+03	8.93	1.22E+03	9.35E+02	1.31E+00	1.10E-05	4.62E-05
	5.45E+01	1.58E+00	1.58E+00	1.58E+00	1.17E+03	2.07E+03	5.01E+02	6.76E-04	3.14E-03	4.64E+00	3.49E+03	8.57	1.22E+03	9.35E+02	1.31E+00	1.10E-05	4.62E-05
	5.46E+01	1.57E+00	1.58E+00	1.57E+00	1.17E+03	2.06E+03	5.00E+02	6.79E-04	3.14E-03	4.63E+00	3.50E+03	8.69	1.22E+03	9.35E+02	1.31E+00	1.10E-05	4.62E-05
	5.47E+01	1.57E+00	1.57E+00	1.57E+00	1.17E+03	2.06E+03	5.00E+02	6.80E-04	3.14E-03	4.62E+00	3.50E+03	8.21	1.22E+03	9.35E+02	1.31E+00	1.10E-05	4.61E-05
	5.49E+01	1.56E+00	1.56E+00	1.56E+00	1.17E+03	2.06E+03	5.00E+02	6.82E-04	3.14E-03	4.60E+00	3.50E+03	8.04	1.22E+03	9.35E+02	1.31E+00	1.11E-05	4.61E-05
	5.49E+01	1.56E+00	1.56E+00	1.56E+00	1.17E+03	2.06E+03	5.00E+02	6.84E-04	3.14E-03	4.59E+00	3.50E+03	8.18	1.22E+03	9.35E+02	1.31E+00	1.11E-05	4.61E-05
	5.50E+01	1.56E+00	1.56E+00	1.55E+00	1.17E+03	2.06E+03	4.99E+02	6.86E-04	3.14E-03	4.58E+00	3.50E+03	8.47	1.22E+03	9.35E+02	1.31E+00	1.11E-05	4.61E-05
	5.51E+01	1.55E+00	1.55E+00	1.55E+00	1.17E+03	2.06E+03	4.99E+02	6.87E-04	3.14E-03	4.57E+00	3.50E+03	8.17	1.22E+03	9.35E+02	1.31E+00	1.11E-05	4.61E-05
	5.52E+01	1.54E+00	1.54E+00	1.54E+00	1.16E+03	2.06E+03	4.99E+02	6.89E-04	3.14E-03	4.56E+00	3.50E+03	7.85	1.22E+03	9.35E+02	1.31E+00	1.12E-05	4.60E-05
	5.53E+01	1.54E+00	1.54E+00	1.54E+00	1.16E+03	2.06E+03	4.99E+02	6.91E-04	3.14E-03	4.55E+00	3.50E+03	7.95	1.22E+03	9.34E+02	1.31E+00	1.12E-05	4.60E-05
	5.54E+01	1.54E+00	1.54E+00	1.54E+00	1.16E+03	2.05E+03	4.99E+02	6.92E-04	3.14E-03	4.54E+00	3.50E+03	7.59	1.22E+03	9.34E+02	1.31E+00	1.12E-05	4.60E-05
	5.55E+01	1.53E+00	1.53E+00	1.53E+00	1.16E+03	2.05E+03	4.99E+02	6.94E-04	3.14E-03	4.52E+00	3.50E+03	7.39	1.22E+03	9.34E+02	1.31E+00	1.12E-05	4.60E-05
	5.57E+01	1.52E+00	1.52E+00	1.52E+00	1.16E+03	2.05E+03	4.98E+02	6.97E-04	3.14E-03	4.51E+00	3.50E+03	7.53	1.22E+03	9.34E+02	1.31E+00	1.13E-05	4.60E-05
	5.57E+01	1.52E+00	1.52E+00	1.52E+00	1.16E+03	2.05E+03	4.98E+02	6.98E-04	3.14E-03	4.50E+00	3.50E+03	7.34	1.22E+03	9.34E+02	1.31E+00	1.13E-05	4.60E-05
	5.59E+01	1.51E+00	1.51E+00	1.51E+00	1.16E+03	2.05E+03	4.98E+02	7.01E-04	3.14E-03	4.48E+00	3.50E+03	7.39	1.22E+03	9.34E+02	1.31E+00	1.13E-05	4.59E-05
	5.60E+01	1.51E+00	1.51E+00	1.51E+00	1.16E+03	2.05E+03	4.97E+02	7.02E-04	3.14E-03	4.47E+00	3.51E+03	6.84	1.22E+03	9.34E+02	1.31E+00	1.13E-05	4.59E-05
	5.61E+01	1.50E+00	1.50E+00	1.50E+00	1.16E+03	2.05E+03	4.97E+02	7.05E-04	3.14E-03	4.46E+00	3.51E+03	6.61	1.22E+03	9.34E+02	1.31E+00	1.14E-05	4.59E-05
	5.63E+01	1.50E+00	1.50E+00	1.49E+00	1.16E+03	2.04E+03	4.96E+02	7.08E-04	3.14E-03	4.44E+00	3.51E+03	6.46	1.22E+03	9.34E+02	1.31E+00	1.14E-05	4.59E-05
	5.65E+01	1.49E+00	1.49E+00	1.49E+00	1.16E+03	2.04E+03	4.96E+02	7.11E-04	3.14E-03	4.41E+00	3.51E+03	6.14	1.22E+03	9.33E+02	1.31E+00	1.14E-05	4.58E-05
	5.65E+01	1.48E+00	1.48E+00	1.48E+00	1.16E+03	2.04E+03	4.96E+02	7.12E-04	3.14E-03	4.41E+00	3.51E+03	7.11	1.22E+03	9.33E+02	1.31E+00	1.15E-05	4.58E-05
	5.67E+01	1.48E+00	1.48E+00	1.48E+00	1.16E+03	2.04E+03	4.95E+02	7.15E-04	3.14E-03	4.39E+00	3.51E+03	7.36	1.22E+03	9.33E+02	1.31E+00	1.15E-05	4.58E-05
	5.67E+01	1.47E+00	1.48E+00	1.47E+00	1.16E+03	2.04E+03	4.95E+02	7.16E-04	3.14E-03	4.39E+00	3.51E+03	7.05	1.22E+03	9.33E+02	1.31E+00	1.15E-05	4.58E-05
	5.69E+01	1.47E+00	1.47E+00	1.47E+00	1.15E+03	2.04E+03	4.95E+02	7.18E-04	3.14E-03	4.37E+00	3.51E+03	6.87	1.22E+03	9.33E+02	1.31E+00	1.15E-05	4.57E-05
	5.70E+01	1.46E+00	1.46E+00	1.46E+00	1.15E+03	2.04E+03	4.95E+02	7.20E-04	3.14E-03	4.36E+00	3.51E+03	6.29	1.22E+03	9.33E+02	1.31E+00	1.16E-05	4.57E-05
	5.70E+01	1.46E+00	1.46E+00	1.46E+00	1.15E+03	2.03E+03	4.95E+02	7.21E-04	3.14E-03	4.35E+00	3.51E+03	6.56	1.22E+03	9.33E+02	1.31E+00	1.16E-05	4.57E-05
	5.72E+01	1.45E+00	1.45E+00	1.45E+00	1.15E+03	2.03E+03	4.94E+02	7.24E-04	3.14E-03	4.34E+00	3.51E+03	6.33	1.22E+03	9.33E+02	1.31E+00	1.16E-05	4.57E-05
	5.73E+01	1.45E+00	1.45E+00	1.45E+00	1.15E+03	2.03E+03	4.94E+02	7.26E-04	3.14E-03	4.32E+00	3.51E+03	6.06	1.22E+03	9.33E+02	1.31E+00	1.16E-05	4.57E-05
	5.75E+01	1.44E+00	1.44E+00	1.44E+00	1.15E+03	2.03E+03	4.94E+02	7.29E-04	3.14E-03	4.31E+00	3.52E+03	5.78	1.22E+03	9.32E+02	1.31E+00	1.17E-05	4.56E-05
	5.76E+01	1.43E+00	1.43E+00	1.43E+00	1.15E+03	2.03E+03	4.94E+02	7.32E-04	3.14E-03	4.29E+00	3.52E+03	5.53	1.22E+03	9.32E+02	1.31E+00	1.17E-05	4.56E-05
	5.78E+01	1.43E+00	1.43E+00	1.43E+00	1.15E+03	2.02E+03	4.93E+02	7.35E-04	3.14E-03	4.28E+00	3.52E+03	6.37	1.22E+03	9.32E+02	1.31E+00	1.17E-05	4.56E-05
	5.78E+01	1.42E+00	1.42E+00	1.42E+00	1.15E+03	2.02E+03	4.93E+02	7.36E-04	3.14E-03	4.27E+00	3.52E+03	6.08	1.22E+03	9.32E+02	1.31E+00	1.18E-05	4.56E-05
	5.79E+01	1.42E+00	1.42E+00	1.42E+00	1.15E+03	2.02E+03	4.93E+02	7.38E-04	3.14E-03	4.25E+00	3.52E+03	6.16	1.22E+03	9.32E+02	1.31E+00	1.18E-05	4.55E-05
	5.80E+01	1.42E+00	1.42E+00	1.42E+00	1.15E+03	2.02E+03	4.92E+02	7.40E-04	3.14E-03	4.25E+00	3.52E+03	5.89	1.22E+03	9.32E+02	1.31E+00	1.18E-05	4.55E-05
	5.81E+01	1.41E+00	1.41E+00	1.41E+00	1.15E+03	2.02E+03	4.92E+02	7.41E-04	3.14E-03	4.24E+00	3.52E+03	5.54	1.22E+03	9.32E+02	1.31E+00	1.18E-05	4.55E-05
	5.83E+01	1.41E+00	1.41E+00	1.40E+00	1.14E+03	2.02E+03	4.92E+02	7.44E-04	3.14E-03	4.22E+00	3.52E+03	5.69	1.22E+03	9.32E+02	1.31E+00	1.19E-05	4.55E-05
	5.84E+01	1.40E+00	1.40E+00	1.40E+00	1.14E+03	2.02E+03	4.92E+02	7.46E-04	3.14E-03	4.21E+00	3.52E+03	5.37	1.22E+03	9.32E+02	1.31E+00	1.19E-05	4.55E-05
	5.85E+01	1.40E+00	1.40E+00	1.40E+00	1.14E+03	2.02E+03	4.92E+02	7.48E-04	3.14E-03	4.20E+00	3.52E+03	5.4	1.22E+03	9.31E+02	1.31E+00	1.19E-05	4.54E-05
	5.86E+01	1.39E+00	1.39E+00	1.39E+00	1.14E+03	2.01E+03	4.91E+02	7.50E-04	3.14E-03	4.18E+00	3.52E+03	4.92	1.22E+03	9.31E+02	1.31E+00	1.19E-05	4.54E-05
	5.87E+01	1.39E+00	1.39E+00	1.38E+00	1.14E+03	2.01E+03	4.91E+02	7.52E-04	3.14E-03	4.17E+00	3.52E+03	5.44	1.22E+03	9.31E+02	1.31E+00	1.20E-05	4.54E-05
	5.89E+01	1.38E+00	1.38E+00	1.38E+00	1.14E+03	2.01E+03	4.90E+02	7.55E-04	3.14E-03	4.16E+00	3.52E+03	5.36	1.22E+03	9.31E+02	1.31E+00	1.20E-05	4.54E-05
	5.90E+01	1.37E+00	1.37E+00	1.37E+00	1.14E+03	2.01E+03	4.90E+02	7.58E-04	3.14E-03	4.15E+00	3.52E+03	4.96	1.22E+03	9.31E+02	1.31E+00	1.20E-05	4.53E-05
	5.91E+01	1.37E+00	1.37E+00	1.37E+00	1.14E+03	2.01E+03	4.90E+02	7.60E-04	3.14E-03	4.13E+00	3.52E+03	4.78	1.22E+03	9.31E+02	1.31E+00	1.21E-05	4.53E-05
	5.92E+01	1.36E+00	1.36E+00	1.36E+00	1.14E+03	2.01E+03	4.89E+02	7.62E-04	3.14E-03	4.12E+00	3.52E+03	4.82	1.22E+03	9.31E+02	1.31E+00	1.21E-05	4.53E-05
	5.94E+01	1.36E+00	1.36E+00	1.36E+00	1.14E+03	2.00E+03	4.89E+02	7.64E-04	3.14E-03	4.11E+00	3.53E+03	5.2	1.22E+03	9.30E+02	1.31E+00	1.21E-05	4.53E-05
	5.94E+01	1.36E+00	1.36E+00	1.36E+00	1.14E+03	2.00E+03	4.89E+02	7.66E-04	3.14E-03	4.10E+00	3.53E+03	4.94	1.22E+03	9.30E+02	1.31E+00	1.21E-05	4.53E-05
	5.96E+01	1.35E+00	1.35E+00	1.35E+00	1.14E+03	2.00E+03	4.89E+02	7.68E-04	3.14E-03	4.09E+00	3.53E+03	4.69	1.22E+03	9.30E+02	1.31E+00	1.21E-05	4.52E-05
	5.97E+01	1.35E+00	1.35E+00	1.35E+00	1.14E+03	2.00E+03	4.88E+02	7.70E-04	3.14E-03	4.08E+00	3.53E+03	4.59	1.22E+03	9.30E+02	1.31E+00	1.22E-05	4.52E-05
	5.99E+01	1.34E+00	1.34E+00	1.34E+00	1.13E+03	2.00E+03	4.88E+02	7.73E-04	3.14E-03	4.06E+00	3.53E+03	4.35	1.22E+03	9.30E+02	1.31E+00	1.22E-05	4.52E-05
	6.01E+01	1.33E+00	1.33E+00	1.33E+00	1.13E+03	2.00E+03	4.88E+02	7.77E-04	3.14E-03	4.04E+00	3.53E+03	4.18	1.22E+03	9.30E+02	1.31E+00	1.23E-05	4.51E-05
	6.02E+01	1.32E+00	1.32E+00	1.32E+00	1.13E+03	1.99E+03	4.88E+02	7.80E-04	3.14E-03	4.03E+00	3.53E+03	4.38	1.22E+03	9.30E+02	1.31E+00	1.23E-05	4.51E-05
	6.04E+01	1.32E+00	1.32E+00	1.32E+00	1.13E+03	1.99E+03	4.87E+02	7.83E-04	3.14E-03	4.01E+00	3.53E+03	4.58	1.22E+03	9.29E+02	1.31E+00	1.23E-05	4.51E-05
	6.05E+01	1.31E+00	1.31E+00	1.31E+00	1.13E+03	1.99E+03	4.87E+02	7.85E-04	3.14E-03	4.00E+00	3.53E+03	4.42	1.22E+03	9.29E+02	1.31E+00	1.23E-05	4.51E-05
	6.06E+01	1.31E+00	1.31E+00	1.31E+00	1.13E+03	1.99E+03	4.87E+02	7.87E-04	3.14E-03	3.99E+00	3.53E+03	4.42	1.22E+03	9.29E+02	1.31E+00	1.24E-05	4.50E-05
	6.08E+01	1.30E+00	1.30E+00	1.30E+00	1.13E+03	1.99E+03	4.86E+02	7.90E-04	3.14E-03	3.97E+00	3.53E+03	4.05	1.22E+03	9.29E+02	1.31E+00	1.24E-05	4.50E-05
	6.09E+01	1.30E+00	1.30E+00	1.30E+00	1.13E+03	1.99E+03	4.86E+02	7.93E-04	3.14E-03	3.96E+00	3.53E+03	4.13	1.22E+03	9.29E+02	1.31E+00	1.24E-05	4.50E-05
	6.11E+01	1.29E+00	1.29E+00	1.29E+00	1.13E+03	1.98E+03	4.86E+02	7.96E-04	3.14E-03	3.95E+00	3.53E+03	3.95	1.22E+03	9.29E+02	1.31E+00	1.25E-05	4.49E-05
	6.12E+01	1.29E+00	1.29E+00	1.29E+00	1.13E+03	1.98E+03	4.86E+02	7.98E-04	3.14E-03	3.93E+00	3.53E+03	3.93	1.22E+03	9.29E+02	1.31E+00	1.25E-05	4.49E-05
	6.14E+01	1.28E+00	1.28E+00	1.28E+00	1.12E+03	1.98E+03	4.85E+02	8.01E-04	3.14E-03	3.92E+00	3.53E+03	3.87	1.22E+03	9.28E+02	1.31E+00	1.25E-05	4.49E-05
	6.16E+01	1.27E+00	1.27E+00	1.27E+00	1.12E+03	1.98E+03	4.84E+02	8.05E-04	3.14E-03	3.90E+00	3.53E+03	3.66	1.22E+03	9.28E+02	1.31E+00	1.26E-05	4.48E-05
	6.17E+01	1.27E+00	1.27E+00	1.27E+00	1.12E+03	1.98E+03	4.84E+02	8.08E-04	3.14E-03	3.89E+00	3.54E+03	3.73	1.22E+03	9.28E+02	1.31E+00	1.26E-05	4.48E-05
	6.19E+01	1.26E+00	1.26E+00	1.26E+00	1.12E+03	1.97E+03	4.83E+02	8.11E-04	3.14E-03	3.87E+00	3.54E+03	3.7	1.22E+03	9.28E+02	1.31E+00	1.27E-05	4.48E-05
	6.20E+01	1.26E+00	1.26E+00	1.26E+00	1.12E+03	1.97E+03	4.83E+02	8.14E-04	3.14E-03	3.86E+00	3.54E+03	3.71	1.22E+03	9.28E+02	1.31E+00	1.27E-05	4.48E-05
	6.22E+01	1.25E+00	1.25E+00	1.25E+00	1.12E+03	1.97E+03	4.83E+02	8.16E-04	3.14E-03	3.85E+00	3.54E+03	3.52	1.22E+03	9.28E+02	1.31E+00	1.27E-05	4.47E-05
	6.23E+01	1.24E+00	1.24E+00	1.24E+00	1.12E+03	1.97E+03	4.82E+02	8.19E-04	3.14E-03	3.83E+00	3.54E+03	3.41	1.22E+03	9.27E+02	1.31E+00	1.28E-05	4.47E-05
	6.25E+01	1.24E+00	1.24E+00	1.24E+00	1.12E+03	1.97E+03	4.82E+02	8.22E-04	3.14E-03	3.82E+00	3.54E+03	3.44	1.22E+03	9.27E+02	1.31E+00	1.28E-05	4.47E-05
	6.26E+01	1.23E+00	1.23E+00	1.23E+00	1.12E+03	1.96E+03	4.81E+02	8.25E-04	3.14E-03	3.81E+00	3.54E+03	3.28	1.22E+03	9.27E+02	1.31E+00	1.28E-05	4.46E-05
	6.28E+01	1.23E+00	1.23E+00	1.23E+00	1.11E+03	1.96E+03	4.81E+02	8.28E-04	3.14E-03	3.80E+00	3.54E+03	3.23	1.22E+03	9.27E+02	1.31E+00	1.29E-05	4.46E-05
	6.29E+01	1.22E+00	1.22E+00	1.22E+00	1.11E+03	1.96E+03	4.81E+02	8.31E-04	3.14E-03	3.78E+00	3.54E+03	3.05	1.22E+03	9.27E+02	1.31E+00	1.29E-05	4.46E-05
	6.31E+01	1.22E+00	1.22E+00	1.22E+00	1.11E+03	1.96E+03	4.81E+02	8.33E-04	3.14E-03	3.77E+00	3.54E+03	3.17	1.22E+03	9.27E+02	1.31E+00	1.29E-05	4.46E-05
	6.32E+01	1.21E+00	1.22E+00	1.21E+00	1.11E+03	1.96E+03	4.80E+02	8.35E-04	3.14E-03	3.76E+00	3.54E+03	3.12	1.22E+03	9.27E+02	1.31E+00	1.29E-05	4.45E-05
	6.33E+01	1.21E+00	1.21E+00	1.21E+00	1.11E+03	1.96E+03	4.80E+02	8.38E-04	3.14E-03	3.75E+00	3.54E+03	3.13	1.22E+03	9.26E+02	1.31E+00	1.30E-05	4.45E-05
	6.35E+01	1.20E+00	1.20E+00	1.20E+00	1.11E+03	1.95E+03	4.80E+02	8.41E-04	3.14E-03	3.74E+00	3.54E+03	2.88	1.22E+03	9.26E+02	1.31E+00	1.30E-05	4.45E-05
	6.36E+01	1.20E+00	1.20E+00	1.20E+00	1.11E+03	1.95E+03	4.80E+02	8.43E-04	3.14E-03	3.72E+00	3.54E+03	2.94	1.22E+03	9.26E+02	1.31E+00	1.30E-05	4.45E-05
	6.38E+01	1.19E+00	1.19E+00	1.19E+00	1.11E+03	1.95E+03	4.80E+02	8.46E-04	3.14E-03	3.71E+00	3.54E+03	2.79	1.22E+03	9.26E+02	1.31E+00	1.31E-05	4.44E-05
	6.39E+01	1.19E+00	1.19E+00	1.19E+00	1.11E+03	1.95E+03	4.80E+02	8.49E-04	3.14E-03	3.70E+00	3.54E+03	2.72	1.22E+03	9.26E+02	1.31E+00	1.31E-05	4.44E-05
	6.41E+01	1.18E+00	1.18E+00	1.18E+00	1.11E+03	1.95E+03	4.79E+02	8.52E-04	3.14E-03	3.69E+00	3.54E+03	2.64	1.22E+03	9.26E+02	1.31E+00	1.31E-05	4.44E-05
	6.42E+01	1.18E+00	1.18E+00	1.18E+00	1.11E+03	1.95E+03	4.79E+02	8.54E-04	3.14E-03	3.68E+00	3.54E+03	2.68	1.21E+03	9.25E+02	1.31E+00	1.32E-05	4.43E-05
	6.44E+01	1.17E+00	1.17E+00	1.17E+00	1.10E+03	1.94E+03	4.78E+02	8.58E-04	3.14E-03	3.66E+00	3.54E+03	2.58	1.21E+03	9.25E+02	1.31E+00	1.32E-05	4.43E-05
	6.45E+01	1.17E+00	1.17E+00	1.17E+00	1.10E+03	1.94E+03	4.78E+02	8.60E-04	3.14E-03	3.65E+00	3.54E+03	2.5	1.21E+03	9.25E+02	1.31E+00	1.32E-05	4.43E-05
	6.47E+01	1.16E+00	1.17E+00	1.16E+00	1.10E+03	1.94E+03	4.77E+02	8.63E-04	3.14E-03	3.64E+00	3.54E+03	2.45	1.21E+03	9.25E+02	1.31E+00	1.33E-05	4.42E-05
	6.48E+01	1.16E+00	1.16E+00	1.16E+00	1.10E+03	1.94E+03	4.77E+02	8.66E-04	3.14E-03	3.63E+00	3.54E+03	2.42	1.21E+03	9.25E+02	1.31E+00	1.33E-05	4.42E-05
	6.50E+01	1.15E+00	1.16E+00	1.15E+00	1.10E+03	1.94E+03	4.77E+02	8.69E-04	3.14E-03	3.61E+00	3.55E+03	2.3	1.21E+03	9.25E+02	1.31E+00	1.33E-05	4.42E-05
	6.51E+01	1.15E+00	1.15E+00	1.15E+00	1.10E+03	1.94E+03	4.76E+02	8.71E-04	3.14E-03	3.60E+00	3.55E+03	2.24	1.21E+03	9.25E+02	1.31E+00	1.34E-05	4.42E-05
	6.53E+01	1.15E+00	1.15E+00	1.15E+00	1.10E+03	1.93E+03	4.76E+02	8.75E-04	3.14E-03	3.59E+00	3.55E+03	2.23	1.21E+03	9.24E+02	1.31E+00	1.34E-05	4.41E-05
	6.54E+01	1.14E+00	1.14E+00	1.14E+00	1.10E+03	1.93E+03	4.75E+02	8.77E-04	3.14E-03	3.58E+00	3.55E+03	2.17	1.21E+03	9.24E+02	1.31E+00	1.34E-05	4.41E-05
	6.56E+01	1.14E+00	1.14E+00	1.14E+00	1.10E+03	1.93E+03	4.75E+02	8.80E-04	3.14E-03	3.57E+00	3.55E+03	2.2	1.21E+03	9.24E+02	1.31E+00	1.35E-05	4.41E-05
	6.57E+01	1.13E+00	1.13E+00	1.13E+00	1.10E+03	1.93E+03	4.75E+02	8.83E-04	3.14E-03	3.56E+00	3.55E+03	2.06	1.21E+03	9.24E+02	1.31E+00	1.35E-05	4.41E-05
	6.59E+01	1.13E+00	1.13E+00	1.13E+00	1.09E+03	1.93E+03	4.75E+02	8.86E-04	3.14E-03	3.54E+00	3.55E+03	2.03	1.21E+03	9.24E+02	1.31E+00	1.35E-05	4.40E-05
	6.60E+01	1.12E+00	1.12E+00	1.12E+00	1.09E+03	1.92E+03	4.74E+02	8.88E-04	3.14E-03	3.53E+00	3.55E+03	2	1.21E+03	9.24E+02	1.31E+00	1.36E-05	4.40E-05
	6.61E+01	1.12E+00	1.12E+00	1.12E+00	1.09E+03	1.92E+03	4.74E+02	8.90E-04	3.14E-03	3.53E+00	3.55E+03	2.01	1.21E+03	9.23E+02	1.31E+00	1.36E-05	4.40E-05
	6.62E+01	1.12E+00	1.12E+00	1.12E+00	1.09E+03	1.92E+03	4.74E+02	8.93E-04	3.14E-03	3.52E+00	3.55E+03	1.95	1.21E+03	9.23E+02	1.31E+00	1.36E-05	4.40E-05
	6.64E+01	1.11E+00	1.11E+00	1.11E+00	1.09E+03	1.92E+03	4.74E+02	8.96E-04	3.14E-03	3.50E+00	3.55E+03	1.85	1.21E+03	9.23E+02	1.31E+00	1.37E-05	4.39E-05
	6.65E+01	1.11E+00	1.11E+00	1.11E+00	1.09E+03	1.92E+03	4.74E+02	8.99E-04	3.14E-03	3.49E+00	3.55E+03	1.84	1.21E+03	9.23E+02	1.31E+00	1.37E-05	4.39E-05
	6.67E+01	1.10E+00	1.10E+00	1.10E+00	1.09E+03	1.92E+03	4.74E+02	9.02E-04	3.14E-03	3.48E+00	3.55E+03	1.73	1.21E+03	9.23E+02	1.31E+00	1.37E-05	4.39E-05
	6.68E+01	1.10E+00	1.10E+00	1.10E+00	1.09E+03	1.91E+03	4.73E+02	9.04E-04	3.14E-03	3.47E+00	3.55E+03	1.71	1.21E+03	9.23E+02	1.31E+00	1.37E-05	4.38E-05
	6.69E+01	1.09E+00	1.09E+00	1.09E+00	1.09E+03	1.91E+03	4.73E+02	9.06E-04	3.14E-03	3.46E+00	3.55E+03	1.7	1.21E+03	9.23E+02	1.31E+00	1.38E-05	4.38E-05
	6.71E+01	1.09E+00	1.09E+00	1.09E+00	1.09E+03	1.91E+03	4.73E+02	9.09E-04	3.14E-03	3.46E+00	3.55E+03	1.67	1.21E+03	9.22E+02	1.31E+00	1.38E-05	4.38E-05
	6.72E+01	1.09E+00	1.09E+00	1.09E+00	1.09E+03	1.91E+03	4.72E+02	9.12E-04	3.14E-03	3.44E+00	3.55E+03	1.62	1.21E+03	9.22E+02	1.31E+00	1.38E-05	4.38E-05
	6.75E+01	1.08E+00	1.08E+00	1.08E+00	1.08E+03	1.91E+03	4.72E+02	9.16E-04	3.14E-03	3.43E+00	3.55E+03	1.51	1.21E+03	9.22E+02	1.31E+00	1.39E-05	4.37E-05
	6.76E+01	1.07E+00	1.07E+00	1.07E+00	1.08E+03	1.91E+03	4.71E+02	9.19E-04	3.14E-03	3.42E+00	3.55E+03	1.49	1.21E+03	9.22E+02	1.31E+00	1.39E-05	4.37E-05
	6.78E+01	1.07E+00	1.07E+00	1.07E+00	1.08E+03	1.90E+03	4.71E+02	9.22E-04	3.14E-03	3.41E+00	3.55E+03	1.45	1.21E+03	9.22E+02	1.31E+00	1.39E-05	4.37E-05
	6.79E+01	1.07E+00	1.07E+00	1.07E+00	1.08E+03	1.90E+03	4.71E+02	9.25E-04	3.14E-03	3.40E+00	3.55E+03	1.43	1.21E+03	9.22E+02	1.31E+00	1.40E-05	4.36E-05
	6.81E+01	1.06E+00	1.06E+00	1.06E+00	1.08E+03	1.90E+03	4.70E+02	9.27E-04	3.14E-03	3.39E+00	3.55E+03	1.4	1.21E+03	9.21E+02	1.31E+00	1.40E-05	4.36E-05
	6.82E+01	1.06E+00	1.06E+00	1.06E+00	1.08E+03	1.90E+03	4.70E+02	9.29E-04	3.14E-03	3.38E+00	3.55E+03	1.4	1.21E+03	9.21E+02	1.31E+00	1.40E-05	4.36E-05
	6.83E+01	1.06E+00	1.06E+00	1.06E+00	1.08E+03	1.90E+03	4.70E+02	9.32E-04	3.14E-03	3.37E+00	3.55E+03	1.28	1.21E+03	9.21E+02	1.31E+00	1.41E-05	4.36E-05
	6.84E+01	1.05E+00	1.05E+00	1.05E+00	1.08E+03	1.90E+03	4.70E+02	9.34E-04	3.14E-03	3.36E+00	3.55E+03	1.33	1.21E+03	9.21E+02	1.31E+00	1.41E-05	4.36E-05
	6.85E+01	1.05E+00	1.05E+00	1.05E+00	1.08E+03	1.89E+03	4.69E+02	9.37E-04	3.14E-03	3.35E+00	3.55E+03	1.22	1.21E+03	9.21E+02	1.31E+00	1.41E-05	4.35E-05
	6.87E+01	1.04E+00	1.04E+00	1.04E+00	1.08E+03	1.89E+03	4.69E+02	9.40E-04	3.14E-03	3.34E+00	3.55E+03	1.19	1.21E+03	9.21E+02	1.31E+00	1.41E-05	4.35E-05
	6.88E+01	1.04E+00	1.04E+00	1.04E+00	1.08E+03	1.89E+03	4.69E+02	9.42E-04	3.14E-03	3.33E+00	3.55E+03	1.17	1.21E+03	9.21E+02	1.31E+00	1.42E-05	4.35E-05
	6.90E+01	1.04E+00	1.04E+00	1.04E+00	1.07E+03	1.89E+03	4.69E+02	9.45E-04	3.14E-03	3.32E+00	3.55E+03	1.14	1.21E+03	9.20E+02	1.31E+00	1.42E-05	4.35E-05
	6.91E+01	1.03E+00	1.03E+00	1.03E+00	1.07E+03	1.89E+03	4.68E+02	9.48E-04	3.14E-03	3.31E+00	3.55E+03	1.07	1.21E+03	9.20E+02	1.31E+00	1.42E-05	4.34E-05
	6.93E+01	1.03E+00	1.03E+00	1.03E+00	1.07E+03	1.88E+03	4.68E+02	9.51E-04	3.14E-03	3.30E+00	3.55E+03	1.06	1.21E+03	9.20E+02	1.31E+00	1.43E-05	4.34E-05
	6.94E+01	1.02E+00	1.02E+00	1.02E+00	1.07E+03	1.88E+03	4.67E+02	9.54E-04	3.14E-03	3.29E+00	3.55E+03	1.02	1.21E+03	9.20E+02	1.31E+00	1.43E-05	4.34E-05
	6.96E+01	1.02E+00	1.02E+00	1.02E+00	1.07E+03	1.88E+03	4.67E+02	9.57E-04	3.14E-03	3.28E+00	3.55E+03	0.977	1.21E+03	9.20E+02	1.31E+00	1.43E-05	4.34E-05
	6.97E+01	1.02E+00	1.02E+00	1.02E+00	1.07E+03	1.88E+03	4.67E+02	9.59E-04	3.14E-03	3.27E+00	3.55E+03	0.976	1.21E+03	9.20E+02	1.31E+00	1.44E-05	4.33E-05
	6.98E+01	1.01E+00	1.01E+00	1.01E+00	1.07E+03	1.88E+03	4.66E+02	9.61E-04	3.14E-03	3.27E+00	3.55E+03	0.943	1.21E+03	9.20E+02	1.31E+00	1.44E-05	4.33E-05
	7.00E+01	1.01E+00	1.01E+00	1.01E+00	1.07E+03	1.87E+03	4.66E+02	9.64E-04	3.14E-03	3.26E+00	3.55E+03	0.916	1.21E+03	9.19E+02	1.31E+00	1.44E-05	4.33E-05
	7.01E+01	1.01E+00	1.01E+00	1.01E+00	1.07E+03	1.87E+03	4.66E+02	9.67E-04	3.14E-03	3.25E+00	3.55E+03	0.868	1.21E+03	9.19E+02	1.31E+00	1.45E-05	4.33E-05
	7.03E+01	1.00E+00	1.00E+00	1.00E+00	1.07E+03	1.87E+03	4.66E+02	9.70E-04	3.14E-03	3.24E+00	3.55E+03	0.86	1.21E+03	9.19E+02	1.31E+00	1.45E-05	4.32E-05
	7.04E+01	9.98E-01	9.99E-01	9.98E-01	1.07E+03	1.87E+03	4.65E+02	9.73E-04	3.14E-03	3.23E+00	3.55E+03	0.817	1.21E+03	9.19E+02	1.31E+00	1.45E-05	4.32E-05
	7.06E+01	9.95E-01	9.95E-01	9.95E-01	1.06E+03	1.87E+03	4.65E+02	9.75E-04	3.14E-03	3.22E+00	3.55E+03	0.804	1.21E+03	9.19E+02	1.31E+00	1.45E-05	4.32E-05
	7.07E+01	9.91E-01	9.91E-01	9.90E-01	1.06E+03	1.86E+03	4.65E+02	9.79E-04	3.14E-03	3.21E+00	3.55E+03	0.76	1.21E+03	9.19E+02	1.32E+00	1.46E-05	4.32E-05
	7.09E+01	9.87E-01	9.88E-01	9.87E-01	1.06E+03	1.86E+03	4.64E+02	9.81E-04	3.14E-03	3.20E+00	3.55E+03	0.739	1.21E+03	9.19E+02	1.32E+00	1.46E-05	4.31E-05
	7.10E+01	9.83E-01	9.83E-01	9.83E-01	1.06E+03	1.86E+03	4.64E+02	9.84E-04	3.14E-03	3.19E+00	3.55E+03	0.71	1.21E+03	9.18E+02	1.32E+00	1.46E-05	4.31E-05
	7.12E+01	9.80E-01	9.80E-01	9.80E-01	1.06E+03	1.86E+03	4.64E+02	9.87E-04	3.14E-03	3.18E+00	3.55E+03	0.681	1.21E+03	9.18E+02	1.32E+00	1.47E-05	4.31E-05
	7.13E+01	9.77E-01	9.78E-01	9.77E-01	1.06E+03	1.86E+03	4.64E+02	9.89E-04	3.14E-03	3.18E+00	3.55E+03	0.68	1.21E+03	9.18E+02	1.32E+00	1.47E-05	4.31E-05
	7.14E+01	9.74E-01	9.74E-01	9.74E-01	1.06E+03	1.85E+03	4.64E+02	9.92E-04	3.14E-03	3.17E+00	3.55E+03	0.649	1.21E+03	9.18E+02	1.32E+00	1.47E-05	4.30E-05
	7.15E+01	9.71E-01	9.72E-01	9.71E-01	1.06E+03	1.85E+03	4.64E+02	9.94E-04	3.14E-03	3.16E+00	3.55E+03	0.636	1.21E+03	9.18E+02	1.32E+00	1.47E-05	4.30E-05
	7.16E+01	9.68E-01	9.68E-01	9.68E-01	1.06E+03	1.85E+03	4.64E+02	9.96E-04	3.14E-03	3.15E+00	3.55E+03	0.614	1.21E+03	9.18E+02	1.32E+00	1.48E-05	4.30E-05
	7.18E+01	9.64E-01	9.64E-01	9.64E-01	1.06E+03	1.85E+03	4.63E+02	9.99E-04	3.14E-03	3.14E+00	3.55E+03	0.583	1.21E+03	9.18E+02	1.32E+00	1.48E-05	4.30E-05
	7.19E+01	9.61E-01	9.61E-01	9.61E-01	1.06E+03	1.85E+03	4.63E+02	1.00E-03	3.14E-03	3.13E+00	3.55E+03	0.555	1.21E+03	9.17E+02	1.32E+00	1.48E-05	4.29E-05
	7.21E+01	9.57E-01	9.57E-01	9.57E-01	1.06E+03	1.84E+03	4.63E+02	1.01E-03	3.14E-03	3.12E+00	3.55E+03	0.531	1.21E+03	9.17E+02	1.32E+00	1.49E-05	4.29E-05
	7.22E+01	9.54E-01	9.54E-01	9.54E-01	1.05E+03	1.84E+03	4.62E+02	1.01E-03	3.14E-03	3.12E+00	3.55E+03	0.526	1.21E+03	9.17E+02	1.32E+00	1.49E-05	4.29E-05
	7.24E+01	9.50E-01	9.50E-01	9.50E-01	1.05E+03	1.84E+03	4.62E+02	1.01E-03	3.14E-03	3.11E+00	3.55E+03	0.485	1.21E+03	9.17E+02	1.32E+00	1.49E-05	4.29E-05
	7.25E+01	9.47E-01	9.47E-01	9.47E-01	1.05E+03	1.84E+03	4.62E+02	1.01E-03	3.14E-03	3.10E+00	3.55E+03	0.482	1.21E+03	9.17E+02	1.32E+00	1.50E-05	4.28E-05
	7.27E+01	9.43E-01	9.43E-01	9.43E-01	1.05E+03	1.83E+03	4.61E+02	1.02E-03	3.14E-03	3.09E+00	3.55E+03	0.462	1.21E+03	9.17E+02	1.32E+00	1.50E-05	4.28E-05
	7.28E+01	9.40E-01	9.40E-01	9.40E-01	1.05E+03	1.83E+03	4.61E+02	1.02E-03	3.14E-03	3.08E+00	3.55E+03	0.449	1.21E+03	9.16E+02	1.32E+00	1.50E-05	4.28E-05
	7.29E+01	9.37E-01	9.38E-01	9.37E-01	1.05E+03	1.83E+03	4.61E+02	1.02E-03	3.14E-03	3.08E+00	3.55E+03	0.425	1.21E+03	9.16E+02	1.32E+00	1.50E-05	4.28E-05
	7.31E+01	9.34E-01	9.35E-01	9.34E-01	1.05E+03	1.83E+03	4.61E+02	1.02E-03	3.14E-03	3.07E+00	3.55E+03	0.441	1.21E+03	9.16E+02	1.32E+00	1.51E-05	4.28E-05
	7.32E+01	9.31E-01	9.31E-01	9.31E-01	1.05E+03	1.83E+03	4.60E+02	1.03E-03	3.14E-03	3.06E+00	3.55E+03	0.394	1.21E+03	9.16E+02	1.32E+00	1.51E-05	4.27E-05
	7.34E+01	9.28E-01	9.28E-01	9.27E-01	1.05E+03	1.82E+03	4.60E+02	1.03E-03	3.14E-03	3.05E+00	3.55E+03	0.408	1.21E+03	9.16E+02	1.32E+00	1.51E-05	4.27E-05
	7.35E+01	9.25E-01	9.25E-01	9.25E-01	1.05E+03	1.82E+03	4.60E+02	1.03E-03	3.14E-03	3.04E+00	3.55E+03	0.367	1.21E+03	9.16E+02	1.32E+00	1.52E-05	4.27E-05
	7.36E+01	9.22E-01	9.22E-01	9.22E-01	1.05E+03	1.82E+03	4.60E+02	1.03E-03	3.14E-03	3.04E+00	3.55E+03	0.354	1.21E+03	9.16E+02	1.32E+00	1.52E-05	4.27E-05
	7.37E+01	9.20E-01	9.20E-01	9.20E-01	1.05E+03	1.82E+03	4.60E+02	1.04E-03	3.14E-03	3.03E+00	3.56E+03	0.378	1.20E+03	9.16E+02	1.32E+00	1.52E-05	4.26E-05
	7.39E+01	9.17E-01	9.17E-01	9.17E-01	1.04E+03	1.82E+03	4.59E+02	1.04E-03	3.14E-03	3.02E+00	3.56E+03	0.336	1.20E+03	9.15E+02	1.32E+00	1.52E-05	4.26E-05
	7.40E+01	9.15E-01	9.15E-01	9.14E-01	1.04E+03	1.82E+03	4.59E+02	1.04E-03	3.14E-03	3.02E+00	3.56E+03	0.339	1.20E+03	9.15E+02	1.32E+00	1.53E-05	4.26E-05
	7.41E+01	9.12E-01	9.12E-01	9.12E-01	1.04E+03	1.81E+03	4.59E+02	1.04E-03	3.14E-03	3.01E+00	3.56E+03	0.321	1.20E+03	9.15E+02	1.32E+00	1.53E-05	4.26E-05
	7.43E+01	9.08E-01	9.08E-01	9.08E-01	1.04E+03	1.81E+03	4.59E+02	1.05E-03	3.14E-03	3.00E+00	3.56E+03	0.305	1.20E+03	9.15E+02	1.32E+00	1.53E-05	4.26E-05
	7.44E+01	9.05E-01	9.05E-01	9.05E-01	1.04E+03	1.81E+03	4.61E+02	1.05E-03	3.14E-03	2.99E+00	3.56E+03	0.328	1.20E+03	9.15E+02	1.32E+00	1.53E-05	4.25E-05
	7.46E+01	9.02E-01	9.02E-01	9.01E-01	1.04E+03	1.81E+03	4.60E+02	1.05E-03	3.14E-03	2.99E+00	3.56E+03	0.281	1.20E+03	9.15E+02	1.32E+00	1.54E-05	4.25E-05
	7.48E+01	8.97E-01	8.97E-01	8.97E-01	1.04E+03	1.80E+03	4.60E+02	1.06E-03	3.14E-03	2.97E+00	3.56E+03	0.271	1.20E+03	9.15E+02	1.32E+00	1.54E-05	4.25E-05
	7.50E+01	8.92E-01	8.93E-01	8.92E-01	1.04E+03	1.80E+03	4.59E+02	1.06E-03	3.14E-03	2.96E+00	3.56E+03	0.255	1.20E+03	9.14E+02	1.32E+00	1.55E-05	4.24E-05
	7.52E+01	8.88E-01	8.88E-01	8.88E-01	1.04E+03	1.80E+03	4.59E+02	1.06E-03	3.14E-03	2.95E+00	3.56E+03	0.235	1.20E+03	9.14E+02	1.32E+00	1.55E-05	4.24E-05
	7.54E+01	8.83E-01	8.83E-01	8.83E-01	1.04E+03	1.79E+03	4.59E+02	1.07E-03	3.14E-03	2.94E+00	3.56E+03	0.227	1.20E+03	9.14E+02	1.32E+00	1.56E-05	4.24E-05
	7.57E+01	8.78E-01	8.79E-01	8.78E-01	1.03E+03	1.79E+03	4.58E+02	1.07E-03	3.14E-03	2.93E+00	3.56E+03	0.212	1.20E+03	9.14E+02	1.32E+00	1.56E-05	4.23E-05
	7.59E+01	8.74E-01	8.74E-01	8.74E-01	1.03E+03	1.79E+03	4.58E+02	1.08E-03	3.14E-03	2.91E+00	3.56E+03	0.21	1.20E+03	9.13E+02	1.32E+00	1.57E-05	4.23E-05
	7.61E+01	8.69E-01	8.69E-01	8.69E-01	1.03E+03	1.78E+03	4.57E+02	1.08E-03	3.14E-03	2.90E+00	3.56E+03	0.185	1.20E+03	9.13E+02	1.32E+00	1.57E-05	4.23E-05
	7.64E+01	8.65E-01	8.65E-01	8.64E-01	1.03E+03	1.78E+03	4.57E+02	1.09E-03	3.14E-03	2.89E+00	3.56E+03	0.19	1.20E+03	9.13E+02	1.32E+00	1.58E-05	4.22E-05
	7.66E+01	8.60E-01	8.60E-01	8.60E-01	1.03E+03	1.78E+03	4.57E+02	1.09E-03	3.14E-03	2.88E+00	3.56E+03	0.174	1.20E+03	9.13E+02	1.32E+00	1.58E-05	4.22E-05
	7.68E+01	8.56E-01	8.56E-01	8.55E-01	1.03E+03	1.77E+03	4.56E+02	1.10E-03	3.14E-03	2.87E+00	3.56E+03	0.16	1.20E+03	9.13E+02	1.32E+00	1.58E-05	4.21E-05
	7.70E+01	8.51E-01	8.51E-01	8.51E-01	1.03E+03	1.77E+03	4.56E+02	1.10E-03	3.14E-03	2.86E+00	3.56E+03	0.15	1.20E+03	9.12E+02	1.32E+00	1.59E-05	4.21E-05
	7.73E+01	8.47E-01	8.47E-01	8.46E-01	1.03E+03	1.76E+03	4.56E+02	1.10E-03	3.14E-03	2.84E+00	3.56E+03	0.146	1.20E+03	9.12E+02	1.32E+00	1.59E-05	4.21E-05
	7.75E+01	8.42E-01	8.42E-01	8.42E-01	1.02E+03	1.76E+03	4.56E+02	1.11E-03	3.14E-03	2.83E+00	3.56E+03	0.139	1.20E+03	9.12E+02	1.32E+00	1.60E-05	4.20E-05
	7.77E+01	8.38E-01	8.38E-01	8.38E-01	1.02E+03	1.76E+03	4.55E+02	1.11E-03	3.14E-03	2.82E+00	3.56E+03	0.12	1.20E+03	9.12E+02	1.32E+00	1.60E-05	4.20E-05
	7.80E+01	8.34E-01	8.34E-01	8.34E-01	1.02E+03	1.75E+03	4.55E+02	1.12E-03	3.14E-03	2.81E+00	3.56E+03	0.12	1.20E+03	9.11E+02	1.32E+00	1.61E-05	4.20E-05
	7.82E+01	8.29E-01	8.30E-01	8.29E-01	1.02E+03	1.75E+03	4.55E+02	1.12E-03	3.14E-03	2.80E+00	3.56E+03	0.113	1.20E+03	9.11E+02	1.32E+00	1.61E-05	4.19E-05
	7.84E+01	8.25E-01	8.25E-01	8.25E-01	1.02E+03	1.75E+03	4.54E+02	1.13E-03	3.14E-03	2.79E+00	3.56E+03	0.108	1.20E+03	9.11E+02	1.32E+00	1.62E-05	4.19E-05
	7.86E+01	8.21E-01	8.21E-01	8.21E-01	1.02E+03	1.74E+03	4.54E+02	1.13E-03	3.14E-03	2.78E+00	3.56E+03	0.097	1.20E+03	9.11E+02	1.32E+00	1.62E-05	4.19E-05
	7.89E+01	8.17E-01	8.17E-01	8.17E-01	1.02E+03	1.74E+03	4.54E+02	1.13E-03	3.14E-03	2.77E+00	3.56E+03	0.103	1.20E+03	9.11E+02	1.32E+00	1.63E-05	4.18E-05
	7.91E+01	8.13E-01	8.13E-01	8.13E-01	1.02E+03	1.74E+03	4.53E+02	1.14E-03	3.14E-03	2.76E+00	3.56E+03	0.0888	1.20E+03	9.10E+02	1.32E+00	1.63E-05	4.18E-05
	7.93E+01	8.09E-01	8.09E-01	8.08E-01	1.01E+03	1.73E+03	4.53E+02	1.14E-03	3.14E-03	2.75E+00	3.56E+03	0.0921	1.20E+03	9.10E+02	1.32E+00	1.64E-05	4.18E-05
	7.96E+01	8.04E-01	8.05E-01	8.04E-01	1.01E+03	1.73E+03	4.53E+02	1.15E-03	3.14E-03	2.74E+00	3.56E+03	0.0764	1.20E+03	9.10E+02	1.32E+00	1.64E-05	4.17E-05
	7.98E+01	8.00E-01	8.00E-01	8.00E-01	1.01E+03	1.73E+03	4.53E+02	1.15E-03	3.14E-03	2.73E+00	3.56E+03	0.0747	1.20E+03	9.10E+02	1.32E+00	1.64E-05	4.17E-05
	8.00E+01	7.96E-01	7.97E-01	7.96E-01	1.01E+03	1.72E+03	4.52E+02	1.16E-03	3.14E-03	2.72E+00	3.56E+03	0.0738	1.20E+03	9.09E+02	1.32E+00	1.65E-05	4.17E-05
	8.03E+01	7.92E-01	7.93E-01	7.92E-01	1.01E+03	1.72E+03	4.52E+02	1.16E-03	3.14E-03	2.70E+00	3.56E+03	0.0685	1.20E+03	9.09E+02	1.32E+00	1.65E-05	4.16E-05
	8.05E+01	7.89E-01	7.89E-01	7.88E-01	1.01E+03	1.72E+03	4.52E+02	1.17E-03	3.14E-03	2.69E+00	3.56E+03	0.0619	1.20E+03	9.09E+02	1.32E+00	1.66E-05	4.16E-05
	8.07E+01	7.85E-01	7.85E-01	7.85E-01	1.01E+03	1.71E+03	4.51E+02	1.17E-03	3.14E-03	2.68E+00	3.56E+03	0.0648	1.20E+03	9.09E+02	1.32E+00	1.66E-05	4.16E-05
	8.10E+01	7.81E-01	7.81E-01	7.81E-01	1.01E+03	1.71E+03	4.51E+02	1.17E-03	3.14E-03	2.67E+00	3.56E+03	0.0554	1.20E+03	9.09E+02	1.32E+00	1.67E-05	4.15E-05
	8.12E+01	7.77E-01	7.77E-01	7.77E-01	1.00E+03	1.71E+03	4.51E+02	1.18E-03	3.14E-03	2.66E+00	3.56E+03	0.0534	1.20E+03	9.08E+02	1.32E+00	1.67E-05	4.15E-05
	8.14E+01	7.73E-01	7.73E-01	7.73E-01	1.00E+03	1.70E+03	4.50E+02	1.18E-03	3.14E-03	2.65E+00	3.56E+03	0.0544	1.20E+03	9.08E+02	1.32E+00	1.68E-05	4.15E-05
	8.17E+01	7.69E-01	7.69E-01	7.69E-01	1.00E+03	1.70E+03	4.50E+02	1.19E-03	3.14E-03	2.64E+00	3.56E+03	0.0492	1.20E+03	9.08E+02	1.32E+00	1.68E-05	4.14E-05
	8.19E+01	7.66E-01	7.66E-01	7.66E-01	1.00E+03	1.70E+03	4.50E+02	1.19E-03	3.14E-03	2.63E+00	3.56E+03	0.0506	1.20E+03	9.08E+02	1.32E+00	1.69E-05	4.14E-05
	8.21E+01	7.62E-01	7.62E-01	7.62E-01	1.00E+03	1.69E+03	4.50E+02	1.20E-03	3.14E-03	2.63E+00	3.56E+03	0.0437	1.20E+03	9.08E+02	1.32E+00	1.69E-05	4.14E-05
	8.24E+01	7.58E-01	7.58E-01	7.58E-01	9.99E+02	1.69E+03	4.50E+02	1.20E-03	3.14E-03	2.62E+00	3.56E+03	0.0466	1.20E+03	9.07E+02	1.32E+00	1.70E-05	4.13E-05
	8.26E+01	7.54E-01	7.55E-01	7.54E-01	9.98E+02	1.69E+03	4.50E+02	1.21E-03	3.14E-03	2.61E+00	3.56E+03	0.0411	1.20E+03	9.07E+02	1.32E+00	1.70E-05	4.13E-05
	8.28E+01	7.51E-01	7.51E-01	7.51E-01	9.97E+02	1.68E+03	4.49E+02	1.21E-03	3.14E-03	2.60E+00	3.56E+03	0.0409	1.20E+03	9.07E+02	1.32E+00	1.70E-05	4.13E-05
	8.31E+01	7.47E-01	7.47E-01	7.47E-01	9.96E+02	1.68E+03	4.49E+02	1.21E-03	3.14E-03	2.59E+00	3.56E+03	0.0382	1.20E+03	9.07E+02	1.32E+00	1.71E-05	4.12E-05
	8.33E+01	7.44E-01	7.44E-01	7.44E-01	9.95E+02	1.68E+03	4.48E+02	1.22E-03	3.14E-03	2.58E+00	3.56E+03	0.0374	1.20E+03	9.06E+02	1.32E+00	1.71E-05	4.12E-05
	8.35E+01	7.40E-01	7.40E-01	7.40E-01	9.93E+02	1.67E+03	4.48E+02	1.22E-03	3.14E-03	2.57E+00	3.56E+03	0.0362	1.20E+03	9.06E+02	1.32E+00	1.72E-05	4.12E-05
	8.38E+01	7.37E-01	7.37E-01	7.37E-01	9.92E+02	1.67E+03	4.48E+02	1.23E-03	3.14E-03	2.56E+00	3.56E+03	0.0345	1.20E+03	9.06E+02	1.32E+00	1.72E-05	4.11E-05
	8.40E+01	7.33E-01	7.33E-01	7.33E-01	9.91E+02	1.67E+03	4.48E+02	1.23E-03	3.14E-03	2.55E+00	3.56E+03	0.0342	1.20E+03	9.06E+02	1.32E+00	1.73E-05	4.11E-05
	8.42E+01	7.30E-01	7.30E-01	7.30E-01	9.90E+02	1.66E+03	4.47E+02	1.24E-03	3.14E-03	2.54E+00	3.56E+03	0.0369	1.20E+03	9.06E+02	1.32E+00	1.73E-05	4.11E-05
	8.45E+01	7.26E-01	7.26E-01	7.26E-01	9.89E+02	1.66E+03	4.47E+02	1.24E-03	3.14E-03	2.53E+00	3.56E+03	0.031	1.19E+03	9.05E+02	1.32E+00	1.74E-05	4.10E-05
	8.47E+01	7.23E-01	7.23E-01	7.23E-01	9.88E+02	1.66E+03	4.47E+02	1.25E-03	3.14E-03	2.52E+00	3.56E+03	0.0327	1.19E+03	9.05E+02	1.32E+00	1.74E-05	4.10E-05
	8.49E+01	7.20E-01	7.20E-01	7.19E-01	9.87E+02	1.65E+03	4.47E+02	1.25E-03	3.14E-03	2.51E+00	3.56E+03	0.0319	1.19E+03	9.05E+02	1.32E+00	1.75E-05	4.10E-05
	8.52E+01	7.16E-01	7.16E-01	7.16E-01	9.86E+02	1.65E+03	4.46E+02	1.25E-03	3.14E-03	2.50E+00	3.56E+03	0.0303	1.19E+03	9.05E+02	1.32E+00	1.75E-05	4.09E-05
	8.54E+01	7.13E-01	7.13E-01	7.13E-01	9.84E+02	1.65E+03	4.46E+02	1.26E-03	3.14E-03	2.50E+00	3.56E+03	0.0281	1.19E+03	9.05E+02	1.32E+00	1.75E-05	4.09E-05
	8.56E+01	7.10E-01	7.10E-01	7.09E-01	9.83E+02	1.64E+03	4.46E+02	1.26E-03	3.14E-03	2.49E+00	3.56E+03	0.0278	1.19E+03	9.04E+02	1.32E+00	1.76E-05	4.09E-05
	8.59E+01	7.06E-01	7.06E-01	7.06E-01	9.82E+02	1.64E+03	4.45E+02	1.27E-03	3.14E-03	2.48E+00	3.56E+03	0.027	1.19E+03	9.04E+02	1.32E+00	1.76E-05	4.08E-05
	8.61E+01	7.03E-01	7.03E-01	7.03E-01	9.81E+02	1.64E+03	4.45E+02	1.27E-03	3.14E-03	2.47E+00	3.56E+03	0.027	1.19E+03	9.04E+02	1.32E+00	1.77E-05	4.08E-05
	8.64E+01	7.00E-01	7.00E-01	7.00E-01	9.80E+02	1.63E+03	4.45E+02	1.28E-03	3.14E-03	2.46E+00	3.56E+03	0.026	1.19E+03	9.04E+02	1.32E+00	1.77E-05	4.08E-05
	8.66E+01	6.97E-01	6.97E-01	6.97E-01	9.79E+02	1.63E+03	4.45E+02	1.28E-03	3.14E-03	2.45E+00	3.56E+03	0.0249	1.19E+03	9.04E+02	1.32E+00	1.78E-05	4.08E-05
	8.68E+01	6.94E-01	6.94E-01	6.94E-01	9.78E+02	1.63E+03	4.44E+02	1.28E-03	3.14E-03	2.44E+00	3.56E+03	0.0239	1.19E+03	9.03E+02	1.32E+00	1.78E-05	4.07E-05
	8.71E+01	6.90E-01	6.91E-01	6.90E-01	9.77E+02	1.62E+03	4.44E+02	1.29E-03	3.14E-03	2.44E+00	3.56E+03	0.0232	1.19E+03	9.03E+02	1.32E+00	1.79E-05	4.07E-05
	8.73E+01	6.87E-01	6.87E-01	6.87E-01	9.76E+02	1.62E+03	4.44E+02	1.29E-03	3.14E-03	2.43E+00	3.56E+03	0.0222	1.19E+03	9.03E+02	1.32E+00	1.79E-05	4.07E-05
	8.75E+01	6.84E-01	6.84E-01	6.84E-01	9.75E+02	1.62E+03	4.44E+02	1.30E-03	3.14E-03	2.42E+00	3.56E+03	0.0224	1.19E+03	9.03E+02	1.32E+00	1.79E-05	4.06E-05
	8.78E+01	6.81E-01	6.81E-01	6.81E-01	9.74E+02	1.61E+03	4.44E+02	1.30E-03	3.14E-03	2.41E+00	3.56E+03	0.0207	1.19E+03	9.03E+02	1.32E+00	1.80E-05	4.06E-05
	8.80E+01	6.78E-01	6.78E-01	6.78E-01	9.73E+02	1.61E+03	4.44E+02	1.31E-03	3.14E-03	2.40E+00	3.56E+03	0.0209	1.19E+03	9.02E+02	1.32E+00	1.80E-05	4.06E-05
	8.83E+01	6.75E-01	6.75E-01	6.75E-01	9.72E+02	1.61E+03	4.44E+02	1.31E-03	3.14E-03	2.39E+00	3.56E+03	0.0196	1.19E+03	9.02E+02	1.32E+00	1.81E-05	4.05E-05
	8.85E+01	6.72E-01	6.72E-01	6.72E-01	9.71E+02	1.60E+03	4.43E+02	1.32E-03	3.14E-03	2.39E+00	3.56E+03	0.0198	1.19E+03	9.02E+02	1.32E+00	1.81E-05	4.05E-05
	8.87E+01	6.69E-01	6.69E-01	6.69E-01	9.70E+02	1.60E+03	4.43E+02	1.32E-03	3.14E-03	2.38E+00	3.56E+03	0.019	1.19E+03	9.02E+02	1.32E+00	1.82E-05	4.05E-05
	8.90E+01	6.66E-01	6.66E-01	6.66E-01	9.69E+02	1.60E+03	4.43E+02	1.32E-03	3.14E-03	2.37E+00	3.56E+03	0.0187	1.19E+03	9.02E+02	1.32E+00	1.82E-05	4.05E-05
	8.92E+01	6.63E-01	6.63E-01	6.63E-01	9.68E+02	1.60E+03	4.43E+02	1.33E-03	3.14E-03	2.36E+00	3.56E+03	0.019	1.19E+03	9.01E+02	1.32E+00	1.83E-05	4.04E-05
	8.95E+01	6.60E-01	6.61E-01	6.60E-01	9.67E+02	1.59E+03	4.42E+02	1.33E-03	3.14E-03	2.36E+00	3.56E+03	0.0175	1.19E+03	9.01E+02	1.32E+00	1.83E-05	4.04E-05
	8.97E+01	6.58E-01	6.58E-01	6.57E-01	9.66E+02	1.59E+03	4.42E+02	1.34E-03	3.14E-03	2.35E+00	3.56E+03	0.0174	1.19E+03	9.01E+02	1.32E+00	1.83E-05	4.04E-05
	8.99E+01	6.55E-01	6.55E-01	6.55E-01	9.65E+02	1.59E+03	4.42E+02	1.34E-03	3.14E-03	2.34E+00	3.56E+03	0.0164	1.19E+03	9.01E+02	1.32E+00	1.84E-05	4.03E-05
	9.02E+01	6.52E-01	6.52E-01	6.52E-01	9.64E+02	1.58E+03	4.42E+02	1.35E-03	3.14E-03	2.33E+00	3.56E+03	0.0172	1.19E+03	9.01E+02	1.32E+00	1.84E-05	4.03E-05
	9.04E+01	6.49E-01	6.49E-01	6.49E-01	9.63E+02	1.58E+03	4.42E+02	1.35E-03	3.14E-03	2.32E+00	3.56E+03	0.0162	1.19E+03	9.01E+02	1.32E+00	1.85E-05	4.03E-05
	9.07E+01	6.46E-01	6.46E-01	6.46E-01	9.62E+02	1.58E+03	4.41E+02	1.36E-03	3.14E-03	2.32E+00	3.56E+03	0.0158	1.19E+03	9.00E+02	1.32E+00	1.85E-05	4.02E-05
	9.09E+01	6.44E-01	6.44E-01	6.44E-01	9.61E+02	1.58E+03	4.41E+02	1.36E-03	3.14E-03	2.31E+00	3.56E+03	0.0156	1.19E+03	9.00E+02	1.32E+00	1.86E-05	4.02E-05
	9.12E+01	6.41E-01	6.41E-01	6.41E-01	9.60E+02	1.57E+03	4.41E+02	1.36E-03	3.14E-03	2.30E+00	3.56E+03	0.0149	1.19E+03	9.00E+02	1.32E+00	1.86E-05	4.02E-05
	9.14E+01	6.38E-01	6.38E-01	6.38E-01	9.59E+02	1.57E+03	4.40E+02	1.37E-03	3.14E-03	2.29E+00	3.56E+03	0.0145	1.19E+03	9.00E+02	1.32E+00	1.86E-05	4.02E-05
	9.16E+01	6.35E-01	6.36E-01	6.35E-01	9.58E+02	1.57E+03	4.40E+02	1.37E-03	3.14E-03	2.29E+00	3.56E+03	0.0142	1.19E+03	9.00E+02	1.32E+00	1.87E-05	4.01E-05
	9.19E+01	6.33E-01	6.33E-01	6.33E-01	9.57E+02	1.57E+03	4.40E+02	1.38E-03	3.14E-03	2.28E+00	3.56E+03	0.0142	1.19E+03	8.99E+02	1.32E+00	1.87E-05	4.01E-05
	9.21E+01	6.30E-01	6.30E-01	6.30E-01	9.56E+02	1.56E+03	4.40E+02	1.38E-03	3.14E-03	2.27E+00	3.56E+03	0.0139	1.19E+03	8.99E+02	1.32E+00	1.88E-05	4.01E-05
	9.24E+01	6.27E-01	6.28E-01	6.27E-01	9.55E+02	1.56E+03	4.40E+02	1.39E-03	3.14E-03	2.27E+00	3.56E+03	0.0138	1.19E+03	8.99E+02	1.32E+00	1.88E-05	4.00E-05
	9.26E+01	6.25E-01	6.25E-01	6.25E-01	9.54E+02	1.56E+03	4.39E+02	1.39E-03	3.14E-03	2.26E+00	3.56E+03	0.0136	1.19E+03	8.99E+02	1.32E+00	1.89E-05	4.00E-05
	9.29E+01	6.22E-01	6.22E-01	6.22E-01	9.53E+02	1.55E+03	4.39E+02	1.39E-03	3.14E-03	2.25E+00	3.56E+03	0.0133	1.19E+03	8.99E+02	1.32E+00	1.89E-05	4.00E-05
	9.31E+01	6.20E-01	6.20E-01	6.20E-01	9.52E+02	1.55E+03	4.39E+02	1.40E-03	3.14E-03	2.24E+00	3.56E+03	0.0132	1.19E+03	8.98E+02	1.32E+00	1.89E-05	4.00E-05
	9.33E+01	6.17E-01	6.17E-01	6.17E-01	9.51E+02	1.55E+03	4.39E+02	1.40E-03	3.14E-03	2.24E+00	3.56E+03	0.0131	1.19E+03	8.98E+02	1.32E+00	1.90E-05	3.99E-05
	9.36E+01	6.15E-01	6.15E-01	6.15E-01	9.50E+02	1.55E+03	4.39E+02	1.41E-03	3.14E-03	2.23E+00	3.56E+03	0.0125	1.19E+03	8.98E+02	1.32E+00	1.90E-05	3.99E-05
	9.38E+01	6.12E-01	6.12E-01	6.12E-01	9.49E+02	1.54E+03	4.39E+02	1.41E-03	3.14E-03	2.22E+00	3.56E+03	0.0129	1.19E+03	8.98E+02	1.32E+00	1.91E-05	3.99E-05
	9.41E+01	6.10E-01	6.10E-01	6.10E-01	9.48E+02	1.54E+03	4.39E+02	1.42E-03	3.14E-03	2.22E+00	3.56E+03	0.0122	1.19E+03	8.98E+02	1.32E+00	1.91E-05	3.99E-05
	9.43E+01	6.07E-01	6.07E-01	6.07E-01	9.47E+02	1.54E+03	4.38E+02	1.42E-03	3.14E-03	2.21E+00	3.56E+03	0.0123	1.19E+03	8.98E+02	1.32E+00	1.92E-05	3.98E-05
	9.46E+01	6.05E-01	6.05E-01	6.05E-01	9.46E+02	1.54E+03	4.38E+02	1.43E-03	3.14E-03	2.20E+00	3.56E+03	0.012	1.19E+03	8.97E+02	1.32E+00	1.92E-05	3.98E-05
	9.48E+01	6.02E-01	6.03E-01	6.02E-01	9.45E+02	1.53E+03	4.38E+02	1.43E-03	3.14E-03	2.20E+00	3.56E+03	0.0116	1.19E+03	8.97E+02	1.32E+00	1.92E-05	3.98E-05
	9.51E+01	6.00E-01	6.00E-01	6.00E-01	9.44E+02	1.53E+03	4.38E+02	1.43E-03	3.14E-03	2.19E+00	3.56E+03	0.0115	1.19E+03	8.97E+02	1.32E+00	1.93E-05	3.97E-05
	9.53E+01	5.98E-01	5.98E-01	5.98E-01	9.43E+02	1.53E+03	4.38E+02	1.44E-03	3.14E-03	2.18E+00	3.56E+03	0.0111	1.19E+03	8.97E+02	1.32E+00	1.93E-05	3.97E-05
	9.55E+01	5.95E-01	5.95E-01	5.95E-01	9.43E+02	1.53E+03	4.37E+02	1.44E-03	3.14E-03	2.18E+00	3.56E+03	0.011	1.19E+03	8.97E+02	1.32E+00	1.94E-05	3.97E-05
	9.58E+01	5.93E-01	5.93E-01	5.93E-01	9.42E+02	1.52E+03	4.37E+02	1.45E-03	3.14E-03	2.17E+00	3.56E+03	0.011	1.19E+03	8.96E+02	1.32E+00	1.94E-05	3.97E-05
	9.60E+01	5.91E-01	5.91E-01	5.91E-01	9.41E+02	1.52E+03	4.37E+02	1.45E-03	3.14E-03	2.16E+00	3.56E+03	0.0105	1.19E+03	8.96E+02	1.32E+00	1.95E-05	3.96E-05
	9.63E+01	5.88E-01	5.88E-01	5.88E-01	9.40E+02	1.52E+03	4.38E+02	1.46E-03	3.14E-03	2.16E+00	3.56E+03	0.0105	1.19E+03	8.96E+02	1.32E+00	1.95E-05	3.96E-05
	9.65E+01	5.86E-01	5.86E-01	5.86E-01	9.39E+02	1.52E+03	4.37E+02	1.46E-03	3.14E-03	2.15E+00	3.56E+03	0.0105	1.19E+03	8.96E+02	1.32E+00	1.95E-05	3.96E-05
	9.68E+01	5.84E-01	5.84E-01	5.84E-01	9.38E+02	1.51E+03	4.37E+02	1.46E-03	3.14E-03	2.15E+00	3.56E+03	0.0103	1.19E+03	8.96E+02	1.32E+00	1.96E-05	3.96E-05
	9.70E+01	5.81E-01	5.82E-01	5.81E-01	9.37E+02	1.51E+03	4.37E+02	1.47E-03	3.14E-03	2.14E+00	3.56E+03	0.0102	1.19E+03	8.96E+02	1.32E+00	1.96E-05	3.95E-05
	9.73E+01	5.79E-01	5.79E-01	5.79E-01	9.36E+02	1.51E+03	4.37E+02	1.47E-03	3.14E-03	2.13E+00	3.56E+03	0.0102	1.18E+03	8.95E+02	1.32E+00	1.97E-05	3.95E-05
	9.75E+01	5.77E-01	5.77E-01	5.77E-01	9.35E+02	1.51E+03	4.36E+02	1.48E-03	3.14E-03	2.13E+00	3.56E+03	0.00981	1.18E+03	8.95E+02	1.32E+00	1.97E-05	3.95E-05
	9.78E+01	5.75E-01	5.75E-01	5.75E-01	9.35E+02	1.50E+03	4.36E+02	1.48E-03	3.14E-03	2.12E+00	3.56E+03	0.00974	1.18E+03	8.95E+02	1.32E+00	1.98E-05	3.95E-05
	9.80E+01	5.73E-01	5.73E-01	5.73E-01	9.34E+02	1.50E+03	4.37E+02	1.49E-03	3.14E-03	2.11E+00	3.56E+03	0.00955	1.18E+03	8.95E+02	1.32E+00	1.98E-05	3.94E-05
	9.83E+01	5.70E-01	5.71E-01	5.70E-01	9.33E+02	1.50E+03	4.37E+02	1.49E-03	3.14E-03	2.11E+00	3.56E+03	0.00946	1.18E+03	8.95E+02	1.32E+00	1.98E-05	3.94E-05
	9.85E+01	5.68E-01	5.68E-01	5.68E-01	9.32E+02	1.50E+03	4.36E+02	1.49E-03	3.14E-03	2.10E+00	3.56E+03	0.0093	1.18E+03	8.95E+02	1.32E+00	1.99E-05	3.94E-05
	9.88E+01	5.66E-01	5.66E-01	5.66E-01	9.31E+02	1.49E+03	4.36E+02	1.50E-03	3.14E-03	2.10E+00	3.56E+03	0.00908	1.18E+03	8.94E+02	1.32E+00	1.99E-05	3.94E-05
	9.90E+01	5.64E-01	5.64E-01	5.64E-01	9.30E+02	1.49E+03	4.36E+02	1.50E-03	3.14E-03	2.09E+00	3.56E+03	0.00903	1.18E+03	8.94E+02	1.32E+00	2.00E-05	3.93E-05
	9.93E+01	5.62E-01	5.62E-01	5.62E-01	9.29E+02	1.49E+03	4.36E+02	1.51E-03	3.14E-03	2.08E+00	3.56E+03	0.00885	1.18E+03	8.94E+02	1.32E+00	2.00E-05	3.93E-05
	9.95E+01	5.60E-01	5.60E-01	5.60E-01	9.29E+02	1.49E+03	4.36E+02	1.51E-03	3.14E-03	2.08E+00	3.56E+03	0.00868	1.18E+03	8.94E+02	1.32E+00	2.00E-05	3.93E-05
	9.97E+01	5.58E-01	5.58E-01	5.58E-01	9.28E+02	1.48E+03	4.35E+02	1.51E-03	3.14E-03	2.07E+00	3.56E+03	0.00865	1.18E+03	8.94E+02	1.32E+00	2.01E-05	3.93E-05
	1.00E+02	5.56E-01	5.56E-01	5.56E-01	9.27E+02	1.48E+03	4.35E+02	1.52E-03	3.14E-03	2.07E+00	3.56E+03	0.00848	1.18E+03	8.94E+02	1.32E+00	2.01E-05	3.93E-05
	1.00E+02	5.54E-01	5.54E-01	5.54E-01	9.26E+02	1.48E+03	4.35E+02	1.52E-03	3.14E-03	2.06E+00	3.56E+03	0.00836	1.18E+03	8.93E+02	1.32E+00	2.02E-05	3.92E-05
	1.00E+02	5.52E-01	5.52E-01	5.52E-01	9.25E+02	1.48E+03	4.35E+02	1.53E-03	3.14E-03	2.06E+00	3.56E+03	0.00825	1.18E+03	8.93E+02	1.32E+00	2.02E-05	3.92E-05
	1.01E+02	5.50E-01	5.50E-01	5.50E-01	9.24E+02	1.47E+03	4.35E+02	1.53E-03	3.14E-03	2.05E+00	3.56E+03	0.0082	1.18E+03	8.93E+02	1.32E+00	2.03E-05	3.92E-05
	1.01E+02	5.48E-01	5.48E-01	5.48E-01	9.24E+02	1.47E+03	4.35E+02	1.54E-03	3.14E-03	2.04E+00	3.56E+03	0.00803	1.18E+03	8.93E+02	1.32E+00	2.03E-05	3.92E-05
	1.01E+02	5.46E-01	5.46E-01	5.46E-01	9.23E+02	1.47E+03	4.35E+02	1.54E-03	3.14E-03	2.04E+00	3.56E+03	0.00804	1.18E+03	8.93E+02	1.32E+00	2.03E-05	3.91E-05
	1.01E+02	5.44E-01	5.44E-01	5.44E-01	9.22E+02	1.47E+03	4.35E+02	1.54E-03	3.14E-03	2.03E+00	3.56E+03	0.00787	1.18E+03	8.93E+02	1.32E+00	2.04E-05	3.91E-05
	1.02E+02	5.42E-01	5.42E-01	5.42E-01	9.21E+02	1.46E+03	4.35E+02	1.55E-03	3.14E-03	2.03E+00	3.56E+03	0.00773	1.18E+03	8.92E+02	1.32E+00	2.04E-05	3.91E-05
	1.02E+02	5.40E-01	5.40E-01	5.40E-01	9.20E+02	1.46E+03	4.35E+02	1.55E-03	3.14E-03	2.02E+00	3.56E+03	0.0077	1.18E+03	8.92E+02	1.32E+00	2.05E-05	3.91E-05
	1.02E+02	5.38E-01	5.38E-01	5.38E-01	9.20E+02	1.46E+03	4.35E+02	1.56E-03	3.14E-03	2.02E+00	3.56E+03	0.00748	1.18E+03	8.92E+02	1.32E+00	2.05E-05	3.91E-05
	1.02E+02	5.36E-01	5.36E-01	5.36E-01	9.19E+02	1.46E+03	4.35E+02	1.56E-03	3.14E-03	2.01E+00	3.56E+03	0.00745	1.18E+03	8.92E+02	1.32E+00	2.05E-05	3.90E-05
	1.03E+02	5.34E-01	5.34E-01	5.34E-01	9.18E+02	1.45E+03	4.34E+02	1.56E-03	3.14E-03	2.01E+00	3.56E+03	0.00724	1.18E+03	8.92E+02	1.32E+00	2.06E-05	3.90E-05
	1.03E+02	5.32E-01	5.32E-01	5.32E-01	9.17E+02	1.45E+03	4.34E+02	1.57E-03	3.14E-03	2.00E+00	3.56E+03	0.00719	1.18E+03	8.92E+02	1.32E+00	2.06E-05	3.90E-05
	1.03E+02	5.30E-01	5.31E-01	5.30E-01	9.16E+02	1.45E+03	4.34E+02	1.57E-03	3.14E-03	2.00E+00	3.56E+03	0.00714	1.18E+03	8.91E+02	1.32E+00	2.07E-05	3.90E-05
	1.04E+02	5.29E-01	5.29E-01	5.29E-01	9.16E+02	1.45E+03	4.34E+02	1.58E-03	3.14E-03	1.99E+00	3.56E+03	0.00703	1.18E+03	8.91E+02	1.32E+00	2.07E-05	3.89E-05
	1.04E+02	5.27E-01	5.27E-01	5.27E-01	9.15E+02	1.45E+03	4.33E+02	1.58E-03	3.14E-03	1.99E+00	3.56E+03	0.00688	1.18E+03	8.91E+02	1.32E+00	2.07E-05	3.89E-05
	1.04E+02	5.25E-01	5.25E-01	5.25E-01	9.14E+02	1.44E+03	4.33E+02	1.59E-03	3.14E-03	1.98E+00	3.56E+03	0.00678	1.18E+03	8.91E+02	1.32E+00	2.08E-05	3.89E-05
	1.04E+02	5.23E-01	5.23E-01	5.23E-01	9.13E+02	1.44E+03	4.33E+02	1.59E-03	3.14E-03	1.98E+00	3.56E+03	0.00674	1.18E+03	8.91E+02	1.32E+00	2.08E-05	3.89E-05
	1.05E+02	5.21E-01	5.22E-01	5.21E-01	9.13E+02	1.44E+03	4.33E+02	1.59E-03	3.14E-03	1.97E+00	3.56E+03	0.00662	1.18E+03	8.91E+02	1.32E+00	2.09E-05	3.89E-05
	1.05E+02	5.20E-01	5.20E-01	5.20E-01	9.12E+02	1.44E+03	4.33E+02	1.60E-03	3.14E-03	1.97E+00	3.56E+03	0.00652	1.18E+03	8.91E+02	1.32E+00	2.09E-05	3.88E-05
	1.05E+02	5.18E-01	5.18E-01	5.18E-01	9.11E+02	1.43E+03	4.33E+02	1.60E-03	3.14E-03	1.96E+00	3.56E+03	0.00652	1.18E+03	8.90E+02	1.33E+00	2.10E-05	3.88E-05
	1.05E+02	5.16E-01	5.16E-01	5.16E-01	9.10E+02	1.43E+03	4.33E+02	1.61E-03	3.14E-03	1.96E+00	3.56E+03	0.00642	1.18E+03	8.90E+02	1.33E+00	2.10E-05	3.88E-05
	1.06E+02	5.14E-01	5.15E-01	5.14E-01	9.10E+02	1.43E+03	4.32E+02	1.61E-03	3.14E-03	1.95E+00	3.56E+03	0.00636	1.18E+03	8.90E+02	1.33E+00	2.10E-05	3.88E-05
	1.06E+02	5.13E-01	5.13E-01	5.13E-01	9.09E+02	1.43E+03	4.32E+02	1.61E-03	3.14E-03	1.95E+00	3.56E+03	0.00618	1.18E+03	8.90E+02	1.33E+00	2.11E-05	3.88E-05
	1.06E+02	5.11E-01	5.11E-01	5.11E-01	9.08E+02	1.43E+03	4.32E+02	1.62E-03	3.14E-03	1.94E+00	3.56E+03	0.0062	1.18E+03	8.90E+02	1.33E+00	2.11E-05	3.88E-05
	1.06E+02	5.09E-01	5.10E-01	5.09E-01	9.07E+02	1.42E+03	4.31E+02	1.62E-03	3.14E-03	1.94E+00	3.56E+03	0.0061	1.18E+03	8.90E+02	1.33E+00	2.12E-05	3.87E-05
	1.07E+02	5.08E-01	5.08E-01	5.08E-01	9.07E+02	1.42E+03	4.31E+02	1.63E-03	3.14E-03	1.93E+00	3.56E+03	0.00605	1.18E+03	8.89E+02	1.33E+00	2.12E-05	3.87E-05
	1.07E+02	5.06E-01	5.06E-01	5.06E-01	9.06E+02	1.42E+03	4.31E+02	1.63E-03	3.14E-03	1.93E+00	3.56E+03	0.00598	1.18E+03	8.89E+02	1.33E+00	2.12E-05	3.87E-05
	1.07E+02	5.04E-01	5.05E-01	5.04E-01	9.05E+02	1.42E+03	4.31E+02	1.63E-03	3.14E-03	1.92E+00	3.56E+03	0.00588	1.18E+03	8.89E+02	1.33E+00	2.13E-05	3.87E-05
	1.07E+02	5.03E-01	5.03E-01	5.03E-01	9.04E+02	1.42E+03	4.31E+02	1.64E-03	3.14E-03	1.92E+00	3.56E+03	0.00579	1.18E+03	8.89E+02	1.33E+00	2.13E-05	3.87E-05
	1.08E+02	5.01E-01	5.01E-01	5.01E-01	9.04E+02	1.41E+03	4.31E+02	1.64E-03	3.14E-03	1.91E+00	3.56E+03	0.00575	1.18E+03	8.89E+02	1.33E+00	2.14E-05	3.86E-05
	1.08E+02	5.00E-01	5.00E-01	5.00E-01	9.03E+02	1.41E+03	4.31E+02	1.65E-03	3.14E-03	1.91E+00	3.56E+03	0.00572	1.18E+03	8.89E+02	1.33E+00	2.14E-05	3.86E-05
	1.08E+02	4.98E-01	4.98E-01	4.98E-01	9.02E+02	1.41E+03	4.31E+02	1.65E-03	3.14E-03	1.90E+00	3.56E+03	0.00567	1.18E+03	8.89E+02	1.33E+00	2.14E-05	3.86E-05
	1.08E+02	4.96E-01	4.97E-01	4.96E-01	9.02E+02	1.41E+03	4.31E+02	1.65E-03	3.14E-03	1.90E+00	3.56E+03	0.00561	1.18E+03	8.88E+02	1.33E+00	2.15E-05	3.86E-05
	1.09E+02	4.95E-01	4.95E-01	4.95E-01	9.01E+02	1.41E+03	4.31E+02	1.66E-03	3.14E-03	1.89E+00	3.56E+03	0.00552	1.18E+03	8.88E+02	1.33E+00	2.15E-05	3.86E-05
	1.09E+02	4.93E-01	4.93E-01	4.93E-01	9.00E+02	1.40E+03	4.30E+02	1.66E-03	3.14E-03	1.89E+00	3.56E+03	0.00548	1.18E+03	8.88E+02	1.33E+00	2.16E-05	3.86E-05
	1.09E+02	4.92E-01	4.92E-01	4.92E-01	8.99E+02	1.40E+03	4.30E+02	1.67E-03	3.14E-03	1.89E+00	3.56E+03	0.00538	1.18E+03	8.88E+02	1.33E+00	2.16E-05	3.85E-05
	1.09E+02	4.90E-01	4.90E-01	4.90E-01	8.99E+02	1.40E+03	4.30E+02	1.67E-03	3.14E-03	1.88E+00	3.56E+03	0.00536	1.18E+03	8.88E+02	1.33E+00	2.16E-05	3.85E-05
	1.10E+02	4.89E-01	4.89E-01	4.89E-01	8.98E+02	1.40E+03	4.29E+02	1.67E-03	3.14E-03	1.88E+00	3.56E+03	0.00522	1.18E+03	8.88E+02	1.33E+00	2.17E-05	3.85E-05
	1.10E+02	4.87E-01	4.87E-01	4.87E-01	8.97E+02	1.40E+03	4.29E+02	1.68E-03	3.14E-03	1.87E+00	3.56E+03	0.00518	1.18E+03	8.88E+02	1.33E+00	2.17E-05	3.85E-05
	1.10E+02	4.86E-01	4.86E-01	4.86E-01	8.97E+02	1.39E+03	4.29E+02	1.68E-03	3.14E-03	1.87E+00	3.56E+03	0.00515	1.18E+03	8.87E+02	1.33E+00	2.17E-05	3.85E-05
	1.10E+02	4.84E-01	4.84E-01	4.84E-01	8.96E+02	1.39E+03	4.28E+02	1.68E-03	3.14E-03	1.86E+00	3.56E+03	0.00507	1.18E+03	8.87E+02	1.33E+00	2.18E-05	3.84E-05
	1.11E+02	4.83E-01	4.83E-01	4.83E-01	8.95E+02	1.39E+03	4.28E+02	1.69E-03	3.14E-03	1.86E+00	3.56E+03	0.00501	1.18E+03	8.87E+02	1.33E+00	2.18E-05	3.84E-05
	1.11E+02	4.81E-01	4.81E-01	4.81E-01	8.95E+02	1.39E+03	4.28E+02	1.69E-03	3.14E-03	1.86E+00	3.56E+03	0.00495	1.18E+03	8.87E+02	1.33E+00	2.19E-05	3.84E-05
	1.11E+02	4.80E-01	4.80E-01	4.80E-01	8.94E+02	1.39E+03	4.28E+02	1.70E-03	3.14E-03	1.85E+00	3.56E+03	0.00486	1.18E+03	8.87E+02	1.33E+00	2.19E-05	3.84E-05
	1.11E+02	4.78E-01	4.78E-01	4.78E-01	8.93E+02	1.38E+03	4.27E+02	1.70E-03	3.14E-03	1.85E+00	3.56E+03	0.00483	1.18E+03	8.87E+02	1.33E+00	2.19E-05	3.84E-05
	1.12E+02	4.77E-01	4.77E-01	4.77E-01	8.93E+02	1.38E+03	4.27E+02	1.70E-03	3.14E-03	1.84E+00	3.56E+03	0.00478	1.18E+03	8.87E+02	1.33E+00	2.20E-05	3.84E-05
	1.12E+02	4.76E-01	4.76E-01	4.75E-01	8.92E+02	1.38E+03	4.27E+02	1.71E-03	3.14E-03	1.84E+00	3.56E+03	0.00472	1.18E+03	8.86E+02	1.33E+00	2.20E-05	3.83E-05
	1.12E+02	4.74E-01	4.74E-01	4.74E-01	8.91E+02	1.38E+03	4.27E+02	1.71E-03	3.14E-03	1.83E+00	3.56E+03	0.00469	1.18E+03	8.86E+02	1.33E+00	2.21E-05	3.83E-05
	1.12E+02	4.73E-01	4.73E-01	4.73E-01	8.91E+02	1.38E+03	4.27E+02	1.72E-03	3.14E-03	1.83E+00	3.56E+03	0.00463	1.18E+03	8.86E+02	1.33E+00	2.21E-05	3.83E-05
	1.13E+02	4.71E-01	4.71E-01	4.71E-01	8.90E+02	1.38E+03	4.26E+02	1.72E-03	3.14E-03	1.83E+00	3.56E+03	0.00458	1.18E+03	8.86E+02	1.33E+00	2.21E-05	3.83E-05
	1.13E+02	4.70E-01	4.70E-01	4.70E-01	8.89E+02	1.37E+03	4.26E+02	1.72E-03	3.14E-03	1.82E+00	3.56E+03	0.00458	1.18E+03	8.86E+02	1.33E+00	2.22E-05	3.83E-05
	1.13E+02	4.69E-01	4.69E-01	4.69E-01	8.89E+02	1.37E+03	4.26E+02	1.73E-03	3.14E-03	1.82E+00	3.56E+03	0.00454	1.18E+03	8.86E+02	1.33E+00	2.22E-05	3.83E-05
	1.13E+02	4.67E-01	4.67E-01	4.67E-01	8.88E+02	1.37E+03	4.25E+02	1.73E-03	3.14E-03	1.81E+00	3.56E+03	0.0045	1.18E+03	8.86E+02	1.33E+00	2.22E-05	3.82E-05
	1.14E+02	4.66E-01	4.66E-01	4.66E-01	8.87E+02	1.37E+03	4.25E+02	1.73E-03	3.14E-03	1.81E+00	3.56E+03	0.00445	1.17E+03	8.86E+02	1.33E+00	2.23E-05	3.82E-05
	1.14E+02	4.65E-01	4.65E-01	4.65E-01	8.87E+02	1.37E+03	4.25E+02	1.74E-03	3.14E-03	1.81E+00	3.56E+03	0.00436	1.17E+03	8.85E+02	1.33E+00	2.23E-05	3.82E-05
	1.14E+02	4.63E-01	4.63E-01	4.63E-01	8.86E+02	1.37E+03	4.25E+02	1.74E-03	3.14E-03	1.80E+00	3.56E+03	0.00436	1.17E+03	8.85E+02	1.33E+00	2.23E-05	3.82E-05
	1.14E+02	4.62E-01	4.62E-01	4.62E-01	8.86E+02	1.36E+03	4.24E+02	1.75E-03	3.14E-03	1.80E+00	3.56E+03	0.00428	1.17E+03	8.85E+02	1.33E+00	2.24E-05	3.82E-05
	1.15E+02	4.61E-01	4.61E-01	4.61E-01	8.85E+02	1.36E+03	4.24E+02	1.75E-03	3.14E-03	1.80E+00	3.56E+03	0.00424	1.17E+03	8.85E+02	1.33E+00	2.24E-05	3.82E-05
	1.15E+02	4.59E-01	4.59E-01	4.59E-01	8.84E+02	1.36E+03	4.24E+02	1.75E-03	3.14E-03	1.79E+00	3.56E+03	0.0042	1.17E+03	8.85E+02	1.33E+00	2.25E-05	3.82E-05
	1.15E+02	4.58E-01	4.58E-01	4.58E-01	8.84E+02	1.36E+03	4.24E+02	1.76E-03	3.14E-03	1.79E+00	3.56E+03	0.00414	1.17E+03	8.85E+02	1.33E+00	2.25E-05	3.81E-05
	1.16E+02	4.57E-01	4.57E-01	4.57E-01	8.83E+02	1.36E+03	4.24E+02	1.76E-03	3.14E-03	1.78E+00	3.56E+03	0.00409	1.17E+03	8.85E+02	1.33E+00	2.25E-05	3.81E-05
	1.16E+02	4.56E-01	4.56E-01	4.56E-01	8.82E+02	1.36E+03	4.23E+02	1.76E-03	3.14E-03	1.78E+00	3.56E+03	0.00408	1.17E+03	8.84E+02	1.33E+00	2.26E-05	3.81E-05
	1.16E+02	4.54E-01	4.54E-01	4.54E-01	8.82E+02	1.35E+03	4.23E+02	1.77E-03	3.14E-03	1.78E+00	3.56E+03	0.00402	1.17E+03	8.84E+02	1.33E+00	2.26E-05	3.81E-05
	1.16E+02	4.53E-01	4.53E-01	4.53E-01	8.81E+02	1.35E+03	4.23E+02	1.77E-03	3.14E-03	1.77E+00	3.56E+03	0.00398	1.17E+03	8.84E+02	1.33E+00	2.26E-05	3.81E-05
	1.17E+02	4.52E-01	4.52E-01	4.52E-01	8.81E+02	1.35E+03	4.22E+02	1.77E-03	3.14E-03	1.77E+00	3.56E+03	0.00398	1.17E+03	8.84E+02	1.33E+00	2.27E-05	3.81E-05
	1.17E+02	4.51E-01	4.51E-01	4.51E-01	8.80E+02	1.35E+03	4.22E+02	1.78E-03	3.14E-03	1.77E+00	3.56E+03	0.00391	1.17E+03	8.84E+02	1.33E+00	2.27E-05	3.80E-05
	1.17E+02	4.49E-01	4.50E-01	4.49E-01	8.79E+02	1.35E+03	4.22E+02	1.78E-03	3.14E-03	1.76E+00	3.56E+03	0.00387	1.17E+03	8.84E+02	1.33E+00	2.27E-05	3.80E-05
	1.17E+02	4.48E-01	4.48E-01	4.48E-01	8.79E+02	1.35E+03	4.22E+02	1.79E-03	3.14E-03	1.76E+00	3.56E+03	0.00382	1.17E+03	8.84E+02	1.33E+00	2.28E-05	3.80E-05
	1.18E+02	4.47E-01	4.47E-01	4.47E-01	8.78E+02	1.34E+03	4.21E+02	1.79E-03	3.14E-03	1.76E+00	3.56E+03	0.00379	1.17E+03	8.84E+02	1.33E+00	2.28E-05	3.80E-05
	1.18E+02	4.46E-01	4.46E-01	4.46E-01	8.78E+02	1.34E+03	4.21E+02	1.79E-03	3.14E-03	1.75E+00	3.56E+03	0.00377	1.17E+03	8.83E+02	1.33E+00	2.28E-05	3.80E-05
	1.18E+02	4.45E-01	4.45E-01	4.45E-01	8.77E+02	1.34E+03	4.21E+02	1.80E-03	3.14E-03	1.75E+00	3.56E+03	0.00372	1.17E+03	8.83E+02	1.33E+00	2.29E-05	3.80E-05
	1.18E+02	4.44E-01	4.44E-01	4.43E-01	8.77E+02	1.34E+03	4.21E+02	1.80E-03	3.14E-03	1.75E+00	3.56E+03	0.00367	1.17E+03	8.83E+02	1.33E+00	2.29E-05	3.80E-05
	1.19E+02	4.42E-01	4.42E-01	4.42E-01	8.76E+02	1.34E+03	4.21E+02	1.80E-03	3.14E-03	1.74E+00	3.56E+03	0.00363	1.17E+03	8.83E+02	1.33E+00	2.30E-05	3.79E-05
	1.19E+02	4.41E-01	4.41E-01	4.41E-01	8.75E+02	1.34E+03	4.20E+02	1.81E-03	3.14E-03	1.74E+00	3.56E+03	0.0036	1.17E+03	8.83E+02	1.33E+00	2.30E-05	3.79E-05
	1.19E+02	4.40E-01	4.40E-01	4.40E-01	8.75E+02	1.33E+03	4.20E+02	1.81E-03	3.14E-03	1.74E+00	3.56E+03	0.00358	1.17E+03	8.83E+02	1.33E+00	2.30E-05	3.79E-05
	1.19E+02	4.39E-01	4.39E-01	4.39E-01	8.74E+02	1.33E+03	4.20E+02	1.81E-03	3.14E-03	1.73E+00	3.56E+03	0.00353	1.17E+03	8.83E+02	1.33E+00	2.31E-05	3.79E-05
	1.20E+02	4.38E-01	4.38E-01	4.38E-01	8.74E+02	1.33E+03	4.20E+02	1.82E-03	3.14E-03	1.73E+00	3.56E+03	0.0035	1.17E+03	8.83E+02	1.33E+00	2.31E-05	3.79E-05
	1.20E+02	4.37E-01	4.37E-01	4.37E-01	8.73E+02	1.33E+03	4.20E+02	1.82E-03	3.14E-03	1.73E+00	3.56E+03	0.0035	1.17E+03	8.82E+02	1.33E+00	2.31E-05	3.79E-05
	1.20E+02	4.36E-01	4.36E-01	4.36E-01	8.73E+02	1.33E+03	4.20E+02	1.82E-03	3.14E-03	1.72E+00	3.56E+03	0.00344	1.17E+03	8.82E+02	1.33E+00	2.32E-05	3.79E-05
	1.20E+02	4.35E-01	4.35E-01	4.35E-01	8.72E+02	1.33E+03	4.20E+02	1.83E-03	3.14E-03	1.72E+00	3.56E+03	0.00342	1.17E+03	8.82E+02	1.33E+00	2.32E-05	3.78E-05
	1.21E+02	4.33E-01	4.34E-01	4.33E-01	8.72E+02	1.33E+03	4.19E+02	1.83E-03	3.14E-03	1.72E+00	3.56E+03	0.00338	1.17E+03	8.82E+02	1.33E+00	2.32E-05	3.78E-05
	1.21E+02	4.32E-01	4.33E-01	4.32E-01	8.71E+02	1.32E+03	4.19E+02	1.83E-03	3.14E-03	1.71E+00	3.56E+03	0.00335	1.17E+03	8.82E+02	1.33E+00	2.33E-05	3.78E-05
	1.21E+02	4.31E-01	4.31E-01	4.31E-01	8.70E+02	1.32E+03	4.19E+02	1.84E-03	3.14E-03	1.71E+00	3.56E+03	0.00331	1.17E+03	8.82E+02	1.33E+00	2.33E-05	3.78E-05
