# Supplementary material for: Research on combustion and emissions of heavy duty diesel engines under low-speed and low-load conditions in low temperature environments
Source: PLoS One. 2025 Feb 21;20(2):e0318933. doi: 10.1371/journal.pone.0318933 (PMC11844864; doi:10.1371/journal.pone.0318933)
Supplement: S1 File — (ZIP) [file pone.0318933.s001.zip › 1000rpm_30%/3-tigaojinqiwendu/Tin282K/amr.out]

# CONVERGE Release Build 2.3.20/  Jan 30, 2017        Run Date:Wed Aug 30 10:44:59 2023
# column       1                2                3 
#          Crank    subgrid_scale    subgrid_scale 
#                     Temperature         Velocity 
#                        Region_0         Region_0 
  -2.9933924e+01    5.0000000e+00               -1 
  -2.9496851e+01    5.0000000e+00               -1 
  -2.9147193e+01    5.0000000e+00               -1 
  -2.8710120e+01    5.0000000e+00               -1 
  -2.8360461e+01    5.0000000e+00               -1 
  -2.7923389e+01    5.0000000e+00               -1 
  -2.7573730e+01    5.0000000e+00               -1 
  -2.7136657e+01    5.0000000e+00               -1 
  -2.6786999e+01    5.0000000e+00               -1 
  -2.6349926e+01    5.0000000e+00               -1 
  -2.6000268e+01    5.0000000e+00               -1 
  -2.5720541e+01    5.0000000e+00               -1 
  -2.5370883e+01    5.0000000e+00               -1 
  -2.5091156e+01    5.0000000e+00               -1 
  -2.4741498e+01    5.0000000e+00               -1 
  -2.4461771e+01    5.0000000e+00               -1 
  -2.4112113e+01    5.0000000e+00               -1 
  -2.3675040e+01    5.0000000e+00               -1 
  -2.3325382e+01    5.0000000e+00               -1 
  -2.3045655e+01    5.0000000e+00               -1 
  -2.2695997e+01    5.0000000e+00               -1 
  -2.2416270e+01    5.0000000e+00               -1 
  -2.2066612e+01    5.0000000e+00               -1 
  -2.1786885e+01    5.0000000e+00               -1 
  -2.1437227e+01    5.0000000e+00               -1 
  -2.1157501e+01    5.0000000e+00               -1 
  -2.0807842e+01    5.0000000e+00               -1 
  -2.0528116e+01    5.0000000e+00               -1 
  -2.0178457e+01    5.0000000e+00               -1 
  -1.9898731e+01    5.0000000e+00               -1 
  -1.9813674e+01    5.0000000e+00               -1 
  -1.9745629e+01    5.0000000e+00               -1 
  -1.9660573e+01    5.0000000e+00               -1 
  -1.9592528e+01    5.0000000e+00               -1 
  -1.9507471e+01    5.0000000e+00               -1 
  -1.9401151e+01    5.0000000e+00               -1 
  -1.9316094e+01    5.0000000e+00               -1 
  -1.9248049e+01    5.0000000e+00               -1 
  -1.9193613e+01    5.0000000e+00               -1 
  -1.9125568e+01    5.0000000e+00               -1 
  -1.9040511e+01    5.0000000e+00               -1 
  -1.8934191e+01    5.0000000e+00               -1 
  -1.8849134e+01    5.0000000e+00               -1 
  -1.8742814e+01    5.0000000e+00               -1 
  -1.8609913e+01    5.0000000e+00               -1 
  -1.8503593e+01    5.0000000e+00               -1 
  -1.8500000e+01    5.0000000e+00               -1 
  -1.8343670e+01    5.0000000e+00               -1 
  -1.8218606e+01    5.0000000e+00               -1 
  -1.8118555e+01    5.0000000e+00               -1 
  -1.7993492e+01    5.0000000e+00               -1 
  -1.7837714e+01    5.0000000e+00               -1 
  -1.7713093e+01    5.0000000e+00               -1 
  -1.7613395e+01    5.0000000e+00               -1 
  -1.7489380e+01    5.0000000e+00               -1 
  -1.7377202e+01    5.0000000e+00               -1 
  -1.7278992e+01    5.0000000e+00               -1 
  -1.7183440e+01    5.0000000e+00               -1 
  -1.7085370e+01    5.0000000e+00               -1 
  -1.7000000e+01    5.0000000e+00               -1 
  -1.6894452e+01    5.0000000e+00               -1 
  -1.6784492e+01    5.0000000e+00               -1 
  -1.6670327e+01    5.0000000e+00               -1 
  -1.6549009e+01    5.0000000e+00               -1 
  -1.6421549e+01    5.0000000e+00               -1 
  -1.6286727e+01    5.0000000e+00               -1 
  -1.6178870e+01    5.0000000e+00               -1 
  -1.6092584e+01    5.0000000e+00               -1 
  -1.6023555e+01    5.0000000e+00               -1 
  -1.5937269e+01    5.0000000e+00               -1 
  -1.5868240e+01    5.0000000e+00               -1 
  -1.5781955e+01    5.0000000e+00               -1 
  -1.5674097e+01    5.0000000e+00               -1 
  -1.5539276e+01    5.0000000e+00               -1 
  -1.5385907e+01    5.0000000e+00               -1 
  -1.5263212e+01    5.0000000e+00               -1 
  -1.5109844e+01    5.0000000e+00               -1 
  -1.5004856e+01    5.0000000e+00               -1 
  -1.4873622e+01    5.0000000e+00    5.0000000e+00 
  -1.4787347e+01    5.0000000e+00    5.0000000e+00 
  -1.4718327e+01    5.0000000e+00    5.0000000e+00 
  -1.4632143e+01    5.0000000e+00    5.0000000e+00 
  -1.4546013e+01    5.0000000e+00    5.0000000e+00 
  -1.4459930e+01    5.0000000e+00    5.0000000e+00 
  -1.4373892e+01    5.0000000e+00    5.0000000e+00 
  -1.4266345e+01    5.0000000e+00    5.0000000e+00 
  -1.4131912e+01    5.0000000e+00    5.0000000e+00 
  -1.4024365e+01    5.0000000e+00    5.0000000e+00 
  -1.3889931e+01    5.0000000e+00    5.0000000e+00 
  -1.3782384e+01    5.0000000e+00    5.0000000e+00 
  -1.3647951e+01    5.0000000e+00    5.0000000e+00 
  -1.3540404e+01    5.0000000e+00    5.0000000e+00 
  -1.3405970e+01    5.0000000e+00    5.0000000e+00 
  -1.3298423e+01    5.0000000e+00    5.0000000e+00 
  -1.3163990e+01    5.0000000e+00    5.0000000e+00 
  -1.3056443e+01    5.0000000e+00    5.0000000e+00 
  -1.2922009e+01    5.0000000e+00    5.0000000e+00 
  -1.2814462e+01    5.0000000e+00    5.0000000e+00 
  -1.2680028e+01    5.0000000e+00    5.0000000e+00 
  -1.2572482e+01    5.0000000e+00    5.0000000e+00 
  -1.2438048e+01    5.0000000e+00    5.0000000e+00 
  -1.2330501e+01    5.0000000e+00    5.0000000e+00 
  -1.2196067e+01    5.0000000e+00    5.0000000e+00 
  -1.2088520e+01    5.0000000e+00    5.0000000e+00 
  -1.1954087e+01    5.0000000e+00    5.0000000e+00 
  -1.1846540e+01    5.0000000e+00    5.0000000e+00 
  -1.1712106e+01    5.0000000e+00    5.0000000e+00 
  -1.1604559e+01    5.0000000e+00    5.0000000e+00 
  -1.1470126e+01    5.0000000e+00    5.0000000e+00 
  -1.1362579e+01    5.0000000e+00    5.0000000e+00 
  -1.1228145e+01    5.0000000e+00    5.0000000e+00 
  -1.1120598e+01    5.0000000e+00    5.0000000e+00 
  -1.0986165e+01    5.0000000e+00    5.0000000e+00 
  -1.0878618e+01    5.0000000e+00    5.0000000e+00 
  -1.0744184e+01    5.0000000e+00    5.0000000e+00 
  -1.0636637e+01    5.0000000e+00    5.0000000e+00 
  -1.0502204e+01    5.0000000e+00    5.0000000e+00 
  -1.0394657e+01    5.0000000e+00    5.0000000e+00 
  -1.0260223e+01    5.0000000e+00    5.0000000e+00 
  -1.0152676e+01    5.0000000e+00    5.0000000e+00 
  -1.0085459e+01    5.0000000e+00    5.0000000e+00 
  -1.0001438e+01    5.0000000e+00    5.0000000e+00 
  -9.8964120e+00    5.0000000e+00    5.0000000e+00 
  -9.8123909e+00    5.0000000e+00    5.0000000e+00 
  -9.7073647e+00    5.0000000e+00    5.0000000e+00 
  -9.5760818e+00    5.0000000e+00    5.0000000e+00 
  -9.4134433e+00    5.0000000e+00    5.0000000e+00 
  -9.2833325e+00    5.0000000e+00    5.0000000e+00 
  -9.1218144e+00    5.0000000e+00    5.0000000e+00 
  -8.9925999e+00    5.0000000e+00    5.0000000e+00 
  -8.8311347e+00    5.0000000e+00    5.0000000e+00 
  -8.7019625e+00    5.0000000e+00    5.0000000e+00 
  -8.5457306e+00    5.0000000e+00    5.0000000e+00 
  -8.4207451e+00    5.0000000e+00    5.0000000e+00 
  -8.2645132e+00    5.0000000e+00    5.0000000e+00 
  -8.1395277e+00    5.0000000e+00    5.0000000e+00 
  -7.9919893e+00    5.0000000e+00    5.0000000e+00 
  -7.8739586e+00    5.0000000e+00    5.0000000e+00 
  -7.7265790e+00    5.0000000e+00    5.0000000e+00 
  -7.5793291e+00    5.0000000e+00    5.0000000e+00 
  -7.4615292e+00    5.0000000e+00    5.0000000e+00 
  -7.3143817e+00    5.0000000e+00    5.0000000e+00 
  -7.1673552e+00    5.0000000e+00    5.0000000e+00 
  -7.0497340e+00    5.0000000e+00    5.0000000e+00 
  -6.9028279e+00    5.0000000e+00    5.0000000e+00 
  -6.7560245e+00    5.0000000e+00    5.0000000e+00 
  -6.6093040e+00    5.0000000e+00    5.0000000e+00 
  -6.4626622e+00    5.0000000e+00    5.0000000e+00 
  -6.3160937e+00    5.0000000e+00    5.0000000e+00 
  -6.1695923e+00    5.0000000e+00    5.0000000e+00 
  -6.0231593e+00    5.0000000e+00    5.0000000e+00 
  -5.8767951e+00    5.0000000e+00    5.0000000e+00 
  -5.7304980e+00    5.0000000e+00    5.0000000e+00 
  -5.5842656e+00    5.0000000e+00    5.0000000e+00 
  -5.4380947e+00    5.0000000e+00    5.0000000e+00 
  -5.2919858e+00    5.0000000e+00    5.0000000e+00 
  -5.1459379e+00    5.0000000e+00    5.0000000e+00 
  -4.9999480e+00    5.0000000e+00    5.0000000e+00 
  -4.8540169e+00    5.0000000e+00    5.0000000e+00 
  -4.7605698e+00    5.0000000e+00    5.0000000e+00 
  -4.7031109e+00    5.0000000e+00    5.0000000e+00 
  -4.6312874e+00    5.0000000e+00    5.0000000e+00 
  -4.5807199e+00    5.0000000e+00    5.0000000e+00 
  -4.5175106e+00    5.0000000e+00    5.0000000e+00 
  -4.4735411e+00    5.0000000e+00    5.0000000e+00 
  -4.4368510e+00    5.0000000e+00    5.0000000e+00 
  -4.3981383e+00    5.0000000e+00    5.0000000e+00 
  -4.3575123e+00    5.0000000e+00    5.0000000e+00 
  -4.3266738e+00    5.0000000e+00    5.0000000e+00 
  -4.2930707e+00    5.0000000e+00    5.0000000e+00 
  -4.2568964e+00    5.0000000e+00    5.0000000e+00 
  -4.2174526e+00    5.0000000e+00    5.0000000e+00 
  -4.1760834e+00    5.0000000e+00    5.0000000e+00 
  -4.1301322e+00    5.0000000e+00    5.0000000e+00 
  -4.0822973e+00    5.0000000e+00    5.0000000e+00 
  -4.0434976e+00    5.0000000e+00    5.0000000e+00 
  -3.9998946e+00    5.0000000e+00    5.0000000e+00 
  -3.9498768e+00    5.0000000e+00    5.0000000e+00 
  -3.8922917e+00    5.0000000e+00    5.0000000e+00 
  -3.8203102e+00    5.0000000e+00    5.0000000e+00 
  -3.7303335e+00    5.0000000e+00    5.0000000e+00 
  -3.6583520e+00    5.0000000e+00    5.0000000e+00 
  -3.5683752e+00    5.0000000e+00    5.0000000e+00 
  -3.4559043e+00    5.0000000e+00    5.0000000e+00 
  -3.3659275e+00    5.0000000e+00    5.0000000e+00 
  -3.2939460e+00    5.0000000e+00    5.0000000e+00 
  -3.2039692e+00    5.0000000e+00    5.0000000e+00 
  -3.0914983e+00    5.0000000e+00    5.0000000e+00 
  -3.0015215e+00    5.0000000e+00    5.0000000e+00 
  -2.8890505e+00    5.0000000e+00    5.0000000e+00 
  -2.7484618e+00    5.0000000e+00    5.0000000e+00 
  -2.6033672e+00    5.0000000e+00    5.0000000e+00 
  -2.4872915e+00    5.0000000e+00    5.0000000e+00 
  -2.3422444e+00    5.0000000e+00    5.0000000e+00 
  -2.1972453e+00    5.0000000e+00    5.0000000e+00 
  -2.0812460e+00    5.0000000e+00    5.0000000e+00 
  -1.9362693e+00    5.0000000e+00    5.0000000e+00 
  -1.7913413e+00    5.0000000e+00    5.0000000e+00 
  -1.6464266e+00    5.0000000e+00    5.0000000e+00 
  -1.5015351e+00    5.0000000e+00    5.0000000e+00 
  -1.3566653e+00    5.0000000e+00    5.0000000e+00 
  -1.2400822e+00    5.0000000e+00    5.0000000e+00 
  -1.1234526e+00    5.0000000e+00    5.0000000e+00 
  -1.0067637e+00    5.0000000e+00    5.0000000e+00 
  -8.9001897e-01    5.0000000e+00    5.0000000e+00 
  -7.4516304e-01    5.0000000e+00    5.0000000e+00 
  -6.0032421e-01    5.0000000e+00    5.0000000e+00 
  -4.5549734e-01    5.0000000e+00    5.0000000e+00 
  -3.1067383e-01    5.0000000e+00    5.0000000e+00 
  -1.6584831e-01    5.0000000e+00    5.0000000e+00 
  -2.1018502e-02    5.0000000e+00    5.0000000e+00 
   1.2381658e-01    5.0000000e+00    5.0000000e+00 
   2.6865781e-01    5.0000000e+00    5.0000000e+00 
   4.1350685e-01    5.0000000e+00    5.0000000e+00 
   5.5836559e-01    5.0000000e+00    5.0000000e+00 
   7.0323574e-01    5.0000000e+00    5.0000000e+00 
   8.4811870e-01    5.0000000e+00    5.0000000e+00 
   9.9301591e-01    5.0000000e+00    5.0000000e+00 
   1.1379288e+00    5.0000000e+00    5.0000000e+00 
   1.2828594e+00    5.0000000e+00    5.0000000e+00 
   1.4278093e+00    5.0000000e+00    5.0000000e+00 
   1.5727807e+00    5.0000000e+00    5.0000000e+00 
   1.7177690e+00    5.0000000e+00    5.0000000e+00 
   1.8627783e+00    5.0000000e+00    5.0000000e+00 
   2.0078103e+00    5.0000000e+00    5.0000000e+00 
   2.1528557e+00    5.0000000e+00    5.0000000e+00 
   2.2979322e+00    5.0000000e+00    5.0000000e+00 
   2.4430464e+00    5.0000000e+00    5.0000000e+00 
   2.5881920e+00    5.0000000e+00    5.0000000e+00 
   2.7333691e+00    5.0000000e+00    5.0000000e+00 
   2.8785796e+00    5.0000000e+00    5.0000000e+00 
   2.9000000e+00    5.0000000e+00    5.0000000e+00 
   3.0113000e+00    5.0000000e+00    5.0000000e+00 
   3.1225896e+00    5.0000000e+00    5.0000000e+00 
   3.2338833e+00    5.0000000e+00    5.0000000e+00 
   3.3191367e+00    5.0000000e+00    5.0000000e+00 
   3.3758390e+00    5.0000000e+00    5.0000000e+00 
   3.4195533e+00    5.0000000e+00    5.0000000e+00 
   3.4568999e+00    5.0000000e+00    5.0000000e+00 
   3.4905968e+00    5.0000000e+00    5.0000000e+00 
   3.5218706e+00    5.0000000e+00    5.0000000e+00 
   3.5512990e+00    5.0000000e+00    5.0000000e+00 
   3.5791241e+00    5.0000000e+00    5.0000000e+00 
   3.6057105e+00    5.0000000e+00    5.0000000e+00 
   3.6312224e+00    5.0000000e+00    5.0000000e+00 
   3.6556946e+00    5.0000000e+00    5.0000000e+00 
   3.6792967e+00    5.0000000e+00    5.0000000e+00 
   3.7020958e+00    5.0000000e+00    5.0000000e+00 
   3.7242512e+00    5.0000000e+00    5.0000000e+00 
   3.7457592e+00    5.0000000e+00    5.0000000e+00 
   3.7666730e+00    5.0000000e+00    5.0000000e+00 
   3.7869981e+00    5.0000000e+00    5.0000000e+00 
   3.8068414e+00    5.0000000e+00    5.0000000e+00 
   3.8262358e+00    5.0000000e+00    5.0000000e+00 
   3.8452053e+00    5.0000000e+00    5.0000000e+00 
   3.8637320e+00    5.0000000e+00    5.0000000e+00 
   3.8818862e+00    5.0000000e+00    5.0000000e+00 
   3.8997051e+00    5.0000000e+00    5.0000000e+00 
   3.9171763e+00    5.0000000e+00    5.0000000e+00 
   3.9343313e+00    5.0000000e+00    5.0000000e+00 
   3.9511756e+00    5.0000000e+00    5.0000000e+00 
   3.9676964e+00    5.0000000e+00    5.0000000e+00 
   3.9839270e+00    5.0000000e+00    5.0000000e+00 
   3.9998614e+00    5.0000000e+00    5.0000000e+00 
   4.0155408e+00    5.0000000e+00    5.0000000e+00 
   4.0309137e+00    5.0000000e+00    5.0000000e+00 
   4.0460006e+00    5.0000000e+00    5.0000000e+00 
   4.0608813e+00    5.0000000e+00    5.0000000e+00 
   4.0755482e+00    5.0000000e+00    5.0000000e+00 
   4.0899904e+00    5.0000000e+00    5.0000000e+00 
   4.1042082e+00    5.0000000e+00    5.0000000e+00 
   4.1182010e+00    5.0000000e+00    5.0000000e+00 
   4.1320217e+00    5.0000000e+00    5.0000000e+00 
   4.1456411e+00    5.0000000e+00    5.0000000e+00 
   4.1591084e+00    5.0000000e+00    5.0000000e+00 
   4.1723875e+00    5.0000000e+00    5.0000000e+00 
   4.1854867e+00    5.0000000e+00    5.0000000e+00 
   4.1984576e+00    5.0000000e+00    5.0000000e+00 
   4.2112598e+00    5.0000000e+00    5.0000000e+00 
   4.2238957e+00    5.0000000e+00    5.0000000e+00 
   4.2364069e+00    5.0000000e+00    5.0000000e+00 
   4.2487659e+00    5.0000000e+00    5.0000000e+00 
   4.2609827e+00    5.0000000e+00    5.0000000e+00 
   4.2730675e+00    5.0000000e+00    5.0000000e+00 
   4.2850175e+00    5.0000000e+00    5.0000000e+00 
   4.2968455e+00    5.0000000e+00    5.0000000e+00 
   4.3085568e+00    5.0000000e+00    5.0000000e+00 
   4.3201659e+00    5.0000000e+00    5.0000000e+00 
   4.3316292e+00    5.0000000e+00    5.0000000e+00 
   4.3429535e+00    5.0000000e+00    5.0000000e+00 
   4.3541367e+00    5.0000000e+00    5.0000000e+00 
   4.3652764e+00    5.0000000e+00    5.0000000e+00 
   4.3763236e+00    5.0000000e+00    5.0000000e+00 
   4.3872645e+00    5.0000000e+00    5.0000000e+00 
   4.3981093e+00    5.0000000e+00    5.0000000e+00 
   4.4088505e+00    5.0000000e+00    5.0000000e+00 
   4.4195128e+00    5.0000000e+00    5.0000000e+00 
   4.4300763e+00    5.0000000e+00    5.0000000e+00 
   4.4405620e+00    5.0000000e+00    5.0000000e+00 
   4.4509754e+00    5.0000000e+00    5.0000000e+00 
   4.4613054e+00    5.0000000e+00    5.0000000e+00 
   4.4715490e+00    5.0000000e+00    5.0000000e+00 
   4.4817256e+00    5.0000000e+00    5.0000000e+00 
   4.4918191e+00    5.0000000e+00    5.0000000e+00 
   4.5018395e+00    5.0000000e+00    5.0000000e+00 
   4.5118276e+00    5.0000000e+00    5.0000000e+00 
   4.5218329e+00    5.0000000e+00    5.0000000e+00 
   4.5318302e+00    5.0000000e+00    5.0000000e+00 
   4.5418220e+00    5.0000000e+00    5.0000000e+00 
   4.5518193e+00    5.0000000e+00    5.0000000e+00 
   4.5618262e+00    5.0000000e+00    5.0000000e+00 
   4.5718178e+00    5.0000000e+00    5.0000000e+00 
   4.5818012e+00    5.0000000e+00    5.0000000e+00 
   4.5918150e+00    5.0000000e+00    5.0000000e+00 
   4.6018099e+00    5.0000000e+00    5.0000000e+00 
   4.6118303e+00    5.0000000e+00    5.0000000e+00 
   4.6218304e+00    5.0000000e+00    5.0000000e+00 
   4.6318203e+00    5.0000000e+00    5.0000000e+00 
   4.6418209e+00    5.0000000e+00    5.0000000e+00 
   4.6518197e+00    5.0000000e+00    5.0000000e+00 
   4.6617879e+00    5.0000000e+00    5.0000000e+00 
   4.6717301e+00    5.0000000e+00    5.0000000e+00 
   4.6817280e+00    5.0000000e+00    5.0000000e+00 
   4.6917407e+00    5.0000000e+00    5.0000000e+00 
   4.7017275e+00    5.0000000e+00    5.0000000e+00 
   4.7117223e+00    5.0000000e+00    5.0000000e+00 
   4.7217076e+00    5.0000000e+00    5.0000000e+00 
   4.7317024e+00    5.0000000e+00    5.0000000e+00 
   4.7416685e+00    5.0000000e+00    5.0000000e+00 
   4.7516488e+00    5.0000000e+00    5.0000000e+00 
   4.7616093e+00    5.0000000e+00    5.0000000e+00 
   4.7715503e+00    5.0000000e+00    5.0000000e+00 
   4.7815044e+00    5.0000000e+00    5.0000000e+00 
   4.7914557e+00    5.0000000e+00    5.0000000e+00 
   4.8014131e+00    5.0000000e+00    5.0000000e+00 
   4.8113922e+00    5.0000000e+00    5.0000000e+00 
   4.8213965e+00    5.0000000e+00    5.0000000e+00 
   4.8313942e+00    5.0000000e+00    5.0000000e+00 
   4.8413815e+00    5.0000000e+00    5.0000000e+00 
   4.8513656e+00    5.0000000e+00    5.0000000e+00 
   4.8613466e+00    5.0000000e+00    5.0000000e+00 
   4.8713408e+00    5.0000000e+00    5.0000000e+00 
   4.8812997e+00    5.0000000e+00    5.0000000e+00 
   4.8912873e+00    5.0000000e+00    5.0000000e+00 
   4.9012961e+00    5.0000000e+00    5.0000000e+00 
   4.9112926e+00    5.0000000e+00    5.0000000e+00 
   4.9212887e+00    5.0000000e+00    5.0000000e+00 
   4.9312820e+00    5.0000000e+00    5.0000000e+00 
   4.9412810e+00    5.0000000e+00    5.0000000e+00 
   4.9512665e+00    5.0000000e+00    5.0000000e+00 
   4.9612431e+00    5.0000000e+00    5.0000000e+00 
   4.9712211e+00    5.0000000e+00    5.0000000e+00 
   4.9812269e+00    5.0000000e+00    5.0000000e+00 
   4.9912242e+00    5.0000000e+00    5.0000000e+00 
   5.0012265e+00    5.0000000e+00    5.0000000e+00 
   5.0112044e+00    5.0000000e+00    5.0000000e+00 
   5.0212033e+00    5.0000000e+00    5.0000000e+00 
   5.0312028e+00    5.0000000e+00    5.0000000e+00 
   5.0412071e+00    5.0000000e+00    5.0000000e+00 
   5.0511970e+00    5.0000000e+00    5.0000000e+00 
   5.0611533e+00    5.0000000e+00    5.0000000e+00 
   5.0711128e+00    5.0000000e+00    5.0000000e+00 
   5.0810714e+00    5.0000000e+00    5.0000000e+00 
   5.0910711e+00    5.0000000e+00    5.0000000e+00 
   5.1010651e+00    5.0000000e+00    5.0000000e+00 
   5.1110729e+00    5.0000000e+00    5.0000000e+00 
   5.1210805e+00    5.0000000e+00    5.0000000e+00 
   5.1310757e+00    5.0000000e+00    5.0000000e+00 
   5.1410621e+00    5.0000000e+00    5.0000000e+00 
   5.1510224e+00    5.0000000e+00    5.0000000e+00 
   5.1610110e+00    5.0000000e+00    5.0000000e+00 
   5.1709995e+00    5.0000000e+00    5.0000000e+00 
   5.1810071e+00    5.0000000e+00    5.0000000e+00 
   5.1909814e+00    5.0000000e+00    5.0000000e+00 
   5.2009631e+00    5.0000000e+00    5.0000000e+00 
   5.2109425e+00    5.0000000e+00    5.0000000e+00 
   5.2209303e+00    5.0000000e+00    5.0000000e+00 
   5.2309216e+00    5.0000000e+00    5.0000000e+00 
   5.2409122e+00    5.0000000e+00    5.0000000e+00 
   5.2508946e+00    5.0000000e+00    5.0000000e+00 
   5.2608820e+00    5.0000000e+00    5.0000000e+00 
   5.2708695e+00    5.0000000e+00    5.0000000e+00 
   5.2808428e+00    5.0000000e+00    5.0000000e+00 
   5.2908180e+00    5.0000000e+00    5.0000000e+00 
   5.3007893e+00    5.0000000e+00    5.0000000e+00 
   5.3107706e+00    5.0000000e+00    5.0000000e+00 
   5.3207613e+00    5.0000000e+00    5.0000000e+00 
   5.3307451e+00    5.0000000e+00    5.0000000e+00 
   5.3406931e+00    5.0000000e+00    5.0000000e+00 
   5.3506217e+00    5.0000000e+00    5.0000000e+00 
   5.3605974e+00    5.0000000e+00    5.0000000e+00 
   5.3705687e+00    5.0000000e+00    5.0000000e+00 
   5.3805731e+00    5.0000000e+00    5.0000000e+00 
   5.3905669e+00    5.0000000e+00    5.0000000e+00 
   5.4005382e+00    5.0000000e+00    5.0000000e+00 
   5.4105450e+00    5.0000000e+00    5.0000000e+00 
   5.4205337e+00    5.0000000e+00    5.0000000e+00 
   5.4305159e+00    5.0000000e+00    5.0000000e+00 
   5.4404800e+00    5.0000000e+00    5.0000000e+00 
   5.4504629e+00    5.0000000e+00    5.0000000e+00 
   5.4604708e+00    5.0000000e+00    5.0000000e+00 
   5.4704644e+00    5.0000000e+00    5.0000000e+00 
   5.4804284e+00    5.0000000e+00    5.0000000e+00 
   5.4903725e+00    5.0000000e+00    5.0000000e+00 
   5.5003765e+00    5.0000000e+00    5.0000000e+00 
   5.5103777e+00    5.0000000e+00    5.0000000e+00 
   5.5203645e+00    5.0000000e+00    5.0000000e+00 
   5.5303491e+00    5.0000000e+00    5.0000000e+00 
   5.5403117e+00    5.0000000e+00    5.0000000e+00 
   5.5502728e+00    5.0000000e+00    5.0000000e+00 
   5.5602407e+00    5.0000000e+00    5.0000000e+00 
   5.5702283e+00    5.0000000e+00    5.0000000e+00 
   5.5802214e+00    5.0000000e+00    5.0000000e+00 
   5.5902187e+00    5.0000000e+00    5.0000000e+00 
   5.6002085e+00    5.0000000e+00    5.0000000e+00 
   5.6102051e+00    5.0000000e+00    5.0000000e+00 
   5.6202137e+00    5.0000000e+00    5.0000000e+00 
   5.6302136e+00    5.0000000e+00    5.0000000e+00 
   5.6402123e+00    5.0000000e+00    5.0000000e+00 
   5.6502019e+00    5.0000000e+00    5.0000000e+00 
   5.6602010e+00    5.0000000e+00    5.0000000e+00 
   5.6701875e+00    5.0000000e+00    5.0000000e+00 
   5.6801741e+00    5.0000000e+00    5.0000000e+00 
   5.6901471e+00    5.0000000e+00    5.0000000e+00 
   5.7001301e+00    5.0000000e+00    5.0000000e+00 
   5.7101129e+00    5.0000000e+00    5.0000000e+00 
   5.7200868e+00    5.0000000e+00    5.0000000e+00 
   5.7300095e+00    5.0000000e+00    5.0000000e+00 
   5.7399886e+00    5.0000000e+00    5.0000000e+00 
   5.7499807e+00    5.0000000e+00    5.0000000e+00 
   5.7599775e+00    5.0000000e+00    5.0000000e+00 
   5.7699747e+00    5.0000000e+00    5.0000000e+00 
   5.7799550e+00    5.0000000e+00    5.0000000e+00 
   5.7899080e+00    5.0000000e+00    5.0000000e+00 
   5.7999040e+00    5.0000000e+00    5.0000000e+00 
   5.8098907e+00    5.0000000e+00    5.0000000e+00 
   5.8198693e+00    5.0000000e+00    5.0000000e+00 
   5.8298604e+00    5.0000000e+00    5.0000000e+00 
   5.8398495e+00    5.0000000e+00    5.0000000e+00 
   5.8498238e+00    5.0000000e+00    5.0000000e+00 
   5.8598113e+00    5.0000000e+00    5.0000000e+00 
   5.8697873e+00    5.0000000e+00    5.0000000e+00 
   5.8796995e+00    5.0000000e+00    5.0000000e+00 
   5.8897018e+00    5.0000000e+00    5.0000000e+00 
   5.8996975e+00    5.0000000e+00    5.0000000e+00 
   5.9096771e+00    5.0000000e+00    5.0000000e+00 
   5.9196871e+00    5.0000000e+00    5.0000000e+00 
   5.9296434e+00    5.0000000e+00    5.0000000e+00 
   5.9396482e+00    5.0000000e+00    5.0000000e+00 
   5.9496423e+00    5.0000000e+00    5.0000000e+00 
   5.9593604e+00    5.0000000e+00    5.0000000e+00 
   5.9687461e+00    5.0000000e+00    5.0000000e+00 
   5.9779592e+00    5.0000000e+00    5.0000000e+00 
   5.9876633e+00    5.0000000e+00    5.0000000e+00 
   5.9969895e+00    5.0000000e+00    5.0000000e+00 
   6.0061604e+00    5.0000000e+00    5.0000000e+00 
   6.0153115e+00    5.0000000e+00    5.0000000e+00 
   6.0244582e+00    5.0000000e+00    5.0000000e+00 
   6.0335768e+00    5.0000000e+00    5.0000000e+00 
   6.0426919e+00    5.0000000e+00    5.0000000e+00 
   6.0518472e+00    5.0000000e+00    5.0000000e+00 
   6.0609906e+00    5.0000000e+00    5.0000000e+00 
   6.0701190e+00    5.0000000e+00    5.0000000e+00 
   6.0792696e+00    5.0000000e+00    5.0000000e+00 
   6.0884441e+00    5.0000000e+00    5.0000000e+00 
   6.0982071e+00    5.0000000e+00    5.0000000e+00 
   6.1076948e+00    5.0000000e+00    5.0000000e+00 
   6.1169979e+00    5.0000000e+00    5.0000000e+00 
   6.1262093e+00    5.0000000e+00    5.0000000e+00 
   6.1359745e+00    5.0000000e+00    5.0000000e+00 
   6.1453793e+00    5.0000000e+00    5.0000000e+00 
   6.1546559e+00    5.0000000e+00    5.0000000e+00 
   6.1639144e+00    5.0000000e+00    5.0000000e+00 
   6.1731509e+00    5.0000000e+00    5.0000000e+00 
   6.1823783e+00    5.0000000e+00    5.0000000e+00 
   6.1916113e+00    5.0000000e+00    5.0000000e+00 
   6.2008562e+00    5.0000000e+00    5.0000000e+00 
   6.2100545e+00    5.0000000e+00    5.0000000e+00 
   6.2194483e+00    5.0000000e+00    5.0000000e+00 
   6.2293536e+00    5.0000000e+00    5.0000000e+00 
   6.2393502e+00    5.0000000e+00    5.0000000e+00 
   6.2492483e+00    5.0000000e+00    5.0000000e+00 
   6.2592709e+00    5.0000000e+00    5.0000000e+00 
   6.2690311e+00    5.0000000e+00    5.0000000e+00 
   6.2784946e+00    5.0000000e+00    5.0000000e+00 
   6.2876784e+00    5.0000000e+00    5.0000000e+00 
   6.2966063e+00    5.0000000e+00    5.0000000e+00 
   6.3054876e+00    5.0000000e+00    5.0000000e+00 
   6.3144249e+00    5.0000000e+00    5.0000000e+00 
   6.3234957e+00    5.0000000e+00    5.0000000e+00 
   6.3332877e+00    5.0000000e+00    5.0000000e+00 
   6.3431431e+00    5.0000000e+00    5.0000000e+00 
   6.3531929e+00    5.0000000e+00    5.0000000e+00 
   6.3631692e+00    5.0000000e+00    5.0000000e+00 
   6.3731556e+00    5.0000000e+00    5.0000000e+00 
   6.3826217e+00    5.0000000e+00    5.0000000e+00 
   6.3918780e+00    5.0000000e+00    5.0000000e+00 
   6.4010208e+00    5.0000000e+00    5.0000000e+00 
   6.4100278e+00    5.0000000e+00    5.0000000e+00 
   6.4189536e+00    5.0000000e+00    5.0000000e+00 
   6.4277193e+00    5.0000000e+00    5.0000000e+00 
   6.4364649e+00    5.0000000e+00    5.0000000e+00 
   6.4451712e+00    5.0000000e+00    5.0000000e+00 
   6.4543405e+00    5.0000000e+00    5.0000000e+00 
   6.4631666e+00    5.0000000e+00    5.0000000e+00 
   6.4717705e+00    5.0000000e+00    5.0000000e+00 
   6.4807564e+00    5.0000000e+00    5.0000000e+00 
   6.4894747e+00    5.0000000e+00    5.0000000e+00 
   6.4980179e+00    5.0000000e+00    5.0000000e+00 
   6.5069482e+00    5.0000000e+00    5.0000000e+00 
   6.5156110e+00    5.0000000e+00    5.0000000e+00 
   6.5242414e+00    5.0000000e+00    5.0000000e+00 
   6.5334241e+00    5.0000000e+00    5.0000000e+00 
   6.5425524e+00    5.0000000e+00    5.0000000e+00 
   6.5517690e+00    5.0000000e+00    5.0000000e+00 
   6.5611425e+00    5.0000000e+00    5.0000000e+00 
   6.5707626e+00    5.0000000e+00    5.0000000e+00 
   6.5806551e+00    5.0000000e+00    5.0000000e+00 
   6.5906957e+00    5.0000000e+00    5.0000000e+00 
   6.6007567e+00    5.0000000e+00    5.0000000e+00 
   6.6108093e+00    5.0000000e+00    5.0000000e+00 
   6.6208505e+00    5.0000000e+00    5.0000000e+00 
   6.6308258e+00    5.0000000e+00    5.0000000e+00 
   6.6405047e+00    5.0000000e+00    5.0000000e+00 
   6.6500296e+00    5.0000000e+00    5.0000000e+00 
   6.6595021e+00    5.0000000e+00    5.0000000e+00 
   6.6689526e+00    5.0000000e+00    5.0000000e+00 
   6.6784252e+00    5.0000000e+00    5.0000000e+00 
   6.6877891e+00    5.0000000e+00    5.0000000e+00 
   6.6972147e+00    5.0000000e+00    5.0000000e+00 
   6.7066443e+00    5.0000000e+00    5.0000000e+00 
   6.7161095e+00    5.0000000e+00    5.0000000e+00 
   6.7256005e+00    5.0000000e+00    5.0000000e+00 
   6.7351607e+00    5.0000000e+00    5.0000000e+00 
   6.7448378e+00    5.0000000e+00    5.0000000e+00 
   6.7546703e+00    5.0000000e+00    5.0000000e+00 
   6.7645855e+00    5.0000000e+00    5.0000000e+00 
   6.7746405e+00    5.0000000e+00    5.0000000e+00 
   6.7846985e+00    5.0000000e+00    5.0000000e+00 
   6.7947527e+00    5.0000000e+00    5.0000000e+00 
   6.8045023e+00    5.0000000e+00    5.0000000e+00 
   6.8138218e+00    5.0000000e+00    5.0000000e+00 
   6.8229200e+00    5.0000000e+00    5.0000000e+00 
   6.8318895e+00    5.0000000e+00    5.0000000e+00 
   6.8407887e+00    5.0000000e+00    5.0000000e+00 
   6.8496269e+00    5.0000000e+00    5.0000000e+00 
   6.8584112e+00    5.0000000e+00    5.0000000e+00 
   6.8671574e+00    5.0000000e+00    5.0000000e+00 
   6.8758965e+00    5.0000000e+00    5.0000000e+00 
   6.8846620e+00    5.0000000e+00    5.0000000e+00 
   6.8934803e+00    5.0000000e+00    5.0000000e+00 
   6.9024472e+00    5.0000000e+00    5.0000000e+00 
   6.9115909e+00    5.0000000e+00    5.0000000e+00 
   6.9208835e+00    5.0000000e+00    5.0000000e+00 
   6.9301764e+00    5.0000000e+00    5.0000000e+00 
   6.9394799e+00    5.0000000e+00    5.0000000e+00 
   6.9488415e+00    5.0000000e+00    5.0000000e+00 
   6.9582505e+00    5.0000000e+00    5.0000000e+00 
   6.9677302e+00    5.0000000e+00    5.0000000e+00 
   6.9771859e+00    5.0000000e+00    5.0000000e+00 
   6.9866237e+00    5.0000000e+00    5.0000000e+00 
   6.9960797e+00    5.0000000e+00    5.0000000e+00 
   7.0055998e+00    5.0000000e+00    5.0000000e+00 
   7.0151999e+00    5.0000000e+00    5.0000000e+00 
   7.0248906e+00    5.0000000e+00    5.0000000e+00 
   7.0346149e+00    5.0000000e+00    5.0000000e+00 
   7.0443390e+00    5.0000000e+00    5.0000000e+00 
   7.0540846e+00    5.0000000e+00    5.0000000e+00 
   7.0638262e+00    5.0000000e+00    5.0000000e+00 
   7.0735918e+00    5.0000000e+00    5.0000000e+00 
   7.0833632e+00    5.0000000e+00    5.0000000e+00 
   7.0931630e+00    5.0000000e+00    5.0000000e+00 
   7.1029610e+00    5.0000000e+00    5.0000000e+00 
   7.1127889e+00    5.0000000e+00    5.0000000e+00 
   7.1226357e+00    5.0000000e+00    5.0000000e+00 
   7.1322935e+00    5.0000000e+00    5.0000000e+00 
   7.1416956e+00    5.0000000e+00    5.0000000e+00 
   7.1508958e+00    5.0000000e+00    5.0000000e+00 
   7.1600809e+00    5.0000000e+00    5.0000000e+00 
   7.1692532e+00    5.0000000e+00    5.0000000e+00 
   7.1783109e+00    5.0000000e+00    5.0000000e+00 
   7.1873302e+00    5.0000000e+00    5.0000000e+00 
   7.1963830e+00    5.0000000e+00    5.0000000e+00 
   7.2054962e+00    5.0000000e+00    5.0000000e+00 
   7.2147140e+00    5.0000000e+00    5.0000000e+00 
   7.2240555e+00    5.0000000e+00    5.0000000e+00 
   7.2334731e+00    5.0000000e+00    5.0000000e+00 
   7.2429906e+00    5.0000000e+00    5.0000000e+00 
   7.2525665e+00    5.0000000e+00    5.0000000e+00 
   7.2622360e+00    5.0000000e+00    5.0000000e+00 
   7.2719268e+00    5.0000000e+00    5.0000000e+00 
   7.2816813e+00    5.0000000e+00    5.0000000e+00 
   7.2914989e+00    5.0000000e+00    5.0000000e+00 
   7.3013640e+00    5.0000000e+00    5.0000000e+00 
   7.3112977e+00    5.0000000e+00    5.0000000e+00 
   7.3212647e+00    5.0000000e+00    5.0000000e+00 
   7.3312456e+00    5.0000000e+00    5.0000000e+00 
   7.3412447e+00    5.0000000e+00    5.0000000e+00 
   7.3512490e+00    5.0000000e+00    5.0000000e+00 
   7.3612937e+00    5.0000000e+00    5.0000000e+00 
   7.3713506e+00    5.0000000e+00    5.0000000e+00 
   7.3814170e+00    5.0000000e+00    5.0000000e+00 
   7.3914999e+00    5.0000000e+00    5.0000000e+00 
   7.4015411e+00    5.0000000e+00    5.0000000e+00 
   7.4115998e+00    5.0000000e+00    5.0000000e+00 
   7.4216554e+00    5.0000000e+00    5.0000000e+00 
   7.4317253e+00    5.0000000e+00    5.0000000e+00 
   7.4418103e+00    5.0000000e+00    5.0000000e+00 
   7.4518865e+00    5.0000000e+00    5.0000000e+00 
   7.4619405e+00    5.0000000e+00    5.0000000e+00 
   7.4719950e+00    5.0000000e+00    5.0000000e+00 
   7.4820435e+00    5.0000000e+00    5.0000000e+00 
   7.4920982e+00    5.0000000e+00    5.0000000e+00 
   7.5001420e+00    5.0000000e+00    5.0000000e+00 
   7.5100414e+00    5.0000000e+00    5.0000000e+00 
   7.5199103e+00    5.0000000e+00    5.0000000e+00 
   7.5299588e+00    5.0000000e+00    5.0000000e+00 
   7.5400419e+00    5.0000000e+00    5.0000000e+00 
   7.5501255e+00    5.0000000e+00    5.0000000e+00 
   7.5602046e+00    5.0000000e+00    5.0000000e+00 
   7.5702750e+00    5.0000000e+00    5.0000000e+00 
   7.5803351e+00    5.0000000e+00    5.0000000e+00 
   7.5903873e+00    5.0000000e+00    5.0000000e+00 
   7.6004177e+00    5.0000000e+00    5.0000000e+00 
   7.6104781e+00    5.0000000e+00    5.0000000e+00 
   7.6205314e+00    5.0000000e+00    5.0000000e+00 
   7.6305786e+00    5.0000000e+00    5.0000000e+00 
   7.6406129e+00    5.0000000e+00    5.0000000e+00 
   7.6506239e+00    5.0000000e+00    5.0000000e+00 
   7.6606593e+00    5.0000000e+00    5.0000000e+00 
   7.6707214e+00    5.0000000e+00    5.0000000e+00 
   7.6807873e+00    5.0000000e+00    5.0000000e+00 
   7.6908531e+00    5.0000000e+00    5.0000000e+00 
   7.7009011e+00    5.0000000e+00    5.0000000e+00 
   7.7109651e+00    5.0000000e+00    5.0000000e+00 
   7.7210336e+00    5.0000000e+00    5.0000000e+00 
   7.7310869e+00    5.0000000e+00    5.0000000e+00 
   7.7411375e+00    5.0000000e+00    5.0000000e+00 
   7.7511780e+00    5.0000000e+00    5.0000000e+00 
   7.7612054e+00    5.0000000e+00    5.0000000e+00 
   7.7712774e+00    5.0000000e+00    5.0000000e+00 
   7.7813418e+00    5.0000000e+00    5.0000000e+00 
   7.7913801e+00    5.0000000e+00    5.0000000e+00 
   7.8014176e+00    5.0000000e+00    5.0000000e+00 
   7.8114835e+00    5.0000000e+00    5.0000000e+00 
   7.8216040e+00    5.0000000e+00    5.0000000e+00 
   7.8320857e+00    5.0000000e+00    5.0000000e+00 
   7.8428439e+00    5.0000000e+00    5.0000000e+00 
   7.8541446e+00    5.0000000e+00    5.0000000e+00 
   7.8658512e+00    5.0000000e+00    5.0000000e+00 
   7.8778079e+00    5.0000000e+00    5.0000000e+00 
   7.8906573e+00    5.0000000e+00    5.0000000e+00 
   7.9040367e+00    5.0000000e+00    5.0000000e+00 
   7.9172991e+00    5.0000000e+00    5.0000000e+00 
   7.9306587e+00    5.0000000e+00    5.0000000e+00 
   7.9437526e+00    5.0000000e+00    5.0000000e+00 
   7.9570733e+00    5.0000000e+00    5.0000000e+00 
   7.9698872e+00    5.0000000e+00    5.0000000e+00 
   7.9827982e+00    5.0000000e+00    5.0000000e+00 
   7.9961102e+00    5.0000000e+00    5.0000000e+00 
   8.0095269e+00    5.0000000e+00    5.0000000e+00 
   8.0227979e+00    5.0000000e+00    5.0000000e+00 
   8.0360755e+00    5.0000000e+00    5.0000000e+00 
   8.0492450e+00    5.0000000e+00    5.0000000e+00 
   8.0623692e+00    5.0000000e+00    5.0000000e+00 
   8.0755286e+00    5.0000000e+00    5.0000000e+00 
   8.0880870e+00    5.0000000e+00    5.0000000e+00 
   8.1000000e+00    5.0000000e+00    5.0000000e+00 
   8.1130532e+00    5.0000000e+00    5.0000000e+00 
   8.1265037e+00    5.0000000e+00    5.0000000e+00 
   8.1401421e+00    5.0000000e+00    5.0000000e+00 
   8.1536587e+00    5.0000000e+00    5.0000000e+00 
   8.1671744e+00    5.0000000e+00    5.0000000e+00 
   8.1806866e+00    5.0000000e+00    5.0000000e+00 
   8.1942279e+00    5.0000000e+00    5.0000000e+00 
   8.2077829e+00    5.0000000e+00    5.0000000e+00 
   8.2215257e+00    5.0000000e+00    5.0000000e+00 
   8.2352323e+00    5.0000000e+00    5.0000000e+00 
   8.2490294e+00    5.0000000e+00    5.0000000e+00 
   8.2627749e+00    5.0000000e+00    5.0000000e+00 
   8.2765467e+00    5.0000000e+00    5.0000000e+00 
   8.2902407e+00    5.0000000e+00    5.0000000e+00 
   8.3039024e+00    5.0000000e+00    5.0000000e+00 
   8.3174485e+00    5.0000000e+00    5.0000000e+00 
   8.3308973e+00    5.0000000e+00    5.0000000e+00 
   8.3442641e+00    5.0000000e+00    5.0000000e+00 
   8.3575752e+00    5.0000000e+00    5.0000000e+00 
   8.3708959e+00    5.0000000e+00    5.0000000e+00 
   8.3842856e+00    5.0000000e+00    5.0000000e+00 
   8.3974610e+00    5.0000000e+00    5.0000000e+00 
   8.4105382e+00    5.0000000e+00    5.0000000e+00 
   8.4237244e+00    5.0000000e+00    5.0000000e+00 
   8.4369826e+00    5.0000000e+00    5.0000000e+00 
   8.4501848e+00    5.0000000e+00    5.0000000e+00 
   8.4634594e+00    5.0000000e+00    5.0000000e+00 
   8.4767583e+00    5.0000000e+00    5.0000000e+00 
   8.4900352e+00    5.0000000e+00    5.0000000e+00 
   8.5032950e+00    5.0000000e+00    5.0000000e+00 
   8.5165869e+00    5.0000000e+00    5.0000000e+00 
   8.5299008e+00    5.0000000e+00    5.0000000e+00 
   8.5432386e+00    5.0000000e+00    5.0000000e+00 
   8.5566393e+00    5.0000000e+00    5.0000000e+00 
   8.5700880e+00    5.0000000e+00    5.0000000e+00 
   8.5836636e+00    5.0000000e+00    5.0000000e+00 
   8.5973320e+00    5.0000000e+00    5.0000000e+00 
   8.6109632e+00    5.0000000e+00    5.0000000e+00 
   8.6245707e+00    5.0000000e+00    5.0000000e+00 
   8.6381525e+00    5.0000000e+00    5.0000000e+00 
   8.6517252e+00    5.0000000e+00    5.0000000e+00 
   8.6652844e+00    5.0000000e+00    5.0000000e+00 
   8.6788443e+00    5.0000000e+00    5.0000000e+00 
   8.6924239e+00    5.0000000e+00    5.0000000e+00 
   8.7060587e+00    5.0000000e+00    5.0000000e+00 
   8.7197670e+00    5.0000000e+00    5.0000000e+00 
   8.7335569e+00    5.0000000e+00    5.0000000e+00 
   8.7474272e+00    5.0000000e+00    5.0000000e+00 
   8.7613560e+00    5.0000000e+00    5.0000000e+00 
   8.7753186e+00    5.0000000e+00    5.0000000e+00 
   8.7893144e+00    5.0000000e+00    5.0000000e+00 
   8.8033479e+00    5.0000000e+00    5.0000000e+00 
   8.8174383e+00    5.0000000e+00    5.0000000e+00 
   8.8299279e+00    5.0000000e+00    5.0000000e+00 
   8.8413834e+00    5.0000000e+00    5.0000000e+00 
   8.8523948e+00    5.0000000e+00    5.0000000e+00 
   8.8633508e+00    5.0000000e+00    5.0000000e+00 
   8.8746859e+00    5.0000000e+00    5.0000000e+00 
   8.8863960e+00    5.0000000e+00    5.0000000e+00 
   8.8982054e+00    5.0000000e+00    5.0000000e+00 
   8.9104089e+00    5.0000000e+00    5.0000000e+00 
   8.9227292e+00    5.0000000e+00    5.0000000e+00 
   8.9351938e+00    5.0000000e+00    5.0000000e+00 
   8.9478545e+00    5.0000000e+00    5.0000000e+00 
   8.9607631e+00    5.0000000e+00    5.0000000e+00 
   8.9738771e+00    5.0000000e+00    5.0000000e+00 
   8.9872390e+00    5.0000000e+00    5.0000000e+00 
   9.0008124e+00    5.0000000e+00    5.0000000e+00 
   9.0146311e+00    5.0000000e+00    5.0000000e+00 
   9.0288321e+00    5.0000000e+00    5.0000000e+00 
   9.0435730e+00    5.0000000e+00    5.0000000e+00 
   9.0587784e+00    5.0000000e+00    5.0000000e+00 
   9.0743230e+00    5.0000000e+00    5.0000000e+00 
   9.0901181e+00    5.0000000e+00    5.0000000e+00 
   9.1060742e+00    5.0000000e+00    5.0000000e+00 
   9.1222318e+00    5.0000000e+00    5.0000000e+00 
   9.1386175e+00    5.0000000e+00    5.0000000e+00 
   9.1552758e+00    5.0000000e+00    5.0000000e+00 
   9.1722794e+00    5.0000000e+00    5.0000000e+00 
   9.1895988e+00    5.0000000e+00    5.0000000e+00 
   9.2072826e+00    5.0000000e+00    5.0000000e+00 
   9.2253670e+00    5.0000000e+00    5.0000000e+00 
   9.2439342e+00    5.0000000e+00    5.0000000e+00 
   9.2629435e+00    5.0000000e+00    5.0000000e+00 
   9.2824078e+00    5.0000000e+00    5.0000000e+00 
   9.3007189e+00    5.0000000e+00    5.0000000e+00 
   9.3176317e+00    5.0000000e+00    5.0000000e+00 
   9.3344844e+00    5.0000000e+00    5.0000000e+00 
   9.3522572e+00    5.0000000e+00    5.0000000e+00 
   9.3706814e+00    5.0000000e+00    5.0000000e+00 
   9.3900296e+00    5.0000000e+00    5.0000000e+00 
   9.4104243e+00    5.0000000e+00    5.0000000e+00 
   9.4293575e+00    5.0000000e+00    5.0000000e+00 
   9.4487492e+00    5.0000000e+00    5.0000000e+00 
   9.4691215e+00    5.0000000e+00    5.0000000e+00 
   9.4888545e+00    5.0000000e+00    5.0000000e+00 
   9.5093637e+00    5.0000000e+00    5.0000000e+00 
   9.5303892e+00    5.0000000e+00    5.0000000e+00 
   9.5525488e+00    5.0000000e+00    5.0000000e+00 
   9.5750574e+00    5.0000000e+00    5.0000000e+00 
   9.5967973e+00    5.0000000e+00    5.0000000e+00 
   9.6192153e+00    5.0000000e+00    5.0000000e+00 
   9.6422480e+00    5.0000000e+00    5.0000000e+00 
   9.6655425e+00    5.0000000e+00    5.0000000e+00 
   9.6901307e+00    5.0000000e+00    5.0000000e+00 
   9.7158274e+00    5.0000000e+00    5.0000000e+00 
   9.7413087e+00    5.0000000e+00    5.0000000e+00 
   9.7655407e+00    5.0000000e+00    5.0000000e+00 
   9.7907203e+00    5.0000000e+00    5.0000000e+00 
   9.8160647e+00    5.0000000e+00    5.0000000e+00 
   9.8405420e+00    5.0000000e+00    5.0000000e+00 
   9.8651667e+00    5.0000000e+00    5.0000000e+00 
   9.8903552e+00    5.0000000e+00    5.0000000e+00 
   9.9158736e+00    5.0000000e+00    5.0000000e+00 
   9.9414796e+00    5.0000000e+00    5.0000000e+00 
   9.9671961e+00    5.0000000e+00    5.0000000e+00 
   9.9927713e+00    5.0000000e+00    5.0000000e+00 
   1.0018232e+01    5.0000000e+00    5.0000000e+00 
   1.0043354e+01    5.0000000e+00    5.0000000e+00 
   1.0068165e+01    5.0000000e+00    5.0000000e+00 
   1.0092876e+01    5.0000000e+00    5.0000000e+00 
   1.0117566e+01    5.0000000e+00    5.0000000e+00 
   1.0142308e+01    5.0000000e+00    5.0000000e+00 
   1.0167176e+01    5.0000000e+00    5.0000000e+00 
   1.0192099e+01    5.0000000e+00    5.0000000e+00 
   1.0217017e+01    5.0000000e+00    5.0000000e+00 
   1.0242033e+01    5.0000000e+00    5.0000000e+00 
   1.0267196e+01    5.0000000e+00    5.0000000e+00 
   1.0292426e+01    5.0000000e+00    5.0000000e+00 
   1.0317907e+01    5.0000000e+00    5.0000000e+00 
   1.0343891e+01    5.0000000e+00    5.0000000e+00 
   1.0370349e+01    5.0000000e+00    5.0000000e+00 
   1.0397346e+01    5.0000000e+00    5.0000000e+00 
   1.0425003e+01    5.0000000e+00    5.0000000e+00 
   1.0452726e+01    5.0000000e+00    5.0000000e+00 
   1.0480839e+01    5.0000000e+00    5.0000000e+00 
   1.0509428e+01    5.0000000e+00    5.0000000e+00 
   1.0538442e+01    5.0000000e+00    5.0000000e+00 
   1.0567744e+01    5.0000000e+00    5.0000000e+00 
   1.0597156e+01    5.0000000e+00    5.0000000e+00 
   1.0626793e+01    5.0000000e+00    5.0000000e+00 
   1.0656860e+01    5.0000000e+00    5.0000000e+00 
   1.0687302e+01    5.0000000e+00    5.0000000e+00 
   1.0717830e+01    5.0000000e+00    5.0000000e+00 
   1.0748476e+01    5.0000000e+00    5.0000000e+00 
   1.0779313e+01    5.0000000e+00    5.0000000e+00 
   1.0810450e+01    5.0000000e+00    5.0000000e+00 
   1.0841909e+01    5.0000000e+00    5.0000000e+00 
   1.0873749e+01    5.0000000e+00    5.0000000e+00 
   1.0905991e+01    5.0000000e+00    5.0000000e+00 
   1.0938581e+01    5.0000000e+00    5.0000000e+00 
   1.0971615e+01    5.0000000e+00    5.0000000e+00 
   1.1004950e+01    5.0000000e+00    5.0000000e+00 
   1.1038322e+01    5.0000000e+00    5.0000000e+00 
   1.1072147e+01    5.0000000e+00    5.0000000e+00 
   1.1106553e+01    5.0000000e+00    5.0000000e+00 
   1.1141391e+01    5.0000000e+00    5.0000000e+00 
   1.1177087e+01    5.0000000e+00    5.0000000e+00 
   1.1211295e+01    5.0000000e+00    5.0000000e+00 
   1.1244513e+01    5.0000000e+00    5.0000000e+00 
   1.1278139e+01    5.0000000e+00    5.0000000e+00 
   1.1313081e+01    5.0000000e+00    5.0000000e+00 
   1.1349457e+01    5.0000000e+00    5.0000000e+00 
   1.1386496e+01    5.0000000e+00    5.0000000e+00 
   1.1423953e+01    5.0000000e+00    5.0000000e+00 
   1.1461614e+01    5.0000000e+00    5.0000000e+00 
   1.1499027e+01    5.0000000e+00    5.0000000e+00 
   1.1536275e+01    5.0000000e+00    5.0000000e+00 
   1.1573623e+01    5.0000000e+00    5.0000000e+00 
   1.1611053e+01    5.0000000e+00    5.0000000e+00 
   1.1648753e+01    5.0000000e+00    5.0000000e+00 
   1.1686707e+01    5.0000000e+00    5.0000000e+00 
   1.1724787e+01    5.0000000e+00    5.0000000e+00 
   1.1762978e+01    5.0000000e+00    5.0000000e+00 
   1.1801316e+01    5.0000000e+00    5.0000000e+00 
   1.1840042e+01    5.0000000e+00    5.0000000e+00 
   1.1879145e+01    5.0000000e+00    5.0000000e+00 
   1.1918877e+01    5.0000000e+00    5.0000000e+00 
   1.1959088e+01    5.0000000e+00    5.0000000e+00 
   1.1999992e+01    5.0000000e+00    5.0000000e+00 
   1.2041633e+01    5.0000000e+00    5.0000000e+00 
   1.2083866e+01    5.0000000e+00    5.0000000e+00 
   1.2126432e+01    5.0000000e+00    5.0000000e+00 
   1.2169511e+01    5.0000000e+00    5.0000000e+00 
   1.2212936e+01    5.0000000e+00    5.0000000e+00 
   1.2254416e+01    5.0000000e+00    5.0000000e+00 
   1.2298649e+01    5.0000000e+00    5.0000000e+00 
   1.2341526e+01    5.0000000e+00    5.0000000e+00 
   1.2386736e+01    5.0000000e+00    5.0000000e+00 
   1.2431197e+01    5.0000000e+00    5.0000000e+00 
   1.2477130e+01    5.0000000e+00    5.0000000e+00 
   1.2523173e+01    5.0000000e+00    5.0000000e+00 
   1.2569607e+01    5.0000000e+00    5.0000000e+00 
   1.2616724e+01    5.0000000e+00    5.0000000e+00 
   1.2664352e+01    5.0000000e+00    5.0000000e+00 
   1.2711986e+01    5.0000000e+00    5.0000000e+00 
   1.2759588e+01    5.0000000e+00    5.0000000e+00 
   1.2807198e+01    5.0000000e+00    5.0000000e+00 
   1.2854778e+01    5.0000000e+00    5.0000000e+00 
   1.2902307e+01    5.0000000e+00    5.0000000e+00 
   1.2949832e+01    5.0000000e+00    5.0000000e+00 
   1.2997351e+01    5.0000000e+00    5.0000000e+00 
   1.3044882e+01    5.0000000e+00    5.0000000e+00 
   1.3092420e+01    5.0000000e+00    5.0000000e+00 
   1.3139950e+01    5.0000000e+00    5.0000000e+00 
   1.3187471e+01    5.0000000e+00    5.0000000e+00 
   1.3234991e+01    5.0000000e+00    5.0000000e+00 
   1.3282504e+01    5.0000000e+00    5.0000000e+00 
   1.3330050e+01    5.0000000e+00    5.0000000e+00 
   1.3377627e+01    5.0000000e+00    5.0000000e+00 
   1.3425209e+01    5.0000000e+00    5.0000000e+00 
   1.3472910e+01    5.0000000e+00    5.0000000e+00 
   1.3520623e+01    5.0000000e+00    5.0000000e+00 
   1.3568382e+01    5.0000000e+00    5.0000000e+00 
   1.3616237e+01    5.0000000e+00    5.0000000e+00 
   1.3664221e+01    5.0000000e+00    5.0000000e+00 
   1.3712250e+01    5.0000000e+00    5.0000000e+00 
   1.3760387e+01    5.0000000e+00    5.0000000e+00 
   1.3808642e+01    5.0000000e+00    5.0000000e+00 
   1.3856944e+01    5.0000000e+00    5.0000000e+00 
   1.3905378e+01    5.0000000e+00    5.0000000e+00 
   1.3953954e+01    5.0000000e+00    5.0000000e+00 
   1.4002630e+01    5.0000000e+00    5.0000000e+00 
   1.4050965e+01    5.0000000e+00    5.0000000e+00 
   1.4099880e+01    5.0000000e+00    5.0000000e+00 
   1.4148051e+01    5.0000000e+00    5.0000000e+00 
   1.4196382e+01    5.0000000e+00    5.0000000e+00 
   1.4244681e+01    5.0000000e+00    5.0000000e+00 
   1.4294122e+01    5.0000000e+00    5.0000000e+00 
   1.4342971e+01    5.0000000e+00    5.0000000e+00 
   1.4391085e+01    5.0000000e+00    5.0000000e+00 
   1.4440823e+01    5.0000000e+00    5.0000000e+00 
   1.4489342e+01    5.0000000e+00    5.0000000e+00 
   1.4538862e+01    5.0000000e+00    5.0000000e+00 
   1.4588063e+01    5.0000000e+00    5.0000000e+00 
   1.4637074e+01    5.0000000e+00    5.0000000e+00 
   1.4686942e+01    5.0000000e+00    5.0000000e+00 
   1.4737067e+01    5.0000000e+00    5.0000000e+00 
   1.4786217e+01    5.0000000e+00    5.0000000e+00 
   1.4835287e+01    5.0000000e+00    5.0000000e+00 
   1.4883776e+01    5.0000000e+00    5.0000000e+00 
   1.4933967e+01    5.0000000e+00    5.0000000e+00 
   1.4982850e+01    5.0000000e+00    5.0000000e+00 
   1.5031867e+01    5.0000000e+00    5.0000000e+00 
   1.5081657e+01    5.0000000e+00    5.0000000e+00 
   1.5131551e+01    5.0000000e+00    5.0000000e+00 
   1.5181267e+01    5.0000000e+00    5.0000000e+00 
   1.5229044e+01    5.0000000e+00    5.0000000e+00 
   1.5279186e+01    5.0000000e+00    5.0000000e+00 
   1.5327928e+01    5.0000000e+00    5.0000000e+00 
   1.5377680e+01    5.0000000e+00    5.0000000e+00 
   1.5427266e+01    5.0000000e+00    5.0000000e+00 
   1.5476685e+01    5.0000000e+00    5.0000000e+00 
   1.5496453e+01    5.0000000e+00    5.0000000e+00 
   1.5521163e+01    5.0000000e+00    5.0000000e+00 
   1.5552050e+01    5.0000000e+00    5.0000000e+00 
   1.5590659e+01    5.0000000e+00    5.0000000e+00 
   1.5638921e+01    5.0000000e+00    5.0000000e+00 
   1.5688388e+01    5.0000000e+00    5.0000000e+00 
   1.5739159e+01    5.0000000e+00    5.0000000e+00 
   1.5787622e+01    5.0000000e+00    5.0000000e+00 
   1.5837330e+01    5.0000000e+00    5.0000000e+00 
   1.5886556e+01    5.0000000e+00    5.0000000e+00 
   1.5935697e+01    5.0000000e+00    5.0000000e+00 
   1.5985854e+01    5.0000000e+00    5.0000000e+00 
   1.6035879e+01    5.0000000e+00    5.0000000e+00 
   1.6084434e+01    5.0000000e+00    5.0000000e+00 
   1.6131177e+01    5.0000000e+00    5.0000000e+00 
   1.6177910e+01    5.0000000e+00    5.0000000e+00 
   1.6224635e+01    5.0000000e+00    5.0000000e+00 
   1.6271343e+01    5.0000000e+00    5.0000000e+00 
   1.6318035e+01    5.0000000e+00    5.0000000e+00 
   1.6364715e+01    5.0000000e+00    5.0000000e+00 
   1.6411401e+01    5.0000000e+00    5.0000000e+00 
   1.6458076e+01    5.0000000e+00    5.0000000e+00 
   1.6504751e+01    5.0000000e+00    5.0000000e+00 
   1.6551423e+01    5.0000000e+00    5.0000000e+00 
   1.6598071e+01    5.0000000e+00    5.0000000e+00 
   1.6644714e+01    5.0000000e+00    5.0000000e+00 
   1.6691354e+01    5.0000000e+00    5.0000000e+00 
   1.6737992e+01    5.0000000e+00    5.0000000e+00 
   1.6784628e+01    5.0000000e+00    5.0000000e+00 
   1.6831262e+01    5.0000000e+00    5.0000000e+00 
   1.6877896e+01    5.0000000e+00    5.0000000e+00 
   1.6924527e+01    5.0000000e+00    5.0000000e+00 
   1.6971157e+01    5.0000000e+00    5.0000000e+00 
   1.7017785e+01    5.0000000e+00    5.0000000e+00 
   1.7064389e+01    5.0000000e+00    5.0000000e+00 
   1.7110986e+01    5.0000000e+00    5.0000000e+00 
   1.7157571e+01    5.0000000e+00    5.0000000e+00 
   1.7204156e+01    5.0000000e+00    5.0000000e+00 
   1.7250739e+01    5.0000000e+00    5.0000000e+00 
   1.7297318e+01    5.0000000e+00    5.0000000e+00 
   1.7343893e+01    5.0000000e+00    5.0000000e+00 
   1.7390470e+01    5.0000000e+00    5.0000000e+00 
   1.7437043e+01    5.0000000e+00    5.0000000e+00 
   1.7483611e+01    5.0000000e+00    5.0000000e+00 
   1.7530176e+01    5.0000000e+00    5.0000000e+00 
   1.7576742e+01    5.0000000e+00    5.0000000e+00 
   1.7623298e+01    5.0000000e+00    5.0000000e+00 
   1.7669846e+01    5.0000000e+00    5.0000000e+00 
   1.7716390e+01    5.0000000e+00    5.0000000e+00 
   1.7762930e+01    5.0000000e+00    5.0000000e+00 
   1.7809467e+01    5.0000000e+00    5.0000000e+00 
   1.7856006e+01    5.0000000e+00    5.0000000e+00 
   1.7902545e+01    5.0000000e+00    5.0000000e+00 
   1.7949080e+01    5.0000000e+00    5.0000000e+00 
   1.7995614e+01    5.0000000e+00    5.0000000e+00 
   1.8042137e+01    5.0000000e+00    5.0000000e+00 
   1.8088653e+01    5.0000000e+00    5.0000000e+00 
   1.8135164e+01    5.0000000e+00    5.0000000e+00 
   1.8181671e+01    5.0000000e+00    5.0000000e+00 
   1.8228180e+01    5.0000000e+00    5.0000000e+00 
   1.8274686e+01    5.0000000e+00    5.0000000e+00 
   1.8321190e+01    5.0000000e+00    5.0000000e+00 
   1.8367693e+01    5.0000000e+00    5.0000000e+00 
   1.8414194e+01    5.0000000e+00    5.0000000e+00 
   1.8460690e+01    5.0000000e+00    5.0000000e+00 
   1.8507180e+01    5.0000000e+00    5.0000000e+00 
   1.8553666e+01    5.0000000e+00    5.0000000e+00 
   1.8600151e+01    5.0000000e+00    5.0000000e+00 
   1.8646634e+01    5.0000000e+00    5.0000000e+00 
   1.8693117e+01    5.0000000e+00    5.0000000e+00 
   1.8739590e+01    5.0000000e+00    5.0000000e+00 
   1.8786061e+01    5.0000000e+00    5.0000000e+00 
   1.8832531e+01    5.0000000e+00    5.0000000e+00 
   1.8878994e+01    5.0000000e+00    5.0000000e+00 
   1.8925448e+01    5.0000000e+00    5.0000000e+00 
   1.8971898e+01    5.0000000e+00    5.0000000e+00 
   1.9018343e+01    5.0000000e+00    5.0000000e+00 
   1.9064781e+01    5.0000000e+00    5.0000000e+00 
   1.9111211e+01    5.0000000e+00    5.0000000e+00 
   1.9157639e+01    5.0000000e+00    5.0000000e+00 
   1.9204059e+01    5.0000000e+00    5.0000000e+00 
   1.9250482e+01    5.0000000e+00    5.0000000e+00 
   1.9296897e+01    5.0000000e+00    5.0000000e+00 
   1.9343311e+01    5.0000000e+00    5.0000000e+00 
   1.9389721e+01    5.0000000e+00    5.0000000e+00 
   1.9436129e+01    5.0000000e+00    5.0000000e+00 
   1.9482533e+01    5.0000000e+00    5.0000000e+00 
   1.9528934e+01    5.0000000e+00    5.0000000e+00 
   1.9575337e+01    5.0000000e+00    5.0000000e+00 
   1.9621735e+01    5.0000000e+00    5.0000000e+00 
   1.9668128e+01    5.0000000e+00    5.0000000e+00 
   1.9714515e+01    5.0000000e+00    5.0000000e+00 
   1.9760898e+01    5.0000000e+00    5.0000000e+00 
   1.9807276e+01    5.0000000e+00    5.0000000e+00 
   1.9853650e+01    5.0000000e+00    5.0000000e+00 
   1.9900018e+01    5.0000000e+00    5.0000000e+00 
   1.9946383e+01    5.0000000e+00    5.0000000e+00 
   1.9992743e+01    5.0000000e+00    5.0000000e+00 
   2.0039102e+01    5.0000000e+00    5.0000000e+00 
   2.0085456e+01    5.0000000e+00    5.0000000e+00 
   2.0131807e+01    5.0000000e+00    5.0000000e+00 
   2.0178154e+01    5.0000000e+00    5.0000000e+00 
   2.0224497e+01    5.0000000e+00    5.0000000e+00 
   2.0270836e+01    5.0000000e+00    5.0000000e+00 
   2.0317172e+01    5.0000000e+00    5.0000000e+00 
   2.0363509e+01    5.0000000e+00    5.0000000e+00 
   2.0400578e+01    5.0000000e+00    5.0000000e+00 
   2.0446911e+01    5.0000000e+00    5.0000000e+00 
   2.0483978e+01    5.0000000e+00    5.0000000e+00 
   2.0530306e+01    5.0000000e+00    5.0000000e+00 
   2.0567368e+01    5.0000000e+00    5.0000000e+00 
   2.0613691e+01    5.0000000e+00    5.0000000e+00 
   2.0636852e+01    5.0000000e+00    5.0000000e+00 
   2.0665803e+01    5.0000000e+00    5.0000000e+00 
   2.0701992e+01    5.0000000e+00    5.0000000e+00 
   2.0747228e+01    5.0000000e+00    5.0000000e+00 
   2.0793548e+01    5.0000000e+00    5.0000000e+00 
   2.0839864e+01    5.0000000e+00    5.0000000e+00 
   2.0886180e+01    5.0000000e+00    5.0000000e+00 
   2.0932495e+01    5.0000000e+00    5.0000000e+00 
   2.0978807e+01    5.0000000e+00    5.0000000e+00 
   2.1025116e+01    5.0000000e+00    5.0000000e+00 
   2.1071423e+01    5.0000000e+00    5.0000000e+00 
   2.1117722e+01    5.0000000e+00    5.0000000e+00 
   2.1168369e+01    5.0000000e+00    5.0000000e+00 
   2.1218996e+01    5.0000000e+00    5.0000000e+00 
   2.1269666e+01    5.0000000e+00    5.0000000e+00 
   2.1320339e+01    5.0000000e+00    5.0000000e+00 
   2.1371019e+01    5.0000000e+00    5.0000000e+00 
   2.1421709e+01    5.0000000e+00    5.0000000e+00 
   2.1472423e+01    5.0000000e+00    5.0000000e+00 
   2.1523171e+01    5.0000000e+00    5.0000000e+00 
   2.1573917e+01    5.0000000e+00    5.0000000e+00 
   2.1614514e+01    5.0000000e+00    5.0000000e+00 
   2.1665260e+01    5.0000000e+00    5.0000000e+00 
   2.1705856e+01    5.0000000e+00    5.0000000e+00 
   2.1756602e+01    5.0000000e+00    5.0000000e+00 
   2.1797199e+01    5.0000000e+00    5.0000000e+00 
   2.1847945e+01    5.0000000e+00    5.0000000e+00 
   2.1873356e+01    5.0000000e+00    5.0000000e+00 
   2.1905119e+01    5.0000000e+00    5.0000000e+00 
   2.1944823e+01    5.0000000e+00    5.0000000e+00 
   2.1994453e+01    5.0000000e+00    5.0000000e+00 
   2.2045312e+01    5.0000000e+00    5.0000000e+00 
   2.2096179e+01    5.0000000e+00    5.0000000e+00 
   2.2147056e+01    5.0000000e+00    5.0000000e+00 
   2.2197937e+01    5.0000000e+00    5.0000000e+00 
   2.2248828e+01    5.0000000e+00    5.0000000e+00 
   2.2299731e+01    5.0000000e+00    5.0000000e+00 
   2.2350640e+01    5.0000000e+00    5.0000000e+00 
   2.2401559e+01    5.0000000e+00    5.0000000e+00 
   2.2452482e+01    5.0000000e+00    5.0000000e+00 
   2.2503421e+01    5.0000000e+00    5.0000000e+00 
   2.2554376e+01    5.0000000e+00    5.0000000e+00 
   2.2605344e+01    5.0000000e+00    5.0000000e+00 
   2.2656315e+01    5.0000000e+00    5.0000000e+00 
   2.2707308e+01    5.0000000e+00    5.0000000e+00 
   2.2758315e+01    5.0000000e+00    5.0000000e+00 
   2.2809331e+01    5.0000000e+00    5.0000000e+00 
   2.2860367e+01    5.0000000e+00    5.0000000e+00 
   2.2911424e+01    5.0000000e+00    5.0000000e+00 
   2.2962483e+01    5.0000000e+00    5.0000000e+00 
   2.3003330e+01    5.0000000e+00    5.0000000e+00 
   2.3054389e+01    5.0000000e+00    5.0000000e+00 
   2.3095237e+01    5.0000000e+00    5.0000000e+00 
   2.3146296e+01    5.0000000e+00    5.0000000e+00 
   2.3187143e+01    5.0000000e+00    5.0000000e+00 
   2.3212673e+01    5.0000000e+00    5.0000000e+00 
   2.3244584e+01    5.0000000e+00    5.0000000e+00 
   2.3284474e+01    5.0000000e+00    5.0000000e+00 
   2.3309406e+01    5.0000000e+00    5.0000000e+00 
   2.3340570e+01    5.0000000e+00    5.0000000e+00 
   2.3379525e+01    5.0000000e+00    5.0000000e+00 
   2.3428218e+01    5.0000000e+00    5.0000000e+00 
   2.3479405e+01    5.0000000e+00    5.0000000e+00 
   2.3530595e+01    5.0000000e+00    5.0000000e+00 
   2.3581804e+01    5.0000000e+00    5.0000000e+00 
   2.3633021e+01    5.0000000e+00    5.0000000e+00 
   2.3684242e+01    5.0000000e+00    5.0000000e+00 
   2.3735477e+01    5.0000000e+00    5.0000000e+00 
   2.3786718e+01    5.0000000e+00    5.0000000e+00 
   2.3837975e+01    5.0000000e+00    5.0000000e+00 
   2.3889243e+01    5.0000000e+00    5.0000000e+00 
   2.3940522e+01    5.0000000e+00    5.0000000e+00 
   2.3991812e+01    5.0000000e+00    5.0000000e+00 
   2.4043113e+01    5.0000000e+00    5.0000000e+00 
   2.4094424e+01    5.0000000e+00    5.0000000e+00 
   2.4145742e+01    5.0000000e+00    5.0000000e+00 
   2.4197074e+01    5.0000000e+00    5.0000000e+00 
   2.4248374e+01    5.0000000e+00    5.0000000e+00 
   2.4299726e+01    5.0000000e+00    5.0000000e+00 
   2.4351087e+01    5.0000000e+00    5.0000000e+00 
   2.4371632e+01    5.0000000e+00    5.0000000e+00 
   2.4397313e+01    5.0000000e+00    5.0000000e+00 
   2.4429414e+01    5.0000000e+00    5.0000000e+00 
   2.4469540e+01    5.0000000e+00    5.0000000e+00 
   2.4501641e+01    5.0000000e+00    5.0000000e+00 
   2.4541768e+01    5.0000000e+00    5.0000000e+00 
   2.4591926e+01    5.0000000e+00    5.0000000e+00 
   2.4643329e+01    5.0000000e+00    5.0000000e+00 
   2.4694738e+01    5.0000000e+00    5.0000000e+00 
   2.4746161e+01    5.0000000e+00    5.0000000e+00 
   2.4797597e+01    5.0000000e+00    5.0000000e+00 
   2.4849040e+01    5.0000000e+00    5.0000000e+00 
   2.4900494e+01    5.0000000e+00    5.0000000e+00 
   2.4951967e+01    5.0000000e+00    5.0000000e+00 
   2.5003438e+01    5.0000000e+00    5.0000000e+00 
   2.5054911e+01    5.0000000e+00    5.0000000e+00 
   2.5106391e+01    5.0000000e+00    5.0000000e+00 
   2.5157879e+01    5.0000000e+00    5.0000000e+00 
   2.5209377e+01    5.0000000e+00    5.0000000e+00 
   2.5260892e+01    5.0000000e+00    5.0000000e+00 
   2.5312408e+01    5.0000000e+00    5.0000000e+00 
   2.5363934e+01    5.0000000e+00    5.0000000e+00 
   2.5415465e+01    5.0000000e+00    5.0000000e+00 
   2.5467002e+01    5.0000000e+00    5.0000000e+00 
   2.5518507e+01    5.0000000e+00    5.0000000e+00 
   2.5570063e+01    5.0000000e+00    5.0000000e+00 
   2.5621621e+01    5.0000000e+00    5.0000000e+00 
   2.5673190e+01    5.0000000e+00    5.0000000e+00 
   2.5724767e+01    5.0000000e+00    5.0000000e+00 
   2.5766029e+01    5.0000000e+00    5.0000000e+00 
   2.5817607e+01    5.0000000e+00    5.0000000e+00 
   2.5869205e+01    5.0000000e+00    5.0000000e+00 
   2.5920808e+01    5.0000000e+00    5.0000000e+00 
   2.5972414e+01    5.0000000e+00    5.0000000e+00 
   2.6024022e+01    5.0000000e+00    5.0000000e+00 
   2.6075638e+01    5.0000000e+00    5.0000000e+00 
   2.6127260e+01    5.0000000e+00    5.0000000e+00 
   2.6178893e+01    5.0000000e+00    5.0000000e+00 
   2.6230536e+01    5.0000000e+00    5.0000000e+00 
   2.6282184e+01    5.0000000e+00    5.0000000e+00 
   2.6333842e+01    5.0000000e+00    5.0000000e+00 
   2.6385513e+01    5.0000000e+00    5.0000000e+00 
   2.6437195e+01    5.0000000e+00    5.0000000e+00 
   2.6488890e+01    5.0000000e+00    5.0000000e+00 
   2.6540592e+01    5.0000000e+00    5.0000000e+00 
   2.6592303e+01    5.0000000e+00    5.0000000e+00 
   2.6644019e+01    5.0000000e+00    5.0000000e+00 
   2.6695742e+01    5.0000000e+00    5.0000000e+00 
   2.6747469e+01    5.0000000e+00    5.0000000e+00 
   2.6799198e+01    5.0000000e+00    5.0000000e+00 
   2.6850938e+01    5.0000000e+00    5.0000000e+00 
   2.6902691e+01    5.0000000e+00    5.0000000e+00 
   2.6954450e+01    5.0000000e+00    5.0000000e+00 
   2.7006222e+01    5.0000000e+00    5.0000000e+00 
   2.7058003e+01    5.0000000e+00    5.0000000e+00 
   2.7109795e+01    5.0000000e+00    5.0000000e+00 
   2.7161589e+01    5.0000000e+00    5.0000000e+00 
   2.7213400e+01    5.0000000e+00    5.0000000e+00 
   2.7265220e+01    5.0000000e+00    5.0000000e+00 
   2.7317048e+01    5.0000000e+00    5.0000000e+00 
   2.7368888e+01    5.0000000e+00    5.0000000e+00 
   2.7420728e+01    5.0000000e+00    5.0000000e+00 
   2.7472576e+01    5.0000000e+00    5.0000000e+00 
   2.7524436e+01    5.0000000e+00    5.0000000e+00 
   2.7576313e+01    5.0000000e+00    5.0000000e+00 
   2.7628194e+01    5.0000000e+00    5.0000000e+00 
   2.7680086e+01    5.0000000e+00    5.0000000e+00 
   2.7731985e+01    5.0000000e+00    5.0000000e+00 
   2.7783894e+01    5.0000000e+00    5.0000000e+00 
   2.7835823e+01    5.0000000e+00    5.0000000e+00 
   2.7887763e+01    5.0000000e+00    5.0000000e+00 
   2.7939706e+01    5.0000000e+00    5.0000000e+00 
   2.7991657e+01    5.0000000e+00    5.0000000e+00 
   2.8043627e+01    5.0000000e+00    5.0000000e+00 
   2.8095606e+01    5.0000000e+00    5.0000000e+00 
   2.8147593e+01    5.0000000e+00    5.0000000e+00 
   2.8189183e+01    5.0000000e+00    5.0000000e+00 
   2.8241170e+01    5.0000000e+00    5.0000000e+00 
   2.8293182e+01    5.0000000e+00    5.0000000e+00 
   2.8345201e+01    5.0000000e+00    5.0000000e+00 
   2.8397223e+01    5.0000000e+00    5.0000000e+00 
   2.8423247e+01    5.0000000e+00    5.0000000e+00 
   2.8455777e+01    5.0000000e+00    5.0000000e+00 
   2.8496439e+01    5.0000000e+00    5.0000000e+00 
   2.8547267e+01    5.0000000e+00    5.0000000e+00 
   2.8599335e+01    5.0000000e+00    5.0000000e+00 
   2.8651406e+01    5.0000000e+00    5.0000000e+00 
   2.8703490e+01    5.0000000e+00    5.0000000e+00 
   2.8755584e+01    5.0000000e+00    5.0000000e+00 
   2.8807690e+01    5.0000000e+00    5.0000000e+00 
   2.8859811e+01    5.0000000e+00    5.0000000e+00 
   2.8911935e+01    5.0000000e+00    5.0000000e+00 
   2.8964072e+01    5.0000000e+00    5.0000000e+00 
   2.9016219e+01    5.0000000e+00    5.0000000e+00 
   2.9068371e+01    5.0000000e+00    5.0000000e+00 
   2.9120534e+01    5.0000000e+00    5.0000000e+00 
   2.9172706e+01    5.0000000e+00    5.0000000e+00 
   2.9224886e+01    5.0000000e+00    5.0000000e+00 
   2.9277074e+01    5.0000000e+00    5.0000000e+00 
   2.9329271e+01    5.0000000e+00    5.0000000e+00 
   2.9381475e+01    5.0000000e+00    5.0000000e+00 
   2.9433694e+01    5.0000000e+00    5.0000000e+00 
   2.9485922e+01    5.0000000e+00    5.0000000e+00 
   2.9538164e+01    5.0000000e+00    5.0000000e+00 
   2.9590419e+01    5.0000000e+00    5.0000000e+00 
   2.9642678e+01    5.0000000e+00    5.0000000e+00 
   2.9694951e+01    5.0000000e+00    5.0000000e+00 
   2.9747236e+01    5.0000000e+00    5.0000000e+00 
   2.9799533e+01    5.0000000e+00    5.0000000e+00 
   2.9851835e+01    5.0000000e+00    5.0000000e+00 
   2.9904146e+01    5.0000000e+00    5.0000000e+00 
   2.9956470e+01    5.0000000e+00    5.0000000e+00 
   3.0008800e+01    5.0000000e+00    5.0000000e+00 
   3.0061140e+01    5.0000000e+00    5.0000000e+00 
   3.0113484e+01    5.0000000e+00    5.0000000e+00 
   3.0165846e+01    5.0000000e+00    5.0000000e+00 
   3.0218216e+01    5.0000000e+00    5.0000000e+00 
   3.0270596e+01    5.0000000e+00    5.0000000e+00 
   3.0322993e+01    5.0000000e+00    5.0000000e+00 
   3.0375397e+01    5.0000000e+00    5.0000000e+00 
   3.0427812e+01    5.0000000e+00    5.0000000e+00 
   3.0480232e+01    5.0000000e+00    5.0000000e+00 
   3.0532660e+01    5.0000000e+00    5.0000000e+00 
   3.0585102e+01    5.0000000e+00    5.0000000e+00 
   3.0637558e+01    5.0000000e+00    5.0000000e+00 
   3.0690023e+01    5.0000000e+00    5.0000000e+00 
   3.0742498e+01    5.0000000e+00    5.0000000e+00 
   3.0794984e+01    5.0000000e+00    5.0000000e+00 
   3.0847476e+01    5.0000000e+00    5.0000000e+00 
   3.0899983e+01    5.0000000e+00    5.0000000e+00 
   3.0952505e+01    5.0000000e+00    5.0000000e+00 
   3.1005029e+01    5.0000000e+00    5.0000000e+00 
   3.1057563e+01    5.0000000e+00    5.0000000e+00 
   3.1110105e+01    5.0000000e+00    5.0000000e+00 
   3.1162660e+01    5.0000000e+00    5.0000000e+00 
   3.1215223e+01    5.0000000e+00    5.0000000e+00 
   3.1267796e+01    5.0000000e+00    5.0000000e+00 
   3.1320380e+01    5.0000000e+00    5.0000000e+00 
   3.1372972e+01    5.0000000e+00    5.0000000e+00 
   3.1425577e+01    5.0000000e+00    5.0000000e+00 
   3.1478196e+01    5.0000000e+00    5.0000000e+00 
   3.1530826e+01    5.0000000e+00    5.0000000e+00 
   3.1583472e+01    5.0000000e+00    5.0000000e+00 
   3.1636127e+01    5.0000000e+00    5.0000000e+00 
   3.1688795e+01    5.0000000e+00    5.0000000e+00 
   3.1741483e+01    5.0000000e+00    5.0000000e+00 
   3.1794185e+01    5.0000000e+00    5.0000000e+00 
   3.1846907e+01    5.0000000e+00    5.0000000e+00 
   3.1899640e+01    5.0000000e+00    5.0000000e+00 
   3.1952370e+01    5.0000000e+00    5.0000000e+00 
   3.2005127e+01    5.0000000e+00    5.0000000e+00 
   3.2057902e+01    5.0000000e+00    5.0000000e+00 
   3.2110669e+01    5.0000000e+00    5.0000000e+00 
   3.2163451e+01    5.0000000e+00    5.0000000e+00 
   3.2216213e+01    5.0000000e+00    5.0000000e+00 
   3.2268996e+01    5.0000000e+00    5.0000000e+00 
   3.2321769e+01    5.0000000e+00    5.0000000e+00 
   3.2374570e+01    5.0000000e+00    5.0000000e+00 
   3.2427373e+01    5.0000000e+00    5.0000000e+00 
   3.2480199e+01    5.0000000e+00    5.0000000e+00 
   3.2533032e+01    5.0000000e+00    5.0000000e+00 
   3.2585862e+01    5.0000000e+00    5.0000000e+00 
   3.2638688e+01    5.0000000e+00    5.0000000e+00 
   3.2691516e+01    5.0000000e+00    5.0000000e+00 
   3.2744352e+01    5.0000000e+00    5.0000000e+00 
   3.2797207e+01    5.0000000e+00    5.0000000e+00 
   3.2849050e+01    5.0000000e+00    5.0000000e+00 
   3.2901932e+01    5.0000000e+00    5.0000000e+00 
   3.2954830e+01    5.0000000e+00    5.0000000e+00 
   3.3007723e+01    5.0000000e+00    5.0000000e+00 
   3.3060620e+01    5.0000000e+00    5.0000000e+00 
   3.3113535e+01    5.0000000e+00    5.0000000e+00 
   3.3166450e+01    5.0000000e+00    5.0000000e+00 
   3.3219372e+01    5.0000000e+00    5.0000000e+00 
   3.3272299e+01    5.0000000e+00    5.0000000e+00 
   3.3325243e+01    5.0000000e+00    5.0000000e+00 
   3.3378219e+01    5.0000000e+00    5.0000000e+00 
   3.3431186e+01    5.0000000e+00    5.0000000e+00 
   3.3484185e+01    5.0000000e+00    5.0000000e+00 
   3.3537173e+01    5.0000000e+00    5.0000000e+00 
   3.3590176e+01    5.0000000e+00    5.0000000e+00 
   3.3643181e+01    5.0000000e+00    5.0000000e+00 
   3.3696209e+01    5.0000000e+00    5.0000000e+00 
   3.3749235e+01    5.0000000e+00    5.0000000e+00 
   3.3802271e+01    5.0000000e+00    5.0000000e+00 
   3.3855316e+01    5.0000000e+00    5.0000000e+00 
   3.3908373e+01    5.0000000e+00    5.0000000e+00 
   3.3961448e+01    5.0000000e+00    5.0000000e+00 
   3.4014535e+01    5.0000000e+00    5.0000000e+00 
   3.4067639e+01    5.0000000e+00    5.0000000e+00 
   3.4120751e+01    5.0000000e+00    5.0000000e+00 
   3.4173878e+01    5.0000000e+00    5.0000000e+00 
   3.4227008e+01    5.0000000e+00    5.0000000e+00 
   3.4280189e+01    5.0000000e+00    5.0000000e+00 
   3.4333363e+01    5.0000000e+00    5.0000000e+00 
   3.4386544e+01    5.0000000e+00    5.0000000e+00 
   3.4439737e+01    5.0000000e+00    5.0000000e+00 
   3.4492944e+01    5.0000000e+00    5.0000000e+00 
   3.4546197e+01    5.0000000e+00    5.0000000e+00 
   3.4599443e+01    5.0000000e+00    5.0000000e+00 
   3.4652695e+01    5.0000000e+00    5.0000000e+00 
   3.4705789e+01    5.0000000e+00    5.0000000e+00 
   3.4757202e+01    5.0000000e+00    5.0000000e+00 
   3.4807422e+01    5.0000000e+00    5.0000000e+00 
   3.4860717e+01    5.0000000e+00    5.0000000e+00 
   3.4914023e+01    5.0000000e+00    5.0000000e+00 
   3.4967351e+01    5.0000000e+00    5.0000000e+00 
   3.5020693e+01    5.0000000e+00    5.0000000e+00 
   3.5074045e+01    5.0000000e+00    5.0000000e+00 
   3.5127405e+01    5.0000000e+00    5.0000000e+00 
   3.5180775e+01    5.0000000e+00    5.0000000e+00 
   3.5234151e+01    5.0000000e+00    5.0000000e+00 
   3.5287531e+01    5.0000000e+00    5.0000000e+00 
   3.5340919e+01    5.0000000e+00    5.0000000e+00 
   3.5394312e+01    5.0000000e+00    5.0000000e+00 
   3.5447714e+01    5.0000000e+00    5.0000000e+00 
   3.5501123e+01    5.0000000e+00    5.0000000e+00 
   3.5554540e+01    5.0000000e+00    5.0000000e+00 
   3.5607967e+01    5.0000000e+00    5.0000000e+00 
   3.5661407e+01    5.0000000e+00    5.0000000e+00 
   3.5714853e+01    5.0000000e+00    5.0000000e+00 
   3.5768308e+01    5.0000000e+00    5.0000000e+00 
   3.5821767e+01    5.0000000e+00    5.0000000e+00 
   3.5875228e+01    5.0000000e+00    5.0000000e+00 
   3.5928687e+01    5.0000000e+00    5.0000000e+00 
   3.5982168e+01    5.0000000e+00    5.0000000e+00 
   3.6035630e+01    5.0000000e+00    5.0000000e+00 
   3.6089121e+01    5.0000000e+00    5.0000000e+00 
   3.6142633e+01    5.0000000e+00    5.0000000e+00 
   3.6196158e+01    5.0000000e+00    5.0000000e+00 
   3.6249690e+01    5.0000000e+00    5.0000000e+00 
   3.6303230e+01    5.0000000e+00    5.0000000e+00 
   3.6356538e+01    5.0000000e+00    5.0000000e+00 
   3.6409876e+01    5.0000000e+00    5.0000000e+00 
   3.6463235e+01    5.0000000e+00    5.0000000e+00 
   3.6516604e+01    5.0000000e+00    5.0000000e+00 
   3.6569984e+01    5.0000000e+00    5.0000000e+00 
   3.6622449e+01    5.0000000e+00    5.0000000e+00 
   3.6673430e+01    5.0000000e+00    5.0000000e+00 
   3.6726827e+01    5.0000000e+00    5.0000000e+00 
   3.6780226e+01    5.0000000e+00    5.0000000e+00 
   3.6833675e+01    5.0000000e+00    5.0000000e+00 
   3.6887117e+01    5.0000000e+00    5.0000000e+00 
   3.6940565e+01    5.0000000e+00    5.0000000e+00 
   3.6994009e+01    5.0000000e+00    5.0000000e+00 
   3.7047457e+01    5.0000000e+00    5.0000000e+00 
   3.7100913e+01    5.0000000e+00    5.0000000e+00 
   3.7154377e+01    5.0000000e+00    5.0000000e+00 
   3.7207842e+01    5.0000000e+00    5.0000000e+00 
   3.7261315e+01    5.0000000e+00    5.0000000e+00 
   3.7314795e+01    5.0000000e+00    5.0000000e+00 
   3.7368280e+01    5.0000000e+00    5.0000000e+00 
   3.7421774e+01    5.0000000e+00    5.0000000e+00 
   3.7475260e+01    5.0000000e+00    5.0000000e+00 
   3.7528753e+01    5.0000000e+00    5.0000000e+00 
   3.7582246e+01    5.0000000e+00    5.0000000e+00 
   3.7635752e+01    5.0000000e+00    5.0000000e+00 
   3.7689255e+01    5.0000000e+00    5.0000000e+00 
   3.7742769e+01    5.0000000e+00    5.0000000e+00 
   3.7796290e+01    5.0000000e+00    5.0000000e+00 
   3.7849815e+01    5.0000000e+00    5.0000000e+00 
   3.7903394e+01    5.0000000e+00    5.0000000e+00 
   3.7956946e+01    5.0000000e+00    5.0000000e+00 
   3.8010507e+01    5.0000000e+00    5.0000000e+00 
   3.8064081e+01    5.0000000e+00    5.0000000e+00 
   3.8117666e+01    5.0000000e+00    5.0000000e+00 
   3.8171255e+01    5.0000000e+00    5.0000000e+00 
   3.8224850e+01    5.0000000e+00    5.0000000e+00 
   3.8278448e+01    5.0000000e+00    5.0000000e+00 
   3.8332067e+01    5.0000000e+00    5.0000000e+00 
   3.8385695e+01    5.0000000e+00    5.0000000e+00 
   3.8439319e+01    5.0000000e+00    5.0000000e+00 
   3.8492947e+01    5.0000000e+00    5.0000000e+00 
   3.8546593e+01    5.0000000e+00    5.0000000e+00 
   3.8600254e+01    5.0000000e+00    5.0000000e+00 
   3.8653922e+01    5.0000000e+00    5.0000000e+00 
   3.8707568e+01    5.0000000e+00    5.0000000e+00 
   3.8761230e+01    5.0000000e+00    5.0000000e+00 
   3.8814910e+01    5.0000000e+00    5.0000000e+00 
   3.8868598e+01    5.0000000e+00    5.0000000e+00 
   3.8922297e+01    5.0000000e+00    5.0000000e+00 
   3.8976005e+01    5.0000000e+00    5.0000000e+00 
   3.9029710e+01    5.0000000e+00    5.0000000e+00 
   3.9083412e+01    5.0000000e+00    5.0000000e+00 
   3.9137112e+01    5.0000000e+00    5.0000000e+00 
   3.9190816e+01    5.0000000e+00    5.0000000e+00 
   3.9244519e+01    5.0000000e+00    5.0000000e+00 
   3.9298227e+01    5.0000000e+00    5.0000000e+00 
   3.9351942e+01    5.0000000e+00    5.0000000e+00 
   3.9405662e+01    5.0000000e+00    5.0000000e+00 
   3.9459395e+01    5.0000000e+00    5.0000000e+00 
   3.9513138e+01    5.0000000e+00    5.0000000e+00 
   3.9566887e+01    5.0000000e+00    5.0000000e+00 
   3.9620643e+01    5.0000000e+00    5.0000000e+00 
   3.9674401e+01    5.0000000e+00    5.0000000e+00 
   3.9728165e+01    5.0000000e+00    5.0000000e+00 
   3.9781939e+01    5.0000000e+00    5.0000000e+00 
   3.9835721e+01    5.0000000e+00    5.0000000e+00 
   3.9889516e+01    5.0000000e+00    5.0000000e+00 
   3.9943316e+01    5.0000000e+00    5.0000000e+00 
   3.9997123e+01    5.0000000e+00    5.0000000e+00 
   4.0050939e+01    5.0000000e+00    5.0000000e+00 
   4.0104762e+01    5.0000000e+00    5.0000000e+00 
   4.0157947e+01    5.0000000e+00    5.0000000e+00 
   4.0209460e+01    5.0000000e+00    5.0000000e+00 
   4.0263316e+01    5.0000000e+00    5.0000000e+00 
   4.0317179e+01    5.0000000e+00    5.0000000e+00 
   4.0371046e+01    5.0000000e+00    5.0000000e+00 
   4.0424918e+01    5.0000000e+00    5.0000000e+00 
   4.0478792e+01    5.0000000e+00    5.0000000e+00 
   4.0532669e+01    5.0000000e+00    5.0000000e+00 
   4.0586550e+01    5.0000000e+00    5.0000000e+00 
   4.0640436e+01    5.0000000e+00    5.0000000e+00 
   4.0694334e+01    5.0000000e+00    5.0000000e+00 
   4.0748260e+01    5.0000000e+00    5.0000000e+00 
   4.0802196e+01    5.0000000e+00    5.0000000e+00 
   4.0856142e+01    5.0000000e+00    5.0000000e+00 
   4.0910097e+01    5.0000000e+00    5.0000000e+00 
   4.0964057e+01    5.0000000e+00    5.0000000e+00 
   4.1018021e+01    5.0000000e+00    5.0000000e+00 
   4.1070927e+01    5.0000000e+00    5.0000000e+00 
   4.1124897e+01    5.0000000e+00    5.0000000e+00 
   4.1179504e+01    5.0000000e+00    5.0000000e+00 
   4.1234124e+01    5.0000000e+00    5.0000000e+00 
   4.1288756e+01    5.0000000e+00    5.0000000e+00 
   4.1343408e+01    5.0000000e+00    5.0000000e+00 
   4.1398046e+01    5.0000000e+00    5.0000000e+00 
   4.1452703e+01    5.0000000e+00    5.0000000e+00 
   4.1507373e+01    5.0000000e+00    5.0000000e+00 
   4.1562049e+01    5.0000000e+00    5.0000000e+00 
   4.1616757e+01    5.0000000e+00    5.0000000e+00 
   4.1671480e+01    5.0000000e+00    5.0000000e+00 
   4.1726225e+01    5.0000000e+00    5.0000000e+00 
   4.1780995e+01    5.0000000e+00    5.0000000e+00 
   4.1835781e+01    5.0000000e+00    5.0000000e+00 
   4.1889951e+01    5.0000000e+00    5.0000000e+00 
   4.1944756e+01    5.0000000e+00    5.0000000e+00 
   4.1999580e+01    5.0000000e+00    5.0000000e+00 
   4.2054418e+01    5.0000000e+00    5.0000000e+00 
   4.2109260e+01    5.0000000e+00    5.0000000e+00 
   4.2164107e+01    5.0000000e+00    5.0000000e+00 
   4.2218967e+01    5.0000000e+00    5.0000000e+00 
   4.2270250e+01    5.0000000e+00    5.0000000e+00 
   4.2323182e+01    5.0000000e+00    5.0000000e+00 
   4.2378040e+01    5.0000000e+00    5.0000000e+00 
   4.2432909e+01    5.0000000e+00    5.0000000e+00 
   4.2487810e+01    5.0000000e+00    5.0000000e+00 
   4.2542711e+01    5.0000000e+00    5.0000000e+00 
   4.2597624e+01    5.0000000e+00    5.0000000e+00 
   4.2652561e+01    5.0000000e+00    5.0000000e+00 
   4.2707427e+01    5.0000000e+00    5.0000000e+00 
   4.2762398e+01    5.0000000e+00    5.0000000e+00 
   4.2817378e+01    5.0000000e+00    5.0000000e+00 
   4.2872397e+01    5.0000000e+00    5.0000000e+00 
   4.2927425e+01    5.0000000e+00    5.0000000e+00 
   4.2982470e+01    5.0000000e+00    5.0000000e+00 
   4.3037529e+01    5.0000000e+00    5.0000000e+00 
   4.3092625e+01    5.0000000e+00    5.0000000e+00 
   4.3147722e+01    5.0000000e+00    5.0000000e+00 
   4.3202828e+01    5.0000000e+00    5.0000000e+00 
   4.3257962e+01    5.0000000e+00    5.0000000e+00 
   4.3313115e+01    5.0000000e+00    5.0000000e+00 
   4.3368271e+01    5.0000000e+00    5.0000000e+00 
   4.3423452e+01    5.0000000e+00    5.0000000e+00 
   4.3478650e+01    5.0000000e+00    5.0000000e+00 
   4.3533552e+01    5.0000000e+00    5.0000000e+00 
   4.3588803e+01    5.0000000e+00    5.0000000e+00 
   4.3644067e+01    5.0000000e+00    5.0000000e+00 
   4.3699357e+01    5.0000000e+00    5.0000000e+00 
   4.3754666e+01    5.0000000e+00    5.0000000e+00 
   4.3809997e+01    5.0000000e+00    5.0000000e+00 
   4.3865357e+01    5.0000000e+00    5.0000000e+00 
   4.3920739e+01    5.0000000e+00    5.0000000e+00 
   4.3976145e+01    5.0000000e+00    5.0000000e+00 
   4.4031580e+01    5.0000000e+00    5.0000000e+00 
   4.4087038e+01    5.0000000e+00    5.0000000e+00 
   4.4142531e+01    5.0000000e+00    5.0000000e+00 
   4.4198037e+01    5.0000000e+00    5.0000000e+00 
   4.4253404e+01    5.0000000e+00    5.0000000e+00 
   4.4308966e+01    5.0000000e+00    5.0000000e+00 
   4.4363474e+01    5.0000000e+00    5.0000000e+00 
   4.4419093e+01    5.0000000e+00    5.0000000e+00 
   4.4474742e+01    5.0000000e+00    5.0000000e+00 
   4.4530419e+01    5.0000000e+00    5.0000000e+00 
   4.4586179e+01    5.0000000e+00    5.0000000e+00 
   4.4641960e+01    5.0000000e+00    5.0000000e+00 
   4.4697753e+01    5.0000000e+00    5.0000000e+00 
   4.4753563e+01    5.0000000e+00    5.0000000e+00 
   4.4809400e+01    5.0000000e+00    5.0000000e+00 
   4.4865265e+01    5.0000000e+00    5.0000000e+00 
   4.4921144e+01    5.0000000e+00    5.0000000e+00 
   4.4977057e+01    5.0000000e+00    5.0000000e+00 
   4.5032988e+01    5.0000000e+00    5.0000000e+00 
   4.5090267e+01    5.0000000e+00    5.0000000e+00 
   4.5145586e+01    5.0000000e+00    5.0000000e+00 
   4.5202889e+01    5.0000000e+00    5.0000000e+00 
   4.5257947e+01    5.0000000e+00    5.0000000e+00 
   4.5315277e+01    5.0000000e+00    5.0000000e+00 
   4.5372225e+01    5.0000000e+00    5.0000000e+00 
   4.5429565e+01    5.0000000e+00    5.0000000e+00 
   4.5486918e+01    5.0000000e+00    5.0000000e+00 
   4.5544276e+01    5.0000000e+00    5.0000000e+00 
   4.5601637e+01    5.0000000e+00    5.0000000e+00 
   4.5658560e+01    5.0000000e+00    5.0000000e+00 
   4.5715949e+01    5.0000000e+00    5.0000000e+00 
   4.5773323e+01    5.0000000e+00    5.0000000e+00 
   4.5830740e+01    5.0000000e+00    5.0000000e+00 
   4.5888164e+01    5.0000000e+00    5.0000000e+00 
   4.5943544e+01    5.0000000e+00    5.0000000e+00 
   4.6001008e+01    5.0000000e+00    5.0000000e+00 
   4.6058482e+01    5.0000000e+00    5.0000000e+00 
   4.6115954e+01    5.0000000e+00    5.0000000e+00 
   4.6173431e+01    5.0000000e+00    5.0000000e+00 
   4.6230929e+01    5.0000000e+00    5.0000000e+00 
   4.6288442e+01    5.0000000e+00    5.0000000e+00 
   4.6345621e+01    5.0000000e+00    5.0000000e+00 
   4.6403149e+01    5.0000000e+00    5.0000000e+00 
   4.6460687e+01    5.0000000e+00    5.0000000e+00 
   4.6518220e+01    5.0000000e+00    5.0000000e+00 
   4.6575774e+01    5.0000000e+00    5.0000000e+00 
   4.6633339e+01    5.0000000e+00    5.0000000e+00 
   4.6689880e+01    5.0000000e+00    5.0000000e+00 
   4.6747464e+01    5.0000000e+00    5.0000000e+00 
   4.6805081e+01    5.0000000e+00    5.0000000e+00 
   4.6862726e+01    5.0000000e+00    5.0000000e+00 
   4.6920386e+01    5.0000000e+00    5.0000000e+00 
   4.6977600e+01    5.0000000e+00    5.0000000e+00 
   4.7035272e+01    5.0000000e+00    5.0000000e+00 
   4.7092957e+01    5.0000000e+00    5.0000000e+00 
   4.7150644e+01    5.0000000e+00    5.0000000e+00 
   4.7208344e+01    5.0000000e+00    5.0000000e+00 
   4.7266056e+01    5.0000000e+00    5.0000000e+00 
   4.7323779e+01    5.0000000e+00    5.0000000e+00 
   4.7381512e+01    5.0000000e+00    5.0000000e+00 
   4.7439202e+01    5.0000000e+00    5.0000000e+00 
   4.7495146e+01    5.0000000e+00    5.0000000e+00 
   4.7552762e+01    5.0000000e+00    5.0000000e+00 
   4.7610311e+01    5.0000000e+00    5.0000000e+00 
   4.7667842e+01    5.0000000e+00    5.0000000e+00 
   4.7725313e+01    5.0000000e+00    5.0000000e+00 
   4.7782752e+01    5.0000000e+00    5.0000000e+00 
   4.7840151e+01    5.0000000e+00    5.0000000e+00 
   4.7897500e+01    5.0000000e+00    5.0000000e+00 
   4.7954827e+01    5.0000000e+00    5.0000000e+00 
   4.8012087e+01    5.0000000e+00    5.0000000e+00 
   4.8069329e+01    5.0000000e+00    5.0000000e+00 
   4.8126515e+01    5.0000000e+00    5.0000000e+00 
   4.8183668e+01    5.0000000e+00    5.0000000e+00 
   4.8240580e+01    5.0000000e+00    5.0000000e+00 
   4.8297646e+01    5.0000000e+00    5.0000000e+00 
   4.8354692e+01    5.0000000e+00    5.0000000e+00 
   4.8411671e+01    5.0000000e+00    5.0000000e+00 
   4.8468634e+01    5.0000000e+00    5.0000000e+00 
   4.8517303e+01    5.0000000e+00    5.0000000e+00 
   4.8565954e+01    5.0000000e+00    5.0000000e+00 
   4.8614594e+01    5.0000000e+00    5.0000000e+00 
   4.8663228e+01    5.0000000e+00    5.0000000e+00 
   4.8711850e+01    5.0000000e+00    5.0000000e+00 
   4.8760463e+01    5.0000000e+00    5.0000000e+00 
   4.8809068e+01    5.0000000e+00    5.0000000e+00 
   4.8857673e+01    5.0000000e+00    5.0000000e+00 
   4.8906265e+01    5.0000000e+00    5.0000000e+00 
   4.8945140e+01    5.0000000e+00    5.0000000e+00 
   4.8993717e+01    5.0000000e+00    5.0000000e+00 
   4.9042287e+01    5.0000000e+00    5.0000000e+00 
   4.9090850e+01    5.0000000e+00    5.0000000e+00 
   4.9129701e+01    5.0000000e+00    5.0000000e+00 
   4.9160781e+01    5.0000000e+00    5.0000000e+00 
   4.9199631e+01    5.0000000e+00    5.0000000e+00 
   4.9248175e+01    5.0000000e+00    5.0000000e+00 
   4.9296723e+01    5.0000000e+00    5.0000000e+00 
   4.9335561e+01    5.0000000e+00    5.0000000e+00 
   4.9384081e+01    5.0000000e+00    5.0000000e+00 
   4.9422897e+01    5.0000000e+00    5.0000000e+00 
   4.9453949e+01    5.0000000e+00    5.0000000e+00 
   4.9492765e+01    5.0000000e+00    5.0000000e+00 
   4.9523818e+01    5.0000000e+00    5.0000000e+00 
   4.9562634e+01    5.0000000e+00    5.0000000e+00 
   4.9611129e+01    5.0000000e+00    5.0000000e+00 
   4.9649925e+01    5.0000000e+00    5.0000000e+00 
   4.9698413e+01    5.0000000e+00    5.0000000e+00 
   4.9737203e+01    5.0000000e+00    5.0000000e+00 
   4.9768235e+01    5.0000000e+00    5.0000000e+00 
   4.9807025e+01    5.0000000e+00    5.0000000e+00 
   4.9855500e+01    5.0000000e+00    5.0000000e+00 
   4.9894280e+01    5.0000000e+00    5.0000000e+00 
   4.9925304e+01    5.0000000e+00    5.0000000e+00 
   4.9964084e+01    5.0000000e+00    5.0000000e+00 
