# Supplementary material for: Research on combustion and emissions of heavy duty diesel engines under low-speed and low-load conditions in low temperature environments
Source: PLoS One. 2025 Feb 21;20(2):e0318933. doi: 10.1371/journal.pone.0318933 (PMC11844864; doi:10.1371/journal.pone.0318933)
Supplement: S1 File — (ZIP) [file pone.0318933.s001.zip › 1000rpm_30%/3-tigaojinqiwendu/Tin282K/apparent-HR.out]

# CONVERGE Studio v2.3.0
# column        1                2                3                4                5
#           crank         Pressure             AHRR             AIHR           Volume
#           (DEG)             (Pa)          (J/CAD)              (J)            (m^3)
    -1.458723e+02     1.685933e+05     6.650187e-01     8.492289e-02     2.087038e-03
    -1.457937e+02     1.686694e+05     6.596867e-01     1.367611e-01     2.086454e-03
    -1.456709e+02     1.687885e+05     6.550907e-01     2.171931e-01     2.085539e-03
    -1.455857e+02     1.688715e+05     6.498413e-01     2.726051e-01     2.084901e-03
    -1.454791e+02     1.689754e+05     6.456498e-01     3.414184e-01     2.084102e-03
    -1.453459e+02     1.691058e+05     6.413458e-01     4.268585e-01     2.083100e-03
    -1.451793e+02     1.692693e+05     6.314857e-01     5.320261e-01     2.081841e-03
    -1.449712e+02     1.694743e+05     6.156531e-01     6.601805e-01     2.080259e-03
    -1.447110e+02     1.697325e+05     6.117113e-01     8.193539e-01     2.078268e-03
    -1.443857e+02     1.700551e+05     5.586535e-01     1.001062e+00     2.075758e-03
    -1.439791e+02     1.704548e+05     4.476786e-01     1.183079e+00     2.072587e-03
    -1.434709e+02     1.709573e+05     3.954406e-01     1.384050e+00     2.068572e-03
    -1.428709e+02     1.715355e+05     1.665124e-01     1.483957e+00     2.063759e-03
    -1.422709e+02     1.721635e+05     4.846939e-01     1.774773e+00     2.058865e-03
    -1.416709e+02     1.728076e+05     5.115538e-01     2.081706e+00     2.053891e-03
    -1.410709e+02     1.734632e+05     4.961539e-01     2.379398e+00     2.048837e-03
    -1.404709e+02     1.741305e+05     4.819982e-01     2.668597e+00     2.043703e-03
    -1.398709e+02     1.748097e+05     4.667218e-01     2.948630e+00     2.038488e-03
    -1.392709e+02     1.755268e+05     6.698763e-01     3.350556e+00     2.033194e-03
    -1.386709e+02     1.762077e+05     2.452693e-01     3.497717e+00     2.027820e-03
    -1.380709e+02     1.769219e+05     4.058478e-01     3.741226e+00     2.022365e-03
    -1.374709e+02     1.776791e+05     6.455435e-01     4.128552e+00     2.016830e-03
    -1.368709e+02     1.784260e+05     4.342948e-01     4.389129e+00     2.011215e-03
    -1.362709e+02     1.791843e+05     4.032338e-01     4.631069e+00     2.005521e-03
    -1.356709e+02     1.799569e+05     3.959932e-01     4.868665e+00     1.999746e-03
    -1.350709e+02     1.807437e+05     3.856516e-01     5.100056e+00     1.993891e-03
    -1.344709e+02     1.815462e+05     3.839296e-01     5.330414e+00     1.987956e-03
    -1.338709e+02     1.823624e+05     3.653594e-01     5.549630e+00     1.981941e-03
    -1.332709e+02     1.831946e+05     3.622447e-01     5.766976e+00     1.975847e-03
    -1.326709e+02     1.840428e+05     3.579631e-01     5.981754e+00     1.969672e-03
    -1.320709e+02     1.849068e+05     3.488660e-01     6.191074e+00     1.963418e-03
    -1.314709e+02     1.857882e+05     3.504307e-01     6.401332e+00     1.957085e-03
    -1.308709e+02     1.866852e+05     3.350400e-01     6.602356e+00     1.950671e-03
    -1.302709e+02     1.875999e+05     3.334028e-01     6.802398e+00     1.944178e-03
    -1.296709e+02     1.885318e+05     3.261554e-01     6.998091e+00     1.937606e-03
    -1.290709e+02     1.894800e+05     3.095759e-01     7.183837e+00     1.930955e-03
    -1.284709e+02     1.904475e+05     3.124623e-01     7.371314e+00     1.924225e-03
    -1.278709e+02     1.914338e+05     3.101744e-01     7.557419e+00     1.917415e-03
    -1.272709e+02     1.924671e+05     5.283596e-01     7.874434e+00     1.910527e-03
    -1.266709e+02     1.934954e+05     3.289961e-01     8.071832e+00     1.903560e-03
    -1.260709e+02     1.945131e+05     8.410733e-02     8.122297e+00     1.896514e-03
    -1.254709e+02     1.956049e+05     5.078069e-01     8.426981e+00     1.889391e-03
    -1.248709e+02     1.966631e+05     7.635504e-02     8.472794e+00     1.882189e-03
    -1.242709e+02     1.977660e+05     2.597603e-01     8.628650e+00     1.874909e-03
    -1.236709e+02     1.989255e+05     5.298754e-01     8.946575e+00     1.867551e-03
    -1.230709e+02     2.000778e+05     2.984834e-01     9.125665e+00     1.860116e-03
    -1.224709e+02     2.012514e+05     2.861012e-01     9.297326e+00     1.852603e-03
    -1.218709e+02     2.024147e+05     2.899836e-02     9.314725e+00     1.845014e-03
    -1.212709e+02     2.036647e+05     5.132722e-01     9.622688e+00     1.837347e-03
    -1.206761e+02     2.049029e+05     3.190413e-01     9.812451e+00     1.829672e-03
    -1.200872e+02     2.061192e+05     5.864603e-02     9.846990e+00     1.821998e-03
    -1.195039e+02     2.074108e+05     5.515379e-01     1.016869e+01     1.814326e-03
    -1.189261e+02     2.086546e+05     8.217402e-02     1.021617e+01     1.806655e-03
    -1.183536e+02     2.099366e+05     2.856595e-01     1.037970e+01     1.798987e-03
    -1.177863e+02     2.112317e+05     2.897026e-01     1.054405e+01     1.791320e-03
    -1.172240e+02     2.125399e+05     2.919842e-01     1.070825e+01     1.783654e-03
    -1.166665e+02     2.138614e+05     2.949341e-01     1.087268e+01     1.775989e-03
    -1.161137e+02     2.151951e+05     2.880120e-01     1.103189e+01     1.768326e-03
    -1.155654e+02     2.165432e+05     2.956382e-01     1.119398e+01     1.760665e-03
    -1.150216e+02     2.179042e+05     2.899995e-01     1.135169e+01     1.753004e-03
    -1.144820e+02     2.192784e+05     2.853021e-01     1.150563e+01     1.745345e-03
    -1.139466e+02     2.206950e+05     5.156784e-01     1.178172e+01     1.737687e-03
    -1.134153e+02     2.220681e+05     4.567730e-02     1.180599e+01     1.730031e-03
    -1.128879e+02     2.234807e+05     2.496069e-01     1.193763e+01     1.722375e-03
    -1.123644e+02     2.249106e+05     2.722482e-01     1.208017e+01     1.714721e-03
    -1.118445e+02     2.263833e+05     5.014916e-01     1.234085e+01     1.707067e-03
    -1.113283e+02     2.278448e+05     2.833379e-01     1.248711e+01     1.699415e-03
    -1.108157e+02     2.293196e+05     2.660539e-01     1.262351e+01     1.691764e-03
    -1.103064e+02     2.308104e+05     2.683725e-01     1.276017e+01     1.684114e-03
    -1.098005e+02     2.323157e+05     2.578521e-01     1.289062e+01     1.676465e-03
    -1.092979e+02     2.338367e+05     2.536150e-01     1.301810e+01     1.668817e-03
    -1.087984e+02     2.353752e+05     2.632825e-01     1.314959e+01     1.661169e-03
    -1.083021e+02     2.369027e+05     3.249153e-02     1.316572e+01     1.653523e-03
    -1.078087e+02     2.384967e+05     4.485908e-01     1.338703e+01     1.645877e-03
    -1.073183e+02     2.400865e+05     2.678387e-01     1.351838e+01     1.638233e-03
    -1.068308e+02     2.416673e+05     4.637044e-02     1.354099e+01     1.630589e-03
    -1.063460e+02     2.433134e+05     4.465340e-01     1.375745e+01     1.622947e-03
    -1.058640e+02     2.449301e+05     4.711501e-02     1.378016e+01     1.615305e-03
    -1.053846e+02     2.465881e+05     2.411728e-01     1.389578e+01     1.607663e-03
    -1.049078e+02     2.482661e+05     2.532576e-01     1.401653e+01     1.600023e-03
    -1.044335e+02     2.499611e+05     2.359353e-01     1.412842e+01     1.592383e-03
    -1.039617e+02     2.516766e+05     2.477457e-01     1.424531e+01     1.584745e-03
    -1.034924e+02     2.534104e+05     2.358859e-01     1.435603e+01     1.577107e-03
    -1.030253e+02     2.551647e+05     2.413230e-01     1.446875e+01     1.569469e-03
    -1.025605e+02     2.569631e+05     4.430342e-01     1.467465e+01     1.561833e-03
    -1.020980e+02     2.587591e+05     2.488797e-01     1.478976e+01     1.554197e-03
    -1.016376e+02     2.605748e+05     2.369375e-01     1.489884e+01     1.546561e-03
    -1.011794e+02     2.623885e+05     4.135554e-02     1.491779e+01     1.538927e-03
    -1.007233e+02     2.642437e+05     2.107374e-01     1.501392e+01     1.531293e-03
    -1.002691e+02     2.661232e+05     2.304841e-01     1.511859e+01     1.523660e-03
    -9.981701e+01     2.680253e+05     2.315881e-01     1.522330e+01     1.516028e-03
    -9.936679e+01     2.699502e+05     2.325258e-01     1.532799e+01     1.508396e-03
    -9.891846e+01     2.718997e+05     2.448861e-01     1.543778e+01     1.500765e-03
    -9.847197e+01     2.738319e+05    -9.849233e-02     1.539380e+01     1.493134e-03
    -9.802727e+01     2.758886e+05     7.482371e-01     1.572654e+01     1.485504e-03
    -9.758432e+01     2.778856e+05     3.860298e-02     1.574364e+01     1.477875e-03
    -9.714307e+01     2.799276e+05     2.096320e-01     1.583614e+01     1.470246e-03
    -9.670350e+01     2.820212e+05     4.305887e-01     1.602541e+01     1.462618e-03
    -9.626553e+01     2.840940e+05     3.909928e-02     1.604254e+01     1.454990e-03
    -9.582918e+01     2.862141e+05     2.184518e-01     1.613786e+01     1.447364e-03
    -9.539436e+01     2.883250e+05    -8.032728e-02     1.610293e+01     1.439737e-03
    -9.496104e+01     2.905369e+05     5.358498e-01     1.633512e+01     1.432111e-03
    -9.452920e+01     2.927396e+05     2.290830e-01     1.643405e+01     1.424486e-03
    -9.409879e+01     2.949694e+05     2.201955e-01     1.652882e+01     1.416862e-03
    -9.366978e+01     2.972285e+05     2.254991e-01     1.662557e+01     1.409237e-03
    -9.324214e+01     2.995163e+05     2.219259e-01     1.672047e+01     1.401614e-03
    -9.281582e+01     3.018329e+05     2.152034e-01     1.681222e+01     1.393991e-03
    -9.239079e+01     3.041813e+05     2.277567e-01     1.690902e+01     1.386369e-03
    -9.196702e+01     3.065600e+05     2.232305e-01     1.700362e+01     1.378747e-03
    -9.154449e+01     3.089693e+05     2.171607e-01     1.709538e+01     1.371125e-03
    -9.112314e+01     3.114107e+05     2.187182e-01     1.718753e+01     1.363504e-03
    -9.070296e+01     3.138848e+05     2.188682e-01     1.727950e+01     1.355884e-03
    -9.028390e+01     3.163930e+05     2.256264e-01     1.737405e+01     1.348264e-03
    -8.986594e+01     3.188936e+05    -1.083810e-01     1.732875e+01     1.340644e-03
    -8.944906e+01     3.215088e+05     5.402238e-01     1.755396e+01     1.333026e-03
    -8.903321e+01     3.241210e+05     2.299549e-01     1.764959e+01     1.325407e-03
    -8.861838e+01     3.267663e+05     2.077660e-01     1.773578e+01     1.317789e-03
    -8.820451e+01     3.294482e+05     2.081546e-01     1.782192e+01     1.310172e-03
    -8.779160e+01     3.321943e+05     4.221830e-01     1.799625e+01     1.302555e-03
    -8.761590e+01     3.334076e+05     1.006429e+00     1.817308e+01     1.299309e-03
    -8.739627e+01     3.348796e+05     1.679579e-01     1.820997e+01     1.295247e-03
    -8.712173e+01     3.367282e+05     5.651769e-02     1.822549e+01     1.290163e-03
    -8.677856e+01     3.390806e+05     1.833800e-01     1.828842e+01     1.283798e-03
    -8.636879e+01     3.418867e+05    -1.682210e-01     1.821948e+01     1.276184e-03
    -8.595978e+01     3.448078e+05     4.125578e-01     1.838823e+01     1.268570e-03
    -8.555156e+01     3.477184e+05     4.831945e-03     1.839020e+01     1.260955e-03
    -8.514412e+01     3.506974e+05     2.089298e-01     1.847533e+01     1.253342e-03
    -8.473742e+01     3.537210e+05     2.196518e-01     1.856466e+01     1.245728e-03
    -8.433143e+01     3.567884e+05     2.158871e-01     1.865231e+01     1.238116e-03
    -8.392614e+01     3.599014e+05     2.189740e-01     1.874105e+01     1.230503e-03
    -8.352151e+01     3.630591e+05     2.084230e-01     1.882539e+01     1.222891e-03
    -8.311753e+01     3.662634e+05     2.052602e-01     1.890831e+01     1.215280e-03
    -8.271415e+01     3.695156e+05     2.040892e-01     1.899063e+01     1.207669e-03
    -8.231137e+01     3.728186e+05     2.170065e-01     1.907804e+01     1.200058e-03
    -8.190915e+01     3.761707e+05     2.086799e-01     1.916198e+01     1.192448e-03
    -8.150747e+01     3.795745e+05     2.125278e-01     1.924735e+01     1.184838e-03
    -8.110630e+01     3.830306e+05     2.121299e-01     1.933244e+01     1.177229e-03
    -8.070562e+01     3.865393e+05     2.056508e-01     1.941485e+01     1.169621e-03
    -8.030540e+01     3.901029e+05     2.066229e-01     1.949754e+01     1.162012e-03
    -7.990563e+01     3.937223e+05     2.068202e-01     1.958022e+01     1.154405e-03
    -7.950627e+01     3.974006e+05     2.183894e-01     1.966744e+01     1.146797e-03
    -7.910730e+01     4.011332e+05     1.893563e-01     1.974298e+01     1.139190e-03
    -7.870870e+01     4.049295e+05     2.173905e-01     1.982964e+01     1.131584e-03
    -7.831044e+01     4.087856e+05     2.076866e-01     1.991235e+01     1.123978e-03
    -7.791250e+01     4.127397e+05     4.593552e-01     2.009514e+01     1.116372e-03
    -7.751486e+01     4.166854e+05    -5.507883e-02     2.007324e+01     1.108767e-03
    -7.711748e+01     4.207711e+05     4.721185e-01     2.026085e+01     1.101163e-03
    -7.687782e+01     4.232991e+05     8.191485e-01     2.045717e+01     1.096574e-03
    -7.657825e+01     4.264167e+05     9.003565e-02     2.048414e+01     1.090836e-03
    -7.620378e+01     4.303453e+05    -9.673946e-02     2.044791e+01     1.083662e-03
    -7.580714e+01     4.346295e+05     2.655106e-01     2.055323e+01     1.076059e-03
    -7.541065e+01     4.389776e+05     2.061826e-01     2.063498e+01     1.068456e-03
    -7.501431e+01     4.433997e+05     2.049689e-01     2.071621e+01     1.060854e-03
    -7.461809e+01     4.478977e+05     2.044651e-01     2.079723e+01     1.053252e-03
    -7.422196e+01     4.524340e+05    -6.044579e-02     2.077328e+01     1.045651e-03
    -7.382590e+01     4.571293e+05     4.717328e-01     2.096012e+01     1.038050e-03
    -7.342989e+01     4.618709e+05     2.319170e-01     2.105196e+01     1.030450e-03
    -7.303391e+01     4.666494e+05    -7.560133e-02     2.102202e+01     1.022850e-03
    -7.263792e+01     4.715535e+05     1.877816e-01     2.109638e+01     1.015251e-03
    -7.224190e+01     4.765476e+05     2.001395e-01     2.117564e+01     1.007652e-03
    -7.184583e+01     4.816326e+05     2.029371e-01     2.125601e+01     1.000053e-03
    -7.144969e+01     4.868109e+05     2.077396e-01     2.133831e+01     9.924552e-04
    -7.105345e+01     4.920833e+05     2.014090e-01     2.141812e+01     9.848577e-04
    -7.065708e+01     4.974549e+05     2.114110e-01     2.150191e+01     9.772607e-04
    -7.026056e+01     5.029227e+05     1.867898e-01     2.157598e+01     9.696642e-04
    -6.986386e+01     5.084958e+05     2.020227e-01     2.165612e+01     9.620682e-04
    -6.946696e+01     5.141726e+05     1.907573e-01     2.173183e+01     9.544726e-04
    -6.906983e+01     5.200276e+05     6.136271e-01     2.197552e+01     9.468776e-04
    -6.867245e+01     5.259310e+05     2.269383e-01     2.206570e+01     9.392831e-04
    -6.827479e+01     5.318843e+05    -1.579001e-01     2.200291e+01     9.316890e-04
    -6.787681e+01     5.380129e+05     1.894190e-01     2.207829e+01     9.240955e-04
    -6.747851e+01     5.443291e+05     5.801947e-01     2.230939e+01     9.165025e-04
    -6.707985e+01     5.506368e+05    -1.976976e-01     2.223057e+01     9.089100e-04
    -6.668079e+01     5.572099e+05     6.012678e-01     2.247051e+01     9.013181e-04
    -6.628132e+01     5.638549e+05     2.536291e-01     2.257183e+01     8.937266e-04
    -6.588141e+01     5.706250e+05     1.947770e-01     2.264972e+01     8.861357e-04
    -6.548101e+01     5.775401e+05     2.274943e-01     2.274081e+01     8.785453e-04
    -6.508012e+01     5.845960e+05     2.123847e-01     2.282595e+01     8.709555e-04
    -6.467870e+01     5.917962e+05     1.947993e-01     2.290415e+01     8.633662e-04
    -6.427672e+01     5.991496e+05     2.016355e-01     2.298520e+01     8.557775e-04
    -6.387414e+01     6.066627e+05     2.183322e-01     2.307310e+01     8.481893e-04
    -6.347094e+01     6.143383e+05     2.246336e-01     2.316367e+01     8.406017e-04
    -6.306709e+01     6.221783e+05     2.141849e-01     2.325017e+01     8.330147e-04
    -6.266255e+01     6.301921e+05     2.266722e-01     2.334187e+01     8.254283e-04
    -6.233893e+01     6.367913e+05     6.900135e-01     2.356518e+01     8.193692e-04
    -6.193439e+01     6.450235e+05    -1.698471e-01     2.349647e+01     8.118083e-04
    -6.152776e+01     6.535432e+05     2.136100e-01     2.358333e+01     8.042235e-04
    -6.112033e+01     6.622555e+05     2.119495e-01     2.366968e+01     7.966393e-04
    -6.071205e+01     6.713898e+05     1.312360e+00     2.420549e+01     7.890558e-04
    -6.038543e+01     6.785124e+05    -6.608954e-01     2.398963e+01     7.830011e-04
    -5.997715e+01     6.876614e+05    -2.799601e-01     2.387533e+01     7.754485e-04
    -5.956632e+01     6.971495e+05     1.400265e-01     2.393285e+01     7.678667e-04
    -5.915450e+01     7.068702e+05     1.763487e-01     2.400548e+01     7.602856e-04
    -5.874166e+01     7.168379e+05     2.428217e-01     2.410572e+01     7.527052e-04
    -5.832777e+01     7.270370e+05     1.985875e-01     2.418792e+01     7.451254e-04
    -5.791278e+01     7.374891e+05     2.154559e-01     2.427733e+01     7.375463e-04
    -5.749664e+01     7.481967e+05     2.049955e-01     2.436263e+01     7.299680e-04
    -5.707933e+01     7.592931e+05     7.459271e-01     2.467392e+01     7.223905e-04
    -5.666078e+01     7.705441e+05     1.963624e-01     2.475611e+01     7.148135e-04
    -5.624096e+01     7.820814e+05     1.960437e-01     2.483841e+01     7.072373e-04
    -5.581983e+01     7.939339e+05     2.742387e-01     2.495390e+01     6.996618e-04
    -5.539734e+01     8.060858e+05     2.370669e-01     2.505406e+01     6.920872e-04
    -5.497345e+01     8.185526e+05     2.198498e-01     2.514725e+01     6.845135e-04
    -5.454808e+01     8.313537e+05     2.301023e-01     2.524513e+01     6.769404e-04
    -5.412121e+01     8.444968e+05     2.221472e-01     2.533996e+01     6.693681e-04
    -5.369279e+01     8.579815e+05     1.607985e-01     2.540885e+01     6.617967e-04
    -5.326275e+01     8.718474e+05     2.042767e-01     2.549669e+01     6.542264e-04
    -5.283104e+01     8.861013e+05     2.119186e-01     2.558818e+01     6.466566e-04
    -5.239760e+01     9.007593e+05     2.243270e-01     2.568541e+01     6.390877e-04
    -5.196240e+01     9.158275e+05     2.026231e-01     2.577360e+01     6.315202e-04
    -5.152532e+01     9.314970e+05     8.144717e-01     2.612958e+01     6.239531e-04
    -5.117567e+01     9.443006e+05     7.718669e-01     2.639947e+01     6.179237e-04
    -5.073859e+01     9.604093e+05    -1.345884e-01     2.634065e+01     6.104180e-04
    -5.038893e+01     9.739152e+05     1.344838e+00     2.681088e+01     6.044383e-04
    -4.995186e+01     9.906478e+05    -5.167433e-01     2.658503e+01     5.969961e-04
    -4.960220e+01     1.004763e+06     1.355474e+00     2.705898e+01     5.910680e-04
    -4.916513e+01     1.022247e+06    -5.729794e-01     2.680854e+01     5.836913e-04
    -4.881547e+01     1.037007e+06     1.376007e+00     2.728968e+01     5.778167e-04
    -4.837840e+01     1.055293e+06    -5.967338e-01     2.702886e+01     5.705076e-04
    -4.802874e+01     1.070737e+06     1.420286e+00     2.752547e+01     5.646881e-04
    -4.759167e+01     1.089854e+06    -6.677890e-01     2.723360e+01     5.574488e-04
    -4.724201e+01     1.106032e+06     1.518184e+00     2.776445e+01     5.516861e-04
    -4.680494e+01     1.126030e+06    -7.212504e-01     2.744921e+01     5.445187e-04
    -4.645528e+01     1.142994e+06     1.662977e+00     2.803068e+01     5.388146e-04
    -4.601821e+01     1.163919e+06    -7.854070e-01     2.768740e+01     5.317214e-04
    -4.566855e+01     1.181689e+06     1.715761e+00     2.828733e+01     5.260772e-04
    -4.523147e+01     1.203604e+06    -8.101717e-01     2.793323e+01     5.190603e-04
    -4.488182e+01     1.222199e+06     1.676754e+00     2.851952e+01     5.134778e-04
    -4.444474e+01     1.245134e+06    -9.063911e-01     2.812336e+01     5.065393e-04
    -4.409508e+01     1.264676e+06     1.923168e+00     2.879581e+01     5.010201e-04
    -4.365801e+01     1.288719e+06    -9.145737e-01     2.839607e+01     4.941620e-04
    -4.330835e+01     1.309213e+06     2.002445e+00     2.909625e+01     4.887079e-04
    -4.287128e+01     1.334387e+06    -1.032310e+00     2.864505e+01     4.819322e-04
    -4.252162e+01     1.355892e+06     2.104416e+00     2.938088e+01     4.765449e-04
    -4.208455e+01     1.382291e+06    -1.064291e+00     2.891570e+01     4.698534e-04
    -4.173489e+01     1.404839e+06     2.129898e+00     2.966044e+01     4.645346e-04
    -4.129782e+01     1.432783e+06    -4.102963e-01     2.948111e+01     4.579293e-04
    -4.094816e+01     1.456193e+06     1.334348e+00     2.994768e+01     4.526806e-04
    -4.051109e+01     1.485541e+06    -3.514757e-01     2.979406e+01     4.461637e-04
    -4.016143e+01     1.510140e+06     1.467691e+00     3.030725e+01     4.409864e-04
    -3.972436e+01     1.540920e+06    -4.223531e-01     3.012265e+01     4.345600e-04
    -3.937470e+01     1.566709e+06     1.385833e+00     3.060722e+01     4.294556e-04
    -3.893762e+01     1.599026e+06    -4.232360e-01     3.042223e+01     4.231215e-04
    -3.858797e+01     1.626154e+06     1.574634e+00     3.097281e+01     4.180915e-04
    -3.815089e+01     1.660044e+06    -5.493463e-01     3.073271e+01     4.118518e-04
    -3.780123e+01     1.688740e+06     2.239885e+00     3.151591e+01     4.068978e-04
    -3.736416e+01     1.724100e+06    -1.137183e+00     3.101887e+01     4.007542e-04
    -3.701450e+01     1.754289e+06     2.435317e+00     3.187040e+01     3.958780e-04
    -3.657743e+01     1.791466e+06    -1.095846e+00     3.139144e+01     3.898322e-04
    -3.622777e+01     1.823160e+06     2.430336e+00     3.224123e+01     3.850352e-04
    -3.579070e+01     1.862184e+06    -1.208061e+00     3.171322e+01     3.790889e-04
    -3.544104e+01     1.895530e+06     2.614023e+00     3.262723e+01     3.743726e-04
    -3.500397e+01     1.936568e+06    -1.168306e+00     3.211660e+01     3.685277e-04
    -3.465431e+01     1.971557e+06     2.528132e+00     3.300058e+01     3.638936e-04
    -3.421724e+01     2.014599e+06    -1.373717e+00     3.240016e+01     3.581522e-04
    -3.386758e+01     2.051485e+06     2.895867e+00     3.341273e+01     3.536012e-04
    -3.343051e+01     2.096634e+06    -1.584966e+00     3.271998e+01     3.479651e-04
    -3.308085e+01     2.135500e+06     3.218919e+00     3.384550e+01     3.434987e-04
    -3.264378e+01     2.183428e+06    -6.398151e-01     3.356586e+01     3.379695e-04
    -3.229412e+01     2.223771e+06     1.993024e+00     3.426274e+01     3.335890e-04
    -3.185704e+01     2.274100e+06    -7.282641e-01     3.394443e+01     3.281686e-04
    -3.150739e+01     2.316537e+06     2.140963e+00     3.469304e+01     3.238756e-04
    -3.107031e+01     2.369497e+06    -6.054914e-01     3.442839e+01     3.185652e-04
    -3.072066e+01     2.414012e+06     2.011063e+00     3.513158e+01     3.143612e-04
    -3.028358e+01     2.469337e+06    -1.223092e+00     3.459700e+01     3.091624e-04
    -2.993392e+01     2.516327e+06     2.592336e+00     3.550343e+01     3.050487e-04
    -2.949685e+01     2.574530e+06    -1.089208e+00     3.502737e+01     2.999630e-04
    -2.914719e+01     2.623970e+06     2.849824e+00     3.602383e+01     2.959409e-04
    -2.871012e+01     2.685060e+06    -1.170201e+00     3.551237e+01     2.909702e-04
    -2.836046e+01     2.736993e+06     2.953579e+00     3.654511e+01     2.870406e-04
    -2.792339e+01     2.801176e+06    -1.100290e+00     3.606421e+01     2.821866e-04
    -2.757373e+01     2.855556e+06     2.732808e+00     3.701976e+01     2.783505e-04
    -2.713666e+01     2.922932e+06    -1.066815e+00     3.655348e+01     2.736146e-04
    -2.678700e+01     2.980090e+06     3.010345e+00     3.760607e+01     2.698733e-04
    -2.634993e+01     3.050650e+06    -1.248063e+00     3.706058e+01     2.652571e-04
    -2.600027e+01     3.110970e+06     3.855780e+00     3.840878e+01     2.616117e-04
    -2.572054e+01     3.159172e+06     1.453494e+00     3.881536e+01     2.587270e-04
    -2.537088e+01     3.219848e+06     4.311334e-02     3.883044e+01     2.551598e-04
    -2.509116e+01     3.269896e+06     1.513958e+00     3.925393e+01     2.523371e-04
    -2.474150e+01     3.332849e+06     5.867623e-02     3.927445e+01     2.488485e-04
    -2.446177e+01     3.384784e+06     1.606136e+00     3.972373e+01     2.460891e-04
    -2.411211e+01     3.449491e+06    -1.026758e+00     3.936471e+01     2.426791e-04
    -2.367504e+01     3.531806e+06    -1.572818e+00     3.867728e+01     2.384793e-04
    -2.332538e+01     3.602625e+06     4.855277e+00     4.037496e+01     2.351695e-04
    -2.304566e+01     3.658846e+06     1.593067e+00     4.082059e+01     2.325539e-04
    -2.269600e+01     3.729536e+06     1.251677e-01     4.086435e+01     2.293242e-04
    -2.241627e+01     3.787675e+06     1.527712e+00     4.129170e+01     2.267734e-04
    -2.206661e+01     3.860730e+06     3.655935e-02     4.130448e+01     2.236256e-04
    -2.178689e+01     3.921462e+06     2.869363e+00     4.210712e+01     2.211397e-04
    -2.143723e+01     3.996542e+06    -6.821331e-01     4.186861e+01     2.180737e-04
    -2.115750e+01     4.058339e+06     9.413680e-01     4.213193e+01     2.156538e-04
    -2.080784e+01     4.136976e+06     1.194179e+00     4.254949e+01     2.126698e-04
    -2.052812e+01     4.201104e+06     1.711626e+00     4.302827e+01     2.103163e-04
    -2.017846e+01     4.282545e+06     1.770747e+00     4.364743e+01     2.074157e-04
    -1.989873e+01     4.348375e+06     1.150202e+00     4.396917e+01     2.051284e-04
    -1.974563e+01     4.384746e+06     1.139053e+00     4.414356e+01     2.038897e-04
    -1.966057e+01     4.404947e+06     3.282044e-01     4.417148e+01     2.032051e-04
    -1.959253e+01     4.421174e+06     3.388118e-01     4.419453e+01     2.026591e-04
    -1.940115e+01     4.467042e+06     2.964249e-01     4.425126e+01     2.011338e-04
    -1.931609e+01     4.487548e+06     3.306898e-01     4.427939e+01     2.004607e-04
    -1.924805e+01     4.504011e+06     3.541275e-01     4.430349e+01     1.999242e-04
    -1.919361e+01     4.517228e+06     3.057355e-01     4.432013e+01     1.994958e-04
    -1.904051e+01     4.554498e+06     2.011021e-01     4.435092e+01     1.982983e-04
    -1.893419e+01     4.580590e+06     4.964074e-01     4.440370e+01     1.974717e-04
    -1.884913e+01     4.601092e+06    -2.408822e+00     4.419881e+01     1.968136e-04
    -1.874281e+01     4.627069e+06    -1.151252e+00     4.407641e+01     1.959949e-04
    -1.860991e+01     4.659318e+06    -2.737155e+00     4.371264e+01     1.949773e-04
    -1.850359e+01     4.686597e+06     4.118014e+00     4.415046e+01     1.941683e-04
    -1.850000e+01     4.688280e+06     1.171125e+02     4.457125e+01     1.941410e-04
    -1.834367e+01     4.724894e+06    -8.522716e+00     4.323889e+01     1.929602e-04
    -1.821861e+01     4.757941e+06     6.686600e+00     4.407515e+01     1.920218e-04
    -1.811856e+01     4.783662e+06     2.272401e+00     4.430250e+01     1.912756e-04
    -1.799349e+01     4.814885e+06    -2.269345e+00     4.401869e+01     1.903481e-04
    -1.783771e+01     4.853706e+06    -3.125014e+00     4.353188e+01     1.892020e-04
    -1.771309e+01     4.887142e+06     6.082664e+00     4.428991e+01     1.882913e-04
    -1.761340e+01     4.913265e+06     2.242213e+00     4.451345e+01     1.875673e-04
    -1.748938e+01     4.944806e+06    -2.307246e+00     4.422732e+01     1.866721e-04
    -1.737720e+01     4.974339e+06     1.784691e+00     4.442752e+01     1.858677e-04
    -1.727899e+01     5.000423e+06     2.433849e+00     4.466655e+01     1.851673e-04
    -1.718344e+01     5.025615e+06     9.570182e-01     4.475800e+01     1.844895e-04
    -1.708537e+01     5.051302e+06    -3.679987e-01     4.472191e+01     1.837975e-04
    -1.700000e+01     5.074075e+06     1.626842e+00     4.486079e+01     1.831980e-04
    -1.689445e+01     5.101362e+06    -2.906257e+00     4.455404e+01     1.824611e-04
    -1.678449e+01     5.130210e+06    -1.417456e+00     4.439818e+01     1.816982e-04
    -1.667033e+01     5.160808e+06     9.570740e-01     4.450744e+01     1.809111e-04
    -1.654901e+01     5.192742e+06    -1.961361e+00     4.426949e+01     1.800802e-04
    -1.642155e+01     5.226988e+06     2.254021e-01     4.429822e+01     1.792132e-04
    -1.628673e+01     5.263937e+06     2.366522e+00     4.461728e+01     1.783031e-04
    -1.617887e+01     5.294019e+06     4.294699e+00     4.508050e+01     1.775805e-04
    -1.609258e+01     5.317884e+06     2.676487e+00     4.531144e+01     1.770053e-04
    -1.593727e+01     5.360121e+06     9.201113e-03     4.531287e+01     1.759782e-04
    -1.586824e+01     5.378976e+06     1.433331e-01     4.532276e+01     1.755246e-04
    -1.578195e+01     5.402190e+06    -2.165840e+00     4.513588e+01     1.749601e-04
    -1.567410e+01     5.431073e+06    -3.049692e+00     4.480695e+01     1.742589e-04
    -1.553928e+01     5.467142e+06    -3.555541e+00     4.432759e+01     1.733889e-04
    -1.538591e+01     5.510076e+06     1.925196e+00     4.462285e+01     1.724077e-04
    -1.526321e+01     5.543691e+06    -1.321827e+00     4.446067e+01     1.716298e-04
    -1.510984e+01     5.584605e+06    -5.228009e+00     4.365886e+01     1.706653e-04
    -1.500486e+01     5.616925e+06     1.395843e+01     4.512433e+01     1.700106e-04
    -1.487362e+01     5.654406e+06     3.053052e+00     4.552499e+01     1.691988e-04
    -1.478735e+01     5.678657e+06     5.186314e-01     4.556974e+01     1.686684e-04
    -1.463214e+01     5.722246e+06     1.596253e-01     4.559451e+01     1.677224e-04
    -1.454601e+01     5.746504e+06     2.234552e-01     4.561376e+01     1.672015e-04
    -1.445993e+01     5.770794e+06     2.383228e-01     4.563428e+01     1.666837e-04
    -1.437389e+01     5.795114e+06     2.565231e-01     4.565635e+01     1.661691e-04
    -1.426634e+01     5.825028e+06    -2.012157e+00     4.543995e+01     1.655303e-04
    -1.413191e+01     5.862412e+06    -2.285245e+00     4.513273e+01     1.647381e-04
    -1.402436e+01     5.893673e+06     3.272641e+00     4.548470e+01     1.641095e-04
    -1.388993e+01     5.931237e+06    -2.136785e+00     4.519744e+01     1.633302e-04
    -1.378238e+01     5.962583e+06     3.221918e+00     4.554395e+01     1.627123e-04
    -1.364795e+01     6.000212e+06    -2.224600e+00     4.524489e+01     1.619465e-04
    -1.354040e+01     6.031675e+06     3.307553e+00     4.560060e+01     1.613389e-04
    -1.340597e+01     6.069424e+06    -2.228539e+00     4.530101e+01     1.605855e-04
    -1.329842e+01     6.100980e+06     3.365505e+00     4.566296e+01     1.599883e-04
    -1.316399e+01     6.138757e+06    -2.236442e+00     4.536231e+01     1.592490e-04
    -1.305644e+01     6.170366e+06     3.359509e+00     4.572362e+01     1.586624e-04
    -1.292201e+01     6.208192e+06    -2.344948e+00     4.540838e+01     1.579356e-04
    -1.281446e+01     6.239870e+06     3.435628e+00     4.577787e+01     1.573594e-04
    -1.268003e+01     6.277722e+06    -2.320829e+00     4.546587e+01     1.566459e-04
    -1.257248e+01     6.309407e+06     3.400233e+00     4.583155e+01     1.560805e-04
    -1.243805e+01     6.347253e+06    -2.369734e+00     4.551298e+01     1.553802e-04
    -1.233050e+01     6.378947e+06     3.374534e+00     4.587590e+01     1.548252e-04
    -1.219607e+01     6.416811e+06    -2.343840e+00     4.556081e+01     1.541377e-04
    -1.208852e+01     6.448501e+06     3.441693e+00     4.593095e+01     1.535934e-04
    -1.195409e+01     6.486292e+06    -2.336359e+00     4.561687e+01     1.529198e-04
    -1.184654e+01     6.517936e+06     3.343136e+00     4.597641e+01     1.523860e-04
    -1.171211e+01     6.555678e+06    -2.401131e+00     4.565362e+01     1.517250e-04
    -1.160456e+01     6.587293e+06     3.394857e+00     4.601872e+01     1.512017e-04
    -1.147013e+01     6.624888e+06    -2.473001e+00     4.568627e+01     1.505546e-04
    -1.136258e+01     6.656420e+06     3.383227e+00     4.605013e+01     1.500420e-04
    -1.122814e+01     6.693905e+06    -2.533346e+00     4.570956e+01     1.494079e-04
    -1.112060e+01     6.725370e+06     3.447229e+00     4.608030e+01     1.489058e-04
    -1.098616e+01     6.762725e+06    -2.506170e+00     4.574339e+01     1.482849e-04
    -1.087862e+01     6.794049e+06     3.381781e+00     4.610709e+01     1.477937e-04
    -1.074418e+01     6.831201e+06    -2.568458e+00     4.576180e+01     1.471863e-04
    -1.063664e+01     6.862414e+06     3.449377e+00     4.613277e+01     1.467056e-04
    -1.050220e+01     6.899399e+06    -2.594836e+00     4.578394e+01     1.461111e-04
    -1.039466e+01     6.930426e+06     3.360225e+00     4.614532e+01     1.456411e-04
    -1.026022e+01     6.967110e+06    -2.665638e+00     4.578697e+01     1.450607e-04
    -1.015268e+01     6.997954e+06     3.352878e+00     4.614756e+01     1.446014e-04
    -1.008546e+01     7.017535e+06     5.340107e+00     4.650651e+01     1.443165e-04
    -9.896412e+00     7.070027e+06     2.634697e-01     4.655631e+01     1.435257e-04
    -9.707365e+00     7.120787e+06    -2.730428e+00     4.604013e+01     1.427499e-04
    -9.576082e+00     7.155672e+06    -3.166420e+00     4.562444e+01     1.422200e-04
    -9.413443e+00     7.198595e+06    -3.333611e+00     4.508226e+01     1.415730e-04
    -9.283333e+00     7.235092e+06     3.994060e+00     4.560193e+01     1.410634e-04
    -9.121814e+00     7.276654e+06    -4.617492e+00     4.485612e+01     1.404405e-04
    -8.992600e+00     7.313033e+06     5.671270e+00     4.558894e+01     1.399496e-04
    -8.831135e+00     7.353914e+06    -4.768619e+00     4.481897e+01     1.393466e-04
    -8.701963e+00     7.389798e+06     5.584386e+00     4.554032e+01     1.388712e-04
    -8.545731e+00     7.429289e+06    -3.346034e+00     4.501756e+01     1.383066e-04
    -8.420745e+00     7.463322e+06     4.992220e+00     4.564151e+01     1.378615e-04
    -8.264513e+00     7.501811e+06    -4.283394e+00     4.497231e+01     1.373147e-04
    -8.139528e+00     7.535235e+06     4.775356e+00     4.556916e+01     1.368844e-04
    -7.991989e+00     7.571123e+06    -3.853956e+00     4.500056e+01     1.363845e-04
    -7.873959e+00     7.601982e+06     4.198853e+00     4.549615e+01     1.359916e-04
    -7.726579e+00     7.636358e+06    -5.875403e+00     4.463023e+01     1.355088e-04
    -7.579329e+00     7.672960e+06     1.054762e+00     4.478555e+01     1.350354e-04
    -7.461529e+00     7.703108e+06     4.857665e+00     4.535778e+01     1.346634e-04
    -7.314382e+00     7.736374e+06    -5.700177e+00     4.451901e+01     1.342064e-04
    -7.167355e+00     7.771658e+06     8.273338e-01     4.464065e+01     1.337591e-04
    -7.049734e+00     7.800113e+06     2.555627e+00     4.494125e+01     1.334078e-04
    -6.902828e+00     7.832629e+06    -4.325634e+00     4.430579e+01     1.329765e-04
    -6.756024e+00     7.866108e+06    -3.825487e-01     4.424963e+01     1.325554e-04
    -6.609304e+00     7.899687e+06     9.873474e-01     4.439449e+01     1.321427e-04
    -6.462662e+00     7.932876e+06     1.412151e+00     4.460157e+01     1.317399e-04
    -6.316094e+00     7.965484e+06     1.134202e+00     4.476781e+01     1.313457e-04
    -6.169592e+00     7.997429e+06     8.642111e-01     4.489442e+01     1.309611e-04
    -6.023159e+00     8.028826e+06     7.931335e-01     4.501056e+01     1.305854e-04
    -5.876795e+00     8.059669e+06     8.086917e-01     4.512892e+01     1.302188e-04
    -5.730498e+00     8.089930e+06     7.804251e-01     4.524310e+01     1.298615e-04
    -5.584266e+00     8.119563e+06     6.028027e-01     4.533125e+01     1.295131e-04
    -5.438095e+00     8.148590e+06     6.370976e-01     4.542437e+01     1.291741e-04
    -5.291986e+00     8.177129e+06     8.044053e-01     4.554190e+01     1.288437e-04
    -5.145938e+00     8.205015e+06     8.555471e-01     4.566685e+01     1.285231e-04
    -4.999948e+00     8.232558e+06     1.369508e+00     4.586679e+01     1.282106e-04
    -4.854017e+00     8.259311e+06     1.198068e+00     4.604162e+01     1.279082e-04
    -4.760570e+00     8.278678e+06     1.112757e+01     4.708146e+01     1.277189e-04
    -4.631287e+00     8.304525e+06     9.638404e+00     4.832754e+01     1.274631e-04
    -4.580720e+00     8.315209e+06     1.468786e+01     4.907027e+01     1.273648e-04
    -4.473541e+00     8.340282e+06     2.389395e+01     5.163119e+01     1.271605e-04
    -4.398138e+00     8.361193e+06     4.046350e+01     5.468225e+01     1.270191e-04
    -4.293071e+00     8.395852e+06     6.067012e+01     6.105672e+01     1.268268e-04
    -4.176083e+00     8.430706e+06     5.021894e+01     6.693170e+01     1.266182e-04
    -4.082297e+00     8.452998e+06     2.938759e+01     6.968784e+01     1.264549e-04
    -3.999895e+00     8.470215e+06     1.985733e+01     7.132414e+01     1.263142e-04
    -3.892292e+00     8.489700e+06     1.103608e+01     7.251165e+01     1.261354e-04
    -3.730333e+00     8.516481e+06     6.975360e+00     7.364137e+01     1.258755e-04
    -3.658352e+00     8.528140e+06     7.138794e+00     7.415523e+01     1.257634e-04
    -3.568375e+00     8.541542e+06     3.389796e+00     7.446024e+01     1.256262e-04
    -3.455904e+00     8.557760e+06     2.970736e+00     7.479436e+01     1.254597e-04
    -3.365928e+00     8.570945e+06     5.049437e+00     7.524869e+01     1.253303e-04
    -3.293946e+00     8.581028e+06     3.597446e+00     7.550764e+01     1.252288e-04
    -3.091498e+00     8.606858e+06     1.034406e+00     7.571705e+01     1.249563e-04
    -2.889051e+00     8.631443e+06     1.446525e+00     7.600990e+01     1.247010e-04
    -2.748462e+00     8.646526e+06    -1.300207e+00     7.582710e+01     1.245341e-04
    -2.603367e+00     8.662411e+06     1.198086e+00     7.600094e+01     1.243699e-04
    -2.487291e+00     8.674583e+06     1.447405e+00     7.616895e+01     1.242454e-04
    -2.342244e+00     8.686851e+06    -4.016567e+00     7.558636e+01     1.240979e-04
    -2.197245e+00     8.702293e+06     5.596168e+00     7.639780e+01     1.239586e-04
    -2.081246e+00     8.712270e+06     2.564195e-01     7.642754e+01     1.238541e-04
    -1.936269e+00     8.722192e+06    -4.239799e+00     7.581287e+01     1.237314e-04
    -1.791341e+00     8.734082e+06     2.489799e+00     7.617371e+01     1.236171e-04
    -1.646427e+00     8.743738e+06    -8.097101e-01     7.605637e+01     1.235123e-04
    -1.501535e+00     8.752556e+06    -1.031596e+00     7.590690e+01     1.234156e-04
    -1.356665e+00     8.760897e+06     7.018496e-02     7.591707e+01     1.233287e-04
    -1.240082e+00     8.768430e+06     4.287171e+00     7.641688e+01     1.232648e-04
    -1.123453e+00     8.774345e+06     9.774390e-01     7.653088e+01     1.232065e-04
    -1.006764e+00     8.779363e+06    -1.324741e-01     7.651542e+01     1.231538e-04
    -8.900190e-01     8.783671e+06    -5.411209e-01     7.645225e+01     1.231071e-04
    -7.451630e-01     8.787514e+06    -2.282253e+00     7.612165e+01     1.230575e-04
    -6.003242e-01     8.791075e+06    -1.097510e+00     7.596269e+01     1.230158e-04
    -4.554973e-01     8.793960e+06    -4.248549e-01     7.590116e+01     1.229840e-04
    -3.106738e-01     8.796146e+06    -2.500625e-01     7.586494e+01     1.229603e-04
    -1.658483e-01     8.797418e+06    -2.605454e-01     7.582721e+01     1.229460e-04
    -2.101850e-02     8.797802e+06    -4.356251e-01     7.576412e+01     1.229402e-04
     1.238166e-01     8.797218e+06    -6.788856e-01     7.566579e+01     1.229433e-04
     2.686578e-01     8.795796e+06    -6.291622e-01     7.557466e+01     1.229554e-04
     4.135068e-01     8.793525e+06    -6.853367e-01     7.547539e+01     1.229761e-04
     5.583656e-01     8.790336e+06    -7.324727e-01     7.536929e+01     1.230061e-04
     7.032357e-01     8.786312e+06    -8.608760e-01     7.524457e+01     1.230442e-04
     8.481187e-01     8.781331e+06    -9.150177e-01     7.511200e+01     1.230921e-04
     9.930159e-01     8.775536e+06    -1.027128e+00     7.496317e+01     1.231480e-04
     1.137929e+00     8.768824e+06    -1.033089e+00     7.481347e+01     1.232135e-04
     1.282859e+00     8.761283e+06    -1.128947e+00     7.464985e+01     1.232874e-04
     1.427809e+00     8.752876e+06    -1.122873e+00     7.448709e+01     1.233704e-04
     1.572781e+00     8.743094e+06    -2.475080e+00     7.412827e+01     1.234622e-04
     1.717769e+00     8.732782e+06    -1.768939e+00     7.387179e+01     1.235628e-04
     1.862778e+00     8.722276e+06    -1.506110e-01     7.384995e+01     1.236725e-04
     2.007810e+00     8.709060e+06    -4.906497e+00     7.313836e+01     1.237906e-04
     2.152856e+00     8.697952e+06     2.427793e+00     7.349050e+01     1.239183e-04
     2.297932e+00     8.685104e+06    -4.859641e-02     7.348345e+01     1.240540e-04
     2.443046e+00     8.670222e+06    -2.844439e+00     7.307068e+01     1.241996e-04
     2.588192e+00     8.654893e+06    -2.163296e+00     7.275668e+01     1.243534e-04
     2.733369e+00     8.638768e+06    -2.052115e+00     7.245876e+01     1.245166e-04
     2.878580e+00     8.621941e+06    -1.935630e+00     7.217769e+01     1.246884e-04
     2.900000e+00     8.613833e+06    -9.540573e+01     7.013406e+01     1.247141e-04
     3.011300e+00     8.600804e+06    -3.299194e-01     7.009734e+01     1.248531e-04
     3.122590e+00     8.587843e+06     1.314329e+00     7.024361e+01     1.249972e-04
     3.233883e+00     8.573726e+06    -9.841789e-01     7.013408e+01     1.251465e-04
     3.319137e+00     8.560746e+06    -8.947828e+00     6.937125e+01     1.252642e-04
     3.419553e+00     8.545770e+06    -6.611001e+00     6.870739e+01     1.254068e-04
     3.521871e+00     8.530890e+06    -3.992985e+00     6.829884e+01     1.255566e-04
     3.605710e+00     8.518233e+06    -4.943273e+00     6.788440e+01     1.256824e-04
     3.702096e+00     8.503126e+06    -5.836220e+00     6.732187e+01     1.258308e-04
     3.806841e+00     8.485995e+06    -7.017446e+00     6.658682e+01     1.259967e-04
     3.917176e+00     8.467220e+06    -8.099924e+00     6.569312e+01     1.261765e-04
     4.015541e+00     8.449868e+06    -9.171877e+00     6.479093e+01     1.263410e-04
     4.104208e+00     8.433666e+06    -1.043534e+01     6.386566e+01     1.264925e-04
     4.211260e+00     8.413406e+06    -1.155882e+01     6.262827e+01     1.266803e-04
     4.308557e+00     8.394310e+06    -1.300078e+01     6.136333e+01     1.268549e-04
     4.408850e+00     8.377093e+06    -2.908883e+00     6.107159e+01     1.270391e-04
     4.501839e+00     8.359885e+06    -6.755669e+00     6.044339e+01     1.272136e-04
     4.601810e+00     8.345927e+06     1.098534e+01     6.154160e+01     1.274053e-04
     4.701727e+00     8.336185e+06     2.760868e+01     6.430019e+01     1.276012e-04
     4.801413e+00     8.324564e+06     2.182615e+01     6.647594e+01     1.278007e-04
     4.901296e+00     8.312527e+06     2.157481e+01     6.863090e+01     1.280049e-04
     5.001226e+00     8.300860e+06     2.414940e+01     7.104416e+01     1.282133e-04
     5.101065e+00     8.291051e+06     3.220600e+01     7.425956e+01     1.284257e-04
     5.200963e+00     8.284251e+06     4.463505e+01     7.871851e+01     1.286424e-04
     5.300789e+00     8.280265e+06     5.639469e+01     8.434818e+01     1.288632e-04
     5.400538e+00     8.280322e+06     7.285293e+01     9.161518e+01     1.290879e-04
     5.500376e+00     8.284282e+06     8.895216e+01     1.004960e+02     1.293171e-04
     5.600208e+00     8.292845e+06     1.078092e+02     1.112588e+02     1.295503e-04
     5.700130e+00     8.307387e+06     1.320602e+02     1.244545e+02     1.297880e-04
     5.809891e+00     8.331885e+06     1.635041e+02     1.424008e+02     1.300541e-04
     5.909677e+00     8.355488e+06     1.707947e+02     1.594438e+02     1.303002e-04
     6.006160e+00     8.383142e+06     1.921927e+02     1.779872e+02     1.305421e-04
     6.107695e+00     8.423778e+06     2.383995e+02     2.021929e+02     1.308009e-04
     6.200856e+00     8.481665e+06     3.265599e+02     2.326157e+02     1.310420e-04
     6.305488e+00     8.553850e+06     3.565589e+02     2.699230e+02     1.313174e-04
     6.401021e+00     8.625782e+06     3.846870e+02     3.066733e+02     1.315726e-04
     6.506948e+00     8.709019e+06     4.013130e+02     3.491834e+02     1.318603e-04
     6.600757e+00     8.786168e+06     4.195754e+02     3.885431e+02     1.321188e-04
     6.706644e+00     8.887292e+06     4.761479e+02     4.389613e+02     1.324152e-04
     6.804502e+00     8.968422e+06     4.307808e+02     4.811166e+02     1.326931e-04
     6.902447e+00     9.013416e+06     2.872058e+02     5.092470e+02     1.329753e-04
     7.005600e+00     9.039729e+06     2.082164e+02     5.307250e+02     1.332770e-04
     7.102961e+00     9.060639e+06     1.943499e+02     5.496472e+02     1.335656e-04
     7.205496e+00     9.084082e+06     2.022870e+02     5.703887e+02     1.338740e-04
     7.301364e+00     9.106644e+06     2.072846e+02     5.902606e+02     1.341661e-04
     7.401541e+00     9.131270e+06     2.138670e+02     6.116852e+02     1.344756e-04
     7.500142e+00     9.157024e+06     2.225150e+02     6.336254e+02     1.347842e-04
     7.600418e+00     9.182557e+06     2.222975e+02     6.559164e+02     1.351023e-04
     7.700901e+00     9.210382e+06     2.339322e+02     6.794227e+02     1.354252e-04
     7.801418e+00     9.241931e+06     2.518352e+02     7.047363e+02     1.357525e-04
     7.904037e+00     9.275710e+06     2.609187e+02     7.315116e+02     1.360909e-04
     8.009527e+00     9.315757e+06     2.849142e+02     7.615672e+02     1.364434e-04
     8.100000e+00     9.350757e+06     2.907944e+02     7.878763e+02     1.367492e-04
     8.207783e+00     9.386858e+06     2.719847e+02     8.171916e+02     1.371182e-04
     8.303902e+00     9.417729e+06     2.689466e+02     8.430426e+02     1.374512e-04
     8.410538e+00     9.452504e+06     2.736954e+02     8.722283e+02     1.378253e-04
     8.503295e+00     9.482045e+06     2.728520e+02     8.975372e+02     1.381543e-04
     8.610963e+00     9.513469e+06     2.640351e+02     9.259654e+02     1.385410e-04
     8.706059e+00     9.539082e+06     2.567348e+02     9.503797e+02     1.388863e-04
     8.803348e+00     9.563123e+06     2.494429e+02     9.746478e+02     1.392435e-04
     8.910409e+00     9.589358e+06     2.509719e+02     1.001517e+03     1.396412e-04
     9.000812e+00     9.611032e+06     2.508510e+02     1.024195e+03     1.399805e-04
     9.106074e+00     9.636901e+06     2.558495e+02     1.051126e+03     1.403801e-04
     9.207283e+00     9.661772e+06     2.582715e+02     1.077265e+03     1.407685e-04
     9.300719e+00     9.683927e+06     2.567879e+02     1.101259e+03     1.411308e-04
     9.410424e+00     9.707360e+06     2.490351e+02     1.128579e+03     1.415610e-04
     9.509364e+00     9.727696e+06     2.478607e+02     1.153102e+03     1.419531e-04
     9.619215e+00     9.747895e+06     2.407930e+02     1.179554e+03     1.423934e-04
     9.715827e+00     9.763132e+06     2.314915e+02     1.201919e+03     1.427845e-04
     9.816065e+00     9.779298e+06     2.352671e+02     1.225501e+03     1.431944e-04
     9.915874e+00     9.794114e+06     2.317686e+02     1.248634e+03     1.436067e-04
     1.001823e+01     9.808578e+06     2.308163e+02     1.272260e+03     1.440338e-04
     1.011757e+01     9.822297e+06     2.315626e+02     1.295262e+03     1.444523e-04
     1.021702e+01     9.835200e+06     2.299740e+02     1.318133e+03     1.448754e-04
     1.031791e+01     9.847408e+06     2.281995e+02     1.341156e+03     1.453088e-04
     1.042500e+01     9.858267e+06     2.215731e+02     1.364886e+03     1.457735e-04
     1.050943e+01     9.865917e+06     2.185421e+02     1.383336e+03     1.461429e-04
     1.062679e+01     9.874551e+06     2.129918e+02     1.408334e+03     1.466618e-04
     1.071783e+01     9.879280e+06     2.050406e+02     1.427000e+03     1.470679e-04
     1.081045e+01     9.882915e+06     2.009712e+02     1.445614e+03     1.474846e-04
     1.090599e+01     9.885154e+06     1.954488e+02     1.464287e+03     1.479181e-04
     1.100495e+01     9.886410e+06     1.922588e+02     1.483313e+03     1.483711e-04
     1.110655e+01     9.886617e+06     1.891129e+02     1.502528e+03     1.488404e-04
     1.121129e+01     9.886122e+06     1.877690e+02     1.522195e+03     1.493287e-04
     1.131308e+01     9.884400e+06     1.838145e+02     1.540905e+03     1.498075e-04
     1.142395e+01     9.880592e+06     1.774339e+02     1.560577e+03     1.503339e-04
     1.153627e+01     9.876216e+06     1.770333e+02     1.580462e+03     1.508723e-04
     1.161105e+01     9.872203e+06     1.713814e+02     1.593277e+03     1.512332e-04
     1.172479e+01     9.864368e+06     1.657870e+02     1.612133e+03     1.517872e-04
     1.180132e+01     9.858264e+06     1.617634e+02     1.624513e+03     1.521624e-04
     1.191888e+01     9.847050e+06     1.559317e+02     1.642844e+03     1.527443e-04
     1.204163e+01     9.833609e+06     1.507304e+02     1.661347e+03     1.533578e-04
     1.212643e+01     9.823591e+06     1.477996e+02     1.673880e+03     1.537850e-04
     1.221294e+01     9.812814e+06     1.457248e+02     1.686486e+03     1.542237e-04
     1.234153e+01     9.796022e+06     1.442662e+02     1.705037e+03     1.548819e-04
     1.243120e+01     9.783189e+06     1.393472e+02     1.717533e+03     1.553447e-04
     1.252317e+01     9.769312e+06     1.365749e+02     1.730094e+03     1.558227e-04
     1.261672e+01     9.754389e+06     1.333379e+02     1.742568e+03     1.563124e-04
     1.271199e+01     9.738736e+06     1.319691e+02     1.755140e+03     1.568148e-04
     1.280720e+01     9.722337e+06     1.290213e+02     1.767424e+03     1.573205e-04
     1.290231e+01     9.705255e+06     1.262905e+02     1.779436e+03     1.578294e-04
     1.304488e+01     9.678264e+06     1.227321e+02     1.796934e+03     1.585996e-04
     1.313995e+01     9.659599e+06     1.201357e+02     1.808355e+03     1.591175e-04
     1.323499e+01     9.640656e+06     1.194428e+02     1.819707e+03     1.596388e-04
     1.333005e+01     9.621200e+06     1.175277e+02     1.830879e+03     1.601639e-04
     1.342521e+01     9.601189e+06     1.154338e+02     1.841864e+03     1.606931e-04
     1.352062e+01     9.580773e+06     1.142887e+02     1.852769e+03     1.612274e-04
     1.361624e+01     9.559818e+06     1.123423e+02     1.863510e+03     1.617666e-04
     1.371225e+01     9.538414e+06     1.110892e+02     1.874176e+03     1.623117e-04
     1.380864e+01     9.516409e+06     1.089957e+02     1.884682e+03     1.628626e-04
     1.390538e+01     9.493847e+06     1.070680e+02     1.895040e+03     1.634193e-04
     1.400263e+01     9.470980e+06     1.066750e+02     1.905414e+03     1.639828e-04
     1.414805e+01     9.436177e+06     1.053429e+02     1.920733e+03     1.648329e-04
     1.424468e+01     9.412538e+06     1.031330e+02     1.930699e+03     1.654022e-04
     1.434297e+01     9.388244e+06     1.023087e+02     1.940755e+03     1.659851e-04
     1.444082e+01     9.363520e+06     9.990235e+01     1.950531e+03     1.665692e-04
     1.453886e+01     9.338856e+06     1.009252e+02     1.960425e+03     1.671583e-04
     1.463707e+01     9.313776e+06     9.935759e+01     1.970183e+03     1.677523e-04
     1.473707e+01     9.287810e+06     9.748723e+01     1.979931e+03     1.683611e-04
     1.483529e+01     9.262233e+06     9.748477e+01     1.989506e+03     1.689629e-04
     1.493397e+01     9.236171e+06     9.586731e+01     1.998966e+03     1.695714e-04
     1.503187e+01     9.210300e+06     9.611242e+01     2.008376e+03     1.701789e-04
     1.513155e+01     9.183446e+06     9.368145e+01     2.017714e+03     1.708015e-04
     1.522904e+01     9.157676e+06     9.669483e+01     2.027141e+03     1.714141e-04
     1.532793e+01     9.130526e+06     9.144363e+01     2.036184e+03     1.720394e-04
     1.542727e+01     9.103140e+06     9.106137e+01     2.045230e+03     1.726715e-04
     1.552116e+01     9.080061e+06     1.075895e+02     2.055332e+03     1.732725e-04
     1.563892e+01     9.045276e+06     8.079912e+01     2.064847e+03     1.740313e-04
     1.573916e+01     9.017018e+06     8.829405e+01     2.073697e+03     1.746815e-04
     1.583733e+01     8.989619e+06     8.998432e+01     2.082531e+03     1.753221e-04
     1.593570e+01     8.961934e+06     8.882528e+01     2.091268e+03     1.759679e-04
     1.603588e+01     8.933498e+06     8.761715e+01     2.100046e+03     1.766294e-04
     1.613118e+01     8.906584e+06     8.849241e+01     2.108479e+03     1.772624e-04
     1.622463e+01     8.879907e+06     8.686833e+01     2.116598e+03     1.778866e-04
     1.631803e+01     8.853144e+06     8.629092e+01     2.124657e+03     1.785139e-04
     1.641140e+01     8.826272e+06     8.561357e+01     2.132651e+03     1.791443e-04
     1.650475e+01     8.799265e+06     8.478093e+01     2.140565e+03     1.797780e-04
     1.664471e+01     8.758655e+06     8.444513e+01     2.152384e+03     1.807352e-04
     1.673799e+01     8.731435e+06     8.334963e+01     2.160159e+03     1.813771e-04
     1.683126e+01     8.704017e+06     8.207387e+01     2.167814e+03     1.820224e-04
     1.692453e+01     8.676489e+06     8.130599e+01     2.175397e+03     1.826710e-04
     1.701778e+01     8.648836e+06     8.043168e+01     2.182898e+03     1.833229e-04
     1.711099e+01     8.621126e+06     7.985548e+01     2.190340e+03     1.839778e-04
     1.720416e+01     8.593318e+06     7.906477e+01     2.197707e+03     1.846359e-04
     1.734389e+01     8.551390e+06     7.810379e+01     2.208621e+03     1.856299e-04
     1.743704e+01     8.523301e+06     7.690832e+01     2.215785e+03     1.862964e-04
     1.753018e+01     8.495150e+06     7.628861e+01     2.222890e+03     1.869661e-04
     1.762330e+01     8.466936e+06     7.566030e+01     2.229936e+03     1.876392e-04
     1.771639e+01     8.438639e+06     7.485020e+01     2.236903e+03     1.883153e-04
     1.780947e+01     8.410266e+06     7.408247e+01     2.243799e+03     1.889948e-04
     1.790254e+01     8.381779e+06     7.309937e+01     2.250603e+03     1.896776e-04
     1.804214e+01     8.338805e+06     7.182030e+01     2.260628e+03     1.907085e-04
     1.813516e+01     8.310089e+06     7.082468e+01     2.267217e+03     1.913994e-04
     1.822818e+01     8.281312e+06     7.008552e+01     2.273736e+03     1.920935e-04
     1.832119e+01     8.252461e+06     6.923862e+01     2.280176e+03     1.927910e-04
     1.841419e+01     8.223564e+06     6.857538e+01     2.286554e+03     1.934917e-04
     1.850718e+01     8.194585e+06     6.761424e+01     2.292841e+03     1.941956e-04
     1.860015e+01     8.165537e+06     6.673548e+01     2.299045e+03     1.949027e-04
     1.873959e+01     8.121817e+06     6.570442e+01     2.308207e+03     1.959701e-04
     1.883253e+01     8.092659e+06     6.493673e+01     2.314242e+03     1.966854e-04
     1.892545e+01     8.063463e+06     6.417813e+01     2.320206e+03     1.974039e-04
     1.901834e+01     8.034233e+06     6.343822e+01     2.326099e+03     1.981254e-04
     1.911121e+01     8.004972e+06     6.268975e+01     2.331921e+03     1.988500e-04
     1.920406e+01     7.975524e+06     6.087417e+01     2.337573e+03     1.995778e-04
     1.934331e+01     7.931625e+06     6.159289e+01     2.346150e+03     2.006761e-04
     1.943613e+01     7.902241e+06     5.998459e+01     2.351717e+03     2.014120e-04
     1.952893e+01     7.872819e+06     5.914822e+01     2.357206e+03     2.021510e-04
     1.962174e+01     7.843399e+06     5.858638e+01     2.362643e+03     2.028933e-04
     1.971451e+01     7.813993e+06     5.806322e+01     2.368030e+03     2.036387e-04
     1.980728e+01     7.784560e+06     5.724189e+01     2.373340e+03     2.043872e-04
     1.990002e+01     7.755139e+06     5.667606e+01     2.378597e+03     2.051388e-04
     2.003910e+01     7.711034e+06     5.614021e+01     2.386405e+03     2.062728e-04
     2.013181e+01     7.681855e+06     5.678192e+01     2.391669e+03     2.070323e-04
     2.022450e+01     7.652393e+06     5.410727e+01     2.396684e+03     2.077950e-04
     2.031717e+01     7.623013e+06     5.398751e+01     2.401687e+03     2.085608e-04
     2.040058e+01     7.596491e+06     5.264877e+01     2.406078e+03     2.092526e-04
     2.053031e+01     7.555184e+06     5.176279e+01     2.412793e+03     2.103347e-04
     2.061369e+01     7.528835e+06     5.240243e+01     2.417163e+03     2.110331e-04
     2.070199e+01     7.501164e+06     5.351844e+01     2.421889e+03     2.117756e-04
     2.083986e+01     7.457263e+06     4.941312e+01     2.428701e+03     2.129415e-04
     2.093249e+01     7.428178e+06     5.137371e+01     2.433460e+03     2.137285e-04
     2.102512e+01     7.398671e+06     4.751328e+01     2.437861e+03     2.145186e-04
     2.111772e+01     7.369410e+06     4.850434e+01     2.442353e+03     2.153119e-04
     2.121900e+01     7.337601e+06     4.901987e+01     2.447317e+03     2.161831e-04
     2.132034e+01     7.305645e+06     4.731776e+01     2.452113e+03     2.170588e-04
     2.142171e+01     7.273691e+06     4.652054e+01     2.456828e+03     2.179386e-04
     2.152317e+01     7.241776e+06     4.609107e+01     2.461505e+03     2.188230e-04
     2.161451e+01     7.212714e+06     4.269171e+01     2.465404e+03     2.196225e-04
     2.170586e+01     7.184090e+06     4.518286e+01     2.469532e+03     2.204249e-04
     2.184794e+01     7.139606e+06     4.445391e+01     2.475848e+03     2.216800e-04
     2.190512e+01     7.121756e+06     4.387092e+01     2.478356e+03     2.221866e-04
     2.204531e+01     7.078109e+06     4.384024e+01     2.484502e+03     2.234353e-04
     2.214706e+01     7.046294e+06     4.166129e+01     2.488741e+03     2.243458e-04
     2.224883e+01     7.014547e+06     4.121421e+01     2.492936e+03     2.252605e-04
     2.235064e+01     6.982858e+06     4.071854e+01     2.497081e+03     2.261793e-04
     2.240156e+01     6.967049e+06     4.027853e+01     2.499132e+03     2.266398e-04
     2.250342e+01     6.935421e+06     3.975497e+01     2.503182e+03     2.275649e-04
     2.260534e+01     6.903847e+06     3.925039e+01     2.507182e+03     2.284943e-04
     2.270731e+01     6.872348e+06     3.884761e+01     2.511143e+03     2.294280e-04
     2.280933e+01     6.840877e+06     3.813597e+01     2.515034e+03     2.303661e-04
     2.291142e+01     6.809795e+06     4.002372e+01     2.519120e+03     2.313086e-04
     2.300333e+01     6.780926e+06     3.188720e+01     2.522051e+03     2.321602e-04
     2.314630e+01     6.736940e+06     3.546783e+01     2.527121e+03     2.334916e-04
     2.321267e+01     6.716861e+06     3.800098e+01     2.529644e+03     2.341119e-04
     2.330941e+01     6.687494e+06     3.642379e+01     2.533167e+03     2.350191e-04
     2.342822e+01     6.651579e+06     3.630307e+01     2.537480e+03     2.361383e-04
     2.353060e+01     6.620591e+06     3.476765e+01     2.541040e+03     2.371067e-04
     2.363302e+01     6.589647e+06     3.407894e+01     2.544530e+03     2.380793e-04
     2.373548e+01     6.558790e+06     3.365755e+01     2.547979e+03     2.390560e-04
     2.383798e+01     6.528010e+06     3.317996e+01     2.551380e+03     2.400370e-04
     2.394052e+01     6.497311e+06     3.273341e+01     2.554736e+03     2.410222e-04
     2.404311e+01     6.466685e+06     3.222853e+01     2.558043e+03     2.420117e-04
     2.414574e+01     6.436181e+06     3.206290e+01     2.561333e+03     2.430054e-04
     2.424837e+01     6.405772e+06     3.160720e+01     2.564577e+03     2.440029e-04
     2.435109e+01     6.374944e+06     2.744855e+01     2.567397e+03     2.450050e-04
     2.442941e+01     6.352154e+06     3.347533e+01     2.570019e+03     2.457716e-04
     2.450164e+01     6.330884e+06     2.978338e+01     2.572170e+03     2.464803e-04
     2.464333e+01     6.289854e+06     3.257358e+01     2.576785e+03     2.478769e-04
     2.474616e+01     6.259904e+06     2.977559e+01     2.579847e+03     2.488948e-04
     2.484904e+01     6.230127e+06     3.000005e+01     2.582933e+03     2.499169e-04
     2.490049e+01     6.215263e+06     2.930762e+01     2.584441e+03     2.504291e-04
     2.500344e+01     6.185623e+06     2.939515e+01     2.587467e+03     2.514577e-04
     2.510639e+01     6.156099e+06     2.909011e+01     2.590462e+03     2.524901e-04
     2.520938e+01     6.126673e+06     2.869571e+01     2.593418e+03     2.535266e-04
     2.531241e+01     6.097384e+06     2.862952e+01     2.596367e+03     2.545673e-04
     2.541547e+01     6.068183e+06     2.814316e+01     2.599268e+03     2.556121e-04
     2.551851e+01     6.039137e+06     2.809017e+01     2.602162e+03     2.566605e-04
     2.562162e+01     6.010219e+06     2.800844e+01     2.605050e+03     2.577134e-04
     2.572477e+01     5.980825e+06     2.306087e+01     2.607429e+03     2.587704e-04
     2.581761e+01     5.955838e+06     3.479148e+01     2.610659e+03     2.597249e-04
     2.592081e+01     5.927022e+06     2.538893e+01     2.613279e+03     2.607896e-04
     2.602402e+01     5.898582e+06     2.714967e+01     2.616081e+03     2.618583e-04
     2.612726e+01     5.870280e+06     2.705169e+01     2.618874e+03     2.629309e-04
     2.623054e+01     5.842104e+06     2.688377e+01     2.621650e+03     2.640076e-04
     2.633384e+01     5.814300e+06     2.869738e+01     2.624615e+03     2.650884e-04
     2.643719e+01     5.786079e+06     2.415673e+01     2.627112e+03     2.661735e-04
     2.654059e+01     5.758269e+06     2.630844e+01     2.629832e+03     2.672627e-04
     2.664402e+01     5.730592e+06     2.619074e+01     2.632541e+03     2.683560e-04
     2.674747e+01     5.703039e+06     2.597424e+01     2.635228e+03     2.694533e-04
     2.685094e+01     5.675621e+06     2.584709e+01     2.637902e+03     2.705545e-04
     2.690269e+01     5.661967e+06     2.569938e+01     2.639232e+03     2.711063e-04
     2.700622e+01     5.634707e+06     2.538250e+01     2.641860e+03     2.722138e-04
     2.710979e+01     5.607612e+06     2.555746e+01     2.644507e+03     2.733255e-04
     2.721340e+01     5.580884e+06     2.740536e+01     2.647346e+03     2.744412e-04
     2.731705e+01     5.554073e+06     2.551830e+01     2.649991e+03     2.755611e-04
     2.742073e+01     5.527108e+06     2.300938e+01     2.652377e+03     2.766851e-04
     2.752444e+01     5.500740e+06     2.678705e+01     2.655155e+03     2.778131e-04
     2.762819e+01     5.474070e+06     2.306616e+01     2.657548e+03     2.789453e-04
     2.773199e+01     5.447746e+06     2.476016e+01     2.660118e+03     2.800816e-04
     2.783582e+01     5.421564e+06     2.477645e+01     2.662691e+03     2.812220e-04
     2.793971e+01     5.395487e+06     2.447828e+01     2.665234e+03     2.823667e-04
     2.804363e+01     5.369544e+06     2.440469e+01     2.667770e+03     2.835155e-04
     2.814759e+01     5.343564e+06     2.286920e+01     2.670148e+03     2.846685e-04
     2.824117e+01     5.320641e+06     2.606299e+01     2.672586e+03     2.857093e-04
     2.834520e+01     5.295090e+06     2.425581e+01     2.675110e+03     2.868700e-04
     2.842325e+01     5.275604e+06     1.939213e+01     2.676623e+03     2.877431e-04
     2.854727e+01     5.245848e+06     2.701755e+01     2.679974e+03     2.891350e-04
     2.865141e+01     5.220908e+06     2.600818e+01     2.682683e+03     2.903077e-04
     2.870349e+01     5.208155e+06     1.996421e+01     2.683722e+03     2.908952e-04
     2.880769e+01     5.183148e+06     2.360629e+01     2.686182e+03     2.920742e-04
     2.891193e+01     5.158285e+06     2.366321e+01     2.688649e+03     2.932573e-04
     2.901622e+01     5.133543e+06     2.351515e+01     2.691101e+03     2.944445e-04
     2.912053e+01     5.108941e+06     2.352461e+01     2.693555e+03     2.956358e-04
     2.922489e+01     5.084465e+06     2.341272e+01     2.695998e+03     2.968311e-04
     2.932927e+01     5.060115e+06     2.331807e+01     2.698432e+03     2.980304e-04
     2.943369e+01     5.035907e+06     2.335655e+01     2.700871e+03     2.992338e-04
     2.953816e+01     5.011980e+06     2.470262e+01     2.703452e+03     3.004413e-04
     2.964268e+01     4.987991e+06     2.293473e+01     2.705849e+03     3.016530e-04
     2.974724e+01     4.964136e+06     2.293603e+01     2.708247e+03     3.028689e-04
     2.985184e+01     4.940219e+06     2.113532e+01     2.710458e+03     3.040888e-04
     2.990415e+01     4.928419e+06     2.297409e+01     2.711660e+03     3.046999e-04
     3.000880e+01     4.904861e+06     2.259120e+01     2.714024e+03     3.059260e-04
     3.011348e+01     4.881438e+06     2.259541e+01     2.716389e+03     3.071561e-04
     3.021822e+01     4.858142e+06     2.255387e+01     2.718751e+03     3.083903e-04
     3.032299e+01     4.834972e+06     2.252133e+01     2.721111e+03     3.096287e-04
     3.042781e+01     4.811899e+06     2.219592e+01     2.723438e+03     3.108711e-04
     3.053266e+01     4.788952e+06     2.213325e+01     2.725758e+03     3.121175e-04
     3.063756e+01     4.766134e+06     2.214269e+01     2.728081e+03     3.133681e-04
     3.074250e+01     4.743442e+06     2.210016e+01     2.730400e+03     3.146228e-04
     3.084748e+01     4.721031e+06     2.354102e+01     2.732871e+03     3.158815e-04
     3.095250e+01     4.698386e+06     2.012319e+01     2.734985e+03     3.171444e-04
     3.100503e+01     4.687205e+06     2.174913e+01     2.736127e+03     3.177770e-04
     3.111011e+01     4.664904e+06     2.154265e+01     2.738391e+03     3.190459e-04
     3.121522e+01     4.642732e+06     2.156503e+01     2.740658e+03     3.203189e-04
     3.132038e+01     4.620678e+06     2.147598e+01     2.742916e+03     3.215960e-04
     3.142558e+01     4.598737e+06     2.134344e+01     2.745161e+03     3.228771e-04
     3.153083e+01     4.577076e+06     2.285579e+01     2.747567e+03     3.241623e-04
     3.163613e+01     4.555200e+06     1.958834e+01     2.749630e+03     3.254518e-04
     3.174148e+01     4.533746e+06     2.249543e+01     2.752000e+03     3.267455e-04
     3.184691e+01     4.512275e+06     2.117868e+01     2.754232e+03     3.280436e-04
     3.195237e+01     4.490896e+06     2.086328e+01     2.756433e+03     3.293457e-04
     3.200513e+01     4.480245e+06     2.063973e+01     2.757522e+03     3.299980e-04
     3.211067e+01     4.459006e+06     2.046594e+01     2.759682e+03     3.313065e-04
     3.221621e+01     4.437747e+06     1.897787e+01     2.761685e+03     3.326185e-04
     3.232177e+01     4.417120e+06     2.397075e+01     2.764215e+03     3.339342e-04
     3.242737e+01     4.396053e+06     1.842114e+01     2.766160e+03     3.352540e-04
     3.253303e+01     4.375261e+06     1.996036e+01     2.768269e+03     3.365780e-04
     3.263869e+01     4.354592e+06     1.991201e+01     2.770373e+03     3.379055e-04
     3.274435e+01     4.334053e+06     1.993348e+01     2.772479e+03     3.392366e-04
     3.284905e+01     4.313964e+06     2.134242e+01     2.774714e+03     3.405589e-04
     3.290193e+01     4.303512e+06     1.408413e+01     2.775459e+03     3.412278e-04
     3.300772e+01     4.283235e+06     1.964269e+01     2.777537e+03     3.425693e-04
     3.311353e+01     4.263190e+06     2.076845e+01     2.779734e+03     3.439145e-04
     3.321937e+01     4.242974e+06     1.780441e+01     2.781619e+03     3.452635e-04
     3.332524e+01     4.223157e+06     2.066493e+01     2.783806e+03     3.466165e-04
     3.343119e+01     4.203165e+06     1.772415e+01     2.785684e+03     3.479738e-04
     3.353717e+01     4.183542e+06     2.034528e+01     2.787840e+03     3.493351e-04
     3.364318e+01     4.163752e+06     1.738645e+01     2.789684e+03     3.507002e-04
     3.374923e+01     4.144195e+06     1.860346e+01     2.791657e+03     3.520694e-04
     3.380227e+01     4.134598e+06     2.134203e+01     2.792788e+03     3.527550e-04
     3.390837e+01     4.115213e+06     1.861820e+01     2.794764e+03     3.541300e-04
     3.401454e+01     4.096121e+06     2.052370e+01     2.796943e+03     3.555092e-04
     3.412075e+01     4.076727e+06     1.619396e+01     2.798663e+03     3.568926e-04
     3.422701e+01     4.057603e+06     1.782956e+01     2.800557e+03     3.582800e-04
     3.433336e+01     4.038607e+06     1.810866e+01     2.802483e+03     3.596720e-04
     3.443974e+01     4.019891e+06     1.986717e+01     2.804597e+03     3.610678e-04
     3.454620e+01     4.000902e+06     1.585270e+01     2.806284e+03     3.624680e-04
     3.465270e+01     3.982171e+06     1.741215e+01     2.808139e+03     3.638722e-04
     3.470579e+01     3.973057e+06     2.118165e+01     2.809263e+03     3.645733e-04
     3.480742e+01     3.955204e+06     1.581786e+01     2.810871e+03     3.659182e-04
     3.491402e+01     3.936686e+06     1.681986e+01     2.812664e+03     3.673322e-04
     3.502069e+01     3.918298e+06     1.708601e+01     2.814486e+03     3.687505e-04
     3.512741e+01     3.900180e+06     1.884728e+01     2.816498e+03     3.701728e-04
     3.523415e+01     3.881834e+06     1.517741e+01     2.818118e+03     3.715989e-04
     3.534092e+01     3.863708e+06     1.636734e+01     2.819865e+03     3.730287e-04
     3.544771e+01     3.845726e+06     1.673698e+01     2.821653e+03     3.744623e-04
     3.550112e+01     3.836759e+06     1.625936e+01     2.822521e+03     3.751801e-04
     3.560797e+01     3.819079e+06     1.830160e+01     2.824477e+03     3.766195e-04
     3.571485e+01     3.801316e+06     1.623285e+01     2.826212e+03     3.780628e-04
     3.582177e+01     3.783462e+06     1.402097e+01     2.827711e+03     3.795098e-04
     3.592869e+01     3.766075e+06     1.797385e+01     2.829632e+03     3.809602e-04
     3.603563e+01     3.748418e+06     1.378502e+01     2.831107e+03     3.824143e-04
     3.614263e+01     3.731218e+06     1.775798e+01     2.833007e+03     3.838726e-04
     3.624969e+01     3.713734e+06     1.344034e+01     2.834446e+03     3.853349e-04
     3.630323e+01     3.705290e+06     1.917350e+01     2.835472e+03     3.860671e-04
     3.640988e+01     3.688181e+06     1.509419e+01     2.837082e+03     3.875289e-04
     3.651660e+01     3.671155e+06     1.495979e+01     2.838679e+03     3.889951e-04
     3.662245e+01     3.654206e+06     1.299654e+01     2.840054e+03     3.904523e-04
     3.672683e+01     3.637689e+06     1.409368e+01     2.841525e+03     3.918925e-04
     3.683367e+01     3.621188e+06     1.756219e+01     2.843402e+03     3.933701e-04
     3.694056e+01     3.604373e+06     1.281695e+01     2.844772e+03     3.948515e-04
     3.704746e+01     3.587801e+06     1.439509e+01     2.846310e+03     3.963362e-04
     3.710091e+01     3.579702e+06     1.778664e+01     2.847261e+03     3.970796e-04
     3.720784e+01     3.563280e+06     1.441162e+01     2.848802e+03     3.985698e-04
     3.731479e+01     3.546932e+06     1.411005e+01     2.850311e+03     4.000635e-04
     3.742177e+01     3.530421e+06     1.105024e+01     2.851494e+03     4.015609e-04
     3.752875e+01     3.514474e+06     1.644121e+01     2.853252e+03     4.030615e-04
     3.763575e+01     3.498403e+06     1.383548e+01     2.854733e+03     4.045656e-04
     3.774277e+01     3.482407e+06     1.356158e+01     2.856184e+03     4.060731e-04
     3.784981e+01     3.466499e+06     1.345390e+01     2.857624e+03     4.075843e-04
     3.790339e+01     3.458428e+06     9.903586e+00     2.858155e+03     4.083416e-04
     3.801051e+01     3.442619e+06     1.296226e+01     2.859543e+03     4.098586e-04
     3.811767e+01     3.426924e+06     1.321850e+01     2.860960e+03     4.113795e-04
     3.822485e+01     3.411292e+06     1.283518e+01     2.862336e+03     4.129039e-04
     3.833207e+01     3.395895e+06     1.452484e+01     2.863893e+03     4.144319e-04
     3.843932e+01     3.380434e+06     1.264639e+01     2.865249e+03     4.159636e-04
     3.854659e+01     3.365051e+06     1.245185e+01     2.866585e+03     4.174988e-04
     3.860025e+01     3.357396e+06     1.244777e+01     2.867253e+03     4.182676e-04
     3.870757e+01     3.342137e+06     1.227443e+01     2.868570e+03     4.198082e-04
     3.881491e+01     3.326827e+06     1.051813e+01     2.869699e+03     4.213523e-04
     3.892230e+01     3.311864e+06     1.367312e+01     2.871168e+03     4.229003e-04
     3.902971e+01     3.296837e+06     1.176261e+01     2.872431e+03     4.244517e-04
     3.913711e+01     3.281898e+06     1.166870e+01     2.873684e+03     4.260061e-04
     3.924452e+01     3.267056e+06     1.170963e+01     2.874942e+03     4.275637e-04
     3.935194e+01     3.252082e+06     8.924051e+00     2.875901e+03     4.291246e-04
     3.940566e+01     3.244923e+06     1.618992e+01     2.876770e+03     4.299061e-04
     3.951314e+01     3.230283e+06     1.145913e+01     2.878002e+03     4.314725e-04
     3.962064e+01     3.215700e+06     1.106855e+01     2.879192e+03     4.330425e-04
     3.972816e+01     3.201003e+06     8.492179e+00     2.880105e+03     4.346158e-04
     3.983572e+01     3.186775e+06     1.331513e+01     2.881537e+03     4.361926e-04
     3.994332e+01     3.172438e+06     1.086683e+01     2.882706e+03     4.377731e-04
     4.005094e+01     3.158173e+06     1.067634e+01     2.883855e+03     4.393571e-04
     4.010476e+01     3.151078e+06     1.075869e+01     2.884434e+03     4.401501e-04
     4.020946e+01     3.137249e+06     9.627126e+00     2.885442e+03     4.416955e-04
     4.031718e+01     3.123234e+06     1.121959e+01     2.886651e+03     4.432885e-04
     4.042492e+01     3.109227e+06     1.023157e+01     2.887753e+03     4.448849e-04
     4.053267e+01     3.095117e+06     7.786331e+00     2.888592e+03     4.464845e-04
     4.064044e+01     3.081437e+06     1.222767e+01     2.889910e+03     4.480873e-04
     4.074826e+01     3.067671e+06     1.008776e+01     2.890998e+03     4.496940e-04
     4.080220e+01     3.060809e+06     9.805922e+00     2.891526e+03     4.504985e-04
     4.091010e+01     3.047134e+06     9.729574e+00     2.892576e+03     4.521109e-04
     4.101802e+01     3.033364e+06     7.401194e+00     2.893375e+03     4.537267e-04
     4.112490e+01     3.019971e+06     9.493768e+00     2.894390e+03     4.553297e-04
     4.123412e+01     3.006368e+06     9.479508e+00     2.895425e+03     4.569710e-04
     4.134341e+01     2.992836e+06     9.362711e+00     2.896448e+03     4.586162e-04
     4.145270e+01     2.979378e+06     9.223034e+00     2.897456e+03     4.602646e-04
     4.150737e+01     2.972677e+06     9.155910e+00     2.897957e+03     4.610901e-04
     4.161676e+01     2.959319e+06     9.015493e+00     2.898943e+03     4.627445e-04
     4.172622e+01     2.946180e+06     1.091315e+01     2.900138e+03     4.644032e-04
     4.183578e+01     2.932972e+06     9.051402e+00     2.901129e+03     4.660662e-04
     4.194476e+01     2.919895e+06     8.753672e+00     2.902083e+03     4.677233e-04
     4.205442e+01     2.906803e+06     8.544383e+00     2.903020e+03     4.693940e-04
     4.210926e+01     2.900284e+06     8.425055e+00     2.903482e+03     4.702304e-04
     4.221897e+01     2.887130e+06     6.142701e+00     2.904156e+03     4.719062e-04
     4.232318e+01     2.874851e+06     8.085751e+00     2.904999e+03     4.735010e-04
     4.243291e+01     2.862183e+06     1.052502e+01     2.906154e+03     4.751830e-04
     4.254271e+01     2.849399e+06     7.999981e+00     2.907032e+03     4.768691e-04
     4.265256e+01     2.836694e+06     8.047641e+00     2.907916e+03     4.785589e-04
     4.270743e+01     2.830225e+06     3.858434e+00     2.908128e+03     4.794038e-04
     4.281738e+01     2.817655e+06     8.403705e+00     2.909052e+03     4.810996e-04
     4.292742e+01     2.805195e+06     8.968998e+00     2.910039e+03     4.828000e-04
     4.303753e+01     2.792624e+06     6.464601e+00     2.910751e+03     4.845041e-04
     4.314772e+01     2.780157e+06     6.936228e+00     2.911515e+03     4.862125e-04
     4.320283e+01     2.773973e+06     7.455370e+00     2.911926e+03     4.870677e-04
     4.331312e+01     2.761649e+06     7.428093e+00     2.912745e+03     4.887820e-04
     4.342345e+01     2.749382e+06     7.211551e+00     2.913541e+03     4.905001e-04
     4.353355e+01     2.737338e+06     8.877374e+00     2.914518e+03     4.922173e-04
     4.364407e+01     2.725077e+06     5.431152e+00     2.915118e+03     4.939439e-04
     4.375467e+01     2.712996e+06     6.995833e+00     2.915892e+03     4.956748e-04
     4.381000e+01     2.706980e+06     6.919809e+00     2.916275e+03     4.965416e-04
     4.392074e+01     2.694986e+06     6.829823e+00     2.917031e+03     4.982791e-04
     4.403158e+01     2.683094e+06     7.331301e+00     2.917844e+03     5.000210e-04
     4.414253e+01     2.671177e+06     6.108872e+00     2.918522e+03     5.017675e-04
     4.425340e+01     2.659373e+06     6.508485e+00     2.919243e+03     5.035157e-04
     4.430897e+01     2.653487e+06     6.524460e+00     2.919606e+03     5.043926e-04
     4.441909e+01     2.641867e+06     6.422909e+00     2.920313e+03     5.061333e-04
     4.453042e+01     2.630182e+06     6.257761e+00     2.921010e+03     5.078959e-04
     4.464196e+01     2.618550e+06     6.272479e+00     2.921709e+03     5.096647e-04
     4.475356e+01     2.607017e+06     6.732188e+00     2.922461e+03     5.114373e-04
     4.480940e+01     2.601318e+06     7.931454e+00     2.922904e+03     5.123251e-04
     4.492114e+01     2.589823e+06     5.921086e+00     2.923565e+03     5.141043e-04
     4.503299e+01     2.578286e+06     4.433512e+00     2.924061e+03     5.158880e-04
     4.514559e+01     2.566845e+06     5.835616e+00     2.924718e+03     5.176865e-04
     4.520289e+01     2.561059e+06     6.045831e+00     2.925065e+03     5.186027e-04
     4.531528e+01     2.549738e+06     5.706272e+00     2.925706e+03     5.204023e-04
     4.542956e+01     2.538328e+06     6.109375e+00     2.926404e+03     5.222352e-04
     4.554428e+01     2.526871e+06     4.977309e+00     2.926975e+03     5.240778e-04
     4.560164e+01     2.521185e+06     5.385941e+00     2.927284e+03     5.250000e-04
     4.571595e+01     2.509908e+06     5.417307e+00     2.927903e+03     5.268407e-04
     4.583074e+01     2.498648e+06     5.300077e+00     2.928512e+03     5.286920e-04
     4.594354e+01     2.487718e+06     6.221975e+00     2.929214e+03     5.305140e-04
     4.600101e+01     2.482069e+06     3.087619e+00     2.929391e+03     5.314430e-04
     4.611595e+01     2.470998e+06     5.644072e+00     2.930040e+03     5.333041e-04
     4.623093e+01     2.459910e+06     4.417716e+00     2.930548e+03     5.351684e-04
     4.634562e+01     2.448955e+06     4.905333e+00     2.931110e+03     5.370311e-04
     4.640315e+01     2.443524e+06     5.930748e+00     2.931452e+03     5.379662e-04
     4.651822e+01     2.432592e+06     4.248946e+00     2.931941e+03     5.398394e-04
     4.663334e+01     2.421758e+06     4.708571e+00     2.932483e+03     5.417162e-04
     4.674746e+01     2.411082e+06     4.619265e+00     2.933010e+03     5.435795e-04
     4.680508e+01     2.405750e+06     5.558068e+00     2.933330e+03     5.445211e-04
     4.692039e+01     2.395025e+06     4.024821e+00     2.933794e+03     5.464081e-04
     4.703527e+01     2.384470e+06     4.941884e+00     2.934362e+03     5.482909e-04
     4.715064e+01     2.373895e+06     4.298419e+00     2.934858e+03     5.501846e-04
     4.720834e+01     2.368602e+06     3.397223e+00     2.935054e+03     5.511325e-04
     4.732378e+01     2.358153e+06     4.746639e+00     2.935602e+03     5.530314e-04
     4.743920e+01     2.347699e+06     3.675539e+00     2.936026e+03     5.549330e-04
     4.755276e+01     2.337543e+06     4.622304e+00     2.936551e+03     5.568065e-04
     4.761031e+01     2.332369e+06     3.055898e+00     2.936727e+03     5.577568e-04
     4.772531e+01     2.322168e+06     4.429418e+00     2.937236e+03     5.596582e-04
     4.784015e+01     2.312016e+06     3.964103e+00     2.937691e+03     5.615597e-04
     4.795483e+01     2.301905e+06     3.378988e+00     2.938079e+03     5.634612e-04
     4.801209e+01     2.296922e+06     4.644938e+00     2.938345e+03     5.644115e-04
     4.812651e+01     2.286952e+06     3.746732e+00     2.938774e+03     5.663129e-04
     4.824058e+01     2.277072e+06     3.687458e+00     2.939194e+03     5.682109e-04
     4.835469e+01     2.267249e+06     3.667088e+00     2.939613e+03     5.701123e-04
     4.841167e+01     2.262364e+06     3.558231e+00     2.939815e+03     5.710626e-04
     4.851730e+01     2.253310e+06     2.923090e+00     2.940124e+03     5.728263e-04
     4.861459e+01     2.245073e+06     3.931653e+00     2.940507e+03     5.744527e-04
     4.871185e+01     2.236836e+06     3.086838e+00     2.940807e+03     5.760803e-04
     4.880907e+01     2.228687e+06     3.816655e+00     2.941178e+03     5.777093e-04
     4.890626e+01     2.220518e+06     2.638144e+00     2.941434e+03     5.793397e-04
     4.904229e+01     2.209222e+06     3.464117e+00     2.941905e+03     5.816247e-04
     4.912970e+01     2.201994e+06     3.189365e+00     2.942184e+03     5.830950e-04
     4.924818e+01     2.192297e+06     3.859805e+00     2.942642e+03     5.850901e-04
     4.933556e+01     2.185115e+06     2.414001e+00     2.942853e+03     5.865634e-04
     4.942290e+01     2.178010e+06     3.220434e+00     2.943134e+03     5.880373e-04
     4.952382e+01     2.169838e+06     3.142629e+00     2.943451e+03     5.897424e-04
     4.961113e+01     2.162804e+06     3.140481e+00     2.943725e+03     5.912191e-04
     4.973720e+01     2.152700e+06     3.049196e+00     2.944110e+03     5.933541e-04
     4.980703e+01     2.147137e+06     3.108421e+00     2.944327e+03     5.945376e-04
     4.992530e+01     2.137753e+06     3.012386e+00     2.944683e+03     5.965450e-04
     5.001255e+01     2.130870e+06     2.989274e+00     2.944944e+03     5.980272e-04
     5.013855e+01     2.121588e+06     1.178800e+01     2.946429e+03     6.001706e-04
     5.020834e+01     2.116259e+06     6.073106e+00     2.946853e+03     6.013589e-04
     5.031738e+01     2.107849e+06     3.999569e+00     2.947289e+03     6.032176e-04
     5.048776e+01     2.094792e+06     3.828005e+00     2.947941e+03     6.061261e-04
     5.059901e+01     2.086363e+06     4.358889e+00     2.948426e+03     6.080281e-04
     5.071014e+01     2.077926e+06     3.251554e+00     2.948787e+03     6.099305e-04
     5.082113e+01     2.069542e+06     3.085531e+00     2.949130e+03     6.118327e-04
     5.093199e+01     2.061213e+06     3.023223e+00     2.949465e+03     6.137349e-04
     5.104272e+01     2.052942e+06     2.988204e+00     2.949796e+03     6.156371e-04
     5.115332e+01     2.044723e+06     2.877656e+00     2.950114e+03     6.175393e-04
     5.129157e+01     2.035025e+06     9.818268e+00     2.951472e+03     6.199199e-04
     5.146439e+01     2.022400e+06     3.196732e+00     2.952024e+03     6.229008e-04
     5.160264e+01     2.012394e+06     3.309661e+00     2.952482e+03     6.252891e-04
     5.171324e+01     2.004454e+06     3.530778e+00     2.952872e+03     6.272023e-04
     5.185149e+01     1.994548e+06     2.875080e+00     2.953270e+03     6.295969e-04
     5.202430e+01     1.982290e+06     3.127389e+00     2.953810e+03     6.325946e-04
     5.216255e+01     1.972529e+06     2.609040e+00     2.954171e+03     6.349966e-04
     5.233537e+01     1.960428e+06     2.615895e+00     2.954623e+03     6.380036e-04
     5.247362e+01     1.950829e+06     2.643064e+00     2.954988e+03     6.404129e-04
     5.264643e+01     1.938935e+06     2.713413e+00     2.955457e+03     6.434291e-04
     5.278468e+01     1.930082e+06     1.102235e+01     2.956981e+03     6.458455e-04
     5.295749e+01     1.918414e+06     3.112608e+00     2.957519e+03     6.488707e-04
     5.309575e+01     1.909140e+06     2.867881e+00     2.957915e+03     6.512942e-04
     5.326856e+01     1.897659e+06     3.079329e+00     2.958448e+03     6.543284e-04
     5.340681e+01     1.888509e+06     2.473815e+00     2.958790e+03     6.567589e-04
     5.357962e+01     1.877135e+06     2.146933e+00     2.959161e+03     6.598017e-04
     5.371787e+01     1.868119e+06     2.269472e+00     2.959474e+03     6.622392e-04
     5.382847e+01     1.860963e+06     2.456585e+00     2.959746e+03     6.641916e-04
     5.396673e+01     1.852068e+06     2.337994e+00     2.960069e+03     6.666346e-04
     5.413954e+01     1.841045e+06     2.400558e+00     2.960484e+03     6.696926e-04
     5.427779e+01     1.832281e+06     2.141941e+00     2.960780e+03     6.721424e-04
     5.445060e+01     1.821419e+06     2.198133e+00     2.961160e+03     6.752088e-04
     5.458886e+01     1.812797e+06     2.150616e+00     2.961457e+03     6.776650e-04
     5.476167e+01     1.802126e+06     2.402706e+00     2.961873e+03     6.807397e-04
     5.497769e+01     1.788878e+06     1.973773e+00     2.962299e+03     6.845891e-04
     5.515050e+01     1.778430e+06     2.516174e+00     2.962734e+03     6.876738e-04
     5.528875e+01     1.770058e+06     1.269430e+00     2.962909e+03     6.901445e-04
     5.539935e+01     1.763419e+06     1.589708e+00     2.963085e+03     6.921231e-04
     5.553760e+01     1.755186e+06     1.793030e+00     2.963333e+03     6.945991e-04
     5.564820e+01     1.748647e+06     1.863011e+00     2.963539e+03     6.965818e-04
     5.578645e+01     1.740516e+06     1.731904e+00     2.963779e+03     6.990625e-04
     5.595927e+01     1.730447e+06     1.905584e+00     2.964108e+03     7.021674e-04
     5.609752e+01     1.722452e+06     1.835718e+00     2.964362e+03     7.046541e-04
     5.627033e+01     1.712514e+06     1.553531e+00     2.964630e+03     7.077665e-04
     5.640858e+01     1.704641e+06     1.766377e+00     2.964874e+03     7.102593e-04
     5.658140e+01     1.694854e+06     1.478243e+00     2.965130e+03     7.133791e-04
     5.671965e+01     1.687102e+06     1.708471e+00     2.965366e+03     7.158778e-04
     5.689246e+01     1.677491e+06     1.758416e+00     2.965670e+03     7.190047e-04
     5.703071e+01     1.669845e+06     1.470060e+00     2.965873e+03     7.215092e-04
     5.720352e+01     1.660377e+06     1.643293e+00     2.966157e+03     7.246432e-04
     5.734177e+01     1.652858e+06     1.594166e+00     2.966377e+03     7.271534e-04
     5.751459e+01     1.643563e+06     1.971033e+00     2.966718e+03     7.302944e-04
     5.765284e+01     1.636114e+06     8.320788e-01     2.966833e+03     7.328101e-04
     5.776344e+01     1.630231e+06     1.598354e+00     2.967010e+03     7.348243e-04
     5.790169e+01     1.622924e+06     1.610913e+00     2.967233e+03     7.373441e-04
     5.807451e+01     1.613859e+06     1.598601e+00     2.967509e+03     7.404975e-04
     5.829052e+01     1.602625e+06     1.452198e+00     2.967823e+03     7.444442e-04
     5.846334e+01     1.593726e+06     1.457888e+00     2.968075e+03     7.476058e-04
     5.860159e+01     1.586648e+06     1.229162e+00     2.968244e+03     7.501375e-04
     5.877440e+01     1.577892e+06     1.541394e+00     2.968511e+03     7.533055e-04
     5.891265e+01     1.570938e+06     1.496099e+00     2.968718e+03     7.558423e-04
     5.908546e+01     1.562324e+06     1.630184e+00     2.968999e+03     7.590165e-04
     5.922371e+01     1.555438e+06     8.280302e-01     2.969114e+03     7.615584e-04
     5.939653e+01     1.546938e+06     1.378196e+00     2.969352e+03     7.647387e-04
     5.953478e+01     1.540193e+06     1.445218e+00     2.969552e+03     7.672855e-04
     5.970759e+01     1.531830e+06     1.473177e+00     2.969806e+03     7.704718e-04
     5.992361e+01     1.521446e+06     1.155753e+00     2.970056e+03     7.744594e-04
     6.009642e+01     1.513247e+06     1.539486e+00     2.970322e+03     7.776530e-04
     6.031244e+01     1.503082e+06     1.393589e+00     2.970623e+03     7.816497e-04
     6.048525e+01     1.495001e+06     1.023887e+00     2.970800e+03     7.848505e-04
     6.062351e+01     1.488595e+06     1.197854e+00     2.970966e+03     7.874133e-04
     6.079632e+01     1.480656e+06     1.305287e+00     2.971191e+03     7.906196e-04
     6.093457e+01     1.474349e+06     1.232400e+00     2.971362e+03     7.931869e-04
     6.110738e+01     1.466536e+06     1.384400e+00     2.971601e+03     7.963985e-04
     6.132340e+01     1.456845e+06     1.210011e+00     2.971862e+03     8.004174e-04
     6.149621e+01     1.449173e+06     1.307144e+00     2.972088e+03     8.036356e-04
     6.171223e+01     1.439654e+06     1.087800e+00     2.972323e+03     8.076624e-04
     6.188504e+01     1.432142e+06     1.542124e+00     2.972590e+03     8.108870e-04
     6.202329e+01     1.426132e+06     7.412297e-01     2.972692e+03     8.134687e-04
     6.219611e+01     1.418713e+06     1.270252e+00     2.972912e+03     8.166981e-04
     6.241213e+01     1.409525e+06     1.256972e+00     2.973183e+03     8.207388e-04
     6.258494e+01     1.402232e+06     1.103667e+00     2.973374e+03     8.239742e-04
     6.280096e+01     1.393250e+06     1.675777e+00     2.973736e+03     8.280221e-04
     6.297377e+01     1.386046e+06     4.391263e-01     2.973812e+03     8.312634e-04
     6.311202e+01     1.380365e+06     1.150061e+00     2.973971e+03     8.338581e-04
     6.328483e+01     1.373315e+06     1.144822e+00     2.974169e+03     8.371037e-04
     6.342309e+01     1.367718e+06     1.160114e+00     2.974329e+03     8.397019e-04
     6.359590e+01     1.360788e+06     1.367681e+00     2.974565e+03     8.429518e-04
     6.373415e+01     1.355244e+06     6.330730e-01     2.974653e+03     8.455535e-04
     6.384475e+01     1.350858e+06     1.149401e+00     2.974780e+03     8.476358e-04
     6.398300e+01     1.345407e+06     1.147606e+00     2.974939e+03     8.502400e-04
     6.415582e+01     1.338636e+06     1.034655e+00     2.975117e+03     8.534974e-04
     6.429407e+01     1.333260e+06     1.047813e+00     2.975262e+03     8.561047e-04
     6.446688e+01     1.326597e+06     1.166715e+00     2.975464e+03     8.593660e-04
     6.460513e+01     1.321296e+06     9.958231e-01     2.975602e+03     8.619765e-04
     6.477794e+01     1.314724e+06     1.076245e+00     2.975788e+03     8.652415e-04
     6.491620e+01     1.309502e+06     1.039216e+00     2.975931e+03     8.678549e-04
     6.508901e+01     1.303032e+06     1.180003e+00     2.976135e+03     8.711236e-04
     6.530503e+01     1.295005e+06     1.030156e+00     2.976358e+03     8.752121e-04
     6.547784e+01     1.288647e+06     1.099995e+00     2.976548e+03     8.784852e-04
     6.561609e+01     1.283588e+06     9.338208e-01     2.976677e+03     8.811049e-04
     6.578890e+01     1.277314e+06     9.863987e-01     2.976847e+03     8.843812e-04
     6.592715e+01     1.272332e+06     1.028738e+00     2.976990e+03     8.870036e-04
     6.609997e+01     1.266160e+06     1.177914e+00     2.977193e+03     8.902831e-04
     6.631598e+01     1.258498e+06     9.667533e-01     2.977402e+03     8.943850e-04
     6.648880e+01     1.252430e+06     1.080245e+00     2.977589e+03     8.976684e-04
     6.670481e+01     1.244939e+06     1.410355e+00     2.977893e+03     9.017749e-04
     6.687763e+01     1.238956e+06     7.095192e-01     2.978016e+03     9.050619e-04
     6.701588e+01     1.234199e+06     6.397679e-01     2.978104e+03     9.076925e-04
     6.718869e+01     1.228320e+06     1.019907e+00     2.978281e+03     9.109822e-04
     6.732694e+01     1.223644e+06     8.978260e-01     2.978405e+03     9.136151e-04
     6.749976e+01     1.217847e+06     9.935920e-01     2.978577e+03     9.169073e-04
     6.763801e+01     1.213241e+06     9.782672e-01     2.978712e+03     9.195422e-04
     6.781082e+01     1.207530e+06     1.061440e+00     2.978895e+03     9.228370e-04
     6.802684e+01     1.200449e+06     1.000615e+00     2.979111e+03     9.269573e-04
     6.819965e+01     1.194837e+06     1.044873e+00     2.979292e+03     9.302549e-04
     6.841567e+01     1.188086e+06     3.663294e+00     2.980083e+03     9.343787e-04
     6.868569e+01     1.179755e+06     3.811800e+00     2.981112e+03     9.395360e-04
     6.902322e+01     1.169327e+06     2.510591e+00     2.981960e+03     9.459865e-04
     6.929324e+01     1.160653e+06    -2.170173e+00     2.981374e+03     9.511496e-04
     6.963076e+01     1.150611e+06     3.362052e+00     2.982509e+03     9.576069e-04
     6.990079e+01     1.142323e+06    -4.973372e-01     2.982374e+03     9.627751e-04
     7.023831e+01     1.132414e+06     2.168577e+00     2.983106e+03     9.692382e-04
     7.050833e+01     1.124192e+06    -2.152321e+00     2.982525e+03     9.744106e-04
     7.084586e+01     1.114674e+06     3.231169e+00     2.983616e+03     9.808786e-04
     7.111588e+01     1.106817e+06    -5.125060e-01     2.983477e+03     9.860546e-04
     7.145341e+01     1.097423e+06     2.083187e+00     2.984181e+03     9.925265e-04
     7.172343e+01     1.089639e+06    -1.969399e+00     2.983649e+03     9.977052e-04
     7.206096e+01     1.080602e+06     3.020183e+00     2.984668e+03     1.004180e-03
     7.233098e+01     1.073161e+06    -3.858153e-01     2.984564e+03     1.009361e-03
     7.266850e+01     1.064240e+06     1.916551e+00     2.985211e+03     1.015837e-03
     7.293852e+01     1.056985e+06    -4.685999e-01     2.985084e+03     1.021019e-03
     7.327605e+01     1.048297e+06     1.899354e+00     2.985725e+03     1.027497e-03
     7.354607e+01     1.041227e+06    -4.848052e-01     2.985594e+03     1.032680e-03
     7.388360e+01     1.032760e+06     1.847637e+00     2.986218e+03     1.039157e-03
     7.415362e+01     1.025879e+06    -3.985773e-01     2.986110e+03     1.044339e-03
     7.449115e+01     1.017626e+06     1.787637e+00     2.986714e+03     1.050816e-03
     7.476117e+01     1.010922e+06    -3.749887e-01     2.986613e+03     1.055997e-03
     7.509870e+01     1.002877e+06     1.741001e+00     2.987200e+03     1.062473e-03
     7.536872e+01     9.963515e+05    -2.807319e-01     2.987124e+03     1.067652e-03
     7.570624e+01     9.885205e+05     1.809519e+00     2.987735e+03     1.074124e-03
     7.597626e+01     9.821508e+05    -3.819226e-01     2.987632e+03     1.079301e-03
     7.631379e+01     9.745088e+05     1.701979e+00     2.988207e+03     1.085770e-03
     7.658381e+01     9.682994e+05    -3.721825e-01     2.988106e+03     1.090943e-03
     7.692134e+01     9.608490e+05     1.676300e+00     2.988672e+03     1.097407e-03
     7.719136e+01     9.547964e+05    -3.498147e-01     2.988577e+03     1.102577e-03
     7.752889e+01     9.475309e+05     1.641077e+00     2.989131e+03     1.109036e-03
     7.779891e+01     9.416296e+05    -3.339663e-01     2.989041e+03     1.114200e-03
     7.813643e+01     9.346601e+05     2.753449e+00     2.989970e+03     1.120653e-03
     7.853398e+01     9.265638e+05     2.654589e+00     2.991026e+03     1.128248e-03
     7.885202e+01     9.196664e+05    -2.778220e+00     2.990142e+03     1.134319e-03
     7.924957e+01     9.118902e+05     3.330559e+00     2.991466e+03     1.141903e-03
     7.956760e+01     9.052106e+05    -2.526488e+00     2.990663e+03     1.147966e-03
     7.996515e+01     8.976568e+05     3.263059e+00     2.991960e+03     1.155538e-03
     8.028319e+01     8.911724e+05    -2.438467e+00     2.991184e+03     1.161590e-03
     8.068074e+01     8.838458e+05     3.305148e+00     2.992498e+03     1.169148e-03
     8.099877e+01     8.775352e+05    -2.511245e+00     2.991700e+03     1.175188e-03
     8.139632e+01     8.704184e+05     3.264120e+00     2.992997e+03     1.182731e-03
     8.171436e+01     8.642793e+05    -2.545007e+00     2.992188e+03     1.188759e-03
     8.211191e+01     8.573627e+05     3.201502e+00     2.993461e+03     1.196286e-03
     8.242994e+01     8.514036e+05    -2.419102e+00     2.992691e+03     1.202300e-03
     8.282749e+01     8.446759e+05     3.099689e+00     2.993924e+03     1.209808e-03
     8.314553e+01     8.388855e+05    -2.351822e+00     2.993176e+03     1.215808e-03
     8.354308e+01     8.323436e+05     3.028655e+00     2.994380e+03     1.223297e-03
     8.386111e+01     8.267155e+05    -2.294976e+00     2.993650e+03     1.229281e-03
     8.425866e+01     8.203536e+05     2.963354e+00     2.994828e+03     1.236750e-03
     8.457670e+01     8.148799e+05    -2.267841e+00     2.994107e+03     1.242716e-03
     8.497424e+01     8.086912e+05     2.891012e+00     2.995256e+03     1.250163e-03
     8.529228e+01     8.033745e+05    -2.151163e+00     2.994572e+03     1.256112e-03
     8.568983e+01     7.973509e+05     2.797778e+00     2.995684e+03     1.263536e-03
     8.600787e+01     7.921839e+05    -2.062132e+00     2.995028e+03     1.269466e-03
     8.640542e+01     7.863230e+05     2.735585e+00     2.996116e+03     1.276866e-03
     8.672345e+01     7.813009e+05    -1.974307e+00     2.995488e+03     1.282775e-03
     8.712100e+01     7.755905e+05     2.607666e+00     2.996524e+03     1.290149e-03
     8.743904e+01     7.707081e+05    -1.891813e+00     2.995923e+03     1.296038e-03
     8.783658e+01     7.651532e+05     2.577990e+00     2.996948e+03     1.303386e-03
     8.815462e+01     7.604810e+05    -9.081608e-01     2.996659e+03     1.309253e-03
     8.855217e+01     7.549975e+05     1.787507e+00     2.997369e+03     1.316572e-03
     8.887021e+01     7.504509e+05    -8.833275e-01     2.997089e+03     1.322416e-03
     8.926775e+01     7.451113e+05     1.732286e+00     2.997777e+03     1.329706e-03
     8.958579e+01     7.406826e+05    -9.045597e-01     2.997490e+03     1.335527e-03
     8.998334e+01     7.354826e+05     1.680943e+00     2.998158e+03     1.342787e-03
     9.030138e+01     7.311754e+05    -8.359719e-01     2.997892e+03     1.348582e-03
     9.069892e+01     7.261134e+05     1.660028e+00     2.998552e+03     1.355811e-03
     9.101696e+01     7.219161e+05    -8.657456e-01     2.998276e+03     1.361581e-03
     9.141451e+01     7.170787e+05     2.552061e+00     2.999291e+03     1.368777e-03
     9.173255e+01     7.129088e+05    -1.886240e+00     2.998691e+03     1.374520e-03
     9.213009e+01     7.081909e+05     2.437328e+00     2.999660e+03     1.381682e-03
     9.244813e+01     7.041278e+05    -1.876789e+00     2.999063e+03     1.387398e-03
     9.284568e+01     6.995286e+05     2.354540e+00     2.999999e+03     1.394526e-03
     9.316372e+01     6.955758e+05    -1.782676e+00     2.999432e+03     1.400213e-03
     9.356126e+01     6.910982e+05     2.339794e+00     3.000362e+03     1.407305e-03
     9.387930e+01     6.872449e+05    -1.782514e+00     2.999796e+03     1.412964e-03
     9.427685e+01     6.828818e+05     2.288845e+00     3.000705e+03     1.420019e-03
     9.459489e+01     6.791305e+05    -1.712100e+00     3.000161e+03     1.425648e-03
     9.499243e+01     6.748807e+05     2.265556e+00     3.001062e+03     1.432665e-03
     9.531047e+01     6.712211e+05    -1.739839e+00     3.000508e+03     1.438263e-03
     9.570802e+01     6.670748e+05     2.173171e+00     3.001372e+03     1.445241e-03
     9.602606e+01     6.635148e+05    -1.623774e+00     3.000856e+03     1.450808e-03
     9.642360e+01     6.594746e+05     2.142653e+00     3.001708e+03     1.457747e-03
     9.674164e+01     6.560030e+05    -1.620680e+00     3.001192e+03     1.463281e-03
     9.713919e+01     6.520645e+05     2.100312e+00     3.002027e+03     1.470179e-03
     9.745723e+01     6.486818e+05    -1.573759e+00     3.001527e+03     1.475681e-03
     9.785477e+01     6.448409e+05     2.046227e+00     3.002340e+03     1.482537e-03
     9.817281e+01     6.415431e+05    -1.548185e+00     3.001848e+03     1.488005e-03
     9.857036e+01     6.377968e+05     1.992265e+00     3.002640e+03     1.494818e-03
     9.888840e+01     6.345838e+05    -1.489566e+00     3.002166e+03     1.500252e-03
     9.928594e+01     6.309301e+05     1.946499e+00     3.002940e+03     1.507022e-03
     9.960398e+01     6.277979e+05    -1.453279e+00     3.002478e+03     1.512421e-03
     1.000015e+02     6.242349e+05     1.910754e+00     3.003237e+03     1.519147e-03
     1.003196e+02     6.211816e+05    -1.414501e+00     3.002787e+03     1.524509e-03
     1.007171e+02     6.177078e+05     1.888019e+00     3.003538e+03     1.531190e-03
     1.010352e+02     6.147287e+05    -1.406002e+00     3.003091e+03     1.536516e-03
     1.014327e+02     6.114104e+05     2.640496e+00     3.004141e+03     1.543151e-03
     1.018673e+02     6.076419e+05     6.303891e-01     3.004415e+03     1.550375e-03
     1.022150e+02     6.044682e+05    -1.961742e+00     3.003732e+03     1.556131e-03
     1.024323e+02     6.024323e+05    -3.447387e+00     3.002983e+03     1.559719e-03
     1.026061e+02     6.009582e+05     2.992403e-01     3.003035e+03     1.562583e-03
     1.027452e+02     5.997885e+05     3.958771e-01     3.003090e+03     1.564871e-03
     1.029190e+02     5.983345e+05     4.062827e-01     3.003161e+03     1.567726e-03
     1.031363e+02     5.965301e+05     4.190128e-01     3.003252e+03     1.571288e-03
     1.033102e+02     5.950947e+05     3.797586e-01     3.003318e+03     1.574132e-03
     1.035275e+02     5.933189e+05     5.092153e-01     3.003429e+03     1.577679e-03
     1.037991e+02     5.911098e+05     3.733343e-01     3.003530e+03     1.582102e-03
     1.040164e+02     5.893562e+05     3.437673e-01     3.003605e+03     1.585631e-03
     1.041902e+02     5.879645e+05     3.933507e-01     3.003673e+03     1.588449e-03
     1.044075e+02     5.862378e+05     4.177922e-01     3.003764e+03     1.591963e-03
     1.045814e+02     5.848642e+05     3.757472e-01     3.003829e+03     1.594769e-03
     1.047987e+02     5.831644e+05     4.983815e-01     3.003938e+03     1.598269e-03
     1.050703e+02     5.810492e+05     3.544186e-01     3.004034e+03     1.602631e-03
     1.052876e+02     5.793704e+05     3.372850e-01     3.004107e+03     1.606112e-03
     1.054614e+02     5.780373e+05     3.613616e-01     3.004170e+03     1.608891e-03
     1.056787e+02     5.763844e+05     4.127497e-01     3.004260e+03     1.612357e-03
     1.058526e+02     5.750686e+05     3.483229e-01     3.004320e+03     1.615123e-03
     1.060699e+02     5.734352e+05     3.575791e-01     3.004398e+03     1.618574e-03
     1.062437e+02     5.721385e+05     3.916009e-01     3.004466e+03     1.621328e-03
     1.064610e+02     5.705277e+05     3.751833e-01     3.004548e+03     1.624763e-03
     1.066348e+02     5.692467e+05     3.497036e-01     3.004608e+03     1.627505e-03
     1.068521e+02     5.676572e+05     3.701022e-01     3.004689e+03     1.630925e-03
     1.070260e+02     5.663935e+05     3.594303e-01     3.004751e+03     1.633655e-03
     1.072433e+02     5.648256e+05     3.834073e-01     3.004835e+03     1.637059e-03
     1.074171e+02     5.635781e+05     3.437810e-01     3.004894e+03     1.639777e-03
     1.076344e+02     5.620302e+05     3.663311e-01     3.004974e+03     1.643165e-03
     1.078083e+02     5.607997e+05     3.557421e-01     3.005036e+03     1.645870e-03
     1.080255e+02     5.592726e+05     3.716420e-01     3.005117e+03     1.649243e-03
     1.081994e+02     5.580582e+05     3.536626e-01     3.005178e+03     1.651935e-03
     1.084167e+02     5.565503e+05     3.513351e-01     3.005254e+03     1.655293e-03
     1.085905e+02     5.553512e+05     3.293118e-01     3.005312e+03     1.657972e-03
     1.088078e+02     5.538667e+05     4.311381e-01     3.005405e+03     1.661313e-03
     1.090794e+02     5.520203e+05     3.190974e-01     3.005492e+03     1.665478e-03
     1.092968e+02     5.505538e+05     2.883259e-01     3.005555e+03     1.668799e-03
     1.094706e+02     5.493931e+05     4.150113e-01     3.005627e+03     1.671450e-03
     1.096879e+02     5.479474e+05     3.212080e-01     3.005697e+03     1.674755e-03
     1.098617e+02     5.467983e+05     3.187600e-01     3.005752e+03     1.677393e-03
     1.100790e+02     5.453793e+05     4.925362e-01     3.005859e+03     1.680682e-03
     1.102529e+02     5.442384e+05     1.251439e-01     3.005881e+03     1.683306e-03
     1.104702e+02     5.428319e+05     3.535555e-01     3.005958e+03     1.686579e-03
     1.106440e+02     5.417131e+05     3.267743e-01     3.006014e+03     1.689191e-03
     1.108613e+02     5.403266e+05     3.907498e-01     3.006099e+03     1.692447e-03
     1.111329e+02     5.386030e+05     3.046374e-01     3.006182e+03     1.696505e-03
     1.113502e+02     5.372346e+05     2.886353e-01     3.006245e+03     1.699741e-03
     1.115241e+02     5.361488e+05     3.381100e-01     3.006304e+03     1.702323e-03
     1.117414e+02     5.347998e+05     3.219229e-01     3.006374e+03     1.705542e-03
     1.119152e+02     5.337274e+05     3.156712e-01     3.006428e+03     1.708111e-03
     1.121325e+02     5.323985e+05     3.786929e-01     3.006511e+03     1.711314e-03
     1.124041e+02     5.307450e+05     2.721796e-01     3.006585e+03     1.715304e-03
     1.126214e+02     5.294349e+05     3.134431e-01     3.006653e+03     1.718486e-03
     1.127953e+02     5.283925e+05     2.856151e-01     3.006702e+03     1.721025e-03
     1.130126e+02     5.271022e+05     3.768031e-01     3.006784e+03     1.724190e-03
     1.132842e+02     5.254974e+05     2.839395e-01     3.006861e+03     1.728133e-03
     1.135015e+02     5.242307e+05     4.395702e-01     3.006957e+03     1.731277e-03
     1.136753e+02     5.232121e+05     9.722924e-02     3.006974e+03     1.733785e-03
     1.138926e+02     5.219565e+05     3.135197e-01     3.007042e+03     1.736912e-03
     1.140665e+02     5.209584e+05     3.085204e-01     3.007096e+03     1.739406e-03
     1.142838e+02     5.197207e+05     3.534255e-01     3.007172e+03     1.742516e-03
     1.145554e+02     5.181935e+05     4.856563e-01     3.007304e+03     1.746390e-03
     1.147727e+02     5.169636e+05     6.939031e-02     3.007319e+03     1.749479e-03
     1.150443e+02     5.154483e+05     2.488660e-01     3.007387e+03     1.753326e-03
     1.152616e+02     5.142475e+05     2.858903e-01     3.007449e+03     1.756393e-03
     1.154355e+02     5.132927e+05     2.729075e-01     3.007497e+03     1.758840e-03
     1.156527e+02     5.121072e+05     2.814114e-01     3.007558e+03     1.761889e-03
     1.158266e+02     5.111653e+05     2.928198e-01     3.007609e+03     1.764322e-03
     1.160439e+02     5.099978e+05     3.411105e-01     3.007683e+03     1.767355e-03
     1.163155e+02     5.085447e+05     2.414101e-01     3.007748e+03     1.771132e-03
     1.165328e+02     5.073992e+05     4.170123e-01     3.007839e+03     1.774142e-03
     1.167066e+02     5.064779e+05     1.020331e-01     3.007857e+03     1.776544e-03
     1.169240e+02     5.053443e+05     3.474089e-01     3.007932e+03     1.779537e-03
     1.171956e+02     5.039350e+05     2.791594e-01     3.008008e+03     1.783265e-03
     1.174129e+02     5.028137e+05     2.079477e-01     3.008053e+03     1.786236e-03
     1.175867e+02     5.019250e+05     2.823580e-01     3.008102e+03     1.788606e-03
     1.178040e+02     5.008232e+05     3.302285e-01     3.008174e+03     1.791560e-03
     1.180756e+02     4.994547e+05     2.834834e-01     3.008251e+03     1.795238e-03
     1.182929e+02     4.983671e+05     2.459628e-01     3.008304e+03     1.798170e-03
     1.185646e+02     4.970205e+05     2.799089e-01     3.008380e+03     1.801820e-03
     1.187819e+02     4.959534e+05     3.188273e-01     3.008450e+03     1.804730e-03
     1.189557e+02     4.950975e+05     8.492990e-02     3.008465e+03     1.807050e-03
     1.191730e+02     4.940420e+05     2.683425e-01     3.008523e+03     1.809942e-03
     1.193468e+02     4.932029e+05     2.620530e-01     3.008568e+03     1.812248e-03
     1.195641e+02     4.921624e+05     2.994975e-01     3.008633e+03     1.815122e-03
     1.198358e+02     4.908700e+05     2.577680e-01     3.008703e+03     1.818700e-03
     1.200531e+02     4.898422e+05     2.045129e-01     3.008748e+03     1.821551e-03
     1.202269e+02     4.890262e+05     2.356270e-01     3.008789e+03     1.823825e-03
     1.204442e+02     4.880141e+05     2.655852e-01     3.008847e+03     1.826659e-03
     1.206180e+02     4.872083e+05     2.259369e-01     3.008886e+03     1.828918e-03
     1.208353e+02     4.862094e+05     2.693193e-01     3.008944e+03     1.831734e-03
