# Supplementary material for: Research on combustion and emissions of heavy duty diesel engines under low-speed and low-load conditions in low temperature environments
Source: PLoS One. 2025 Feb 21;20(2):e0318933. doi: 10.1371/journal.pone.0318933 (PMC11844864; doi:10.1371/journal.pone.0318933)
Supplement: S1 File — (ZIP) [file pone.0318933.s001.zip › 1000rpm_30%/3-tigaojinqiwendu/Tin282K/bound1-wall.out]

# CONVERGE Release Build 2.3.20/  Jan 30, 2017        Run Date:Wed Aug 30 10:44:59 2023
# column       1                2                3                4                5                6                7                8                9               10               11               12               13               14               15               16               17               18               19               20               21               22               23               24               25               26               27               28               29               30 
#          Crank      Avg_Vel_Mag              TKE              EPS            OMEGA        Turb_Visc  Near_Wall_Avg_T  Near_Wall_Max_T  Near_Wall_Min_T       Wall_Avg_T       Wall_Max_T       Wall_Min_T         Avg_Pres          Avg_HTC     HT_xfer_Rate        Wall_Area      Tot_HT_xfer     Pres_Force_X     Pres_Force_Y     Pres_Force_Z     Visc_Force_X     Visc_Force_Y     Visc_Force_Z    Pres_Torque_X    Pres_Torque_Y    Pres_Torque_Z    Visc_Torque_X    Visc_Torque_Y    Visc_Torque_Z            Yplus 
#          (DEG)            (m/s)        (m^2/s^2)        (m^2/s^3)              1/s          (m^2/s)              (K)              (K)              (K)              (K)              (K)              (K)          (N/m^2)        (W/m^2-K)            (J/s)            (m^2)              (J)              (N)              (N)              (N)              (N)              (N)              (N)            (N m)            (N m)            (N m)            (N m)            (N m)            (N m)           (none) 
#
  -1.4600000e+02    3.5080390e+00    1.0800000e+01    1.1036913e+04    0.0000000e+00    8.9301055e-04    2.8180000e+02    2.8180000e+02    2.8180000e+02    5.0000000e+02    5.0000000e+02    5.0000000e+02    1.6847000e+05    1.9443152e+02   -9.6575219e+02    2.2763775e-02    0.0000000e+00   -3.2572138e+02    5.1830711e-05   -2.1339237e+03    7.9998903e-09    4.7673337e-09   -4.3808654e-08    9.1009278e-06    1.4128769e+02    4.7920779e-07   -2.7249079e-10    6.1697077e-10   -2.5850554e-13    2.5104090e+02
  -1.4587230e+02    3.5813624e+00    1.0582560e+01    1.0712418e+04    0.0000000e+00    8.8338727e-04    2.8225139e+02    2.8299662e+02    2.8182771e+02    5.0000000e+02    5.0000000e+02    5.0000000e+02    1.6870946e+05    1.9294315e+02   -9.5637469e+02    2.2763775e-02   -2.0442320e-02   -3.2856760e+02    2.0570908e-04   -2.1357553e+03   -6.1985948e-02   -5.8938481e-05    3.5105878e-02    3.6420260e-05    1.4182370e+02    5.5206706e-07   -1.1094873e-05    7.7720751e-03   -5.2619440e-06    2.4812618e+02
  -1.4579372e+02    3.6478411e+00    1.0449224e+01    1.0514487e+04    0.0000000e+00    8.7748120e-04    2.8250601e+02    2.8368176e+02    2.8185675e+02    5.0000000e+02    5.0000000e+02    5.0000000e+02    1.6880976e+05    1.9197633e+02   -9.5046673e+02    2.2763775e-02   -3.2909404e-02   -3.2976340e+02    3.7124164e-04   -2.1365679e+03   -6.8393829e-02   -1.4296444e-05    4.5214097e-02    6.5928677e-05    1.4204810e+02    5.7605776e-07   -2.6293626e-06    8.5716623e-03   -1.5316822e-06    2.4629782e+02
  -1.4567094e+02    3.7538249e+00    1.0253520e+01    1.0224961e+04    0.0000000e+00    8.6885047e-04    2.8286724e+02    2.8461239e+02    2.8191340e+02    5.0000000e+02    5.0000000e+02    5.0000000e+02    1.6892702e+05    1.9051432e+02   -9.4165843e+02    2.2763775e-02   -5.2219842e-02   -3.3046820e+02    5.1512645e-04   -2.1378813e+03   -6.6115080e-02   -1.2518133e-05    2.0782130e-02    9.1870148e-05    1.4220032e+02    6.4273424e-07   -2.1995293e-06    9.1213123e-03   -1.0915137e-06    2.4357977e+02
  -1.4558567e+02    3.8136677e+00    1.0116139e+01    1.0024551e+04    0.0000000e+00    8.6263416e-04    2.8311236e+02    2.8516353e+02    2.8195841e+02    5.0000000e+02    5.0000000e+02    5.0000000e+02    1.6898208e+05    1.8945264e+02   -9.3535216e+02    2.2763775e-02   -6.5511937e-02   -3.3025425e+02    5.1900803e-04   -2.1387874e+03   -6.7976078e-02   -6.6866802e-06    1.2176711e-02    9.2776387e-05    1.4218375e+02    7.0927645e-07   -1.1596741e-06    9.7783133e-03   -8.3417376e-07    2.4163886e+02
  -1.4547909e+02    3.8580313e+00    9.9490432e+00    9.7824438e+03    0.0000000e+00    8.5502575e-04    2.8341077e+02    2.8578939e+02    2.8202355e+02    5.0000000e+02    5.0000000e+02    5.0000000e+02    1.6903456e+05    1.8813597e+02   -9.2757305e+02    2.2763775e-02   -8.1988813e-02   -3.2949566e+02    4.7426882e-04   -2.1399290e+03   -6.5102026e-02   -7.1943805e-06    9.1519373e-03    8.4926229e-05    1.4207751e+02    8.0237010e-07   -1.3136752e-06    9.3929766e-03   -8.7440741e-07    2.3924921e+02
  -1.4534587e+02    3.8656788e+00    9.7546701e+00    9.5062303e+03    0.0000000e+00    8.4583726e-04    2.8376832e+02    2.8655115e+02    2.8208971e+02    5.0000000e+02    5.0000000e+02    5.0000000e+02    1.6909912e+05    1.8659080e+02   -9.1843813e+02    2.2763775e-02   -1.0237367e-01   -3.2834800e+02    4.0571632e-04   -2.1413903e+03   -5.8415435e-02   -8.9923730e-06    6.3841658e-03    7.3090069e-05    1.4190950e+02    9.1103461e-07   -1.6983099e-06    8.3153857e-03   -1.1263144e-06    2.3644893e+02
  -1.4517933e+02    3.8358689e+00    9.5121180e+00    9.1610097e+03    0.0000000e+00    8.3461307e-04    2.8424582e+02    2.8755914e+02    2.8222580e+02    5.0000000e+02    5.0000000e+02    5.0000000e+02    1.6921057e+05    1.8466287e+02   -9.0694140e+02    2.2763775e-02   -1.2754578e-01   -3.2733529e+02    3.7817257e-04   -2.1433538e+03   -5.6571147e-02   -1.7141412e-05    6.0026056e-03    6.7332131e-05    1.4177427e+02    9.8810512e-07   -3.4737141e-06    8.0427001e-03   -2.1734952e-06    2.3293120e+02
  -1.4497117e+02    3.7953416e+00    9.2293112e+00    8.7627770e+03    0.0000000e+00    8.2144598e-04    2.8486429e+02    2.8892927e+02    2.8239933e+02    5.0000000e+02    5.0000000e+02    5.0000000e+02    1.6940506e+05    1.8243050e+02   -8.9340829e+02    2.2763775e-02   -1.5853427e-01   -3.2700686e+02    3.4457774e-04   -2.1460623e+03   -5.4385850e-02    4.6973409e-04    4.8486813e-03    6.1499090e-05    1.4177409e+02    1.0218258e-06    7.9215053e-05    7.7952553e-03    2.7741079e-05    2.2880077e+02
  -1.4471096e+02    3.7828788e+00    8.9031497e+00    8.3098604e+03    0.0000000e+00    8.0610697e-04    2.8564221e+02    2.9071833e+02    2.8261562e+02    5.0000000e+02    5.0000000e+02    5.0000000e+02    1.6969312e+05    1.7985181e+02   -8.7759348e+02    2.2763775e-02   -1.9656702e-01   -3.2746345e+02    3.2111171e-04   -2.1496680e+03   -4.8686655e-02    1.5568451e-04   -1.5358746e-03    5.7450507e-05    1.4193260e+02    9.5512711e-07    2.4559384e-05    7.2603298e-03    8.2808054e-06    2.2399202e+02
  -1.4438570e+02    3.8115918e+00    8.5231191e+00    7.7940583e+03    0.0000000e+00    7.8768744e-04    2.8662225e+02    2.9293828e+02    2.8289750e+02    5.0000000e+02    5.0000000e+02    5.0000000e+02    1.7005943e+05    1.7678885e+02   -8.5870048e+02    2.2763775e-02   -2.4307732e-01   -3.2838347e+02    2.9531101e-04   -2.1541757e+03   -4.6041609e-02    6.8372797e-05   -1.0194586e-03    5.3163558e-05    1.4219433e+02    7.6582382e-07    8.2285571e-06    6.8133522e-03    2.5383261e-06    2.1827497e+02
  -1.4397912e+02    3.8614525e+00    8.0914271e+00    7.2183139e+03    0.0000000e+00    7.6658793e-04    2.8781270e+02    2.9562983e+02    2.8326822e+02    5.0000000e+02    5.0000000e+02    5.0000000e+02    1.7049414e+05    1.7321008e+02   -8.3662197e+02    2.2763775e-02   -2.9968595e-01   -3.2947158e+02    2.5649045e-04   -2.1595909e+03   -4.3689248e-02    5.3744511e-05    1.8576326e-04    4.7156686e-05    1.4250377e+02    3.8792183e-07    5.5893053e-06    6.3904243e-03    1.2613179e-06    2.1163588e+02
  -1.4347090e+02    3.8925421e+00    7.7627941e+00    6.7729194e+03    0.0000000e+00    7.5231311e-04    2.8892852e+02    2.9893538e+02    2.8377249e+02    5.0000000e+02    5.0000000e+02    5.0000000e+02    1.7102092e+05    1.7051767e+02   -8.1942850e+02    2.2763775e-02   -3.6823143e-01   -3.3062527e+02    2.1729087e-04   -2.1662344e+03   -4.3752664e-02    9.2687966e-05    1.8219724e-03    3.9512047e-05    1.4284700e+02    4.2565004e-08    1.2139012e-05    6.3365462e-03    3.6991908e-06    2.0653312e+02
  -1.4287090e+02    3.9362234e+00    7.2360376e+00    6.0974358e+03    0.0000000e+00    7.2608838e-04    2.9042709e+02    3.0272795e+02    2.8442567e+02    5.0000000e+02    5.0000000e+02    5.0000000e+02    1.7162001e+05    1.6590958e+02   -7.9164754e+02    2.2763775e-02   -4.4713005e-01   -3.3180759e+02    1.5626154e-04   -2.1738229e+03   -4.1687626e-02    9.1427096e-05    3.6673366e-03    2.9645821e-05    1.4320760e+02   -7.2958841e-08    1.2645757e-05    5.9557281e-03    2.9640766e-06    1.9833117e+02
  -1.4227090e+02    3.9781320e+00    6.8211959e+00    5.5631924e+03    0.0000000e+00    7.0728081e-04    2.9170369e+02    3.0643943e+02    2.8514106e+02    5.0000000e+02    5.0000000e+02    5.0000000e+02    1.7225949e+05    1.6222520e+02   -7.6946834e+02    2.2763775e-02   -5.2342537e-01   -3.3302742e+02    1.1520658e-04   -2.1819211e+03   -3.8844067e-02    4.6564359e-05    2.2815059e-03    1.7626934e-05    1.4367314e+02   -2.6308829e-07   -3.1764812e-07    5.5413517e-03   -1.0514501e-06    1.9187252e+02
  -1.4167090e+02    4.0004497e+00    6.3721572e+00    5.0239999e+03    0.0000000e+00    6.8342060e-04    2.9266558e+02    3.1005191e+02    2.8525578e+02    5.0000000e+02    5.0000000e+02    5.0000000e+02    1.7290447e+05    1.5805278e+02   -7.4624364e+02    2.2763775e-02   -5.9774248e-01   -3.3425160e+02   -4.0762259e-04   -2.1900977e+03   -3.5321672e-02    1.2592832e-04    1.4101427e-03   -7.2761084e-05    1.4404556e+02   -2.2854219e-07    1.7777938e-05    5.0470850e-03    7.4343904e-06    1.8512478e+02
  -1.4107090e+02    4.0622602e+00    6.0356205e+00    4.6514668e+03    0.0000000e+00    6.6262867e-04    2.9386971e+02    3.1364571e+02    2.8553573e+02    5.0000000e+02    5.0000000e+02    5.0000000e+02    1.7355617e+05    1.5487292e+02   -7.2707512e+02    2.2763775e-02   -6.6992180e-01   -3.3561469e+02   -2.8426531e-04   -2.1982930e+03   -2.7097298e-02    2.0477007e-04   -1.7186406e-03   -4.7983703e-05    1.4454177e+02    2.8114945e-07    3.5345063e-05    3.9945727e-03    1.2297336e-05    1.7962873e+02
  -1.4047090e+02    4.1220732e+00    5.6859143e+00    4.2508501e+03    0.0000000e+00    6.4343653e-04    2.9511555e+02    3.1722967e+02    2.8597827e+02    5.0000000e+02    5.0000000e+02    5.0000000e+02    1.7420856e+05    1.5141718e+02   -7.0659185e+02    2.2763775e-02   -7.4025796e-01   -3.3684320e+02   -4.0307574e-05   -2.2065809e+03   -2.4690546e-02    1.3323514e-04   -6.6791242e-03   -8.3433073e-06    1.4493715e+02   -3.2656371e-07    2.3841078e-05    3.9332548e-03    6.5343509e-06    1.7376411e+02
  -1.3987090e+02    4.1830806e+00    5.3562023e+00    3.8958850e+03    0.0000000e+00    6.2294091e-04    2.9645775e+02    3.2063410e+02    2.8595190e+02    5.0000000e+02    5.0000000e+02    5.0000000e+02    1.7487411e+05    1.4804097e+02   -6.8632284e+02    2.2763775e-02   -8.0870707e-01   -3.3811323e+02    7.9778254e-05   -2.2150262e+03   -2.3806368e-02    6.7810111e-05   -6.0301156e-03    1.3845337e-05    1.4533972e+02    4.3637097e-07    1.2674194e-05    3.7654917e-03    2.9181665e-06    1.6798961e+02
  -1.3927090e+02    4.2379661e+00    5.0824947e+00    3.6009176e+03    0.0000000e+00    6.0687951e-04    2.9767704e+02    3.2129715e+02    2.8652891e+02    5.0000000e+02    5.0000000e+02    5.0000000e+02    1.7558152e+05    1.4521297e+02   -6.6925927e+02    2.2763775e-02   -8.7526239e-01   -3.3946931e+02    1.2396856e-04   -2.2239972e+03   -2.2032335e-02    3.9669055e-05   -5.5605758e-03    2.0532594e-05    1.4577099e+02    9.3718079e-07    7.1728600e-06    3.3977411e-03    2.0584569e-06    1.6318059e+02
  -1.3867090e+02    4.3028637e+00    4.8267878e+00    3.3342711e+03    0.0000000e+00    5.9116134e-04    2.9896116e+02    3.2423578e+02    2.8717799e+02    5.0000000e+02    5.0000000e+02    5.0000000e+02    1.7626516e+05    1.4248022e+02   -6.5253957e+02    2.2763775e-02   -9.4021878e-01   -3.4079605e+02    3.4034216e-04   -2.2326536e+03   -2.1604146e-02    5.7895629e-05   -3.9929426e-03    6.3509224e-05    1.4617696e+02    1.0634460e-06    1.0050614e-05    3.2452649e-03    2.0223992e-06    1.5849704e+02
  -1.3807090e+02    4.3684914e+00    4.5965917e+00    3.0976613e+03    0.0000000e+00    5.7711688e-04    3.0028626e+02    3.2732699e+02    2.8788164e+02    5.0000000e+02    5.0000000e+02    5.0000000e+02    1.7698194e+05    1.3997491e+02   -6.3687497e+02    2.2763775e-02   -1.0035912e+00   -3.4215854e+02    2.1549834e-04   -2.2417445e+03   -2.1065249e-02    4.5029603e-05   -3.0393174e-03    3.6381908e-05    1.4659883e+02    5.5360090e-07    7.9289667e-06    3.1246822e-03    1.2431456e-06    1.5414306e+02
  -1.3747090e+02    4.4133703e+00    4.5055259e+00    2.9983778e+03    0.0000000e+00    5.7329503e-04    3.0085019e+02    3.3041782e+02    2.8864346e+02    5.0000000e+02    5.0000000e+02    5.0000000e+02    1.7774309e+05    1.3921045e+02   -6.3199895e+02    2.2763775e-02   -1.0654712e+00   -3.4361645e+02    1.1996269e-04   -2.2513863e+03   -2.1565253e-02    7.3022691e-05   -2.6023371e-03    1.7995868e-05    1.4705300e+02    5.4592680e-08    1.2015306e-05    3.1856843e-03    3.2845134e-06    1.5290966e+02
  -1.3687090e+02    4.4776642e+00    4.3011753e+00    2.7916233e+03    0.0000000e+00    5.6108507e-04    3.0215869e+02    3.3348982e+02    2.8948440e+02    5.0000000e+02    5.0000000e+02    5.0000000e+02    1.7849937e+05    1.3693420e+02   -6.1763961e+02    2.2763775e-02   -1.1269189e+00   -3.4511676e+02    8.7694321e-05   -2.2609448e+03   -1.9001931e-02    1.0349993e-04   -2.6153369e-03    1.7445613e-05    1.4751048e+02   -1.1881559e-07    1.7136449e-05    2.7733193e-03    4.2397821e-06    1.4895977e+02
  -1.3627090e+02    4.5097461e+00    4.1281338e+00    2.6248992e+03    0.0000000e+00    5.4982129e-04    3.0254224e+02    3.3653764e+02    2.8935716e+02    5.0000000e+02    5.0000000e+02    5.0000000e+02    1.7926002e+05    1.3504597e+02   -6.0815908e+02    2.2763775e-02   -1.1869635e+00   -3.4656793e+02    2.0253102e-04   -2.2705900e+03   -1.7907291e-02   -9.1402764e-05   -7.5671446e-03    3.9722621e-05    1.4803628e+02   -2.7501569e-07   -1.5517399e-05    2.8771372e-03   -7.9664859e-06    1.4629572e+02
  -1.3567090e+02    4.5713489e+00    3.9374242e+00    2.4546812e+03    0.0000000e+00    5.3508450e-04    3.0371999e+02    3.3951052e+02    2.8998974e+02    5.0000000e+02    5.0000000e+02    5.0000000e+02    1.8003669e+05    1.3282101e+02   -5.9454711e+02    2.2763775e-02   -1.2461833e+00   -3.4809900e+02    4.3878517e-03   -2.2804093e+03   -1.4433268e-02   -7.7382781e-06   -7.1306426e-03    7.3551493e-04    1.4858523e+02    5.1269909e-08   -2.0825067e-06    2.3437619e-03   -2.0405701e-06    1.4254542e+02
  -1.3507090e+02    4.6309346e+00    3.8080393e+00    2.3327491e+03    0.0000000e+00    5.2675326e-04    3.0462649e+02    3.4253435e+02    2.9060976e+02    5.0000000e+02    5.0000000e+02    5.0000000e+02    1.8082211e+05    1.3139163e+02   -5.8559434e+02    2.2763775e-02   -1.3040636e+00   -3.4962651e+02    1.2460038e-03   -2.2903567e+03   -1.4709866e-02   -7.9453818e-05   -7.5804874e-03    2.0356512e-04    1.4906571e+02    2.7048767e-07   -1.3923321e-05    2.4321147e-03   -6.6309269e-06    1.4014429e+02
  -1.3447090e+02    4.6974067e+00    3.6384955e+00    2.1814602e+03    0.0000000e+00    5.1424546e-04    3.0583463e+02    3.4566838e+02    2.8999070e+02    5.0000000e+02    5.0000000e+02    5.0000000e+02    1.8162168e+05    1.2932146e+02   -5.7276983e+02    2.2763775e-02   -1.3611270e+00   -3.5115004e+02    6.9769126e-04   -2.3004967e+03   -1.4202726e-02   -6.5909097e-05   -7.6461548e-03    1.1746893e-04    1.4954561e+02    3.8513007e-07   -9.9066053e-06    2.3805447e-03   -6.0465225e-06    1.3664883e+02
  -1.3387090e+02    4.7585927e+00    3.5095483e+00    2.0699097e+03    0.0000000e+00    5.0432612e-04    3.0682903e+02    3.4412500e+02    2.9073418e+02    5.0000000e+02    5.0000000e+02    5.0000000e+02    1.8243357e+05    1.2779876e+02   -5.6324448e+02    2.2763775e-02   -1.4169757e+00   -3.5272044e+02    4.7421859e-04   -2.3107848e+03   -1.2201570e-02    1.9315073e-04   -7.8995622e-03    8.1639966e-05    1.5003112e+02    9.6732221e-07    3.1218396e-05    2.0500379e-03    9.6224028e-06    1.3409214e+02
  -1.3327090e+02    4.8272310e+00    3.3651113e+00    1.9433118e+03    0.0000000e+00    4.9380606e-04    3.0807526e+02    3.4705674e+02    2.9154010e+02    5.0000000e+02    5.0000000e+02    5.0000000e+02    1.8326338e+05    1.2599151e+02   -5.5164649e+02    2.2763775e-02   -1.4719251e+00   -3.5431796e+02    1.9041242e-03   -2.3213006e+03   -1.1995070e-02    2.2273445e-04   -7.4803650e-03    3.2511136e-04    1.5052038e+02    8.9091317e-07    3.2941757e-05    2.0125174e-03    1.0864959e-05    1.3097277e+02
  -1.3267090e+02    4.8975716e+00    3.2488340e+00    1.8421030e+03    0.0000000e+00    4.8559733e-04    3.0926236e+02    3.4977745e+02    2.9241156e+02    5.0000000e+02    5.0000000e+02    5.0000000e+02    1.8411012e+05    1.2456879e+02   -5.4205821e+02    2.2763775e-02   -1.5257512e+00   -3.5594914e+02    8.3754189e-04   -2.3320284e+03   -1.2055087e-02    2.2278408e-04   -7.0283752e-03    1.4559799e-04    1.5101500e+02    1.5735799e-07    3.1349865e-05    2.0106416e-03    1.0346777e-05    1.2843703e+02
  -1.3207090e+02    4.9417482e+00    3.2178697e+00    1.8132147e+03    0.0000000e+00    4.8441015e-04    3.0957415e+02    3.5276238e+02    2.9335516e+02    5.0000000e+02    5.0000000e+02    5.0000000e+02    1.8497414e+05    1.2449156e+02   -5.4125382e+02    2.2763775e-02   -1.5786365e+00   -3.5761205e+02    1.7089743e-04   -2.3429716e+03   -1.3299813e-02    2.2410572e-04   -6.5505469e-03    3.2064061e-05    1.5151867e+02   -9.5428447e-08    3.1580479e-05    2.1781686e-03    9.5660581e-06    1.2834875e+02
  -1.3147090e+02    4.9877895e+00    3.1315915e+00    1.7377375e+03    0.0000000e+00    4.7878638e-04    3.0997145e+02    3.5509778e+02    2.9429518e+02    5.0000000e+02    5.0000000e+02    5.0000000e+02    1.8585852e+05    1.2354219e+02   -5.3621507e+02    2.2763775e-02   -1.6314672e+00   -3.5933956e+02   -3.4793325e-05   -2.3541656e+03   -1.1278269e-02    2.5082438e-04   -1.0284043e-02   -6.5764335e-06    1.5212848e+02   -3.1003262e-07    3.2653605e-05    2.0499352e-03    1.0519190e-05    1.2695488e+02
  -1.3087090e+02    5.0393700e+00    3.0133582e+00    1.6461936e+03    0.0000000e+00    4.6809691e-04    3.1062636e+02    3.5737862e+02    2.9391648e+02    5.0000000e+02    5.0000000e+02    5.0000000e+02    1.8675581e+05    1.2205136e+02   -5.2780337e+02    2.2763775e-02   -1.6838914e+00   -3.6104556e+02   -2.6182822e-03   -2.3655435e+03   -1.0836050e-02    2.8052958e-04   -6.9129419e-03   -4.4097561e-04    1.5272756e+02    2.7145625e-07    4.9839447e-05    1.7936472e-03    1.6041366e-05    1.2463683e+02
  -1.3027090e+02    5.1001663e+00    2.9268483e+00    1.5751903e+03    0.0000000e+00    4.6157414e-04    3.1139106e+02    3.5962765e+02    2.9467712e+02    5.0000000e+02    5.0000000e+02    5.0000000e+02    1.8767424e+05    1.2102670e+02   -5.2133103e+02    2.2763775e-02   -1.7354470e+00   -3.6287880e+02   -9.7456939e-04   -2.3771491e+03   -1.0866785e-02    1.8839917e-04   -7.2886610e-03   -1.5112993e-04    1.5329248e+02    4.4610700e-07    3.4312350e-05    1.8327654e-03    1.0030002e-05    1.2292703e+02
  -1.2967090e+02    5.1654644e+00    2.8263286e+00    1.4962759e+03    0.0000000e+00    4.5316191e-04    3.1243885e+02    3.6186429e+02    2.9557518e+02    5.0000000e+02    5.0000000e+02    5.0000000e+02    1.8860474e+05    1.1971415e+02   -5.1278635e+02    2.2763775e-02   -1.7864134e+00   -3.6464852e+02    9.9554323e-04   -2.3889509e+03   -1.0572025e-02    3.5691996e-05   -7.2790360e-03    1.8510111e-04    1.5384646e+02    4.2854049e-07    1.0493449e-05    1.8049093e-03   -5.4177287e-07    1.2067748e+02
  -1.2907090e+02    5.2236476e+00    2.7449910e+00    1.4345377e+03    0.0000000e+00    4.4593013e-04    3.1328308e+02    3.5320973e+02    2.9483455e+02    5.0000000e+02    5.0000000e+02    5.0000000e+02    1.8955086e+05    1.1871362e+02   -5.0633958e+02    2.2763775e-02   -1.8365650e+00   -3.6648100e+02   -2.8737066e-03   -2.4009377e+03   -8.8073486e-03    1.1020590e-05   -7.3590066e-03   -4.6428400e-04    1.5440817e+02    1.0275492e-06    1.0456354e-05    1.5185691e-03   -6.7499108e-06    1.1898222e+02
  -1.2847090e+02    5.2952597e+00    2.6504855e+00    1.3602890e+03    0.0000000e+00    4.3831186e-04    3.1449055e+02    3.5574893e+02    2.9578363e+02    5.0000000e+02    5.0000000e+02    5.0000000e+02    1.9051791e+05    1.1744498e+02   -4.9759461e+02    2.2763775e-02   -1.8861163e+00   -3.6835355e+02    2.2182492e-03   -2.4131864e+03   -8.6972136e-03    1.4036765e-04   -7.0600616e-03    3.7706542e-04    1.5497498e+02    9.0997177e-07    2.6313686e-05    1.4981191e-03   -1.3774854e-06    1.1672539e+02
  -1.2787090e+02    5.3648249e+00    2.5753921e+00    1.3025063e+03    0.0000000e+00    4.3220085e-04    3.1566221e+02    3.5553759e+02    2.9680295e+02    5.0000000e+02    5.0000000e+02    5.0000000e+02    1.9150176e+05    1.1649595e+02   -4.9042123e+02    2.2763775e-02   -1.9348138e+00   -3.7023671e+02    8.5726485e-04   -2.4256564e+03   -8.8612090e-03    3.6844511e-04   -7.2917735e-03    1.5249076e-04    1.5554265e+02    9.8140569e-08    5.8539856e-05    1.5490337e-03    1.2729234e-05    1.1491930e+02
  -1.2727090e+02    5.3938615e+00    2.5682238e+00    1.2948762e+03    0.0000000e+00    4.3271460e-04    3.1576962e+02    3.5769630e+02    2.9789752e+02    5.0000000e+02    5.0000000e+02    5.0000000e+02    1.9253369e+05    1.1680985e+02   -4.9186045e+02    2.2763775e-02   -1.9827796e+00   -3.7221452e+02   -1.0391339e-03   -2.4387320e+03   -9.2467297e-03    1.5256419e-04   -7.9462668e-03   -1.7274064e-04    1.5614666e+02   -7.0679753e-08    2.5404834e-05    1.6339183e-03   -1.0259856e-06    1.1538905e+02
  -1.2667090e+02    5.4414302e+00    2.5021813e+00    1.2440394e+03    0.0000000e+00    4.2762568e-04    3.1565411e+02    3.5761155e+02    2.9726407e+02    5.0000000e+02    5.0000000e+02    5.0000000e+02    1.9356804e+05    1.1604787e+02   -4.8909006e+02    2.2763775e-02   -2.0309120e+00   -3.7427313e+02   -2.3865538e-04   -2.4518073e+03   -8.5811353e-03   -3.8791879e-05   -9.9799643e-03   -1.4783661e-05    1.5684179e+02   -2.3822881e-07   -5.7934097e-06    1.6397833e-03   -1.3992588e-05    1.1454511e+02
  -1.2607090e+02    5.4979250e+00    2.4464238e+00    1.2059084e+03    0.0000000e+00    4.2182722e-04    3.1656763e+02    3.5964504e+02    2.9823241e+02    5.0000000e+02    5.0000000e+02    5.0000000e+02    1.9458647e+05    1.1544401e+02   -4.8415202e+02    2.2763775e-02   -2.0788452e+00   -3.7620724e+02   -1.5769988e-03   -2.4647212e+03   -8.2415294e-03   -9.5438911e-05   -7.8943807e-03   -2.4099829e-04    1.5752206e+02    6.9448171e-07   -1.4824432e-05    1.4703616e-03   -1.7004709e-05    1.1333721e+02
  -1.2547090e+02    5.5524914e+00    2.3799963e+00    1.1573297e+03    0.0000000e+00    4.1598761e-04    3.1748495e+02    3.6156164e+02    2.9932555e+02    5.0000000e+02    5.0000000e+02    5.0000000e+02    1.9567419e+05    1.1461153e+02   -4.7826037e+02    2.2763775e-02   -2.1262540e+00   -3.7828570e+02    1.0176168e-03   -2.4785098e+03   -8.0854144e-03   -9.0939427e-05   -9.3312747e-03    1.6632222e-04    1.5817454e+02    6.8176803e-07   -1.7520005e-05    1.5469094e-03   -1.5297899e-05    1.1185387e+02
  -1.2487090e+02    5.6126979e+00    2.3176502e+00    1.1130852e+03    0.0000000e+00    4.1018413e-04    3.1843055e+02    3.6249972e+02    2.9884005e+02    5.0000000e+02    5.0000000e+02    5.0000000e+02    1.9673329e+05    1.1382377e+02   -4.7254674e+02    2.2763775e-02   -2.1731187e+00   -3.8036184e+02    5.6326006e-04   -2.4919199e+03   -7.4848336e-03   -3.4614752e-05   -9.9552243e-03    1.0996852e-04    1.5880017e+02    1.1132746e-06   -8.8458066e-06    1.4905801e-03   -1.2176583e-05    1.1042438e+02
  -1.2427090e+02    5.6792026e+00    2.2538759e+00    1.0681754e+03    0.0000000e+00    4.0416281e-04    3.1959334e+02    3.6452537e+02    2.9990915e+02    5.0000000e+02    5.0000000e+02    5.0000000e+02    1.9783341e+05    1.1299369e+02   -4.6602998e+02    2.2763775e-02   -2.2194416e+00   -3.8248486e+02    2.4864712e-03   -2.5058568e+03   -7.0918079e-03    5.9738748e-05   -9.7609065e-03    4.1071405e-04    1.5944084e+02    1.2929679e-06    2.8608895e-06    1.4253827e-03   -6.4825757e-06    1.0882203e+02
  -1.2367090e+02    5.7529534e+00    2.1988599e+00    1.0289474e+03    0.0000000e+00    3.9930812e-04    3.2083468e+02    3.6656293e+02    3.0131176e+02    5.0000000e+02    5.0000000e+02    5.0000000e+02    1.9899074e+05    1.1231782e+02   -4.5997563e+02    2.2763775e-02   -2.2651221e+00   -3.8472794e+02    1.4237001e-03   -2.5205104e+03   -7.2045882e-03    7.9034595e-05   -9.2248074e-03    2.3298518e-04    1.6011654e+02    3.0518577e-07    3.6211957e-06    1.4200565e-03   -4.0804166e-06    1.0737624e+02
  -1.2307090e+02    5.7856377e+00    2.1972652e+00    1.0261353e+03    0.0000000e+00    4.0011383e-04    3.2100647e+02    3.6858508e+02    3.0251045e+02    5.0000000e+02    5.0000000e+02    5.0000000e+02    2.0014318e+05    1.1276971e+02   -4.6169542e+02    2.2763775e-02   -2.3101770e+00   -3.8694399e+02    6.1194315e-04   -2.5351115e+03   -7.5841774e-03    2.9009974e-04   -9.1163193e-03    1.0683916e-04    1.6078171e+02    1.1228668e-08    3.2160333e-05    1.4572805e-03    6.8743355e-06    1.0794235e+02
  -1.2247090e+02    5.8327953e+00    2.1479506e+00    9.9080292e+02    0.0000000e+00    3.9606165e-04    3.2096524e+02    3.6488552e+02    3.0108389e+02    5.0000000e+02    5.0000000e+02    5.0000000e+02    2.0132117e+05    1.1223839e+02   -4.5971783e+02    2.2763775e-02   -2.3554276e+00   -3.8925813e+02    1.9272096e-04   -2.5500152e+03   -7.0685069e-03    2.8706836e-04   -1.1050859e-02    2.9129335e-05    1.6155510e+02   -2.8468597e-07    2.9176489e-05    1.4814775e-03    7.4332484e-06    1.0733863e+02
  -1.2187090e+02    5.8867324e+00    2.1059389e+00    9.6431546e+02    0.0000000e+00    3.9122694e-04    3.2180182e+02    3.6678687e+02    3.0212185e+02    5.0000000e+02    5.0000000e+02    5.0000000e+02    2.0248595e+05    1.1184411e+02   -4.5592266e+02    2.2763775e-02   -2.4005526e+00   -3.9146617e+02   -9.3817099e-04   -2.5647898e+03   -6.9723230e-03    4.6557254e-04   -8.9337871e-03   -1.4441717e-04    1.6232242e+02    2.3108802e-07    5.8348219e-05    1.3473488e-03    1.9979608e-05    1.0643923e+02
  -1.2127090e+02    5.9508416e+00    2.0594732e+00    9.3302112e+02    0.0000000e+00    3.8671524e-04    3.2274783e+02    3.6873824e+02    3.0334442e+02    5.0000000e+02    5.0000000e+02    5.0000000e+02    2.0373324e+05    1.1133141e+02   -4.5141994e+02    2.2763775e-02   -2.4452667e+00   -3.9389095e+02   -2.7438919e-03   -2.5805779e+03   -6.9055375e-03    1.5571892e-04   -9.0513851e-03   -4.0770908e-04    1.6307090e+02    2.9608391e-07    1.8479073e-05    1.3558038e-03    2.2907641e-06    1.0537002e+02
  -1.2067611e+02    6.0110108e+00    2.0180106e+00    9.0607493e+02    0.0000000e+00    3.8238754e-04    3.2376659e+02    3.7066040e+02    3.0330988e+02    5.0000000e+02    5.0000000e+02    5.0000000e+02    2.0496972e+05    1.1089438e+02   -4.4707392e+02    2.2763775e-02   -2.4891839e+00   -3.9629100e+02    7.9239242e-04   -2.5962466e+03   -6.0687444e-03    1.5807959e-04   -9.3946242e-03    1.3180407e-04    1.6380005e+02    1.1645007e-06    1.8497738e-05    1.2401254e-03    2.9825549e-06    1.0437247e+02
  -1.2008717e+02    6.0811519e+00    1.9710973e+00    8.7390202e+02    0.0000000e+00    3.7810916e-04    3.2499919e+02    3.7254466e+02    3.0450090e+02    5.0000000e+02    5.0000000e+02    5.0000000e+02    2.0618672e+05    1.1032257e+02   -4.4154096e+02    2.2763775e-02   -2.5322674e+00   -3.9865365e+02    7.4935644e-04   -2.6116581e+03   -5.9934513e-03    2.3965126e-04   -8.9770223e-03    1.2805336e-04    1.6450031e+02    9.2069649e-07    2.9276922e-05    1.2129606e-03    9.3699813e-06    1.0308354e+02
  -1.1950389e+02    6.1153035e+00    1.9708774e+00    8.7276043e+02    0.0000000e+00    3.7878709e-04    3.2522484e+02    3.7444411e+02    3.0605638e+02    5.0000000e+02    5.0000000e+02    5.0000000e+02    2.0747351e+05    1.1082982e+02   -4.4322924e+02    2.2763775e-02   -2.5743935e+00   -4.0111220e+02    3.0057568e-04   -2.6279639e+03   -6.7788633e-03    3.5749032e-04   -8.7757813e-03    5.2638286e-05    1.6524163e+02    7.3211810e-08    4.4852045e-05    1.3168724e-03    1.4663373e-05    1.0364183e+02
  -1.1892610e+02    6.1916170e+00    1.9402278e+00    8.5040392e+02    0.0000000e+00    3.7659260e-04    3.2602396e+02    3.7630931e+02    3.0736493e+02    5.0000000e+02    5.0000000e+02    5.0000000e+02    2.0872474e+05    1.1063892e+02   -4.4037846e+02    2.2763775e-02   -2.6163255e+00   -4.0359524e+02   -3.3584675e-03   -2.6437791e+03   -6.0528841e-03    1.7018327e-04   -8.0678707e-03   -4.9041627e-04    1.6597147e+02   -4.6763402e-07    1.9683859e-05    1.1550486e-03    3.1779915e-06    1.0302026e+02
  -1.1835364e+02    6.2205491e+00    1.8922575e+00    8.2154255e+02    0.0000000e+00    3.7091965e-04    3.2632161e+02    3.7338864e+02    3.0537176e+02    5.0000000e+02    5.0000000e+02    5.0000000e+02    2.0999905e+05    1.1004773e+02   -4.3734161e+02    2.2763775e-02   -2.6576052e+00   -4.0595041e+02    1.1585814e-03   -2.6599786e+03   -5.9038879e-03    2.7249404e-04   -9.3061164e-03    1.6207731e-04    1.6687098e+02   -2.9493140e-08    3.9458873e-05    1.2020167e-03    9.7168556e-06    1.0218537e+02
  -1.1778632e+02    6.2680929e+00    1.8676346e+00    8.0508598e+02    0.0000000e+00    3.6872420e-04    3.2713902e+02    3.7515921e+02    3.0650110e+02    5.0000000e+02    5.0000000e+02    5.0000000e+02    2.1129831e+05    1.0997087e+02   -4.3507852e+02    2.2763775e-02   -2.6982040e+00   -4.0852145e+02    6.6456667e-04   -2.6764093e+03   -6.0275658e-03    2.5350001e-04   -9.7051837e-03    1.0785560e-04    1.6765286e+02    4.5785451e-07    3.6309939e-05    1.2439529e-03    7.4259573e-06    1.0174838e+02
  -1.1722396e+02    6.3317898e+00    1.8290096e+00    7.8084937e+02    0.0000000e+00    3.6462974e-04    3.2823198e+02    3.7691857e+02    3.0675573e+02    5.0000000e+02    5.0000000e+02    5.0000000e+02    2.1260633e+05    1.0953518e+02   -4.3055720e+02    2.2763775e-02   -2.7382790e+00   -4.1104549e+02   -3.8501768e-05   -2.6929757e+03   -5.5541813e-03    2.1212788e-04   -9.6619874e-03   -6.9451628e-06    1.6842304e+02    6.8135996e-07    2.9296968e-05    1.1767567e-03    6.1471282e-06    1.0072468e+02
  -1.1666646e+02    6.3956859e+00    1.8009297e+00    7.6354111e+02    0.0000000e+00    3.6151797e-04    3.2929403e+02    3.7866496e+02    3.0826462e+02    5.0000000e+02    5.0000000e+02    5.0000000e+02    2.1392616e+05    1.0934743e+02   -4.2712947e+02    2.2763775e-02   -2.7776148e+00   -4.1362025e+02   -4.0328926e-04   -2.7096884e+03   -5.2016671e-03    1.8795578e-04   -9.4487270e-03   -6.4063510e-05    1.6919426e+02    1.4033816e-06    2.5585401e-05    1.1100392e-03    5.8319651e-06    1.0001411e+02
  -1.1611365e+02    6.4664027e+00    1.7678831e+00    7.4224011e+02    0.0000000e+00    3.5825430e-04    3.3056606e+02    3.8040153e+02    3.0979867e+02    5.0000000e+02    5.0000000e+02    5.0000000e+02    2.1525883e+05    1.0903033e+02   -4.2253661e+02    2.2763775e-02   -2.8163159e+00   -4.1618752e+02    1.4673997e-04   -2.7265732e+03   -5.1828605e-03    1.2506346e-04   -8.9778859e-03    1.7613457e-05    1.6995874e+02    4.7483954e-07    1.5914933e-05    1.0842763e-03    3.2980339e-06    9.9024781e+01
  -1.1556538e+02    6.4980047e+00    1.7730040e+00    7.4459571e+02    0.0000000e+00    3.5935551e-04    3.3088691e+02    3.8213181e+02    3.1067689e+02    5.0000000e+02    5.0000000e+02    5.0000000e+02    2.1660652e+05    1.0968482e+02   -4.2444347e+02    2.2763775e-02   -2.8542632e+00   -4.1878480e+02   -2.0384835e-04   -2.7436420e+03   -5.8891404e-03    1.0779863e-04   -8.2963695e-03   -3.1809466e-05    1.7072910e+02   -5.0609653e-08    1.2140061e-05    1.1448352e-03    4.7753994e-07    9.9683531e+01
  -1.1502155e+02    6.5360524e+00    1.7491271e+00    7.2856906e+02    0.0000000e+00    3.5749543e-04    3.3068426e+02    3.7926845e+02    3.0857310e+02    5.0000000e+02    5.0000000e+02    5.0000000e+02    2.1796989e+05    1.0962809e+02   -4.2480853e+02    2.2763775e-02   -2.8921038e+00   -4.2144874e+02   -2.8600573e-04   -2.7608994e+03   -5.1944385e-03    1.7050123e-04   -9.5727667e-03   -4.1138872e-05    1.7161505e+02   -4.2509313e-08    2.0121962e-05    1.1019599e-03    4.8865297e-06    9.9700788e+01
  -1.1448200e+02    6.5687905e+00    1.7204916e+00    7.1188575e+02    0.0000000e+00    3.5388506e-04    3.3164380e+02    3.8089967e+02    3.0979140e+02    5.0000000e+02    5.0000000e+02    5.0000000e+02    2.1933819e+05    1.0943054e+02   -4.2152762e+02    2.2763775e-02   -2.9297293e+00   -4.2394813e+02    1.0398907e-03   -2.7783071e+03   -5.4143870e-03    1.8867566e-04   -9.7483835e-03    1.5365019e-04    1.7248614e+02    3.2567943e-07    2.5141635e-05    1.1458106e-03    5.5650133e-06    9.8999408e+01
  -1.1394661e+02    6.6184109e+00    1.6983399e+00    6.9827843e+02    0.0000000e+00    3.5156864e-04    3.3256370e+02    3.8257682e+02    3.1093529e+02    5.0000000e+02    5.0000000e+02    5.0000000e+02    2.2075804e+05    1.0938639e+02   -4.1905946e+02    2.2763775e-02   -2.9667191e+00   -4.2679399e+02   -4.8267188e-04   -2.7962362e+03   -5.2110046e-03    1.6610873e-04   -9.7772394e-03   -8.2923027e-05    1.7334315e+02    5.2235473e-07    2.2524863e-05    1.1217468e-03    5.1933565e-06    9.8540546e+01
  -1.1341530e+02    6.6820435e+00    1.6732098e+00    6.8318332e+02    0.0000000e+00    3.4878421e-04    3.3353368e+02    3.8421332e+02    3.1161505e+02    5.0000000e+02    5.0000000e+02    5.0000000e+02    2.2213462e+05    1.0923725e+02   -4.1602235e+02    2.2763775e-02   -3.0032477e+00   -4.2950017e+02   -1.0641425e-03   -2.8136565e+03   -4.9473063e-03    1.5983693e-04   -9.5290274e-03   -1.4408454e-04    1.7414791e+02    1.1668377e-06    2.0425211e-05    1.0692435e-03    5.5668937e-06    9.7920638e+01
  -1.1288790e+02    6.7483198e+00    1.6470251e+00    6.6741652e+02    0.0000000e+00    3.4584607e-04    3.3473151e+02    3.8584604e+02    3.1319790e+02    5.0000000e+02    5.0000000e+02    5.0000000e+02    2.2354451e+05    1.0905959e+02   -4.1219095e+02    2.2763775e-02   -3.0392582e+00   -4.3221528e+02    3.1711712e-04   -2.8315226e+03   -4.6818472e-03    1.5352055e-04   -9.2751645e-03    5.2386474e-05    1.7495829e+02    1.2942818e-06    1.7805327e-05    1.0163539e-03    5.8956474e-06    9.7144185e+01
  -1.1236435e+02    6.8172016e+00    1.6260450e+00    6.5448578e+02    0.0000000e+00    3.4370199e-04    3.3601555e+02    3.8747633e+02    3.1435397e+02    5.0000000e+02    5.0000000e+02    5.0000000e+02    2.2497180e+05    1.0900764e+02   -4.0860005e+02    2.2763775e-02   -3.0746683e+00   -4.3496307e+02    5.3217368e-04   -2.8496051e+03   -4.7844627e-03    2.5522529e-04   -8.8626653e-03    8.1437856e-05    1.7577038e+02    2.7562863e-07    3.0615406e-05    1.0101552e-03    1.2653208e-05    9.6467773e+01
  -1.1184453e+02    6.8264912e+00    1.6360088e+00    6.5890421e+02    0.0000000e+00    3.4566130e-04    3.3621608e+02    3.8911687e+02    3.1502113e+02    5.0000000e+02    5.0000000e+02    5.0000000e+02    2.2644226e+05    1.0982932e+02   -4.1133572e+02    2.2763775e-02   -3.1094787e+00   -4.3777378e+02    3.2466545e-03   -2.8682420e+03   -5.0167506e-03    3.5554599e-04   -8.6557890e-03    4.8290254e-04    1.7661346e+02   -3.2407258e-07    4.0137918e-05    1.0227201e-03    1.7785860e-05    9.7348670e+01
  -1.1132833e+02    6.8621298e+00    1.6118663e+00    6.4417527e+02    0.0000000e+00    3.4321768e-04    3.3595380e+02    3.8653257e+02    3.1304344e+02    5.0000000e+02    5.0000000e+02    5.0000000e+02    2.2791018e+05    1.0974923e+02   -4.1177653e+02    2.2763775e-02   -3.1443149e+00   -4.4068621e+02    1.1294986e-03   -2.8868029e+03   -4.8010349e-03    3.8731280e-04   -9.6448539e-03    1.5453061e-04    1.7755603e+02   -4.9786202e-07    4.5509418e-05    1.0390500e-03    1.9329681e-05    9.7348641e+01
  -1.1081566e+02    6.8869658e+00    1.5991424e+00    6.3730459e+02    0.0000000e+00    3.4139245e-04    3.3669549e+02    3.8807097e+02    3.1429960e+02    5.0000000e+02    5.0000000e+02    5.0000000e+02    2.2937703e+05    1.0996380e+02   -4.1064581e+02    2.2763775e-02   -3.1790151e+00   -4.4334679e+02   -4.5715843e-03   -2.9054739e+03   -4.8106406e-03    1.8653200e-04   -9.7472824e-03   -6.5508398e-04    1.7850007e+02    5.2334224e-07    2.1075232e-05    1.0484461e-03    7.1031613e-06    9.7224954e+01
  -1.1030642e+02    6.9413462e+00    1.5746983e+00    6.2323273e+02    0.0000000e+00    3.3854328e-04    3.3775522e+02    3.8964914e+02    3.1511376e+02    5.0000000e+02    5.0000000e+02    5.0000000e+02    2.3087407e+05    1.0980528e+02   -4.0730035e+02    2.2763775e-02   -3.2133418e+00   -4.4635800e+02   -1.6632029e-03   -2.9243739e+03   -4.6890159e-03    1.2942521e-04   -9.6064617e-03   -2.4608297e-04    1.7939175e+02    8.3687820e-07    1.4308320e-05    1.0297921e-03    4.8528634e-06    9.6559230e+01
  -1.0980052e+02    6.9987964e+00    1.5588164e+00    6.1436698e+02    0.0000000e+00    3.3656081e-04    3.3875221e+02    3.9120476e+02    3.1670892e+02    5.0000000e+02    5.0000000e+02    5.0000000e+02    2.3237792e+05    1.0988338e+02   -4.0502008e+02    2.2763775e-02   -3.2471834e+00   -4.4928860e+02    2.7742265e-04   -2.9434163e+03   -4.2283110e-03    1.5275650e-04   -9.6053140e-03    5.1126489e-05    1.8026512e+02    1.6892866e-06    1.6560609e-05    9.6023973e-04    6.6024847e-06    9.6191252e+01
  -1.0929789e+02    7.0637807e+00    1.5388201e+00    6.0233546e+02    0.0000000e+00    3.3445882e-04    3.3997812e+02    3.9275519e+02    3.1801434e+02    5.0000000e+02    5.0000000e+02    5.0000000e+02    2.3389779e+05    1.0983916e+02   -4.0156502e+02    2.2763775e-02   -3.2806250e+00   -4.5223373e+02    2.0131217e-05   -2.9626644e+03   -4.1597159e-03    1.5942030e-04   -9.1953000e-03    5.9424904e-06    1.8113405e+02    1.1022971e-06    1.7275038e-05    9.3114326e-04    7.6994761e-06    9.5555014e+01
  -1.0879844e+02    7.0839474e+00    1.5502845e+00    6.0853452e+02    0.0000000e+00    3.3615779e-04    3.4019951e+02    3.9430449e+02    3.1838163e+02    5.0000000e+02    5.0000000e+02    5.0000000e+02    2.3543385e+05    1.1073934e+02   -4.0440980e+02    2.2763775e-02   -3.3135515e+00   -4.5518481e+02    2.2700844e-04   -2.9821234e+03   -4.7615429e-03    2.2306975e-04   -8.8653522e-03    3.6695106e-05    1.8200315e+02    2.0452350e-07    2.4143163e-05    9.8941335e-04    1.1150066e-05    9.6479321e+01
  -1.0830207e+02    7.1294721e+00    1.5434518e+00    6.0359453e+02    0.0000000e+00    3.3589777e-04    3.4089364e+02    3.9159795e+02    3.1923272e+02    5.0000000e+02    5.0000000e+02    5.0000000e+02    2.3696568e+05    1.1110358e+02   -4.0397293e+02    2.2763775e-02   -3.3465314e+00   -4.5818889e+02    3.5032031e-04   -3.0015026e+03   -4.0121659e-03    1.5439228e-04   -9.4217055e-03    5.3873152e-05    1.8298976e+02   -1.9046506e-07    1.5731611e-05    9.0701191e-04    7.1279386e-06    9.6563772e+01
  -1.0780872e+02    7.1436847e+00    1.5138462e+00    5.8707923e+02    0.0000000e+00    3.3212507e-04    3.4095969e+02    3.9308366e+02    3.1764949e+02    5.0000000e+02    5.0000000e+02    5.0000000e+02    2.3854546e+05    1.1084993e+02   -4.0270377e+02    2.2763775e-02   -3.3793278e+00   -4.6105459e+02    1.5206792e-03   -3.0216121e+03   -4.3718200e-03    2.0568344e-04   -9.5940110e-03    2.0896208e-04    1.8397060e+02    2.7112415e-07    2.4302489e-05    9.6739052e-04    9.1969398e-06    9.6160766e+01
  -1.0731831e+02    7.1860834e+00    1.5006365e+00    5.7920517e+02    0.0000000e+00    3.3075883e-04    3.4178363e+02    3.9460623e+02    3.1892199e+02    5.0000000e+02    5.0000000e+02    5.0000000e+02    2.4014900e+05    1.1102096e+02   -4.0123940e+02    2.2763775e-02   -3.4117557e+00   -4.6435233e+02    1.4499685e-03   -3.0418307e+03   -4.5138923e-03    1.9153524e-04   -9.5698780e-03    2.0775038e-04    1.8493715e+02   -3.5767314e-07    2.2566704e-05    9.8395886e-04    8.5386817e-06    9.5984331e+01
  -1.0683077e+02    7.2396926e+00    1.4820848e+00    5.6896159e+02    0.0000000e+00    3.2846304e-04    3.4283358e+02    3.9609069e+02    3.1999178e+02    5.0000000e+02    5.0000000e+02    5.0000000e+02    2.4172750e+05    1.1100557e+02   -3.9841010e+02    2.2763775e-02   -3.4439040e+00   -4.6734184e+02    1.8346237e-03   -3.0618524e+03   -4.1803401e-03    1.9077065e-04   -9.4656602e-03    2.5944029e-04    1.8584146e+02    9.9245911e-07    2.2739761e-05    9.3537127e-04    9.1920342e-06    9.5483601e+01
  -1.0634601e+02    7.2929684e+00    1.4703612e+00    5.6247493e+02    0.0000000e+00    3.2704893e-04    3.4385187e+02    3.9759506e+02    3.2143017e+02    5.0000000e+02    5.0000000e+02    5.0000000e+02    2.4336881e+05    1.1120402e+02   -3.9642959e+02    2.2763775e-02   -3.4756542e+00   -4.7053180e+02   -4.8397699e-04   -3.0826375e+03   -3.9056330e-03    1.6922623e-04   -9.3614658e-03   -7.4181603e-05    1.8678884e+02    1.5470968e-06    2.0415598e-05    8.8951211e-04    8.3339520e-06    9.5231046e+01
  -1.0586398e+02    7.3605471e+00    1.4553437e+00    5.5381240e+02    0.0000000e+00    3.2538266e-04    3.4509580e+02    3.9908366e+02    3.2275201e+02    5.0000000e+02    5.0000000e+02    5.0000000e+02    2.4498764e+05    1.1129493e+02   -3.9334501e+02    2.2763775e-02   -3.5070701e+00   -4.7368569e+02   -2.5949063e-04   -3.1031307e+03   -3.8755629e-03    1.6530295e-04   -8.9711061e-03   -4.3401395e-05    1.8770573e+02    3.7762868e-07    2.0010903e-05    8.6439981e-04    8.8958911e-06    9.4732815e+01
  -1.0538460e+02    7.3674521e+00    1.4638405e+00    5.5812883e+02    0.0000000e+00    3.2671636e-04    3.4538565e+02    4.0057700e+02    3.2289859e+02    5.0000000e+02    5.0000000e+02    5.0000000e+02    2.4664210e+05    1.1215708e+02   -3.9570077e+02    2.2763775e-02   -3.5380390e+00   -4.7684563e+02   -4.0760188e-04   -3.1241006e+03   -4.4035059e-03    1.8645829e-04   -8.6194058e-03   -5.6994983e-05    1.8863762e+02   -1.2989015e-08    2.2761661e-05    9.1307495e-04    9.6561676e-06    9.5547942e+01
  -1.0490780e+02    7.3911101e+00    1.4485197e+00    5.4882235e+02    0.0000000e+00    3.2534471e-04    3.4507412e+02    3.9832190e+02    3.2111860e+02    5.0000000e+02    5.0000000e+02    5.0000000e+02    2.4832221e+05    1.1230599e+02   -3.9716891e+02    2.2763775e-02   -3.5690424e+00   -4.8014245e+02    3.2551983e-04   -3.1453609e+03   -3.9398210e-03    1.9766057e-04   -9.7914116e-03    4.5185142e-05    1.8970640e+02   -2.5645219e-07    2.3076196e-05    9.0658467e-04    9.7253929e-06    9.5818654e+01
  -1.0443354e+02    7.4051032e+00    1.4392514e+00    5.4400324e+02    0.0000000e+00    3.2396287e-04    3.4594114e+02    3.9974625e+02    3.2241355e+02    5.0000000e+02    5.0000000e+02    5.0000000e+02    2.5000641e+05    1.1261649e+02   -3.9588359e+02    2.2763775e-02   -3.6000497e+00   -4.8316287e+02    2.3585077e-03   -3.1668197e+03   -4.0178303e-03    8.3445251e-05   -9.7646528e-03    3.2261948e-04    1.9076056e+02    5.1329999e-07    8.7361773e-06    9.1456948e-04    2.4942864e-06    9.5725360e+01
  -1.0396174e+02    7.4439188e+00    1.4247183e+00    5.3605773e+02    0.0000000e+00    3.2219628e-04    3.4690867e+02    4.0191941e+02    3.2367973e+02    5.0000000e+02    5.0000000e+02    5.0000000e+02    2.5172918e+05    1.1274127e+02   -3.9374580e+02    2.2763775e-02   -3.6307480e+00   -4.8664266e+02    1.9209863e-03   -3.1885582e+03   -3.9376067e-03    9.2382103e-05   -9.8526682e-03    2.4344831e-04    1.9178098e+02    7.5161450e-07    8.4221884e-06    9.1197993e-04    3.6242336e-06    9.5421869e+01
  -1.0349235e+02    7.4995396e+00    1.4128934e+00    5.2965612e+02    0.0000000e+00    3.2073468e-04    3.4791599e+02    4.0337555e+02    3.2494100e+02    5.0000000e+02    5.0000000e+02    5.0000000e+02    2.5346541e+05    1.1293807e+02   -3.9172585e+02    2.2763775e-02   -3.6611442e+00   -4.9007420e+02    1.9329694e-03   -3.2105181e+03   -3.7706900e-03    1.2847147e-04   -9.7158121e-03    2.4774316e-04    1.9279019e+02    1.4513212e-06    1.2369630e-05    8.8271434e-04    5.9736560e-06    9.5171050e+01
  -1.0302529e+02    7.5563169e+00    1.3995334e+00    5.2233276e+02    0.0000000e+00    3.1908428e-04    3.4906726e+02    4.0482060e+02    3.2625833e+02    5.0000000e+02    5.0000000e+02    5.0000000e+02    2.5521776e+05    1.1308800e+02   -3.8905947e+02    2.2763775e-02   -3.6912398e+00   -4.9345922e+02    7.8624047e-05   -3.2327185e+03   -3.4691289e-03    1.1269201e-04   -9.4442655e-03    8.0129535e-06    1.9378690e+02    1.3655953e-06    1.1335440e-05    8.2825566e-04    5.5196364e-06    9.4783516e+01
  -1.0256053e+02    7.5747747e+00    1.4085112e+00    5.2699125e+02    0.0000000e+00    3.2042984e-04    3.4969900e+02    4.0627638e+02    3.2648647e+02    5.0000000e+02    5.0000000e+02    5.0000000e+02    2.5701418e+05    1.1399432e+02   -3.9058538e+02    2.2763775e-02   -3.7209653e+00   -4.9692656e+02    3.3015650e-04   -3.2554700e+03   -3.8713342e-03    1.4117727e-04   -9.1336246e-03    4.2521887e-05    1.9480356e+02    2.0694324e-07    1.4240906e-05    8.5773117e-04    7.2532814e-06    9.5490936e+01
  -1.0209800e+02    7.6160203e+00    1.4035267e+00    5.2353726e+02    0.0000000e+00    3.2025967e-04    3.5028548e+02    4.0773157e+02    3.2751688e+02    5.0000000e+02    5.0000000e+02    5.0000000e+02    2.5881327e+05    1.1444765e+02   -3.9033181e+02    2.2763775e-02   -3.7506718e+00   -5.0041737e+02   -6.5825745e-05   -3.2782490e+03   -3.6597970e-03    2.2549706e-04   -8.9464794e-03   -9.9948703e-06    1.9582656e+02   -3.5292061e-07    2.3016404e-05    8.1441590e-04    1.2087528e-05    9.5644280e+01
  -1.0163764e+02    7.6304859e+00    1.3799394e+00    5.1076307e+02    0.0000000e+00    3.1719997e-04    3.5015296e+02    4.0286441e+02    3.2597615e+02    5.0000000e+02    5.0000000e+02    5.0000000e+02    2.6062492e+05    1.1434871e+02   -3.9059016e+02    2.2763775e-02   -3.7802165e+00   -5.0383665e+02    2.5508209e-03   -3.3012415e+03   -3.7869164e-03    2.0470634e-04   -9.5666777e-03    3.2990261e-04    1.9706295e+02   -3.1121658e-07    2.2187623e-05    8.6017931e-04    1.0800638e-05    9.5573588e+01
  -1.0117943e+02    7.6450629e+00    1.3696276e+00    5.0485863e+02    0.0000000e+00    3.1609971e-04    3.5101050e+02    4.0426082e+02    3.2730640e+02    5.0000000e+02    5.0000000e+02    5.0000000e+02    2.6243702e+05    1.1462518e+02   -3.8927051e+02    2.2763775e-02   -3.8096280e+00   -5.0726649e+02   -2.7904121e-03   -3.3242427e+03   -3.8470871e-03    1.2447797e-04   -9.9375228e-03   -3.8614598e-04    1.9810828e+02    2.3876692e-07    1.3512849e-05    8.8901454e-04    5.4917322e-06    9.5491216e+01
  -1.0072328e+02    7.6905339e+00    1.3572935e+00    4.9851518e+02    0.0000000e+00    3.1447064e-04    3.5204709e+02    4.0440081e+02    3.2858787e+02    5.0000000e+02    5.0000000e+02    5.0000000e+02    2.6429004e+05    1.1480494e+02   -3.8696950e+02    2.2763775e-02   -3.8388521e+00   -5.1093235e+02   -1.3328037e-02   -3.3476617e+03   -3.7840391e-03   -2.8761484e-05   -9.8879215e-03   -1.7371170e-03    1.9918664e+02    1.2925438e-06   -2.1430102e-06    8.8262930e-04   -3.8637997e-06    9.5189846e+01
  -1.0026915e+02    7.7388145e+00    1.3500805e+00    4.9496592e+02    0.0000000e+00    3.1341730e-04    3.5305847e+02    4.0538170e+02    3.2989759e+02    5.0000000e+02    5.0000000e+02    5.0000000e+02    2.6617182e+05    1.1516778e+02   -3.8542352e+02    2.2763775e-02   -3.8677775e+00   -5.1463683e+02   -7.7853708e-03   -3.3714731e+03   -3.3694185e-03   -8.0501590e-05   -9.7706116e-03   -1.0070518e-03    2.0026983e+02    2.2653719e-06   -7.4405418e-06    8.1779173e-04   -6.5782737e-06    9.5111319e+01
  -9.9817011e+01    7.7937115e+00    1.3425305e+00    4.9079639e+02    0.0000000e+00    3.1260516e-04    3.5421157e+02    4.0682444e+02    3.3111347e+02    5.0000000e+02    5.0000000e+02    5.0000000e+02    2.6807489e+05    1.1551634e+02   -3.8332711e+02    2.2763775e-02   -3.8964518e+00   -5.1831903e+02   -7.8349218e-03   -3.3955735e+03   -3.3542824e-03   -1.3044650e-04   -9.4139194e-03   -1.0119502e-03    2.0134529e+02    1.7566400e-06   -1.1664676e-05    7.9486052e-04   -8.9341276e-06    9.4934687e+01
  -9.9366792e+01    7.7982374e+00    1.3514458e+00    4.9527746e+02    0.0000000e+00    3.1392505e-04    3.5456891e+02    4.0827541e+02    3.3129900e+02    5.0000000e+02    5.0000000e+02    5.0000000e+02    2.6999984e+05    1.1649617e+02   -3.8562115e+02    2.2763775e-02   -3.9248301e+00   -5.2202740e+02   -3.9571611e-03   -3.4199552e+03   -3.7427223e-03   -1.4168378e-04   -8.9792721e-03   -5.0550760e-04    2.0242581e+02    6.3911225e-07   -1.2963564e-05    8.1657959e-04   -9.9112531e-06    9.5792973e+01
  -9.8918464e+01    7.8224762e+00    1.3458075e+00    4.9143570e+02    0.0000000e+00    3.1366931e-04    3.5486011e+02    4.0973334e+02    3.3216532e+02    5.0000000e+02    5.0000000e+02    5.0000000e+02    2.7195143e+05    1.1698282e+02   -3.8655358e+02    2.2763775e-02   -3.9532756e+00   -5.2583247e+02   -3.5914581e-03   -3.4446662e+03   -3.3720264e-03   -1.8037857e-04   -1.0088485e-02   -4.5141105e-04    2.0365834e+02    2.6531915e-07   -1.7513327e-05    8.2549252e-04   -1.3282052e-05    9.6151518e+01
  -9.8471966e+01    7.8319567e+00    1.3286357e+00    4.8264156e+02    0.0000000e+00    3.1125186e-04    3.5533726e+02    4.0822668e+02    3.3104411e+02    5.0000000e+02    5.0000000e+02    5.0000000e+02    2.7386744e+05    1.1704630e+02   -3.8528864e+02    2.2763775e-02   -3.9817205e+00   -5.2928925e+02    1.6018038e-03   -3.4690598e+03   -3.5768823e-03   -1.0097929e-04   -9.9366754e-03    2.3685464e-04    2.0482490e+02    4.0162462e-07   -1.0348108e-05    8.4351800e-04   -7.6462688e-06    9.5924248e+01
  -9.8027267e+01    7.8566665e+00    1.3240154e+00    4.8018636e+02    0.0000000e+00    3.1073110e-04    3.5616714e+02    4.0976712e+02    3.3241977e+02    5.0000000e+02    5.0000000e+02    5.0000000e+02    2.7593488e+05    1.1753919e+02   -3.8465235e+02    2.2763775e-02   -4.0099020e+00   -5.3346056e+02    1.5118204e-03   -3.4951597e+03   -3.5048086e-03   -4.4247527e-05   -1.0224492e-02    1.8842594e-04    2.0605176e+02    3.1693077e-07   -3.4052806e-06    8.4785782e-04   -4.9006709e-06    9.6066844e+01
  -9.7584316e+01    7.8987852e+00    1.3154773e+00    4.7580699e+02    0.0000000e+00    3.0959683e-04    3.5715885e+02    4.0998420e+02    3.3374430e+02    5.0000000e+02    5.0000000e+02    5.0000000e+02    2.7793179e+05    1.1787516e+02   -3.8300121e+02    2.2763775e-02   -4.0379508e+00   -5.3733640e+02   -7.3751522e-03   -3.5204470e+03   -3.3781790e-03   -7.2689033e-05   -1.0066673e-02   -9.1286292e-04    2.0719521e+02    1.8021662e-06   -6.6552906e-06    8.2636866e-04   -6.3639745e-06    9.5962044e+01
  -9.7143069e+01    7.9496790e+00    1.3063581e+00    4.7116999e+02    0.0000000e+00    3.0835358e-04    3.5832015e+02    4.1141059e+02    3.3498912e+02    5.0000000e+02    5.0000000e+02    5.0000000e+02    2.7997190e+05    1.1818846e+02   -3.8065904e+02    2.2763775e-02   -4.0657699e+00   -5.4132251e+02    4.1594669e-03   -3.5462714e+03   -3.0822131e-03   -2.8383528e-05   -9.8514113e-03    5.4828392e-04    2.0835579e+02    1.6545246e-06   -1.7997852e-06    7.7807293e-04   -3.0365223e-06    9.5735211e+01
  -9.6703497e+01    8.0059145e+00    1.3003760e+00    4.6811138e+02    0.0000000e+00    3.0761286e-04    3.5960499e+02    4.1284200e+02    3.3538903e+02    5.0000000e+02    5.0000000e+02    5.0000000e+02    2.8206437e+05    1.1860873e+02   -3.7826607e+02    2.2763775e-02   -4.0933042e+00   -5.4537287e+02   -3.3045307e-04   -3.5727697e+03   -3.0964897e-03   -1.2342673e-05   -9.6118751e-03   -5.3367722e-05    2.0953502e+02    6.3450192e-07   -6.3523424e-08    7.6489369e-04   -1.7268252e-06    9.5565289e+01
  -9.6265535e+01    7.9960313e+00    1.3097666e+00    4.7269025e+02    0.0000000e+00    3.0904268e-04    3.5994489e+02    4.1425874e+02    3.3629255e+02    5.0000000e+02    5.0000000e+02    5.0000000e+02    2.8413640e+05    1.1967242e+02   -3.8070175e+02    2.2763775e-02   -4.1205344e+00   -5.4936068e+02   -9.6532242e-03   -3.5990226e+03   -3.4573707e-03   -7.5176376e-05   -9.1867379e-03   -1.2148115e-03    2.1069289e+02    4.7218081e-07   -6.5169161e-06    7.8019009e-04   -6.2356290e-06    9.6494334e+01
  -9.5829177e+01    8.0068595e+00    1.2921002e+00    4.6250758e+02    0.0000000e+00    3.0726078e-04    3.5957140e+02    4.1159098e+02    3.3489947e+02    5.0000000e+02    5.0000000e+02    5.0000000e+02    2.8625818e+05    1.1977648e+02   -3.8238006e+02    2.2763775e-02   -4.1478622e+00   -5.5348920e+02   -3.9786723e-03   -3.6258887e+03   -3.1605178e-03   -2.2861208e-04   -1.0458229e-02   -5.0678643e-04    2.1201072e+02    1.5289861e-07   -2.4423455e-05    8.0991605e-04   -1.5002541e-05    9.6741978e+01
  -9.5394356e+01    8.0138574e+00    1.2883561e+00    4.6087832e+02    0.0000000e+00    3.0654223e-04    3.6054547e+02    4.1292901e+02    3.3630887e+02    5.0000000e+02    5.0000000e+02    5.0000000e+02    2.8835599e+05    1.2032275e+02   -3.8120618e+02    2.2763775e-02   -4.1752536e+00   -5.5727294e+02    7.7888410e-03   -3.6526077e+03   -3.3324260e-03   -7.2544516e-05   -1.0304280e-02    9.8940724e-04    2.1330592e+02    5.3553662e-07   -7.4713790e-06    8.2104793e-04   -6.3382270e-06    9.6818521e+01
  -9.4961038e+01    8.0436252e+00    1.2824145e+00    4.5814774e+02    0.0000000e+00    3.0565427e-04    3.6152318e+02    4.1433140e+02    3.3761519e+02    5.0000000e+02    5.0000000e+02    5.0000000e+02    2.9057206e+05    1.2079025e+02   -3.7987787e+02    2.2763775e-02   -4.2024363e+00   -5.6166025e+02    2.3450640e-03   -3.6806127e+03   -3.2329781e-03   -9.8462669e-06   -1.0448055e-02    3.0127310e-04    2.1459573e+02    7.6191508e-07   -1.0953938e-06    8.1821935e-04   -2.5125341e-06    9.6844371e+01
  -9.4529204e+01    8.0866985e+00    1.2774054e+00    4.5577387e+02    0.0000000e+00    3.0490567e-04    3.6256190e+02    4.1567014e+02    3.3896896e+02    5.0000000e+02    5.0000000e+02    5.0000000e+02    2.9278181e+05    1.2128531e+02   -3.7845257e+02    2.2763775e-02   -4.2294387e+00   -5.6609122e+02   -4.5204795e-04   -3.7085311e+03   -2.9143192e-03   -2.1671109e-05   -1.0341052e-02   -2.7882118e-05    2.1587184e+02    1.8074335e-06   -2.0419296e-06    7.7168457e-04   -2.4284907e-06    9.6875532e+01
  -9.4098795e+01    8.1402392e+00    1.2704375e+00    4.5218673e+02    0.0000000e+00    3.0403410e-04    3.6376923e+02    4.1707413e+02    3.4007927e+02    5.0000000e+02    5.0000000e+02    5.0000000e+02    2.9501079e+05    1.2170182e+02   -3.7615373e+02    2.2763775e-02   -4.2562513e+00   -5.7043565e+02   -1.9068767e-03   -3.7367508e+03   -2.8678572e-03   -3.1830250e-05   -1.0099736e-02   -2.4296511e-04    2.1713021e+02    1.6653980e-06   -2.8481071e-06    7.5386020e-04   -2.9241767e-06    9.6721291e+01
  -9.3669779e+01    8.1373163e+00    1.2786330e+00    4.5639996e+02    0.0000000e+00    3.0523133e-04    3.6421063e+02    4.1847170e+02    3.4035761e+02    5.0000000e+02    5.0000000e+02    5.0000000e+02    2.9726673e+05    1.2275373e+02   -3.7810427e+02    2.2763775e-02   -4.2827951e+00   -5.7475385e+02   -1.1806085e-02   -3.7653419e+03   -3.2447888e-03   -1.3589493e-04   -9.7600317e-03   -1.4485360e-03    2.1838585e+02    8.1128325e-07   -1.2144732e-05    7.7407010e-04   -9.2911338e-06    9.7571991e+01
  -9.3242139e+01    8.1801487e+00    1.2763361e+00    4.5483778e+02    0.0000000e+00    3.0522623e-04    3.6513208e+02    4.1990038e+02    3.4145933e+02    5.0000000e+02    5.0000000e+02    5.0000000e+02    2.9955809e+05    1.2338615e+02   -3.7717467e+02    2.2763775e-02   -4.3094102e+00   -5.7924464e+02    4.0418516e-03   -3.7943269e+03   -3.0798056e-03   -6.5126930e-05   -9.4174404e-03    4.9837522e-04    2.1968139e+02   -2.8265737e-07   -5.2990242e-06    7.3146591e-04   -5.0555367e-06    9.7746673e+01
  -9.2815820e+01    8.1779437e+00    1.2567259e+00    4.4438049e+02    0.0000000e+00    3.0266328e-04    3.6503417e+02    4.1811634e+02    3.4034098e+02    5.0000000e+02    5.0000000e+02    5.0000000e+02    3.0186403e+05    1.2344342e+02   -3.7801139e+02    2.2763775e-02   -4.3358592e+00   -5.8353668e+02   -4.5534328e-03   -3.8236238e+03   -3.1719858e-03   -2.5260417e-04   -1.0149346e-02   -5.6887031e-04    2.2121417e+02    4.3798726e-07   -2.3190864e-05    7.7956718e-04   -1.6690850e-05    9.7830944e+01
  -9.2390790e+01    8.1847753e+00    1.2509991e+00    4.4131755e+02    0.0000000e+00    3.0201625e-04    3.6597348e+02    4.2012589e+02    3.4178050e+02    5.0000000e+02    5.0000000e+02    5.0000000e+02    3.0421325e+05    1.2395317e+02   -3.7682199e+02    2.2763775e-02   -4.3622791e+00   -5.8803888e+02    9.0168399e-03   -3.8534143e+03   -3.2519684e-03   -1.0638468e-04   -1.0572041e-02    1.0584219e-03    2.2256394e+02    1.9000632e-07   -1.0599374e-05    8.1266072e-04   -8.3028763e-06    9.7919743e+01
  -9.1967022e+01    8.2168792e+00    1.2432414e+00    4.3773106e+02    0.0000000e+00    3.0087807e-04    3.6705202e+02    4.2151732e+02    3.4319363e+02    5.0000000e+02    5.0000000e+02    5.0000000e+02    3.0659353e+05    1.2435750e+02   -3.7484945e+02    2.2763775e-02   -4.3885600e+00   -5.9269342e+02    4.3880408e-03   -3.8835291e+03   -3.0964072e-03   -1.3468312e-05   -1.0659186e-02    5.1526936e-04    2.2392791e+02    5.3157137e-07   -1.3101941e-06    8.0150747e-04   -2.6599583e-06    9.7825528e+01
  -9.1544487e+01    8.2542426e+00    1.2395556e+00    4.3611705e+02    0.0000000e+00    3.0025718e-04    3.6813587e+02    4.2290945e+02    3.4432117e+02    5.0000000e+02    5.0000000e+02    5.0000000e+02    3.0900470e+05    1.2494378e+02   -3.7339659e+02    2.2763775e-02   -4.4146276e+00   -5.9745243e+02    8.0108318e-04   -3.9140266e+03   -2.8055413e-03    1.7218229e-05   -1.0537364e-02    8.7749503e-05    2.2530068e+02    1.7522126e-06    2.1336981e-06    7.5937877e-04   -1.3911772e-07    9.7909799e+01
  -9.1123141e+01    8.2980782e+00    1.2362693e+00    4.3466776e+02    0.0000000e+00    2.9980631e-04    3.6939561e+02    4.2429625e+02    3.4541398e+02    5.0000000e+02    5.0000000e+02    5.0000000e+02    3.1144390e+05    1.2552982e+02   -3.7127427e+02    2.2763775e-02   -4.4405156e+00   -6.0215917e+02   -1.1001251e-03   -3.9449281e+03   -2.8296625e-03    1.8989261e-05   -1.0512486e-02   -1.4869203e-04    2.2666386e+02    6.5445165e-07    2.4151897e-06    7.6057195e-04    2.2642746e-07    9.7898053e+01
  -9.0702955e+01    8.2879221e+00    1.2455693e+00    4.3936649e+02    0.0000000e+00    3.0114949e-04    3.6983151e+02    4.2569314e+02    3.4577784e+02    5.0000000e+02    5.0000000e+02    5.0000000e+02    3.1391932e+05    1.2670988e+02   -3.7338967e+02    2.2763775e-02   -4.4661673e+00   -6.0697198e+02    5.0568189e-04   -3.9762597e+03   -3.2059150e-03    4.5756275e-05   -1.0120618e-02    6.1287232e-05    2.2804576e+02   -3.2081789e-07    4.7563911e-06    7.7764656e-04    1.9930279e-06    9.8843926e+01
  -9.0283896e+01    8.3010660e+00    1.2379207e+00    4.3463691e+02    0.0000000e+00    3.0058679e-04    3.6981341e+02    4.2201113e+02    3.4659016e+02    5.0000000e+02    5.0000000e+02    5.0000000e+02    3.1643067e+05    1.2724575e+02   -3.7524368e+02    2.2763775e-02   -4.4919092e+00   -6.1189227e+02   -7.2361565e-04   -4.0080410e+03   -2.7841444e-03   -7.0607776e-05   -1.1247415e-02   -8.5141155e-05    2.2960183e+02   -1.8840814e-07   -8.4162092e-06    7.8727147e-04   -5.3777410e-06    9.9345428e+01
  -8.9865945e+01    8.2982837e+00    1.2294362e+00    4.3062547e+02    0.0000000e+00    2.9922865e-04    3.7054050e+02    4.2328249e+02    3.4604735e+02    5.0000000e+02    5.0000000e+02    5.0000000e+02    3.1891049e+05    1.2769148e+02   -3.7428737e+02    2.2763775e-02   -4.5177601e+00   -6.1631301e+02    1.7663630e-03   -4.0396474e+03   -3.1223429e-03    1.3049614e-05   -1.1006896e-02    1.7503219e-04    2.3109028e+02    2.7251515e-07    2.6892055e-07    8.1139716e-04    1.0794760e-07    9.9399932e+01
  -8.9449062e+01    8.3130336e+00    1.2257241e+00    4.2892088e+02    0.0000000e+00    2.9875293e-04    3.7154748e+02    4.2464512e+02    3.4753979e+02    5.0000000e+02    5.0000000e+02    5.0000000e+02    3.2153355e+05    1.2831576e+02   -3.7305042e+02    2.2763775e-02   -4.5434228e+00   -6.2150224e+02   -2.4997566e-03   -4.0728142e+03   -3.0476741e-03   -4.4634705e-06   -1.1312993e-02   -2.9755257e-04    2.3260887e+02    7.4548821e-07   -8.9540618e-07    8.1911778e-04   -1.5496819e-06    9.9558062e+01
  -8.9033215e+01    8.3456465e+00    1.2208231e+00    4.2661786e+02    0.0000000e+00    2.9802648e-04    3.7263405e+02    4.2585049e+02    3.4873633e+02    5.0000000e+02    5.0000000e+02    5.0000000e+02    3.2415000e+05    1.2889437e+02   -3.7143109e+02    2.2763775e-02   -4.5689591e+00   -6.2667407e+02   -1.0169575e-03   -4.1058990e+03   -2.8502294e-03   -3.9719696e-05   -1.1213702e-02   -9.9622598e-05    2.3410395e+02    1.3946247e-06   -4.6958996e-06    7.9383429e-04   -3.0999607e-06    9.9625936e+01
  -8.8618375e+01    8.3890366e+00    1.2158251e+00    4.2448889e+02    0.0000000e+00    2.9719126e-04    3.7390338e+02    4.2725244e+02    3.4990719e+02    5.0000000e+02    5.0000000e+02    5.0000000e+02    3.2679593e+05    1.2945814e+02   -3.6903959e+02    2.2763775e-02   -4.5943171e+00   -6.3185766e+02    3.6098620e-04   -4.1393824e+03   -2.6188173e-03   -6.5003596e-05   -1.1166442e-02    4.7205699e-05    2.3559532e+02    1.9369315e-06   -7.3611295e-06    7.6555641e-04   -4.2515926e-06    9.9574413e+01
  -8.8204513e+01    8.4389592e+00    1.2138079e+00    4.2381062e+02    0.0000000e+00    2.9686034e-04    3.7527187e+02    4.2865228e+02    3.5038499e+02    5.0000000e+02    5.0000000e+02    5.0000000e+02    3.2947666e+05    1.3014117e+02   -3.6661069e+02    2.2763775e-02   -4.6194381e+00   -6.3706384e+02    5.4158865e-04   -4.1733200e+03   -2.6719421e-03   -8.9499660e-05   -1.1058782e-02    6.3729435e-05    2.3708811e+02    3.2953507e-07   -1.0066693e-05    7.6393402e-04   -5.3139212e-06    9.9593792e+01
  -8.7791601e+01    8.4093512e+00    1.2234392e+00    4.2857791e+02    0.0000000e+00    2.9828835e-04    3.7569662e+02    4.3006265e+02    3.5147889e+02    5.0000000e+02    5.0000000e+02    5.0000000e+02    3.3222300e+05    1.3142083e+02   -3.6880249e+02    2.2763775e-02   -4.6443049e+00   -6.4233622e+02    6.1352904e-04   -4.2081217e+03   -2.9792853e-03   -8.8279162e-05   -1.0789322e-02    7.0083841e-05    2.3861830e+02   -8.6440628e-08   -9.9482206e-06    7.7913633e-04   -5.5275753e-06    1.0062238e+02
  -8.7615897e+01    8.4250871e+00    1.2251635e+00    4.2883911e+02    0.0000000e+00    2.9891000e-04    3.7587230e+02    4.2915043e+02    3.5155808e+02    5.0000000e+02    5.0000000e+02    5.0000000e+02    3.3346726e+05    1.3188731e+02   -3.6958066e+02    2.2763775e-02   -4.6550460e+00   -6.4482956e+02   -2.3299453e-02   -4.2239463e+03   -2.6886678e-03   -1.6037305e-04   -1.2143395e-02   -2.6453984e-03    2.3949542e+02    8.4433397e-07   -1.6443761e-05    8.2250691e-04   -1.0618755e-05    1.0097864e+02
  -8.7396269e+01    8.4265898e+00    1.2130246e+00    4.2223916e+02    0.0000000e+00    2.9744736e-04    3.7544191e+02    4.2954537e+02    3.5039832e+02    5.0000000e+02    5.0000000e+02    5.0000000e+02    3.3493180e+05    1.3187700e+02   -3.7109538e+02    2.2763775e-02   -4.6684896e+00   -6.4750902e+02   -2.9037558e-02   -4.2424916e+03   -2.6962610e-03   -2.6769763e-04   -1.1815177e-02   -3.2550022e-03    2.4027500e+02    7.4049155e-07   -2.5605756e-05    7.9986797e-04   -1.8078565e-05    1.0111677e+02
  -8.7121732e+01    8.4226166e+00    1.2096082e+00    4.2079820e+02    0.0000000e+00    2.9681231e-04    3.7612198e+02    4.3066855e+02    3.5140268e+02    5.0000000e+02    5.0000000e+02    5.0000000e+02    3.3674858e+05    1.3228249e+02   -3.7005665e+02    2.2763775e-02   -4.6853359e+00   -6.5059509e+02   -1.8408585e-03   -4.2657077e+03   -2.9339391e-03   -2.5920338e-04   -1.1322491e-02   -1.5336876e-04    2.4140732e+02    2.4107583e-06   -2.4135126e-05    7.9640264e-04   -1.7594087e-05    1.0116739e+02
  -8.6778562e+01    8.4232270e+00    1.2074127e+00    4.1977258e+02    0.0000000e+00    2.9650169e-04    3.7687002e+02    4.3218468e+02    3.5265314e+02    5.0000000e+02    5.0000000e+02    5.0000000e+02    3.3909891e+05    1.3290925e+02   -3.6947882e+02    2.2763775e-02   -4.7062653e+00   -6.5538907e+02    2.4222888e-03   -4.2953293e+03   -3.0249739e-03   -1.7823306e-04   -1.1433370e-02    2.8124008e-04    2.4276730e+02    8.2053384e-07   -1.6042190e-05    8.1190609e-04   -1.2842458e-05    1.0142592e+02
  -8.6368793e+01    8.4548606e+00    1.2012677e+00    4.1711242e+02    0.0000000e+00    2.9546748e-04    3.7804298e+02    4.3067167e+02    3.5392626e+02    5.0000000e+02    5.0000000e+02    5.0000000e+02    3.4190061e+05    1.3346762e+02   -3.6733072e+02    2.2763775e-02   -4.7311749e+00   -6.6103231e+02    2.4787572e-04   -4.3307106e+03   -2.7226882e-03   -1.3341117e-04   -1.1321207e-02    6.1815399e-05    2.4436596e+02    2.0945626e-06   -1.2081416e-05    7.7330973e-04   -9.7671185e-06    1.0142003e+02
  -8.5959780e+01    8.4857677e+00    1.1996968e+00    4.1673967e+02    0.0000000e+00    2.9510645e-04    3.7921347e+02    4.3207669e+02    3.5509489e+02    5.0000000e+02    5.0000000e+02    5.0000000e+02    3.4481833e+05    1.3423482e+02   -3.6568419e+02    2.2763775e-02   -4.7558873e+00   -6.6669462e+02    3.4186449e-04   -4.3676742e+03   -2.4438487e-03   -1.0211654e-04   -1.1262924e-02    1.6604672e-05    2.4600726e+02    2.6015340e-06   -9.5139581e-06    7.3770397e-04   -7.4035707e-06    1.0161385e+02
  -8.5551565e+01    8.5349953e+00    1.1970056e+00    4.1574630e+02    0.0000000e+00    2.9467219e-04    3.8059357e+02    4.3347943e+02    3.5624520e+02    5.0000000e+02    5.0000000e+02    5.0000000e+02    3.4773269e+05    1.3494187e+02   -3.6303833e+02    2.2763775e-02   -4.7804355e+00   -6.7238500e+02    5.8163392e-04   -4.4045590e+03   -2.4271397e-03   -8.4373206e-05   -1.1026872e-02    8.8634937e-05    2.4762743e+02    9.0204142e-07   -6.9440126e-06    7.2079473e-04   -6.2167551e-06    1.0163320e+02
  -8.5144120e+01    8.5106475e+00    1.2061038e+00    4.2026127e+02    0.0000000e+00    2.9598084e-04    3.8109219e+02    4.3489071e+02    3.5679699e+02    5.0000000e+02    5.0000000e+02    5.0000000e+02    3.5071497e+05    1.3628998e+02   -3.6497312e+02    2.2763775e-02   -4.8047259e+00   -6.7811873e+02   -1.2186191e-03   -4.4423422e+03   -2.8046634e-03   -9.7406639e-05   -1.0619652e-02   -1.3003906e-04    2.4927829e+02    3.5826193e-07   -8.9946981e-06    7.3317307e-04   -7.0751468e-06    1.0266824e+02
  -8.4737418e+01    8.5051211e+00    1.1955091e+00    4.1400518e+02    0.0000000e+00    2.9502027e-04    3.8100643e+02    4.3631080e+02    3.5581270e+02    5.0000000e+02    5.0000000e+02    5.0000000e+02    3.5374414e+05    1.3681265e+02   -3.6699555e+02    2.2763775e-02   -4.8291306e+00   -6.8398889e+02   -1.3018756e-03   -4.4807114e+03   -2.5357545e-03   -1.9884586e-04   -1.2177968e-02   -1.1628862e-04    2.5112014e+02   -5.5468203e-07   -1.7963419e-05    7.8908094e-04   -1.3100612e-05    1.0316805e+02
  -8.4331434e+01    8.4873456e+00    1.1909129e+00    4.1182603e+02    0.0000000e+00    2.9425966e-04    3.8185074e+02    4.3797353e+02    3.5736891e+02    5.0000000e+02    5.0000000e+02    5.0000000e+02    3.5678957e+05    1.3753869e+02   -3.6622711e+02    2.2763775e-02   -4.8536679e+00   -6.8936005e+02   -1.4498824e-03   -4.5195612e+03   -2.7891444e-03   -1.2766309e-04   -1.1892381e-02   -1.0136134e-04    2.5294271e+02    1.7705030e-06   -1.2092963e-05    7.9742220e-04   -9.1975926e-06    1.0343366e+02
  -8.3926142e+01    8.5094489e+00    1.1860321e+00    4.0972313e+02    0.0000000e+00    2.9350902e-04    3.8296585e+02    4.3981100e+02    3.5872937e+02    5.0000000e+02    5.0000000e+02    5.0000000e+02    3.5992235e+05    1.3821969e+02   -3.6440507e+02    2.2763775e-02   -4.8780707e+00   -6.9577329e+02   -5.7808630e-04   -4.5590456e+03   -2.6973907e-03   -1.0182336e-04   -1.1881744e-02   -3.6061103e-05    2.5475129e+02    1.9372010e-06   -8.3840000e-06    7.8816855e-04   -7.6156951e-06    1.0355907e+02
  -8.3521515e+01    8.5430849e+00    1.1827525e+00    4.0829705e+02    0.0000000e+00    2.9298745e-04    3.8414679e+02    4.3769988e+02    3.5993362e+02    5.0000000e+02    5.0000000e+02    5.0000000e+02    3.6308174e+05    1.3897698e+02   -3.6253004e+02    2.2763775e-02   -4.9023147e+00   -7.0201100e+02    1.9988349e-04   -4.5990092e+03   -2.5391542e-03   -7.6524682e-05   -1.1749367e-02    3.8216377e-05    2.5653955e+02    2.3243621e-06   -6.8072319e-06    7.6513369e-04   -5.9077275e-06    1.0372829e+02
  -8.3117527e+01    8.5863371e+00    1.1796636e+00    4.0719243e+02    0.0000000e+00    2.9242621e-04    3.8548940e+02    4.3910180e+02    3.6118777e+02    5.0000000e+02    5.0000000e+02    5.0000000e+02    3.6628319e+05    1.3972806e+02   -3.5991146e+02    2.2763775e-02   -4.9263905e+00   -7.0824116e+02   -4.9512726e-03   -4.6395413e+03   -2.2864778e-03   -1.1167016e-04   -1.1587936e-02   -5.1810132e-04    2.5832538e+02    2.5782021e-06   -9.5441391e-06    7.2788319e-04   -7.7472329e-06    1.0379465e+02
  -8.2714154e+01    8.5723303e+00    1.1880159e+00    4.1154659e+02    0.0000000e+00    2.9356747e-04    3.8636188e+02    4.4051113e+02    3.6179243e+02    5.0000000e+02    5.0000000e+02    5.0000000e+02    3.6953227e+05    1.4109256e+02   -3.6044524e+02    2.2763775e-02   -4.9502370e+00   -7.1452155e+02   -2.9901454e-03   -4.6806935e+03   -2.5578953e-03   -1.1183695e-04   -1.1371559e-02   -3.0791118e-04    2.6012058e+02    6.9588917e-07   -8.5768736e-06    7.3748650e-04   -7.7633895e-06    1.0466369e+02
  -8.2311370e+01    8.5952647e+00    1.1888589e+00    4.1195124e+02    0.0000000e+00    2.9386097e-04    3.8710270e+02    4.4193019e+02    3.6304554e+02    5.0000000e+02    5.0000000e+02    5.0000000e+02    3.7283892e+05    1.4209839e+02   -3.6040429e+02    2.2763775e-02   -4.9740893e+00   -7.2097068e+02   -1.9394740e-03   -4.7225398e+03   -2.5296359e-03   -8.0233353e-05   -1.1010500e-02   -1.8970424e-04    2.6195943e+02   -8.8859048e-08   -5.2861893e-06    7.0944980e-04   -5.7658451e-06    1.0521120e+02
  -8.1909149e+01    8.5765506e+00    1.1717593e+00    4.0248366e+02    0.0000000e+00    2.9173578e-04    3.8715306e+02    4.4334111e+02    3.6218671e+02    5.0000000e+02    5.0000000e+02    5.0000000e+02    3.7618011e+05    1.4240531e+02   -3.6157981e+02    2.2763775e-02   -4.9978982e+00   -7.2725765e+02    9.8099421e-04   -4.7649589e+03   -2.6315916e-03   -1.1249692e-04   -1.1797634e-02    8.7411956e-05    2.6411043e+02    2.7069176e-07   -7.9184778e-06    7.6073570e-04   -8.1734516e-06    1.0545613e+02
  -8.1507467e+01    8.5533392e+00    1.1664209e+00    3.9973834e+02    0.0000000e+00    2.9111164e-04    3.8815166e+02    4.4470850e+02    3.6389830e+02    5.0000000e+02    5.0000000e+02    5.0000000e+02    3.7956753e+05    1.4314837e+02   -3.6016708e+02    2.2763775e-02   -5.0217523e+00   -7.3345162e+02    5.6474939e-03   -4.8080629e+03   -2.7719746e-03   -1.1258226e-04   -1.2384624e-02    5.5745976e-04    2.6600633e+02    1.0126544e-06   -9.4208756e-06    8.0868905e-04   -8.5124100e-06    1.0568394e+02
  -8.1106299e+01    8.5721390e+00    1.1615073e+00    3.9786195e+02    0.0000000e+00    2.9027766e-04    3.8936830e+02    4.4712748e+02    3.6500752e+02    5.0000000e+02    5.0000000e+02    5.0000000e+02    3.8303589e+05    1.4386751e+02   -3.5781725e+02    2.2763775e-02   -5.0454981e+00   -7.4040005e+02   -2.2522840e-03   -4.8518572e+03   -2.5754102e-03   -8.4201765e-05   -1.2600920e-02   -2.1185599e-04    2.6798092e+02    1.2529908e-06   -7.3738220e-06    8.0326156e-04   -6.5309549e-06    1.0577965e+02
  -8.0705619e+01    8.5944975e+00    1.1594939e+00    3.9702358e+02    0.0000000e+00    2.8988023e-04    3.9055761e+02    4.4259735e+02    3.6623034e+02    5.0000000e+02    5.0000000e+02    5.0000000e+02    3.8655128e+05    1.4477927e+02   -3.5610455e+02    2.2763775e-02   -5.0690561e+00   -7.4738808e+02   -1.8243539e-03   -4.8962980e+03   -2.2715389e-03   -9.6935097e-05   -1.2619332e-02   -1.9767040e-04    2.6996204e+02    2.6952204e-06   -8.1278765e-06    7.7164328e-04   -6.5818789e-06    1.0607271e+02
  -8.0305405e+01    8.6335886e+00    1.1583930e+00    3.9680992e+02    0.0000000e+00    2.8967472e-04    3.9190286e+02    4.4402429e+02    3.6754369e+02    5.0000000e+02    5.0000000e+02    5.0000000e+02    3.9011544e+05    1.4570497e+02   -3.5366494e+02    2.2763775e-02   -5.0924657e+00   -7.5433226e+02   -2.1273963e-04   -4.9414110e+03   -2.2784794e-03   -8.1055171e-05   -1.2539942e-02   -4.1426713e-05    2.7193903e+02    1.4353919e-06   -7.0564763e-06    7.6756821e-04   -5.2849308e-06    1.0628545e+02
  -7.9905630e+01    8.5987698e+00    1.1673154e+00    4.0132140e+02    0.0000000e+00    2.9092994e-04    3.9248230e+02    4.4545170e+02    3.6837746e+02    5.0000000e+02    5.0000000e+02    5.0000000e+02    3.9373320e+05    1.4724594e+02   -3.5527529e+02    2.2763775e-02   -5.1156667e+00   -7.6129724e+02   -7.6533591e-04   -4.9872449e+03   -2.6329823e-03   -7.7403060e-05   -1.2352571e-02   -7.4824546e-05    2.7392955e+02   -1.5578596e-07   -6.0045330e-06    7.8578183e-04   -5.1962558e-06    1.0739755e+02
  -7.9506270e+01    8.6121152e+00    1.1688509e+00    4.0163626e+02    0.0000000e+00    2.9139116e-04    3.9340833e+02    4.4409515e+02    3.6902673e+02    5.0000000e+02    5.0000000e+02    5.0000000e+02    3.9741864e+05    1.4842669e+02   -3.5498720e+02    2.2763775e-02   -5.1389663e+00   -7.6852622e+02    2.7514107e-03   -5.0338663e+03   -2.2695555e-03   -1.4008294e-04   -1.3625147e-02    3.5336158e-04    2.7616354e+02   -5.8287480e-07   -1.3043784e-05    8.2074550e-04   -9.1096742e-06    1.0803483e+02
  -7.9107302e+01    8.5912198e+00    1.1533906e+00    3.9381677e+02    0.0000000e+00    2.8927543e-04    3.9357353e+02    4.4551647e+02    3.6892154e+02    5.0000000e+02    5.0000000e+02    5.0000000e+02    4.0112255e+05    1.4879847e+02   -3.5554538e+02    2.2763775e-02   -5.1622824e+00   -7.7522942e+02    1.0029005e-02   -5.0810309e+03   -2.6913050e-03   -3.9915642e-05   -1.3352017e-02    1.0346672e-03    2.7834128e+02   -5.5811110e-08   -4.2123234e-06    8.4239098e-04   -3.5071632e-06    1.0821702e+02
  -7.8708700e+01    8.5825341e+00    1.1504935e+00    3.9253458e+02    0.0000000e+00    2.8889650e-04    3.9466482e+02    4.4698811e+02    3.7076498e+02    5.0000000e+02    5.0000000e+02    5.0000000e+02    4.0492801e+05    1.4972237e+02   -3.5394232e+02    2.2763775e-02   -5.1855514e+00   -7.8265689e+02   -3.7910279e-04   -5.1292136e+03   -2.7761903e-03   -9.4810221e-05   -1.3585361e-02   -4.0612835e-05    2.8049643e+02   -1.3800478e-06   -8.6125716e-06    8.6390435e-04   -6.8964262e-06    1.0854583e+02
  -7.8310442e+01    8.6028571e+00    1.1455355e+00    3.9027525e+02    0.0000000e+00    2.8810986e-04    3.9595400e+02    4.4707484e+02    3.7169123e+02    5.0000000e+02    5.0000000e+02    5.0000000e+02    4.0878628e+05    1.5054726e+02   -3.5136541e+02    2.2763775e-02   -5.2087037e+00   -7.9023407e+02   -4.2631742e-04   -5.1780125e+03   -2.4246115e-03   -1.2225337e-04   -1.3554383e-02   -5.3654495e-05    2.8266574e+02    1.1951276e-06   -1.0874577e-05    8.3021814e-04   -8.3883474e-06    1.0869082e+02
  -7.7912501e+01    8.6275724e+00    1.1450164e+00    3.9041974e+02    0.0000000e+00    2.8790982e-04    3.9725669e+02    4.4853874e+02    3.7301736e+02    5.0000000e+02    5.0000000e+02    5.0000000e+02    4.1274375e+05    1.5160378e+02   -3.4916045e+02    2.2763775e-02   -5.2316531e+00   -7.9800517e+02   -1.0279944e-03   -5.2280839e+03   -2.1977428e-03   -1.3317982e-04   -1.3595650e-02   -1.0859977e-04    2.8487708e+02    2.2186761e-06   -1.1730053e-05    8.0964228e-04   -9.0994210e-06    1.0903283e+02
  -7.7514856e+01    8.6753255e+00    1.1438224e+00    3.9026789e+02    0.0000000e+00    2.8764137e-04    3.9876404e+02    4.4998497e+02    3.7438603e+02    5.0000000e+02    5.0000000e+02    5.0000000e+02    4.1669080e+05    1.5261293e+02   -3.4591339e+02    2.2763775e-02   -5.2544299e+00   -8.0574898e+02   -4.2006151e-04   -5.2780149e+03   -2.1712217e-03   -1.4602417e-04   -1.3539562e-02   -4.0904529e-05    2.8705386e+02    3.0716146e-07   -1.2812951e-05    8.0202744e-04   -9.7637290e-06    1.0921303e+02
  -7.7117481e+01    8.6338039e+00    1.1525018e+00    3.9469073e+02    0.0000000e+00    2.8884580e-04    3.9938147e+02    4.5144653e+02    3.7534266e+02    5.0000000e+02    5.0000000e+02    5.0000000e+02    4.2077896e+05    1.5426452e+02   -3.4725270e+02    2.2763775e-02   -5.2769392e+00   -8.1363447e+02    1.2415019e-04   -5.3297993e+03   -2.4894136e-03   -1.8087902e-04   -1.3147551e-02    1.7318301e-05    2.8930603e+02   -1.8094160e-07   -1.7744321e-05    8.0603121e-04   -1.1984319e-05    1.1037167e+02
  -7.6877823e+01    8.6353844e+00    1.1529903e+00    3.9411857e+02    0.0000000e+00    2.8930845e-04    3.9984009e+02    4.5114261e+02    3.7542637e+02    5.0000000e+02    5.0000000e+02    5.0000000e+02    4.2333144e+05    1.5506820e+02   -3.4753617e+02    2.2763775e-02   -5.2906791e+00   -8.1858522e+02   -1.3281956e-02   -5.3622158e+03   -2.2999667e-03   -1.2964468e-04   -1.4653022e-02   -1.2770576e-03    2.9093143e+02    1.2121536e-06   -1.2034796e-05    8.7279334e-04   -9.1696277e-06    1.1086701e+02
  -7.6578250e+01    8.6109859e+00    1.1393043e+00    3.8705404e+02    0.0000000e+00    2.8748133e-04    3.9972129e+02    4.5244880e+02    3.7493456e+02    5.0000000e+02    5.0000000e+02    5.0000000e+02    4.2641873e+05    1.5530176e+02   -3.4888038e+02    2.2763775e-02   -5.3078412e+00   -8.2414843e+02    9.6465444e-03   -5.4014582e+03   -2.7027171e-03   -1.2713632e-05   -1.4066559e-02    9.3677349e-04    2.9275416e+02   -3.0239099e-07   -2.0330831e-06    8.6882966e-04   -1.3655969e-06    1.1108440e+02
  -7.6203784e+01    8.5837560e+00    1.1361438e+00    3.8570080e+02    0.0000000e+00    2.8700815e-04    4.0079204e+02    4.5381484e+02    3.7687469e+02    5.0000000e+02    5.0000000e+02    5.0000000e+02    4.3032063e+05    1.5623735e+02   -3.4708344e+02    2.2763775e-02   -5.3292840e+00   -8.3151249e+02   -1.2173514e-03   -5.4509630e+03   -2.7656476e-03   -2.3827321e-05   -1.4235184e-02   -1.2664329e-04    2.9493324e+02    1.4765156e-06   -3.1400444e-06    8.8389928e-04   -2.1659672e-06    1.1141254e+02
  -7.5807136e+01    8.6024002e+00    1.1324992e+00    3.8457047e+02    0.0000000e+00    2.8629891e-04    4.0212638e+02    4.5547237e+02    3.7782941e+02    5.0000000e+02    5.0000000e+02    5.0000000e+02    4.3461100e+05    1.5718420e+02   -3.4423525e+02    2.2763775e-02   -5.3518686e+00   -8.4012096e+02   -6.8993574e-04   -5.5051382e+03   -2.4680204e-03   -4.0379423e-05   -1.4309014e-02   -6.5424744e-05    2.9735767e+02    1.7298676e-06   -4.8485200e-06    8.6155462e-04   -2.8532852e-06    1.1161898e+02
  -7.5410651e+01    8.6248877e+00    1.1308809e+00    3.8389285e+02    0.0000000e+00    2.8596463e-04    4.0342970e+02    4.5396639e+02    3.7919553e+02    5.0000000e+02    5.0000000e+02    5.0000000e+02    4.3896979e+05    1.5831177e+02   -3.4194556e+02    2.2763775e-02   -5.3742491e+00   -8.4878953e+02   -6.7707006e-04   -5.5602472e+03   -2.1188224e-03   -2.2638670e-05   -1.4275298e-02   -4.7861413e-05    2.9979780e+02    3.2735625e-06   -3.8508212e-06    8.2565161e-04   -1.7312506e-06    1.1200718e+02
  -7.5014309e+01    8.6660307e+00    1.1294648e+00    3.8362369e+02    0.0000000e+00    2.8567824e-04    4.0494257e+02    4.5544078e+02    3.8061494e+02    5.0000000e+02    5.0000000e+02    5.0000000e+02    4.4339653e+05    1.5940422e+02   -3.3848971e+02    2.2763775e-02   -5.3964584e+00   -8.5738357e+02   -1.8457710e-03   -5.6162982e+03   -2.0245507e-03   -6.7891874e-05   -1.4132620e-02   -1.5765144e-04    3.0223753e+02    2.2598406e-06   -8.2432380e-06    8.0888569e-04   -4.3646823e-06    1.1223642e+02
  -7.4618087e+01    8.6208895e+00    1.1389656e+00    3.8829056e+02    0.0000000e+00    2.8703811e-04    4.0555541e+02    4.5691878e+02    3.8174471e+02    5.0000000e+02    5.0000000e+02    5.0000000e+02    4.4789764e+05    1.6126621e+02   -3.4005661e+02    2.2763775e-02   -5.4184054e+00   -8.6606303e+02    3.6278120e-05   -5.6733140e+03   -2.3952125e-03   -8.2329283e-05   -1.4018678e-02    1.8663030e-05    3.0470242e+02    6.0647011e-07   -1.0402919e-05    8.2857914e-04   -5.4677318e-06    1.1355709e+02
  -7.4221960e+01    8.6244150e+00    1.1397494e+00    3.8823703e+02    0.0000000e+00    2.8741014e-04    4.0659971e+02    4.5793371e+02    3.8233517e+02    5.0000000e+02    5.0000000e+02    5.0000000e+02    4.5243702e+05    1.6262336e+02   -3.3901286e+02    2.2763775e-02   -5.4404852e+00   -8.7483949e+02   -1.7581037e-03   -5.7308122e+03   -2.2845258e-03   -1.8257157e-05   -1.5414334e-02   -1.2931374e-04    3.0740807e+02    4.6745683e-08   -2.2372227e-06    8.9727785e-04   -2.1126719e-06    1.1423343e+02
  -7.3825903e+01    8.5971742e+00    1.1263982e+00    3.8164628e+02    0.0000000e+00    2.8552461e-04    4.0695272e+02    4.5941497e+02    3.8237238e+02    5.0000000e+02    5.0000000e+02    5.0000000e+02    4.5710529e+05    1.6323672e+02   -3.3923788e+02    2.2763775e-02   -5.4625181e+00   -8.8342360e+02    1.3045203e-02   -5.7901745e+03   -2.6686510e-03    3.5016248e-05   -1.4905179e-02    1.1855878e-03    3.1013511e+02   -1.5361964e-07    2.1586072e-06    8.9592904e-04    1.8223276e-06    1.1454357e+02
  -7.3429894e+01    8.5807470e+00    1.1241959e+00    3.8079022e+02    0.0000000e+00    2.8523604e-04    4.0818496e+02    4.6133552e+02    3.8454498e+02    5.0000000e+02    5.0000000e+02    5.0000000e+02    4.6185596e+05    1.6439763e+02   -3.3691796e+02    2.2763775e-02   -5.4845074e+00   -8.9266363e+02    2.8348906e-03   -5.8503375e+03   -2.6987028e-03    3.6416826e-05   -1.5073093e-02    2.2592062e-04    3.1280292e+02   -1.4681166e-06    2.4675230e-06    9.0811212e-04    1.7845502e-06    1.1496641e+02
  -7.3033907e+01    8.5967491e+00    1.1195493e+00    3.7861038e+02    0.0000000e+00    2.8450903e-04    4.0956618e+02    4.6032320e+02    3.8536278e+02    5.0000000e+02    5.0000000e+02    5.0000000e+02    4.6663921e+05    1.6544327e+02   -3.3380907e+02    2.2763775e-02   -5.5063556e+00   -9.0211508e+02    1.5766642e-04   -5.9108114e+03   -2.3158339e-03    7.3849449e-05   -1.4990101e-02    1.9304953e-05    3.1547300e+02    9.9220828e-07    4.4018940e-06    8.7149284e-04    4.3295204e-06    1.1521891e+02
  -7.2637917e+01    8.6188098e+00    1.1193116e+00    3.7889469e+02    0.0000000e+00    2.8432704e-04    4.1095350e+02    4.6182088e+02    3.8679466e+02    5.0000000e+02    5.0000000e+02    5.0000000e+02    4.7154199e+05    1.6674562e+02   -3.3103409e+02    2.2763775e-02   -5.5279839e+00   -9.1174099e+02   -3.0465626e-03   -5.9728476e+03   -2.0354343e-03    6.4819729e-05   -1.4969875e-02   -2.5899566e-04    3.1818839e+02    3.0419663e-06    3.2513301e-06    8.4363963e-04    3.6191537e-06    1.1568161e+02
  -7.2241901e+01    8.6686358e+00    1.1189856e+00    3.7922259e+02    0.0000000e+00    2.8415921e-04    4.1257187e+02    4.6332575e+02    3.8829827e+02    5.0000000e+02    5.0000000e+02    5.0000000e+02    4.7654023e+05    1.6803001e+02   -3.2704402e+02    2.2763775e-02   -5.5494162e+00   -9.2152590e+02   -1.7574739e-03   -6.0360806e+03   -1.9532400e-03   -2.0054376e-05   -1.4785415e-02   -1.2983623e-04    3.2093371e+02    1.0159663e-06   -4.0886385e-06    8.2290366e-04   -1.6427099e-06    1.1599484e+02
  -7.1845834e+01    8.6040091e+00    1.1270013e+00    3.8325392e+02    0.0000000e+00    2.8527539e-04    4.1329143e+02    4.6481955e+02    3.8962412e+02    5.0000000e+02    5.0000000e+02    5.0000000e+02    4.8162012e+05    1.6995785e+02   -3.2777939e+02    2.2763775e-02   -5.5705494e+00   -9.3121931e+02    1.7383157e-03   -6.1004954e+03   -2.3298101e-03    9.6541910e-07   -1.4576566e-02    1.6137543e-04    3.2370329e+02    1.0387313e-07   -3.0524854e-06    8.3888602e-04   -4.1663109e-07    1.1727409e+02
  -7.1449692e+01    8.5810216e+00    1.1130703e+00    3.7510861e+02    0.0000000e+00    2.8391373e-04    4.1340141e+02    4.6608034e+02    3.8904016e+02    5.0000000e+02    5.0000000e+02    5.0000000e+02    4.8680856e+05    1.7071473e+02   -3.2953369e+02    2.2763775e-02   -5.5917533e+00   -9.4142808e+02   -2.4354872e-06   -6.1661300e+03   -2.1167185e-03   -9.2536833e-05   -1.5919624e-02    1.5979678e-05    3.2677325e+02   -3.2797126e-07   -7.1615474e-06    8.9244000e-04   -6.9372775e-06    1.1786467e+02
  -7.1053448e+01    8.5492040e+00    1.1135174e+00    3.7572903e+02    0.0000000e+00    2.8379787e-04    4.1463846e+02    4.6753933e+02    3.9041221e+02    5.0000000e+02    5.0000000e+02    5.0000000e+02    4.9204166e+05    1.7216991e+02   -3.2729792e+02    2.2763775e-02   -5.6131328e+00   -9.5072962e+02    6.4953301e-04   -6.2328481e+03   -2.2997522e-03   -9.4536413e-05   -1.5372703e-02    1.2156693e-04    3.2982643e+02    2.6953600e-06   -8.1101249e-06    8.7418246e-04   -6.5550868e-06    1.1847916e+02
  -7.0657078e+01    8.5403889e+00    1.1102891e+00    3.7462900e+02    0.0000000e+00    2.8321201e-04    4.1598504e+02    4.6903564e+02    3.9192651e+02    5.0000000e+02    5.0000000e+02    5.0000000e+02    4.9742447e+05    1.7339735e+02   -3.2425435e+02    2.2763775e-02   -5.6343366e+00   -9.6137704e+02   -6.2996339e-03   -6.3008913e+03   -2.1659179e-03   -1.4348404e-04   -1.5654348e-02   -7.0930073e-04    3.3284063e+02    1.9904291e-06   -1.1990788e-05    8.7920983e-04   -9.4175675e-06    1.1887992e+02
  -7.0260557e+01    8.5572777e+00    1.1070061e+00    3.7294226e+02    0.0000000e+00    2.8273932e-04    4.1737555e+02    4.6720617e+02    3.9341904e+02    5.0000000e+02    5.0000000e+02    5.0000000e+02    5.0290583e+05    1.7468800e+02   -3.2116435e+02    2.2763775e-02   -5.6553385e+00   -9.7235770e+02    1.0485785e-02   -6.3701408e+03   -1.9487460e-03   -5.0775221e-05   -1.5592500e-02    9.0943864e-04    3.3589866e+02    2.4214656e-06   -4.4064226e-06    8.5907458e-04   -3.8986760e-06    1.1931891e+02
  -6.9863859e+01    8.5899962e+00    1.1056756e+00    3.7275884e+02    0.0000000e+00    2.8239810e-04    4.1897850e+02    4.6874537e+02    3.9495582e+02    5.0000000e+02    5.0000000e+02    5.0000000e+02    5.0848099e+05    1.7605081e+02   -3.1694827e+02    2.2763775e-02   -5.6761305e+00   -9.8324082e+02   -4.1211980e-03   -6.4407059e+03   -1.6737614e-03   -1.0263708e-04   -1.5580478e-02   -3.9889070e-04    3.3896459e+02    2.9136163e-06   -8.3121619e-06    8.3331735e-04   -6.7172861e-06    1.1968829e+02
  -6.9466959e+01    8.6272004e+00    1.1066635e+00    3.7368722e+02    0.0000000e+00    2.8239864e-04    4.2068636e+02    4.7028500e+02    3.9649007e+02    5.0000000e+02    5.0000000e+02    5.0000000e+02    5.1415548e+05    1.7757873e+02   -3.1250124e+02    2.2763775e-02   -5.6966270e+00   -9.9421114e+02    1.4052940e-03   -6.5125622e+03   -1.7424006e-03   -7.1133871e-05   -1.5506833e-02    4.2353041e-05    3.4205760e+02    1.5710608e-07   -6.7248053e-06    8.3036905e-04   -5.2809806e-06    1.2015176e+02
  -6.9069831e+01    8.5387288e+00    1.1152901e+00    3.7772447e+02    0.0000000e+00    2.8380211e-04    4.2140081e+02    4.7135678e+02    3.9805164e+02    5.0000000e+02    5.0000000e+02    5.0000000e+02    5.2000773e+05    1.7976581e+02   -3.1316566e+02    2.2763775e-02   -5.7167973e+00   -1.0053728e+03   -3.8453455e-03   -6.5867718e+03   -2.0967275e-03   -1.1636984e-04   -1.5423954e-02   -4.5844174e-04    3.4525530e+02   -6.3181055e-07   -7.3706102e-06    8.5013727e-04   -8.5867106e-06    1.2160667e+02
  -6.8672449e+01    8.5210729e+00    1.0945421e+00    3.6582722e+02    0.0000000e+00    2.8152613e-04    4.2149474e+02    4.7254316e+02    3.9766483e+02    5.0000000e+02    5.0000000e+02    5.0000000e+02    5.2592980e+05    1.8027635e+02   -3.1477338e+02    2.2763775e-02   -5.7370610e+00   -1.0171587e+03    2.0684835e-02   -6.6616153e+03   -2.0749305e-03    1.9225673e-04   -1.6504605e-02    1.7679755e-03    3.4872263e+02   -2.3628072e-06    1.1467271e-05    9.0592832e-04    1.1880460e-05    1.2201857e+02
  -6.8274786e+01    8.4641119e+00    1.0963179e+00    3.6703457e+02    0.0000000e+00    2.8159001e-04    4.2277796e+02    4.7403070e+02    3.9959788e+02    5.0000000e+02    5.0000000e+02    5.0000000e+02    5.3182100e+05    1.8198861e+02   -3.1232458e+02    2.2763775e-02   -5.7575008e+00   -1.0273798e+03   -2.3391055e-03   -6.7368856e+03   -2.4437267e-03    4.0657269e-06   -1.6367636e-02   -3.3784400e-04    3.5215810e+02   -6.9047637e-07   -4.4846983e-07    9.2534350e-04   -5.1500019e-07    1.2281932e+02
  -6.7876815e+01    8.4714197e+00    1.0932705e+00    3.6606201e+02    0.0000000e+00    2.8100321e-04    4.2432802e+02    4.7579875e+02    4.0051301e+02    5.0000000e+02    5.0000000e+02    5.0000000e+02    5.3797691e+05    1.8337261e+02   -3.0807982e+02    2.2763775e-02   -5.7777466e+00   -1.0398813e+03   -3.7524871e-04   -6.8145144e+03   -2.0653968e-03   -5.2111670e-06   -1.6475870e-02   -1.0644150e-04    3.5560294e+02    7.9634475e-07   -1.0422272e-06    9.0290983e-04   -1.1336976e-06    1.2324098e+02
  -6.7478511e+01    8.4793873e+00    1.0924548e+00    3.6586575e+02    0.0000000e+00    2.8076680e-04    4.2584372e+02    4.7435231e+02    4.0205848e+02    5.0000000e+02    5.0000000e+02    5.0000000e+02    5.4430089e+05    1.8496891e+02   -3.0431980e+02    2.2763775e-02   -5.7977136e+00   -1.0523248e+03   -2.8829988e-03   -6.8945275e+03   -1.7652720e-03    3.6124931e-06   -1.6625751e-02   -2.1970790e-04    3.5910314e+02    3.3074960e-06   -7.3706265e-07    8.8523938e-04   -3.7960804e-07    1.2385556e+02
  -6.7079846e+01    8.5130410e+00    1.0917666e+00    3.6599689e+02    0.0000000e+00    2.8055773e-04    4.2755538e+02    4.7592471e+02    4.0371466e+02    5.0000000e+02    5.0000000e+02    5.0000000e+02    5.5061270e+05    1.8653102e+02   -2.9928761e+02    2.2763775e-02   -5.8174349e+00   -1.0646958e+03   -2.6657280e-03   -6.9743825e+03   -1.7637223e-03   -1.9159782e-05   -1.6792512e-02   -2.0496503e-04    3.6255099e+02    2.5427587e-06   -1.4565251e-06    8.9412844e-04   -2.0499064e-06    1.2431980e+02
  -6.6680791e+01    8.4415368e+00    1.1006032e+00    3.7046348e+02    0.0000000e+00    2.8177826e-04    4.2835850e+02    4.7681906e+02    4.0538764e+02    5.0000000e+02    5.0000000e+02    5.0000000e+02    5.5718728e+05    1.8891751e+02   -2.9944818e+02    2.2763775e-02   -5.8368036e+00   -1.0773579e+03   -6.4730695e-04   -7.0576746e+03   -2.1357685e-03    8.9975538e-05   -1.6907870e-02   -6.1497336e-05    3.6612929e+02    3.5264229e-07    8.6947410e-06    9.2181261e-04    4.1243167e-06    1.2587094e+02
  -6.6281320e+01    8.4437095e+00    1.1015652e+00    3.7058214e+02    0.0000000e+00    2.8214075e-04    4.2968544e+02    4.7850291e+02    4.0596883e+02    5.0000000e+02    5.0000000e+02    5.0000000e+02    5.6384412e+05    1.9077390e+02   -2.9654282e+02    2.2763775e-02   -5.8562260e+00   -1.0904005e+03    2.8615153e-02   -7.1418979e+03   -1.9359797e-03    1.6593414e-04   -1.7898952e-02    2.4146699e-03    3.7003764e+02   -2.4402176e-06    1.4297038e-05    9.6183826e-04    8.4643347e-06    1.2675190e+02
  -6.5881405e+01    8.4153628e+00    1.0871073e+00    3.6313955e+02    0.0000000e+00    2.8020509e-04    4.3027350e+02    4.8006340e+02    4.0635539e+02    5.0000000e+02    5.0000000e+02    5.0000000e+02    5.7058524e+05    1.9168637e+02   -2.9592826e+02    2.2763775e-02   -5.8754967e+00   -1.1030410e+03   -1.1882078e-02   -7.2274854e+03   -2.3835713e-03   -8.9515345e-05   -1.7056692e-02   -1.0385581e-03    3.7392139e+02   -8.1535203e-07   -2.5570446e-06    9.4119645e-04   -7.2308158e-06    1.2720637e+02
  -6.5481015e+01    8.3701319e+00    1.0820482e+00    3.6040920e+02    0.0000000e+00    2.7964027e-04    4.3165432e+02    4.7880225e+02    4.0891234e+02    5.0000000e+02    5.0000000e+02    5.0000000e+02    5.7748836e+05    1.9316200e+02   -2.9230709e+02    2.2763775e-02   -5.8947226e+00   -1.1160357e+03   -7.3497928e-03   -7.3151436e+03   -2.4837784e-03    4.7227084e-06   -1.7444700e-02   -6.1193080e-04    3.7772847e+02   -1.0689309e-06    9.3109753e-07    9.7163722e-04   -1.2696539e-06    1.2776640e+02
  -6.5080124e+01    8.3648516e+00    1.0786169e+00    3.5911798e+02    0.0000000e+00    2.7902258e-04    4.3329229e+02    4.8038216e+02    4.0975886e+02    5.0000000e+02    5.0000000e+02    5.0000000e+02    5.8454541e+05    1.9471417e+02   -2.8731332e+02    2.2763775e-02   -5.9137308e+00   -1.1298041e+03   -7.5986524e-03   -7.4044687e+03   -2.0666221e-03   -3.4923838e-05   -1.7703196e-02   -5.8070948e-04    3.8162251e+02    2.4767175e-06   -1.7659334e-06    9.5623091e-04   -3.8625552e-06    1.2824945e+02
  -6.4678701e+01    8.3749087e+00    1.0782486e+00    3.5922310e+02    0.0000000e+00    2.7885082e-04    4.3492407e+02    4.8200915e+02    4.1144491e+02    5.0000000e+02    5.0000000e+02    5.0000000e+02    5.9176106e+05    1.9653697e+02   -2.8261414e+02    2.2763775e-02   -5.9324067e+00   -1.1441573e+03    3.5133206e-04   -7.4956575e+03   -1.8573163e-03   -5.7272386e-05   -1.7893817e-02   -3.6959228e-05    3.8559191e+02    3.8873754e-06   -3.4707543e-06    9.4949614e-04   -5.0260448e-06    1.2894545e+02
  -6.4276717e+01    8.4239912e+00    1.0778935e+00    3.5946767e+02    0.0000000e+00    2.7869136e-04    4.3675766e+02    4.8366059e+02    4.1319351e+02    5.0000000e+02    5.0000000e+02    5.0000000e+02    5.9912612e+05    1.9834893e+02   -2.7662686e+02    2.2763775e-02   -5.9507699e+00   -1.1586416e+03    9.0692293e-03   -7.5887949e+03   -1.7685635e-03   -3.4881071e-05   -1.7848966e-02    7.1600899e-04    3.8960630e+02    4.8313990e-07   -1.8346895e-06    9.3610803e-04   -4.0840121e-06    1.2950836e+02
  -6.3874141e+01    8.3403213e+00    1.0850904e+00    3.6311523e+02    0.0000000e+00    2.7967493e-04    4.3770065e+02    4.8528012e+02    4.1500049e+02    5.0000000e+02    5.0000000e+02    5.0000000e+02    6.0663129e+05    2.0087643e+02   -2.7556021e+02    2.2763775e-02   -5.9687077e+00   -1.1729643e+03   -4.2495009e-03   -7.6839669e+03   -2.2007926e-03   -8.2523439e-05   -1.7817795e-02   -3.3618769e-04    3.9366769e+02   -2.1714593e-08   -4.9197457e-06    9.6025322e-04   -7.0125603e-06    1.3104795e+02
  -6.3470943e+01    8.3021103e+00    1.0707558e+00    3.5481302e+02    0.0000000e+00    2.7826164e-04    4.3816552e+02    4.8365735e+02    4.1476071e+02    5.0000000e+02    5.0000000e+02    5.0000000e+02    6.1431619e+05    2.0200841e+02   -2.7587994e+02    2.2763775e-02   -5.9866387e+00   -1.1880129e+03    2.5388834e-03   -7.7812214e+03   -2.1798591e-03   -1.0988299e-04   -1.8989438e-02    2.1984429e-04    3.9812621e+02   -1.3249561e-06   -6.1832362e-06    1.0193492e-03   -9.8235916e-06    1.3176199e+02
  -6.3067092e+01    8.2423488e+00    1.0666341e+00    3.5273661e+02    0.0000000e+00    2.7764098e-04    4.3961689e+02    4.8572358e+02    4.1629973e+02    5.0000000e+02    5.0000000e+02    5.0000000e+02    6.2209104e+05    2.0374642e+02   -2.7161723e+02    2.2763775e-02   -6.0046515e+00   -1.2017258e+03   -2.4130342e-03   -7.8804102e+03   -2.4757454e-03   -9.9751790e-05   -1.8309707e-02   -2.0815209e-04    4.0258066e+02    8.2132380e-07   -6.1870990e-06    9.9870304e-04   -8.1555060e-06    1.3243953e+02
  -6.2662555e+01    8.2333477e+00    1.0635367e+00    3.5136977e+02    0.0000000e+00    2.7717091e-04    4.4122996e+02    4.8745494e+02    4.1796527e+02    5.0000000e+02    5.0000000e+02    5.0000000e+02    6.3014450e+05    2.0557160e+02   -2.6653040e+02    2.2763775e-02   -6.0223765e+00   -1.2180914e+03    8.0473066e-03   -7.9819665e+03   -2.1558347e-03   -7.7642325e-05   -1.8366263e-02    5.1913149e-04    4.0706163e+02    1.3273008e-06   -4.8072890e-06    9.7830402e-04   -6.1163598e-06    1.3311716e+02
  -6.2338926e+01    8.2407077e+00    1.0609780e+00    3.5011812e+02    0.0000000e+00    2.7685153e-04    4.4257983e+02    4.8883706e+02    4.1934195e+02    5.0000000e+02    5.0000000e+02    5.0000000e+02    6.3675608e+05    2.0704085e+02   -2.6211078e+02    2.2763775e-02   -6.0363665e+00   -1.2310335e+03   -1.4413080e-03   -8.0657239e+03   -1.9815452e-03   -7.9266852e-05   -1.8499584e-02   -8.9468278e-05    4.1070650e+02    2.7976674e-06   -4.9081696e-06    9.7524542e-04   -6.4446146e-06    1.3363349e+02
  -6.1934389e+01    8.2711559e+00    1.0604665e+00    3.5033227e+02    0.0000000e+00    2.7656678e-04    4.4436846e+02    4.9052924e+02    4.2117234e+02    5.0000000e+02    5.0000000e+02    5.0000000e+02    6.4499294e+05    2.0906073e+02   -2.5597160e+02    2.2763775e-02   -6.0534148e+00   -1.2473960e+03    1.2863648e-05   -8.1697461e+03   -1.6857849e-03   -9.6783038e-05   -1.8448898e-02    5.5139984e-05    4.1520569e+02    4.1280136e-06   -5.7903394e-06    9.4780127e-04   -7.3441561e-06    1.3435063e+02
  -6.1527764e+01    8.3008779e+00    1.0612985e+00    3.5118124e+02    0.0000000e+00    2.7655988e-04    4.4629774e+02    4.9221810e+02    4.2303992e+02    5.0000000e+02    5.0000000e+02    5.0000000e+02    6.5349996e+05    2.1120444e+02   -2.4901246e+02    2.2763775e-02   -6.0701017e+00   -1.2636939e+03    5.9276072e-03   -8.2775747e+03   -1.7156737e-03   -4.0082928e-05   -1.8484738e-02    4.0801655e-04    4.1980275e+02    4.0449836e-07   -1.3646431e-06    9.4630565e-04   -4.2694447e-06    1.3507899e+02
  -6.1120330e+01    8.1961072e+00    1.0683400e+00    3.5469086e+02    0.0000000e+00    2.7753901e-04    4.4731355e+02    4.9392125e+02    4.2496651e+02    5.0000000e+02    5.0000000e+02    5.0000000e+02    6.6220839e+05    2.1404182e+02   -2.4712798e+02    2.2763775e-02   -6.0862929e+00   -1.2803440e+03   -4.8556470e-03   -8.3879907e+03   -2.1387695e-03   -1.0973020e-04   -1.8505974e-02   -3.5077655e-04    4.2450763e+02   -2.6498583e-07   -5.8801115e-06    9.7139694e-04   -8.2648919e-06    1.3676780e+02
  -6.0712051e+01    8.1400067e+00    1.0487398e+00    3.4335102e+02    0.0000000e+00    2.7549780e-04    4.4782462e+02    4.9470998e+02    4.2505017e+02    5.0000000e+02    5.0000000e+02    5.0000000e+02    6.7135117e+05    2.1504606e+02   -2.4708785e+02    2.2763775e-02   -6.1024437e+00   -1.2980466e+03   -1.2713535e-02   -8.5038020e+03   -2.3668269e-03   -1.2469081e-04   -1.9956075e-02   -8.7935608e-04    4.2977276e+02    1.2414057e-06   -6.0777162e-06    1.0644198e-03   -9.5489494e-06    1.3735488e+02
  -6.0385428e+01    8.0994066e+00    1.0491005e+00    3.4378028e+02    0.0000000e+00    2.7545936e-04    4.4922609e+02    4.9618465e+02    4.2620497e+02    5.0000000e+02    5.0000000e+02    5.0000000e+02    6.7842662e+05    2.1685031e+02   -2.4204458e+02    2.2763775e-02   -6.1154829e+00   -1.3105414e+03    1.3554931e-02   -8.5941486e+03   -2.6612075e-03   -1.4929469e-04   -1.9138519e-02    1.0557001e-03    4.3387260e+02   -4.0636992e-07   -7.2390457e-06    1.0362379e-03   -1.0906469e-05    1.3804909e+02
  -5.9977149e+01    8.0737426e+00    1.0471514e+00    3.4307064e+02    0.0000000e+00    2.7510826e-04    4.5089360e+02    4.9820941e+02    4.2799920e+02    5.0000000e+02    5.0000000e+02    5.0000000e+02    6.8758808e+05    2.1900984e+02   -2.3617175e+02    2.2763775e-02   -6.1312798e+00   -1.3289274e+03    4.5313549e-03   -8.7097013e+03   -2.3847655e-03   -2.0791387e-04   -1.9389988e-02    3.0805400e-04    4.3892056e+02    1.1416120e-06   -1.1123720e-05    1.0296781e-03   -1.3935008e-05    1.3890730e+02
  -5.9566315e+01    8.0855385e+00    1.0454561e+00    3.4245477e+02    0.0000000e+00    2.7478837e-04    4.5270849e+02    4.9719186e+02    4.2988220e+02    5.0000000e+02    5.0000000e+02    5.0000000e+02    6.9709623e+05    2.2122479e+02   -2.2940546e+02    2.2763775e-02   -6.1467512e+00   -1.3478481e+03    1.6805586e-02   -8.8298955e+03   -2.0429568e-03   -9.6954274e-05   -1.9414860e-02    1.1958233e-03    4.4414139e+02    1.8412895e-06   -4.0434361e-06    1.0084651e-03   -6.9327596e-06    1.3972683e+02
  -5.9154500e+01    8.1106775e+00    1.0440509e+00    3.4219933e+02    0.0000000e+00    2.7442322e-04    4.5466733e+02    4.9896109e+02    4.3181904e+02    5.0000000e+02    5.0000000e+02    5.0000000e+02    7.0682299e+05    2.2346852e+02   -2.2153987e+02    2.2763775e-02   -6.1617675e+00   -1.3668082e+03    2.8691774e-02   -8.9530293e+03   -1.7094773e-03    2.8253229e-05   -1.9317005e-02    2.0859026e-03    4.4942851e+02    2.0379871e-06    2.5285578e-06    9.7589583e-04    9.6166748e-07    1.4046743e+02
  -5.8741664e+01    8.1378292e+00    1.0450641e+00    3.4308988e+02    0.0000000e+00    2.7445436e-04    4.5672706e+02    5.0074721e+02    4.3380865e+02    5.0000000e+02    5.0000000e+02    5.0000000e+02    7.1679079e+05    2.2595447e+02   -2.1312801e+02    2.2763775e-02   -6.1762309e+00   -1.3860775e+03    1.5535832e-02   -9.0792590e+03   -1.7563781e-03    1.1310611e-04   -1.9229802e-02    1.1259782e-03    4.5480834e+02   -6.1792444e-07    6.0075397e-06    9.6704535e-04    6.0936842e-06    1.4133295e+02
  -5.8327769e+01    8.0320962e+00    1.0511019e+00    3.4562712e+02    0.0000000e+00    2.7551677e-04    4.5783811e+02    5.0253823e+02    4.3586847e+02    5.0000000e+02    5.0000000e+02    5.0000000e+02    7.2699292e+05    2.2913296e+02   -2.1013846e+02    2.2763775e-02   -6.1900808e+00   -1.4057594e+03    7.9671607e-03   -9.2085119e+03   -2.1662689e-03    1.4358090e-04   -1.9053136e-02    5.5879136e-04    4.6031733e+02   -8.4427892e-07    1.0861728e-05    9.7689417e-04    7.8994185e-06    1.4317451e+02
  -5.7912776e+01    7.9704360e+00    1.0310028e+00    3.3460636e+02    0.0000000e+00    2.7318818e-04    4.5851108e+02    5.0433908e+02    4.3620993e+02    5.0000000e+02    5.0000000e+02    5.0000000e+02    7.3744404e+05    2.3022831e+02   -2.0896535e+02    2.2763775e-02   -6.2038246e+00   -1.4259639e+03   -1.0031431e-02   -9.3409345e+03   -2.4277815e-03    1.1603009e-04   -2.0902945e-02   -6.3974764e-04    4.6627059e+02    1.9938318e-06    8.6669472e-06    1.0955897e-03    5.9864831e-06    1.4373486e+02
  -5.7496643e+01    7.8991978e+00    1.0324108e+00    3.3555738e+02    0.0000000e+00    2.7325194e-04    4.6035476e+02    5.0634249e+02    4.3800039e+02    5.0000000e+02    5.0000000e+02    5.0000000e+02    7.4807918e+05    2.3297511e+02   -2.0143120e+02    2.2763775e-02   -6.2175411e+00   -1.4450813e+03   -8.5851021e-03   -9.4764206e+03   -2.6816114e-03    1.9691855e-06   -2.0294672e-02   -6.4781749e-04    4.7234885e+02   -1.8194877e-09    2.3071076e-06    1.0756549e-03   -1.0306450e-06    1.4486687e+02
  -5.7079327e+01    7.8892957e+00    1.0308147e+00    3.3526730e+02    0.0000000e+00    2.7287845e-04    4.6227960e+02    5.0820087e+02    4.3971876e+02    5.0000000e+02    5.0000000e+02    5.0000000e+02    7.5921729e+05    2.3548660e+02   -1.9325860e+02    2.2763775e-02   -6.2307334e+00   -1.4674680e+03   -4.0688191e-04   -9.6170091e+03   -2.2597845e-03   -3.3575608e-05   -2.0454158e-02   -7.4386477e-05    4.7848280e+02    6.6640619e-07   -1.0745714e-07    1.0574595e-03   -2.3008116e-06    1.4580301e+02
  -5.6660777e+01    7.8942145e+00    1.0298356e+00    3.3490712e+02    0.0000000e+00    2.7265303e-04    4.6423052e+02    5.0758452e+02    4.4175939e+02    5.0000000e+02    5.0000000e+02    5.0000000e+02    7.7049496e+05    2.3814931e+02   -1.8489816e+02    2.2763775e-02   -6.2433599e+00   -1.4899301e+03    3.9380976e-03   -9.7595576e+03   -1.9200474e-03   -8.2475437e-06   -2.0633878e-02    2.5255352e-04    4.8464540e+02    4.0985718e-06    4.6157999e-07    1.0426395e-03   -9.1306544e-07    1.4682892e+02
  -5.6240960e+01    7.9226040e+00    1.0288270e+00    3.3472538e+02    0.0000000e+00    2.7244492e-04    4.6634904e+02    5.0944010e+02    4.4386822e+02    5.0000000e+02    5.0000000e+02    5.0000000e+02    7.8203247e+05    2.4079749e+02   -1.7512082e+02    2.2763775e-02   -6.2554066e+00   -1.5123178e+03   -8.2086369e-03   -9.9056465e+03   -1.7895066e-03   -4.6813058e-05   -2.0629304e-02   -5.8541314e-04    4.9087941e+02    3.4509779e-06   -1.5157470e-06    1.0312533e-03   -3.1629642e-06    1.4772698e+02
  -5.5819830e+01    7.8272494e+00    1.0344031e+00    3.3749179e+02    0.0000000e+00    2.7322457e-04    4.6760871e+02    5.1130853e+02    4.4603144e+02    5.0000000e+02    5.0000000e+02    5.0000000e+02    7.9388310e+05    2.4426517e+02   -1.7044313e+02    2.2763775e-02   -6.2667411e+00   -1.5351471e+03   -8.1132196e-05   -1.0055784e+04   -2.2635754e-03   -6.1004629e-05   -2.0665668e-02   -1.0365666e-05    4.9725181e+02    1.9622418e-07   -1.6835224e-06    1.0499277e-03   -4.0093875e-06    1.4964842e+02
  -5.5397342e+01    7.8347036e+00    1.0337265e+00    3.3708564e+02    0.0000000e+00    2.7326853e-04    4.6947707e+02    5.1319674e+02    4.4827166e+02    5.0000000e+02    5.0000000e+02    5.0000000e+02    8.0604960e+05    2.4714376e+02   -1.6179292e+02    2.2763775e-02   -6.2778042e+00   -1.5588816e+03    4.5044175e-03   -1.0209769e+04   -2.3142652e-03   -3.6403993e-05   -2.0264784e-02    2.9639646e-04    5.0383042e+02   -1.3803735e-06    1.5108373e-07    1.0248432e-03   -2.3863166e-06    1.5081665e+02
  -5.4973448e+01    7.7741574e+00    1.0110135e+00    3.2454580e+02    0.0000000e+00    2.7055965e-04    4.7051681e+02    5.1508261e+02    4.4843516e+02    5.0000000e+02    5.0000000e+02    5.0000000e+02    8.1849334e+05    2.4834380e+02   -1.5847129e+02    2.2763775e-02   -6.2882711e+00   -1.5826556e+03   -9.4253558e-03   -1.0367528e+04   -2.9655444e-03   -1.7868568e-05   -2.1248041e-02   -5.5379694e-04    5.1121693e+02   -1.0798219e-06    3.6097359e-07    1.1159771e-03   -9.2013528e-07    1.5125720e+02
  -5.4548083e+01    7.6790420e+00    1.0089190e+00    3.2360288e+02    0.0000000e+00    2.7031045e-04    4.7244626e+02    5.1692303e+02    4.5157586e+02    5.0000000e+02    5.0000000e+02    5.0000000e+02    8.3122798e+05    2.5118303e+02   -1.4940405e+02    2.2763775e-02   -6.2985549e+00   -1.6058819e+03    2.6670867e-02   -1.0529640e+04   -2.9283862e-03    1.3877139e-04   -2.1497047e-02    1.1462765e-03    5.1812071e+02   -6.6867267e-07    9.5814425e-06    1.1285473e-03    8.0486686e-06    1.5237902e+02
  -5.4121214e+01    7.6521107e+00    1.0051305e+00    3.2224221e+02    0.0000000e+00    2.6962658e-04    4.7461452e+02    5.1885452e+02    4.5269604e+02    5.0000000e+02    5.0000000e+02    5.0000000e+02    8.4439795e+05    2.5387392e+02   -1.3844539e+02    2.2763775e-02   -6.3082024e+00   -1.6319739e+03    2.6331482e-02   -1.0696100e+04   -2.4061497e-03    2.1183025e-04   -2.1677265e-02    1.4268204e-03    5.2530680e+02    2.9797136e-06    1.3325976e-05    1.1076275e-03    1.2984622e-05    1.5324510e+02
  -5.3692791e+01    7.6141248e+00    1.0026599e+00    3.2089647e+02    0.0000000e+00    2.6926708e-04    4.7670957e+02    5.1784123e+02    4.5492700e+02    5.0000000e+02    5.0000000e+02    5.0000000e+02    8.5789589e+05    2.5687793e+02   -1.2802398e+02    2.2763775e-02   -6.3170422e+00   -1.6585264e+03   -3.2259388e-04   -1.0866867e+04   -2.1861995e-03    1.3977602e-04   -2.2100329e-02   -2.3950919e-04    5.3262508e+02    5.7160821e-06    1.0621525e-05    1.1140905e-03    7.8581756e-06    1.5437674e+02
  -5.3262755e+01    7.6347489e+00    1.0026087e+00    3.2109692e+02    0.0000000e+00    2.6920416e-04    4.7901191e+02    5.1985339e+02    4.5722594e+02    5.0000000e+02    5.0000000e+02    5.0000000e+02    8.7179143e+05    2.6010341e+02   -1.1584871e+02    2.2763775e-02   -6.3251239e+00   -1.6859056e+03    1.6869414e-02   -1.1042564e+04   -2.2326540e-03    3.1951467e-04   -2.2391731e-02    9.7902475e-04    5.4011649e+02    2.7927575e-06    2.1708049e-05    1.1250195e-03    1.8512614e-05    1.5552966e+02
  -5.2831039e+01    7.5282417e+00    1.0079098e+00    3.2363414e+02    0.0000000e+00    2.6995732e-04    4.8045898e+02    5.2184473e+02    4.5958893e+02    5.0000000e+02    5.0000000e+02    5.0000000e+02    8.8604766e+05    2.6410139e+02   -1.0876694e+02    2.2763775e-02   -6.3322789e+00   -1.7134276e+03    5.0195474e-03   -1.1223157e+04   -2.7269971e-03    4.6548683e-04   -2.2279930e-02    1.9448642e-04    5.4776489e+02   -4.3956735e-07    3.1880796e-05    1.1368021e-03    2.7689394e-05    1.5766195e+02
  -5.2397605e+01    7.4879577e+00    1.0004990e+00    3.1949388e+02    0.0000000e+00    2.6925366e-04    4.8195750e+02    5.2352717e+02    4.6095153e+02    5.0000000e+02    5.0000000e+02    5.0000000e+02    9.0071728e+05    2.6690759e+02   -1.0141161e+02    2.2763775e-02   -6.3389789e+00   -1.7420596e+03    4.7334174e-05   -1.1408868e+04   -2.6577801e-03    2.8908962e-04   -2.3485566e-02   -1.3798666e-04    5.5607271e+02   -1.4720484e-06    2.0614399e-05    1.1959954e-03    1.6653687e-05    1.5892950e+02
  -5.1962397e+01    7.4449970e+00    9.9028418e-01    3.1462454e+02    0.0000000e+00    2.6780537e-04    4.8378959e+02    5.2550716e+02    4.6260493e+02    5.0000000e+02    5.0000000e+02    5.0000000e+02    9.1573157e+05    2.6939076e+02   -9.1599867e+01    2.2763775e-02   -6.3452068e+00   -1.7700105e+03   -7.9224349e-02   -1.1599559e+04   -3.1194553e-03    2.0410832e-04   -2.2578820e-02   -4.4129741e-03    5.6450869e+02   -1.0789905e-06    1.4004903e-05    1.1664020e-03    1.2521212e-05    1.5975697e+02
  -5.1525324e+01    7.4040017e+00    9.8937684e-01    3.1435939e+02    0.0000000e+00    2.6766778e-04    4.8592655e+02    5.2754011e+02    4.6463685e+02    5.0000000e+02    5.0000000e+02    5.0000000e+02    9.3141214e+05    2.7291193e+02   -7.9638047e+01    2.2763775e-02   -6.3507033e+00   -1.8005924e+03   -6.8660243e-02   -1.1798045e+04   -2.8338357e-03    1.7143987e-04   -2.2834528e-02   -3.6556578e-03    5.7305570e+02   -3.0336328e-07    1.0687602e-05    1.1633473e-03    1.0943992e-05    1.6116924e+02
  -5.1175665e+01    7.4118237e+00    9.8558232e-01    3.1233681e+02    0.0000000e+00    2.6718574e-04    4.8779005e+02    5.2653240e+02    4.6651982e+02    5.0000000e+02    5.0000000e+02    5.0000000e+02    9.4424746e+05    2.7547570e+02   -6.8818088e+01    2.2763775e-02   -6.3545497e+00   -1.8258715e+03   -4.9985559e-02   -1.1960506e+04   -2.3923676e-03    3.9233649e-04   -2.2710661e-02   -2.6002031e-03    5.8003620e+02    2.7678472e-06    1.9667008e-05    1.1409582e-03    2.3800184e-05    1.6202656e+02
  -5.0738593e+01    7.4127009e+00    9.8520556e-01    3.1236351e+02    0.0000000e+00    2.6699947e-04    4.9012086e+02    5.2862403e+02    4.6897813e+02    5.0000000e+02    5.0000000e+02    5.0000000e+02    9.6034663e+05    2.7915297e+02   -5.4973336e+01    2.2763775e-02   -6.3582752e+00   -1.8572801e+03   -2.8197360e-02   -1.2164185e+04   -2.1908386e-03    3.2444098e-04   -2.3315633e-02   -1.4458731e-03    5.8870923e+02    5.9392007e-06    1.4381352e-05    1.1553935e-03    2.1607953e-05    1.6341932e+02
  -5.0388934e+01    7.4323811e+00    9.8448339e-01    3.1209984e+02    0.0000000e+00    2.6692904e-04    4.9210597e+02    5.3034088e+02    4.7089526e+02    5.0000000e+02    5.0000000e+02    5.0000000e+02    9.7385861e+05    2.8209117e+02   -4.2694156e+01    2.2763775e-02   -6.3606202e+00   -1.8833699e+03   -3.3355546e-02   -1.2335415e+04   -2.3926405e-03    2.8332179e-04   -2.3868767e-02   -1.7792636e-03    5.9597498e+02    4.7095268e-06    1.2591379e-05    1.1888377e-03    1.8022687e-05    1.6444263e+02
  -4.9951861e+01    7.3131039e+00    9.8964748e-01    3.1462686e+02    0.0000000e+00    2.6758671e-04    4.9368143e+02    5.3251675e+02    4.7347594e+02    5.0000000e+02    5.0000000e+02    5.0000000e+02    9.9058802e+05    2.8666857e+02   -3.3022633e+01    2.2763775e-02   -6.3623189e+00   -1.9157083e+03   -8.9944402e-03   -1.2547242e+04   -3.0305562e-03    4.0398304e-04   -2.4165230e-02   -5.3345171e-04    6.0490940e+02   -1.0101167e-07    1.5624670e-05    1.2247372e-03    2.5488217e-05    1.6680827e+02
  -4.9602203e+01    7.3167693e+00    9.8794675e-01    3.1351805e+02    0.0000000e+00    2.6756666e-04    4.9547764e+02    5.3414651e+02    4.7549345e+02    5.0000000e+02    5.0000000e+02    5.0000000e+02    1.0047274e+06    2.8970411e+02   -2.1482691e+01    2.2763775e-02   -6.3633481e+00   -1.9432237e+03   -1.4062851e-03   -1.2726302e+04   -3.0797639e-03    6.8650556e-04   -2.3872673e-02   -1.0560694e-04    6.1252780e+02   -4.5743910e-07    2.6209886e-05    1.2055766e-03    4.3645811e-05    1.6796598e+02
  -4.9165130e+01    7.2190756e+00    9.6866722e-01    3.0345514e+02    0.0000000e+00    2.6511899e-04    4.9704828e+02    5.3353151e+02    4.7646390e+02    5.0000000e+02    5.0000000e+02    5.0000000e+02    1.0221501e+06    2.9173275e+02   -1.2748352e+01    2.2763775e-02   -6.3635153e+00   -1.9760861e+03    2.7230403e-02   -1.2947388e+04   -3.7025324e-03   -1.4729722e-04   -2.4158301e-02    1.4566275e-03    6.2267833e+02    3.0922690e-07   -7.4933194e-06    1.2472617e-03   -9.6738393e-06    1.6860580e+02
  -4.8815472e+01    7.1014102e+00    9.6523146e-01    3.0174038e+02    0.0000000e+00    2.6472999e-04    4.9889412e+02    5.3547466e+02    4.7876062e+02    5.0000000e+02    5.0000000e+02    5.0000000e+02    1.0367982e+06    2.9460986e+02   -6.1673549e-01    2.2763775e-02   -6.3633851e+00   -2.0019997e+03    6.8373026e-02   -1.3134389e+04   -3.4520330e-03    1.3715989e-04   -2.3688240e-02    3.5904173e-03    6.3057543e+02    1.4055772e-06    4.2747416e-06    1.2195268e-03    5.8551814e-06    1.6962150e+02
  -4.8378399e+01    7.0631218e+00    9.6240771e-01    3.0067005e+02    0.0000000e+00    2.6419775e-04    5.0130468e+02    5.3770843e+02    4.8055798e+02    5.0000000e+02    5.0000000e+02    5.0000000e+02    1.0551710e+06    2.9841816e+02    1.5533107e+01    2.2763775e-02   -6.3620117e+00   -2.0394000e+03    2.5128701e-02   -1.3365947e+04   -3.0949787e-03    7.5950173e-05   -2.4107873e-02    1.2137180e-03    6.4054987e+02    2.0341493e-06    1.2506250e-06    1.2186780e-03    3.6016549e-06    1.7098267e+02
  -4.8028741e+01    7.0560502e+00    9.6087002e-01    2.9987310e+02    0.0000000e+00    2.6405039e-04    5.0325540e+02    5.3952268e+02    4.8257651e+02    5.0000000e+02    5.0000000e+02    5.0000000e+02    1.0706541e+06    3.0167171e+02    2.8890127e+01    2.2763775e-02   -6.3601497e+00   -2.0700949e+03    2.2946536e-02   -1.3561806e+04   -2.6826399e-03   -6.3312991e-05   -2.4192539e-02    8.3408493e-04    6.4894005e+02    3.7245801e-06   -5.7925869e-06    1.2016827e-03   -3.7795694e-06    1.7218980e+02
  -4.7591668e+01    7.0811418e+00    9.5887983e-01    2.9923128e+02    0.0000000e+00    2.6360429e-04    5.0581697e+02    5.4170476e+02    4.8513606e+02    5.0000000e+02    5.0000000e+02    5.0000000e+02    1.0897916e+06    3.0569785e+02    4.7187087e+01    2.2763775e-02   -6.3565005e+00   -2.1076725e+03    2.1028256e-02   -1.3803777e+04   -2.5212640e-03   -2.7515946e-05   -2.4735163e-02    9.8216435e-04    6.5919780e+02    4.6182878e-06   -3.4997003e-06    1.2097581e-03   -2.1514059e-06    1.7356188e+02
  -4.7242010e+01    7.1004048e+00    9.5822600e-01    2.9884088e+02    0.0000000e+00    2.6359478e-04    5.0794342e+02    5.4349048e+02    4.8731406e+02    5.0000000e+02    5.0000000e+02    5.0000000e+02    1.1059692e+06    3.0916260e+02    6.2715678e+01    2.2763775e-02   -6.3526969e+00   -2.1388225e+03    1.4576373e-02   -1.4008807e+04   -2.7963709e-03    6.8757291e-05   -2.5195886e-02    7.2986017e-04    6.6785859e+02   -1.7824922e-07   -3.6280029e-07    1.2350583e-03    2.8619317e-06    1.7477467e+02
  -4.6804937e+01    6.9507352e+00    9.6273587e-01    3.0104643e+02    0.0000000e+00    2.6416081e-04    5.0965894e+02    5.4565370e+02    4.8996618e+02    5.0000000e+02    5.0000000e+02    5.0000000e+02    1.1259468e+06    3.1433446e+02    7.6091737e+01    2.2763775e-02   -6.3464106e+00   -2.1771257e+03   -1.5800031e-02   -1.4261964e+04   -3.5241703e-03   -1.4186921e-04   -2.5479939e-02   -8.6724888e-04    6.7849173e+02   -9.9370425e-08   -8.7734966e-06    1.2743178e-03   -9.4799117e-06    1.7733939e+02
  -4.6455278e+01    6.9018812e+00    9.6243880e-01    3.0027331e+02    0.0000000e+00    2.6441674e-04    5.1140329e+02    5.4483017e+02    4.9144969e+02    5.0000000e+02    5.0000000e+02    5.0000000e+02    1.1429457e+06    3.1816629e+02    8.9237277e+01    2.2763775e-02   -6.3408938e+00   -2.2104735e+03   -4.8393299e-03   -1.4477180e+04   -3.5337659e-03   -2.2209622e-05   -2.7381297e-02   -4.0440604e-04    6.8816124e+02   -1.3150191e-06   -1.5328294e-06    1.3824505e-03   -2.6692483e-06    1.7900330e+02
  -4.6018205e+01    6.8244030e+00    9.4705844e-01    2.9309443e+02    0.0000000e+00    2.6224126e-04    5.1328526e+02    5.4732041e+02    4.9379777e+02    5.0000000e+02    5.0000000e+02    5.0000000e+02    1.1637931e+06    3.2083649e+02    1.0291729e+02    2.2763775e-02   -6.3326936e+00   -2.2495121e+03    2.4037028e-02   -1.4741759e+04   -4.1753582e-03    2.0171643e-04   -2.5451584e-02    1.0901206e-03    6.9971921e+02   -1.5836979e-06    9.0336364e-06    1.3045234e-03    7.2635899e-06    1.7979578e+02
  -4.5668547e+01    6.7252755e+00    9.4346831e-01    2.9121125e+02    0.0000000e+00    2.6186031e-04    5.1525932e+02    5.4938397e+02    4.9637604e+02    5.0000000e+02    5.0000000e+02    5.0000000e+02    1.1814809e+06    3.2422034e+02    1.1831666e+02    2.2763775e-02   -6.3256195e+00   -2.2819113e+03    1.9062987e-02   -1.4966925e+04   -4.0223983e-03   -9.0946745e-05   -2.5407810e-02    5.0023160e-04    7.0925404e+02   -9.1372063e-07   -5.2307594e-06    1.2973884e-03   -6.3195959e-06    1.8100399e+02
  -4.5231474e+01    6.7188767e+00    9.3997638e-01    2.8985587e+02    0.0000000e+00    2.6122533e-04    5.1789965e+02    5.5172031e+02    4.9787865e+02    5.0000000e+02    5.0000000e+02    5.0000000e+02    1.2035051e+06    3.2855186e+02    1.3947609e+02    2.2763775e-02   -6.3152505e+00   -2.3268579e+03    1.5755457e-02   -1.5244503e+04   -3.3553115e-03   -6.1279001e-05   -2.5617412e-02    6.8377626e-04    7.2115696e+02    1.8321788e-06   -3.3428058e-06    1.2730839e-03   -6.2221483e-06    1.8249023e+02
  -4.4881816e+01    6.7184385e+00    9.3938883e-01    2.8960035e+02    0.0000000e+00    2.6117344e-04    5.2001857e+02    5.5361403e+02    5.0012854e+02    5.0000000e+02    5.0000000e+02    5.0000000e+02    1.2221227e+06    3.3243651e+02    1.5701493e+02    2.2763775e-02   -6.3059404e+00   -2.3633073e+03    8.7944522e-03   -1.5480247e+04   -2.8019790e-03   -1.5192147e-04   -2.5582407e-02    3.4970304e-04    7.3119217e+02    5.3088288e-06   -7.7805525e-06    1.2445351e-03   -1.0171029e-05    1.8394935e+02
  -4.4444743e+01    6.7323182e+00    9.3729229e-01    2.8884429e+02    0.0000000e+00    2.6074415e-04    5.2275397e+02    5.5587855e+02    5.0286101e+02    5.0000000e+02    5.0000000e+02    5.0000000e+02    1.2450599e+06    3.3713440e+02    1.8024573e+02    2.2763775e-02   -6.2925938e+00   -2.4078891e+03   -8.3896557e-04   -1.5770520e+04   -2.7289434e-03   -2.3399368e-04   -2.6340879e-02   -9.5667735e-05    7.4343077e+02    6.1419087e-06   -1.0920856e-05    1.2687738e-03   -1.4496028e-05    1.8558324e+02
  -4.4095085e+01    6.7467830e+00    9.3695334e-01    2.8869912e+02    0.0000000e+00    2.6074466e-04    5.2502721e+02    5.5776600e+02    5.0520904e+02    5.0000000e+02    5.0000000e+02    5.0000000e+02    1.2646037e+06    3.4119103e+02    2.0013747e+02    2.2763775e-02   -6.2807939e+00   -2.4455307e+03    3.6691420e-03   -1.6018201e+04   -3.1228111e-03   -2.1185145e-04   -2.7188469e-02    8.6299808e-05    7.5386871e+02    6.7096280e-07   -9.7501412e-06    1.3154836e-03   -1.4627249e-05    1.8702235e+02
  -4.3658012e+01    6.5928647e+00    9.4138929e-01    2.9083617e+02    0.0000000e+00    2.6130708e-04    5.2689866e+02    5.6004516e+02    5.0803271e+02    5.0000000e+02    5.0000000e+02    5.0000000e+02    1.2886442e+06    3.4717983e+02    2.1841756e+02    2.2763775e-02   -6.2641162e+00   -2.4920717e+03   -9.6837004e-04   -1.6322597e+04   -3.9946833e-03   -1.5626377e-04   -2.7450427e-02   -8.6973253e-05    7.6664359e+02   -1.3669742e-06   -5.8020400e-06    1.3535457e-03   -1.1501071e-05    1.8992063e+02
  -4.3308354e+01    6.5682330e+00    9.4071364e-01    2.9015521e+02    0.0000000e+00    2.6143666e-04    5.2889703e+02    5.6194374e+02    5.0967019e+02    5.0000000e+02    5.0000000e+02    5.0000000e+02    1.3091614e+06    3.5146849e+02    2.3697762e+02    2.2763775e-02   -6.2500555e+00   -2.5319738e+03    8.5274711e-02   -1.6582562e+04   -3.7363587e-03    1.3554547e-04   -2.8684871e-02    4.4264008e-03    7.7825201e+02   -6.2318101e-06    8.1682846e-06    1.4142731e-03    5.3969980e-06    1.9162865e+02
  -4.2871281e+01    6.5153101e+00    9.2725892e-01    2.8383724e+02    0.0000000e+00    2.5953050e-04    5.3102337e+02    5.6253607e+02    5.1251958e+02    5.0000000e+02    5.0000000e+02    5.0000000e+02    1.3343052e+06    3.5495767e+02    2.5565780e+02    2.2763775e-02   -6.2306075e+00   -2.5802756e+03   -3.8564773e-02   -1.6900991e+04   -4.2395785e-03   -1.6681957e-04   -2.6423576e-02   -1.9548845e-03    7.9213013e+02   -3.2780425e-06   -9.5475361e-07    1.3121433e-03   -1.2215207e-05    1.9275987e+02
  -4.2521623e+01    6.3797939e+00    9.2198260e-01    2.8116496e+02    0.0000000e+00    2.5891081e-04    5.3309295e+02    5.6390711e+02    5.1495556e+02    5.0000000e+02    5.0000000e+02    5.0000000e+02    1.3556201e+06    3.5863741e+02    2.7474122e+02    2.2763775e-02   -6.2143839e+00   -2.6176331e+03   -3.1945166e-02   -1.7173260e+04   -4.0795892e-03   -6.2227403e-05   -2.6661766e-02   -1.9418661e-03    8.0355178e+02   -8.8999839e-07   -2.4780649e-06    1.3187679e-03   -5.1613944e-06    1.9402152e+02
  -4.2084550e+01    6.3369117e+00    9.1825502e-01    2.7950089e+02    0.0000000e+00    2.5831988e-04    5.3585707e+02    5.6636550e+02    5.1670960e+02    5.0000000e+02    5.0000000e+02    5.0000000e+02    1.3821614e+06    3.6374421e+02    3.0104735e+02    2.2763775e-02   -6.1921960e+00   -2.6718202e+03    3.1600858e-02   -1.7507774e+04   -3.4739992e-03   -2.4787411e-04   -2.6765013e-02    1.1824552e-03    8.1784709e+02   -1.2699267e-07   -1.1471938e-05    1.2962907e-03   -1.5917607e-05    1.9581367e+02
  -4.1734891e+01    6.3282994e+00    9.1766674e-01    2.7923858e+02    0.0000000e+00    2.5827048e-04    5.3811306e+02    5.6838449e+02    5.1913983e+02    5.0000000e+02    5.0000000e+02    5.0000000e+02    1.4047500e+06    3.6829832e+02    3.2351299e+02    2.2763775e-02   -6.1731914e+00   -2.7163231e+03    3.5155509e-02   -1.7793603e+04   -3.0075504e-03   -2.4297947e-04   -2.6760760e-02    1.2828847e-03    8.2999647e+02    1.5464422e-06   -1.0090475e-05    1.2718382e-03   -1.7186553e-05    1.9749726e+02
  -4.1297818e+01    6.3113834e+00    9.1475227e-01    2.7803152e+02    0.0000000e+00    2.5775154e-04    5.4099585e+02    5.7077664e+02    5.2209201e+02    5.0000000e+02    5.0000000e+02    5.0000000e+02    1.4326808e+06    3.7369328e+02    3.5266545e+02    2.2763775e-02   -6.1472763e+00   -2.7702453e+03   -3.3710320e-02   -1.8147338e+04   -3.0490789e-03   -2.0335455e-04   -2.7604264e-02   -1.4121193e-03    8.4488171e+02    9.1917037e-06   -8.4468333e-06    1.3090328e-03   -1.5799555e-05    1.9933225e+02
  -4.0948160e+01    6.3033181e+00    9.1365295e-01    2.7754949e+02    0.0000000e+00    2.5762595e-04    5.4337731e+02    5.7274811e+02    5.2455591e+02    5.0000000e+02    5.0000000e+02    5.0000000e+02    1.4560946e+06    3.7829517e+02    3.7750770e+02    2.2763775e-02   -6.1251435e+00   -2.8154791e+03   -6.9685259e-03   -1.8444006e+04   -3.5527039e-03   -1.9487632e-04   -2.8655460e-02   -4.0737678e-04    8.5735465e+02    6.1171255e-06   -8.4931545e-06    1.3727320e-03   -1.3760205e-05    2.0091892e+02
  -4.0511087e+01    6.1489478e+00    9.1645843e-01    2.7891896e+02    0.0000000e+00    2.5799390e-04    5.4544393e+02    5.7516387e+02    5.2759282e+02    5.0000000e+02    5.0000000e+02    5.0000000e+02    1.4854561e+06    3.8499720e+02    4.0225734e+02    2.2763775e-02   -6.0950759e+00   -2.8725464e+03    1.2741644e-02   -1.8815632e+04   -4.6341064e-03   -2.7814157e-04   -2.9473178e-02    1.8157929e-04    8.7293510e+02   -9.0572488e-08   -9.1738738e-06    1.4345298e-03   -2.0064899e-05    2.0397867e+02
  -4.0161429e+01    6.1436134e+00    9.1604187e-01    2.7831693e+02    0.0000000e+00    2.5812514e-04    5.4779635e+02    5.7714494e+02    5.3021950e+02    5.0000000e+02    5.0000000e+02    5.0000000e+02    1.5100627e+06    3.9007851e+02    4.2836558e+02    2.2763775e-02   -6.0700038e+00   -2.9199556e+03    3.8763367e-03   -1.9127485e+04   -4.8793952e-03   -3.0824243e-04   -2.9383622e-02    2.6123596e-04    8.8603616e+02   -1.6678647e-06   -9.8773739e-06    1.4356680e-03   -2.1235288e-05    2.0583009e+02
  -3.9724356e+01    6.0542142e+00    8.9850986e-01    2.7004082e+02    0.0000000e+00    2.5573583e-04    5.4997847e+02    5.7801707e+02    5.3262361e+02    5.0000000e+02    5.0000000e+02    5.0000000e+02    1.5408367e+06    3.9351059e+02    4.5008806e+02    2.2763775e-02   -6.0361657e+00   -2.9798155e+03    8.5675748e-03   -1.9517041e+04   -5.2860010e-03   -2.2891569e-04   -2.9932812e-02    2.8662147e-04    9.0303529e+02   -4.9410115e-06   -8.9084315e-06    1.4877056e-03   -1.4662873e-05    2.0682164e+02
  -3.9374698e+01    5.9653297e+00    8.9735612e-01    2.6956720e+02    0.0000000e+00    2.5555268e-04    5.5236049e+02    5.8008117e+02    5.3514571e+02    5.0000000e+02    5.0000000e+02    5.0000000e+02    1.5664252e+06    3.9847795e+02    4.7734505e+02    2.2763775e-02   -6.0082354e+00   -3.0251354e+03    1.0663728e-02   -1.9843638e+04   -5.2008471e-03   -9.3211129e-05   -2.8417169e-02    7.2591185e-04    9.1731378e+02    9.4882010e-06   -4.8680652e-06    1.3992870e-03   -6.4931569e-06    2.0855141e+02
  -3.8937625e+01    5.8971125e+00    8.9603629e-01    2.6907615e+02    0.0000000e+00    2.5533428e-04    5.5529388e+02    5.8277263e+02    5.3834593e+02    5.0000000e+02    5.0000000e+02    5.0000000e+02    1.5988766e+06    4.0489185e+02    5.1183775e+02    2.2763775e-02   -5.9707478e+00   -3.0904649e+03    1.7647935e-03   -2.0252980e+04   -4.6772824e-03   -1.9405582e-04   -2.8330779e-02    1.9318046e-04    9.3473309e+02    8.1759077e-06   -9.3330057e-06    1.3755734e-03   -9.4113288e-06    2.1085414e+02
  -3.8587967e+01    5.8934916e+00    8.9371536e-01    2.6821557e+02    0.0000000e+00    2.5494155e-04    5.5777171e+02    5.8496210e+02    5.3983826e+02    5.0000000e+02    5.0000000e+02    5.0000000e+02    1.6260506e+06    4.0984398e+02    5.4114338e+02    2.2763775e-02   -5.9390930e+00   -3.1441112e+03   -5.7388034e-03   -2.0596883e+04   -3.8357429e-03   -7.4743739e-05   -2.8387198e-02   -1.8593606e-04    9.4931474e+02    8.6321346e-06   -4.2159867e-06    1.3430699e-03   -6.3558285e-06    2.1248379e+02
  -3.8150894e+01    5.8753136e+00    8.9126174e-01    2.6706199e+02    0.0000000e+00    2.5456216e-04    5.6081936e+02    5.8660142e+02    5.4306618e+02    5.0000000e+02    5.0000000e+02    5.0000000e+02    1.6599609e+06    4.1631049e+02    5.7819272e+02    2.2763775e-02   -5.8967168e+00   -3.2101871e+03   -3.2250026e-03   -2.1025954e+04   -3.7151648e-03   -7.2115678e-05   -2.9084038e-02   -1.0488684e-04    9.6738732e+02    1.1826948e-05   -4.0118703e-06    1.3633953e-03   -6.3474075e-06    2.1470323e+02
  -3.7801235e+01    5.8671284e+00    8.8975541e-01    2.6638968e+02    0.0000000e+00    2.5436447e-04    5.6332175e+02    5.8870713e+02    5.4559378e+02    5.0000000e+02    5.0000000e+02    5.0000000e+02    1.6886480e+06    4.2169348e+02    6.0961764e+02    2.2763775e-02   -5.8610487e+00   -3.2656097e+03   -3.8607082e-03   -2.1389555e+04   -3.4120940e-03   -7.1002781e-05   -2.9282383e-02   -1.7765064e-04    9.8267540e+02    1.2341963e-05   -4.2553669e-06    1.3521984e-03   -6.1275917e-06    2.1653196e+02
  -3.7364163e+01    5.8726092e+00    8.8810311e-01    2.6578017e+02    0.0000000e+00    2.5403950e-04    5.6651980e+02    5.9124737e+02    5.4894812e+02    5.0000000e+02    5.0000000e+02    5.0000000e+02    1.7240252e+06    4.2851095e+02    6.5061165e+02    2.2763775e-02   -5.8134717e+00   -3.3341247e+03   -5.2010387e-04   -2.1837298e+04   -4.0097456e-03   -1.7753522e-05   -3.0272670e-02    2.9496575e-06    1.0013985e+03    5.5729511e-06   -3.3162086e-06    1.4026280e-03   -3.6304334e-06    2.1879650e+02
  -3.7014504e+01    5.6907840e+00    8.9144246e-01    2.6724440e+02    0.0000000e+00    2.5457896e-04    5.6821223e+02    5.9335813e+02    5.5153905e+02    5.0000000e+02    5.0000000e+02    5.0000000e+02    1.7542010e+06    4.3518866e+02    6.7730519e+02    2.2763775e-02   -5.7734249e+00   -3.3923092e+03   -2.1692892e-03   -2.2219880e+04   -4.8853372e-03   -1.1876877e-04   -3.0286958e-02   -1.3846542e-04    1.0174189e+03    8.1094735e-07   -6.4875379e-06    1.4157075e-03   -8.5838405e-06    2.2183965e+02
  -3.6577431e+01    5.6608547e+00    8.9070186e-01    2.6669558e+02    0.0000000e+00    2.5457108e-04    5.7135645e+02    5.9590423e+02    5.5495807e+02    5.0000000e+02    5.0000000e+02    5.0000000e+02    1.7913757e+06    4.4259924e+02    7.2046965e+02    2.2763775e-02   -5.7207827e+00   -3.4639593e+03    8.9348192e-03   -2.2690679e+04   -5.4751663e-03   -2.3741450e-04   -2.9638788e-02    4.0487388e-04    1.0370943e+03   -5.1852300e-06   -8.8603708e-06    1.3956546e-03   -1.3619755e-05    2.2441942e+02
  -3.6227773e+01    5.5600088e+00    8.7767233e-01    2.6084965e+02    0.0000000e+00    2.5273487e-04    5.7336816e+02    5.9727963e+02    5.5703102e+02    5.0000000e+02    5.0000000e+02    5.0000000e+02    1.8230530e+06    4.4604341e+02    7.4526299e+02    2.2763775e-02   -5.6765870e+00   -3.5253154e+03    1.0013421e-02   -2.3092093e+04   -5.9814004e-03   -2.1534455e-04   -3.1640388e-02    8.3949632e-06    1.0547218e+03   -7.4613027e-06   -1.0871396e-05    1.5336733e-03   -1.5386966e-05    2.2535497e+02
  -3.5790700e+01    5.4545761e+00    8.7319995e-01    2.5894533e+02    0.0000000e+00    2.5202480e-04    5.7650007e+02    5.9973225e+02    5.6039817e+02    5.0000000e+02    5.0000000e+02    5.0000000e+02    1.8619104e+06    4.5281223e+02    7.8854941e+02    2.2763775e-02   -5.6188572e+00   -3.5966681e+03    1.7684467e-02   -2.3586180e+04   -6.1289103e-03   -2.1568862e-04   -2.9876316e-02    1.0685003e-03    1.0760656e+03    9.1023170e-06   -1.0978281e-05    1.4402094e-03   -8.7076513e-06    2.2751870e+02
  -3.5441042e+01    5.3804330e+00    8.7195904e-01    2.5837178e+02    0.0000000e+00    2.5189086e-04    5.7909011e+02    6.0188758e+02    5.6319096e+02    5.0000000e+02    5.0000000e+02    5.0000000e+02    1.8953293e+06    4.5900981e+02    8.2624971e+02    2.2763775e-02   -5.5706136e+00   -3.6630073e+03   -9.8917276e-03   -2.4008665e+04   -5.1769229e-03   -2.3750907e-04   -2.9297862e-02   -3.8133848e-04    1.0939774e+03    1.0833523e-05   -1.2522023e-05    1.3835644e-03   -8.7714669e-06    2.2964005e+02
  -3.5003969e+01    5.3737333e+00    8.6948043e-01    2.5757087e+02    0.0000000e+00    2.5139270e-04    5.8236979e+02    6.0442383e+02    5.6577387e+02    5.0000000e+02    5.0000000e+02    5.0000000e+02    1.9364896e+06    4.6643745e+02    8.7421222e+02    2.2763775e-02   -5.5067616e+00   -3.7447087e+03   -8.1783704e-03   -2.4528722e+04   -4.6876303e-03   -1.9444619e-04   -3.0069970e-02   -1.4362306e-04    1.1159261e+03    8.2218644e-06   -1.0887043e-05    1.3965986e-03   -8.5302684e-06    2.3205784e+02
  -3.4654311e+01    5.3547849e+00    8.6614041e-01    2.5585208e+02    0.0000000e+00    2.5099010e-04    5.8506204e+02    6.0628862e+02    5.6844406e+02    5.0000000e+02    5.0000000e+02    5.0000000e+02    1.9714484e+06    4.7245384e+02    9.1420653e+02    2.2763775e-02   -5.4533337e+00   -3.8124097e+03   -1.4626358e-02   -2.4971826e+04   -4.4374167e-03   -1.6564559e-04   -3.0619781e-02   -6.8397271e-04    1.1345733e+03    1.0644063e-05   -9.4401820e-06    1.4100449e-03   -8.3114800e-06    2.3396555e+02
  -3.4217238e+01    5.3454876e+00    8.6428198e-01    2.5516311e+02    0.0000000e+00    2.5062823e-04    5.8839945e+02    6.0892579e+02    5.7203877e+02    5.0000000e+02    5.0000000e+02    5.0000000e+02    2.0145331e+06    4.8039735e+02    9.6584236e+02    2.2763775e-02   -5.3828110e+00   -3.8960526e+03   -6.5740806e-03   -2.5517062e+04   -4.3362017e-03   -8.1656457e-05   -3.1398706e-02   -1.8616340e-04    1.1573993e+03    1.5363502e-05   -5.9871279e-06    1.4280738e-03   -6.5359940e-06    2.3658425e+02
  -3.3867580e+01    5.3327059e+00    8.6205899e-01    2.5415604e+02    0.0000000e+00    2.5034384e-04    5.9114377e+02    6.1112450e+02    5.7476691e+02    5.0000000e+02    5.0000000e+02    5.0000000e+02    2.0513765e+06    4.8682352e+02    1.0091661e+03    2.2763775e-02   -5.3238612e+00   -3.9668689e+03   -8.9207596e-03   -2.5984194e+04   -4.4873033e-03   -1.0730626e-04   -3.1975975e-02   -5.0851344e-04    1.1769450e+03    1.1915177e-05   -6.0382223e-06    1.4472580e-03   -9.0047958e-06    2.3863834e+02
  -3.3430507e+01    5.3247286e+00    8.6099692e-01    2.5377647e+02    0.0000000e+00    2.5012002e-04    5.9458392e+02    6.1382406e+02    5.7842496e+02    5.0000000e+02    5.0000000e+02    5.0000000e+02    2.0965683e+06    4.9530428e+02    1.0653592e+03    2.2763775e-02   -5.2460997e+00   -4.0547321e+03    3.4476403e-03   -2.6556031e+04   -4.9431719e-03   -1.3446554e-04   -3.2506618e-02    2.4702848e-04    1.2007861e+03    3.2350080e-06   -5.3408813e-06    1.4670403e-03   -1.1491064e-05    2.4143213e+02
  -3.3080848e+01    5.1220278e+00    8.6415878e-01    2.5525706e+02    0.0000000e+00    2.5059056e-04    5.9645087e+02    6.1608089e+02    5.8120560e+02    5.0000000e+02    5.0000000e+02    5.0000000e+02    2.1354155e+06    5.0336469e+02    1.1037125e+03    2.2763775e-02   -5.1811592e+00   -4.1295989e+03   -3.8572985e-03   -2.7048530e+04   -6.0056273e-03   -2.1564643e-04   -3.1482095e-02   -3.0612756e-04    1.2213591e+03   -1.2019715e-07   -5.5384533e-06    1.4377800e-03   -1.7038645e-05    2.4493256e+02
  -3.2643776e+01    5.1006758e+00    8.6122918e-01    2.5372072e+02    0.0000000e+00    2.5028648e-04    5.9978358e+02    6.1882736e+02    5.8486931e+02    5.0000000e+02    5.0000000e+02    5.0000000e+02    2.1833959e+06    5.1191516e+02    1.1611462e+03    2.2763775e-02   -5.0963063e+00   -4.2231321e+03   -1.0632236e-03   -2.7655623e+04   -6.3217788e-03   -2.8527481e-04   -3.0401419e-02    1.1116015e-04    1.2467327e+03   -2.0119614e-06   -6.0504535e-06    1.3801050e-03   -1.9355979e-05    2.4774505e+02
  -3.2294117e+01    5.0054353e+00    8.5077352e-01    2.4910111e+02    0.0000000e+00    2.4876473e-04    6.0226930e+02    6.2139766e+02    5.8731796e+02    5.0000000e+02    5.0000000e+02    5.0000000e+02    2.2236786e+06    5.1677968e+02    1.2004734e+03    2.2763775e-02   -5.0257056e+00   -4.3002456e+03    1.4139128e-02   -2.8166596e+04   -6.7717661e-03   -3.3025586e-04   -3.3056067e-02    6.7421824e-04    1.2689821e+03    9.7183201e-07   -1.0174017e-05    1.5605478e-03   -2.0990148e-05    2.4901658e+02
  -3.1857044e+01    4.8808868e+00    8.4592673e-01    2.4713311e+02    0.0000000e+00    2.4798540e-04    6.0567293e+02    6.2427564e+02    5.9099105e+02    5.0000000e+02    5.0000000e+02    5.0000000e+02    2.2737737e+06    5.2492988e+02    1.2597053e+03    2.2763775e-02   -4.9336023e+00   -4.3921627e+03   -1.3386349e-01   -2.8803653e+04   -7.2588714e-03    9.7648085e-05   -3.2095379e-02   -3.5796784e-03    1.2964348e+03    1.6908242e-05   -5.8534209e-06    1.5047149e-03    7.5203704e-06    2.5152088e+02
  -3.1507386e+01    4.7838615e+00    8.4369103e-01    2.4613004e+02    0.0000000e+00    2.4769578e-04    6.0846890e+02    6.2590901e+02    5.9399793e+02    5.0000000e+02    5.0000000e+02    5.0000000e+02    2.3162767e+06    5.3219562e+02    1.3107148e+03    2.2763775e-02   -4.8571351e+00   -4.4757368e+03   -7.1395034e-02   -2.9341425e+04   -6.3444189e-03    1.3475252e-04   -3.1408720e-02   -2.1102899e-03    1.3191018e+03    8.9686448e-06   -4.1478287e-06    1.4443473e-03    1.0557454e-05    2.5387846e+02
  -3.1070313e+01    4.7607751e+00    8.4071154e-01    2.4506919e+02    0.0000000e+00    2.4714163e-04    6.1202860e+02    6.2887063e+02    5.9700278e+02    5.0000000e+02    5.0000000e+02    5.0000000e+02    2.3693876e+06    5.4119858e+02    1.3764506e+03    2.2763775e-02   -4.7567210e+00   -4.5813082e+03    7.1603007e-02   -3.0012411e+04   -5.8405841e-03    1.2234889e-04   -3.2164431e-02    2.5120512e-03    1.3473334e+03   -1.3730493e-06   -4.4893521e-06    1.4538140e-03    9.2273754e-06    2.5671799e+02
  -3.0720655e+01    4.7328365e+00    8.3658048e-01    2.4294043e+02    0.0000000e+00    2.4664555e-04    6.1491668e+02    6.3088489e+02    5.9992695e+02    5.0000000e+02    5.0000000e+02    5.0000000e+02    2.4139043e+06    5.4834056e+02    1.4303972e+03    2.2763775e-02   -4.6732077e+00   -4.6678936e+03   -5.1353292e-02   -3.0576396e+04   -5.7819486e-03   -7.0657353e-05   -3.2948653e-02   -1.7217905e-03    1.3709927e+03    6.7456632e-06   -7.7746066e-06    1.4872298e-03   -2.4009755e-06    2.5890894e+02
  -3.0283582e+01    4.7158062e+00    8.3445132e-01    2.4213278e+02    0.0000000e+00    2.4624689e-04    6.1851234e+02    6.3396536e+02    6.0378590e+02    5.0000000e+02    5.0000000e+02    5.0000000e+02    2.4692763e+06    5.5795856e+02    1.5009347e+03    2.2763775e-02   -4.5637810e+00   -4.7753998e+03    1.0543580e-02   -3.1277186e+04   -5.7306649e-03   -2.1963702e-04   -3.3845764e-02    4.0477651e-04    1.4002704e+03    1.3949019e-05   -1.0190798e-05    1.5172018e-03   -1.0402753e-05    2.6200847e+02
  -2.9933924e+01    4.7024022e+00    8.3207170e-01    2.4107905e+02    0.0000000e+00    2.4592976e-04    6.2144219e+02    6.3689455e+02    6.0677554e+02    5.0000000e+02    5.0000000e+02    5.0000000e+02    2.5162150e+06    5.6571527e+02    1.5595048e+03    2.2763775e-02   -4.4727984e+00   -4.8658145e+03   -7.7128193e-03   -3.1872198e+04   -5.7461804e-03   -1.3423062e-04   -3.4447315e-02   -2.1682803e-04    1.4251067e+03    1.3182172e-05   -7.7344087e-06    1.5366337e-03   -4.7659338e-06    2.6444437e+02
  -2.9496851e+01    4.6976256e+00    8.2971352e-01    2.4016031e+02    0.0000000e+00    2.4551506e-04    6.2515400e+02    6.4041159e+02    6.1067633e+02    5.0000000e+02    5.0000000e+02    5.0000000e+02    2.5744706e+06    5.7570782e+02    1.6356243e+03    2.2763775e-02   -4.3535561e+00   -4.9789344e+03   -5.4520737e-03   -3.2609429e+04   -6.4960780e-03   -2.8273679e-05   -3.5697778e-02   -5.5909061e-05    1.4557971e+03    7.8805162e-06   -4.2639481e-06    1.5989009e-03    1.6104424e-06    2.6758013e+02
  -2.9147193e+01    4.6923220e+00    8.2734459e-01    2.3911623e+02    0.0000000e+00    2.4516496e-04    6.2815788e+02    6.4325352e+02    6.1369988e+02    5.0000000e+02    5.0000000e+02    5.0000000e+02    2.6238823e+06    5.8381797e+02    1.6986287e+03    2.2763775e-02   -4.2544859e+00   -5.0744580e+03   -1.4448362e-02   -3.3235594e+04   -6.5718456e-03    2.6352772e-04   -3.4554943e-02   -4.5898445e-04    1.4818778e+03   -3.3419050e-07    3.4594427e-06    1.5463772e-03    1.5500931e-05    2.7008613e+02
  -2.8710120e+01    4.4706863e+00    8.2929844e-01    2.4018815e+02    0.0000000e+00    2.4536935e-04    6.3107866e+02    6.4661977e+02    6.1764119e+02    5.0000000e+02    5.0000000e+02    5.0000000e+02    2.6850300e+06    5.9544576e+02    1.7715539e+03    2.2763775e-02   -4.1248029e+00   -5.1930434e+03   -3.0946931e-03   -3.4009679e+04   -7.8665046e-03    2.8130059e-04   -3.3458848e-02   -1.3268178e-05    1.5140682e+03   -1.4879349e-06    2.2857754e-06    1.5140446e-03    2.0971072e-05    2.7454954e+02
  -2.8360461e+01    4.4270185e+00    8.2652802e-01    2.3877229e+02    0.0000000e+00    2.4510610e-04    6.3399596e+02    6.4934581e+02    6.2071455e+02    5.0000000e+02    5.0000000e+02    5.0000000e+02    2.7369310e+06    6.0377418e+02    1.8363139e+03    2.2763775e-02   -4.0176338e+00   -5.2935717e+03   -1.1209870e-01   -3.4667644e+04   -7.9246230e-03   -2.3487069e-05   -3.2798660e-02   -3.2489954e-03    1.5415354e+03   -4.1544525e-06   -3.0859754e-06    1.4762990e-03    9.4791353e-07    2.7716365e+02
  -2.7923389e+01    4.2996817e+00    8.1215933e-01    2.3307430e+02    0.0000000e+00    2.4276621e-04    6.3758210e+02    6.5130028e+02    6.2443197e+02    5.0000000e+02    5.0000000e+02    5.0000000e+02    2.8010426e+06    6.1032405e+02    1.9047141e+03    2.2763775e-02   -3.8776340e+00   -5.4153813e+03   -2.4689317e-02   -3.5480325e+04   -8.8211563e-03   -2.8839061e-04   -3.5303330e-02   -1.0441101e-03    1.5763975e+03   -1.4078316e-05   -1.3719806e-05    1.6305631e-03   -1.2898481e-05    2.7845470e+02
  -2.7573730e+01    4.1857454e+00    8.1073647e-01    2.3245717e+02    0.0000000e+00    2.4257276e-04    6.4060916e+02    6.5432901e+02    6.2761947e+02    5.0000000e+02    5.0000000e+02    5.0000000e+02    2.8550821e+06    6.1924316e+02    1.9751427e+03    2.2763775e-02   -3.7625143e+00   -5.5134381e+03    6.3875284e-02   -3.6168786e+04   -9.2325451e-03   -2.9547616e-04   -3.4322713e-02    1.9414296e-03    1.6062094e+03   -1.3635250e-07   -1.2770661e-05    1.5691346e-03   -1.2238804e-05    2.8125038e+02
  -2.7136657e+01    4.1093840e+00    8.0849924e-01    2.3160170e+02    0.0000000e+00    2.4218440e-04    6.4444954e+02    6.5812866e+02    6.3162768e+02    5.0000000e+02    5.0000000e+02    5.0000000e+02    2.9227781e+06    6.3043450e+02    2.0658410e+03    2.2763775e-02   -3.6120777e+00   -5.6500809e+03    3.5253277e-02   -3.7022698e+04   -8.9480415e-03   -2.5861983e-04   -3.4568507e-02    1.1857410e-03    1.6421044e+03    5.7781231e-06   -1.0464612e-05    1.5682998e-03   -1.1927930e-05    2.8468556e+02
  -2.6786999e+01    4.0938523e+00    8.0659635e-01    2.3088656e+02    0.0000000e+00    2.4186949e-04    6.4756858e+02    6.6122262e+02    6.3480503e+02    5.0000000e+02    5.0000000e+02    5.0000000e+02    2.9799616e+06    6.3953500e+02    2.1409563e+03    2.2763775e-02   -3.4873074e+00   -5.7618581e+03    1.6080326e-02   -3.7746782e+04   -8.5649544e-03   -1.9000590e-04   -3.4543205e-02    4.0156065e-04    1.6724526e+03   -4.4843492e-06   -8.7769386e-06    1.5540786e-03   -8.4025453e-06    2.8744521e+02
  -2.6349926e+01    4.0888293e+00    8.0350833e-01    2.2975544e+02    0.0000000e+00    2.4130460e-04    6.5146708e+02    6.6496504e+02    6.3854963e+02    5.0000000e+02    5.0000000e+02    5.0000000e+02    3.0506281e+06    6.5077443e+02    2.2363032e+03    2.2763775e-02   -3.3243404e+00   -5.9001320e+03    5.8205562e-03   -3.8640742e+04   -7.7488215e-03   -1.1514230e-04   -3.5633932e-02    2.8514451e-04    1.7098102e+03    8.2270677e-06   -7.0146510e-06    1.5604666e-03   -5.1433825e-06    2.9076693e+02
  -2.6000268e+01    4.0425532e+00    8.0225257e-01    2.2918970e+02    0.0000000e+00    2.4115416e-04    6.5460924e+02    6.6822707e+02    6.4166616e+02    5.0000000e+02    5.0000000e+02    5.0000000e+02    3.1108696e+06    6.6053610e+02    2.3169251e+03    2.2763775e-02   -3.1893132e+00   -6.0157253e+03   -1.7027874e-03   -3.9404597e+04   -7.7098129e-03    1.1521266e-04   -3.6419675e-02   -1.6539518e-04    1.7416844e+03    1.3411780e-05   -1.7917677e-06    1.5854095e-03    8.5912072e-06    2.9377518e+02
  -2.5720541e+01    4.0401712e+00    7.9973392e-01    2.2813297e+02    0.0000000e+00    2.4075937e-04    6.5714468e+02    6.7124364e+02    6.4424601e+02    5.0000000e+02    5.0000000e+02    5.0000000e+02    3.1591587e+06    6.6789789e+02    2.3813239e+03    2.2763775e-02   -3.0782369e+00   -6.1104495e+03    8.7812471e-03   -4.0015656e+04   -7.6813486e-03    2.3712577e-04   -3.6656713e-02    5.9393730e-04    1.7671994e+03    1.7327245e-05    5.7293377e-07    1.5842905e-03    1.6343466e-05    2.9589759e+02
  -2.5370883e+01    4.0284266e+00    7.9738818e-01    2.2721081e+02    0.0000000e+00    2.4036457e-04    6.6027508e+02    6.7321316e+02    6.4755487e+02    5.0000000e+02    5.0000000e+02    5.0000000e+02    3.2198334e+06    6.7744390e+02    2.4637256e+03    2.2763775e-02   -2.9345909e+00   -6.2274511e+03    9.3215890e-03   -4.0783957e+04   -7.9077645e-03    3.6708509e-04   -3.7067081e-02    3.0715597e-04    1.7991470e+03    1.8966329e-05    3.2085766e-06    1.5984934e-03    2.4793041e-05    2.9871984e+02
  -2.5091156e+01    4.0309921e+00    7.9480223e-01    2.2609620e+02    0.0000000e+00    2.3998525e-04    6.6282244e+02    6.7557224e+02    6.5018025e+02    5.0000000e+02    5.0000000e+02    5.0000000e+02    3.2698572e+06    6.8499130e+02    2.5310861e+03    2.2763775e-02   -2.8165223e+00   -6.3242099e+03    1.0193698e-02   -4.1417805e+04   -8.4057211e-03    6.8045139e-04   -3.5888938e-02    2.2959636e-04    1.8254968e+03    1.5381966e-05    9.4791741e-06    1.5574777e-03    4.0581485e-05    3.0086856e+02
  -2.4741498e+01    4.0165935e+00    7.9309751e-01    2.2545961e+02    0.0000000e+00    2.3967483e-04    6.6603674e+02    6.7863146e+02    6.5350255e+02    5.0000000e+02    5.0000000e+02    5.0000000e+02    3.3328176e+06    6.9506249e+02    2.6192247e+03    2.2763775e-02   -2.6639112e+00   -6.4457676e+03    2.9221725e-02   -4.2214958e+04   -8.9115502e-03    6.6342080e-04   -3.5001401e-02    1.1561654e-03    1.8585789e+03    6.1194641e-06    5.9549114e-06    1.5141325e-03    4.2946190e-05    3.0383696e+02
  -2.4461771e+01    4.0097237e+00    7.9126159e-01    2.2467440e+02    0.0000000e+00    2.3940338e-04    6.6857700e+02    6.8160188e+02    6.5613491e+02    5.0000000e+02    5.0000000e+02    5.0000000e+02    3.3847424e+06    7.0311119e+02    2.6903504e+03    2.2763775e-02   -2.5384435e+00   -6.5463141e+03    1.4960577e-02   -4.2872841e+04   -9.0752517e-03    8.5589091e-04   -3.4528723e-02    1.5751335e-04    1.8858914e+03    8.0807420e-08    8.9067669e-06    1.4843040e-03    5.5080418e-05    3.0619598e+02
  -2.4112113e+01    3.7760167e+00    7.9255122e-01    2.2562681e+02    0.0000000e+00    2.3943432e-04    6.7100065e+02    6.8347619e+02    6.5951276e+02    5.0000000e+02    5.0000000e+02    5.0000000e+02    3.4495006e+06    7.1431209e+02    2.7718349e+03    2.2763775e-02   -2.3763494e+00   -6.6717733e+03    3.6799681e-02   -4.3692793e+04   -1.0090456e-02    7.4028315e-04   -3.3553497e-02    1.2092975e-03    1.9198980e+03   -5.4605267e-06    2.3789944e-06    1.4296699e-03    4.9023133e-05    3.1027200e+02
  -2.3675040e+01    3.7475218e+00    7.8978456e-01    2.2423015e+02    0.0000000e+00    2.3913800e-04    6.7493751e+02    6.8702811e+02    6.6365556e+02    5.0000000e+02    5.0000000e+02    5.0000000e+02    3.5317756e+06    7.2739816e+02    2.8881714e+03    2.2763775e-02   -2.1659039e+00   -6.8300157e+03    6.1785311e-02   -4.4735434e+04   -1.0406296e-02    1.3391379e-03   -3.3005120e-02    1.8503162e-03    1.9631184e+03   -3.1008353e-06    4.2205997e-06    1.3914405e-03    8.6361287e-05    3.1411978e+02
  -2.3325382e+01    3.6549614e+00    7.8790616e-01    2.2338863e+02    0.0000000e+00    2.3889201e-04    6.7813324e+02    6.9033436e+02    6.6698356e+02    5.0000000e+02    5.0000000e+02    5.0000000e+02    3.6024806e+06    7.3823817e+02    2.9848690e+03    2.2763775e-02   -1.9919128e+00   -6.9656171e+03    4.2290779e-02   -4.5631855e+04   -1.0444977e-02    1.8464890e-04   -3.7416692e-02    1.5428698e-03    2.0020393e+03   -6.0267289e-06   -1.6559097e-06    1.6464763e-03    1.2201749e-05    3.1733716e+02
  -2.3045655e+01    3.5854899e+00    7.7927722e-01    2.2041890e+02    0.0000000e+00    2.3728281e-04    6.8079825e+02    6.9355253e+02    6.6959602e+02    5.0000000e+02    5.0000000e+02    5.0000000e+02    3.6586794e+06    7.4310541e+02    3.0486163e+03    2.2763775e-02   -1.8489882e+00   -7.0729593e+03   -4.0162234e-02   -4.6344629e+04   -1.1070025e-02    1.2612086e-04   -3.6984987e-02   -1.2306128e-03    2.0315014e+03   -2.2750401e-07   -7.1242387e-06    1.6198077e-03    6.1210812e-06    3.1800390e+02
  -2.2695997e+01    3.5063426e+00    7.7461752e-01    2.1854724e+02    0.0000000e+00    2.3654432e-04    6.8406794e+02    6.9701925e+02    6.7291658e+02    5.0000000e+02    5.0000000e+02    5.0000000e+02    3.7291756e+06    7.5272094e+02    3.1439667e+03    2.2763775e-02   -1.6654910e+00   -7.2047412e+03   -5.8195646e-02   -4.7240013e+04   -1.3063942e-02    7.7028040e-05   -3.5666423e-02   -1.4245770e-03    2.0701092e+03   -1.9214817e-06   -4.1590647e-06    1.5587655e-03    5.8269199e-06    3.2050465e+02
  -2.2416270e+01    3.4698193e+00    7.7304967e-01    2.1801375e+02    0.0000000e+00    2.3625626e-04    6.8667602e+02    6.9999275e+02    6.7554673e+02    5.0000000e+02    5.0000000e+02    5.0000000e+02    3.7874671e+06    7.6141681e+02    3.2255086e+03    2.2763775e-02   -1.5151292e+00   -7.3213537e+03   -2.7301765e-02   -4.7976474e+04   -1.3186144e-02    2.7843044e-05   -3.5684705e-02   -7.9845997e-04    2.1009644e+03    3.9029832e-06   -5.1846517e-06    1.5525068e-03    3.6034594e-06    3.2298221e+02
  -2.2066612e+01    3.4361419e+00    7.7042389e-01    2.1700716e+02    0.0000000e+00    2.3580356e-04    6.8998997e+02    7.0371445e+02    6.7883510e+02    5.0000000e+02    5.0000000e+02    5.0000000e+02    3.8607003e+06    7.7217103e+02    3.3294849e+03    2.2763775e-02   -1.3211220e+00   -7.4655677e+03   -7.6162466e-03   -4.8902035e+04   -1.3149023e-02   -1.2083648e-05   -3.6040314e-02   -2.4175323e-04    2.1396229e+03    6.0595993e-06   -4.4314437e-06    1.5642862e-03    2.1458835e-06    3.2593664e+02
  -2.1786885e+01    3.4179120e+00    7.7005876e-01    2.1692117e+02    0.0000000e+00    2.3572056e-04    6.9263687e+02    7.0673368e+02    6.8141941e+02    5.0000000e+02    5.0000000e+02    5.0000000e+02    3.9213334e+06    7.8169698e+02    3.4176960e+03    2.2763775e-02   -1.1619264e+00   -7.5817168e+03    8.1242895e-02   -4.9671152e+04   -1.2563343e-02   -2.5890063e-04   -3.6616317e-02    2.3234720e-03    2.1716750e+03    7.4984798e-06   -4.0705542e-06    1.5830602e-03   -5.7418773e-06    3.2873872e+02
  -2.1437227e+01    3.4061239e+00    7.6842111e-01    2.1641387e+02    0.0000000e+00    2.3538785e-04    6.9592070e+02    7.1051158e+02    6.8518297e+02    5.0000000e+02    5.0000000e+02    5.0000000e+02    3.9965610e+06    7.9302391e+02    3.5265904e+03    2.2763775e-02   -9.5647611e-01   -7.7293448e+03    2.4821030e-02   -5.0622631e+04   -1.1330451e-02   -1.5255015e-04   -3.8257064e-02    7.2729587e-04    2.2113569e+03    8.9612117e-06   -9.8919686e-07    1.6070018e-03   -5.6412666e-07    3.3194535e+02
  -2.1157501e+01    3.3960929e+00    7.6645598e-01    2.1567347e+02    0.0000000e+00    2.3505329e-04    6.9856328e+02    7.1349783e+02    6.8707999e+02    5.0000000e+02    5.0000000e+02    5.0000000e+02    4.0583296e+06    8.0199244e+02    3.6148793e+03    2.2763775e-02   -7.8793061e-01   -7.8490014e+03    4.0849317e-03   -5.1405308e+04   -1.1295566e-02   -9.5324627e-05   -3.9012760e-02   -1.9862791e-05    2.2439341e+03    9.2907437e-06    1.1240291e-06    1.6380402e-03    2.3155063e-06    3.3442449e+02
  -2.0807842e+01    3.3692538e+00    7.6332032e-01    2.1436041e+02    0.0000000e+00    2.3455823e-04    7.0188633e+02    7.1723523e+02    6.9050018e+02    5.0000000e+02    5.0000000e+02    5.0000000e+02    4.1369586e+06    8.1318189e+02    3.7271260e+03    2.2763775e-02   -5.7066620e-01   -8.0003915e+03   -1.3681343e-03   -5.2401057e+04   -1.1647509e-02    7.5935091e-05   -3.9935847e-02   -3.0235828e-06    2.2853309e+03    1.2234339e-05    3.1511844e-06    1.6827543e-03    1.0341187e-05    3.3746514e+02
  -2.0528116e+01    3.3468379e+00    7.6219243e-01    2.1397740e+02    0.0000000e+00    2.3435737e-04    7.0454254e+02    7.2022013e+02    6.9391560e+02    5.0000000e+02    5.0000000e+02    5.0000000e+02    4.2011044e+06    8.2272129e+02    3.8207614e+03    2.2763775e-02   -3.9261910e-01   -8.1249823e+03   -8.0246113e-03   -5.3213647e+04   -1.1902794e-02    3.6494686e-04   -3.9824901e-02   -2.7809756e-04    2.3191305e+03    1.7476738e-05    7.7227571e-06    1.6739043e-03    2.4544597e-05    3.4017855e+02
  -2.0178457e+01    3.3317460e+00    7.5931974e-01    2.1288313e+02    0.0000000e+00    2.3384941e-04    7.0787782e+02    7.2393924e+02    6.9714639e+02    5.0000000e+02    5.0000000e+02    5.0000000e+02    4.2825525e+06    8.3418700e+02    3.9376993e+03    2.2763775e-02   -1.6311652e-01   -8.2822876e+03    9.9738171e-04   -5.4244998e+04   -1.2505438e-02    2.5834386e-04   -3.7952518e-02    9.0633809e-05    2.3619628e+03    2.5477100e-05    3.5596809e-06    1.6020612e-03    2.3183647e-05    3.4330369e+02
  -1.9898731e+01    3.3200173e+00    7.5726948e-01    8.4806271e+02    0.0000000e+00    5.8392831e-05    7.1049110e+02    7.2424879e+02    7.0010232e+02    5.0000000e+02    5.0000000e+02    5.0000000e+02    4.3484424e+06    1.0499550e+03    5.0195340e+03    2.2763775e-02    2.4911786e-02   -8.4110355e+03    5.7753716e-03   -5.5079265e+04   -1.5512946e-02    7.1884572e-04   -3.6068317e-02    2.8654711e-04    2.3960157e+03    1.2546811e-05    8.3727827e-06    1.5207774e-03    3.9665844e-05    8.6553428e+01
  -1.9745629e+01    3.2343224e+00    7.4155265e-01    8.2342723e+02    0.0000000e+00    5.7668592e-05    7.1160849e+02    7.2574622e+02    7.0071485e+02    5.0000000e+02    5.0000000e+02    5.0000000e+02    4.3835761e+06    1.0478374e+03    5.0362916e+03    2.2763775e-02    1.5331040e-01   -8.4562457e+03    1.4475699e-02   -5.5541329e+04   -1.4554170e-02    2.2680180e-04   -3.5826361e-02    6.4734331e-05    2.4149220e+03    1.1270863e-05    8.5453289e-07    1.4945425e-03    1.3958370e-05    8.6131416e+01
  -1.9660573e+01    3.1990031e+00    7.3325452e-01    8.0994774e+02    0.0000000e+00    5.7323458e-05    7.1228190e+02    7.2651484e+02    7.0125311e+02    5.0000000e+02    5.0000000e+02    5.0000000e+02    4.4039949e+06    1.0469376e+03    5.0480805e+03    2.2763775e-02    2.2485834e-01   -8.4977620e+03   -2.7321121e-03   -5.5796315e+04   -1.4600346e-02    1.5813409e-04   -3.5377090e-02    3.0320633e-04    2.4255625e+03    1.3037124e-05   -4.1013796e-07    1.4809254e-03    1.0882748e-05    8.5916345e+01
  -1.9592528e+01    3.1839937e+00    7.2687450e-01    7.9878204e+02    0.0000000e+00    5.7112216e-05    7.1283058e+02    7.2712931e+02    7.0158491e+02    5.0000000e+02    5.0000000e+02    5.0000000e+02    4.4205745e+06    1.0463618e+03    5.0584160e+03    2.2763775e-02    2.8221202e-01   -8.5359197e+03   -2.9591796e-03   -5.6001903e+04   -1.4594141e-02    1.8568548e-04   -3.5128714e-02    1.8223185e-04    2.4342468e+03    1.4625478e-05    6.0646994e-07    1.4737500e-03    1.2924768e-05    8.5757249e+01
  -1.9401151e+01    3.1935489e+00    7.0973586e-01    7.7141409e+02    0.0000000e+00    5.6383292e-05    7.1437709e+02    7.2882749e+02    7.0305940e+02    5.0000000e+02    5.0000000e+02    5.0000000e+02    4.4672898e+06    1.0449881e+03    5.0887233e+03    2.2763775e-02    4.4421418e-01   -8.6438493e+03    3.0982060e-03   -5.6581716e+04   -1.4452029e-02    1.7646348e-04   -3.4848708e-02    5.8528357e-05    2.4587339e+03    1.5669206e-05    5.9847149e-07    1.4568963e-03    1.1109857e-05    8.5334987e+01
  -1.9316094e+01    3.2146362e+00    7.0253538e-01    7.5903510e+02    0.0000000e+00    5.6137982e-05    7.1505243e+02    7.2957143e+02    7.0397587e+02    5.0000000e+02    5.0000000e+02    5.0000000e+02    4.4879286e+06    1.0445192e+03    5.1025579e+03    2.2763775e-02    5.1651200e-01   -8.6869125e+03    1.1756623e-03   -5.6841571e+04   -1.4313620e-02    1.6121890e-04   -3.4638538e-02    6.1633210e-05    2.4696168e+03    1.4722694e-05    4.7477353e-07    1.4410355e-03    1.0632682e-05    8.5164244e+01
  -1.9248049e+01    3.2324692e+00    6.9716338e-01    7.4981166e+02    0.0000000e+00    5.5957107e-05    7.1559630e+02    7.3015711e+02    7.0490344e+02    5.0000000e+02    5.0000000e+02    5.0000000e+02    4.5043935e+06    1.0443115e+03    5.1145419e+03    2.2763775e-02    5.7447946e-01   -8.7189998e+03   -2.4481987e-04   -5.7050315e+04   -1.4191323e-02    1.8406055e-04   -3.4454758e-02    4.2270329e-05    2.4783173e+03    1.4628564e-05    8.6533561e-07    1.4273654e-03    1.1673062e-05    8.5043835e+01
  -1.9193613e+01    3.2480843e+00    6.9261946e-01    7.4211964e+02    0.0000000e+00    5.5797977e-05    7.1600918e+02    7.3061884e+02    7.0523609e+02    5.0000000e+02    5.0000000e+02    5.0000000e+02    4.5175767e+06    1.0439788e+03    5.1227769e+03    2.2763775e-02    6.2094657e-01   -8.7434573e+03   -9.2898283e-05   -5.7218277e+04   -1.4185921e-02    2.0341701e-04   -3.4272416e-02    8.0845383e-05    2.4852976e+03    1.5493077e-05    1.1960394e-06    1.4188875e-03    1.2524029e-05    8.4935220e+01
  -1.9040511e+01    3.2598817e+00    6.8053799e-01    7.2327944e+02    0.0000000e+00    5.5271681e-05    7.1717471e+02    7.3186128e+02    7.0605378e+02    5.0000000e+02    5.0000000e+02    5.0000000e+02    4.5545445e+06    1.0433249e+03    5.1473938e+03    2.2763775e-02    7.5206970e-01   -8.8091213e+03    2.3636098e-03   -5.7689542e+04   -1.4199959e-02    2.1266505e-04   -3.3758248e-02    6.4601914e-05    2.5048334e+03    1.7928858e-05    1.2390428e-06    1.3973548e-03    1.3185725e-05    8.4657570e+01
  -1.8934191e+01    3.2580231e+00    6.7268941e-01    7.1117784e+02    0.0000000e+00    5.4925517e-05    7.1797487e+02    7.3267526e+02    7.0642299e+02    5.0000000e+02    5.0000000e+02    5.0000000e+02    4.5805328e+06    1.0431201e+03    5.1654621e+03    2.2763775e-02    8.4352221e-01   -8.8570475e+03    2.3252664e-03   -5.8019921e+04   -1.4221591e-02    2.1763710e-04   -3.3515131e-02    4.9759972e-05    2.5185729e+03    1.7755459e-05    1.2628946e-06    1.3887829e-03    1.3539803e-05    8.4492041e+01
  -1.8849134e+01    3.2617411e+00    6.6639043e-01    7.0075245e+02    0.0000000e+00    5.4697126e-05    7.1858341e+02    7.3327845e+02    7.0672164e+02    5.0000000e+02    5.0000000e+02    5.0000000e+02    4.6011334e+06    1.0429057e+03    5.1788820e+03    2.2763775e-02    9.1689749e-01   -8.8969900e+03    1.6203012e-03   -5.8281024e+04   -1.3940279e-02    2.5169931e-04   -3.3977811e-02    9.2606846e-05    2.5295519e+03    1.6278284e-05    2.3991648e-06    1.4217887e-03    1.2965189e-05    8.4360536e+01
  -1.8742814e+01    3.2630455e+00    6.5917535e-01    6.8985045e+02    0.0000000e+00    5.4366417e-05    7.1933356e+02    7.3376916e+02    7.0719407e+02    5.0000000e+02    5.0000000e+02    5.0000000e+02    4.6271082e+06    1.0429935e+03    5.1971108e+03    2.2763775e-02    1.0089010e+00   -8.9484074e+03    2.2412342e-03   -5.8609207e+04   -1.3940585e-02    2.8151470e-04   -3.3633509e-02    5.5819823e-05    2.5432188e+03    1.5088211e-05    2.6913687e-06    1.4108106e-03    1.4791055e-05    8.4234008e+01
  -1.8609913e+01    3.2210281e+00    6.5720701e-01    6.8692801e+02    0.0000000e+00    5.4299181e-05    7.2101175e+02    7.3722091e+02    7.0916749e+02    5.0000000e+02    5.0000000e+02    5.0000000e+02    4.6594111e+06    1.0470953e+03    5.2596898e+03    2.2763775e-02    1.1243512e+00   -9.0123287e+03    2.1840816e-03   -5.9017523e+04   -1.4829865e-02    2.6885340e-04   -3.3193202e-02    5.3892982e-05    2.5602009e+03    1.6621304e-05    3.2588019e-06    1.4001703e-03    1.6591495e-05    8.4324677e+01
  -1.8503593e+01    3.2176758e+00    6.4999432e-01    6.7526664e+02    0.0000000e+00    5.4029220e-05    7.2189938e+02    7.3828326e+02    7.1024097e+02    5.0000000e+02    5.0000000e+02    5.0000000e+02    4.6865429e+06    1.0471252e+03    5.2812041e+03    2.2763775e-02    1.2178529e+00   -9.0650957e+03    1.9255287e-03   -5.9361409e+04   -1.4564520e-02    2.7166229e-04   -3.2967195e-02   -1.1695323e-04    2.5745007e+03    2.2451868e-05    3.3174927e-06    1.3843938e-03    1.6290583e-05    8.4167082e+01
  -1.8500000e+01    3.2140507e+00    6.4977991e-01    6.7374768e+02    0.0000000e+00    5.4114892e-05    7.2193084e+02    7.3832387e+02    7.1025642e+02    5.0000000e+02    5.0000000e+02    5.0000000e+02    4.6877895e+06    1.0471417e+03    5.2820472e+03    2.2763775e-02    1.2210156e+00   -9.0675029e+03    4.3452375e-02   -5.9377275e+04   -1.4570201e-02    2.6209641e-04   -3.2946538e-02   -5.6170228e-04    2.5751580e+03    2.2851825e-05    3.2124939e-06    1.3838985e-03    1.6176882e-05    8.4162985e+01
  -1.8343670e+01    3.2154567e+00    6.3961684e-01    6.5955612e+02    0.0000000e+00    5.3561942e-05    7.2321488e+02    7.3983669e+02    7.1172388e+02    5.0000000e+02    5.0000000e+02    5.0000000e+02    4.7250303e+06    1.0472381e+03    5.3134812e+03    2.2763775e-02    1.3592523e+00   -9.1390617e+03    3.5248130e-04   -5.9848651e+04   -1.4655612e-02    2.3596503e-04   -3.2328346e-02    1.0377490e-04    2.5947023e+03    1.6097001e-05    2.5722337e-06    1.3646091e-03    1.5167672e-05    8.3940687e+01
  -1.8218606e+01    3.1994560e+00    6.3180080e-01    6.4712127e+02    0.0000000e+00    5.3265046e-05    7.2428115e+02    7.4107470e+02    7.1258617e+02    5.0000000e+02    5.0000000e+02    5.0000000e+02    4.7577899e+06    1.0475773e+03    5.3409398e+03    2.2763775e-02    1.4704391e+00   -9.2012014e+03    1.9411966e-03   -6.0264215e+04   -1.4326554e-02    1.8934957e-04   -3.2093702e-02   -1.1745085e-04    2.6119531e+03    1.3696706e-05    1.7254731e-06    1.3470650e-03    1.3137465e-05    8.3781709e+01
  -1.8118555e+01    3.1866847e+00    6.2536760e-01    6.3787669e+02    0.0000000e+00    5.2956476e-05    7.2513374e+02    7.4204614e+02    7.1289404e+02    5.0000000e+02    5.0000000e+02    5.0000000e+02    4.7835239e+06    1.0476267e+03    5.3615891e+03    2.2763775e-02    1.5597750e+00   -9.2501903e+03    4.5078542e-07   -6.0590714e+04   -1.4269676e-02    1.7604815e-04   -3.1219191e-02    5.3014554e-05    2.6256000e+03    1.3171889e-05    1.6963217e-06    1.3007680e-03    1.2343789e-05    8.3635446e+01
  -1.7993492e+01    3.1642805e+00    6.1771923e-01    6.2670843e+02    0.0000000e+00    5.2593403e-05    7.2617310e+02    7.4323064e+02    7.1332925e+02    5.0000000e+02    5.0000000e+02    5.0000000e+02    4.8147586e+06    1.0478162e+03    5.3875792e+03    2.2763775e-02    1.6719209e+00   -9.3074000e+03   -2.8376633e-03   -6.0988569e+04   -1.4295888e-02    1.3137019e-04   -3.0761517e-02    1.9130127e-04    2.6421342e+03    1.5095390e-05    8.0463532e-07    1.2836903e-03    9.8346196e-06    8.3468722e+01
  -1.7837714e+01    3.1461786e+00    6.0837343e-01    6.1308937e+02    0.0000000e+00    5.2156212e-05    7.2746062e+02    7.4464630e+02    7.1490453e+02    5.0000000e+02    5.0000000e+02    5.0000000e+02    4.8537308e+06    1.0480581e+03    5.4198266e+03    2.2763775e-02    1.8124086e+00   -9.3849284e+03    1.3000663e-03   -6.1480693e+04   -1.4655564e-02    9.2335380e-05   -3.0171237e-02    1.2546799e-04    2.6626584e+03    1.7757312e-05   -3.1198453e-09    1.2721612e-03    8.7929744e-06    8.3263566e+01
  -1.7713093e+01    3.1350764e+00    6.0115925e-01    6.0164564e+02    0.0000000e+00    5.1893064e-05    7.2851024e+02    7.4574053e+02    7.1620318e+02    5.0000000e+02    5.0000000e+02    5.0000000e+02    4.8870360e+06    1.0484934e+03    5.4473565e+03    2.2763775e-02    1.9254057e+00   -9.4510720e+03    1.3582769e-03   -6.1901783e+04   -1.4401064e-02    1.0359539e-04   -3.0008911e-02   -1.0126812e-04    2.6802292e+03    1.6954231e-05    2.1676433e-07    1.2575817e-03    8.8321662e-06    8.3119560e+01
  -1.7613395e+01    3.1292133e+00    5.9583305e-01    5.9320092e+02    0.0000000e+00    5.1700520e-05    7.2934027e+02    7.4659625e+02    7.1652837e+02    5.0000000e+02    5.0000000e+02    5.0000000e+02    4.9132465e+06    1.0490928e+03    5.4704371e+03    2.2763775e-02    2.0161916e+00   -9.5027991e+03   -3.0169925e-04   -6.2233326e+04   -1.4265048e-02    7.8097879e-05   -2.9820480e-02    2.9808144e-05    2.6940505e+03    1.5849640e-05   -3.2778629e-08    1.2449493e-03    7.7163857e-06    8.3030854e+01
  -1.7489380e+01    3.1292400e+00    5.8929044e-01    5.8379145e+02    0.0000000e+00    5.1390305e-05    7.3034736e+02    7.4759841e+02    7.1713142e+02    5.0000000e+02    5.0000000e+02    5.0000000e+02    4.9450019e+06    1.0497702e+03    5.4982551e+03    2.2763775e-02    2.1296675e+00   -9.5651852e+03    1.5840369e-03   -6.2634662e+04   -1.4573030e-02    4.3002188e-05   -2.9400209e-02    1.7413925e-04    2.7107808e+03    1.7469235e-05   -5.2674529e-07    1.2374879e-03    7.5208965e-06    8.2918339e+01
  -1.7377202e+01    3.1286987e+00    5.8360906e-01    5.7514601e+02    0.0000000e+00    5.1161604e-05    7.3126297e+02    7.4847817e+02    7.1745593e+02    5.0000000e+02    5.0000000e+02    5.0000000e+02    4.9744807e+06    1.0505194e+03    5.5242509e+03    2.2763775e-02    2.2328034e+00   -9.6223648e+03    2.5937645e-03   -6.3007883e+04   -1.4766744e-02    4.6653127e-05   -2.9080958e-02    4.2524465e-05    2.7263376e+03    1.9492027e-05   -3.4153863e-07    1.2308940e-03    7.5031815e-06    8.2829204e+01
  -1.7278992e+01    3.1291835e+00    5.7860842e-01    5.6761165e+02    0.0000000e+00    5.0957381e-05    7.3203535e+02    7.4917536e+02    7.1772757e+02    5.0000000e+02    5.0000000e+02    5.0000000e+02    5.0005038e+06    1.0511034e+03    5.5459871e+03    2.2763775e-02    2.3234899e+00   -9.6725524e+03    1.3497582e-03   -6.3337781e+04   -1.4884901e-02    5.2726788e-05   -2.8848929e-02    1.1543880e-05    2.7400819e+03    1.9845788e-05   -6.2718011e-08    1.2252973e-03    7.5028138e-06    8.2749492e+01
  -1.7183440e+01    3.1296159e+00    5.7387141e-01    5.6068874e+02    0.0000000e+00    5.0746267e-05    7.3278255e+02    7.4984993e+02    7.1877296e+02    5.0000000e+02    5.0000000e+02    5.0000000e+02    5.0257128e+06    1.0517329e+03    5.5673339e+03    2.2763775e-02    2.4120595e+00   -9.7210453e+03    1.1527744e-03   -6.3657274e+04   -1.4747265e-02    6.0866594e-05   -2.9124682e-02    6.1948089e-05    2.7534974e+03    1.8755178e-05    3.0320963e-07    1.2472614e-03    6.1574107e-06    8.2678926e+01
  -1.7085370e+01    3.1294694e+00    5.6951569e-01    5.5438828e+02    0.0000000e+00    5.0550043e-05    7.3354476e+02    7.5038414e+02    7.1909168e+02    5.0000000e+02    5.0000000e+02    5.0000000e+02    5.0514596e+06    1.0526925e+03    5.5907987e+03    2.2763775e-02    2.5033207e+00   -9.7707408e+03    1.9943261e-03   -6.3983343e+04   -1.4834713e-02    8.6414531e-05   -2.8891878e-02    7.6903811e-05    2.7670455e+03    1.6971796e-05    7.6330969e-07    1.2414305e-03    6.6277043e-06    8.2637612e+01
  -1.7000000e+01    3.1275086e+00    5.6574442e-01    5.4877568e+02    0.0000000e+00    5.0393957e-05    7.3420015e+02    7.5089243e+02    7.1935198e+02    5.0000000e+02    5.0000000e+02    5.0000000e+02    5.0741966e+06    1.0535368e+03    5.6110847e+03    2.2763775e-02    2.5830682e+00   -9.8147232e+03    2.1491796e-03   -6.4271407e+04   -1.4774195e-02    6.1506196e-05   -2.8737385e-02   -1.1683358e-05    2.7790181e+03    1.6626162e-05    3.0119168e-07    1.2338480e-03    6.8520370e-06    8.2604013e+01
  -1.6894452e+01    3.0083682e+00    5.6669712e-01    5.5109658e+02    0.0000000e+00    5.0415883e-05    7.3547334e+02    7.5350305e+02    7.2103914e+02    5.0000000e+02    5.0000000e+02    5.0000000e+02    5.1015984e+06    1.0580258e+03    5.6671912e+03    2.2763775e-02    2.6820668e+00   -9.8682254e+03    2.0317987e-03   -6.4618138e+04   -1.5634450e-02    9.0897285e-05   -2.8463083e-02    1.3985649e-04    2.7934296e+03    1.7912557e-05    6.1734640e-07    1.2318870e-03    8.5574886e-06    8.2809539e+01
  -1.6784492e+01    3.0046331e+00    5.6154960e-01    5.4367435e+02    0.0000000e+00    5.0183845e-05    7.3640414e+02    7.5452743e+02    7.2141139e+02    5.0000000e+02    5.0000000e+02    5.0000000e+02    5.1304415e+06    1.0587718e+03    5.6938993e+03    2.2763775e-02    2.7862919e+00   -9.9250125e+03    3.2369104e-03   -6.4983167e+04   -1.5688974e-02    1.0523523e-04   -2.8222429e-02    4.4671145e-05    2.8086086e+03    2.4329915e-05    9.1233406e-07    1.2244698e-03    9.4916951e-06    8.2717740e+01
  -1.6670327e+01    2.9986837e+00    5.5648767e-01    5.3637399e+02    0.0000000e+00    4.9956295e-05    7.3739659e+02    7.5559204e+02    7.2328054e+02    5.0000000e+02    5.0000000e+02    5.0000000e+02    5.1608980e+06    1.0597740e+03    5.7235760e+03    2.2763775e-02    2.8950425e+00   -9.9834745e+03    2.1400091e-03   -6.5369124e+04   -1.5592753e-02    7.5983411e-05   -2.8037629e-02    4.4844965e-06    2.8246090e+03    2.1830185e-05    4.5790605e-07    1.2147588e-03    8.2572702e-06    8.2638902e+01
  -1.6549009e+01    2.9952693e+00    5.5082913e-01    5.2829190e+02    0.0000000e+00    4.9697294e-05    7.3839876e+02    7.5670579e+02    7.2381270e+02    5.0000000e+02    5.0000000e+02    5.0000000e+02    5.1928487e+06    1.0605537e+03    5.7522796e+03    2.2763775e-02    3.0112337e+00   -1.0044326e+04    1.5740297e-03   -6.5774157e+04   -1.5621305e-02    7.4101604e-05   -2.7786696e-02    6.3170694e-05    2.8413853e+03    1.7121344e-05    2.7861303e-07    1.2059452e-03    7.9720446e-06    8.2537888e+01
  -1.6421549e+01    2.9841087e+00    5.4544054e-01    5.2066572e+02    0.0000000e+00    4.9449030e-05    7.3949873e+02    7.5783497e+02    7.2456656e+02    5.0000000e+02    5.0000000e+02    5.0000000e+02    5.2269966e+06    1.0617306e+03    5.7856584e+03    2.2763775e-02    3.1339511e+00   -1.0109076e+04    2.1322439e-03   -6.6207097e+04   -1.5553647e-02    7.0453865e-05   -2.7578355e-02    3.1081801e-05    2.8593183e+03    1.4780804e-05    1.5012023e-07    1.1963051e-03    8.0558653e-06    8.2457229e+01
  -1.6286727e+01    2.9693260e+00    5.3882683e-01    5.1223970e+02    0.0000000e+00    4.9076653e-05    7.4068314e+02    7.5899428e+02    7.2510749e+02    5.0000000e+02    5.0000000e+02    5.0000000e+02    5.2636879e+06    1.0621643e+03    5.8167072e+03    2.2763775e-02    3.2645409e+00   -1.0177024e+04    1.8389342e-03   -6.6672831e+04   -1.5593873e-02    7.9916446e-05   -2.6704722e-02    2.8246803e-06    2.8786844e+03    1.4809807e-05    3.6165970e-07    1.1493715e-03    8.7099578e-06    8.2295941e+01
  -1.6178870e+01    2.9506113e+00    5.3421846e-01    5.0540315e+02    0.0000000e+00    4.8893941e-05    7.4162834e+02    7.6001541e+02    7.2561914e+02    5.0000000e+02    5.0000000e+02    5.0000000e+02    5.2936995e+06    1.0631102e+03    5.8450568e+03    2.2763775e-02    3.3694754e+00   -1.0231645e+04   -3.9238952e-03   -6.7056111e+04   -1.5399644e-02    7.3059523e-05   -2.6483093e-02    1.1788021e-05    2.8946097e+03    1.7015875e-05    1.8736379e-07    1.1337107e-03    7.7192115e-06    8.2221316e+01
  -1.6092584e+01    2.9423077e+00    5.3050001e-01    4.9993876e+02    0.0000000e+00    4.8747046e-05    7.4237180e+02    7.6076933e+02    7.2492358e+02    5.0000000e+02    5.0000000e+02    5.0000000e+02    5.3176878e+06    1.0637710e+03    5.8669118e+03    2.2763775e-02    3.4537708e+00   -1.0278625e+04   -3.3829118e-03   -6.7359846e+04   -1.5468453e-02    6.7711379e-05   -2.6164083e-02    1.0441699e-04    2.9072775e+03    1.8790777e-05   -3.4569231e-09    1.1217278e-03    8.3113318e-06    8.2155183e+01
  -1.5937269e+01    2.9359875e+00    5.2393370e-01    4.9075549e+02    0.0000000e+00    4.8444062e-05    7.4368477e+02    7.6207792e+02    7.2549065e+02    5.0000000e+02    5.0000000e+02    5.0000000e+02    5.3602698e+06    1.0650104e+03    5.9058933e+03    2.2763775e-02    3.6062756e+00   -1.0366102e+04    2.8796446e-03   -6.7895900e+04   -1.5755243e-02    3.8581639e-05   -2.5700182e-02    1.6411105e-04    2.9297053e+03    1.9165070e-05   -6.5469647e-07    1.1112110e-03    7.0749018e-06    8.2045488e+01
  -1.5868240e+01    2.9383608e+00    5.2132823e-01    4.8693442e+02    0.0000000e+00    4.8341180e-05    7.4427445e+02    7.6264929e+02    7.2574699e+02    5.0000000e+02    5.0000000e+02    5.0000000e+02    5.3792556e+06    1.0657876e+03    5.9246612e+03    2.2763775e-02    3.6743750e+00   -1.0405702e+04    2.7624390e-03   -6.8134997e+04   -1.5875184e-02    1.9584277e-06   -2.5515256e-02    1.1679056e-04    2.9397181e+03    1.8458068e-05   -1.2947148e-06    1.1075450e-03    6.4982693e-06    8.2016977e+01
  -1.5781955e+01    2.9454603e+00    5.1802390e-01    4.8252009e+02    0.0000000e+00    4.8171123e-05    7.4499555e+02    7.6335334e+02    7.2607864e+02    5.0000000e+02    5.0000000e+02    5.0000000e+02    5.4026112e+06    1.0666783e+03    5.9472976e+03    2.2763775e-02    3.7598139e+00   -1.0453553e+04    2.3300883e-03   -6.8429399e+04   -1.6143409e-02   -5.3116068e-06   -2.5224405e-02    1.1078048e-04    2.9520141e+03    1.7465859e-05   -1.3936724e-06    1.1043924e-03    5.8763277e-06    8.1976526e+01
  -1.5674097e+01    2.9550811e+00    5.1389750e-01    4.7701364e+02    0.0000000e+00    4.7958720e-05    7.4586849e+02    7.6421803e+02    7.2648342e+02    5.0000000e+02    5.0000000e+02    5.0000000e+02    5.4315031e+06    1.0677326e+03    5.9746232e+03    2.2763775e-02    3.8670873e+00   -1.0510606e+04    1.8696849e-03   -6.8794775e+04   -1.6307698e-02   -9.2711693e-06   -2.4957542e-02    6.0714134e-05    2.9672115e+03    1.8352463e-05   -1.3307350e-06    1.0981032e-03    5.1098693e-06    8.1925285e+01
  -1.5539276e+01    2.9629211e+00    5.0897804e-01    4.7048604e+02    0.0000000e+00    4.7705020e-05    7.4697565e+02    7.6527542e+02    7.2697143e+02    5.0000000e+02    5.0000000e+02    5.0000000e+02    5.4674245e+06    1.0691583e+03    6.0098889e+03    2.2763775e-02    4.0019034e+00   -1.0578444e+04    1.9097806e-03   -6.9250556e+04   -1.6365527e-02   -1.7377580e-05   -2.4786366e-02    4.6680455e-05    2.9860916e+03    2.1152674e-05   -1.3658641e-06    1.0908678e-03    4.8473864e-06    8.1868299e+01
  -1.5385907e+01    2.9644214e+00    5.0355825e-01    4.6327587e+02    0.0000000e+00    4.7430821e-05    7.4821109e+02    7.6644845e+02    7.2742285e+02    5.0000000e+02    5.0000000e+02    5.0000000e+02    5.5100728e+06    1.0709011e+03    6.0502319e+03    2.2763775e-02    4.1562866e+00   -1.0657318e+04    1.8032157e-03   -6.9792422e+04   -1.5923386e-02   -1.7936860e-05   -2.4918369e-02   -8.0434093e-05    3.0085374e+03    2.1789476e-05   -1.3105690e-06    1.0803727e-03    5.4167906e-06    8.1818906e+01
  -1.5263212e+01    2.9616532e+00    4.9946006e-01    4.5745678e+02    0.0000000e+00    4.7258714e-05    7.4918278e+02    7.6737238e+02    7.2895322e+02    5.0000000e+02    5.0000000e+02    5.0000000e+02    5.5434357e+06    1.0724389e+03    6.0829257e+03    2.2763775e-02    4.2804920e+00   -1.0717423e+04    2.3646867e-03   -7.0216486e+04   -1.5680686e-02   -3.4959914e-05   -2.5305963e-02    1.3206278e-04    3.0261608e+03    2.0102462e-05   -1.2903646e-06    1.1034281e-03    4.3578480e-06    8.1796031e+01
  -1.5109844e+01    2.9588494e+00    4.9448666e-01    4.5108641e+02    0.0000000e+00    4.6984124e-05    7.5036182e+02    7.6851358e+02    7.2958594e+02    5.0000000e+02    5.0000000e+02    5.0000000e+02    5.5844038e+06    1.0744397e+03    6.1233585e+03    2.2763775e-02    4.4367389e+00   -1.0795324e+04    1.9530526e-03   -7.0735710e+04   -1.5883528e-02    1.4564263e-05   -2.4977494e-02    1.4836692e-04    3.0476517e+03    1.8243236e-05   -5.7422500e-07    1.0983227e-03    5.5322357e-06    8.1781156e+01
  -1.5004856e+01    2.8449115e+00    4.9648475e-01    4.5400289e+02    0.0000000e+00    4.7119946e-05    7.5171715e+02    7.6940248e+02    7.3193380e+02    5.0000000e+02    5.0000000e+02    5.0000000e+02    5.6169159e+06    1.0799575e+03    6.1902077e+03    2.2763775e-02    4.5442740e+00   -1.0862642e+04    1.2912211e-03   -7.1147208e+04   -1.5921116e-02    2.7664019e-05   -2.5064360e-02   -5.4619398e-04    3.0649177e+03    1.9388016e-05   -1.3870088e-07    1.0818651e-03    6.3183291e-06    8.2057829e+01
  -1.4873622e+01    2.8421519e+00    4.9183997e-01    4.4786479e+02    0.0000000e+00    4.6880705e-05    7.5281195e+02    7.7048506e+02    7.3246323e+02    5.0000000e+02    5.0000000e+02    5.0000000e+02    5.6545469e+06    1.0813488e+03    6.2254609e+03    2.2763775e-02    4.6802702e+00   -1.0938269e+04   -1.7067027e-03   -7.1622213e+04   -1.6108520e-02    1.9785978e-05   -2.4809963e-02    1.4660512e-04    3.0847300e+03    2.6142795e-05   -2.3384057e-07    1.0771055e-03    6.6589176e-06    8.1999721e+01
  -1.4787347e+01    2.8405140e+00    4.8901167e-01    4.4381701e+02    0.0000000e+00    4.6771878e-05    7.5353644e+02    7.7123226e+02    7.3281982e+02    5.0000000e+02    5.0000000e+02    5.0000000e+02    5.6789242e+06    1.0824148e+03    6.2496978e+03    2.2763775e-02    4.7700468e+00   -1.0986304e+04    2.7761700e-03   -7.1930276e+04   -1.6547770e-02    5.6850146e-05   -2.4449516e-02    3.1882659e-04    3.0975429e+03    2.6928348e-05    4.9604577e-07    1.0758718e-03    6.9278813e-06    8.1974560e+01
  -1.4632143e+01    2.8384031e+00    4.8376832e-01    4.3672575e+02    0.0000000e+00    4.6520653e-05    7.5481645e+02    7.7255454e+02    7.3533868e+02    5.0000000e+02    5.0000000e+02    5.0000000e+02    5.7225808e+06    1.0841670e+03    6.2918288e+03    2.2763775e-02    4.9324336e+00   -1.1070732e+04    4.2698445e-03   -7.2482688e+04   -1.6903519e-02    4.2933779e-05   -2.3953375e-02    1.5461519e-04    3.1204653e+03    1.9908279e-05    4.5246049e-07    1.0679206e-03    6.0682641e-06    8.1917538e+01
  -1.4546013e+01    2.8353895e+00    4.8106820e-01    4.3313735e+02    0.0000000e+00    4.6388773e-05    7.5552489e+02    7.7327801e+02    7.3570342e+02    5.0000000e+02    5.0000000e+02    5.0000000e+02    5.7467919e+06    1.0852484e+03    6.3158838e+03    2.2763775e-02    5.0230100e+00   -1.1117277e+04    2.4157264e-03   -7.2789647e+04   -1.6820743e-02    2.9997125e-05   -2.3856013e-02    2.3277221e-05    3.1331863e+03    1.8142518e-05    8.6922403e-10    1.0617544e-03    5.6356394e-06    8.1896320e+01
  -1.4459930e+01    2.8314384e+00    4.7841490e-01    4.2961745e+02    0.0000000e+00    4.6258985e-05    7.5623892e+02    7.7399304e+02    7.3645571e+02    5.0000000e+02    5.0000000e+02    5.0000000e+02    5.7710066e+06    1.0863481e+03    6.3402382e+03    2.2763775e-02    5.1138810e+00   -1.1163660e+04    9.4686967e-04   -7.3096802e+04   -1.6738631e-02    3.1405710e-05   -2.3785134e-02   -1.9492310e-05    3.1459071e+03    1.6566831e-05    5.1227415e-08    1.0576197e-03    5.7403465e-06    8.1875604e+01
  -1.4373892e+01    2.8260959e+00    4.7500865e-01    4.2552260e+02    0.0000000e+00    4.6057789e-05    7.5697858e+02    7.7799756e+02    7.3693465e+02    5.0000000e+02    5.0000000e+02    5.0000000e+02    5.7952531e+06    1.0866832e+03    6.3604807e+03    2.2763775e-02    5.2050520e+00   -1.1209916e+04    8.0635045e-04   -7.3404335e+04   -1.6847697e-02    5.5995496e-05   -2.3048763e-02    3.4969997e-06    3.1587436e+03    1.5904310e-05    5.2461617e-07    1.0171927e-03    6.5631987e-06    8.1783671e+01
  -1.4266345e+01    2.8104749e+00    4.7148018e-01    4.2108461e+02    0.0000000e+00    4.5860196e-05    7.5783608e+02    7.7891790e+02    7.3745830e+02    5.0000000e+02    5.0000000e+02    5.0000000e+02    5.8248773e+06    1.0877605e+03    6.3882491e+03    2.2763775e-02    5.3194335e+00   -1.1261657e+04   -3.4226202e-03   -7.3782901e+04   -1.6923776e-02    2.8467122e-05   -2.2795504e-02    1.1433509e-04    3.1743741e+03    1.6655767e-05    5.7527629e-08    1.0074773e-03    5.3093065e-06    8.1737727e+01
  -1.4131912e+01    2.7936961e+00    4.6717802e-01    4.1564399e+02    0.0000000e+00    4.5626133e-05    7.5894652e+02    7.8001527e+02    7.3648759e+02    5.0000000e+02    5.0000000e+02    5.0000000e+02    5.8622208e+06    1.0891806e+03    6.4245172e+03    2.2763775e-02    5.4631613e+00   -1.1332437e+04    5.7711147e-04   -7.4255822e+04   -1.6973906e-02   -1.0333974e-06   -2.2494312e-02    7.5388404e-05    3.1939534e+03    1.9278572e-05   -5.9745883e-07    9.9495231e-04    3.5253963e-06    8.1679650e+01
  -1.4024365e+01    2.7831388e+00    4.6382269e-01    4.1102568e+02    0.0000000e+00    4.5485020e-05    7.5982214e+02    7.8089766e+02    7.3684016e+02    5.0000000e+02    5.0000000e+02    5.0000000e+02    5.8935500e+06    1.0903858e+03    6.4536621e+03    2.2763775e-02    5.5787101e+00   -1.1395193e+04    1.0060880e-03   -7.4651807e+04   -1.6888441e-02    2.3884532e-06   -2.2200568e-02   -5.4225573e-05    3.2104497e+03    2.1336667e-05   -4.1903402e-07    9.7802047e-04    3.6808659e-06    8.1642030e+01
  -1.3889931e+01    2.7759487e+00    4.5974222e-01    4.0592635e+02    0.0000000e+00    4.5257939e-05    7.6091542e+02    7.8196074e+02    7.3735347e+02    5.0000000e+02    5.0000000e+02    5.0000000e+02    5.9311771e+06    1.0919347e+03    6.4903077e+03    2.2763775e-02    5.7239080e+00   -1.1469069e+04    1.1201832e-03   -7.5127104e+04   -1.6946979e-02   -1.0915043e-05   -2.1944402e-02    1.0396011e-04    3.2301898e+03    2.1217178e-05   -5.8689632e-07    9.6805282e-04    3.0891732e-06    8.1599168e+01
  -1.3782384e+01    2.7726611e+00    4.5671308e-01    4.0174833e+02    0.0000000e+00    4.5130986e-05    7.6179193e+02    7.8280512e+02    7.3766976e+02    5.0000000e+02    5.0000000e+02    5.0000000e+02    5.9626164e+06    1.0934142e+03    6.5211871e+03    2.2763775e-02    5.8406385e+00   -1.1531724e+04    2.4069642e-03   -7.5524633e+04   -1.6885222e-02   -2.0837907e-05   -2.1688312e-02    1.8184243e-06    3.2467602e+03    2.0173642e-05   -7.6506502e-07    9.5487598e-04    3.0218470e-06    8.1586260e+01
  -1.3647951e+01    2.7694574e+00    4.5313243e-01    3.9727235e+02    0.0000000e+00    4.4932905e-05    7.6287164e+02    7.8383310e+02    7.3816543e+02    5.0000000e+02    5.0000000e+02    5.0000000e+02    6.0002659e+06    1.0953510e+03    6.5599878e+03    2.2763775e-02    5.9873467e+00   -1.1604261e+04    1.8141986e-03   -7.6001221e+04   -1.7109088e-02   -4.2833015e-05   -2.1322335e-02    1.2493600e-04    3.2665422e+03    1.9468841e-05   -1.0152707e-06    9.4641705e-04    1.9766966e-06    8.1580731e+01
  -1.3540404e+01    2.7688453e+00    4.5002933e-01    3.9305462e+02    0.0000000e+00    4.4798980e-05    7.6370727e+02    7.8464872e+02    7.3846908e+02    5.0000000e+02    5.0000000e+02    5.0000000e+02    6.0317737e+06    1.0966596e+03    6.5889924e+03    2.2763775e-02    6.1053241e+00   -1.1666169e+04    2.1047755e-03   -7.6400403e+04   -1.7082230e-02   -5.8931661e-05   -2.1152640e-02   -2.1979486e-05    3.2831713e+03    2.1395455e-05   -1.2360488e-06    9.3815042e-04    1.6459830e-06    8.1558862e+01
  -1.3405970e+01    2.7681755e+00    4.4636162e-01    3.8850760e+02    0.0000000e+00    4.4594521e-05    7.6476291e+02    7.8563607e+02    7.3895419e+02    5.0000000e+02    5.0000000e+02    5.0000000e+02    6.0695148e+06    1.0984124e+03    6.6262802e+03    2.2763775e-02    6.2535502e+00   -1.1738559e+04    1.6442639e-03   -7.6878408e+04   -1.7377116e-02   -7.4537172e-05   -2.0840160e-02    1.2160684e-04    3.3030097e+03    2.3728232e-05   -1.5393305e-06    9.3364689e-04    8.5547006e-07    8.1540147e+01
  -1.3298423e+01    2.7689337e+00    4.4342127e-01    3.8454848e+02    0.0000000e+00    4.4466001e-05    7.6558013e+02    7.8641665e+02    7.3924872e+02    5.0000000e+02    5.0000000e+02    5.0000000e+02    6.1010898e+06    1.0997920e+03    6.6553534e+03    2.2763775e-02    6.3727149e+00   -1.1800566e+04    2.6036115e-03   -7.7278363e+04   -1.7406620e-02   -6.1448101e-05   -2.0602831e-02   -6.1509484e-06    3.3196716e+03    2.4337016e-05   -1.3400274e-06    9.2401210e-04    1.4975051e-06    8.1527747e+01
  -1.3163990e+01    2.7667669e+00    4.3986982e-01    3.8024513e+02    0.0000000e+00    4.4257903e-05    7.6657106e+02    7.8735409e+02    7.4089701e+02    5.0000000e+02    5.0000000e+02    5.0000000e+02    6.1388173e+06    1.1015424e+03    6.6910717e+03    2.2763775e-02    6.5224212e+00   -1.1872488e+04    1.7035853e-03   -7.7756162e+04   -1.7424951e-02   -1.5796655e-05   -2.0781700e-02    1.0979181e-04    3.3396297e+03    2.3262320e-05   -4.4886794e-07    9.4265197e-04    1.5545275e-06    8.1520144e+01
  -1.3056443e+01    2.7669107e+00    4.3736828e-01    3.7688246e+02    0.0000000e+00    4.4150997e-05    7.6737068e+02    7.8809715e+02    7.4123833e+02    5.0000000e+02    5.0000000e+02    5.0000000e+02    6.1704416e+06    1.1032790e+03    6.7218761e+03    2.2763775e-02    6.6427466e+00   -1.1934294e+04    2.5685606e-03   -7.8156913e+04   -1.7386745e-02    8.1368164e-06   -2.0675048e-02   -1.6091948e-05    3.3562778e+03    2.1407201e-05   -1.1129346e-07    9.3653034e-04    2.7799262e-06    8.1543709e+01
  -1.2922009e+01    2.7653010e+00    4.3430690e-01    3.7322934e+02    0.0000000e+00    4.3968152e-05    7.6835155e+02    7.8898730e+02    7.4172676e+02    5.0000000e+02    5.0000000e+02    5.0000000e+02    6.2082290e+06    1.1054267e+03    6.7598476e+03    2.2763775e-02    6.7939447e+00   -1.2006169e+04    1.7915117e-03   -7.8635552e+04   -1.7731184e-02    3.7564451e-05   -2.0336121e-02    1.2135249e-04    3.3760787e+03    2.0323927e-05    2.7664280e-07    9.3256295e-04    3.7325542e-06    8.1573849e+01
  -1.2814462e+01    2.6430669e+00    4.3688488e-01    3.7702458e+02    0.0000000e+00    4.4104545e-05    7.6986184e+02    7.9006876e+02    7.4435544e+02    5.0000000e+02    5.0000000e+02    5.0000000e+02    6.2399320e+06    1.1115477e+03    6.8390076e+03    2.2763775e-02    6.9154964e+00   -1.2068266e+04    2.4647750e-03   -7.9037351e+04   -1.8510922e-02    2.4037010e-05   -2.0204968e-02   -3.9859136e-05    3.3927761e+03    2.1383591e-05    4.0849792e-07    9.2889593e-04    2.3635084e-06    8.1859951e+01
  -1.2680028e+01    2.6351343e+00    4.3315130e-01    3.7239198e+02    0.0000000e+00    4.3898407e-05    7.7089105e+02    7.9113186e+02    7.4490456e+02    5.0000000e+02    5.0000000e+02    5.0000000e+02    6.2778044e+06    1.1129601e+03    6.8742033e+03    2.2763775e-02    7.0693404e+00   -1.2141358e+04    1.6311374e-03   -7.9516735e+04   -1.8735532e-02    5.3259237e-06   -1.9946092e-02    1.1900029e-04    3.4126362e+03    2.7817104e-05    1.1642933e-07    9.2526047e-04    1.6337109e-06    8.1813947e+01
  -1.2572482e+01    2.6273440e+00    4.3045105e-01    3.6885771e+02    0.0000000e+00    4.3773677e-05    7.7173633e+02    7.9199246e+02    7.4527797e+02    5.0000000e+02    5.0000000e+02    5.0000000e+02    6.3094744e+06    1.1143891e+03    6.9048158e+03    2.2763775e-02    7.1929591e+00   -1.2203188e+04    2.6657478e-03   -7.9917823e+04   -1.8561500e-02   -1.6361966e-06   -1.9888721e-02   -3.4412344e-05    3.4292811e+03    3.0174113e-05    1.2070612e-08    9.1765520e-04    1.4580716e-06    8.1800254e+01
  -1.2438048e+01    2.6202432e+00    4.2714001e-01    3.6475808e+02    0.0000000e+00    4.3590841e-05    7.7278712e+02    7.9303851e+02    7.4756730e+02    5.0000000e+02    5.0000000e+02    5.0000000e+02    6.3472978e+06    1.1161676e+03    6.9429873e+03    2.2763775e-02    7.3482807e+00   -1.2275239e+04    1.7368565e-03   -8.0396956e+04   -1.8725113e-02   -4.6970101e-06   -1.9634489e-02    1.1402599e-04    3.4491023e+03    2.4452381e-05    3.0291639e-07    9.1194449e-04    1.6539036e-06    8.1782927e+01
  -1.2330501e+01    2.6163127e+00    4.2448007e-01    3.6130810e+02    0.0000000e+00    4.3467196e-05    7.7359865e+02    7.9388281e+02    7.4817229e+02    5.0000000e+02    5.0000000e+02    5.0000000e+02    6.3789725e+06    1.1175511e+03    6.9726512e+03    2.2763775e-02    7.4731307e+00   -1.2336850e+04    2.7354119e-03   -8.0798356e+04   -1.8559013e-02   -7.3343217e-06   -1.9566162e-02   -4.3384243e-05    3.4657568e+03    2.1283606e-05   -5.6357079e-08    9.0555863e-04    1.6949254e-06    8.1770188e+01
  -1.2196067e+01    2.6065331e+00    4.2118487e-01    3.5729690e+02    0.0000000e+00    4.3281221e-05    7.7462320e+02    7.9490074e+02    7.4887812e+02    5.0000000e+02    5.0000000e+02    5.0000000e+02    6.4168287e+06    1.1192100e+03    7.0096236e+03    2.2763775e-02    7.6299697e+00   -1.2409100e+04    1.7856230e-03   -8.1277928e+04   -1.8619710e-02    1.3646751e-05   -1.9397009e-02    1.1837714e-04    3.4855999e+03    1.8804805e-05    3.9556318e-07    9.0222222e-04    2.9352908e-06    8.1746219e+01
  -1.2088520e+01    2.5953813e+00    4.1816301e-01    3.5378444e+02    0.0000000e+00    4.3103669e-05    7.7550076e+02    7.9900490e+02    7.4945784e+02    5.0000000e+02    5.0000000e+02    5.0000000e+02    6.4485044e+06    1.1200734e+03    7.0374992e+03    2.2763775e-02    7.7560074e+00   -1.2471043e+04    2.5196014e-03   -8.1679132e+04   -1.8470376e-02   -1.1364860e-05   -1.8760573e-02   -3.4554494e-05    3.5023632e+03    1.7794736e-05   -7.2050389e-08    8.5814466e-04    2.1451742e-06    8.1679412e+01
  -1.1954087e+01    2.5787773e+00    4.1476553e-01    3.4976364e+02    0.0000000e+00    4.2900454e-05    7.7649297e+02    8.0006010e+02    7.5011476e+02    5.0000000e+02    5.0000000e+02    5.0000000e+02    6.4861576e+06    1.1214998e+03    7.0721315e+03    2.2763775e-02    7.9142608e+00   -1.2540147e+04   -2.9697458e-03   -8.2158718e+04   -1.8473178e-02    2.3223439e-06   -1.8545170e-02    1.4666468e-04    3.5222246e+03    1.8410954e-05    8.0204442e-08    8.4900302e-04    2.7165276e-06    8.1641616e+01
  -1.1846540e+01    2.5684369e+00    4.1226690e-01    3.4648087e+02    0.0000000e+00    4.2791583e-05    7.7732186e+02    8.0086757e+02    7.5049870e+02    5.0000000e+02    5.0000000e+02    5.0000000e+02    6.5178430e+06    1.1228808e+03    7.1023664e+03    2.2763775e-02    8.0414035e+00   -1.2602332e+04    3.5770884e-04   -8.2559745e+04   -1.8310828e-02   -3.0893447e-05   -1.8463196e-02   -2.3694945e-05    3.5388929e+03    2.0262634e-05   -5.5297980e-07    8.3998528e-04    1.9463756e-06    8.1626337e+01
  -1.1712106e+01    2.5598538e+00    4.0910040e-01    3.4281260e+02    0.0000000e+00    4.2601111e-05    7.7832479e+02    8.0185222e+02    7.4961348e+02    5.0000000e+02    5.0000000e+02    5.0000000e+02    6.5556738e+06    1.1244101e+03    7.1381278e+03    2.2763775e-02    8.2011112e+00   -1.2676516e+04    1.3076334e-03   -8.3037410e+04   -1.8592454e-02   -8.2270756e-06   -1.8277847e-02    1.3428977e-04    3.5587082e+03    2.2900608e-05   -2.2682858e-07    8.3862667e-04    2.5178128e-06    8.1595644e+01
  -1.1604559e+01    2.5546365e+00    4.0657723e-01    3.3953877e+02    0.0000000e+00    4.2487743e-05    7.7911366e+02    8.0262747e+02    7.4992574e+02    5.0000000e+02    5.0000000e+02    5.0000000e+02    6.5873242e+06    1.1256751e+03    7.1666622e+03    2.2763775e-02    8.3294298e+00   -1.2739542e+04    2.5425771e-03   -8.3437440e+04   -1.8428671e-02   -9.6857381e-06   -1.8266633e-02   -1.5323023e-05    3.5753467e+03    2.4133115e-05   -2.3670145e-07    8.3168134e-04    2.3653326e-06    8.1576940e+01
  -1.1470126e+01    2.5496045e+00    4.0342087e-01    3.3584339e+02    0.0000000e+00    4.2299058e-05    7.8009567e+02    8.0357616e+02    7.5037144e+02    5.0000000e+02    5.0000000e+02    5.0000000e+02    6.6249173e+06    1.1271453e+03    7.2016334e+03    2.2763775e-02    8.4905617e+00   -1.2811836e+04    1.9241290e-03   -8.3913158e+04   -1.8706304e-02   -1.9079959e-05   -1.7983990e-02    1.3888823e-04    3.5950553e+03    2.3429353e-05   -5.2387928e-07    8.2705253e-04    2.5415465e-06    8.1543904e+01
  -1.1362579e+01    2.5463923e+00    4.0110566e-01    3.3284133e+02    0.0000000e+00    4.2195253e-05    7.8087806e+02    8.0433615e+02    7.5063650e+02    5.0000000e+02    5.0000000e+02    5.0000000e+02    6.6564256e+06    1.1285742e+03    7.2311414e+03    2.2763775e-02    8.6200108e+00   -1.2873089e+04    2.4019208e-03   -8.4312528e+04   -1.8602811e-02   -2.8039854e-05   -1.7841651e-02   -3.2230751e-05    3.6116450e+03    2.2538550e-05   -6.9404273e-07    8.1795248e-04    2.0717631e-06    8.1540656e+01
  -1.1228145e+01    2.5421383e+00    3.9826721e-01    3.2951806e+02    0.0000000e+00    4.2026599e-05    7.8183684e+02    8.0524738e+02    7.5106670e+02    5.0000000e+02    5.0000000e+02    5.0000000e+02    6.6938890e+06    1.1303037e+03    7.2672669e+03    2.2763775e-02    8.7825751e+00   -1.2944371e+04    1.8624056e-03   -8.4787255e+04   -1.8760275e-02   -4.4354242e-05   -1.7597098e-02    1.3249137e-04    3.6313085e+03    2.1560676e-05   -1.0361373e-06    8.1258795e-04    1.0941299e-06    8.1534603e+01
  -1.1120598e+01    2.5376367e+00    3.9585839e-01    3.2642979e+02    0.0000000e+00    4.1916045e-05    7.8258080e+02    8.0595899e+02    7.5132348e+02    5.0000000e+02    5.0000000e+02    5.0000000e+02    6.7253148e+06    1.1315298e+03    7.2946210e+03    2.2763775e-02    8.9131916e+00   -1.3005330e+04    2.2873205e-03   -8.5185582e+04   -1.8626963e-02   -4.8556535e-05   -1.7501508e-02   -4.4940984e-05    3.6478572e+03    2.2868589e-05   -1.0291942e-06    8.0487698e-04    8.2573884e-07    8.1519509e+01
  -1.0986165e+01    2.5313752e+00    3.9320523e-01    3.2338256e+02    0.0000000e+00    4.1754844e-05    7.8353181e+02    8.0683069e+02    7.5174576e+02    5.0000000e+02    5.0000000e+02    5.0000000e+02    6.7626697e+06    1.1333401e+03    7.3312053e+03    2.2763775e-02    9.0771642e+00   -1.3076763e+04    1.8461099e-03   -8.5658653e+04   -1.8828721e-02   -7.1850469e-05   -1.7329730e-02    1.3798629e-04    3.6674632e+03    2.5461550e-05   -1.5105750e-06    8.0253686e-04    3.0659693e-08    8.1521927e+01
  -1.0878618e+01    2.5257343e+00    3.9099769e-01    3.2056936e+02    0.0000000e+00    4.1652693e-05    7.8427271e+02    8.0750757e+02    7.5199516e+02    5.0000000e+02    5.0000000e+02    5.0000000e+02    6.7939727e+06    1.1347063e+03    7.3594691e+03    2.2763775e-02    9.2089194e+00   -1.3137894e+04    2.7580091e-03   -8.6055211e+04   -1.8664371e-02   -7.1671949e-05   -1.7302931e-02   -2.8413641e-05    3.6839495e+03    2.6758527e-05   -1.4803043e-06    7.9688513e-04    8.1228436e-08    8.1519738e+01
  -1.0744184e+01    2.5228386e+00    3.8818697e-01    3.1734240e+02    0.0000000e+00    4.1482009e-05    7.8514737e+02    8.0833432e+02    7.5240481e+02    5.0000000e+02    5.0000000e+02    5.0000000e+02    6.8311386e+06    1.1362267e+03    7.3922912e+03    2.2763775e-02    9.3743350e+00   -1.3209187e+04    1.9076514e-03   -8.6525792e+04   -1.8936401e-02   -1.7836388e-05   -1.7081797e-02    1.3581354e-04    3.7034626e+03    2.7148502e-05   -4.6929021e-07    7.9542864e-04    7.9939715e-07    8.1509319e+01
  -1.0636637e+01    2.5180187e+00    3.8613144e-01    3.1477757e+02    0.0000000e+00    4.1381682e-05    7.8585743e+02    8.0897376e+02    7.5264308e+02    5.0000000e+02    5.0000000e+02    5.0000000e+02    6.8623426e+06    1.1376752e+03    7.4203348e+03    2.2763775e-02    9.5071777e+00   -1.3270295e+04    2.7710222e-03   -8.6921165e+04   -1.8586378e-02   -5.0231369e-05   -1.7462725e-02   -3.9719089e-05    3.7200725e+03    2.6445456e-05   -8.9144084e-07    8.1015407e-04   -3.9443229e-07    8.1519885e+01
  -1.0502204e+01    2.5164535e+00    3.8353079e-01    3.1181693e+02    0.0000000e+00    4.1221535e-05    7.8669858e+02    8.0984144e+02    7.5426605e+02    5.0000000e+02    5.0000000e+02    5.0000000e+02    6.8993585e+06    1.1393426e+03    7.4532702e+03    2.2763775e-02    9.6739470e+00   -1.3341381e+04    1.8085186e-03   -8.7389817e+04   -1.8842331e-02   -6.8297496e-05   -1.7254884e-02    1.2701235e-04    3.7394680e+03    2.4332881e-05   -1.2439954e-06    8.0924021e-04   -5.5549984e-07    8.1528355e+01
  -1.0394657e+01    2.5117779e+00    3.8176230e-01    3.0960236e+02    0.0000000e+00    4.1139567e-05    7.8738304e+02    8.1055714e+02    7.5453369e+02    5.0000000e+02    5.0000000e+02    5.0000000e+02    6.9303643e+06    1.1410369e+03    7.4822233e+03    2.2763775e-02    9.8078750e+00   -1.3402131e+04    2.6348863e-03   -8.7782541e+04   -1.8692887e-02   -4.9272340e-05   -1.7216456e-02   -3.1889161e-05    3.7557661e+03    2.2998755e-05   -9.8593691e-07    8.0330288e-04    4.9091763e-08    8.1565345e+01
  -1.0260223e+01    2.5053331e+00    3.7934091e-01    3.0687801e+02    0.0000000e+00    4.0985895e-05    7.8821209e+02    8.1143807e+02    7.5492228e+02    5.0000000e+02    5.0000000e+02    5.0000000e+02    6.9670455e+06    1.1428134e+03    7.5156558e+03    2.2763775e-02    9.9760096e+00   -1.3472175e+04    1.9462305e-03   -8.8247011e+04   -1.8841684e-02   -5.0660827e-05   -1.6965202e-02    1.2019247e-04    3.7749724e+03    2.3041797e-05   -1.1172075e-06    7.9721777e-04    4.0742947e-07    8.1585090e+01
  -1.0152676e+01    2.3979494e+00    3.8220693e-01    3.1080547e+02    0.0000000e+00    4.1137760e-05    7.8992036e+02    8.1302244e+02    7.5756318e+02    5.0000000e+02    5.0000000e+02    5.0000000e+02    6.9978815e+06    1.1492095e+03    7.6081052e+03    2.2763775e-02    1.0111041e+01   -1.3532328e+04    2.6660580e-03   -8.8638018e+04   -1.9620316e-02   -6.4917888e-05   -1.6884666e-02   -5.3167522e-05    3.7911958e+03    2.4258389e-05   -5.9886086e-07    7.9311093e-04   -1.4377880e-06    8.1842928e+01
  -1.0085459e+01    2.3913218e+00    3.8070835e-01    3.0888243e+02    0.0000000e+00    4.1074229e-05    7.9037266e+02    8.1345694e+02    7.5774781e+02    5.0000000e+02    5.0000000e+02    5.0000000e+02    7.0174322e+06    1.1497590e+03    7.6238644e+03    2.2763775e-02    1.0196405e+01   -1.3571555e+04   -1.0848515e-03   -8.8885969e+04   -1.9289526e-02   -5.7031274e-05   -1.6921782e-02   -1.4443779e-04    3.8015037e+03    2.5192610e-05   -5.9836917e-07    7.8602932e-04   -1.1110891e-06    8.1816255e+01
  -9.8964120e+00    2.3774932e+00    3.7676125e-01    3.0430499e+02    0.0000000e+00    4.0838979e-05    7.9163758e+02    8.1465911e+02    7.5832188e+02    5.0000000e+02    5.0000000e+02    5.0000000e+02    7.0699626e+06    1.1515004e+03    7.6692625e+03    2.2763775e-02    1.0437450e+01   -1.3671638e+04    4.3594163e-03   -8.9550398e+04   -1.9445966e-02   -4.9073329e-05   -1.6669719e-02    8.0424275e-05    3.8289910e+03    3.3879818e-05   -4.8741319e-07    7.7991705e-04   -5.0568739e-07    8.1760337e+01
  -9.7073647e+00    2.3646352e+00    3.7325057e-01    3.0012625e+02    0.0000000e+00    4.0645813e-05    7.9288233e+02    8.1591478e+02    7.6104551e+02    5.0000000e+02    5.0000000e+02    5.0000000e+02    7.1208116e+06    1.1535943e+03    7.7166735e+03    2.2763775e-02    1.0679971e+01   -1.3768575e+04    3.5558409e-03   -9.0194655e+04   -2.0268816e-02   -1.0845348e-04   -1.6131855e-02    7.7326247e-05    3.8556514e+03    2.8036207e-05   -1.3482984e-06    7.8502422e-04   -2.0080558e-06    8.1737571e+01
  -9.5760818e+00    2.3566991e+00    3.7047422e-01    2.9690887e+02    0.0000000e+00    4.0481143e-05    7.9371052e+02    8.1676328e+02    7.6147011e+02    5.0000000e+02    5.0000000e+02    5.0000000e+02    7.1556051e+06    1.1545380e+03    7.7452682e+03    2.2763775e-02    1.0849268e+01   -1.3836277e+04    2.3619115e-03   -9.0635588e+04   -2.0301044e-02   -1.0478646e-04   -1.5967777e-02    2.7210983e-05    3.8738838e+03    2.4081990e-05   -1.2060363e-06    7.7971560e-04   -2.0769342e-06    8.1683598e+01
  -9.4134433e+00    2.3426030e+00    3.6734159e-01    2.9331335e+02    0.0000000e+00    4.0292942e-05    7.9473970e+02    8.1778936e+02    7.6230410e+02    5.0000000e+02    5.0000000e+02    5.0000000e+02    7.1984270e+06    1.1559738e+03    7.7826278e+03    2.2763775e-02    1.1059893e+01   -1.3918837e+04    2.3113108e-03   -9.1178282e+04   -1.9969087e-02   -9.3868730e-05   -1.5952239e-02    2.9433756e-05    3.8963046e+03    2.1484209e-05   -9.4867614e-07    7.7064274e-04   -1.0054932e-06    8.1639532e+01
  -9.2833325e+00    2.3231947e+00    3.6451085e-01    2.9021028e+02    0.0000000e+00    4.0115689e-05    7.9565309e+02    8.2230912e+02    7.6266655e+02    5.0000000e+02    5.0000000e+02    5.0000000e+02    7.2348066e+06    1.1567070e+03    7.8118054e+03    2.2763775e-02    1.1229100e+01   -1.3989141e+04    2.4042570e-03   -9.1639353e+04   -1.9399506e-02   -9.4301369e-05   -1.5575871e-02   -1.1324869e-04    3.9155080e+03    2.0235337e-05   -8.3118545e-07    7.2484323e-04   -1.5737100e-06    8.1557243e+01
  -9.1218144e+00    2.3010319e+00    3.6099927e-01    2.8627408e+02    0.0000000e+00    3.9893197e-05    7.9661316e+02    8.2334303e+02    7.6298624e+02    5.0000000e+02    5.0000000e+02    5.0000000e+02    7.2763318e+06    1.1574544e+03    7.8425728e+03    2.2763775e-02    1.1439982e+01   -1.4065671e+04   -2.0950315e-03   -9.2167655e+04   -1.9567392e-02   -8.5901871e-05   -1.5337931e-02    1.8746632e-04    3.9373710e+03    2.0205569e-05   -7.1550618e-07    7.2028694e-04   -1.5225313e-06    8.1466991e+01
  -8.9925999e+00    2.2845986e+00    3.5861156e-01    2.8333858e+02    0.0000000e+00    3.9780982e-05    7.9743766e+02    8.2404358e+02    7.6328102e+02    5.0000000e+02    5.0000000e+02    5.0000000e+02    7.3127097e+06    1.1585976e+03    7.8724630e+03    2.2763775e-02    1.1609279e+01   -1.4137216e+04    1.9312033e-03   -9.2627837e+04   -1.9189838e-02   -1.0079383e-04   -1.5406018e-02   -1.0660099e-04    3.9564830e+03    2.1825066e-05   -9.1753833e-07    7.1087334e-04   -2.6025391e-06    8.1432617e+01
  -8.8311347e+00    2.2673961e+00    3.5541063e-01    2.7979831e+02    0.0000000e+00    3.9577780e-05    7.9840452e+02    8.2495928e+02    7.6309847e+02    5.0000000e+02    5.0000000e+02    5.0000000e+02    7.3537170e+06    1.1595234e+03    7.9047376e+03    2.2763775e-02    1.1821686e+01   -1.4217111e+04    1.3742362e-03   -9.3145740e+04   -1.9534882e-02   -1.1066692e-04   -1.5081345e-02    2.0144251e-04    3.9779367e+03    2.4427167e-05   -8.2294077e-07    7.0678704e-04   -3.1913828e-06    8.1356888e+01
  -8.7019625e+00    2.2536185e+00    3.5308643e-01    2.7696742e+02    0.0000000e+00    3.9467419e-05    7.9919664e+02    8.2563712e+02    7.6334557e+02    5.0000000e+02    5.0000000e+02    5.0000000e+02    7.3895737e+06    1.1605682e+03    7.9332137e+03    2.2763775e-02    1.1992237e+01   -1.4287950e+04    3.2511545e-03   -9.3599551e+04   -1.9322135e-02   -1.5840794e-04   -1.5082736e-02   -1.0476429e-04    3.9967856e+03    2.6526966e-05   -1.2750790e-06    6.9851103e-04   -5.5195351e-06    8.1319509e+01
  -8.5457306e+00    2.2412708e+00    3.5016013e-01    2.7374530e+02    0.0000000e+00    3.9280397e-05    8.0008864e+02    8.2645910e+02    7.6371672e+02    5.0000000e+02    5.0000000e+02    5.0000000e+02    7.4290824e+06    1.1615220e+03    7.9636562e+03    2.2763775e-02    1.2199287e+01   -1.4363713e+04    1.4714830e-03   -9.4099679e+04   -1.9647380e-02   -1.6244935e-04   -1.4800158e-02    1.7301490e-04    4.0174865e+03    2.7160604e-05   -9.8978919e-07    6.9392504e-04   -6.9519773e-06    8.1259408e+01
  -8.4207451e+00    2.2298968e+00    3.4780137e-01    2.7086499e+02    0.0000000e+00    3.9167350e-05    8.0081860e+02    8.2709985e+02    7.6388876e+02    5.0000000e+02    5.0000000e+02    5.0000000e+02    7.4630411e+06    1.1622803e+03    7.9885426e+03    2.2763775e-02    1.2365497e+01   -1.4429387e+04    3.1075674e-03   -9.4530216e+04   -1.9521379e-02   -1.7338518e-04   -1.4751719e-02   -8.0503726e-05    4.0353453e+03    2.6436317e-05   -1.0695001e-06    6.8617229e-04   -7.7477823e-06    8.1207590e+01
  -8.2645132e+00    2.2164093e+00    3.4496091e-01    2.6774121e+02    0.0000000e+00    3.8984297e-05    8.0168884e+02    8.2791164e+02    7.6425552e+02    5.0000000e+02    5.0000000e+02    5.0000000e+02    7.5015727e+06    1.1631969e+03    8.0182503e+03    2.2763775e-02    1.2573942e+01   -1.4502779e+04    1.9307372e-03   -9.5018218e+04   -1.9780370e-02   -1.6799818e-04   -1.4297501e-02    1.9412690e-04    4.0555411e+03    2.5159047e-05   -1.0841645e-06    6.7576629e-04   -7.3795692e-06    8.1147937e+01
  -8.1395277e+00    2.2026794e+00    3.4276431e-01    2.6505556e+02    0.0000000e+00    3.8880851e-05    8.0238847e+02    8.2855419e+02    7.6441539e+02    5.0000000e+02    5.0000000e+02    5.0000000e+02    7.5348833e+06    1.1640298e+03    8.0428311e+03    2.2763775e-02    1.2741260e+01   -1.4567300e+04    3.1398733e-03   -9.5440514e+04   -1.9533010e-02   -1.4670863e-04   -1.4161285e-02   -1.0528103e-04    4.0730560e+03    2.4393285e-05   -7.5953273e-07    6.6451201e-04   -7.2337157e-06    8.1108244e+01
  -7.9919893e+00    2.1895335e+00    3.4008973e-01    2.6207885e+02    0.0000000e+00    3.8714397e-05    8.0316789e+02    8.2927687e+02    7.6474057e+02    5.0000000e+02    5.0000000e+02    5.0000000e+02    7.5708335e+06    1.1647399e+03    8.0687702e+03    2.2763775e-02    1.2939380e+01   -1.4636201e+04    1.4289200e-03   -9.5895755e+04   -1.9593239e-02   -1.3718278e-04   -1.3859546e-02    1.5948455e-04    4.0919074e+03    2.5192250e-05   -7.7889867e-07    6.5582314e-04   -6.5755894e-06    8.1045626e+01
  -7.8739586e+00    2.1756871e+00    3.3814619e-01    2.5975356e+02    0.0000000e+00    3.8618848e-05    8.0379918e+02    8.2984681e+02    7.6488212e+02    5.0000000e+02    5.0000000e+02    5.0000000e+02    7.6016007e+06    1.1655297e+03    8.0912794e+03    2.2763775e-02    1.3098336e+01   -1.4696095e+04    3.3010228e-03   -9.6285475e+04   -1.9420130e-02   -1.2778626e-04   -1.3766099e-02   -8.4579441e-05    4.1080776e+03    2.7100317e-05   -6.2196554e-07    6.4711095e-04   -6.5781794e-06    8.1013627e+01
  -7.7265790e+00    2.1627281e+00    3.3556889e-01    2.5696590e+02    0.0000000e+00    3.8451224e-05    8.0454425e+02    8.3051614e+02    7.6521745e+02    5.0000000e+02    5.0000000e+02    5.0000000e+02    7.6360592e+06    1.1661371e+03    8.1156512e+03    2.2763775e-02    1.3297385e+01   -1.4761889e+04    1.9705651e-03   -9.6721816e+04   -1.9611928e-02   -1.5811551e-04   -1.3504957e-02    2.1052085e-04    4.1261354e+03    2.9170763e-05   -1.0136499e-06    6.4234264e-04   -7.2567569e-06    8.0948331e+01
  -7.5793291e+00    2.1470229e+00    3.3288521e-01    2.5390284e+02    0.0000000e+00    3.8295913e-05    8.0525972e+02    8.3117282e+02    7.6541984e+02    5.0000000e+02    5.0000000e+02    5.0000000e+02    7.6725906e+06    1.1666202e+03    8.1382417e+03    2.2763775e-02    1.3496863e+01   -1.4833035e+04    3.2021719e-03   -9.7184706e+04   -1.9361532e-02   -1.5903586e-04   -1.3423593e-02   -5.2258878e-05    4.1453344e+03    3.0247249e-05   -9.6523648e-07    6.3333452e-04   -7.5170488e-06    8.0877631e+01
  -7.4615292e+00    2.1350670e+00    3.3091083e-01    2.5155866e+02    0.0000000e+00    3.8198058e-05    8.0582586e+02    8.3168478e+02    7.6552641e+02    5.0000000e+02    5.0000000e+02    5.0000000e+02    7.7026124e+06    1.1671630e+03    8.1573110e+03    2.2763775e-02    1.3656835e+01   -1.4891245e+04    1.9755644e-03   -9.7565240e+04   -1.9036085e-02   -1.8111175e-04   -1.3411223e-02   -9.1870680e-05    4.1611204e+03    3.0785794e-05   -1.2814602e-06    6.2407952e-04   -8.1790460e-06    8.0835440e+01
  -7.3143817e+00    2.1195170e+00    3.2842328e-01    2.4890324e+02    0.0000000e+00    3.8032018e-05    8.0648955e+02    8.3227985e+02    7.6582112e+02    5.0000000e+02    5.0000000e+02    5.0000000e+02    7.7359984e+06    1.1676419e+03    8.1785509e+03    2.2763775e-02    1.3857128e+01   -1.4954016e+04    2.1346045e-03   -9.7987947e+04   -1.9239107e-02   -1.8655867e-04   -1.3100097e-02    2.4612693e-04    4.1786150e+03    3.0177880e-05   -1.1253171e-06    6.1801643e-04   -9.3963705e-06    8.0772990e+01
  -7.1673552e+00    2.1035188e+00    3.2600646e-01    2.4618760e+02    0.0000000e+00    3.7888528e-05    8.0713979e+02    8.3494723e+02    7.6703728e+02    5.0000000e+02    5.0000000e+02    5.0000000e+02    7.7712191e+06    1.1681936e+03    8.1998028e+03    2.2763775e-02    1.4057776e+01   -1.5022424e+04    3.5208723e-03   -9.8434160e+04   -1.9143875e-02   -1.8359791e-04   -1.3329954e-02   -2.8456764e-05    4.1972870e+03    2.8799533e-05   -1.0440092e-06    6.3335609e-04   -9.5987943e-06    8.0719772e+01
  -7.0497340e+00    2.0891809e+00    3.2378613e-01    2.4355995e+02    0.0000000e+00    3.7775704e-05    8.0762214e+02    8.3554532e+02    7.6716509e+02    5.0000000e+02    5.0000000e+02    5.0000000e+02    7.7996151e+06    1.1682152e+03    8.2128298e+03    2.2763775e-02    1.4218665e+01   -1.5077680e+04    2.2827653e-03   -9.8794007e+04   -1.8969867e-02   -1.9896159e-04   -1.3270367e-02   -4.3757639e-05    4.2121897e+03    2.7440409e-05   -1.2543335e-06    6.2760934e-04   -9.9694365e-06    8.0647384e+01
  -6.9028279e+00    2.0731037e+00    3.2158035e-01    2.4123103e+02    0.0000000e+00    3.7625139e-05    8.0824270e+02    8.3627456e+02    7.6738318e+02    5.0000000e+02    5.0000000e+02    5.0000000e+02    7.8321926e+06    1.1688567e+03    8.2338811e+03    2.2763775e-02    1.4419928e+01   -1.5139943e+04    1.9903725e-03   -9.9206562e+04   -1.9079072e-02   -1.7641333e-04   -1.3061719e-02    1.7266755e-04    4.2292363e+03    2.5928772e-05   -9.3259820e-07    6.2340115e-04   -9.7580807e-06    8.0606843e+01
  -6.7560245e+00    2.0505285e+00    3.1910072e-01    2.3846235e+02    0.0000000e+00    3.7476981e-05    8.0883209e+02    8.3697559e+02    7.6754067e+02    5.0000000e+02    5.0000000e+02    5.0000000e+02    7.8654840e+06    1.1690651e+03    8.2510296e+03    2.2763775e-02    1.4621545e+01   -1.5203801e+04    3.3755298e-03   -9.9628509e+04   -1.8863738e-02   -1.8558158e-04   -1.2943515e-02    2.6382336e-06    4.2466606e+03    2.5805516e-05   -1.1658224e-06    6.1310964e-04   -9.3629553e-06    8.0534634e+01
  -6.6093040e+00    1.9566937e+00    3.1886898e-01    2.3814384e+02    0.0000000e+00    3.7476347e-05    8.1097814e+02    8.3881130e+02    7.6995644e+02    5.0000000e+02    5.0000000e+02    5.0000000e+02    7.8987997e+06    1.1721104e+03    8.3380790e+03    2.2763775e-02    1.4823451e+01   -1.5266567e+04    2.4980862e-03   -1.0005168e+05   -1.8745124e-02   -1.6647128e-04   -1.3029638e-02    7.3928366e-06    4.2641136e+03    2.6698637e-05   -7.4840950e-07    6.0168487e-04   -8.6796734e-06    8.0423957e+01
  -6.4626622e+00    1.9323100e+00    3.1611908e-01    2.3504579e+02    0.0000000e+00    3.7314562e-05    8.1163535e+02    8.3946570e+02    7.7015640e+02    5.0000000e+02    5.0000000e+02    5.0000000e+02    7.9320561e+06    1.1718260e+03    8.3540396e+03    2.2763775e-02    1.5027399e+01   -1.5330331e+04    2.4129220e-03   -1.0047306e+05   -1.8174428e-02   -2.0191451e-04   -1.3029934e-02    2.0507942e-05    4.2815668e+03    2.8149087e-05   -1.3075651e-06    5.9116244e-04   -9.4659013e-06    8.0297498e+01
  -6.3160937e+00    1.9066251e+00    3.1316616e-01    2.3173803e+02    0.0000000e+00    3.7141794e-05    8.1228655e+02    8.4012269e+02    7.7092370e+02    5.0000000e+02    5.0000000e+02    5.0000000e+02    7.9646988e+06    1.1711438e+03    8.3670020e+03    2.2763775e-02    1.5231625e+01   -1.5392094e+04    2.8188388e-03   -1.0088616e+05   -1.8042968e-02   -2.1560154e-04   -1.2858625e-02    4.5005889e-05    4.2986472e+03    3.4820435e-05   -1.3903544e-06    5.8414653e-04   -1.0276267e-05    8.0139345e+01
  -6.1695923e+00    1.8820713e+00    3.1067192e-01    2.2894742e+02    0.0000000e+00    3.6994624e-05    8.1293465e+02    8.4076155e+02    7.7111198e+02    5.0000000e+02    5.0000000e+02    5.0000000e+02    7.9967266e+06    1.1710260e+03    8.3838900e+03    2.2763775e-02    1.5436045e+01   -1.5454019e+04    3.0061718e-03   -1.0129160e+05   -1.8019775e-02   -2.0952868e-04   -1.2596546e-02    3.4603702e-05    4.3154487e+03    3.8247194e-05   -1.1106795e-06    5.7825311e-04   -1.0559509e-05    8.0029170e+01
  -6.0231593e+00    1.8615176e+00    3.0790118e-01    2.2585345e+02    0.0000000e+00    3.6832627e-05    8.1355736e+02    8.4138063e+02    7.7128266e+02    5.0000000e+02    5.0000000e+02    5.0000000e+02    8.0282075e+06    1.1703949e+03    8.3964279e+03    2.2763775e-02    1.5640760e+01   -1.5516202e+04    2.7156008e-03   -1.0169013e+05   -1.7993179e-02   -1.9098841e-04   -1.2289844e-02    7.2941423e-05    4.3319792e+03    3.7424365e-05   -4.8888361e-07    5.6916379e-04   -1.0239787e-05    7.9879951e+01
  -5.8767951e+00    1.8427836e+00    3.0543928e-01    2.2311653e+02    0.0000000e+00    3.6687065e-05    8.1418285e+02    8.4197327e+02    7.7374638e+02    5.0000000e+02    5.0000000e+02    5.0000000e+02    8.0591016e+06    1.1701210e+03    8.4115286e+03    2.2763775e-02    1.5845656e+01   -1.5577345e+04    2.8461118e-03   -1.0208104e+05   -1.7862610e-02   -1.7130054e-04   -1.1984893e-02    2.3137766e-05    4.3481850e+03    3.3862528e-05   -1.6063470e-09    5.5764878e-04   -9.7435024e-06    7.9760799e+01
  -5.7304980e+00    1.8242340e+00    3.0254348e-01    2.1990708e+02    0.0000000e+00    3.6515086e-05    8.1472875e+02    8.4253835e+02    7.7388409e+02    5.0000000e+02    5.0000000e+02    5.0000000e+02    8.0893572e+06    1.1690976e+03    8.4190052e+03    2.2763775e-02    1.6050799e+01   -1.5636190e+04    2.6645443e-03   -1.0246410e+05   -1.7701189e-02   -1.8273395e-04   -1.1695646e-02    3.3230030e-05    4.3640391e+03    2.8882867e-05   -9.9420133e-08    5.4438230e-04   -1.0163111e-05    7.9591673e+01
  -5.5842656e+00    1.8056574e+00    2.9982826e-01    2.1689882e+02    0.0000000e+00    3.6354566e-05    8.1526841e+02    8.4307761e+02    7.7399404e+02    5.0000000e+02    5.0000000e+02    5.0000000e+02    8.1189879e+06    1.1682266e+03    8.4274428e+03    2.2763775e-02    1.6256003e+01   -1.5693109e+04    2.7392341e-03   -1.0283945e+05   -1.7583177e-02   -1.9599418e-04   -1.1420948e-02    4.0557528e-05    4.3795650e+03    2.7134925e-05    1.0565484e-08    5.3419095e-04   -1.0911362e-05    7.9436200e+01
  -5.4380947e+00    1.7818508e+00    2.9727153e-01    2.1411258e+02    0.0000000e+00    3.6199699e-05    8.1579582e+02    8.4358839e+02    7.7407405e+02    5.0000000e+02    5.0000000e+02    5.0000000e+02    8.1479223e+06    1.1674289e+03    8.4360399e+03    2.2763775e-02    1.6461293e+01   -1.5748057e+04    2.6190049e-03   -1.0320620e+05   -1.7519389e-02   -1.9311208e-04   -1.1158743e-02    3.8967701e-05    4.3947136e+03    2.5605539e-05    1.9580690e-07    5.2486466e-04   -1.0980917e-05    7.9289513e+01
  -5.2919858e+00    1.7609604e+00    2.9455981e-01    2.1115783e+02    0.0000000e+00    3.6036933e-05    8.1629933e+02    8.4407828e+02    7.7412994e+02    5.0000000e+02    5.0000000e+02    5.0000000e+02    8.1763507e+06    1.1663006e+03    8.4416515e+03    2.2763775e-02    1.6666675e+01   -1.5801854e+04    2.6567240e-03   -1.0356689e+05   -1.7201363e-02   -2.2435876e-04   -1.0978598e-02    4.4262101e-05    4.4096058e+03    2.4133079e-05    5.1692714e-08    5.1406266e-04   -1.2656110e-05    7.9118695e+01
  -5.1459379e+00    1.7301126e+00    2.9161904e-01    2.0830847e+02    0.0000000e+00    3.5816000e-05    8.1691328e+02    8.5157866e+02    7.7415925e+02    5.0000000e+02    5.0000000e+02    5.0000000e+02    8.2041306e+06    1.1646820e+03    8.4461521e+03    2.2763775e-02    1.6872073e+01   -1.5854196e+04    2.5797801e-03   -1.0391902e+05   -1.7056219e-02   -2.0204181e-04   -1.0290871e-02    4.4162443e-05    4.4242647e+03    2.3133568e-05    1.7220449e-07    4.7474693e-04   -1.1173541e-05    7.8895097e+01
  -4.9999480e+00    1.7015574e+00    2.8894442e-01    2.0540797e+02    0.0000000e+00    3.5652576e-05    8.1739780e+02    8.5205690e+02    7.7416349e+02    5.0000000e+02    5.0000000e+02    5.0000000e+02    8.2315408e+06    1.1634242e+03    8.4501364e+03    2.2763775e-02    1.7077470e+01   -1.5905026e+04   -7.0333176e-04   -1.0426868e+05   -1.6656705e-02   -2.5081287e-04   -1.0183427e-02    8.9413740e-05    4.4387423e+03    2.2724229e-05   -3.1917076e-07    4.6259776e-04   -1.3008286e-05    7.8717775e+01
  -4.8540169e+00    1.6730628e+00    2.8613066e-01    2.0236321e+02    0.0000000e+00    3.5481500e-05    8.1784226e+02    8.5245042e+02    7.7414748e+02    5.0000000e+02    5.0000000e+02    5.0000000e+02    8.2582913e+06    1.1618511e+03    8.4505873e+03    2.2763775e-02    1.7282851e+01   -1.5956383e+04    1.4877136e-03   -1.0460664e+05   -1.6580739e-02   -2.2824290e-04   -1.0011994e-02    5.9717757e-05    4.4527265e+03    2.2771628e-05   -2.7476773e-07    4.5288395e-04   -1.1360189e-05    7.8521146e+01
  -4.7605698e+00    1.6525755e+00    2.8439740e-01    2.0028330e+02    0.0000000e+00    3.5410735e-05    8.1812865e+02    8.5267183e+02    7.7414427e+02    5.0000000e+02    5.0000000e+02    5.0000000e+02    8.2772148e+06    1.1609265e+03    8.4515173e+03    2.2763775e-02    1.7414410e+01   -1.5992701e+04    2.5051517e-03   -1.0484654e+05   -1.6177830e-02   -2.1854093e-04   -1.0066302e-02   -2.1994023e-04    4.4626234e+03    2.3196723e-05   -3.8187842e-07    4.4582247e-04   -9.7044053e-06    7.8402010e+01
  -4.6312874e+00    1.6254393e+00    2.8197794e-01    1.9760263e+02    0.0000000e+00    3.5275869e-05    8.1850559e+02    8.5299150e+02    7.7410490e+02    5.0000000e+02    5.0000000e+02    5.0000000e+02    8.3016285e+06    1.1596104e+03    8.4519833e+03    2.2763775e-02    1.7596479e+01   -1.6035940e+04    4.8794618e-04   -1.0515879e+05   -1.5295987e-02   -1.5687347e-04   -1.0149391e-02    3.2953981e-04    4.4753202e+03    2.3808964e-05    7.2001842e-07    4.2509795e-04   -9.2234698e-06    7.8237328e+01
  -4.5807199e+00    1.6141190e+00    2.8129772e-01    1.9681238e+02    0.0000000e+00    3.5247238e-05    8.1870748e+02    8.5311934e+02    7.7408098e+02    5.0000000e+02    5.0000000e+02    5.0000000e+02    8.3113325e+06    1.1594882e+03    8.4566276e+03    2.2763775e-02    1.7667698e+01   -1.6050228e+04    4.8432671e-03   -1.0528436e+05   -1.5069121e-02   -1.4731479e-04   -1.0214780e-02    3.0373367e-04    4.4803320e+03    2.4203820e-05    7.7765855e-07    4.2064983e-04   -9.4524783e-06    7.8196912e+01
  -4.4735411e+00    1.5912248e+00    2.7937182e-01    1.9471129e+02    0.0000000e+00    3.5134085e-05    8.1910388e+02    8.5339478e+02    7.7401914e+02    5.0000000e+02    5.0000000e+02    5.0000000e+02    8.3330806e+06    1.1587330e+03    8.4617936e+03    2.2763775e-02    1.7818753e+01   -1.6075381e+04    5.6050278e-03   -1.0556927e+05   -1.3904904e-02   -1.5204845e-04   -1.0356094e-02    1.6313268e-04    4.4914761e+03    2.5329940e-05    8.1181854e-07    4.0105201e-04   -1.0247579e-05    7.8074953e+01
  -4.3981383e+00    1.5831431e+00    2.7804546e-01    1.9326293e+02    0.0000000e+00    3.5056844e-05    8.1941531e+02    8.5360058e+02    7.7398031e+02    5.0000000e+02    5.0000000e+02    5.0000000e+02    8.3502068e+06    1.1584439e+03    8.4680871e+03    2.2763775e-02    1.7925127e+01   -1.6088873e+04    3.0435176e-03   -1.0579869e+05   -1.3154910e-02   -1.3072449e-04   -1.0225963e-02    4.7816897e-05    4.5001982e+03    2.6142664e-05    9.8485894e-07    3.9114817e-04   -9.8129475e-06    7.8004321e+01
  -4.2930707e+00    1.5876009e+00    2.7631945e-01    1.9139500e+02    0.0000000e+00    3.4954826e-05    8.1994916e+02    8.5391493e+02    7.7516167e+02    5.0000000e+02    5.0000000e+02    5.0000000e+02    8.3781464e+06    1.1586713e+03    8.4841317e+03    2.2763775e-02    1.8073567e+01   -1.6092796e+04    1.2106127e-03   -1.0617706e+05   -1.0309108e-02   -1.1343828e-04   -9.4994359e-03   -3.4530106e-05    4.5142306e+03    2.7213866e-05    6.8958277e-07    3.3709235e-04   -7.7755724e-06    7.7943063e+01
  -4.1760834e+00    1.5905219e+00    2.7462568e-01    1.8958956e+02    0.0000000e+00    3.4847498e-05    8.2069417e+02    8.5435889e+02    7.7522820e+02    5.0000000e+02    5.0000000e+02    5.0000000e+02    8.4146288e+06    1.1598984e+03    8.5132018e+03    2.2763775e-02    1.8239294e+01   -1.6053861e+04    2.1355493e-03   -1.0665599e+05    2.0174666e-03   -4.1166611e-05   -4.6582784e-03    3.6218487e-05    4.5328719e+03    2.8373562e-05    9.7306954e-07    6.1712642e-05   -3.9975301e-06    7.7932462e+01
  -4.0822973e+00    1.5685941e+00    2.7337517e-01    1.8826094e+02    0.0000000e+00    3.4767402e-05    8.2132015e+02    8.5484335e+02    7.7543163e+02    5.0000000e+02    5.0000000e+02    5.0000000e+02    8.4446457e+06    1.1611175e+03    8.5389308e+03    2.2763775e-02    1.8372618e+01   -1.6056997e+04    2.8306390e-03   -1.0703227e+05    1.6034930e-02   -9.3737680e-05   -7.9014871e-04    1.3240203e-05    4.5495794e+03    2.9072891e-05   -2.0688462e-07   -1.4939393e-04   -4.9453042e-06    7.7939386e+01
  -3.9998946e+00    1.5760459e+00    2.7210781e-01    1.8686054e+02    0.0000000e+00    3.4693853e-05    8.2182874e+02    8.5535189e+02    7.7577343e+02    5.0000000e+02    5.0000000e+02    5.0000000e+02    8.4695899e+06    1.1617337e+03    8.5568608e+03    2.2763775e-02    1.8490044e+01   -1.6156509e+04    3.9100261e-03   -1.0733325e+05    2.6989183e-02    9.1222703e-05    3.6728064e-04    5.2844108e-05    4.5646478e+03    2.9752668e-05    2.6541297e-07   -1.8876343e-04    5.7514041e-06    7.7914741e+01
  -3.8922917e+00    1.5930925e+00    2.7034069e-01    1.8498767e+02    0.0000000e+00    3.4580206e-05    8.2239083e+02    8.5599839e+02    7.7648741e+02    5.0000000e+02    5.0000000e+02    5.0000000e+02    8.4990783e+06    1.1619137e+03    8.5721573e+03    2.2763775e-02    1.8643680e+01   -1.6425232e+04    2.9288374e-03   -1.0765600e+05    2.1803841e-02    2.1488179e-04    8.1407414e-04    4.7681877e-05    4.5826111e+03    3.0601122e-05    1.5349691e-06   -6.3629506e-05    9.9351569e-06    7.7849363e+01
  -3.7303335e+00    1.4247705e+00    2.6752185e-01    1.8210520e+02    0.0000000e+00    3.4382283e-05    8.2303723e+02    8.5663536e+02    7.7797860e+02    5.0000000e+02    5.0000000e+02    5.0000000e+02    8.5351152e+06    1.1608808e+03    8.5795131e+03    2.2763775e-02    1.8875145e+01   -1.6795319e+04    2.0561133e-03   -1.0801189e+05   -4.9989455e-03   -1.8661731e-05   -5.8763079e-03    6.6835801e-05    4.6019103e+03    3.1271222e-05    3.5846244e-08    3.0601950e-04   -1.2133234e-06    7.7676741e+01
  -3.6583520e+00    1.4120106e+00    2.6618874e-01    1.8062181e+02    0.0000000e+00    3.4310074e-05    8.2322885e+02    8.5676325e+02    7.7812318e+02    5.0000000e+02    5.0000000e+02    5.0000000e+02    8.5476609e+06    1.1598795e+03    8.5766530e+03    2.2763775e-02    1.8978000e+01   -1.6870775e+04    2.4050245e-03   -1.0814564e+05   -1.1646493e-02   -8.1323595e-05   -8.3451222e-03    2.8610073e-05    4.6078908e+03    3.1437417e-05   -4.9554503e-07    3.7423152e-04   -3.7756416e-06    7.7568620e+01
  -3.5683752e+00    1.5507008e+00    2.6463814e-01    1.7908317e+02    0.0000000e+00    3.4199874e-05    8.2335688e+02    8.5682109e+02    7.7790592e+02    5.0000000e+02    5.0000000e+02    5.0000000e+02    8.5593133e+06    1.1584030e+03    8.5691613e+03    2.2763775e-02    1.9106443e+01   -1.6864348e+04    1.8446357e-03   -1.0829503e+05   -1.5481312e-02   -2.6858629e-04   -7.6752656e-03    6.4602162e-05    4.6132412e+03    3.1398285e-05    5.5335393e-06    2.9402261e-04   -1.7108412e-05    7.7429292e+01
  -3.4559043e+00    1.7994496e+00    2.6272755e-01    1.7720620e+02    0.0000000e+00    3.4064738e-05    8.2338631e+02    8.5653626e+02    7.7720801e+02    5.0000000e+02    5.0000000e+02    5.0000000e+02    8.5694034e+06    1.1561451e+03    8.5540850e+03    2.2763775e-02    1.9266720e+01   -1.6763744e+04    2.7129817e-03   -1.0846320e+05   -1.6854520e-02   -2.1391880e-04    1.3627810e-03    5.6410018e-05    4.6178534e+03    3.1061596e-05   -1.9863559e-06   -2.6004476e-04   -1.3629870e-05    7.7237744e+01
  -3.3659275e+00    1.8884742e+00    2.6131405e-01    1.7567744e+02    0.0000000e+00    3.3989565e-05    8.2341648e+02    8.5617480e+02    7.7717989e+02    5.0000000e+02    5.0000000e+02    5.0000000e+02    8.5761102e+06    1.1544053e+03    8.5427929e+03    2.2763775e-02    1.9394748e+01   -1.6662558e+04    3.1271384e-03   -1.0859183e+05   -1.7296212e-02   -1.3942032e-04    4.3239424e-03    2.7618129e-05    4.6209241e+03    3.0730245e-05   -4.6455578e-06   -4.2452099e-04   -8.7227733e-06    7.7088466e+01
  -3.2939460e+00    1.8722352e+00    2.6030244e-01    1.7462331e+02    0.0000000e+00    3.3932811e-05    8.2341542e+02    8.5586924e+02    7.7671175e+02    5.0000000e+02    5.0000000e+02    5.0000000e+02    8.5810351e+06    1.1531228e+03    8.5340366e+03    2.2763775e-02    1.9497069e+01   -1.6584577e+04    2.4482084e-03   -1.0868934e+05   -1.7643364e-02   -1.4100845e-04    4.6673235e-03    5.1307022e-05    4.6231929e+03    3.0422636e-05   -4.8363254e-06   -4.2969210e-04   -8.2756588e-06    7.6981575e+01
  -3.0914983e+00    1.5397926e+00    2.5681445e-01    1.7127832e+02    0.0000000e+00    3.3674645e-05    8.2344172e+02    8.5550888e+02    7.7585638e+02    5.0000000e+02    5.0000000e+02    5.0000000e+02    8.5974390e+06    1.1487603e+03    8.5034628e+03    2.2763775e-02    1.9784115e+01   -1.6477530e+04    3.5939418e-03   -1.0895253e+05   -1.7342188e-02   -2.1464296e-04   -1.7368859e-03    7.0074920e-05    4.6309727e+03    2.9809581e-05    2.1448206e-06    1.2624328e-06   -1.3226646e-05    7.6618310e+01
  -2.8890505e+00    1.2748772e+00    2.5317745e-01    1.6757171e+02    0.0000000e+00    3.3439091e-05    8.2367802e+02    8.5569979e+02    7.7567933e+02    5.0000000e+02    5.0000000e+02    5.0000000e+02    8.6211310e+06    1.1448202e+03    8.4803679e+03    2.2763775e-02    2.0070310e+01   -1.6526002e+04    2.8297458e-03   -1.0925071e+05   -9.7604801e-03   -2.7346483e-04   -5.7037783e-03    8.4105463e-05    4.6431184e+03    2.9229920e-05    5.4294541e-07    2.3425039e-04   -1.6720108e-05    7.6262870e+01
  -2.7484618e+00    1.2262340e+00    2.5061461e-01    1.6504693e+02    0.0000000e+00    3.3256310e-05    8.2389632e+02    8.5593971e+02    7.7581365e+02    5.0000000e+02    5.0000000e+02    5.0000000e+02    8.6397850e+06    1.1422675e+03    8.4666817e+03    2.2763775e-02    2.0268597e+01   -1.6612947e+04    3.1633653e-03   -1.0946724e+05   -4.2816368e-03   -1.6134507e-04   -3.7266285e-03    6.9728210e-05    4.6532633e+03    2.8721892e-05   -4.2480925e-07    1.3268115e-04   -9.2690146e-06    7.6024624e+01
  -2.6033672e+00    1.2102062e+00    2.4815677e-01    1.6254047e+02    0.0000000e+00    3.3096164e-05    8.2413993e+02    8.5619416e+02    7.7592309e+02    5.0000000e+02    5.0000000e+02    5.0000000e+02    8.6598035e+06    1.1399154e+03    8.4550974e+03    2.2763775e-02    2.0472909e+01   -1.6711493e+04    2.4605828e-03   -1.0969903e+05   -1.2220010e-03   -1.3578547e-04   -2.2351533e-03   -1.4096442e-05    4.6642803e+03    2.8344613e-05   -3.4600029e-07    5.5152787e-05   -8.0099397e-06    7.5799610e+01
  -2.4872915e+00    1.1972343e+00    2.4617492e-01    1.6040625e+02    0.0000000e+00    3.2988877e-05    8.2429303e+02    8.5636198e+02    7.7596610e+02    5.0000000e+02    5.0000000e+02    5.0000000e+02    8.6746849e+06    1.1378398e+03    8.4433635e+03    2.2763775e-02    2.0636169e+01   -1.6779359e+04    2.6851886e-03   -1.0987271e+05   -9.2099380e-04   -1.4499541e-04   -1.7876498e-03    1.6116101e-05    4.6723971e+03    2.8075790e-05    4.8041509e-08    3.2004508e-05   -9.0569185e-06    7.5609747e+01
  -2.3422444e+00    1.1892332e+00    2.4375608e-01    1.5808697e+02    0.0000000e+00    3.2810039e-05    8.2441532e+02    8.5650234e+02    7.7593755e+02    5.0000000e+02    5.0000000e+02    5.0000000e+02    8.6891618e+06    1.1350181e+03    8.4253519e+03    2.2763775e-02    2.0839697e+01   -1.6834026e+04    2.5159935e-03   -1.1004591e+05   -2.6322954e-03   -2.0739252e-04   -1.5641101e-03    1.4877407e-04    4.6802294e+03    2.7978376e-05    1.6866004e-06    2.8818604e-05   -1.4072219e-05    7.5363701e+01
  -2.1972453e+00    1.1976548e+00    2.4131821e-01    1.5562741e+02    0.0000000e+00    3.2651742e-05    8.2452596e+02    8.5655475e+02    7.7563902e+02    5.0000000e+02    5.0000000e+02    5.0000000e+02    8.7046457e+06    1.1319993e+03    8.4056690e+03    2.2763775e-02    2.1042672e+01   -1.6870701e+04    1.9499426e-03   -1.1024054e+05   -4.8933018e-03   -3.0742788e-04   -1.0902050e-03   -1.4286641e-04    4.6884128e+03    2.8380768e-05    5.1519975e-06   -6.5957918e-06   -1.9521553e-05    7.5102889e+01
  -2.0812460e+00    1.2046834e+00    2.3929498e-01    1.5350430e+02    0.0000000e+00    3.2538902e-05    8.2452527e+02    8.5653987e+02    7.7537410e+02    5.0000000e+02    5.0000000e+02    5.0000000e+02    8.7138672e+06    1.1291955e+03    8.3848779e+03    2.2763775e-02    2.1204718e+01   -1.6876224e+04    2.7918054e-03   -1.1036088e+05   -6.1363791e-03   -1.9504693e-04    1.5226352e-04    1.1304840e-04    4.6931099e+03    2.8556956e-05    5.3169549e-06   -7.6499970e-05   -1.2653968e-05    7.4874891e+01
  -1.9362693e+00    1.2006006e+00    2.3667419e-01    1.5101643e+02    0.0000000e+00    3.2345389e-05    8.2444951e+02    8.5647448e+02    7.7498753e+02    5.0000000e+02    5.0000000e+02    5.0000000e+02    8.7226296e+06    1.1253331e+03    8.3542316e+03    2.2763775e-02    2.1406541e+01   -1.6871308e+04    3.5620686e-03   -1.1047956e+05   -6.3239806e-03   -1.3689861e-04    1.9276046e-03    1.8327578e-04    4.6975559e+03    2.8985939e-05    5.0085100e-06   -1.6038077e-04   -9.2164578e-06    7.4571920e+01
  -1.7913413e+00    1.1787232e+00    2.3410434e-01    1.4848539e+02    0.0000000e+00    3.2174549e-05    8.2436653e+02    8.5639302e+02    7.7455377e+02    5.0000000e+02    5.0000000e+02    5.0000000e+02    8.7326028e+06    1.1214949e+03    8.3235766e+03    2.2763775e-02    2.1607556e+01   -1.6868578e+04    3.7879444e-03   -1.1061512e+05   -4.4143705e-03   -1.3072798e-04    2.9892254e-03   -6.1467644e-05    4.7026209e+03    2.9523195e-05    4.4683212e-06   -2.2083835e-04   -8.7756989e-06    7.4272135e+01
  -1.6464266e+00    1.1475539e+00    2.3177837e-01    1.4621703e+02    0.0000000e+00    3.2018127e-05    8.2431110e+02    8.5630309e+02    7.7416122e+02    5.0000000e+02    5.0000000e+02    5.0000000e+02    8.7411478e+06    1.1179726e+03    8.2960498e+03    2.2763775e-02    2.1807802e+01   -1.6869253e+04    2.5752618e-03   -1.1072890e+05   -1.6074037e-03   -6.9817955e-05    3.8421383e-03    7.6311680e-05    4.7069477e+03    3.0007152e-05    5.3207124e-06   -2.6688733e-04   -7.0914895e-06    7.3994092e+01
  -1.5015351e+00    1.1193065e+00    2.2947207e-01    1.4396582e+02    0.0000000e+00    3.1863998e-05    8.2425434e+02    8.5622252e+02    7.7380527e+02    5.0000000e+02    5.0000000e+02    5.0000000e+02    8.7496289e+06    1.1144594e+03    8.2684825e+03    2.2763775e-02    2.2007367e+01   -1.6879252e+04    3.1822017e-03   -1.1083866e+05    1.7305319e-03   -2.7504216e-04    4.5818586e-03    6.0609321e-05    4.7113611e+03    3.0606623e-05    5.0133289e-06   -2.9980197e-04   -1.5916203e-05    7.3717400e+01
  -1.3566653e+00    1.0980078e+00    2.2720870e-01    1.4177083e+02    0.0000000e+00    3.1711557e-05    8.2419306e+02    8.5613654e+02    7.7346210e+02    5.0000000e+02    5.0000000e+02    5.0000000e+02    8.7580657e+06    1.1109555e+03    8.2407782e+03    2.2763775e-02    2.2206241e+01   -1.6897889e+04    2.9743422e-03   -1.1094450e+05    4.1612648e-03   -2.7198459e-04    5.1661918e-03    1.4261015e-05    4.7157913e+03    3.1160052e-05    4.9314381e-06   -3.2839290e-04   -1.5771066e-05    7.3442617e+01
  -1.2400822e+00    1.0859702e+00    2.2545394e-01    1.3997892e+02    0.0000000e+00    3.1612655e-05    8.2414966e+02    8.5605781e+02    7.7316605e+02    5.0000000e+02    5.0000000e+02    5.0000000e+02    8.7657179e+06    1.1082304e+03    8.2193740e+03    2.2763775e-02    2.2365880e+01   -1.6917756e+04    2.5519637e-03   -1.1103993e+05    5.2398313e-03   -2.4579085e-04    5.2579612e-03   -7.2792403e-05    4.7198421e+03    3.1567606e-05    5.0683486e-06   -3.3937824e-04   -1.4802686e-05    7.3228287e+01
  -1.1234526e+00    1.0773007e+00    2.2366225e-01    1.3826353e+02    0.0000000e+00    3.1490438e-05    8.2406700e+02    8.5597441e+02    7.7289180e+02    5.0000000e+02    5.0000000e+02    5.0000000e+02    8.7721778e+06    1.1053678e+03    8.1958984e+03    2.2763775e-02    2.2525160e+01   -1.6935602e+04    2.2938366e-03   -1.1111953e+05    5.9015391e-03   -2.4448607e-04    5.5528338e-03    9.6346663e-05    4.7232877e+03    3.1845070e-05    5.0948706e-06   -3.5563450e-04   -1.4766576e-05    7.3008644e+01
  -1.0067637e+00    1.0685078e+00    2.2189301e-01    1.3657591e+02    0.0000000e+00    3.1369219e-05    8.2397844e+02    8.5587878e+02    7.7260877e+02    5.0000000e+02    5.0000000e+02    5.0000000e+02    8.7778983e+06    1.1024661e+03    8.1719939e+03    2.2763775e-02    2.2684054e+01   -1.6953095e+04    3.3074030e-03   -1.1118915e+05    6.1669840e-03   -2.3558145e-04    6.0079814e-03    1.0418378e-04    4.7263676e+03    3.2128409e-05    4.6257734e-06   -3.7521252e-04   -1.4065856e-05    7.2786717e+01
  -8.9001897e-01    1.0596223e+00    2.2015636e-01    1.3492708e+02    0.0000000e+00    3.1249707e-05    8.2387855e+02    8.5576098e+02    7.7230679e+02    5.0000000e+02    5.0000000e+02    5.0000000e+02    8.7827354e+06    1.0995206e+03    8.1475178e+03    2.2763775e-02    2.2842541e+01   -1.6969341e+04    3.3111713e-03   -1.1124775e+05    6.2753134e-03   -2.2517436e-04    6.6348626e-03    6.9134258e-05    4.7289678e+03    3.2346692e-05    3.9256198e-06   -4.0577896e-04   -1.2846347e-05    7.2562735e+01
  -7.4516304e-01    1.0511176e+00    2.1790949e-01    1.3288905e+02    0.0000000e+00    3.1075972e-05    8.2369641e+02    8.5559031e+02    7.7190808e+02    5.0000000e+02    5.0000000e+02    5.0000000e+02    8.7869828e+06    1.0955473e+03    8.1133225e+03    2.2763775e-02    2.3038411e+01   -1.6983415e+04    3.1195629e-03   -1.1129970e+05    6.2666854e-03   -2.0113257e-04    7.6587736e-03    7.5446978e-05    4.7312430e+03    3.2568066e-05    2.3144592e-06   -4.5795015e-04   -1.1876296e-05    7.2267006e+01
  -6.0032421e-01    1.0450329e+00    2.1577884e-01    1.3088252e+02    0.0000000e+00    3.0928339e-05    8.2351900e+02    8.5538490e+02    7.7145660e+02    5.0000000e+02    5.0000000e+02    5.0000000e+02    8.7905090e+06    1.0916523e+03    8.0799684e+03    2.2763775e-02    2.3233411e+01   -1.6992084e+04    2.9002239e-03   -1.1134409e+05    6.3395423e-03   -2.6343054e-04    8.6862700e-03    1.9398482e-05    4.7330901e+03    3.2791216e-05    1.3822479e-06   -5.1673606e-04   -1.5517429e-05    7.1976596e+01
  -4.5549734e-01    1.0410042e+00    2.1366010e-01    1.2890301e+02    0.0000000e+00    3.0780215e-05    8.2329806e+02    8.5514081e+02    7.7096019e+02    5.0000000e+02    5.0000000e+02    5.0000000e+02    8.7929253e+06    1.0876324e+03    8.0446528e+03    2.2763775e-02    2.3427566e+01   -1.6992605e+04    2.7710266e-03   -1.1137594e+05    6.5735782e-03   -2.5036073e-04    9.7295416e-03    2.0818442e-05    4.7342728e+03    3.2979967e-05    1.2472521e-06   -5.8090678e-04   -1.4190781e-05    7.1682047e+01
  -3.1067383e-01    1.0385969e+00    2.1155678e-01    1.2694622e+02    0.0000000e+00    3.0632795e-05    8.2305425e+02    8.5488099e+02    7.7044758e+02    5.0000000e+02    5.0000000e+02    5.0000000e+02    8.7946266e+06    1.0835533e+03    8.0083745e+03    2.2763775e-02    2.3620863e+01   -1.6988365e+04    3.0761717e-03   -1.1140041e+05    7.5647555e-03   -1.9043112e-04    1.0267438e-02    4.2273856e-05    4.7351144e+03    3.3121320e-05    1.0899042e-06   -6.1570869e-04   -1.0455893e-05    7.1385824e+01
  -1.6584831e-01    1.0406074e+00    2.0956964e-01    1.2511047e+02    0.0000000e+00    3.0492712e-05    8.2281729e+02    8.5460355e+02    7.6992451e+02    5.0000000e+02    5.0000000e+02    5.0000000e+02    8.7955063e+06    1.0795831e+03    7.9731642e+03    2.2763775e-02    2.3813282e+01   -1.6983636e+04    3.1040616e-03   -1.1141364e+05    1.2186525e-02   -1.4125617e-04    1.0545221e-02    4.9047769e-05    4.7355236e+03    3.3190392e-05    1.0414165e-06   -6.4005349e-04   -7.2716804e-06    7.1097309e+01
  -2.1018502e-02    1.0547754e+00    2.0762541e-01    1.2332519e+02    0.0000000e+00    3.0355016e-05    8.2256246e+02    8.5431790e+02    7.6940415e+02    5.0000000e+02    5.0000000e+02    5.0000000e+02    8.7957564e+06    1.0756093e+03    7.9375282e+03    2.2763775e-02    2.4004861e+01   -1.6981206e+04    3.0250733e-03   -1.1141798e+05    2.0924631e-02   -2.3227167e-04    1.0597696e-02    4.8365707e-05    4.7356487e+03    3.3230620e-05    8.6727043e-07   -6.5731997e-04   -1.3103338e-05    7.0810921e+01
   1.2381658e-01    1.0799590e+00    2.0570680e-01    1.2117406e+02    0.0000000e+00    3.0307115e-05    8.2228602e+02    8.5401964e+02    7.6888387e+02    5.0000000e+02    5.0000000e+02    5.0000000e+02    8.7952297e+06    1.0715902e+03    7.9010418e+03    2.2763775e-02    2.4195587e+01   -1.6980915e+04    3.0946996e-03   -1.1141100e+05    2.3045823e-02   -3.3804591e-04    1.0780770e-02    5.1671796e-05    4.7353772e+03    3.3205803e-05    4.8373177e-07   -6.7098218e-04   -1.9924586e-05    7.0523895e+01
   2.6865781e-01    1.1073815e+00    2.0384032e-01    1.1951712e+02    0.0000000e+00    3.0160790e-05    8.2199589e+02    8.5370635e+02    7.6835315e+02    5.0000000e+02    5.0000000e+02    5.0000000e+02    8.7939938e+06    1.0675732e+03    7.8642815e+03    2.2763775e-02    2.4385433e+01   -1.6981506e+04    2.9126312e-03   -1.1139425e+05    2.3895099e-02   -4.0474315e-04    1.1022265e-02    4.4190845e-05    4.7347444e+03    3.3134998e-05    2.7502895e-07   -6.8609828e-04   -2.3512480e-05    7.0238890e+01
   4.1350685e-01    1.1332875e+00    2.0202862e-01    1.1789693e+02    0.0000000e+00    3.0028764e-05    8.2169139e+02    8.5337717e+02    7.6780806e+02    5.0000000e+02    5.0000000e+02    5.0000000e+02    8.7919380e+06    1.0635605e+03    7.8272797e+03    2.2763775e-02    2.4574398e+01   -1.6980762e+04    2.9434394e-03   -1.1136708e+05    2.4176306e-02   -3.9042222e-04    1.1411156e-02    4.2713871e-05    4.7336872e+03    3.3019640e-05   -2.3299873e-07   -7.0961196e-04   -2.2492072e-05    6.9956046e+01
   5.5836559e-01    1.1583038e+00    2.0026946e-01    1.1633544e+02    0.0000000e+00    2.9899596e-05    8.2136762e+02    8.5302524e+02    7.6723943e+02    5.0000000e+02    5.0000000e+02    5.0000000e+02    8.7888776e+06    1.0595315e+03    7.7897789e+03    2.2763775e-02    2.4762471e+01   -1.6977021e+04    2.9498953e-03   -1.1132735e+05    2.4154840e-02   -3.6543614e-04    1.1990674e-02    4.6549063e-05    4.7320821e+03    3.2838265e-05   -1.2923366e-08   -7.4405939e-04   -2.0948007e-05    6.9674280e+01
   7.0323574e-01    1.1823238e+00    1.9856370e-01    1.1483294e+02    0.0000000e+00    2.9773390e-05    8.2102943e+02    8.5265377e+02    7.6665240e+02    5.0000000e+02    5.0000000e+02    5.0000000e+02    8.7849554e+06    1.0555063e+03    7.7520562e+03    2.2763775e-02    2.4949649e+01   -1.6970434e+04    2.9879134e-03   -1.1127748e+05    2.4043227e-02   -3.3932522e-04    1.2365442e-02    4.8744645e-05    4.7300406e+03    3.2620921e-05   -3.2819477e-07   -7.6582143e-04   -1.9256148e-05    6.9394536e+01
   8.4811870e-01    1.2083064e+00    1.9690200e-01    1.1337997e+02    0.0000000e+00    2.9649530e-05    8.2066993e+02    8.5224883e+02    7.6604073e+02    5.0000000e+02    5.0000000e+02    5.0000000e+02    8.7799229e+06    1.0514424e+03    7.7136287e+03    2.2763775e-02    2.5135917e+01   -1.6960421e+04    2.9529263e-03   -1.1121357e+05    2.3828252e-02   -3.2217924e-04    1.2801688e-02    4.7268706e-05    4.7273757e+03    3.2401995e-05   -3.8543010e-07   -7.9067544e-04   -1.7839797e-05    6.9114301e+01
   9.9301591e-01    1.2353543e+00    1.9529774e-01    1.1198892e+02    0.0000000e+00    2.9528918e-05    8.2029892e+02    8.5182646e+02    7.6541833e+02    5.0000000e+02    5.0000000e+02    5.0000000e+02    8.7740928e+06    1.0474003e+03    7.6751928e+03    2.2763775e-02    2.5321275e+01   -1.6948182e+04    3.0450034e-03   -1.1114035e+05    2.3821294e-02   -3.3404924e-04    1.3083226e-02    5.1228102e-05    4.7243203e+03    3.2121237e-05   -7.8352367e-07   -8.0715911e-04   -1.8371760e-05    6.8837112e+01
   1.1379288e+00    1.2652751e+00    1.9374587e-01    1.1065386e+02    0.0000000e+00    2.9411332e-05    8.1990894e+02    8.5137579e+02    7.6477957e+02    5.0000000e+02    5.0000000e+02    5.0000000e+02    8.7672700e+06    1.0433490e+03    7.6363293e+03    2.2763775e-02    2.5505716e+01   -1.6933849e+04    3.0168206e-03   -1.1105414e+05    2.3767120e-02   -3.0378365e-04    1.3398147e-02    4.7418005e-05    4.7207113e+03    3.1768587e-05   -1.4854283e-06   -8.2549905e-04   -1.6345253e-05    6.8561506e+01
   1.2828594e+00    1.2963058e+00    1.9225068e-01    1.0937823e+02    0.0000000e+00    2.9297052e-05    8.1950726e+02    8.5091052e+02    7.6413436e+02    5.0000000e+02    5.0000000e+02    5.0000000e+02    8.7596865e+06    1.0393245e+03    7.5974831e+03    2.2763775e-02    2.5689241e+01   -1.6918287e+04    3.0261138e-03   -1.1095859e+05    2.3831524e-02   -2.7341158e-04    1.3534046e-02    5.0786192e-05    4.7167295e+03    3.1354351e-05   -1.6274709e-06   -8.3359187e-04   -1.4995319e-05    6.8289395e+01
   1.4278093e+00    1.3286569e+00    1.9082213e-01    1.0817046e+02    0.0000000e+00    2.9186851e-05    8.1909503e+02    8.5042461e+02    7.6347815e+02    5.0000000e+02    5.0000000e+02    5.0000000e+02    8.7512433e+06    1.0353346e+03    7.5587466e+03    2.2763775e-02    2.5871849e+01   -1.6901654e+04    2.9859359e-03   -1.1085167e+05    2.3793975e-02   -2.6127474e-04    1.3651206e-02    5.1979925e-05    4.7122843e+03    3.0850399e-05   -1.8413147e-06   -8.4022201e-04   -1.3870444e-05    6.8021237e+01
   1.5727807e+00    1.3601915e+00    1.8943135e-01    1.0700414e+02    0.0000000e+00    2.9078674e-05    8.1865587e+02    8.4992304e+02    7.6282611e+02    5.0000000e+02    5.0000000e+02    5.0000000e+02    8.7415351e+06    1.0313170e+03    7.5192553e+03    2.2763775e-02    2.6053538e+01   -1.6882972e+04    3.2010425e-03   -1.1072857e+05    2.3707582e-02   -2.5433790e-04    1.3768298e-02    7.7750695e-05    4.7071840e+03    3.0264420e-05   -2.1492668e-06   -8.4563562e-04   -1.2755446e-05    6.7754192e+01
   1.7177690e+00    1.3903228e+00    1.8809626e-01    1.0589534e+02    0.0000000e+00    2.8973831e-05    8.1820307e+02    8.4939518e+02    7.6215433e+02    5.0000000e+02    5.0000000e+02    5.0000000e+02    8.7312835e+06    1.0273239e+03    7.4797251e+03    2.2763775e-02    2.6234293e+01   -1.6864597e+04    2.9338968e-03   -1.1059834e+05    2.3584574e-02   -2.4499178e-04    1.3930066e-02    3.1591796e-05    4.7018081e+03    2.9720061e-05   -2.3986745e-06   -8.5478682e-04   -1.1855785e-05    6.7490671e+01
   1.8627783e+00    1.4210293e+00    1.8681711e-01    1.0484353e+02    0.0000000e+00    2.8872381e-05    8.1774118e+02    8.4884492e+02    7.6145538e+02    5.0000000e+02    5.0000000e+02    5.0000000e+02    8.7207169e+06    1.0233839e+03    7.4404823e+03    2.2763775e-02    2.6414127e+01   -1.6845026e+04    3.0071948e-03   -1.1046431e+05    2.3455358e-02   -2.2215102e-04    1.4111083e-02    3.5113553e-05    4.6962541e+03    2.9224869e-05   -2.5298669e-06   -8.6672699e-04   -1.0881461e-05    6.7232362e+01
   2.0078103e+00    1.4493093e+00    1.8558361e-01    1.0383945e+02    0.0000000e+00    2.8773462e-05    8.1724418e+02    8.4826175e+02    7.6079010e+02    5.0000000e+02    5.0000000e+02    5.0000000e+02    8.7077312e+06    1.0193801e+03    7.4000715e+03    2.2763775e-02    2.6593013e+01   -1.6819545e+04    2.8440734e-03   -1.1029958e+05    2.3242451e-02   -2.1111924e-04    1.4308900e-02    9.8546570e-05    4.6894324e+03    2.8774931e-05   -2.6493043e-06   -8.7415669e-04   -1.0109360e-05    6.6973157e+01
   2.1528557e+00    1.4844661e+00    1.8442852e-01    1.0291120e+02    0.0000000e+00    2.8679784e-05    8.1675867e+02    8.4761061e+02    7.6006000e+02    5.0000000e+02    5.0000000e+02    5.0000000e+02    8.6961677e+06    1.0155382e+03    7.3612427e+03    2.2763775e-02    2.6770978e+01   -1.6795368e+04    3.7412342e-03   -1.1015381e+05    2.3127988e-02   -1.9192838e-04    1.4428445e-02   -5.9400092e-05    4.6833186e+03    2.8378881e-05   -2.6378811e-06   -8.8216231e-04   -8.9682554e-06    6.6725223e+01
   2.2979322e+00    1.5196828e+00    1.8332983e-01    1.0203963e+02    0.0000000e+00    2.8589403e-05    8.1625574e+02    8.4695276e+02    7.5934768e+02    5.0000000e+02    5.0000000e+02    5.0000000e+02    8.6833452e+06    1.0117165e+03    7.3222657e+03    2.2763775e-02    2.6948040e+01   -1.6769789e+04    2.1420264e-03   -1.0999247e+05    2.3192854e-02   -2.1243473e-04    1.4430714e-02    6.4246650e-05    4.6766156e+03    2.8088149e-05   -3.1971500e-06   -8.8524822e-04   -8.8814942e-06    6.6480935e+01
   2.4430464e+00    1.5502125e+00    1.8227098e-01    1.0120852e+02    0.0000000e+00    2.8501500e-05    8.1572124e+02    8.4626684e+02    7.5864039e+02    5.0000000e+02    5.0000000e+02    5.0000000e+02    8.6687386e+06    1.0078376e+03    7.2822362e+03    2.2763775e-02    2.7124180e+01   -1.6743155e+04    2.6745988e-03   -1.0980628e+05    2.3045498e-02   -1.6695553e-04    1.4546574e-02    1.0853688e-04    4.6689573e+03    2.7969164e-05   -2.6567184e-06   -8.9044819e-04   -7.9226062e-06    6.6235878e+01
   2.5881920e+00    1.5750572e+00    1.8124646e-01    1.0041187e+02    0.0000000e+00    2.8415600e-05    8.1517185e+02    8.4555882e+02    7.5791444e+02    5.0000000e+02    5.0000000e+02    5.0000000e+02    8.6536776e+06    1.0039607e+03    7.2419722e+03    2.2763775e-02    2.7299384e+01   -1.6717338e+04    3.0593912e-03   -1.0961432e+05    2.2859006e-02   -1.6112412e-04    1.4621191e-02    4.4611541e-05    4.6610853e+03    2.8227868e-05   -2.6476156e-06   -8.9273802e-04   -7.3726372e-06    6.5992661e+01
   2.7333691e+00    1.5983886e+00    1.8027727e-01    9.9671543e+01    0.0000000e+00    2.8332694e-05    8.1461379e+02    8.4480656e+02    7.5716867e+02    5.0000000e+02    5.0000000e+02    5.0000000e+02    8.6376301e+06    1.0000957e+03    7.2017649e+03    2.2763775e-02    2.7473645e+01   -1.6688667e+04    2.8430122e-03   -1.0941010e+05    2.2620163e-02   -1.5723256e-04    1.4710709e-02    3.6325135e-05    4.6526519e+03    2.8628042e-05   -2.6601866e-06   -8.9680122e-04   -7.0615651e-06    6.5750982e+01
   2.8785796e+00    1.6221063e+00    1.7933891e-01    9.8960467e+01    0.0000000e+00    2.8252093e-05    8.1402440e+02    8.4401862e+02    7.5640556e+02    5.0000000e+02    5.0000000e+02    5.0000000e+02    8.6207821e+06    9.9621583e+02    7.1608409e+03    2.2763775e-02    2.7646965e+01   -1.6656368e+04    2.7769700e-03   -1.0919674e+05    2.2426663e-02   -1.5407231e-04    1.4755315e-02    4.2396558e-05    4.6437997e+03    2.9142124e-05   -2.6639110e-06   -8.9909832e-04   -6.9032354e-06    6.5511871e+01
   2.9000000e+00    1.6230343e+00    1.7919201e-01    9.8835839e+01    0.0000000e+00    2.8247818e-05    8.1391060e+02    8.4389225e+02    7.5635291e+02    5.0000000e+02    5.0000000e+02    5.0000000e+02    8.6153140e+06    9.9552818e+02    7.1533715e+03    2.2763775e-02    2.7672503e+01   -1.6650524e+04   -4.9825360e-02   -1.0912573e+05    2.2320955e-02   -1.6143060e-04    1.4870306e-02    1.4176521e-03    4.6410210e+03    2.8435011e-05   -3.0665133e-06   -9.0126696e-04   -7.1637207e-06    6.5470639e+01
   3.0113000e+00    1.6265774e+00    1.7846349e-01    9.8295776e+01    0.0000000e+00    2.8179007e-05    8.1342671e+02    8.4323942e+02    7.5573887e+02    5.0000000e+02    5.0000000e+02    5.0000000e+02    8.6007874e+06    9.9235926e+02    7.1199426e+03    2.2763775e-02    2.7804585e+01   -1.6626034e+04    1.2613161e-02   -1.0893889e+05    2.1590059e-02   -1.5938867e-04    1.5113854e-02    7.2658766e-05    4.6333738e+03    2.9459036e-05   -3.1090815e-06   -8.9678938e-04   -6.9870540e-06    6.5275436e+01
   3.1225896e+00    1.6416202e+00    1.7778142e-01    9.7788782e+01    0.0000000e+00    2.8119385e-05    8.1294863e+02    8.4254561e+02    7.5510459e+02    5.0000000e+02    5.0000000e+02    5.0000000e+02    8.5866150e+06    9.8931645e+02    7.0877070e+03    2.2763775e-02    2.7936055e+01   -1.6597675e+04    5.6336125e-03   -1.0876179e+05    2.1725237e-02   -1.5035618e-04    1.4939748e-02   -1.8994586e-04    4.6258169e+03    2.9890455e-05   -2.9662356e-06   -9.0177631e-04   -6.7639173e-06    6.5089214e+01
   3.2338833e+00    1.6687361e+00    1.7712866e-01    9.7310346e+01    0.0000000e+00    2.8061596e-05    8.1245637e+02    8.4183120e+02    7.5446599e+02    5.0000000e+02    5.0000000e+02    5.0000000e+02    8.5719019e+06    9.8630695e+02    7.0554941e+03    2.2763775e-02    2.8066937e+01   -1.6561126e+04    1.2875440e-03   -1.0857878e+05    2.1818774e-02   -1.4298777e-04    1.4856329e-02   -3.0558029e-05    4.6179796e+03    3.0220657e-05   -2.9205531e-06   -9.0523173e-04   -6.4138377e-06    6.4907205e+01
   3.3191367e+00    1.6895230e+00    1.7666269e-01    9.6973363e+01    0.0000000e+00    2.8021224e-05    8.1206930e+02    8.4127819e+02    7.5399063e+02    5.0000000e+02    5.0000000e+02    5.0000000e+02    8.5592579e+06    9.8399549e+02    7.0306279e+03    2.2763775e-02    2.8166835e+01   -1.6531147e+04    4.8971874e-04   -1.0841953e+05    2.1777478e-02   -1.4476376e-04    1.4879043e-02    2.0009094e-04    4.6113250e+03    3.0497208e-05   -2.9672940e-06   -9.0532604e-04   -6.4926359e-06    6.4768314e+01
   3.4195533e+00    1.7139674e+00    1.7610938e-01    9.6572357e+01    0.0000000e+00    2.7973939e-05    8.1159428e+02    8.4062248e+02    7.5341055e+02    5.0000000e+02    5.0000000e+02    5.0000000e+02    8.5443943e+06    9.8122531e+02    7.0005662e+03    2.2763775e-02    2.8284125e+01   -1.6498567e+04    5.5654519e-03   -1.0823096e+05    2.1583035e-02   -1.4564519e-04    1.4969872e-02    1.2313014e-05    4.6035245e+03    3.0851312e-05   -3.0532581e-06   -9.0178232e-04   -6.4002000e-06    6.4603311e+01
   3.5218706e+00    1.7416811e+00    1.7557424e-01    9.6193617e+01    0.0000000e+00    2.7925691e-05    8.1111076e+02    8.3995731e+02    7.5281936e+02    5.0000000e+02    5.0000000e+02    5.0000000e+02    8.5293077e+06    9.7844558e+02    6.9703233e+03    2.2763775e-02    2.8403162e+01   -1.6470008e+04    2.4698405e-03   -1.0804095e+05    2.1454329e-02   -1.2040324e-04    1.5041089e-02   -1.5439234e-04    4.5956255e+03    3.1165499e-05   -2.7796117e-06   -8.9745535e-04   -5.6971188e-06    6.4438415e+01
   3.6057105e+00    1.7637380e+00    1.7515901e-01    9.5905450e+01    0.0000000e+00    2.7887364e-05    8.1070749e+02    8.3941686e+02    7.5234485e+02    5.0000000e+02    5.0000000e+02    5.0000000e+02    8.5168376e+06    9.7620248e+02    6.9456626e+03    2.2763775e-02    2.8500332e+01   -1.6447142e+04    8.6943497e-04   -1.0788346e+05    2.1350388e-02   -1.1974977e-04    1.5074723e-02    9.4907394e-06    4.5891118e+03    3.1287911e-05   -2.7665122e-06   -8.9240119e-04   -5.6702897e-06    6.4306949e+01
   3.7020958e+00    1.7875364e+00    1.7469997e-01    9.5592163e+01    0.0000000e+00    2.7844358e-05    8.1024585e+02    8.3879496e+02    7.5179858e+02    5.0000000e+02    5.0000000e+02    5.0000000e+02    8.5021548e+06    9.7362316e+02    6.9173724e+03    2.2763775e-02    2.8611625e+01   -1.6420280e+04    2.6561359e-03   -1.0769581e+05    2.0981485e-02   -1.2300659e-04    1.5227807e-02    9.3652571e-05    4.5813951e+03    3.1233637e-05   -2.8401881e-06   -8.8625767e-04   -5.7000805e-06    6.4155591e+01
   3.8068414e+00    1.8088065e+00    1.7423033e-01    9.5278304e+01    0.0000000e+00    2.7799591e-05    8.0971831e+02    8.3811418e+02    7.5120220e+02    5.0000000e+02    5.0000000e+02    5.0000000e+02    8.4855833e+06    9.7082166e+02    6.8861325e+03    2.2763775e-02    2.8732060e+01   -1.6393731e+04    4.0909192e-03   -1.0748312e+05    2.0784576e-02   -1.2171941e-04    1.5320262e-02    8.3602829e-05    4.5727278e+03    3.0985874e-05   -2.8540746e-06   -8.8536575e-04   -5.5602372e-06    6.3994165e+01
   3.9171763e+00    1.8250232e+00    1.7375360e-01    9.4965183e+01    0.0000000e+00    2.7753524e-05    8.0914382e+02    8.3738184e+02    7.5056365e+02    5.0000000e+02    5.0000000e+02    5.0000000e+02    8.4673438e+06    9.6783216e+02    6.8526063e+03    2.2763775e-02    2.8858333e+01   -1.6368104e+04    2.7363004e-03   -1.0724859e+05    2.0595280e-02   -1.2092806e-04    1.5412045e-02    2.9916299e-05    4.5632146e+03    3.0467259e-05   -2.8761989e-06   -8.8685527e-04   -5.5385788e-06    6.3823124e+01
   4.0155408e+00    1.8307531e+00    1.7333432e-01    9.4691394e+01    0.0000000e+00    2.7712792e-05    8.0861626e+02    8.3670024e+02    7.4998537e+02    5.0000000e+02    5.0000000e+02    5.0000000e+02    8.4505106e+06    9.6512917e+02    6.8221786e+03    2.2763775e-02    2.8970388e+01   -1.6343391e+04    1.7131191e-03   -1.0703254e+05    2.0401538e-02   -1.2703616e-04    1.5457616e-02    2.7987059e-05    4.5544176e+03    2.9751611e-05   -3.0153248e-06   -8.8760839e-04   -5.7782250e-06    6.3669244e+01
   4.1042082e+00    1.8330063e+00    1.7295490e-01    9.4442963e+01    0.0000000e+00    2.7675962e-05    8.0812718e+02    8.3606501e+02    7.4945134e+02    5.0000000e+02    5.0000000e+02    5.0000000e+02    8.4348172e+06    9.6264840e+02    6.7942070e+03    2.2763775e-02    2.9070966e+01   -1.6318086e+04    2.0780460e-03   -1.0683224e+05    2.0130384e-02   -1.2251232e-04    1.5489064e-02    8.1441083e-05    4.5462132e+03    2.8920920e-05   -2.8756485e-06   -8.8570521e-04   -5.7639599e-06    6.3528370e+01
   4.2112598e+00    1.8373744e+00    1.7249037e-01    9.4136793e+01    0.0000000e+00    2.7631051e-05    8.0750780e+02    8.3524733e+02    7.4877237e+02    5.0000000e+02    5.0000000e+02    5.0000000e+02    8.4148207e+06    9.5955338e+02    6.7591788e+03    2.2763775e-02    2.9191839e+01   -1.6282270e+04    3.1919355e-03   -1.0657650e+05    1.9387945e-02   -1.1398690e-04    1.5806979e-02    6.2266692e-05    4.5356554e+03    2.7926914e-05   -2.6014323e-06   -8.8686606e-04   -5.2970333e-06    6.3353436e+01
   4.3085568e+00    1.8433767e+00    1.7207218e-01    9.3860067e+01    0.0000000e+00    2.7590726e-05    8.0692670e+02    8.3445254e+02    7.5026292e+02    5.0000000e+02    5.0000000e+02    5.0000000e+02    8.3959079e+06    9.5669983e+02    6.7267564e+03    2.2763775e-02    2.9301152e+01   -1.6242870e+04    3.1462933e-03   -1.0633686e+05    1.8597189e-02   -1.1841172e-04    1.6094850e-02    6.4270857e-05    4.5256707e+03    2.7133737e-05   -2.7532337e-06   -8.8294430e-04   -5.3510870e-06    6.3192956e+01
   4.4088505e+00    1.8535706e+00    1.7164710e-01    9.3579645e+01    0.0000000e+00    2.7549552e-05    8.0632251e+02    8.3360145e+02    7.4962990e+02    5.0000000e+02    5.0000000e+02    5.0000000e+02    8.3761766e+06    9.5375798e+02    6.6933556e+03    2.2763775e-02    2.9413281e+01   -1.6204742e+04    4.7407081e-03   -1.0609387e+05    1.8368528e-02   -1.1188345e-04    1.6127372e-02    1.8150398e-04    4.5151898e+03    2.6155521e-05   -2.7305047e-06   -8.8384156e-04   -5.0243768e-06    6.3027689e+01
   4.5018395e+00    1.8685065e+00    1.7126057e-01    9.3328207e+01    0.0000000e+00    2.7511707e-05    8.0576595e+02    8.3283452e+02    7.4896301e+02    5.0000000e+02    5.0000000e+02    5.0000000e+02    8.3572968e+06    9.5099670e+02    6.6624112e+03    2.2763775e-02    2.9516752e+01   -1.6158915e+04   -9.4928455e-04   -1.0585982e+05    1.9220142e-02   -1.0169824e-04    1.5638281e-02   -9.1167164e-05    4.5052263e+03    2.5210534e-05   -2.4382155e-06   -8.9183834e-04   -4.7572698e-06    6.2870618e+01
   4.6018099e+00    1.9097146e+00    1.7090802e-01    9.3114117e+01    0.0000000e+00    2.7475489e-05    8.0520334e+02    8.3198665e+02    7.4823460e+02    5.0000000e+02    5.0000000e+02    5.0000000e+02    8.3391814e+06    9.4837478e+02    6.6325582e+03    2.2763775e-02    2.9627477e+01   -1.6082164e+04    3.7230986e-03   -1.0563748e+05    1.9135158e-02   -9.6713705e-05    1.5586599e-02   -1.9330276e-05    4.4948680e+03    2.4248473e-05   -2.3388649e-06   -8.8948910e-04   -4.4030083e-06    6.2725004e+01
   4.7017275e+00    2.0518905e+00    1.7071686e-01    9.3044841e+01    0.0000000e+00    2.7450743e-05    8.0471999e+02    8.3114454e+02    7.4750722e+02    5.0000000e+02    5.0000000e+02    5.0000000e+02    8.3238134e+06    9.4634898e+02    6.6089288e+03    2.2763775e-02    2.9737702e+01   -1.6027858e+04    3.0462570e-03   -1.0547664e+05    1.9912169e-02   -8.1455020e-05    1.5232594e-02    7.9924258e-05    4.4865979e+03    2.3647948e-05   -1.9679477e-06   -8.9373938e-04   -3.5358832e-06    6.2617377e+01
   4.8014131e+00    2.2101136e+00    1.7076882e-01    9.3199763e+01    0.0000000e+00    2.7442785e-05    8.0433210e+02    8.3046641e+02    7.4678623e+02    5.0000000e+02    5.0000000e+02    5.0000000e+02    8.3122287e+06    9.4514077e+02    6.5934268e+03    2.2763775e-02    2.9847348e+01   -1.5866801e+04    7.6028843e-03   -1.0533384e+05    2.0057348e-02   -6.7941785e-05    1.5476658e-02    5.2011817e-04    4.4789146e+03    2.3079692e-05   -2.0221977e-06   -8.8805773e-04   -2.5704275e-06    6.2564073e+01
   4.9012961e+00    2.4476451e+00    1.7114196e-01    9.3658373e+01    0.0000000e+00    2.7456468e-05    8.0400317e+02    8.2996547e+02    7.4615245e+02    5.0000000e+02    5.0000000e+02    5.0000000e+02    8.3022845e+06    9.4465580e+02    6.5843025e+03    2.2763775e-02    2.9957024e+01   -1.5762086e+04   -1.1738085e-02   -1.0522690e+05    1.9520545e-02   -9.4189780e-05    1.5497092e-02    5.8065320e-05    4.4741688e+03    2.2825413e-05   -2.7011236e-06   -8.5245879e-04   -4.0389422e-06    6.2563227e+01
   5.0012265e+00    2.8065418e+00    1.7186549e-01    9.4437211e+01    0.0000000e+00    2.7494841e-05    8.0365300e+02    8.2981480e+02    7.4572893e+02    5.0000000e+02    5.0000000e+02    5.0000000e+02    8.2916620e+06    9.4467620e+02    6.5775574e+03    2.2763775e-02    3.0066613e+01   -1.5787592e+04    9.1917150e-03   -1.0511737e+05    1.8352252e-02   -1.3797758e-04    1.4529467e-02    9.2818623e-06    4.4714568e+03    2.2768850e-05   -1.6708012e-06   -7.2358220e-04   -7.2094189e-06    6.2609455e+01
   5.1010651e+00    3.1166810e+00    1.7290995e-01    9.5504666e+01    0.0000000e+00    2.7556474e-05    8.0343812e+02    8.2981020e+02    7.4563576e+02    5.0000000e+02    5.0000000e+02    5.0000000e+02    8.2858861e+06    9.4566773e+02    6.5798654e+03    2.2763775e-02    3.0176071e+01   -1.5873232e+04    2.4342815e-02   -1.0500493e+05    1.7561715e-02   -1.4905632e-04    8.8739692e-03    2.8843700e-04    4.4686847e+03    2.3025479e-05    4.6770551e-07   -3.4301554e-04   -7.7616489e-06    6.2721281e+01
   5.2009631e+00    3.1868452e+00    1.7398844e-01    9.6602704e+01    0.0000000e+00    2.7620819e-05    8.0320452e+02    8.2629088e+02    7.4605562e+02    5.0000000e+02    5.0000000e+02    5.0000000e+02    8.2832657e+06    9.4694822e+02    6.5835692e+03    2.2763775e-02    3.0285653e+01   -1.6032406e+04   -4.6209181e-02   -1.0492015e+05    1.7256642e-02   -7.1893198e-05    8.6984610e-03    4.8090507e-05    4.4676206e+03    2.3757317e-05   -6.6524217e-07   -3.1443849e-04   -2.9043511e-06    6.2858258e+01
   5.3007893e+00    3.0110317e+00    1.7505300e-01    9.7689964e+01    0.0000000e+00    2.7684160e-05    8.0315675e+02    8.2624034e+02    7.4640555e+02    5.0000000e+02    5.0000000e+02    5.0000000e+02    8.2832080e+06    9.4846882e+02    6.5928467e+03    2.2763775e-02    3.0395271e+01   -1.6144599e+04   -2.8008250e-03   -1.0485421e+05    1.8215463e-02   -1.5754116e-04    8.7243145e-03    6.0304027e-05    4.4661329e+03    2.4303298e-05    4.0975817e-07   -3.5235773e-04   -7.9089221e-06    6.2993913e+01
   5.4005382e+00    2.8229548e+00    1.7620087e-01    9.8898053e+01    0.0000000e+00    2.7749817e-05    8.0313734e+02    8.2603925e+02    7.4640469e+02    5.0000000e+02    5.0000000e+02    5.0000000e+02    8.2846016e+06    9.5031204e+02    6.6062158e+03    2.2763775e-02    3.0504989e+01   -1.6099667e+04   -1.0185368e-01   -1.0483664e+05    1.8185150e-02   -1.5828743e-04    1.4549573e-02   -1.0004115e-03    4.4648732e+03    2.3183574e-05   -2.9180001e-06   -7.1947327e-04   -8.4885581e-06    6.3148963e+01
   5.5003765e+00    2.9746839e+00    1.7807003e-01    1.0088251e+02    0.0000000e+00    2.7859448e-05    8.0312498e+02    8.2587332e+02    7.4588740e+02    5.0000000e+02    5.0000000e+02    5.0000000e+02    8.2860038e+06    9.5345432e+02    6.6305971e+03    2.2763775e-02    3.0615113e+01   -1.5935527e+04   -1.2776990e-01   -1.0489789e+05    1.5825915e-02   -6.9711405e-05    1.6115831e-02   -1.2893233e-03    4.4657339e+03    2.5493842e-06   -1.3571450e-06   -7.7571768e-04   -2.2989884e-06    6.3405247e+01
   5.6002085e+00    3.5904459e+00    1.9484440e-01    1.5883843e+02    0.0000000e+00    2.8341110e-05    8.0310424e+02    8.2588904e+02    7.4494889e+02    5.0000000e+02    5.0000000e+02    5.0000000e+02    8.2889484e+06    9.6881389e+02    6.7401014e+03    2.2763775e-02    3.0726165e+01   -1.5755122e+04   -1.9095018e-01   -1.0501557e+05    1.1935982e-02   -4.7207925e-04    1.6584327e-02   -5.7505621e-03    4.4682462e+03   -9.4690995e-05   -6.0925117e-06   -6.9458822e-04   -1.8320940e-05    6.4477911e+01
   5.7001301e+00    4.8705653e+00    6.3177205e-01    9.4849573e+03    0.0000000e+00    3.1007272e-05    8.0271627e+02    8.2601930e+02    6.5728418e+02    5.0000000e+02    5.0000000e+02    5.0000000e+02    8.2965474e+06    1.1096714e+03    7.4609405e+03    2.2763775e-02    3.0843404e+01   -1.5626994e+04   -1.3276130e-01   -1.0515832e+05    1.1551478e-02   -1.1590581e-02   -3.0432249e-02   -3.4653512e-03    4.4722168e+03   -1.7174754e-04   -1.3632074e-04    1.2640470e-03   -4.5240181e-04    7.2053535e+01
   5.8098907e+00    6.6615490e+00    2.6345302e+00    8.4350292e+04    0.0000000e+00    3.7482729e-05    8.0251523e+02    8.7515678e+02    6.5937843e+02    5.0000000e+02    5.0000000e+02    5.0000000e+02    8.3157501e+06    1.5088965e+03    9.5461058e+03    2.2763775e-02    3.0998480e+01   -1.5614796e+04   -8.7146946e-01   -1.0538810e+05    2.0005807e-02    1.6463559e-03   -3.1645515e-01   -9.9068268e-03    4.4798841e+03    9.2914889e-05    2.4947455e-05    1.2468928e-02    5.5328293e-05    9.2229850e+01
   5.9096771e+00    8.1956948e+00    5.3707337e+00    2.0994152e+05    0.0000000e+00    4.4135613e-05    8.0383878e+02    1.0777482e+03    6.8075183e+02    5.0000000e+02    5.0000000e+02    5.0000000e+02    8.3391588e+06    1.9729156e+03    1.3335096e+04    2.2763775e-02    3.1188147e+01   -1.5719885e+04   -9.0451619e-01   -1.0565921e+05    1.4412814e-02    4.9642436e-03   -6.4598845e-01   -1.0086068e-03    4.4913563e+03    1.8302633e-05   -4.9193791e-06    2.5542435e-02    1.6127611e-04    1.0923319e+02
   6.0061604e+00    9.9836562e+00    9.4292735e+00    4.3367596e+05    0.0000000e+00    5.1515029e-05    8.0765580e+02    1.4606923e+03    6.9515938e+02    5.0000000e+02    5.0000000e+02    5.0000000e+02    8.3684773e+06    2.5515552e+03    2.0328574e+04    2.2763775e-02    3.1458571e+01   -1.5758625e+04    4.4141963e-01   -1.0597892e+05   -1.3293348e-02   -2.4463903e-02   -1.1122900e+00   -1.6398204e-02    4.5052420e+03   -3.7240616e-05   -3.9791033e-04    4.4426674e-02   -9.7851595e-04    1.2112610e+02
   6.1076948e+00    1.1808052e+01    1.3636146e+01    6.7558923e+05    0.0000000e+00    5.8471534e-05    8.1607493e+02    1.8674508e+03    7.3275141e+02    5.0000000e+02    5.0000000e+02    5.0000000e+02    8.4102841e+06    3.1195584e+03    3.0319535e+04    2.2763775e-02    3.1893421e+01   -1.5755991e+04   -1.1681847e+00   -1.0651111e+05   -5.9212533e-02    5.8096827e-03   -1.4617604e+00    2.0981767e-03    4.5268324e+03   -1.4959998e-04   -7.6157844e-05    5.9067768e-02    2.0232247e-04    1.2672254e+02
   6.2008562e+00    1.3921822e+01    1.7118472e+01    8.5823651e+05    0.0000000e+00    6.6093691e-05    8.2684220e+02    2.4139867e+03    7.4744337e+02    5.0000000e+02    5.0000000e+02    5.0000000e+02    8.4694258e+06    3.6005516e+03    3.9944245e+04    2.2763775e-02    3.2446587e+01   -1.5615549e+04   -1.8180548e+00   -1.0730461e+05   -1.2032813e-01   -3.0103402e-02   -1.6216177e+00    1.4428948e-02    4.5564022e+03    2.6663751e-05   -5.4880138e-04    6.6484118e-02   -1.1917126e-03    1.3356568e+02
   6.3054876e+00    1.5653006e+01    2.0158670e+01    1.0113250e+06    0.0000000e+00    7.3485309e-05    8.4119882e+02    2.4946111e+03    7.4862311e+02    5.0000000e+02    5.0000000e+02    5.0000000e+02    8.5304292e+06    3.9940736e+03    4.9247516e+04    2.2763775e-02    3.3231513e+01   -1.5854819e+04    6.7539981e-01   -1.0821805e+05   -1.5239435e-01    6.2319274e-03   -1.7502996e+00   -3.1490939e-02    4.5984105e+03   -8.4649528e-05   -8.1631634e-05    7.2258016e-02    2.4500462e-04    1.3761392e+02
   6.4010208e+00    1.7140840e+01    2.2334029e+01    1.1275961e+06    0.0000000e+00    7.6850764e-05    8.5577357e+02    2.5208819e+03    7.5006096e+02    5.0000000e+02    5.0000000e+02    5.0000000e+02    8.6040929e+06    4.3241173e+03    5.7761520e+04    2.2763775e-02    3.4090571e+01   -1.5989950e+04   -1.6185868e+00   -1.0917127e+05   -2.0789250e-01   -1.0916198e-02   -1.7699725e+00    7.6287543e-02    4.6393723e+03   -5.1466084e-05   -2.0581064e-04    7.4010641e-02   -4.0797248e-04    1.3673451e+02
   6.5069482e+00    1.8557351e+01    2.5082508e+01    1.2977220e+06    0.0000000e+00    7.9028273e-05    8.7045967e+02    2.5272854e+03    7.5248806e+02    5.0000000e+02    5.0000000e+02    5.0000000e+02    8.6902037e+06    4.7233992e+03    6.6115980e+04    2.2763775e-02    3.5190772e+01   -1.6541073e+04    4.9719997e-01   -1.1018586e+05   -2.5322779e-01   -1.2236654e-01   -1.9371894e+00   -1.4059424e-01    4.6880385e+03   -4.4905936e-04   -1.6837860e-03    8.1474286e-02   -4.7378932e-03    1.3570989e+02
   6.6007567e+00    1.9075191e+01    2.7363509e+01    1.4233728e+06    0.0000000e+00    8.3276218e-05    8.8327019e+02    2.5090952e+03    7.5572036e+02    5.0000000e+02    5.0000000e+02    5.0000000e+02    8.7810810e+06    5.0429455e+03    7.3371948e+04    2.2763775e-02    3.6286487e+01   -1.6941792e+04   -1.5710901e+00   -1.1118996e+05   -3.3346978e-01   -4.4256749e-02   -2.0251687e+00    9.0614785e-02    4.7338116e+03   -9.5903310e-06   -6.9035704e-04    8.6356813e-02   -1.7173388e-03    1.3892777e+02
   6.7066443e+00    1.9479175e+01    2.9149048e+01    1.4782459e+06    0.0000000e+00    8.7914722e-05    8.9972546e+02    2.5126604e+03    7.5894623e+02    5.0000000e+02    5.0000000e+02    5.0000000e+02    8.8901679e+06    5.3366896e+03    8.1295689e+04    2.2763775e-02    3.7658425e+01   -1.7174701e+04    6.7512832e+00   -1.1247531e+05   -4.1310422e-01    2.5356770e-02   -1.9869389e+00   -3.6082494e-02    4.7892810e+03    1.9386352e-04    2.8316589e-04    8.6338117e-02    1.0569690e-03    1.4180666e+02
   6.8045023e+00    1.9529563e+01    3.0569560e+01    1.5290138e+06    0.0000000e+00    9.1490250e-05    9.1633269e+02    2.5871955e+03    7.6057612e+02    5.0000000e+02    5.0000000e+02    5.0000000e+02    8.9675366e+06    5.5535714e+03    8.7508360e+04    2.2763775e-02    3.9041654e+01   -1.7531055e+04    6.9433688e+00   -1.1353299e+05   -4.3531389e-01   -6.3498927e-03   -2.1169480e+00   -8.1779128e-02    4.8420312e+03   -6.7562829e-05    3.9504600e-05    9.2012303e-02   -1.2547538e-04    1.4361180e+02
   6.9024472e+00    1.9604201e+01    3.2225554e+01    1.6124322e+06    0.0000000e+00    9.5206210e-05    9.2811222e+02    2.5644345e+03    7.6117233e+02    5.0000000e+02    5.0000000e+02    5.0000000e+02    9.0210371e+06    5.7854245e+03    9.2851048e+04    2.2763775e-02    4.0518524e+01   -1.7890071e+04   -1.4067027e+01   -1.1432712e+05   -4.0956346e-01   -2.8520133e-02   -2.4261378e+00    8.5687607e-02    4.8881041e+03    3.6106012e-04   -1.7927593e-07    1.0400437e-01   -1.0782614e-03    1.4703058e+02
   7.0055998e+00    1.9708931e+01    3.4286074e+01    1.7302947e+06    0.0000000e+00    9.9194116e-05    9.3553455e+02    2.5098386e+03    7.6295176e+02    5.0000000e+02    5.0000000e+02    5.0000000e+02    9.0872592e+06    6.0445350e+03    9.8460402e+04    2.2763775e-02    4.2167611e+01   -1.8270186e+04    5.0428554e+00   -1.1504762e+05   -4.4773823e-01   -7.4119516e-02   -2.6684688e+00    8.8537365e-03    4.9259645e+03   -4.1268503e-05   -5.5771019e-04    1.1428787e-01   -2.8776273e-03    1.5080798e+02
   7.1029610e+00    1.9134143e+01    3.5654314e+01    1.7826651e+06    0.0000000e+00    1.0200644e-04    9.4089975e+02    2.5285367e+03    7.6620559e+02    5.0000000e+02    5.0000000e+02    5.0000000e+02    9.1456648e+06    6.2409902e+03    1.0334065e+05    2.2763775e-02    4.3809396e+01   -1.8814983e+04    3.5015651e-01   -1.1542925e+05   -5.6524309e-01   -8.4670433e-02   -2.7253688e+00   -1.7982708e-02    4.9452459e+03   -1.2218632e-04   -8.8577639e-04    1.1848970e-01   -3.3403172e-03    1.5233224e+02
   7.2054962e+00    1.7864807e+01    3.6885810e+01    1.8272609e+06    0.0000000e+00    1.0444486e-04    9.4726047e+02    2.5346027e+03    7.6933558e+02    5.0000000e+02    5.0000000e+02    5.0000000e+02    9.1752850e+06    6.4087202e+03    1.0816671e+05    2.2763775e-02    4.5621203e+01   -1.9040137e+04    9.5977921e-01   -1.1544943e+05   -6.7924946e-01   -1.3327532e-02   -2.7522159e+00    1.9807065e-02    4.9473028e+03    3.2215335e-05   -1.6720801e-04    1.2150027e-01   -5.9382267e-04    1.5283762e+02
   7.3013640e+00    1.8885225e+01    3.7992068e+01    1.8706105e+06    0.0000000e+00    1.0699140e-04    9.5290962e+02    2.5050871e+03    7.6854034e+02    5.0000000e+02    5.0000000e+02    5.0000000e+02    9.1699162e+06    6.5545511e+03    1.1238980e+05    2.2763775e-02    4.7386161e+01   -1.8556836e+04   -1.0790268e-01   -1.1551535e+05   -7.7713604e-01    6.7669843e-03   -2.7437775e+00    3.4346158e-02    4.9440155e+03    1.0675307e-04    1.3471626e-05    1.2247423e-01    2.5188096e-04    1.5379295e+02
   7.4015411e+00    2.0592112e+01    3.9426633e+01    1.9476793e+06    0.0000000e+00    1.0977529e-04    9.5850399e+02    2.4904585e+03    7.6312395e+02    5.0000000e+02    5.0000000e+02    5.0000000e+02    9.1458726e+06    6.7240092e+03    1.1667603e+05    2.2763775e-02    4.9302470e+01   -1.7653537e+04    2.7485746e-01   -1.1583718e+05   -8.2702557e-01    1.8494421e-02   -2.7969514e+00   -3.3690750e-02    4.9432749e+03    2.3752002e-04    1.7442419e-04    1.2575849e-01    7.4550960e-04    1.5527501e+02
   7.5001420e+00    1.9678841e+01    4.0496963e+01    1.9911299e+06    0.0000000e+00    1.1213864e-04    9.6411880e+02    2.5160335e+03    7.5822363e+02    5.0000000e+02    5.0000000e+02    5.0000000e+02    9.1237598e+06    6.8651118e+03    1.2057251e+05    2.2763775e-02    5.1254938e+01   -1.6959290e+04    1.8878296e+00   -1.1609448e+05   -8.6428443e-01    4.4167481e-03   -2.8423289e+00    5.5067190e-02    4.9403342e+03    1.7314779e-04    6.0055742e-05    1.2846789e-01    2.3130044e-04    1.5609266e+02
   7.6004177e+00    2.0085360e+01    4.1460341e+01    2.0200494e+06    0.0000000e+00    1.1454929e-04    9.6981832e+02    2.4980731e+03    7.5778581e+02    5.0000000e+02    5.0000000e+02    5.0000000e+02    9.1228888e+06    7.0095084e+03    1.2481944e+05    2.2763775e-02    5.3307480e+01   -1.6716784e+04    4.7901504e-01   -1.1605746e+05   -9.1340834e-01   -4.6930449e-03   -2.7887477e+00   -2.1980259e-02    4.9300493e+03   -9.5733186e-05   -2.1066329e-05    1.2780531e-01   -1.1771348e-04    1.5703854e+02
   7.7009011e+00    2.1731571e+01    4.2689391e+01    2.0706777e+06    0.0000000e+00    1.1736178e-04    9.7663479e+02    2.5024539e+03    7.6113738e+02    5.0000000e+02    5.0000000e+02    5.0000000e+02    9.1498456e+06    7.1792591e+03    1.2983446e+05    2.2763775e-02    5.5443396e+01   -1.6786666e+04   -7.7164908e-02   -1.1606964e+05   -9.4057729e-01    2.2481951e-03   -2.7125184e+00    3.6749044e-03    4.9271312e+03    2.2014642e-05    3.0302732e-05    1.2585936e-01    1.4172756e-04    1.5847767e+02
   7.8014176e+00    2.2902978e+01    4.3859876e+01    2.1110461e+06    0.0000000e+00    1.2013232e-04    9.8617880e+02    2.4800406e+03    7.6303330e+02    5.0000000e+02    5.0000000e+02    5.0000000e+02    9.1883090e+06    7.3412623e+03    1.3518347e+05    2.2763775e-02    5.7668108e+01   -1.6897031e+04    1.1063202e-01   -1.1644011e+05   -9.5071247e-01    2.2929577e-02   -2.6740257e+00    1.6306586e-02    4.9432962e+03    8.4526984e-05    2.8513977e-04    1.2505575e-01    9.3718577e-04    1.5917254e+02
   7.9040367e+00    2.4443329e+01    4.5042055e+01    2.1483608e+06    0.0000000e+00    1.2353128e-04    9.9612807e+02    2.4718822e+03    7.6201137e+02    5.0000000e+02    5.0000000e+02    5.0000000e+02    9.2290911e+06    7.5018687e+03    1.4044089e+05    2.2763775e-02    6.0029540e+01   -1.6982984e+04    4.6217588e-01   -1.1713951e+05   -9.5130120e-01    2.4147622e-02   -2.6204659e+00   -3.9714033e-02    4.9776572e+03   -1.1516444e-04    3.4752405e-04    1.2335004e-01    9.9412014e-04    1.6073225e+02
   8.0095269e+00    2.6320578e+01    4.6168801e+01    2.1724069e+06    0.0000000e+00    1.2708272e-04    1.0088952e+03    2.4718728e+03    7.6231741e+02    5.0000000e+02    5.0000000e+02    5.0000000e+02    9.2877519e+06    7.6763920e+03    1.4615598e+05    2.2763775e-02    6.2555361e+01   -1.7315052e+04   -5.9551711e-01   -1.1801306e+05   -9.4952185e-01    3.0093515e-03   -2.6390855e+00    7.9300809e-03    5.0248533e+03    4.3517439e-05    1.2579883e-04    1.2479580e-01    1.8006665e-04    1.6251897e+02
   8.1000000e+00    2.7384495e+01    4.6931211e+01    2.1783512e+06    0.0000000e+00    1.2989791e-04    1.0199616e+03    2.4837297e+03    7.6575999e+02    5.0000000e+02    5.0000000e+02    5.0000000e+02    9.3524958e+06    7.8174494e+03    1.5082414e+05    2.2763775e-02    6.4799779e+01   -1.8009779e+04   -1.8417736e-01   -1.1865383e+05   -9.4544305e-01   -8.4699895e-03   -2.6884945e+00    4.5862760e-02    5.0654753e+03    4.4251306e-05   -3.8350664e-06    1.2703469e-01   -2.8418685e-04    1.6398310e+02
   8.2077829e+00    2.7177057e+01    4.7725095e+01    2.1908313e+06    0.0000000e+00    1.3282028e-04    1.0308837e+03    2.4989823e+03    7.7143893e+02    5.0000000e+02    5.0000000e+02    5.0000000e+02    9.4315414e+06    7.9759297e+03    1.5582070e+05    2.2763775e-02    6.7559794e+01   -1.9032959e+04    7.5443549e-01   -1.1916100e+05   -9.4490631e-01   -1.7413948e-02   -2.7872010e+00    2.8033335e-02    5.1034292e+03   -9.1349916e-05   -1.6627598e-04    1.3124485e-01   -6.6677450e-04    1.6573064e+02
   8.3039024e+00    2.5893836e+01    4.8480243e+01    2.2193409e+06    0.0000000e+00    1.3500123e-04    1.0400074e+03    2.4829330e+03    7.7471737e+02    5.0000000e+02    5.0000000e+02    5.0000000e+02    9.4910783e+06    8.1163251e+03    1.6017292e+05    2.2763775e-02    7.0095897e+01   -1.9614033e+04    7.6031808e-01   -1.1958028e+05   -9.4961215e-01   -5.5645447e-03   -2.8294228e+00    5.4723763e-03    5.1289102e+03   -9.8902769e-05   -7.5934330e-05    1.3339512e-01   -2.2607286e-04    1.6707973e+02
   8.4105382e+00    2.4498593e+01    4.9390883e+01    2.2623324e+06    0.0000000e+00    1.3711659e-04    1.0486786e+03    2.4825843e+03    7.7504687e+02    5.0000000e+02    5.0000000e+02    5.0000000e+02    9.5279527e+06    8.2608436e+03    1.6472331e+05    2.2763775e-02    7.2988536e+01   -1.9604758e+04    1.0686799e-01   -1.2008250e+05   -9.4925607e-01    9.1081872e-04   -2.7971334e+00   -1.3498664e-02    5.1493536e+03   -1.7468842e-04   -1.3679828e-05    1.3240604e-01    2.3886785e-05    1.6786893e+02
   8.5032950e+00    2.4743870e+01    5.0232490e+01    2.3054725e+06    0.0000000e+00    1.3890557e-04    1.0554839e+03    2.4713730e+03    7.7311611e+02    5.0000000e+02    5.0000000e+02    5.0000000e+02    9.5334593e+06    8.3651149e+03    1.6836328e+05    2.2763775e-02    7.5567847e+01   -1.9138315e+04    6.7173780e-01   -1.2045017e+05   -9.5147621e-01    1.6114327e-03   -2.8011758e+00   -2.0329234e-02    5.1583467e+03   -2.0855204e-04   -9.5762457e-07    1.3302980e-01    6.0788016e-05    1.6819689e+02
   8.6109632e+00    2.4569387e+01    5.1040529e+01    2.3409076e+06    0.0000000e+00    1.4067305e-04    1.0625598e+03    2.4842508e+03    7.7025797e+02    5.0000000e+02    5.0000000e+02    5.0000000e+02    9.5252682e+06    8.4633178e+03    1.7206196e+05    2.2763775e-02    7.8626895e+01   -1.8455935e+04    2.9509557e-01   -1.2070519e+05   -9.7736370e-01   -4.5546141e-03   -2.8796045e+00    1.6340597e-03    5.1583220e+03   -1.9713815e-04   -6.5937411e-05    1.3683635e-01   -1.7719184e-04    1.6818566e+02
   8.7060587e+00    2.4367221e+01    5.1353750e+01    2.3399178e+06    0.0000000e+00    1.4181193e-04    1.0683149e+03    2.4792240e+03    7.6880296e+02    5.0000000e+02    5.0000000e+02    5.0000000e+02    9.5220688e+06    8.5185869e+03    1.7485948e+05    2.2763775e-02    8.1379616e+01   -1.8038715e+04    3.3415112e-01   -1.2082549e+05   -1.0142436e+00   -9.1539731e-03   -2.9321024e+00    4.8844744e-03    5.1536179e+03   -2.0226862e-04   -8.9566813e-05    1.3985388e-01   -3.4684696e-04    1.6764552e+02
   8.8033479e+00    2.4847880e+01    5.1220038e+01    2.2983059e+06    0.0000000e+00    1.4259281e-04    1.0745040e+03    2.4618345e+03    7.6886970e+02    5.0000000e+02    5.0000000e+02    5.0000000e+02    9.5287566e+06    8.5477941e+03    1.7748208e+05    2.2763775e-02    8.4239637e+01   -1.7851412e+04    3.9564716e-01   -1.2091063e+05   -1.0542290e+00   -1.3476604e-02   -2.9207520e+00    9.0645362e-03    5.1497202e+03   -1.5705828e-04   -1.0679235e-04    1.4077183e-01   -5.1283916e-04    1.6649890e+02
   8.9104089e+00    2.5377957e+01    5.0283563e+01    2.1838523e+06    0.0000000e+00    1.4304046e-04    1.0830542e+03    2.4710615e+03    7.6942641e+02    5.0000000e+02    5.0000000e+02    5.0000000e+02    9.5453255e+06    8.5208876e+03    1.7990354e+05    2.2763775e-02    8.7431955e+01   -1.7811873e+04    5.0677580e-01   -1.2107286e+05   -1.0942637e+00   -1.5885367e-02   -2.7680895e+00    7.9703946e-03    5.1528858e+03   -2.2472205e-04   -1.3712297e-04    1.3598096e-01   -6.1238208e-04    1.6420187e+02
   9.0008124e+00    2.5774520e+01    4.8912341e+01    2.0444270e+06    0.0000000e+00    1.4292539e-04    1.0919299e+03    2.4648970e+03    7.6969981e+02    5.0000000e+02    5.0000000e+02    5.0000000e+02    9.5652657e+06    8.4449094e+03    1.8157306e+05    2.2763775e-02    9.0157162e+01   -1.7848247e+04    6.3145622e-01   -1.2134604e+05   -1.1094666e+00   -1.6935185e-02   -2.6029950e+00   -4.7957377e-03    5.1655572e+03   -1.7124057e-04   -1.5193076e-04    1.3009435e-01   -6.6206433e-04    1.6113083e+02
   9.1060742e+00    2.6268566e+01    4.6748237e+01    1.8482072e+06    0.0000000e+00    1.4219910e-04    1.1047418e+03    2.5116932e+03    7.7013157e+02    5.0000000e+02    5.0000000e+02    5.0000000e+02    9.6001500e+06    8.3084336e+03    1.8323415e+05    2.2763775e-02    9.3359403e+01   -1.7984015e+04    5.4944312e-01   -1.2184416e+05   -1.1163810e+00   -2.1439446e-02   -2.4110633e+00    1.7153743e-02    5.1916269e+03   -4.5912430e-05   -2.2710682e-04    1.2296167e-01   -8.4730218e-04    1.5635025e+02
   9.2072826e+00    2.6516805e+01    4.4181731e+01    1.6414121e+06    0.0000000e+00    1.4133670e-04    1.1192799e+03    2.4975634e+03    7.7143651e+02    5.0000000e+02    5.0000000e+02    5.0000000e+02    9.6465350e+06    8.1343841e+03    1.8419988e+05    2.2763775e-02    9.6460711e+01   -1.8323850e+04    3.9792139e-01   -1.2237741e+05   -1.1135724e+00   -2.2263624e-02   -2.1966608e+00    2.1222456e-02    5.2226290e+03   -7.9578867e-05   -2.6022062e-04    1.1459855e-01   -8.9130693e-04    1.5147287e+02
   9.3007189e+00    2.6251165e+01    4.1610272e+01    1.4566651e+06    0.0000000e+00    1.3962051e-04    1.1336418e+03    2.4798582e+03    7.7378279e+02    5.0000000e+02    5.0000000e+02    5.0000000e+02    9.6959277e+06    7.9493083e+03    1.8463165e+05    2.2763775e-02    9.9333278e+01   -1.8828679e+04    5.2182151e-01   -1.2281606e+05   -1.0928669e+00   -1.9918097e-02   -1.9810198e+00    2.0129327e-02    5.2512080e+03    7.0717460e-05   -2.5256264e-04    1.0578285e-01   -8.0872887e-04    1.4620705e+02
   9.4104243e+00    2.5082169e+01    3.8446590e+01    1.2539332e+06    0.0000000e+00    1.3760890e-04    1.1507388e+03    2.5440923e+03    7.7686506e+02    5.0000000e+02    5.0000000e+02    5.0000000e+02    9.7481865e+06    7.6919382e+03    1.8391558e+05    2.2763775e-02    1.0270276e+02   -1.9470855e+04    6.3902971e-01   -1.2320694e+05   -1.0522290e+00   -1.6382630e-02   -1.7299606e+00    1.6203647e-02    5.2791308e+03   -5.7192562e-04   -2.2754377e-04    9.5136402e-02   -6.7603862e-04    1.4076239e+02
   9.5093637e+00    2.3283970e+01    3.5593155e+01    1.0895926e+06    0.0000000e+00    1.3510024e-04    1.1668494e+03    2.5673949e+03    7.7842750e+02    5.0000000e+02    5.0000000e+02    5.0000000e+02    9.7799586e+06    7.4413189e+03    1.8271346e+05    2.2763775e-02    1.0572472e+02   -1.9788741e+04    3.7512570e-01   -1.2349076e+05   -1.0013914e+00   -1.2960445e-02   -1.5275395e+00   -2.9192013e-03    5.2965420e+03   -4.6459632e-04   -1.9390711e-04    8.6068751e-02   -5.4466342e-04    1.3569958e+02
   9.6192153e+00    2.1415579e+01    3.2527286e+01    9.3016678e+05    0.0000000e+00    1.3120874e-04    1.1838957e+03    2.5538219e+03    7.7791489e+02    5.0000000e+02    5.0000000e+02    5.0000000e+02    9.7927304e+06    7.1635364e+03    1.8093123e+05    2.2763775e-02    1.0905022e+02   -1.9718531e+04    3.7452092e-01   -1.2372035e+05   -9.3593100e-01   -1.0224299e-02   -1.3127059e+00    1.4349106e-02    5.3048185e+03    4.2088949e-04   -1.7746518e-04    7.5854293e-02   -4.2861189e-04    1.2930023e+02
   9.7158274e+00    2.0468780e+01    3.0026593e+01    8.1097598e+05    0.0000000e+00    1.2753700e-04    1.1984469e+03    2.5504172e+03    7.7640035e+02    5.0000000e+02    5.0000000e+02    5.0000000e+02    9.7891221e+06    6.9295133e+03    1.7931101e+05    2.2763775e-02    1.1194731e+02   -1.9364467e+04    3.2464423e-01   -1.2383639e+05   -8.8055325e-01   -6.7181441e-03   -1.1561253e+00    8.5620136e-03    5.3034891e+03    3.9525026e-04   -1.3708635e-04    6.8361447e-02   -2.9181158e-04    1.2388282e+02
   9.8160647e+00    1.9705745e+01    2.7653810e+01    7.0526455e+05    0.0000000e+00    1.2412674e-04    1.2136241e+03    2.5438096e+03    7.7464973e+02    5.0000000e+02    5.0000000e+02    5.0000000e+02    9.7812693e+06    6.6995214e+03    1.7769513e+05    2.2763775e-02    1.1492607e+02   -1.8902892e+04    3.8782817e-01   -1.2391610e+05   -8.2011941e-01   -4.5563275e-03   -1.0108272e+00    7.7177939e-03    5.2980514e+03   -2.4049319e-04   -1.1094989e-04    6.1213832e-02   -1.9893126e-04    1.1904134e+02
   9.9158736e+00    1.9113730e+01    2.5518189e+01    6.1679968e+05    0.0000000e+00    1.2065478e-04    1.2288909e+03    2.5554809e+03    7.7329709e+02    5.0000000e+02    5.0000000e+02    5.0000000e+02    9.7747717e+06    6.4845791e+03    1.7604738e+05    2.2763775e-02    1.1786489e+02   -1.8539026e+04    2.2963829e-01   -1.2396497e+05   -7.4476111e-01   -2.1147873e-03   -8.7538046e-01    5.8838141e-03    5.2926291e+03    4.5376190e-05   -7.9283378e-05    5.4397924e-02   -9.3884715e-05    1.1438166e+02
   1.0018232e+01    1.8949737e+01    2.3597666e+01    5.4149711e+05    0.0000000e+00    1.1771558e-04    1.2453010e+03    2.5679587e+03    7.7258571e+02    5.0000000e+02    5.0000000e+02    5.0000000e+02    9.7761248e+06    6.2817107e+03    1.7451844e+05    2.2763775e-02    1.2085153e+02   -1.8361965e+04    2.3119671e-01   -1.2404829e+05   -6.6691063e-01   -5.7135296e-04   -7.5127486e-01   -1.4413659e-03    5.2919832e+03    1.2217636e-04   -5.7769170e-05    4.8040813e-02   -2.1232890e-05    1.1026522e+02
   1.0117566e+01    1.9064134e+01    2.1986986e+01    4.8197713e+05    0.0000000e+00    1.1485332e-04    1.2617906e+03    2.5627791e+03    7.7265979e+02    5.0000000e+02    5.0000000e+02    5.0000000e+02    9.7883057e+06    6.1089099e+03    1.7332436e+05    2.2763775e-02    1.2372793e+02   -1.8385751e+04    6.5526757e-02   -1.2420133e+05   -5.9398305e-01    1.0414126e-03   -6.5091202e-01    9.3497526e-03    5.2986514e+03    6.9289405e-05   -2.4582799e-05    4.2849796e-02    4.8940916e-05    1.0653958e+02
   1.0217017e+01    1.9116698e+01    2.0589968e+01    4.3319965e+05    0.0000000e+00    1.1193788e-04    1.2787453e+03    2.5945421e+03    7.7333452e+02    5.0000000e+02    5.0000000e+02    5.0000000e+02    9.8100009e+06    5.9578895e+03    1.7239205e+05    2.2763775e-02    1.2659087e+02   -1.8585071e+04    2.6386317e-01   -1.2441634e+05   -5.2615615e-01    1.9603165e-03   -5.6138923e-01   -5.9651504e-03    5.3121076e+03    1.6904767e-04   -7.4376998e-06    3.7980228e-02    9.6705045e-05    1.0290288e+02
   1.0317907e+01    1.8859143e+01    1.9319118e+01    3.9038926e+05    0.0000000e+00    1.0969253e-04    1.2958499e+03    2.5478445e+03    7.7448526e+02    5.0000000e+02    5.0000000e+02    5.0000000e+02    9.8386390e+06    5.8151297e+03    1.7139630e+05    2.2763775e-02    1.2947896e+02   -1.8901481e+04    1.0541803e-01   -1.2467446e+05   -4.6622672e-01    2.7846066e-03   -4.8964069e-01   -1.7317946e-03    5.3300811e+03    1.7714349e-03    5.4014609e-06    3.3871887e-02    1.4330832e-04    1.0012343e+02
   1.0425003e+01    1.8141888e+01    1.8094430e+01    3.5157184e+05    0.0000000e+00    1.0698467e-04    1.3127957e+03    2.5833763e+03    7.7583947e+02    5.0000000e+02    5.0000000e+02    5.0000000e+02    9.8698134e+06    5.6756970e+03    1.7020599e+05    2.2763775e-02    1.3252521e+02   -1.9272253e+04   -1.0772118e-02   -1.2494257e+05   -4.1475287e-01    2.7085913e-03   -4.3380842e-01    7.4852870e-03    5.3497011e+03   -7.9297252e-04    7.8322118e-06    3.0473680e-02    1.4981841e-04    9.7133851e+01
   1.0509428e+01    1.7284101e+01    1.7190355e+01    3.2252652e+05    0.0000000e+00    1.0630206e-04    1.3251620e+03    2.5866839e+03    7.7670247e+02    5.0000000e+02    5.0000000e+02    5.0000000e+02    9.8899636e+06    5.5580945e+03    1.6879579e+05    2.2763775e-02    1.3490952e+02   -1.9509758e+04    1.9078093e-01   -1.2511330e+05   -3.8334480e-01    2.5078053e-03   -4.0114545e-01   -1.0132779e-03    5.3621669e+03    1.4698227e-04    2.7870365e-06    2.8357856e-02    1.5117368e-04    9.5900365e+01
   1.0626793e+01    1.5888562e+01    1.6012096e+01    2.8850281e+05    0.0000000e+00    1.0316504e-04    1.3402311e+03    2.5516509e+03    7.7718069e+02    5.0000000e+02    5.0000000e+02    5.0000000e+02    9.9052842e+06    5.4112405e+03    1.6683428e+05    2.2763775e-02    1.3818783e+02   -1.9659467e+04    1.6922597e-01   -1.2525267e+05   -3.5203242e-01    2.1968651e-03   -3.6394530e-01   -4.0376965e-03    5.3715600e+03    7.5741828e-05    2.4113895e-06    2.5840305e-02    1.4369874e-04    9.2765660e+01
   1.0717830e+01    1.4938596e+01    1.5152542e+01    2.6478909e+05    0.0000000e+00    1.0069054e-04    1.3500409e+03    2.5717900e+03    7.7696083e+02    5.0000000e+02    5.0000000e+02    5.0000000e+02    9.9058798e+06    5.2993366e+03    1.6501606e+05    2.2763775e-02    1.4070052e+02   -1.9604295e+04    4.3297300e-02   -1.2528535e+05   -3.3439021e-01    2.1662154e-03   -3.3521920e-01    9.1035917e-03    5.3722672e+03    1.3238303e-04   -8.5723189e-06    2.3842138e-02    1.6080792e-04    9.0424067e+01
   1.0810450e+01    1.4252275e+01    1.4327293e+01    2.4115965e+05    0.0000000e+00    9.9847803e-05    1.3594028e+03    2.5760384e+03    7.7611596e+02    5.0000000e+02    5.0000000e+02    5.0000000e+02    9.8990757e+06    5.1778118e+03    1.6283613e+05    2.2763775e-02    1.4322787e+02   -1.9418520e+04    1.9757858e-02   -1.2527324e+05   -3.1828091e-01    2.0678205e-03   -3.1501111e-01   -8.5997948e-03    5.3683752e+03    2.1896119e-04   -1.3795839e-05    2.2409642e-02    1.6712235e-04    8.9171237e+01
   1.0905991e+01    1.3794316e+01    1.3557313e+01    2.2139673e+05    0.0000000e+00    9.7326066e-05    1.3672880e+03    2.5516438e+03    7.7498762e+02    5.0000000e+02    5.0000000e+02    5.0000000e+02    9.8875450e+06    5.0729450e+03    1.6080819e+05    2.2763775e-02    1.4579922e+02   -1.9163241e+04   -6.9441117e-02   -1.2522476e+05   -3.0182887e-01    1.5227082e-03   -2.9277774e-01   -2.7313120e-03    5.3616277e+03    4.7868689e-04   -2.6454460e-05    2.0973853e-02    1.5704740e-04    8.6836743e+01
   1.1004950e+01    1.3473237e+01    1.2842921e+01    2.0347666e+05    0.0000000e+00    9.5125949e-05    1.3751457e+03    2.5672659e+03    7.7390599e+02    5.0000000e+02    5.0000000e+02    5.0000000e+02    9.8758962e+06    4.9721235e+03    1.5882279e+05    2.2763775e-02    1.4842945e+02   -1.8920812e+04   -3.3565770e-02   -1.2516752e+05   -2.7633351e-01    1.2914778e-03   -2.6577710e-01    2.0885948e-03    5.3547971e+03    1.4687699e-04   -3.5054967e-05    1.9335209e-02    1.6028851e-04    8.4780912e+01
   1.1106553e+01    1.3342027e+01    1.2197283e+01    1.8771881e+05    0.0000000e+00    9.3045462e-05    1.3829182e+03    2.5579511e+03    7.7318646e+02    5.0000000e+02    5.0000000e+02    5.0000000e+02    9.8681821e+06    4.8804123e+03    1.5697607e+05    2.2763775e-02    1.5109754e+02   -1.8775211e+04    1.0164570e-02   -1.2512503e+05   -2.4664192e-01    1.5758957e-04   -2.3648544e-01   -6.3051898e-03    5.3505711e+03    6.3281111e-05   -5.1233857e-05    1.7609521e-02    1.2328517e-04    8.2786058e+01
   1.1211295e+01    1.3382060e+01    1.1611953e+01    1.7272758e+05    0.0000000e+00    9.2355379e-05    1.3908697e+03    2.5740077e+03    7.7309420e+02    5.0000000e+02    5.0000000e+02    5.0000000e+02    9.8671127e+06    4.7892673e+03    1.5507919e+05    2.2763775e-02    1.5381555e+02   -1.8763631e+04   -6.2345386e-02   -1.2511519e+05   -2.1791677e-01   -1.7869717e-05   -2.1416794e-01    2.5706771e-03    5.3506707e+03    1.4901271e-03   -5.1415926e-05    1.6311010e-02    1.2616468e-04    8.1942529e+01
   1.1313081e+01    1.3336381e+01    1.1111081e+01    1.6111616e+05    0.0000000e+00    9.0822290e-05    1.3976036e+03    2.5879868e+03    7.7347761e+02    5.0000000e+02    5.0000000e+02    5.0000000e+02    9.8714215e+06    4.7166053e+03    1.5348346e+05    2.2763775e-02    1.5642873e+02   -1.8877185e+04    1.2491480e-02   -1.2512420e+05   -1.9363438e-01   -6.7823157e-04   -1.9408585e-01   -1.7030552e-03    5.3542750e+03   -7.9475210e-06   -6.7882071e-05    1.5105165e-02    1.1171337e-04    8.0690499e+01
   1.1423953e+01    1.3104036e+01    1.0614309e+01    1.5008272e+05    0.0000000e+00    8.9095613e-05    1.4034199e+03    2.6005309e+03    7.7408431e+02    5.0000000e+02    5.0000000e+02    5.0000000e+02    9.8790069e+06    4.6442870e+03    1.5158076e+05    2.2763775e-02    1.5924149e+02   -1.9083281e+04   -6.8897423e-02   -1.2514183e+05   -1.7051437e-01   -1.3101671e-03   -1.7503499e-01    6.4539617e-05    5.3602690e+03   -3.4333209e-05   -8.3442851e-05    1.3825548e-02    9.9231350e-05    7.9287948e+01
   1.1536275e+01    1.2587287e+01    1.0146266e+01    1.3924275e+05    0.0000000e+00    8.8193960e-05    1.4082768e+03    2.6103309e+03    7.7462661e+02    5.0000000e+02    5.0000000e+02    5.0000000e+02    9.8854988e+06    4.5700183e+03    1.4939523e+05    2.2763775e-02    1.6205290e+02   -1.9271033e+04   -3.5704289e-02   -1.2514744e+05   -1.5172034e-01   -2.4994552e-03   -1.6037607e-01   -3.2468691e-03    5.3653603e+03   -6.1877310e-05   -1.0505944e-04    1.2738897e-02    6.0335238e-05    7.8526189e+01
   1.1611053e+01    1.2147766e+01    9.8455977e+00    1.3285906e+05    0.0000000e+00    8.6987940e-05    1.4107918e+03    2.6064870e+03    7.7478848e+02    5.0000000e+02    5.0000000e+02    5.0000000e+02    9.8861053e+06    4.5249855e+03    1.4792399e+05    2.2763775e-02    1.6390105e+02   -1.9348590e+04   -6.6696714e-02   -1.2512058e+05   -1.4146923e-01   -2.9080217e-03   -1.5299012e-01   -1.0270801e-03    5.3666163e+03   -8.0640139e-06   -1.1122701e-04    1.2097071e-02    4.4409172e-05    7.7372560e+01
   1.1724787e+01    1.1479032e+01    9.4058326e+00    1.2381975e+05    0.0000000e+00    8.5444978e-05    1.4131970e+03    2.6025301e+03    7.7459641e+02    5.0000000e+02    5.0000000e+02    5.0000000e+02    9.8798379e+06    4.4536663e+03    1.4541523e+05    2.2763775e-02    1.6667370e+02   -1.9365489e+04   -1.9062961e-02   -1.2503083e+05   -1.2913928e-01   -3.4837811e-03   -1.4095977e-01    5.4806247e-03    5.3643544e+03   -3.5310337e-05   -1.2560011e-04    1.1001013e-02    2.7922277e-05    7.6394863e+01
   1.1801316e+01    1.1101424e+01    9.1237140e+00    1.1823265e+05    0.0000000e+00    8.4292515e-05    1.4141212e+03    2.6043517e+03    7.7414688e+02    5.0000000e+02    5.0000000e+02    5.0000000e+02    9.8713185e+06    4.4072740e+03    1.4367504e+05    2.2763775e-02    1.6851192e+02   -1.9308212e+04   -8.2320152e-02   -1.2494259e+05   -1.2326351e-01   -3.5909688e-03   -1.3873126e-01   -2.0350155e-03    5.3602030e+03   -6.2135571e-05   -1.2992152e-04    1.0591421e-02    2.8516743e-05    7.5648624e+01
   1.1918877e+01    1.0686652e+01    8.7203658e+00    1.0994956e+05    0.0000000e+00    8.3293251e-05    1.4143415e+03    2.6032505e+03    7.7328696e+02    5.0000000e+02    5.0000000e+02    5.0000000e+02    9.8529548e+06    4.3337175e+03    1.4075481e+05    2.2763775e-02    1.7128979e+02   -1.9149430e+04   -1.4376187e-02   -1.2476193e+05   -1.1319703e-01   -4.0764793e-03   -1.3727023e-01   -1.0053760e-03    5.3505431e+03   -5.4243957e-04   -1.3836829e-04    1.0080356e-02    1.8800270e-05    7.5029229e+01
   1.2041633e+01    1.0419649e+01    8.3399102e+00    1.0274577e+05    0.0000000e+00    8.1600618e-05    1.4132228e+03    2.5791660e+03    7.7224964e+02    5.0000000e+02    5.0000000e+02    5.0000000e+02    9.8314133e+06    4.2668692e+03    1.3780834e+05    2.2763775e-02    1.7412937e+02   -1.8970329e+04   -6.3012780e-03   -1.2454682e+05   -9.4611379e-02   -3.7527751e-03   -1.3429006e-01   -2.9522288e-03    5.3390599e+03   -1.4094580e-04   -1.3030609e-04    9.4210816e-03    2.5624659e-05    7.3957050e+01
   1.2126432e+01    1.0318374e+01    8.1019414e+00    9.8316190e+04    0.0000000e+00    8.0513162e-05    1.4119277e+03    2.5604083e+03    7.7165669e+02    5.0000000e+02    5.0000000e+02    5.0000000e+02    9.8175907e+06    4.2241093e+03    1.3579692e+05    2.2763775e-02    1.7605549e+02   -1.8876864e+04   -4.5448639e-02   -1.2439963e+05   -7.6989980e-02   -3.2360527e-03   -1.3123474e-01   -1.0800642e-03    5.3317511e+03   -1.9121217e-04   -1.1913902e-04    8.8776794e-03    3.8103800e-05    7.3301726e+01
   1.2212936e+01    1.0266072e+01    7.8704961e+00    9.4195769e+04    0.0000000e+00    7.9265588e-05    1.4095962e+03    2.5522047e+03    7.7126478e+02    5.0000000e+02    5.0000000e+02    5.0000000e+02    9.8048422e+06    4.1836288e+03    1.3365343e+05    2.2763775e-02    1.7799017e+02   -1.8821824e+04   -5.6023326e-02   -1.2425127e+05   -5.5811962e-02   -3.1623046e-03   -1.2744636e-01    7.3045070e-04    5.3253332e+03   -2.7644779e-04   -1.1955584e-04    8.2601811e-03    3.9344182e-05    7.2512517e+01
   1.2341526e+01    1.0268457e+01    7.5583194e+00    8.8326825e+04    0.0000000e+00    7.8082832e-05    1.4054823e+03    2.5073213e+03    7.7105596e+02    5.0000000e+02    5.0000000e+02    5.0000000e+02    9.7897385e+06    4.1240046e+03    1.3035918e+05    2.2763775e-02    1.8080791e+02   -1.8823485e+04   -8.4044244e-02   -1.2404405e+05   -2.8391641e-02   -4.3472090e-03   -1.2366490e-01    5.5228944e-04    5.3180516e+03   -1.6095368e-04   -1.4406235e-04    7.5172185e-03   -3.3448490e-06    7.1823260e+01
   1.2431197e+01    1.0222087e+01    7.3559392e+00    8.4703332e+04    0.0000000e+00    7.7011125e-05    1.4021060e+03    2.4765068e+03    7.7107968e+02    5.0000000e+02    5.0000000e+02    5.0000000e+02    9.7803826e+06    4.0865587e+03    1.2811739e+05    2.2763775e-02    1.8273046e+02   -1.8864510e+04   -4.6204092e-02   -1.2390173e+05   -1.3369980e-02   -4.2407937e-03   -1.2245087e-01    2.1017697e-03    5.3140575e+03   -2.0654235e-04   -1.4032346e-04    7.1394584e-03    2.8917392e-06    7.1257221e+01
   1.2523173e+01    1.0093722e+01    7.1538397e+00    8.1212806e+04    0.0000000e+00    7.5973496e-05    1.3981504e+03    2.4804226e+03    7.7113132e+02    5.0000000e+02    5.0000000e+02    5.0000000e+02    9.7706294e+06    4.0477663e+03    1.2575289e+05    2.2763775e-02    1.8466693e+02   -1.8911956e+04   -3.6307507e-02   -1.2374989e+05   -5.1658418e-04   -3.6599245e-03   -1.2103374e-01   -3.2176406e-03    5.3098854e+03   -1.6244845e-04   -1.2786609e-04    6.7259003e-03    1.9572545e-05    7.0814748e+01
   1.2616724e+01    9.8397649e+00    6.9530938e+00    7.7679241e+04    0.0000000e+00    7.4990923e-05    1.3925000e+03    2.4731115e+03    7.7100276e+02    5.0000000e+02    5.0000000e+02    5.0000000e+02    9.7591921e+06    4.0068906e+03    1.2317769e+05    2.2763775e-02    1.8659733e+02   -1.8946029e+04   -6.6636731e-02   -1.2358146e+05    5.8604029e-03   -3.0190681e-03   -1.1915782e-01    2.5026938e-03    5.3048077e+03   -4.3099074e-05   -1.1862804e-04    6.3523339e-03    4.3713193e-05    7.0448851e+01
   1.2711986e+01    9.6016200e+00    6.7557759e+00    7.4265952e+04    0.0000000e+00    7.3935283e-05    1.3868056e+03    2.4659374e+03    7.7063709e+02    5.0000000e+02    5.0000000e+02    5.0000000e+02    9.7454127e+06    3.9659720e+03    1.2062789e+05    2.2763775e-02    1.8852196e+02   -1.8948264e+04   -9.7769056e-02   -1.2339484e+05    1.1726160e-02   -2.5037567e-03   -1.1973894e-01    1.7630200e-03    5.2982707e+03    8.7254502e-05   -1.0909456e-04    6.0553089e-03    6.0474024e-05    6.9982340e+01
   1.2807198e+01    9.3815028e+00    6.5684016e+00    7.0841598e+04    0.0000000e+00    7.3410481e-05    1.3810953e+03    2.4801109e+03    7.7012682e+02    5.0000000e+02    5.0000000e+02    5.0000000e+02    9.7288640e+06    3.9225728e+03    1.1801910e+05    2.2763775e-02    1.9040509e+02   -1.8914820e+04   -4.6329306e-02   -1.2318591e+05    1.4415540e-02   -2.5287229e-03   -1.2086031e-01   -6.7908023e-04    5.2900349e+03    1.3601632e-04   -1.0902776e-04    5.8728868e-03    5.9027188e-05    6.9725059e+01
   1.2902307e+01    9.2040974e+00    6.3868357e+00    6.7701381e+04    0.0000000e+00    7.2538076e-05    1.3752366e+03    2.4706459e+03    7.6941153e+02    5.0000000e+02    5.0000000e+02    5.0000000e+02    9.7101196e+06    3.8822628e+03    1.1555770e+05    2.2763775e-02    1.9224623e+02   -1.8850064e+04   -9.9673901e-02   -1.2295999e+05    1.6896647e-02   -2.1798108e-03   -1.2107153e-01   -3.0668875e-04    5.2803876e+03    1.0048415e-04   -9.9494278e-05    5.6760746e-03    6.8388484e-05    6.9349114e+01
   1.3044882e+01    9.0440415e+00    6.1234804e+00    6.3291146e+04    0.0000000e+00    7.1114427e-05    1.3665601e+03    2.4655006e+03    7.6821590e+02    5.0000000e+02    5.0000000e+02    5.0000000e+02    9.6792219e+06    3.8221043e+03    1.1200700e+05    2.2763775e-02    1.9493496e+02   -1.8725095e+04   -4.8180199e-02   -1.2259464e+05    2.2439320e-02   -1.2025883e-03   -1.1942402e-01    2.6324477e-04    5.2642306e+03    8.5547636e-05   -7.8777630e-05    5.3496571e-03    9.9229245e-05    6.8641300e+01
   1.3139950e+01    8.9754625e+00    5.9596761e+00    6.0614373e+04    0.0000000e+00    7.0260838e-05    1.3610826e+03    2.4675218e+03    7.6743105e+02    5.0000000e+02    5.0000000e+02    5.0000000e+02    9.6582780e+06    3.7827913e+03    1.0974315e+05    2.2763775e-02    1.9668238e+02   -1.8645840e+04   -5.3010477e-02   -1.2234544e+05    2.8516083e-02   -9.0581974e-04   -1.1709472e-01    6.4637719e-04    5.2533614e+03    2.5718549e-05   -7.2734528e-05    5.0841675e-03    1.0775986e-04    6.8238679e+01
   1.3234991e+01    8.9375903e+00    5.8064756e+00    5.8148380e+04    0.0000000e+00    6.9466380e-05    1.3558130e+03    2.4658781e+03    7.6671214e+02    5.0000000e+02    5.0000000e+02    5.0000000e+02    9.6380040e+06    3.7447431e+03    1.0760592e+05    2.2763775e-02    1.9839495e+02   -1.8582561e+04   -5.0060173e-02   -1.2209827e+05    3.5668631e-02   -1.2547639e-03   -1.1358387e-01   -5.3647945e-04    5.2429324e+03    1.5003092e-04   -8.2827462e-05    4.7723400e-03    9.8509791e-05    6.7978684e+01
   1.3330050e+01    8.9101712e+00    5.6603863e+00    5.5823543e+04    0.0000000e+00    6.8689873e-05    1.3507592e+03    2.4546845e+03    7.6608270e+02    5.0000000e+02    5.0000000e+02    5.0000000e+02    9.6184255e+06    3.7080439e+03    1.0555240e+05    2.2763775e-02    2.0007490e+02   -1.8542268e+04   -7.7751583e-02   -1.2185151e+05    4.2932181e-02   -1.8564984e-03   -1.0984639e-01   -1.4687174e-03    5.2330434e+03    4.7244456e-05   -9.9114195e-05    4.4619830e-03    7.9302344e-05    6.7688453e+01
   1.3425209e+01    8.8735158e+00    5.5138591e+00    5.3574666e+04    0.0000000e+00    6.7778390e-05    1.3454628e+03    2.4645251e+03    7.6558613e+02    5.0000000e+02    5.0000000e+02    5.0000000e+02    9.5993258e+06    3.6715902e+03    1.0349059e+05    2.2763775e-02    2.0172408e+02   -1.8522137e+04   -6.2458679e-02   -1.2160333e+05    4.9109866e-02   -2.2118616e-03   -1.0570470e-01    1.6006571e-03    5.2236180e+03    1.8696175e-04   -1.0866794e-04    4.1781756e-03    7.0975161e-05    6.7343571e+01
   1.3520623e+01    8.8285601e+00    5.3730884e+00    5.1487743e+04    0.0000000e+00    6.6731075e-05    1.3402041e+03    2.4740229e+03    7.6518836e+02    5.0000000e+02    5.0000000e+02    5.0000000e+02    9.5805214e+06    3.6372473e+03    1.0153377e+05    2.2763775e-02    2.0334537e+02   -1.8512358e+04   -5.2536891e-02   -1.2135412e+05    5.2807376e-02   -2.5237041e-03   -1.0148370e-01   -9.5757753e-05    5.2143426e+03    2.9548933e-05   -1.1542130e-04    3.9300926e-03    6.2621133e-05    6.6945554e+01
   1.3616237e+01    8.7579678e+00    5.2360692e+00    4.9404972e+04    0.0000000e+00    6.5896088e-05    1.3350045e+03    2.4457191e+03    7.6479182e+02    5.0000000e+02    5.0000000e+02    5.0000000e+02    9.5612454e+06    3.6018406e+03    9.9563682e+04    2.2763775e-02    2.0493914e+02   -1.8503578e+04   -3.8295474e-02   -1.2109818e+05    5.4075689e-02   -2.5177558e-03   -9.8810902e-02    7.7994217e-04    5.2048510e+03    7.5430168e-05   -1.1582349e-04    3.7705948e-03    6.2298511e-05    6.6597446e+01
   1.3712250e+01    8.6598670e+00    5.0995556e+00    4.7283058e+04    0.0000000e+00    6.5249125e-05    1.3299260e+03    2.4467984e+03    7.6435433e+02    5.0000000e+02    5.0000000e+02    5.0000000e+02    9.5410402e+06    3.5646866e+03    9.7590396e+04    2.2763775e-02    2.0650885e+02   -1.8486466e+04   -7.2232421e-02   -1.2083407e+05    5.4357542e-02   -3.1285612e-03   -9.6174236e-02    9.6134290e-04    5.1948135e+03   -1.7378846e-05   -1.2538042e-04    3.6204008e-03    4.0691348e-05    6.6359284e+01
   1.3808642e+01    8.5109244e+00    4.9660424e+00    4.5334031e+04    0.0000000e+00    6.4380806e-05    1.3238994e+03    2.4409680e+03    7.6375775e+02    5.0000000e+02    5.0000000e+02    5.0000000e+02    9.5195857e+06    3.5278988e+03    9.5633619e+04    2.2763775e-02    2.0805225e+02   -1.8451694e+04   -5.9575461e-02   -1.2055849e+05    5.2246482e-02   -2.9381314e-03   -9.4116274e-02   -2.9403429e-04    5.1839876e+03    4.9121380e-05   -1.2843346e-04    3.5202480e-03    5.2768198e-05    6.6057585e+01
   1.3905378e+01    8.4034953e+00    4.8383255e+00    4.3515069e+04    0.0000000e+00    6.3432808e-05    1.3182428e+03    2.4395030e+03    7.6310034e+02    5.0000000e+02    5.0000000e+02    5.0000000e+02    9.4968698e+06    3.4929893e+03    9.3794721e+04    2.2763775e-02    2.0957081e+02   -1.8403161e+04   -6.7108731e-02   -1.2027285e+05    5.0068944e-02   -3.0571368e-03   -9.1972518e-02    2.6354876e-04    5.1724247e+03    7.1387823e-05   -1.3259989e-04    3.4246142e-03    5.3319823e-05    6.5656654e+01
   1.4002630e+01    8.3163327e+00    4.7156744e+00    4.1712060e+04    0.0000000e+00    6.2630124e-05    1.3129227e+03    2.4259204e+03    7.6239784e+02    5.0000000e+02    5.0000000e+02    5.0000000e+02    9.4731514e+06    3.4584992e+03    9.2001577e+04    2.2763775e-02    2.1106887e+02   -1.8344192e+04   -5.7862325e-02   -1.1997886e+05    4.8101512e-02   -3.1721761e-03   -8.9902330e-02    1.6675867e-03    5.1602293e+03   -8.3601874e-06   -1.3685124e-04    3.3290273e-03    5.0585107e-05    6.5116557e+01
   1.4148051e+01    8.2218758e+00    4.5381753e+00    3.9155729e+04    0.0000000e+00    6.1546335e-05    1.3052596e+03    2.4222627e+03    7.6128814e+02    5.0000000e+02    5.0000000e+02    5.0000000e+02    9.4365746e+06    3.4068045e+03    8.9406468e+04    2.2763775e-02    2.1325600e+02   -1.8245928e+04   -8.0869415e-02   -1.1952576e+05    4.6998653e-02   -3.5046933e-03   -8.5946928e-02    3.8697012e-04    5.1412795e+03   -2.5121446e-05   -1.4420408e-04    3.1541905e-03    4.2416208e-05    6.4570369e+01
   1.4244681e+01    8.1768253e+00    4.4277823e+00    3.7535590e+04    0.0000000e+00    6.1096535e-05    1.3005883e+03    2.4324103e+03    7.6062756e+02    5.0000000e+02    5.0000000e+02    5.0000000e+02    9.4122127e+06    3.3718564e+03    8.7744735e+04    2.2763775e-02    2.1467566e+02   -1.8184781e+04   -6.3903884e-02   -1.1922312e+05    4.7043520e-02   -3.7770440e-03   -8.3058940e-02   -1.1268358e-03    5.1287454e+03   -4.9410140e-05   -1.5021628e-04    3.0341719e-03    3.3769152e-05    6.4422896e+01
   1.4342971e+01    8.1399345e+00    4.3229305e+00    3.6087729e+04    0.0000000e+00    6.0467915e-05    1.2959191e+03    2.4212594e+03    7.5999358e+02    5.0000000e+02    5.0000000e+02    5.0000000e+02    9.3875688e+06    3.3389072e+03    8.6172093e+04    2.2763775e-02    2.1609341e+02   -1.8132004e+04   -3.9493406e-02   -1.1891347e+05    4.7319309e-02   -3.7202827e-03   -8.0333728e-02   -5.0467660e-04    5.1161581e+03   -8.9801509e-06   -1.4980448e-04    2.9216489e-03    3.5219317e-05    6.4166168e+01
   1.4440823e+01    8.0980432e+00    4.2237989e+00    3.4747773e+04    0.0000000e+00    5.9856890e-05    1.2912881e+03    2.4392963e+03    7.5940030e+02    5.0000000e+02    5.0000000e+02    5.0000000e+02    9.3631406e+06    3.3071138e+03    8.4656300e+04    2.2763775e-02    2.1748005e+02   -1.8089685e+04   -4.6993084e-02   -1.1860216e+05    4.8560111e-02   -4.0768617e-03   -7.7436412e-02    8.7094722e-04    5.1037585e+03    3.2804820e-05   -1.5569552e-04    2.7965567e-03    2.4995555e-05    6.3916933e+01
   1.4538862e+01    8.0578401e+00    4.1255256e+00    3.3455904e+04    0.0000000e+00    5.9160297e-05    1.2866517e+03    2.4208816e+03    7.5881050e+02    5.0000000e+02    5.0000000e+02    5.0000000e+02    9.3389247e+06    3.2758924e+03    8.3159769e+04    2.2763775e-02    2.1884475e+02   -1.8048903e+04   -5.1638108e-02   -1.1829338e+05    4.8207251e-02   -4.3205203e-03   -7.4804323e-02   -5.4155702e-05    5.0914649e+03    1.1308171e-04   -1.6093449e-04    2.6939363e-03    1.8270213e-05    6.3543535e+01
   1.4637074e+01    8.0120654e+00    4.0311981e+00    3.2219361e+04    0.0000000e+00    5.8552470e-05    1.2821411e+03    2.4139740e+03    7.5822855e+02    5.0000000e+02    5.0000000e+02    5.0000000e+02    9.3145186e+06    3.2447439e+03    8.1683924e+04    2.2763775e-02    2.2018771e+02   -1.8014919e+04   -7.3780631e-02   -1.1797855e+05    4.7436470e-02   -4.5981911e-03   -7.2443724e-02    7.5677820e-04    5.0790508e+03    6.7068285e-05   -1.6583001e-04    2.6093901e-03    8.5535307e-06    6.3210469e+01
   1.4737067e+01    7.9532779e+00    3.9369056e+00    3.0941591e+04    0.0000000e+00    5.8178479e-05    1.2776323e+03    2.4038228e+03    7.5764198e+02    5.0000000e+02    5.0000000e+02    5.0000000e+02    9.2891810e+06    3.2112236e+03    8.0162326e+04    2.2763775e-02    2.2153003e+02   -1.7976911e+04   -4.5406140e-02   -1.1765296e+05    4.5791542e-02   -4.7391766e-03   -7.0381031e-02    1.0838157e-03    5.0661988e+03    3.7688291e-05   -1.6898624e-04    2.5467246e-03    5.0517510e-06    6.3097212e+01
   1.4835287e+01    7.8596613e+00    3.8470952e+00    2.9814730e+04    0.0000000e+00    5.7552980e-05    1.2728281e+03    2.3986819e+03    7.5703799e+02    5.0000000e+02    5.0000000e+02    5.0000000e+02    9.2638692e+06    3.1801554e+03    7.8744225e+04    2.2763775e-02    2.2282488e+02   -1.7933328e+04   -7.2007704e-02   -1.1733008e+05    4.3653334e-02   -4.8435061e-03   -6.8270136e-02    1.1511476e-03    5.0532655e+03    1.2042573e-05   -1.7055934e-04    2.4790983e-03    1.1074523e-06    6.2824107e+01
   1.4933967e+01    7.7842747e+00    3.7592351e+00    2.8741875e+04    0.0000000e+00    5.6889816e-05    1.2678897e+03    2.3954212e+03    7.5640500e+02    5.0000000e+02    5.0000000e+02    5.0000000e+02    9.2378589e+06    3.1491049e+03    7.7332337e+04    2.2763775e-02    2.2410220e+02   -1.7882202e+04   -5.4637629e-02   -1.1700104e+05    4.1608551e-02   -5.0564210e-03   -6.6390297e-02    5.2103600e-04    5.0399510e+03    1.2143959e-04   -1.7516967e-04    2.4221188e-03   -5.2561239e-06    6.2445790e+01
   1.5031867e+01    7.7189886e+00    3.6759973e+00    2.7715795e+04    0.0000000e+00    5.6274761e-05    1.2633653e+03    2.3953327e+03    7.5576098e+02    5.0000000e+02    5.0000000e+02    5.0000000e+02    9.2116088e+06    3.1194718e+03    7.6018178e+04    2.2763775e-02    2.2534764e+02   -1.7825814e+04   -6.2301426e-02   -1.1667121e+05    4.0320087e-02   -5.0749613e-03   -6.3678131e-02    3.0106304e-04    5.0264388e+03    1.5055192e-04   -1.7821264e-04    2.3274690e-03   -4.7330470e-06    6.2114846e+01
   1.5131551e+01    7.6750094e+00    3.5926743e+00    2.6674338e+04    0.0000000e+00    5.5697109e-05    1.2587481e+03    2.4034545e+03    7.5499862e+02    5.0000000e+02    5.0000000e+02    5.0000000e+02    9.1842731e+06    3.0892787e+03    7.4686491e+04    2.2763775e-02    2.2659387e+02   -1.7766336e+04   -4.4370374e-02   -1.1632739e+05    3.8857746e-02   -5.3002710e-03   -6.1535755e-02    8.2967763e-04    5.0123241e+03    1.4613309e-04   -1.8104249e-04    2.2618793e-03   -1.2978031e-05    6.1721236e+01
   1.5229044e+01    7.6374372e+00    3.5141182e+00    2.5640734e+04    0.0000000e+00    5.5479467e-05    1.2545038e+03    2.3957689e+03    7.5415808e+02    5.0000000e+02    5.0000000e+02    5.0000000e+02    9.1580089e+06    3.0577357e+03    7.3400618e+04    2.2763775e-02    2.2779142e+02   -1.7706163e+04   -8.0777374e-02   -1.1599907e+05    3.7923364e-02   -5.5912930e-03   -5.9266486e-02    6.8138454e-04    4.9987815e+03    1.9096206e-04   -1.8561844e-04    2.1851445e-03   -2.3527149e-05    6.1819972e+01
   1.5327928e+01    7.6033442e+00    3.4382953e+00    2.4734719e+04    0.0000000e+00    5.4946719e-05    1.2503898e+03    2.3980713e+03    7.5332555e+02    5.0000000e+02    5.0000000e+02    5.0000000e+02    9.1307111e+06    3.0289122e+03    7.2196833e+04    2.2763775e-02    2.2898589e+02   -1.7650734e+04   -4.4852843e-02   -1.1565429e+05    3.7249288e-02   -5.8963168e-03   -5.7134099e-02    6.3547436e-04    4.9847451e+03    4.8077809e-05   -1.9110638e-04    2.1109772e-03   -3.3569868e-05    6.1544992e+01
   1.5427266e+01    7.5661024e+00    3.3656055e+00    2.3933081e+04    0.0000000e+00    5.4278305e-05    1.2463721e+03    2.3837895e+03    7.5251108e+02    5.0000000e+02    5.0000000e+02    5.0000000e+02    9.1033797e+06    3.0017227e+03    7.1062684e+04    2.2763775e-02    2.3016656e+02   -1.7598269e+04   -4.5741103e-02   -1.1530798e+05    3.6746591e-02   -6.0428101e-03   -5.4989597e-02    9.1346865e-04    4.9707239e+03    4.0129963e-05   -1.9380204e-04    2.0330707e-03   -4.0177569e-05    6.1210020e+01
   1.5521163e+01    7.5181721e+00    3.2969678e+00    2.3136382e+04    0.0000000e+00    5.3820709e-05    1.2426712e+03    2.4081830e+03    7.5175370e+02    5.0000000e+02    5.0000000e+02    5.0000000e+02    9.0794397e+06    2.9753792e+03    6.9985980e+04    2.2763775e-02    2.3126686e+02   -1.7544492e+04   -7.2090749e-02   -1.1500959e+05    3.6955495e-02   -6.1325806e-03   -5.2042038e-02   -9.8049955e-04    4.9581564e+03   -2.4062519e-05   -1.9469897e-04    1.9183457e-03   -4.3031128e-05    6.0988211e+01
   1.5638921e+01    7.4947987e+00    3.2145872e+00    2.2165698e+04    0.0000000e+00    5.3456178e-05    1.2374731e+03    2.3688775e+03    7.5082254e+02    5.0000000e+02    5.0000000e+02    5.0000000e+02    9.0457813e+06    2.9400314e+03    6.8507707e+04    2.2763775e-02    2.3262095e+02   -1.7485239e+04   -3.7970397e-02   -1.1457500e+05    3.6555460e-02   -6.3707034e-03   -4.9898994e-02    1.0311783e-03    4.9412183e+03   -8.3524282e-06   -1.9888907e-04    1.8551451e-03   -5.3327980e-05    6.0870668e+01
   1.5739159e+01    7.4580888e+00    3.1471216e+00    2.1426051e+04    0.0000000e+00    5.2903975e-05    1.2334236e+03    2.3704080e+03    7.5004731e+02    5.0000000e+02    5.0000000e+02    5.0000000e+02    9.0181414e+06    2.9129717e+03    6.7383319e+04    2.2763775e-02    2.3375103e+02   -1.7449626e+04   -4.4590981e-02   -1.1422639e+05    3.5654093e-02   -6.4617265e-03   -4.9352401e-02    4.6092918e-04    4.9274036e+03   -5.4515990e-05   -1.9903991e-04    1.8453450e-03   -5.8125013e-05    6.0602184e+01
   1.5837330e+01    7.3824167e+00    3.0812916e+00    2.0711488e+04    0.0000000e+00    5.2360663e-05    1.2291844e+03    2.3711203e+03    7.4929385e+02    5.0000000e+02    5.0000000e+02    5.0000000e+02    8.9911914e+06    2.8859745e+03    6.6282891e+04    2.2763775e-02    2.3483990e+02   -1.7405114e+04   -3.2178321e-02   -1.1387989e+05    3.3692258e-02   -6.6427102e-03   -4.8269967e-02   -4.0542220e-04    4.9134312e+03   -1.2964179e-05   -2.0133378e-04    1.8158911e-03   -6.6036158e-05    6.0340665e+01
   1.5935697e+01    7.3194894e+00    3.0164492e+00    2.0034033e+04    0.0000000e+00    5.1836103e-05    1.2247219e+03    2.3641633e+03    7.4852956e+02    5.0000000e+02    5.0000000e+02    5.0000000e+02    8.9636237e+06    2.8583676e+03    6.5165177e+04    2.2763775e-02    2.3591252e+02   -1.7353475e+04   -3.5865377e-02   -1.1352620e+05    3.1888914e-02   -6.7900788e-03   -4.6913870e-02    2.4839281e-04    4.8990637e+03   -1.2291571e-05   -2.0392903e-04    1.7780763e-03   -7.1308245e-05    6.0099252e+01
   1.6035879e+01    7.2577708e+00    2.9531090e+00    1.9359829e+04    0.0000000e+00    5.1336722e-05    1.2203860e+03    2.3426486e+03    7.4771729e+02    5.0000000e+02    5.0000000e+02    5.0000000e+02    8.9348823e+06    2.8311335e+03    6.4070555e+04    2.2763775e-02    2.3698673e+02   -1.7294244e+04   -3.2076479e-02   -1.1316347e+05    3.0635525e-02   -6.9462789e-03   -4.5623699e-02    3.1732864e-04    4.8841941e+03   -9.1920316e-05   -2.0601823e-04    1.7384250e-03   -7.7944209e-05    5.9817295e+01
   1.6131177e+01    7.2054504e+00    2.8943069e+00    1.8621597e+04    0.0000000e+00    5.1210675e-05    1.2165002e+03    2.3464205e+03    7.4690943e+02    5.0000000e+02    5.0000000e+02    5.0000000e+02    8.9073416e+06    2.8036169e+03    6.3009731e+04    2.2763775e-02    2.3799173e+02   -1.7230654e+04   -3.9971814e-02   -1.1281974e+05    2.9850878e-02   -6.9883309e-03   -4.4355789e-02    1.1220899e-04    4.8699283e+03   -7.2113238e-05   -2.0572322e-04    1.6950412e-03   -8.1497065e-05    5.9788563e+01
   1.6224635e+01    7.1686185e+00    2.8383185e+00    1.8024328e+04    0.0000000e+00    5.0816839e-05    1.2128210e+03    2.3488327e+03    7.4610732e+02    5.0000000e+02    5.0000000e+02    5.0000000e+02    8.8801669e+06    2.7789438e+03    6.2050542e+04    2.2763775e-02    2.3896183e+02   -1.7166325e+04   -3.2687397e-02   -1.1248083e+05    2.9263482e-02   -6.9898537e-03   -4.2950647e-02    2.7247785e-04    4.8559055e+03   -2.4003856e-05   -2.0513520e-04    1.6458655e-03   -8.3812437e-05    5.9580866e+01
   1.6318035e+01    7.1434247e+00    2.7857568e+00    1.7501130e+04    0.0000000e+00    5.0331287e-05    1.2093204e+03    2.3298814e+03    7.4544279e+02    5.0000000e+02    5.0000000e+02    5.0000000e+02    8.8531109e+06    2.7557683e+03    6.1159253e+04    2.2763775e-02    2.3991699e+02   -1.7107604e+04   -4.5715831e-02   -1.1214152e+05    2.9088130e-02   -6.9817785e-03   -4.1263122e-02    1.1813661e-04    4.8419790e+03   -9.9293285e-06   -2.0465525e-04    1.5810839e-03   -8.4417427e-05    5.9299085e+01
   1.6411401e+01    7.1222285e+00    2.7362413e+00    1.7004178e+04    0.0000000e+00    4.9922375e-05    1.2058658e+03    2.3286825e+03    7.4478076e+02    5.0000000e+02    5.0000000e+02    5.0000000e+02    8.8262317e+06    2.7330219e+03    6.0288137e+04    2.2763775e-02    2.4085835e+02   -1.7056283e+04   -3.6367175e-02   -1.1180149e+05    2.9239801e-02   -7.0369737e-03   -3.9305632e-02    2.8062122e-04    4.8281850e+03    1.6028736e-05   -2.0478144e-04    1.4995950e-03   -8.7556099e-05    5.9050119e+01
   1.6504751e+01    7.0930933e+00    2.6859761e+00    1.6510451e+04    0.0000000e+00    4.9490399e-05    1.2023771e+03    2.3285142e+03    7.4408267e+02    5.0000000e+02    5.0000000e+02    5.0000000e+02    8.7993822e+06    2.7099748e+03    5.9417775e+04    2.2763775e-02    2.4178610e+02   -1.7007575e+04   -6.0621314e-02   -1.1146093e+05    2.9844939e-02   -7.0802888e-03   -3.7437042e-02    4.5542919e-04    4.8144451e+03    8.3629671e-05   -2.0365203e-04    1.4219370e-03   -9.1370972e-05    5.8803275e+01
   1.6644714e+01    7.0525961e+00    2.6130629e+00    1.5757161e+04    0.0000000e+00    4.9118923e-05    1.1972884e+03    2.3155196e+03    7.4305451e+02    5.0000000e+02    5.0000000e+02    5.0000000e+02    8.7593206e+06    2.6744450e+03    5.8087954e+04    2.2763775e-02    2.4315114e+02   -1.6942348e+04   -4.3477846e-02   -1.1094714e+05    2.9294100e-02   -7.0145086e-03   -3.5608202e-02   -5.1580507e-04    4.7937771e+03    1.5685248e-04   -2.0038496e-04    1.3535525e-03   -9.3481887e-05    5.8600646e+01
   1.6737992e+01    7.0129258e+00    2.5659948e+00    1.5295750e+04    0.0000000e+00    4.8780079e-05    1.1938842e+03    2.3132591e+03    7.4238533e+02    5.0000000e+02    5.0000000e+02    5.0000000e+02    8.7324550e+06    2.6517962e+03    5.7236861e+04    2.2763775e-02    2.4404420e+02   -1.6896054e+04   -2.6931753e-02   -1.1060392e+05    2.8766742e-02   -6.9708515e-03   -3.4619454e-02    6.6266939e-04    4.7799454e+03    2.1639001e-04   -1.9841001e-04    1.3171678e-03   -9.4589474e-05    5.8413890e+01
   1.6831262e+01    6.9538211e+00    2.5196583e+00    1.4863580e+04    0.0000000e+00    4.8377101e-05    1.1900285e+03    2.3310729e+03    7.4169907e+02    5.0000000e+02    5.0000000e+02    5.0000000e+02    8.7052551e+06    2.6286097e+03    5.6371767e+04    2.2763775e-02    2.4492368e+02   -1.6846277e+04   -3.7568985e-02   -1.1025804e+05    2.7602541e-02   -6.9131946e-03   -3.3728612e-02   -5.8812551e-05    4.7659497e+03    2.8455007e-04   -1.9634452e-04    1.2885214e-03   -9.4546169e-05    5.8157890e+01
   1.6924527e+01    6.9063312e+00    2.4754656e+00    1.4459811e+04    0.0000000e+00    4.7952170e-05    1.1865014e+03    2.3141689e+03    7.4099772e+02    5.0000000e+02    5.0000000e+02    5.0000000e+02    8.6777464e+06    2.6065703e+03    5.5569044e+04    2.2763775e-02    2.4579038e+02   -1.6793309e+04   -3.3801094e-02   -1.0991017e+05    2.6579119e-02   -6.9531512e-03   -3.2986787e-02    3.6564080e-04    4.7517969e+03    2.9425449e-04   -1.9619548e-04    1.2653289e-03   -9.8356578e-05    5.7864914e+01
   1.7017785e+01    6.8665706e+00    2.4324304e+00    1.4010186e+04    0.0000000e+00    4.7950493e-05    1.1830240e+03    2.3215530e+03    7.4029179e+02    5.0000000e+02    5.0000000e+02    5.0000000e+02    8.6499301e+06    2.5816756e+03    5.4714826e+04    2.2763775e-02    2.4664478e+02   -1.6738070e+04   -4.8948000e-02   -1.0955907e+05    2.5570266e-02   -6.9015860e-03   -3.2370117e-02   -7.4571550e-04    4.7374350e+03    2.9672014e-04   -1.9423708e-04    1.2484096e-03   -9.8475456e-05    5.7940329e+01
   1.7110986e+01    6.8321771e+00    2.3904990e+00    1.3622988e+04    0.0000000e+00    4.7598264e-05    1.1797160e+03    2.3216190e+03    7.3952787e+02    5.0000000e+02    5.0000000e+02    5.0000000e+02    8.6220868e+06    2.5598819e+03    5.3957652e+04    2.2763775e-02    2.4748569e+02   -1.6680952e+04   -4.7169289e-02   -1.0920825e+05    2.4594020e-02   -6.8189546e-03   -3.1765115e-02   -4.5770748e-04    4.7230427e+03    2.6145387e-04   -1.9167372e-04    1.2310482e-03   -9.8305354e-05    5.7716192e+01
   1.7204156e+01    6.7983274e+00    2.3508854e+00    1.3257559e+04    0.0000000e+00    4.7290997e-05    1.1766077e+03    2.2910144e+03    7.3867739e+02    5.0000000e+02    5.0000000e+02    5.0000000e+02    8.5941055e+06    2.5385344e+03    5.3235694e+04    2.2763775e-02    2.4831501e+02   -1.6623276e+04   -5.3734763e-02   -1.0885496e+05    2.3743793e-02   -6.7652763e-03   -3.1029567e-02    7.0765191e-04    4.7085298e+03    2.2683147e-04   -1.8988343e-04    1.2075364e-03   -9.8390903e-05    5.7508226e+01
   1.7343893e+01    6.7520228e+00    2.2949050e+00    1.2805882e+04    0.0000000e+00    4.6574770e-05    1.1721792e+03    2.2924705e+03    7.3741425e+02    5.0000000e+02    5.0000000e+02    5.0000000e+02    8.5518954e+06    2.5093790e+03    5.2255213e+04    2.2763775e-02    2.4953884e+02   -1.6537793e+04   -2.0880646e-02   -1.0832105e+05    2.3440188e-02   -6.7857914e-03   -2.9497706e-02    1.8117397e-04    4.6866384e+03    7.5634893e-05   -1.8902182e-04    1.1420418e-03   -1.0201704e-04    5.6976756e+01
   1.7437043e+01    6.7227447e+00    2.2577993e+00    1.2477972e+04    0.0000000e+00    4.6242994e-05    1.1690071e+03    2.2768426e+03    7.3658523e+02    5.0000000e+02    5.0000000e+02    5.0000000e+02    8.5237565e+06    2.4891607e+03    5.1564266e+04    2.2763775e-02    2.5034186e+02   -1.6482483e+04   -1.8921069e-02   -1.0796519e+05    2.3326116e-02   -6.6752831e-03   -2.8578658e-02    2.5805144e-04    4.6720785e+03    4.3957407e-05   -1.8530872e-04    1.1040392e-03   -1.0076767e-04    5.6745521e+01
   1.7530176e+01    6.6949763e+00    2.2211537e+00    1.2103529e+04    0.0000000e+00    4.6263418e-05    1.1659668e+03    2.2953630e+03    7.3576574e+02    5.0000000e+02    5.0000000e+02    5.0000000e+02    8.4956383e+06    2.4667499e+03    5.0831595e+04    2.2763775e-02    2.5113375e+02   -1.6428258e+04   -3.1044647e-02   -1.0760914e+05    2.3220542e-02   -6.5342223e-03   -2.7475302e-02   -7.1625840e-05    4.6575459e+03   -3.6336295e-05   -1.8129361e-04    1.0594690e-03   -9.8444381e-05    5.6807874e+01
   1.7623298e+01    6.6650282e+00    2.1857581e+00    1.1794181e+04    0.0000000e+00    4.5946435e-05    1.1630370e+03    2.2919072e+03    7.3495629e+02    5.0000000e+02    5.0000000e+02    5.0000000e+02    8.4674883e+06    2.4471149e+03    5.0173507e+04    2.2763775e-02    2.5191486e+02   -1.6375857e+04   -3.5353134e-02   -1.0725229e+05    2.3251056e-02   -6.5750198e-03   -2.6111836e-02    4.2111042e-04    4.6430142e+03   -1.1388353e-04   -1.8009323e-04    1.0041447e-03   -1.0218613e-04    5.6562556e+01
   1.7716390e+01    6.6228257e+00    2.1506544e+00    1.1500371e+04    0.0000000e+00    4.5583922e-05    1.1597026e+03    2.2792194e+03    7.3415450e+02    5.0000000e+02    5.0000000e+02    5.0000000e+02    8.4393119e+06    2.4269839e+03    4.9492524e+04    2.2763775e-02    2.5268522e+02   -1.6323645e+04   -3.0551948e-02   -1.0689470e+05    2.2538617e-02   -6.5038759e-03   -2.5328948e-02    1.4169890e-05    4.6284650e+03   -1.6062322e-04   -1.7776064e-04    9.7550634e-04   -1.0252258e-04    5.6243518e+01
   1.7809467e+01    6.5869237e+00    2.1172105e+00    1.1223906e+04    0.0000000e+00    4.5258516e-05    1.1566971e+03    2.2860365e+03    7.3335596e+02    5.0000000e+02    5.0000000e+02    5.0000000e+02    8.4110812e+06    2.4074435e+03    4.8861878e+04    2.2763775e-02    2.5344545e+02   -1.6270737e+04   -3.6783706e-02   -1.0653616e+05    2.1867362e-02   -6.4355834e-03   -2.4735331e-02    8.4303102e-04    4.6138687e+03   -2.1945772e-04   -1.7549905e-04    9.5582890e-04   -1.0295568e-04    5.5998454e+01
   1.7902545e+01    6.5499220e+00    2.0848568e+00    1.0956816e+04    0.0000000e+00    4.4924993e-05    1.1537863e+03    2.3069357e+03    7.3255714e+02    5.0000000e+02    5.0000000e+02    5.0000000e+02    8.3826931e+06    2.3885867e+03    4.8255588e+04    2.2763775e-02    2.5419624e+02   -1.6217338e+04   -2.6639419e-02   -1.0617591e+05    2.1119294e-02   -6.2906791e-03   -2.4177477e-02    6.0819458e-04    4.5991892e+03   -1.4764188e-04   -1.7151216e-04    9.3978329e-04   -1.0087323e-04    5.5705675e+01
   1.8042137e+01    6.4986286e+00    2.0388566e+00    1.0510826e+04    0.0000000e+00    4.4839460e-05    1.1496774e+03    2.2649359e+03    7.3140112e+02    5.0000000e+02    5.0000000e+02    5.0000000e+02    8.3397180e+06    2.3582862e+03    4.7305005e+04    2.2763775e-02    2.5530353e+02   -1.6135709e+04   -2.5801037e-02   -1.0563099e+05    1.9928146e-02   -6.0580427e-03   -2.3341985e-02    3.4331350e-04    4.5769343e+03   -7.0393309e-05   -1.6500198e-04    9.1633979e-04   -9.7083111e-05    5.5530078e+01
   1.8135164e+01    6.4644111e+00    2.0096676e+00    1.0278041e+04    0.0000000e+00    4.4532677e-05    1.1470611e+03    2.2734758e+03    7.3069126e+02    5.0000000e+02    5.0000000e+02    5.0000000e+02    8.3109668e+06    2.3405754e+03    4.6757306e+04    2.2763775e-02    2.5603039e+02   -1.6079970e+04   -2.7499250e-02   -1.0526721e+05    1.9214281e-02   -5.9896104e-03   -2.2783401e-02    2.1954030e-04    4.5620424e+03    1.3078755e-04   -1.6266836e-04    8.9778919e-04   -9.7583119e-05    5.5257856e+01
   1.8228180e+01    6.4245270e+00    1.9818327e+00    1.0065054e+04    0.0000000e+00    4.4183176e-05    1.1445349e+03    2.2787861e+03    7.2991663e+02    5.0000000e+02    5.0000000e+02    5.0000000e+02    8.2821281e+06    2.3234776e+03    4.6244294e+04    2.2763775e-02    2.5674906e+02   -1.6022639e+04   -2.6464797e-02   -1.0490234e+05    1.9313741e-02   -5.8683895e-03   -2.2062880e-02   -1.8069658e-04    4.5470877e+03    1.4163872e-04   -1.5906518e-04    8.6452635e-04   -9.6830441e-05    5.4941792e+01
   1.8321190e+01    6.4026532e+00    1.9542093e+00    9.8510429e+03    0.0000000e+00    4.3858003e-05    1.1419253e+03    2.2694655e+03    7.2913624e+02    5.0000000e+02    5.0000000e+02    5.0000000e+02    8.2530271e+06    2.3064425e+03    4.5716877e+04    2.2763775e-02    2.5745958e+02   -1.5961849e+04   -3.5273250e-02   -1.0453661e+05    1.8763893e-02   -5.6815873e-03   -2.1599663e-02   -1.7387993e-04    4.5320110e+03    1.9558526e-04   -1.5403884e-04    8.4772620e-04   -9.3292299e-05    5.4620817e+01
   1.8414194e+01    6.3805155e+00    1.9288052e+00    9.5739515e+03    0.0000000e+00    4.4052370e-05    1.1393737e+03    2.2663472e+03    7.2835810e+02    5.0000000e+02    5.0000000e+02    5.0000000e+02    8.2240805e+06    2.2869974e+03    4.5146675e+04    2.2763775e-02    2.5816189e+02   -1.5904713e+04   -3.3365987e-02   -1.0417010e+05    1.8337213e-02   -5.5772120e-03   -2.1532950e-02    2.8765983e-05    4.5169445e+03    2.7785912e-04   -1.4962468e-04    8.4588749e-04   -9.3038302e-05    5.4911541e+01
   1.8507180e+01    6.3535114e+00    1.9018402e+00    9.3715346e+03    0.0000000e+00    4.3732336e-05    1.1366236e+03    2.2629361e+03    7.2760328e+02    5.0000000e+02    5.0000000e+02    5.0000000e+02    8.1950630e+06    2.2698799e+03    4.4616434e+04    2.2763775e-02    2.5885528e+02   -1.5849045e+04   -2.1438885e-02   -1.0380207e+05    1.7521037e-02   -5.4810947e-03   -2.1186372e-02    2.2311719e-04    4.5018619e+03    2.2244759e-04   -1.4632262e-04    8.3649119e-04   -9.1161169e-05    5.4610806e+01
   1.8600151e+01    6.3270657e+00    1.8759146e+00    9.1831225e+03    0.0000000e+00    4.3391144e-05    1.1339502e+03    2.2642442e+03    7.2686221e+02    5.0000000e+02    5.0000000e+02    5.0000000e+02    8.1661319e+06    2.2530572e+03    4.4104723e+04    2.2763775e-02    2.5954040e+02   -1.5793868e+04   -3.3030754e-02   -1.0343523e+05    1.6902816e-02   -5.2165069e-03   -2.0757186e-02    2.2570350e-05    4.4868512e+03    1.8860628e-04   -1.3917639e-04    8.2288028e-04   -8.5872432e-05    5.4283383e+01
   1.8739590e+01    6.2837357e+00    1.8396716e+00    8.9128243e+03    0.0000000e+00    4.2959711e-05    1.1302717e+03    2.2480172e+03    7.2575346e+02    5.0000000e+02    5.0000000e+02    5.0000000e+02    8.1224664e+06    2.2285757e+03    4.3387179e+04    2.2763775e-02    2.6055400e+02   -1.5711103e+04   -2.4204038e-02   -1.0288083e+05    1.6215241e-02   -4.9157302e-03   -1.9817626e-02   -3.2799563e-05    4.4641729e+03    2.2575910e-04   -1.3163362e-04    7.8657545e-04   -7.9196216e-05    5.3812595e+01
   1.8832531e+01    6.2609106e+00    1.8158498e+00    8.7455096e+03    0.0000000e+00    4.2645479e-05    1.1279070e+03    2.2518430e+03    7.2487815e+02    5.0000000e+02    5.0000000e+02    5.0000000e+02    8.0933028e+06    2.2123936e+03    4.2927841e+04    2.2763775e-02    2.6122044e+02   -1.5655806e+04   -3.4718226e-02   -1.0251133e+05    1.5886143e-02   -4.8169557e-03   -1.9085260e-02    1.7268693e-05    4.4490505e+03    2.0697688e-04   -1.2921729e-04    7.5767828e-04   -7.8006506e-05    5.3487413e+01
   1.8925448e+01    6.2348395e+00    1.7932491e+00    8.5172045e+03    0.0000000e+00    4.3061383e-05    1.1256639e+03    2.2518072e+03    7.2399334e+02    5.0000000e+02    5.0000000e+02    5.0000000e+02    8.0641370e+06    2.1915435e+03    4.2404980e+04    2.2763775e-02    2.6187924e+02   -1.5599828e+04   -2.6312132e-02   -1.0214219e+05    1.5620581e-02   -4.7050072e-03   -1.8328665e-02   -3.4097122e-04    4.4339321e+03    3.0185320e-04   -1.2609025e-04    7.2664904e-04   -7.6842004e-05    5.4111807e+01
   1.9018343e+01    6.2076909e+00    1.7722088e+00    8.3763040e+03    0.0000000e+00    4.2758849e-05    1.1234773e+03    2.2546333e+03    7.2311504e+02    5.0000000e+02    5.0000000e+02    5.0000000e+02    8.0349375e+06    2.1766605e+03    4.1992566e+04    2.2763775e-02    2.6253072e+02   -1.5543066e+04   -3.6036955e-02   -1.0177247e+05    1.5160827e-02   -4.5751108e-03   -1.7698316e-02   -2.0600085e-04    4.4187701e+03    3.1902921e-04   -1.2227399e-04    7.0266363e-04   -7.5152109e-05    5.3793033e+01
   1.9111211e+01    6.1821560e+00    1.7509699e+00    8.2261191e+03    0.0000000e+00    4.2486861e-05    1.1212910e+03    2.2471777e+03    7.2224294e+02    5.0000000e+02    5.0000000e+02    5.0000000e+02    8.0056464e+06    2.1613724e+03    4.1569585e+04    2.2763775e-02    2.6317562e+02   -1.5486641e+04   -1.6034660e-02   -1.0140150e+05    1.5199162e-02   -4.5239637e-03   -1.6968410e-02   -6.0579875e-06    4.4035672e+03    1.6756209e-04   -1.2019537e-04    6.6953825e-04   -7.6429297e-05    5.3473378e+01
   1.9204059e+01    6.1594422e+00    1.7294696e+00    8.0799916e+03    0.0000000e+00    4.2163283e-05    1.1189523e+03    2.2553684e+03    7.2137580e+02    5.0000000e+02    5.0000000e+02    5.0000000e+02    7.9762344e+06    2.1465501e+03    4.1136456e+04    2.2763775e-02    2.6381366e+02   -1.5430347e+04   -3.9826266e-02   -1.0102884e+05    1.4897021e-02   -4.4002507e-03   -1.6513290e-02    4.3930385e-04    4.3882932e+03   -8.4862875e-06   -1.1687383e-04    6.5217573e-04   -7.4372449e-05    5.3114315e+01
   1.9343311e+01    6.1214504e+00    1.6982903e+00    7.7863221e+03    0.0000000e+00    4.2428633e-05    1.1154155e+03    2.2470539e+03    7.2007855e+02    5.0000000e+02    5.0000000e+02    5.0000000e+02    7.9322075e+06    2.1192986e+03    4.0394429e+04    2.2763775e-02    2.6475796e+02   -1.5344261e+04   -2.9561210e-02   -1.0047101e+05    1.4169657e-02   -4.2411973e-03   -1.5850208e-02    5.8709488e-04    4.3653334e+03   -1.1804851e-04   -1.1206268e-04    6.2927738e-04   -7.1605262e-05    5.3356613e+01
   1.9436129e+01    6.0969037e+00    1.6766308e+00    7.6411047e+03    0.0000000e+00    4.2129273e-05    1.1129511e+03    2.2315597e+03    7.1921897e+02    5.0000000e+02    5.0000000e+02    5.0000000e+02    7.9028254e+06    2.1038983e+03    3.9950591e+04    2.2763775e-02    2.6537750e+02   -1.5286807e+04   -1.4123093e-02   -1.0009919e+05    1.3513188e-02   -4.0740551e-03   -1.5585161e-02    2.6554701e-04    4.3500572e+03   -1.0999341e-04   -1.0805041e-04    6.2405772e-04   -6.7286604e-05    5.3037604e+01
   1.9528934e+01    6.0713865e+00    1.6569003e+00    7.5069886e+03    0.0000000e+00    4.1892842e-05    1.1107053e+03    2.2323954e+03    7.1836308e+02    5.0000000e+02    5.0000000e+02    5.0000000e+02    7.8734049e+06    2.0889555e+03    3.9539432e+04    2.2763775e-02    2.6599052e+02   -1.5229590e+04   -1.9854775e-02   -9.9726790e+04    1.2923867e-02   -3.9123652e-03   -1.5323089e-02    6.4492506e-04    4.3347502e+03   -8.8832693e-05   -1.0426598e-04    6.1771602e-04   -6.3534405e-05    5.2753497e+01
   1.9621735e+01    6.0465521e+00    1.6371486e+00    7.3728872e+03    0.0000000e+00    4.1649673e-05    1.1085200e+03    2.2346846e+03    7.1751028e+02    5.0000000e+02    5.0000000e+02    5.0000000e+02    7.8439683e+06    2.0742696e+03    3.9136737e+04    2.2763775e-02    2.6659723e+02   -1.5172256e+04   -2.3038489e-02   -9.9354071e+04    1.2274702e-02   -3.8332187e-03   -1.4962798e-02    4.4255470e-04    4.3194282e+03   -1.6257920e-04   -1.0257869e-04    6.0966398e-04   -6.2316164e-05    5.2489408e+01
   1.9714515e+01    6.0242215e+00    1.6182144e+00    7.2501995e+03    0.0000000e+00    4.1395590e-05    1.1065035e+03    2.2343157e+03    7.1671026e+02    5.0000000e+02    5.0000000e+02    5.0000000e+02    7.8145540e+06    2.0601430e+03    3.8754963e+04    2.2763775e-02    2.6719776e+02   -1.5114965e+04   -2.8003270e-02   -9.8981654e+04    1.1812826e-02   -3.7194202e-03   -1.4368597e-02    3.1710062e-04    4.3041160e+03   -1.2105456e-04   -1.0024998e-04    5.8970481e-04   -6.0955576e-05    5.2189242e+01
   1.9807276e+01    6.0007063e+00    1.6016861e+00    7.0548918e+03    0.0000000e+00    4.1816300e-05    1.1045570e+03    2.2150039e+03    7.1595411e+02    5.0000000e+02    5.0000000e+02    5.0000000e+02    7.7851225e+06    2.0425364e+03    3.8321228e+04    2.2763775e-02    2.6779244e+02   -1.5058272e+04   -2.9757306e-02   -9.8608944e+04    1.1525336e-02   -3.6141029e-03   -1.3749448e-02    2.7300345e-04    4.2888052e+03    2.6521434e-04   -9.7962316e-05    5.6421794e-04   -5.8423153e-05    5.2638624e+01
   1.9900018e+01    5.9767989e+00    1.5848528e+00    6.9519449e+03    0.0000000e+00    4.1554276e-05    1.1025324e+03    2.2178280e+03    7.1514195e+02    5.0000000e+02    5.0000000e+02    5.0000000e+02    7.7555405e+06    2.0292353e+03    3.7969316e+04    2.2763775e-02    2.6838042e+02   -1.4998359e+04   -2.2343093e-02   -9.8236251e+04    1.1871913e-02   -3.5001043e-03   -1.3008008e-02    3.2678316e-04    4.2734649e+03    2.5660339e-04   -9.5346482e-05    5.2786350e-04   -5.5792370e-05    5.2349307e+01
   2.0039102e+01    5.9587656e+00    1.5593627e+00    6.7897776e+03    0.0000000e+00    4.1097304e-05    1.0993679e+03    2.2261535e+03    7.1391976e+02    5.0000000e+02    5.0000000e+02    5.0000000e+02    7.7114043e+06    2.0102133e+03    3.7423039e+04    2.2763775e-02    2.6925168e+02   -1.4913321e+04   -1.7339186e-02   -9.7676494e+04    1.1458542e-02   -3.2111427e-03   -1.2283684e-02    8.5690053e-05    4.2504225e+03    2.9278291e-04   -8.9040204e-05    5.0083988e-04   -4.7787606e-05    5.1803982e+01
   2.0131807e+01    5.9443338e+00    1.5418933e+00    6.6801165e+03    0.0000000e+00    4.0814970e-05    1.0972014e+03    2.2125787e+03    7.1313224e+02    5.0000000e+02    5.0000000e+02    5.0000000e+02    7.6822085e+06    1.9967282e+03    3.7046747e+04    2.2763775e-02    2.6982539e+02   -1.4857141e+04   -1.8809914e-02   -9.7306227e+04    1.0821696e-02   -2.9703501e-03   -1.1925098e-02   -1.7994400e-05    4.2351818e+03    4.0279937e-04   -8.3941318e-05    4.9225356e-04   -4.0318057e-05    5.1454040e+01
   2.0224497e+01    5.9279099e+00    1.5248083e+00    6.5795041e+03    0.0000000e+00    4.0474796e-05    1.0949970e+03    2.2049256e+03    7.1235813e+02    5.0000000e+02    5.0000000e+02    5.0000000e+02    7.6528791e+06    1.9837093e+03    3.6687068e+04    2.2763775e-02    2.7039323e+02   -1.4802493e+04   -1.9278968e-02   -9.6933919e+04    1.0302610e-02   -2.7826231e-03   -1.1547526e-02    2.2113003e-05    4.2199280e+03    3.0327148e-04   -7.9539330e-05    4.8214378e-04   -3.5728201e-05    5.1070496e+01
   2.0317172e+01    5.9054089e+00    1.5122354e+00    6.3678614e+03    0.0000000e+00    4.1439722e-05    1.0930218e+03    2.2070821e+03    7.1158601e+02    5.0000000e+02    5.0000000e+02    5.0000000e+02    7.6235882e+06    1.9641539e+03    3.6247409e+04    2.2763775e-02    2.7095499e+02   -1.4746829e+04   -2.9752498e-02   -9.6562513e+04    1.0412861e-02   -2.9002632e-03   -1.0817969e-02    3.7407064e-04    4.2046726e+03    2.8561720e-05   -7.8599651e-05    4.4790097e-04   -4.2789104e-05    5.2227911e+01
   2.0400578e+01    5.8886090e+00    1.4994591e+00    6.2997937e+03    0.0000000e+00    4.1229504e-05    1.0911780e+03    2.2051826e+03    7.1078489e+02    5.0000000e+02    5.0000000e+02    5.0000000e+02    7.5970828e+06    1.9528647e+03    3.5949990e+04    2.2763775e-02    2.7145548e+02   -1.4696652e+04   -2.8931568e-02   -9.6226357e+04    1.0258601e-02   -2.9714256e-03   -1.0308330e-02   -3.9126720e-04    4.1908549e+03    5.4358275e-05   -7.9596626e-05    4.2706073e-04   -4.6749243e-05    5.2011277e+01
   2.0530306e+01    5.8645570e+00    1.4801211e+00    6.1790186e+03    0.0000000e+00    4.0930865e-05    1.0884360e+03    2.1875393e+03    7.0950255e+02    5.0000000e+02    5.0000000e+02    5.0000000e+02    7.5557689e+06    1.9356809e+03    3.5497376e+04    2.2763775e-02    2.7222591e+02   -1.4616173e+04   -5.5189760e-03   -9.5703161e+04    9.7965334e-03   -2.8664290e-03   -9.6678658e-03   -7.9417216e-04    4.1693337e+03    8.5623673e-05   -7.6665697e-05    4.0487596e-04   -4.7036057e-05    5.1658245e+01
   2.0613691e+01    5.8477463e+00    1.4683921e+00    6.1242173e+03    0.0000000e+00    4.0663326e-05    1.0867492e+03    2.1910468e+03    7.0868544e+02    5.0000000e+02    5.0000000e+02    5.0000000e+02    7.5293548e+06    1.9254136e+03    3.5229468e+04    2.2763775e-02    2.7271622e+02   -1.4563537e+04   -1.6606930e-02   -9.5369382e+04    9.7628826e-03   -2.8178219e-03   -9.0854020e-03   -1.0898163e-04    4.1555710e+03   -8.4343358e-05   -7.4882550e-05    3.8011387e-04   -4.7412683e-05    5.1333419e+01
   2.0701992e+01    5.8296047e+00    1.4554449e+00    5.9824694e+03    0.0000000e+00    4.1172551e-05    1.0848264e+03    2.1907283e+03    7.0782652e+02    5.0000000e+02    5.0000000e+02    5.0000000e+02    7.5015299e+06    1.9091588e+03    3.4856433e+04    2.2763775e-02    2.7323105e+02   -1.4507574e+04   -1.8439396e-03   -9.5018034e+04    9.8526716e-03   -2.8119809e-03   -8.5181990e-03   -3.2301401e-04    4.1410195e+03    3.6314162e-04   -7.3703943e-05    3.5579352e-04   -4.9181204e-05    5.2117474e+01
   2.0839864e+01    5.8133936e+00    1.4356400e+00    5.8675828e+03    0.0000000e+00    4.0775958e-05    1.0819560e+03    2.1980000e+03    7.0650055e+02    5.0000000e+02    5.0000000e+02    5.0000000e+02    7.4576641e+06    1.8922029e+03    3.4386096e+04    2.2763775e-02    2.7402442e+02   -1.4424141e+04   -2.9667080e-02   -9.4461884e+04    9.5926252e-03   -2.8047672e-03   -7.8853752e-03   -4.8195746e-04    4.1182009e+03    3.9887466e-04   -7.2752244e-05    3.3388397e-04   -5.0802820e-05    5.1596117e+01
   2.0932495e+01    5.8004016e+00    1.4212103e+00    5.7867027e+03    0.0000000e+00    4.0522021e-05    1.0797509e+03    2.1739833e+03    7.0562660e+02    5.0000000e+02    5.0000000e+02    5.0000000e+02    7.4285873e+06    1.8798840e+03    3.4047500e+04    2.2763775e-02    2.7455112e+02   -1.4369130e+04   -1.7059591e-02   -9.4093588e+04    8.9966461e-03   -2.7063780e-03   -7.5100116e-03   -7.1077601e-04    4.1030317e+03    3.5049632e-04   -7.0872390e-05    3.2608119e-04   -4.8088605e-05    5.1298858e+01
   2.1025116e+01    5.7841303e+00    1.4076011e+00    5.7101750e+03    0.0000000e+00    4.0236297e-05    1.0777021e+03    2.1803140e+03    7.0476017e+02    5.0000000e+02    5.0000000e+02    5.0000000e+02    7.3992483e+06    1.8683540e+03    3.3732264e+04    2.2763775e-02    2.7507282e+02   -1.4314843e+04   -1.6472814e-02   -9.3720465e+04    8.6298214e-03   -2.5859951e-03   -7.1480230e-03   -3.8304049e-05    4.0877217e+03    1.7141103e-04   -6.8348619e-05    3.1634170e-04   -4.4747932e-05    5.0926229e+01
   2.1117722e+01    5.7645086e+00    1.3958253e+00    5.5359944e+03    0.0000000e+00    4.1080447e-05    1.0757522e+03    2.1866703e+03    7.0389422e+02    5.0000000e+02    5.0000000e+02    5.0000000e+02    7.3700515e+06    1.8502731e+03    3.3316501e+04    2.2763775e-02    2.7558968e+02   -1.4258580e+04   -9.9312059e-03   -9.3350125e+04    8.3856079e-03   -2.4928847e-03   -6.6647519e-03    4.8033329e-04    4.0724574e+03    6.2029886e-05   -6.6613425e-05    3.0049821e-04   -4.2728382e-05    5.1868139e+01
   2.1218996e+01    5.7446794e+00    1.3832760e+00    5.4638514e+03    0.0000000e+00    4.0848901e-05    1.0736511e+03    2.1761926e+03    7.0298944e+02    5.0000000e+02    5.0000000e+02    5.0000000e+02    7.3381743e+06    1.8385991e+03    3.2993563e+04    2.2763775e-02    2.7614768e+02   -1.4195011e+04   -2.3619032e-02   -9.2946698e+04    7.9450774e-03   -2.3928007e-03   -6.2712401e-03    4.0034855e-04    4.0557769e+03    9.3203937e-06   -6.4551626e-05    2.9234978e-04   -4.1001238e-05    5.1544125e+01
   2.1320339e+01    5.7258307e+00    1.3714711e+00    5.4108864e+03    0.0000000e+00    4.0561767e-05    1.0716161e+03    2.1909326e+03    7.0212251e+02    5.0000000e+02    5.0000000e+02    5.0000000e+02    7.3060879e+06    1.8275428e+03    3.2688613e+04    2.2763775e-02    2.7670080e+02   -1.4132192e+04   -1.8133246e-02   -9.2540937e+04    7.3719512e-03   -2.2955584e-03   -6.0025331e-03    8.9539724e-04    4.0390356e+03    9.6892149e-05   -6.2376705e-05    2.8989461e-04   -3.9748151e-05    5.1148095e+01
   2.1421709e+01    5.7091527e+00    1.3592977e+00    5.3514856e+03    0.0000000e+00    4.0320038e-05    1.0696077e+03    2.1784561e+03    7.0120086e+02    5.0000000e+02    5.0000000e+02    5.0000000e+02    7.2739245e+06    1.8159133e+03    3.2383343e+04    2.2763775e-02    2.7724902e+02   -1.4066135e+04   -2.1267905e-02   -9.2136415e+04    7.3406960e-03   -2.1278901e-03   -5.6894318e-03    1.0259647e-03    4.0222944e+03   -7.1435172e-06   -5.8454686e-05    2.7805655e-04   -3.5503275e-05    5.0803867e+01
   2.1523171e+01    5.7042280e+00    1.3463040e+00    5.2791243e+03    0.0000000e+00    4.0064698e-05    1.0675326e+03    2.1836976e+03    7.0027996e+02    5.0000000e+02    5.0000000e+02    5.0000000e+02    7.2420019e+06    1.8044822e+03    3.2062557e+04    2.2763775e-02    2.7779232e+02   -1.4003011e+04   -9.3925762e-03   -9.1732102e+04    6.6895463e-03   -2.0743285e-03   -5.6077852e-03    1.1380699e-03    4.0055670e+03   -1.8465707e-05   -5.7358458e-05    2.8454332e-04   -3.3936219e-05    5.0445420e+01
   2.1614514e+01    5.7006602e+00    1.3342192e+00    5.1648408e+03    0.0000000e+00    4.0480347e-05    1.0655945e+03    2.1723299e+03    6.9947164e+02    5.0000000e+02    5.0000000e+02    5.0000000e+02    7.2129744e+06    1.7894912e+03    3.1708775e+04    2.2763775e-02    2.7827692e+02   -1.3950527e+04   -3.4519324e-02   -9.1363114e+04    5.8229490e-03   -2.0389660e-03   -5.4579068e-03    1.7030377e-03    3.9904140e+03    3.5388165e-04   -5.7348699e-05    2.9095580e-04   -3.2139057e-05    5.0922186e+01
   2.1705856e+01    5.6926832e+00    1.3220263e+00    5.0981691e+03    0.0000000e+00    4.0258118e-05    1.0636095e+03    2.1719940e+03    6.9868198e+02    5.0000000e+02    5.0000000e+02    5.0000000e+02    7.1844842e+06    1.7785362e+03    3.1412380e+04    2.2763775e-02    2.7875606e+02   -1.3895351e+04   -1.7564169e-02   -9.1001738e+04    5.0510050e-03   -1.9707889e-03   -5.3560599e-03    4.2314832e-04    3.9754778e+03    4.6035510e-04   -5.6156627e-05    2.9850036e-04   -3.0247584e-05    5.0602164e+01
   2.1847945e+01    5.6768208e+00    1.3055564e+00    5.0209544e+03    0.0000000e+00    3.9884184e-05    1.0607357e+03    2.1746713e+03    6.9734410e+02    5.0000000e+02    5.0000000e+02    5.0000000e+02    7.1399247e+06    1.7625114e+03    3.0993257e+04    2.2763775e-02    2.7949306e+02   -1.3809108e+04   -5.8204058e-03   -9.0436007e+04    4.2467440e-03   -1.7292910e-03   -4.9927454e-03    7.4343276e-04    3.9521151e+03    4.1599464e-04   -5.1857882e-05    2.9627914e-04   -2.2322091e-05    5.0051808e+01
   2.1905119e+01    5.6659956e+00    1.2977325e+00    4.9889800e+03    0.0000000e+00    3.9684022e-05    1.0595790e+03    2.1760287e+03    6.9677352e+02    5.0000000e+02    5.0000000e+02    5.0000000e+02    7.1220285e+06    1.7561138e+03    3.0831033e+04    2.2763775e-02    2.7978714e+02   -1.3774322e+04   -2.4137431e-02   -9.0209790e+04    3.8196898e-03   -1.6770014e-03   -4.8499001e-03    1.1091091e-03    3.9427808e+03    3.2384284e-04   -5.0986766e-05    2.9793540e-04   -2.0597491e-05    4.9835091e+01
   2.2045312e+01    5.6511312e+00    1.2839063e+00    4.8612577e+03    0.0000000e+00    4.0121508e-05    1.0567908e+03    2.1832175e+03    6.9536966e+02    5.0000000e+02    5.0000000e+02    5.0000000e+02    7.0783473e+06    1.7361096e+03    3.0376778e+04    2.2763775e-02    2.8050099e+02   -1.3686761e+04   -8.7262712e-03   -8.9658125e+04    4.3419940e-03   -1.5314459e-03   -3.6795439e-03    1.9563782e-04    3.9199736e+03    3.8153789e-04   -4.8700346e-05    2.4379198e-04   -1.5786405e-05    5.0398456e+01
   2.2147056e+01    5.6428079e+00    1.2737526e+00    4.8388669e+03    0.0000000e+00    3.9653952e-05    1.0548468e+03    2.1568287e+03    6.9437511e+02    5.0000000e+02    5.0000000e+02    5.0000000e+02    7.0465809e+06    1.7268856e+03    3.0121573e+04    2.2763775e-02    2.8101252e+02   -1.3628207e+04   -1.4400515e-02   -8.9255403e+04    4.4247853e-03   -1.5511054e-03   -3.0519424e-03    2.1478624e-04    3.9034675e+03    2.0570101e-04   -4.8586424e-05    2.1880884e-04   -1.7069415e-05    4.9745263e+01
   2.2248828e+01    5.6332142e+00    1.2622921e+00    4.7908196e+03    0.0000000e+00    3.9244482e-05    1.0528230e+03    2.1507895e+03    6.9340109e+02    5.0000000e+02    5.0000000e+02    5.0000000e+02    7.0149590e+06    1.7171302e+03    2.9845901e+04    2.2763775e-02    2.8151956e+02   -1.3570847e+04   -2.3852252e-02   -8.8853889e+04    3.9734248e-03   -1.3473434e-03   -2.8182055e-03   -3.4366501e-04    3.8869847e+03    1.0781786e-04   -4.5074199e-05    2.1736278e-04   -9.7055590e-06    4.9186020e+01
   2.2350640e+01    5.6225352e+00    1.2498130e+00    4.7268438e+03    0.0000000e+00    3.8972616e-05    1.0507072e+03    2.1553988e+03    6.9243489e+02    5.0000000e+02    5.0000000e+02    5.0000000e+02    6.9834264e+06    1.7057672e+03    2.9544771e+04    2.2763775e-02    2.8202198e+02   -1.3512108e+04   -6.6122413e-03   -8.8452742e+04    3.0243915e-03   -1.2490646e-03   -2.7067620e-03   -3.0501808e-04    3.8704578e+03    2.5816233e-04   -4.3851768e-05    2.2718083e-04   -6.1856829e-06    4.8801307e+01
   2.2401559e+01    5.6157295e+00    1.2431154e+00    4.6900246e+03    0.0000000e+00    3.8854209e-05    1.0496109e+03    2.1578555e+03    6.9195393e+02    5.0000000e+02    5.0000000e+02    5.0000000e+02    6.9677057e+06    1.6997223e+03    2.9387353e+04    2.2763775e-02    2.8227127e+02   -1.3482243e+04   -1.3187115e-02   -8.8253503e+04    2.6660450e-03   -1.2348608e-03   -2.6241568e-03   -6.5731498e-04    3.8622446e+03    2.8352773e-04   -4.3377763e-05    2.3006655e-04   -6.2160611e-06    4.8634062e+01
   2.2503421e+01    5.5989051e+00    1.2310135e+00    4.6292371e+03    0.0000000e+00    3.8578027e-05    1.0475658e+03    2.1624924e+03    6.9098038e+02    5.0000000e+02    5.0000000e+02    5.0000000e+02    6.9360678e+06    1.6885496e+03    2.9104177e+04    2.2763775e-02    2.8276624e+02   -1.3420610e+04   -1.5106380e-02   -8.7852539e+04    2.0473419e-03   -1.2180681e-03   -2.4352915e-03   -3.7748235e-04    3.8456492e+03    2.6171913e-04   -4.2949093e-05    2.3272291e-04   -6.2209488e-06    4.8264653e+01
   2.2605344e+01    5.5825694e+00    1.2213586e+00    4.4763173e+03    0.0000000e+00    3.9621460e-05    1.0455530e+03    2.1436095e+03    6.8999748e+02    5.0000000e+02    5.0000000e+02    5.0000000e+02    6.9043507e+06    1.6702637e+03    2.8712808e+04    2.2763775e-02    2.8325584e+02   -1.3356961e+04   -1.6439383e-02   -8.7451671e+04    1.6858669e-03   -1.2314996e-03   -2.1505477e-03   -3.3057696e-04    3.8290102e+03    3.6987004e-04   -4.2871086e-05    2.2812081e-04   -7.6385705e-06    4.9407591e+01
   2.2707308e+01    5.5686984e+00    1.2115204e+00    4.4472254e+03    0.0000000e+00    3.9266284e-05    1.0436201e+03    2.1457068e+03    6.8909988e+02    5.0000000e+02    5.0000000e+02    5.0000000e+02    6.8726734e+06    1.6609529e+03    2.8456839e+04    2.2763775e-02    2.8374012e+02   -1.3292240e+04   -1.3436779e-02   -8.7051901e+04    1.2802332e-03   -1.3395515e-03   -1.8899589e-03    1.3031633e-05    3.8123891e+03    3.6320480e-05   -4.4389944e-05    2.2487354e-04   -1.2696025e-05    4.8904210e+01
   2.2809331e+01    5.5575393e+00    1.2016920e+00    4.4108137e+03    0.0000000e+00    3.8993163e-05    1.0416794e+03    2.1291964e+03    6.8817506e+02    5.0000000e+02    5.0000000e+02    5.0000000e+02    6.8409270e+06    1.6510695e+03    2.8203815e+04    2.2763775e-02    2.8422046e+02   -1.3225394e+04   -2.2308450e-03   -8.6652947e+04    1.3895318e-03   -1.4401978e-03   -1.4229227e-03   -9.2913298e-04    3.7957941e+03    4.5891477e-04   -4.6069885e-05    2.0603780e-04   -1.6387998e-05    4.8523777e+01
   2.2911424e+01    5.5600845e+00    1.1914059e+00    4.3620728e+03    0.0000000e+00    3.8677605e-05    1.0397101e+03    2.1333999e+03    6.8723016e+02    5.0000000e+02    5.0000000e+02    5.0000000e+02    6.8097195e+06    1.6416144e+03    2.7940506e+04    2.2763775e-02    2.8469664e+02   -1.3162219e+04   -4.2227723e-03   -8.6258480e+04    1.2133966e-03   -1.4146376e-03   -1.1118698e-03   -1.0740999e-03    3.7793699e+03    3.4252567e-04   -4.5751329e-05    1.9736152e-04   -1.5452862e-05    4.8066568e+01
   2.3003330e+01    5.5668151e+00    1.1807909e+00    4.3092394e+03    0.0000000e+00    3.8422891e-05    1.0378605e+03    2.1385918e+03    6.8640819e+02    5.0000000e+02    5.0000000e+02    5.0000000e+02    6.7810164e+06    1.6321509e+03    2.7687913e+04    2.2763775e-02    2.8512151e+02   -1.3112592e+04   -1.1348117e-02   -8.5892896e+04    4.0697636e-04   -1.3183164e-03   -1.0274674e-03   -5.9895525e-04    3.7644046e+03    3.6960283e-04   -4.4226386e-05    2.0669645e-04   -1.1774044e-05    4.7698444e+01
   2.3146296e+01    5.5648952e+00    1.1669314e+00    4.1647157e+03    0.0000000e+00    3.9102548e-05    1.0350218e+03    2.1284519e+03    6.8516138e+02    5.0000000e+02    5.0000000e+02    5.0000000e+02    6.7373073e+06    1.6115477e+03    2.7231288e+04    2.2763775e-02    2.8577352e+02   -1.3031437e+04   -2.3590190e-02   -8.5336779e+04    1.5122239e-04   -1.2505702e-03   -5.8176219e-04   -9.3251108e-04    3.7414826e+03    9.1651706e-04   -4.3286864e-05    1.9436606e-04   -8.8771738e-06    4.8463392e+01
   2.3212673e+01    5.5579173e+00    1.1602706e+00    4.1302482e+03    0.0000000e+00    3.8966606e-05    1.0337944e+03    2.1269001e+03    6.8449928e+02    5.0000000e+02    5.0000000e+02    5.0000000e+02    6.7171621e+06    1.6048435e+03    2.7064820e+04    2.2763775e-02    2.8607329e+02   -1.2992031e+04   -3.2921431e-02   -8.5080306e+04   -9.7324337e-07   -1.1926101e-03   -3.2103525e-04   -1.0159301e-03    3.7308327e+03    8.3978538e-04   -4.2698782e-05    1.8744623e-04   -6.0373673e-06    4.8269246e+01
   2.3309406e+01    5.5478502e+00    1.1505534e+00    4.1071920e+03    0.0000000e+00    3.8503596e-05    1.0319367e+03    2.1330397e+03    6.8353069e+02    5.0000000e+02    5.0000000e+02    5.0000000e+02    6.6878257e+06    1.5965598e+03    2.6836848e+04    2.2763775e-02    2.8650683e+02   -1.2934923e+04    1.3975924e-02   -8.4709869e+04   -1.1274419e-04   -1.1311578e-03   -2.1136443e-05   -1.2416837e-03    3.7154998e+03    7.2336181e-04   -4.1564147e-05    1.7780860e-04   -4.0608439e-06    4.7664758e+01
   2.3428218e+01    5.5379553e+00    1.1410660e+00    4.0232032e+03    0.0000000e+00    3.8981922e-05    1.0297288e+03    2.1406135e+03    6.8233688e+02    5.0000000e+02    5.0000000e+02    5.0000000e+02    6.6517952e+06    1.5806457e+03    2.6502035e+04    2.2763775e-02    2.8703429e+02   -1.2862807e+04   -1.2954923e-02   -8.4254955e+04   -1.3696383e-04   -1.2254498e-03    3.9904894e-04    6.5907345e-05    3.6966477e+03    2.4977945e-04   -4.3312156e-05    1.6157649e-04   -7.7947253e-06    4.8249654e+01
   2.3530595e+01    5.5341534e+00    1.1331461e+00    4.0289678e+03    0.0000000e+00    3.8444229e-05    1.0279107e+03    2.1298402e+03    6.8132591e+02    5.0000000e+02    5.0000000e+02    5.0000000e+02    6.6207904e+06    1.5732971e+03    2.6301187e+04    2.2763775e-02    2.8748344e+02   -1.2803262e+04   -1.8034598e-02   -8.3862663e+04   -1.9000555e-04   -1.2171816e-03    7.6450223e-04    7.3273024e-05    3.6804710e+03    6.3361436e-05   -4.3473087e-05    1.4887987e-04   -7.1097885e-06    4.7540416e+01
   2.3633021e+01    5.5306748e+00    1.1237025e+00    3.9921518e+03    0.0000000e+00    3.8077004e-05    1.0260071e+03    2.1374746e+03    6.8033881e+02    5.0000000e+02    5.0000000e+02    5.0000000e+02    6.5899036e+06    1.5645698e+03    2.6065711e+04    2.2763775e-02    2.8792903e+02   -1.2746306e+04   -1.7180774e-02   -8.3470785e+04   -8.9519341e-04   -1.1990894e-03    8.0411086e-04    3.5912490e-04    3.6643325e+03   -2.1404584e-05   -4.3066938e-05    1.5990841e-04   -6.4759051e-06    4.7028421e+01
   2.3735477e+01    5.5279145e+00    1.1136188e+00    3.9453769e+03    0.0000000e+00    3.7787612e-05    1.0240330e+03    2.1454893e+03    6.7936495e+02    5.0000000e+02    5.0000000e+02    5.0000000e+02    6.5591693e+06    1.5548716e+03    2.5814471e+04    2.2763775e-02    2.8837062e+02   -1.2689275e+04   -1.2360214e-02   -8.3080114e+04   -1.6445430e-03   -1.1821700e-03    8.8296007e-04    5.8572983e-04    3.6482079e+03   -2.3351275e-04   -4.3091643e-05    1.6885771e-04   -5.3895868e-06    4.6599480e+01
   2.3837975e+01    5.5195499e+00    1.1034998e+00    3.9102753e+03    0.0000000e+00    3.7399527e-05    1.0221174e+03    2.1313209e+03    6.7839161e+02    5.0000000e+02    5.0000000e+02    5.0000000e+02    6.5284789e+06    1.5457009e+03    2.5578696e+04    2.2763775e-02    2.8880814e+02   -1.2630808e+04   -1.2034755e-02   -8.2690384e+04   -2.3770548e-03   -1.1369802e-03    9.2153817e-04    7.2790082e-04    3.6320863e+03   -2.8822236e-04   -4.2561659e-05    1.7984794e-04   -3.5951536e-06    4.6080370e+01
   2.3940522e+01    5.5078641e+00    1.0955643e+00    3.7768740e+03    0.0000000e+00    3.8589371e-05    1.0202511e+03    2.1406619e+03    6.7741143e+02    5.0000000e+02    5.0000000e+02    5.0000000e+02    6.4977394e+06    1.5279270e+03    2.5233714e+04    2.2763775e-02    2.8924189e+02   -1.2570711e+04   -1.9451565e-02   -8.2300937e+04   -2.9087912e-03   -1.2137498e-03    1.0175503e-03    1.8576480e-04    3.6159283e+03   -8.7702871e-05   -4.4108783e-05    1.8543641e-04   -6.5081290e-06    4.7458297e+01
   2.4043113e+01    5.4960040e+00    1.0880343e+00    3.7518413e+03    0.0000000e+00    3.8329506e-05    1.0184584e+03    2.1212012e+03    6.7651041e+02    5.0000000e+02    5.0000000e+02    5.0000000e+02    6.4670151e+06    1.5196652e+03    2.5017187e+04    2.2763775e-02    2.8967019e+02   -1.2509055e+04   -8.6785514e-03   -8.1912657e+04   -3.3450087e-03   -1.2380432e-03    1.1630053e-03   -2.4221580e-04    3.5997768e+03    4.5201856e-05   -4.4902753e-05    1.8785421e-04   -7.3724044e-06    4.7078188e+01
   2.4145742e+01    5.4799888e+00    1.0808217e+00    3.7246980e+03    0.0000000e+00    3.8120173e-05    1.0166391e+03    2.1121905e+03    6.7558065e+02    5.0000000e+02    5.0000000e+02    5.0000000e+02    6.4363752e+06    1.5111269e+03    2.4802932e+04    2.2763775e-02    2.9009510e+02   -1.2447020e+04   -1.0506545e-02   -8.1525834e+04   -3.1904294e-03   -1.2267348e-03    1.5624118e-03    9.2997538e-05    3.5836974e+03    1.4299142e-04   -4.5186668e-05    1.7103245e-04   -6.3414487e-06    4.6750162e+01
   2.4248374e+01    5.4876312e+00    1.0725547e+00    3.6848670e+03    0.0000000e+00    3.7887235e-05    1.0148341e+03    2.1080363e+03    6.7463059e+02    5.0000000e+02    5.0000000e+02    5.0000000e+02    6.4057182e+06    1.5025305e+03    2.4577751e+04    2.2763775e-02    2.9051615e+02   -1.2383148e+04   -7.9078863e-03   -8.1140239e+04   -3.4756999e-03   -1.2142863e-03    1.7528529e-03    2.5847730e-04    3.5676049e+03    8.2093176e-05   -4.5411093e-05    1.6907446e-04   -5.0063986e-06    4.6384722e+01
   2.4351087e+01    5.4997697e+00    1.0634361e+00    3.6367372e+03    0.0000000e+00    3.7729605e-05    1.0129534e+03    2.1102996e+03    6.7369770e+02    5.0000000e+02    5.0000000e+02    5.0000000e+02    6.3749835e+06    1.4929380e+03    2.4338275e+04    2.2763775e-02    2.9093359e+02   -1.2326731e+04   -9.9234540e-04   -8.0749748e+04   -4.0345757e-03   -1.1542137e-03    1.8757163e-03   -1.2172726e-04    3.5515158e+03    1.2641298e-04   -4.4813663e-05    1.7338313e-04   -2.5337521e-06    4.6127506e+01
   2.4429414e+01    5.5072569e+00    1.0556583e+00    3.5618012e+03    0.0000000e+00    3.8219594e-05    1.0114146e+03    2.1136787e+03    6.7300851e+02    5.0000000e+02    5.0000000e+02    5.0000000e+02    6.3521495e+06    1.4814100e+03    2.4099768e+04    2.2763775e-02    2.9124925e+02   -1.2282730e+04   -2.8233443e-02   -8.0460513e+04   -4.2917935e-03   -1.0437418e-03    2.0734266e-03    1.7890807e-04    3.5394800e+03    6.2875234e-05   -4.2831735e-05    1.7095403e-04    1.5818762e-06    4.6745869e+01
   2.4501641e+01    5.5055697e+00    1.0497826e+00    3.5372279e+03    0.0000000e+00    3.8039233e-05    1.0101578e+03    2.1166709e+03    6.7229617e+02    5.0000000e+02    5.0000000e+02    5.0000000e+02    6.3311075e+06    1.4753799e+03    2.3945636e+04    2.2763775e-02    2.9153779e+02   -1.2242394e+04    1.0017128e-03   -8.0193446e+04   -4.3737941e-03   -1.0159573e-03    2.1312964e-03   -7.5411537e-04    3.5284248e+03    8.5291560e-05   -4.2824015e-05    1.6921741e-04    3.0292141e-06    4.6473033e+01
   2.4643329e+01    5.5052662e+00    1.0393906e+00    3.5163866e+03    0.0000000e+00    3.7547067e-05    1.0076656e+03    2.1139458e+03    6.7090186e+02    5.0000000e+02    5.0000000e+02    5.0000000e+02    6.2900444e+06    1.4645755e+03    2.3678033e+04    2.2763775e-02    2.9209832e+02   -1.2162246e+04   -5.8436368e-03   -7.9672043e+04   -4.5039993e-03   -9.0305520e-04    2.4731022e-03   -5.1025815e-04    3.5067992e+03    1.3210310e-04   -4.0812984e-05    1.5966152e-04    7.2390984e-06    4.5866479e+01
   2.4746161e+01    5.4969687e+00    1.0325528e+00    3.5074743e+03    0.0000000e+00    3.7230190e-05    1.0059923e+03    2.1167248e+03    6.6989700e+02    5.0000000e+02    5.0000000e+02    5.0000000e+02    6.2600490e+06    1.4569539e+03    2.3498781e+04    2.2763775e-02    2.9250139e+02   -1.2107114e+04    6.0363723e-05   -7.9292020e+04   -4.6515531e-03   -9.3504236e-04    2.7392387e-03   -3.3314931e-05    3.4911650e+03    1.8791614e-04   -4.1609375e-05    1.5192671e-04    5.8197463e-06    4.5471506e+01
   2.4849040e+01    5.4919369e+00    1.0256102e+00    3.4333860e+03    0.0000000e+00    3.7781426e-05    1.0042834e+03    2.1200452e+03    6.6889727e+02    5.0000000e+02    5.0000000e+02    5.0000000e+02    6.2303085e+06    1.4440705e+03    2.3240646e+04    2.2763775e-02    2.9290145e+02   -1.2050681e+04   -9.1448328e-03   -7.8915473e+04   -4.8174190e-03   -9.8318682e-04    2.9354507e-03    1.6481778e-04    3.4755874e+03   -3.2581049e-04   -4.2618224e-05    1.4749156e-04    3.8082448e-06    4.6070613e+01
   2.4900494e+01    5.4887868e+00    1.0218401e+00    3.4192106e+03    0.0000000e+00    3.7614241e-05    1.0033697e+03    2.1217427e+03    6.6840425e+02    5.0000000e+02    5.0000000e+02    5.0000000e+02    6.2155324e+06    1.4403853e+03    2.3136862e+04    2.2763775e-02    2.9309967e+02   -1.2022333e+04   -4.1969242e-03   -7.8728497e+04   -4.9337797e-03   -1.0087591e-03    2.9718820e-03   -2.1803767e-05    3.4678520e+03   -1.8517616e-04   -4.3242817e-05    1.4822100e-04    2.9397501e-06    4.5831209e+01
   2.5003438e+01    5.4885534e+00    1.0133153e+00    3.3849616e+03    0.0000000e+00    3.7340141e-05    1.0015145e+03    2.1134764e+03    6.6742105e+02    5.0000000e+02    5.0000000e+02    5.0000000e+02    6.1859393e+06    1.4318510e+03    2.2919172e+04    2.2763775e-02    2.9349355e+02   -1.1965569e+04   -1.0521023e-02   -7.8353146e+04   -5.3396101e-03   -1.0125481e-03    3.1541234e-03    6.6057001e-04    3.4522994e+03   -2.6446273e-04   -4.3591776e-05    1.4853868e-04    2.8716039e-06    4.5453880e+01
   2.5106391e+01    5.4855582e+00    1.0046545e+00    3.3507873e+03    0.0000000e+00    3.6999372e-05    9.9970650e+02    2.1030651e+03    6.6644573e+02    5.0000000e+02    5.0000000e+02    5.0000000e+02    6.1564347e+06    1.4236736e+03    2.2709690e+04    2.2763775e-02    2.9388370e+02   -1.1908893e+04   -1.6898813e-02   -7.7979189e+04   -5.6961415e-03   -1.0135875e-03    3.2906032e-03    4.0108919e-04    3.4367978e+03   -1.7868513e-04   -4.3931877e-05    1.4999894e-04    2.6062177e-06    4.4985336e+01
   2.5209377e+01    5.4792822e+00    9.9666871e-01    3.3169043e+03    0.0000000e+00    3.6702753e-05    9.9794612e+02    2.0960224e+03    6.6547278e+02    5.0000000e+02    5.0000000e+02    5.0000000e+02    6.1269821e+06    1.4156932e+03    2.2507860e+04    2.2763775e-02    2.9427052e+02   -1.1851535e+04   -7.8841185e-03   -7.7606096e+04   -5.9709578e-03   -1.0217865e-03    3.4127366e-03    6.8550839e-05    3.4213026e+03    1.5633166e-04   -4.4542662e-05    1.5043466e-04    2.4235827e-06    4.4566805e+01
   2.5312408e+01    5.4733047e+00    9.8938803e-01    3.2998836e+03    0.0000000e+00    3.6310240e-05    9.9625146e+02    2.0922214e+03    6.6454513e+02    5.0000000e+02    5.0000000e+02    5.0000000e+02    6.0976124e+06    1.4087185e+03    2.2321915e+04    2.2763775e-02    2.9465416e+02   -1.1793398e+04   -1.4863473e-02   -7.7234414e+04   -6.2009120e-03   -9.7940961e-04    3.5284175e-03   -1.0457684e-04    3.4058408e+03    2.4586815e-04   -4.3971969e-05    1.4979868e-04    3.8786436e-06    4.4029125e+01
   2.5415465e+01    5.4601815e+00    9.8454455e-01    3.1799450e+03    0.0000000e+00    3.7494534e-05    9.9462200e+02    2.0894517e+03    6.6365628e+02    5.0000000e+02    5.0000000e+02    5.0000000e+02    6.0683512e+06    1.3933147e+03    2.2017354e+04    2.2763775e-02    2.9503382e+02   -1.1735094e+04   -6.1065335e-03   -7.6864500e+04   -5.7085181e-03   -9.1531690e-04    3.9730054e-03    1.0372218e-03    3.3904803e+03   -1.4326078e-04   -4.2969998e-05    1.2423530e-04    5.9976076e-06    4.5166656e+01
   2.5518507e+01    5.4696511e+00    9.7795243e-01    3.1597215e+03    0.0000000e+00    3.7178747e-05    9.9295091e+02    2.0887086e+03    6.6271818e+02    5.0000000e+02    5.0000000e+02    5.0000000e+02    6.0390865e+06    1.3863419e+03    2.1832136e+04    2.2763775e-02    2.9540917e+02   -1.1674836e+04   -4.4580732e-03   -7.6496084e+04   -5.8220664e-03   -8.6484529e-04    4.1541461e-03    1.0144739e-03    3.3750952e+03   -1.9272237e-04   -4.2163527e-05    1.1885269e-04    7.8530791e-06    4.4693931e+01
   2.5621621e+01    5.4805213e+00    9.7028145e-01    3.1299419e+03    0.0000000e+00    3.6927612e-05    9.9119500e+02    2.0877934e+03    6.6179430e+02    5.0000000e+02    5.0000000e+02    5.0000000e+02    6.0101434e+06    1.3783312e+03    2.1630400e+04    2.2763775e-02    2.9578145e+02   -1.1618664e+04   -4.7273999e-03   -7.6129226e+04   -6.4538140e-03   -9.1480946e-04    4.1776043e-03    1.0472524e-03    3.3598451e+03   -3.4710217e-04   -4.3287261e-05    1.2860883e-04    5.7206905e-06    4.4324600e+01
   2.5724767e+01    5.4911375e+00    9.6270173e-01    3.0964660e+03    0.0000000e+00    3.6694955e-05    9.8955516e+02    2.0871110e+03    6.6086658e+02    5.0000000e+02    5.0000000e+02    5.0000000e+02    5.9809711e+06    1.3702573e+03    2.1437874e+04    2.2763775e-02    2.9615051e+02   -1.1567053e+04    2.2944070e-03   -7.5758123e+04   -6.8194702e-03   -8.9256325e-04    4.2267803e-03    9.7309816e-04    3.3446184e+03   -3.6153200e-04   -4.3209964e-05    1.3271984e-04    6.5607976e-06    4.3962003e+01
   2.5817607e+01    5.4945649e+00    9.5655294e-01    3.0707925e+03    0.0000000e+00    3.6502966e-05    9.8814055e+02    2.0872692e+03    6.5996614e+02    5.0000000e+02    5.0000000e+02    5.0000000e+02    5.9558575e+06    1.3631078e+03    2.1274501e+04    2.2763775e-02    2.9648007e+02   -1.1515279e+04   -2.6864189e-02   -7.5440210e+04   -6.9121888e-03   -8.3844370e-04    4.4053900e-03    1.3488826e-03    3.3312445e+03   -5.3773430e-04   -4.2134959e-05    1.2790717e-04    8.2129181e-06    4.3662395e+01
   2.5920808e+01    5.4938008e+00    9.5124745e-01    3.0132588e+03    0.0000000e+00    3.7106828e-05    9.8663786e+02    2.0872686e+03    6.5897070e+02    5.0000000e+02    5.0000000e+02    5.0000000e+02    5.9272136e+06    1.3509408e+03    2.1056571e+04    2.2763775e-02    2.9684298e+02   -1.1462268e+04    6.1084886e-03   -7.5076310e+04   -6.9432115e-03   -8.2917458e-04    4.5285492e-03    2.2564483e-04    3.3162517e+03    1.7478536e-04   -4.2235700e-05    1.2290568e-04    8.4342332e-06    4.4370658e+01
   2.6024022e+01    5.4884696e+00    9.4603616e-01    3.0052373e+03    0.0000000e+00    3.6849777e-05    9.8516974e+02    2.0905605e+03    6.5797920e+02    5.0000000e+02    5.0000000e+02    5.0000000e+02    5.8987501e+06    1.3442359e+03    2.0911630e+04    2.2763775e-02    2.9720290e+02   -1.1408442e+04   -9.9023296e-03   -7.4715632e+04   -6.9811737e-03   -8.0027688e-04    4.7293182e-03   -7.7807169e-05    3.3013350e+03    2.6027097e-04   -4.2031037e-05    1.1520056e-04    9.3181718e-06    4.4051525e+01
   2.6127260e+01    5.4850631e+00    9.3984331e-01    2.9906983e+03    0.0000000e+00    3.6467925e-05    9.8354741e+02    2.0957617e+03    6.5699177e+02    5.0000000e+02    5.0000000e+02    5.0000000e+02    5.8704379e+06    1.3379389e+03    2.0746262e+04    2.2763775e-02    2.9756018e+02   -1.1353933e+04    1.9000655e-03   -7.4357284e+04   -7.1484220e-03   -7.9075885e-04    4.8027617e-03    2.2061143e-04    3.2864692e+03   -8.7765381e-05   -4.2327230e-05    1.1520377e-04    9.4592978e-06    4.3529470e+01
   2.6230536e+01    5.4857813e+00    9.3241210e-01    2.9575504e+03    0.0000000e+00    3.6258464e-05    9.8179035e+02    2.1004557e+03    6.5601414e+02    5.0000000e+02    5.0000000e+02    5.0000000e+02    5.8422556e+06    1.3299188e+03    2.0550964e+04    2.2763775e-02    2.9791449e+02   -1.1299229e+04   -1.0509176e-02   -7.4000353e+04   -7.5917806e-03   -7.4314996e-04    4.8420542e-03    1.5528940e-04    3.2716446e+03   -2.8401902e-05   -4.1684363e-05    1.2133050e-04    1.0882882e-05    4.3217363e+01
   2.6333842e+01    5.4861971e+00    9.2479273e-01    2.9257436e+03    0.0000000e+00    3.5997887e-05    9.8011491e+02    2.1046788e+03    6.5504861e+02    5.0000000e+02    5.0000000e+02    5.0000000e+02    5.8144047e+06    1.3221694e+03    2.0363954e+04    2.2763775e-02    2.9826555e+02   -1.1243842e+04   -4.4666381e-03   -7.3648037e+04   -7.8444104e-03   -6.8008676e-04    4.9224176e-03    1.9143243e-04    3.2569640e+03   -1.4290642e-04   -4.0718966e-05    1.2291389e-04    1.2865704e-05    4.2851503e+01
   2.6437195e+01    5.4860023e+00    9.1858802e-01    2.8650012e+03    0.0000000e+00    3.6535826e-05    9.7856152e+02    2.1100474e+03    6.5409272e+02    5.0000000e+02    5.0000000e+02    5.0000000e+02    5.7862462e+06    1.3102958e+03    2.0131859e+04    2.2763775e-02    2.9861325e+02   -1.1191272e+04    3.5919179e-03   -7.3290726e+04   -8.3081458e-03   -5.9742778e-04    4.8150991e-03    4.5586937e-04    3.2422016e+03   -3.7303651e-04   -3.9064047e-05    1.3486293e-04    1.5457993e-05    4.3354889e+01
   2.6540592e+01    5.4832869e+00    9.1274418e-01    2.8518134e+03    0.0000000e+00    3.6192597e-05    9.7705481e+02    2.0923089e+03    6.5318527e+02    5.0000000e+02    5.0000000e+02    5.0000000e+02    5.7584210e+06    1.3042979e+03    1.9975713e+04    2.2763775e-02    2.9895771e+02   -1.1137413e+04    1.0399359e-03   -7.2938216e+04   -8.7654042e-03   -6.6352727e-04    4.7576526e-03    1.0454512e-04    3.2275558e+03    2.8898515e-05   -4.0509784e-05    1.4534679e-04    1.2228482e-05    4.2879974e+01
   2.6644019e+01    5.4812551e+00    9.0714261e-01    2.8401986e+03    0.0000000e+00    3.5864762e-05    9.7556941e+02    2.0838878e+03    6.5231601e+02    5.0000000e+02    5.0000000e+02    5.0000000e+02    5.7307394e+06    1.2983492e+03    1.9826496e+04    2.2763775e-02    2.9929971e+02   -1.1082953e+04    4.1975728e-03   -7.2587693e+04   -9.0420630e-03   -5.6340170e-04    4.8567688e-03    4.9932666e-04    3.2129991e+03   -3.0288461e-04   -3.8948615e-05    1.4642625e-04    1.6740809e-05    4.2445386e+01
   2.6747469e+01    5.4877871e+00    9.0046433e-01    2.8151680e+03    0.0000000e+00    3.5556862e-05    9.7407010e+02    2.0796192e+03    6.5139953e+02    5.0000000e+02    5.0000000e+02    5.0000000e+02    5.7030375e+06    1.2918002e+03    1.9661630e+04    2.2763775e-02    2.9963903e+02   -1.1026584e+04    7.6882696e-03   -7.2238324e+04   -9.1676987e-03   -5.5259525e-04    4.9332340e-03    1.0268011e-04    3.1984078e+03   -4.2284931e-04   -3.8898776e-05    1.4569868e-04    1.6755591e-05    4.1988779e+01
   2.6850938e+01    5.4957531e+00    8.9310364e-01    2.7868475e+03    0.0000000e+00    3.5257768e-05    9.7251394e+02    2.0788135e+03    6.5046986e+02    5.0000000e+02    5.0000000e+02    5.0000000e+02    5.6755673e+06    1.2846676e+03    1.9487033e+04    2.2763775e-02    2.9997551e+02   -1.0972822e+04   -7.7586686e-03   -7.1890442e+04   -9.3927303e-03   -5.4397115e-04    5.0306948e-03    3.3196132e-04    3.1839200e+03   -7.0494161e-04   -3.8691643e-05    1.4569978e-04    1.6302998e-05    4.1538310e+01
   2.6902691e+01    5.4999819e+00    8.9015212e-01    2.7333954e+03    0.0000000e+00    3.6042212e-05    9.7179545e+02    2.0784777e+03    6.4999420e+02    5.0000000e+02    5.0000000e+02    5.0000000e+02    5.6619501e+06    1.2759156e+03    1.9349882e+04    2.2763775e-02    3.0014268e+02   -1.0946538e+04   -5.5429256e-03   -7.1718306e+04   -9.3024917e-03   -5.0257730e-04    5.0851961e-03    1.1015427e-04    3.1767792e+03   -5.2799538e-04   -3.8018579e-05    1.4243052e-04    1.7552380e-05    4.2436309e+01
   2.7006222e+01    5.5109627e+00    8.8400674e-01    2.7061096e+03    0.0000000e+00    3.5879202e-05    9.7035288e+02    2.0797555e+03    6.4899914e+02    5.0000000e+02    5.0000000e+02    5.0000000e+02    5.6346994e+06    1.2685212e+03    1.9187364e+04    2.2763775e-02    3.0047419e+02   -1.0894786e+04   -3.8570599e-03   -7.1372459e+04   -9.3875718e-03   -4.7761544e-04    5.1969410e-03    5.6536549e-04    3.1624304e+03   -5.4311241e-04   -3.7673963e-05    1.3948140e-04    1.8169949e-05    4.2157346e+01
   2.7109795e+01    5.5154066e+00    8.7821905e-01    2.6916202e+03    0.0000000e+00    3.5597408e-05    9.6889476e+02    2.0816588e+03    6.4802149e+02    5.0000000e+02    5.0000000e+02    5.0000000e+02    5.6076970e+06    1.2619928e+03    1.9036714e+04    2.2763775e-02    3.0080308e+02   -1.0843577e+04   -7.5419330e-03   -7.1030020e+04   -9.5100232e-03   -4.2078295e-04    5.2504735e-03    4.5456855e-04    3.1482361e+03   -6.9485729e-04   -3.6341109e-05    1.3920821e-04    1.9622855e-05    4.1768202e+01
   2.7213400e+01    5.5127999e+00    8.7286121e-01    2.6759227e+03    0.0000000e+00    3.5331668e-05    9.6755167e+02    2.0836939e+03    6.4705375e+02    5.0000000e+02    5.0000000e+02    5.0000000e+02    5.5809610e+06    1.2556125e+03    1.8896891e+04    2.2763775e-02    3.0112958e+02   -1.0791521e+04   -1.2899839e-02   -7.0691201e+04   -9.5242185e-03   -3.7741642e-04    5.3935089e-03    5.6985737e-04    3.1341438e+03   -7.4480944e-04   -3.5315846e-05    1.3345611e-04    2.0648172e-05    4.1388831e+01
   2.7317048e+01    5.5106259e+00    8.6693026e-01    2.6538108e+03    0.0000000e+00    3.5083922e-05    9.6609653e+02    2.0865752e+03    6.4609379e+02    5.0000000e+02    5.0000000e+02    5.0000000e+02    5.5541777e+06    1.2490153e+03    1.8745335e+04    2.2763775e-02    3.0145371e+02   -1.0740393e+04   -3.9530183e-03   -7.0351735e+04   -9.5371049e-03   -3.6871618e-04    5.4644278e-03    6.4641081e-04    3.1200700e+03   -1.1140333e-03   -3.5421195e-05    1.3059704e-04    2.0534028e-05    4.1043244e+01
   2.7420728e+01    5.5126943e+00    8.6074881e-01    2.5842383e+03    0.0000000e+00    3.5775710e-05    9.6455798e+02    2.0892928e+03    6.4514043e+02    5.0000000e+02    5.0000000e+02    5.0000000e+02    5.5272532e+06    1.2366547e+03    1.8521560e+04    2.2763775e-02    3.0177515e+02   -1.0690599e+04   -1.2511916e-02   -7.0010083e+04   -9.7336105e-03   -3.8165416e-04    5.5143285e-03    4.3049613e-04    3.1059491e+03   -1.0077993e-03   -3.5995793e-05    1.3243563e-04    1.9966872e-05    4.1753068e+01
   2.7524436e+01    5.5124890e+00    8.5442965e-01    2.5573105e+03    0.0000000e+00    3.5594393e-05    9.6306151e+02    2.0926302e+03    6.4419320e+02    5.0000000e+02    5.0000000e+02    5.0000000e+02    5.5008432e+06    1.2295048e+03    1.8357149e+04    2.2763775e-02    3.0209286e+02   -1.0638392e+04   -1.3492191e-02   -6.9676004e+04   -9.9318353e-03   -3.2364973e-04    5.5570106e-03    5.7552960e-04    3.0920191e+03   -1.1727838e-03   -3.4815794e-05    1.3468642e-04    2.1479755e-05    4.1470609e+01
   2.7628194e+01    5.5137336e+00    8.4880303e-01    2.5337322e+03    0.0000000e+00    3.5448089e-05    9.6166698e+02    2.0960077e+03    6.4325418e+02    5.0000000e+02    5.0000000e+02    5.0000000e+02    5.4742233e+06    1.2226344e+03    1.8206270e+04    2.2763775e-02    3.0240805e+02   -1.0587853e+04   -5.2086434e-03   -6.9338480e+04   -1.0150547e-02   -3.2033920e-04    5.5297223e-03    5.4592369e-04    3.0780329e+03   -8.6007037e-04   -3.4665556e-05    1.3906639e-04    2.0838827e-05    4.1242107e+01
   2.7731985e+01    5.5123150e+00    8.4335986e-01    2.5173212e+03    0.0000000e+00    3.5193549e-05    9.6027324e+02    2.0792217e+03    6.4236435e+02    5.0000000e+02    5.0000000e+02    5.0000000e+02    5.4478650e+06    1.2166576e+03    1.8064863e+04    2.2763775e-02    3.0272073e+02   -1.0536209e+04    2.1921720e-03   -6.9004732e+04   -1.0471757e-02   -2.9366271e-04    5.5218466e-03    2.2135727e-04    3.0641377e+03   -2.4738737e-04   -3.3950789e-05    1.4542004e-04    2.0548044e-05    4.0904007e+01
   2.7835823e+01    5.5125051e+00    8.3792339e-01    2.5041848e+03    0.0000000e+00    3.4929625e-05    9.5891060e+02    2.0718227e+03    6.4151084e+02    5.0000000e+02    5.0000000e+02    5.0000000e+02    5.4215418e+06    1.2105438e+03    1.7926413e+04    2.2763775e-02    3.0303125e+02   -1.0482175e+04    1.6957728e-02   -6.8673017e+04   -1.0340208e-02   -1.2821821e-04    5.6898222e-03    1.2318627e-03    3.0503192e+03   -1.3152948e-03   -3.0871574e-05    1.3613026e-04    2.7056700e-05    4.0539783e+01
   2.7939706e+01    5.5215888e+00    8.3211448e-01    2.4544116e+03    0.0000000e+00    3.5229751e-05    9.5761349e+02    2.0677341e+03    6.4060844e+02    5.0000000e+02    5.0000000e+02    5.0000000e+02    5.3954110e+06    1.2013643e+03    1.7741979e+04    2.2763775e-02    3.0333932e+02   -1.0431018e+04    6.5991028e-03   -6.8342141e+04   -1.0429443e-02   -1.2842215e-04    5.7504880e-03    4.8993803e-04    3.0365206e+03   -6.0569515e-04   -3.0970716e-05    1.3456743e-04    2.6151879e-05    4.0745448e+01
   2.8043627e+01    5.5353923e+00    8.2612394e-01    2.4271845e+03    0.0000000e+00    3.5084667e-05    9.5618944e+02    2.0655030e+03    6.3967233e+02    5.0000000e+02    5.0000000e+02    5.0000000e+02    5.3694582e+06    1.1944981e+03    1.7585637e+04    2.2763775e-02    3.0364432e+02   -1.0381212e+04    3.0335067e-03   -6.8013106e+04   -1.0530262e-02   -5.9449133e-05    5.8120368e-03    5.1334490e-04    3.0228375e+03   -6.5109477e-04   -2.9603649e-05    1.3341166e-04    2.8244366e-05    4.0496744e+01
   2.8147593e+01    5.5449385e+00    8.2034721e-01    2.4066051e+03    0.0000000e+00    3.4868218e-05    9.5486442e+02    2.0648191e+03    6.3872420e+02    5.0000000e+02    5.0000000e+02    5.0000000e+02    5.3435994e+06    1.1880299e+03    1.7443935e+04    2.2763775e-02    3.0394685e+02   -1.0333050e+04    2.5465538e-02   -6.7684778e+04   -1.0622021e-02   -2.4325640e-05    5.8480095e-03    4.2355215e-04    3.0092558e+03   -7.2050353e-04   -2.9162557e-05    1.3294915e-04    2.9126635e-05    4.0177928e+01
   2.8241170e+01    5.5561661e+00    8.1489528e-01    2.3955422e+03    0.0000000e+00    3.4570038e-05    9.5360206e+02    2.0648482e+03    6.3786169e+02    5.0000000e+02    5.0000000e+02    5.0000000e+02    5.3206587e+06    1.1825074e+03    1.7321390e+04    2.2763775e-02    3.0421711e+02   -1.0288715e+04   -2.0557234e-02   -6.7393785e+04   -1.0815405e-02    8.5854020e-05    5.8453535e-03    1.0117506e-03    2.9971176e+03   -7.7093382e-04   -2.6851785e-05    1.3689347e-04    3.2943153e-05    3.9799783e+01
   2.8345201e+01    5.5557075e+00    8.0997403e-01    2.3794477e+03    0.0000000e+00    3.4357774e-05    9.5235981e+02    2.0660391e+03    6.3690817e+02    5.0000000e+02    5.0000000e+02    5.0000000e+02    5.2951893e+06    1.1764964e+03    1.7192020e+04    2.2763775e-02    3.0451539e+02   -1.0239611e+04   -3.5191092e-03   -6.7070968e+04   -1.1011109e-02    1.2509778e-04    5.8215726e-03    8.0972538e-04    2.9837089e+03   -5.3493079e-04   -2.6141633e-05    1.4077982e-04    3.3747837e-05    3.9476943e+01
   2.8423247e+01    5.5562337e+00    8.0590618e-01    2.3392829e+03    0.0000000e+00    3.4768796e-05    9.5138517e+02    2.0671962e+03    6.3619789e+02    5.0000000e+02    5.0000000e+02    5.0000000e+02    5.2757859e+06    1.1686544e+03    1.7060005e+04    2.2763775e-02    3.0473780e+02   -1.0204895e+04    2.6829789e-02   -6.6824269e+04   -1.0984709e-02    8.5859773e-05    5.8618703e-03    5.3449889e-04    2.9735858e+03   -5.8784348e-04   -2.7370524e-05    1.3773616e-04    3.1779986e-05    3.9921171e+01
   2.8547267e+01    5.5572583e+00    7.9912543e-01    2.3108849e+03    0.0000000e+00    3.4533151e-05    9.4971547e+02    2.0696562e+03    6.3507576e+02    5.0000000e+02    5.0000000e+02    5.0000000e+02    5.2458963e+06    1.1611666e+03    1.6885724e+04    2.2763775e-02    3.0508766e+02   -1.0144834e+04   -1.8391082e-02   -6.6446796e+04   -1.1199058e-02    1.3721505e-04    5.7950168e-03    1.1088038e-03    2.9577461e+03   -6.6037100e-04   -2.5917296e-05    1.4488674e-04    3.2851587e-05    3.9571537e+01
   2.8651406e+01    5.5607941e+00    7.9322492e-01    2.2931577e+03    0.0000000e+00    3.4265388e-05    9.4830331e+02    2.0719544e+03    6.3414344e+02    5.0000000e+02    5.0000000e+02    5.0000000e+02    5.2209221e+06    1.1549878e+03    1.6748321e+04    2.2763775e-02    3.0537858e+02   -1.0094255e+04    2.2621946e-02   -6.6131098e+04   -1.1251676e-02    1.3896613e-04    5.8462795e-03    7.8790826e-04    2.9445624e+03   -6.4572507e-04   -2.5829205e-05    1.4368643e-04    3.2297470e-05    3.9234758e+01
   2.8703490e+01    5.5626752e+00    7.9049668e-01    2.2826762e+03    0.0000000e+00    3.4174083e-05    9.4765477e+02    2.0732458e+03    6.3368492e+02    5.0000000e+02    5.0000000e+02    5.0000000e+02    5.2082413e+06    1.1518043e+03    1.6680598e+04    2.2763775e-02    3.0552323e+02   -1.0071192e+04    1.0474197e-02   -6.5970361e+04   -1.1418309e-02    1.2442110e-04    5.7566625e-03    9.2969181e-04    2.9379512e+03   -5.5863428e-04   -2.6144363e-05    1.5026331e-04    3.1501605e-05    3.9098415e+01
   2.8807690e+01    5.5670034e+00    7.8492591e-01    2.2617879e+03    0.0000000e+00    3.3971593e-05    9.4634959e+02    2.0647765e+03    6.3277144e+02    5.0000000e+02    5.0000000e+02    5.0000000e+02    5.1831940e+06    1.1456565e+03    1.6546212e+04    2.2763775e-02    3.0581080e+02   -1.0023803e+04   -1.4336571e-03   -6.5652794e+04   -1.1675163e-02    1.5642629e-04    5.7178281e-03    4.9404726e-04    2.9247764e+03   -1.8739489e-04   -2.5281651e-05    1.5701271e-04    3.2110273e-05    3.8821676e+01
   2.8911935e+01    5.5602424e+00    7.8122408e-01    2.2208409e+03    0.0000000e+00    3.4511848e-05    9.4505772e+02    2.0551910e+03    6.3192413e+02    5.0000000e+02    5.0000000e+02    5.0000000e+02    5.1583587e+06    1.1362229e+03    1.6378464e+04    2.2763775e-02    3.0609627e+02   -9.9762625e+03    9.8902847e-04   -6.5338038e+04   -1.1479249e-02    1.6741640e-04    5.7845665e-03    1.0325916e-03    2.9117510e+03   -2.4359515e-04   -2.4872502e-05    1.5058508e-04    3.1915620e-05    3.9337751e+01
   2.9016219e+01    5.5779941e+00    7.7595429e-01    2.2050913e+03    0.0000000e+00    3.4193832e-05    9.4393816e+02    2.0499077e+03    6.3107150e+02    5.0000000e+02    5.0000000e+02    5.0000000e+02    5.1335272e+06    1.1311858e+03    1.6256971e+04    2.2763775e-02    3.0637901e+02   -9.9261252e+03   -5.2264457e-03   -6.5024601e+04   -1.1757258e-02    1.7207214e-04    5.6865985e-03    1.1362675e-03    2.8986405e+03   -7.2028420e-04   -2.4597533e-05    1.5891168e-04    3.1871400e-05    3.8879777e+01
   2.9120534e+01    5.5876321e+00    7.7038555e-01    2.1805871e+03    0.0000000e+00    3.4066440e-05    9.4265666e+02    2.0472855e+03    6.3015301e+02    5.0000000e+02    5.0000000e+02    5.0000000e+02    5.1089418e+06    1.1248932e+03    1.6117766e+04    2.2763775e-02    3.0665956e+02   -9.8783910e+03   -1.9165514e-03   -6.4712860e+04   -1.1968200e-02    1.6015669e-04    5.6768698e-03    8.4760772e-04    2.8856378e+03   -8.0144919e-04   -2.4539626e-05    1.6321292e-04    3.0560897e-05    3.8669064e+01
   2.9224886e+01    5.5988505e+00    7.6458871e-01    2.1593880e+03    0.0000000e+00    3.3827559e-05    9.4135111e+02    2.0464570e+03    6.2923455e+02    5.0000000e+02    5.0000000e+02    5.0000000e+02    5.0844757e+06    1.1188845e+03    1.5982690e+04    2.2763775e-02    3.0693777e+02   -9.8311505e+03   -7.9745113e-03   -6.4402697e+04   -1.2102513e-02    1.5059556e-04    5.7007716e-03    1.0420599e-03    2.8727237e+03   -8.8174986e-04   -2.4533848e-05    1.6455272e-04    2.9415474e-05    3.8319873e+01
   2.9329271e+01    5.6103075e+00    7.5948375e-01    2.1439138e+03    0.0000000e+00    3.3589800e-05    9.4014021e+02    2.0468880e+03    6.2828678e+02    5.0000000e+02    5.0000000e+02    5.0000000e+02    5.0600835e+06    1.1131711e+03    1.5859752e+04    2.2763775e-02    3.0721388e+02   -9.7846360e+03    4.3204493e-03   -6.4093276e+04   -1.2163534e-02    1.2851493e-04    5.6848205e-03    1.1339452e-03    2.8598534e+03   -1.0177914e-03   -2.4687776e-05    1.6558584e-04    2.7870483e-05    3.7974485e+01
   2.9433694e+01    5.6164587e+00    7.5491400e-01    2.1054007e+03    0.0000000e+00    3.4050846e-05    9.3897692e+02    2.0482800e+03    6.2734966e+02    5.0000000e+02    5.0000000e+02    5.0000000e+02    5.0359325e+06    1.1036308e+03    1.5706821e+04    2.2763775e-02    3.0748799e+02   -9.7378361e+03    1.4630839e-02   -6.3787515e+04   -1.2210947e-02    1.0506629e-04    5.7043140e-03    1.1849184e-03    2.8471402e+03   -8.6203804e-04   -2.4831123e-05    1.6531490e-04    2.6016288e-05    3.8457341e+01
   2.9538164e+01    5.6196377e+00    7.5066110e-01    2.0918859e+03    0.0000000e+00    3.3825145e-05    9.3782004e+02    2.0497969e+03    6.2642289e+02    5.0000000e+02    5.0000000e+02    5.0000000e+02    5.0119683e+06    1.0983963e+03    1.5593434e+04    2.2763775e-02    3.0775969e+02   -9.6910204e+03    9.1124031e-03   -6.3484197e+04   -1.2193325e-02    1.3024743e-04    5.7318050e-03    9.3036089e-04    2.8344998e+03   -6.1920064e-04   -2.4420440e-05    1.6341448e-04    2.6582119e-05    3.8119768e+01
   2.9642678e+01    5.6227718e+00    7.4548417e-01    2.0717688e+03    0.0000000e+00    3.3607918e-05    9.3651378e+02    2.0516053e+03    6.2550708e+02    5.0000000e+02    5.0000000e+02    5.0000000e+02    4.9879895e+06    1.0927415e+03    1.5465525e+04    2.2763775e-02    3.0802935e+02   -9.6453623e+03   -4.3245620e-03   -6.3180285e+04   -1.2305377e-02    1.3746414e-04    5.7045627e-03    1.1558399e-03    2.8218707e+03   -6.0658730e-04   -2.4086418e-05    1.6652003e-04    2.6403254e-05    3.7810814e+01
   2.9747236e+01    5.6296305e+00    7.4002586e-01    2.0513327e+03    0.0000000e+00    3.3389062e-05    9.3518580e+02    2.0535100e+03    6.2460151e+02    5.0000000e+02    5.0000000e+02    5.0000000e+02    4.9641452e+06    1.0868364e+03    1.5333998e+04    2.2763775e-02    3.0829685e+02   -9.5999092e+03   -1.4457622e-02   -6.2878019e+04   -1.2461490e-02    1.6859494e-04    5.6536406e-03    1.2469230e-03    2.8093111e+03   -6.1305751e-04   -2.3310648e-05    1.7164533e-04    2.7189451e-05    3.7493841e+01
   2.9851835e+01    5.6343634e+00    7.3476428e-01    2.0330145e+03    0.0000000e+00    3.3171228e-05    9.3393494e+02    2.0555323e+03    6.2370459e+02    5.0000000e+02    5.0000000e+02    5.0000000e+02    4.9402934e+06    1.0810714e+03    1.5211858e+04    2.2763775e-02    3.0856227e+02   -9.5551602e+03   -8.1053126e-03   -6.2575383e+04   -1.2715053e-02    2.0747477e-04    5.5512602e-03    9.0050008e-04    2.7967700e+03   -3.9587261e-04   -2.2401696e-05    1.8059104e-04    2.8242900e-05    3.7193595e+01
   2.9904146e+01    5.6354058e+00    7.3226474e-01    2.0252172e+03    0.0000000e+00    3.3033151e-05    9.3334225e+02    2.0472644e+03    6.2326024e+02    5.0000000e+02    5.0000000e+02    5.0000000e+02    4.9285203e+06    1.0786442e+03    1.5157409e+04    2.2763775e-02    3.0869424e+02   -9.5321724e+03    7.1890614e-03   -6.2426424e+04   -1.2848917e-02    2.1956302e-04    5.4907238e-03    3.8233386e-04    2.7905641e+03   -1.6951184e-04   -2.1987397e-05    1.8563235e-04    2.8441058e-05    3.7021307e+01
   3.0008800e+01    5.6307285e+00    7.2831854e-01    1.9911913e+03    0.0000000e+00    3.3510766e-05    9.3225348e+02    2.0372390e+03    6.2242754e+02    5.0000000e+02    5.0000000e+02    5.0000000e+02    4.9049506e+06    1.0698288e+03    1.5012688e+04    2.2763775e-02    3.0895653e+02   -9.4861915e+03    4.7554503e-03   -6.2127957e+04   -1.2727804e-02    2.2650052e-04    5.5515359e-03    8.9375614e-04    2.7781762e+03   -2.4558756e-04   -2.1543265e-05    1.8036438e-04    2.8344463e-05    3.7486320e+01
   3.0113484e+01    5.6445960e+00    7.2378709e-01    1.9766713e+03    0.0000000e+00    3.3283846e-05    9.3110269e+02    2.0320815e+03    6.2157339e+02    5.0000000e+02    5.0000000e+02    5.0000000e+02    4.8813807e+06    1.0648469e+03    1.4898564e+04    2.2763775e-02    3.0921664e+02   -9.4376704e+03    6.9435965e-03   -6.1830998e+04   -1.2748079e-02    2.4427478e-04    5.5356703e-03    9.8555939e-04    2.7657173e+03   -3.5826994e-04   -2.0931214e-05    1.8057982e-04    2.8928269e-05    3.7158490e+01
   3.0218216e+01    5.6591660e+00    7.1860424e-01    1.9572758e+03    0.0000000e+00    3.3087296e-05    9.2984105e+02    2.0295109e+03    6.2064434e+02    5.0000000e+02    5.0000000e+02    5.0000000e+02    4.8580507e+06    1.0592642e+03    1.4773700e+04    2.2763775e-02    3.0947477e+02   -9.3918473e+03    6.5055996e-03   -6.1535523e+04   -1.2824249e-02    2.5010877e-04    5.5455968e-03    8.6894797e-04    2.7533661e+03   -3.5780272e-04   -2.0509666e-05    1.8150113e-04    2.8481600e-05    3.6873488e+01
   3.0322993e+01    5.6720350e+00    7.1375212e-01    1.9377295e+03    0.0000000e+00    3.2932613e-05    9.2867294e+02    2.0284612e+03    6.1972613e+02    5.0000000e+02    5.0000000e+02    5.0000000e+02    4.8349054e+06    1.0536254e+03    1.4654584e+04    2.2763775e-02    3.0973087e+02   -9.3472041e+03    1.2489735e-02   -6.1242291e+04   -1.2839139e-02    2.7605544e-04    5.5654507e-03    5.2315900e-04    2.7411594e+03   -2.9202218e-04   -1.9785321e-05    1.8072210e-04    2.9121313e-05    3.6635649e+01
   3.0427812e+01    5.6866011e+00    7.0885194e-01    1.9282672e+03    0.0000000e+00    3.2644832e-05    9.2748929e+02    2.0283839e+03    6.1881081e+02    5.0000000e+02    5.0000000e+02    5.0000000e+02    4.8118365e+06    1.0485091e+03    1.4547237e+04    2.2763775e-02    3.0998508e+02   -9.3039005e+03   -2.6335182e-03   -6.0949179e+04   -1.2934275e-02    2.8958359e-04    5.5766463e-03    4.2031019e-04    2.7289778e+03   -2.0967352e-04   -1.9240231e-05    1.8220606e-04    2.9178078e-05    3.6271422e+01
   3.0532660e+01    5.6943432e+00    7.0500852e-01    1.8923024e+03    0.0000000e+00    3.3016834e-05    9.2644159e+02    2.0288651e+03    6.1790686e+02    5.0000000e+02    5.0000000e+02    5.0000000e+02    4.7889634e+06    1.0403165e+03    1.4406182e+04    2.2763775e-02    3.1023719e+02   -9.2608896e+03    1.0219737e-02   -6.0659058e+04   -1.3023019e-02    3.3472829e-04    5.5336724e-03    7.5111268e-04    2.7169406e+03   -1.2118264e-04   -1.8021920e-05    1.8537464e-04    3.0403783e-05    3.6562606e+01
   3.0637558e+01    5.6981411e+00    7.0072889e-01    1.8765533e+03    0.0000000e+00    3.2843865e-05    9.2531746e+02    2.0296325e+03    6.1700977e+02    5.0000000e+02    5.0000000e+02    5.0000000e+02    4.7661918e+06    1.0350396e+03    1.4297218e+04    2.2763775e-02    3.1048735e+02   -9.2175473e+03    5.9890209e-03   -6.0370300e+04   -1.3156297e-02    3.2193912e-04    5.4879343e-03    2.2180923e-05    2.7049330e+03    4.8754067e-05   -1.8245033e-05    1.8982272e-04    2.9234490e-05    3.6302710e+01
   3.0742498e+01    5.6999268e+00    6.9619556e-01    1.8609322e+03    0.0000000e+00    3.2676131e-05    9.2412662e+02    2.0304701e+03    6.1611770e+02    5.0000000e+02    5.0000000e+02    5.0000000e+02    4.7434995e+06    1.0296749e+03    1.4185024e+04    2.2763775e-02    3.1073559e+02   -9.1738228e+03    2.9752187e-03   -6.0082811e+04   -1.3306749e-02    3.0222260e-04    5.4232151e-03    3.2361926e-04    2.6929592e+03    1.0676539e-04   -1.8495067e-05    1.9549305e-04    2.7807467e-05    3.6055523e+01
   3.0847476e+01    5.7039475e+00    6.9117478e-01    1.8454183e+03    0.0000000e+00    3.2401269e-05    9.2289886e+02    2.0314956e+03    6.1523080e+02    5.0000000e+02    5.0000000e+02    5.0000000e+02    4.7210252e+06    1.0243291e+03    1.4067028e+04    2.2763775e-02    3.1098181e+02   -9.1290939e+03   -2.1405828e-03   -5.9798529e+04   -1.3418180e-02    3.0244989e-04    5.3889138e-03    1.3147971e-04    2.6810687e+03    1.4490827e-04   -1.8230962e-05    1.9951450e-04    2.7237513e-05    3.5709940e+01
   3.0952505e+01    5.7103021e+00    6.8666619e-01    1.8294845e+03    0.0000000e+00    3.2211293e-05    9.2175211e+02    2.0326088e+03    6.1435126e+02    5.0000000e+02    5.0000000e+02    5.0000000e+02    4.6984009e+06    1.0188655e+03    1.3950172e+04    2.2763775e-02    3.1122618e+02   -9.0861357e+03    1.4559165e-03   -5.9511907e+04   -1.3580854e-02    2.9352997e-04    5.2703208e-03    2.2689048e-04    2.6691710e+03    2.2016608e-04   -1.8356754e-05    2.0722526e-04    2.6460006e-05    3.5435831e+01
   3.1005029e+01    5.7127416e+00    6.8505606e-01    1.8035267e+03    0.0000000e+00    3.2780396e-05    9.2126188e+02    2.0246060e+03    6.1393476e+02    5.0000000e+02    5.0000000e+02    5.0000000e+02    4.6872323e+06    1.0129673e+03    1.3864638e+04    2.2763775e-02    3.1134765e+02   -9.0643120e+03   -9.3077396e-03   -5.9370673e+04   -1.3684373e-02    3.0470413e-04    5.1884272e-03   -7.0076273e-05    2.6632845e+03    2.1468744e-04   -1.7758683e-05    2.1280308e-04    2.6443179e-05    3.6029407e+01
   3.1110105e+01    5.7141350e+00    6.8103742e-01    1.7935967e+03    0.0000000e+00    3.2530467e-05    9.2021116e+02    2.0170988e+03    6.1313706e+02    5.0000000e+02    5.0000000e+02    5.0000000e+02    4.6649188e+06    1.0083579e+03    1.3765425e+04    2.2763775e-02    3.1158881e+02   -9.0209448e+03    7.7805369e-03   -5.9088141e+04   -1.3551700e-02    3.0885196e-04    5.2758615e-03    8.7222343e-04    2.6515527e+03   -2.4704746e-04   -1.7670658e-05    2.0637298e-04    2.6334942e-05    3.5701225e+01
   3.1215223e+01    5.7293580e+00    6.7654573e-01    1.7752903e+03    0.0000000e+00    3.2411710e-05    9.1903789e+02    2.0207963e+03    6.1222841e+02    5.0000000e+02    5.0000000e+02    5.0000000e+02    4.6426474e+06    1.0028509e+03    1.3645459e+04    2.2763775e-02    3.1182817e+02   -8.9756575e+03    2.1670329e-03   -5.8807203e+04   -1.3604056e-02    3.2435086e-04    5.2771543e-03    1.1434025e-03    2.6397709e+03   -2.7633308e-04   -1.7056933e-05    2.0723771e-04    2.6772989e-05    3.5505162e+01
   3.1320380e+01    5.7448356e+00    6.7195201e-01    1.7578784e+03    0.0000000e+00    3.2276714e-05    9.1788437e+02    2.0076657e+03    6.1133136e+02    5.0000000e+02    5.0000000e+02    5.0000000e+02    4.6205809e+06    9.9744077e+02    1.3531295e+04    2.2763775e-02    3.1206553e+02   -8.9331879e+03    7.9272572e-03   -5.8527390e+04   -1.3717070e-02    3.4473361e-04    5.2605363e-03    1.0402852e-03    2.6280937e+03   -2.9141664e-04   -1.6265139e-05    2.1030459e-04    2.6983205e-05    3.5308341e+01
   3.1425577e+01    5.7570892e+00    6.6734161e-01    1.7425946e+03    0.0000000e+00    3.2061029e-05    9.1679607e+02    2.0051694e+03    6.1044314e+02    5.0000000e+02    5.0000000e+02    5.0000000e+02    4.5986793e+06    9.9251428e+02    1.3428302e+04    2.2763775e-02    3.1230112e+02   -8.8912047e+03    3.1932399e-03   -5.8249639e+04   -1.3743841e-02    3.5942774e-04    5.2838030e-03    7.8995307e-04    2.6165238e+03   -1.5472511e-04   -1.5815161e-05    2.0987717e-04    2.7052252e-05    3.5002668e+01
   3.1530826e+01    5.7724463e+00    6.6322625e-01    1.7134950e+03    0.0000000e+00    3.2345743e-05    9.1572152e+02    2.0043099e+03    6.0955526e+02    5.0000000e+02    5.0000000e+02    5.0000000e+02    4.5770056e+06    9.8481179e+02    1.3297545e+04    2.2763775e-02    3.1253500e+02   -8.8491961e+03   -4.9433022e-03   -5.7974807e+04   -1.3728946e-02    4.0792135e-04    5.2924252e-03    6.0128428e-04    2.6050516e+03   -1.3521252e-04   -1.4404970e-05    2.0943858e-04    2.8539119e-05    3.5227163e+01
   3.1636127e+01    5.7794894e+00    6.5953311e-01    1.7030700e+03    0.0000000e+00    3.2144164e-05    9.1469211e+02    2.0041558e+03    6.0867540e+02    5.0000000e+02    5.0000000e+02    5.0000000e+02    4.5552286e+06    9.7992269e+02    1.3196991e+04    2.2763775e-02    3.1276672e+02   -8.8091507e+03    1.2795291e-02   -5.7698494e+04   -1.3759930e-02    3.7586501e-04    5.2404504e-03    9.1284757e-05    2.5936198e+03   -7.5869557e-06   -1.5392333e-05    2.1162097e-04    2.7131716e-05    3.4939276e+01
   3.1741483e+01    5.7831500e+00    6.5565112e-01    1.6889498e+03    0.0000000e+00    3.1991878e-05    9.1355949e+02    2.0041803e+03    6.0780194e+02    5.0000000e+02    5.0000000e+02    5.0000000e+02    4.5337471e+06    9.7496458e+02    1.3091761e+04    2.2763775e-02    3.1299679e+02   -8.7672140e+03   -1.5170339e-02   -5.7426214e+04   -1.3837546e-02    3.9194164e-04    5.2075722e-03    2.9792082e-04    2.5822397e+03   -3.3863313e-06   -1.4758275e-05    2.1494490e-04    2.7197897e-05    3.4704400e+01
   3.1846907e+01    5.7878486e+00    6.5129299e-01    1.6773448e+03    0.0000000e+00    3.1754093e-05    9.1241669e+02    2.0041867e+03    6.0693449e+02    5.0000000e+02    5.0000000e+02    5.0000000e+02    4.5122824e+06    9.7008739e+02    1.2987601e+04    2.2763775e-02    3.1322513e+02   -8.7259414e+03    5.7409590e-03   -5.7154377e+04   -1.3879402e-02    3.8457878e-04    5.1893082e-03    1.7129301e-04    2.5709200e+03    6.4469849e-05   -1.4695816e-05    2.1680251e-04    2.6485208e-05    3.4398068e+01
   3.1952370e+01    5.7943682e+00    6.4666339e-01    1.6648469e+03    0.0000000e+00    3.1489663e-05    9.1129171e+02    2.0044316e+03    6.0607474e+02    5.0000000e+02    5.0000000e+02    5.0000000e+02    4.4909014e+06    9.6524264e+02    1.2888446e+04    2.2763775e-02    3.1345175e+02   -8.6847647e+03    1.8942516e-04   -5.6883543e+04   -1.3995816e-02    4.0719420e-04    5.1482481e-03    4.6080509e-04    2.5596438e+03    9.9207030e-05   -1.3873629e-05    2.2126376e-04    2.6989368e-05    3.4079795e+01
   3.2005127e+01    5.7970222e+00    6.4441199e-01    1.6584776e+03    0.0000000e+00    3.1360413e-05    9.1072477e+02    2.0030215e+03    6.0564974e+02    5.0000000e+02    5.0000000e+02    5.0000000e+02    4.4802762e+06    9.6313716e+02    1.2842859e+04    2.2763775e-02    3.1356452e+02   -8.6642707e+03    6.2660104e-03   -5.6749151e+04   -1.4079013e-02    4.0212750e-04    5.1082576e-03    8.8740145e-05    2.5540490e+03    9.8375487e-05   -1.3783234e-05    2.2473546e-04    2.6630718e-05    3.3919094e+01
   3.2110669e+01    5.7989346e+00    6.4138371e-01    1.6257835e+03    0.0000000e+00    3.1915727e-05    9.0979875e+02    2.0047548e+03    6.0485877e+02    5.0000000e+02    5.0000000e+02    5.0000000e+02    4.4590237e+06    9.5482806e+02    1.2714082e+04    2.2763775e-02    3.1378851e+02   -8.6234096e+03    2.1645640e-03   -5.6479912e+04   -1.4088412e-02    3.5046416e-04    5.0525818e-03    9.6988999e-04    2.5428839e+03   -3.0539166e-04   -1.4867661e-05    2.2717620e-04    2.4153403e-05    3.4452821e+01
   3.2216213e+01    5.8152726e+00    6.3765882e-01    1.6111079e+03    0.0000000e+00    3.1800982e-05    9.0875019e+02    2.0066237e+03    6.0398328e+02    5.0000000e+02    5.0000000e+02    5.0000000e+02    4.4377126e+06    9.4995668e+02    1.2609181e+04    2.2763775e-02    3.1401052e+02   -8.5811208e+03    1.8636931e-02   -5.6210888e+04   -1.4174475e-02    3.2856538e-04    4.9608772e-03    8.4074828e-04    2.5316325e+03   -3.9412769e-04   -1.5067428e-05    2.3198966e-04    2.3325489e-05    3.4262322e+01
   3.2321769e+01    5.8285898e+00    6.3346022e-01    1.5962668e+03    0.0000000e+00    3.1641493e-05    9.0761912e+02    1.9994965e+03    6.0309852e+02    5.0000000e+02    5.0000000e+02    5.0000000e+02    4.4169722e+06    9.4508503e+02    1.2503743e+04    2.2763775e-02    3.1423065e+02   -8.5385213e+03   -2.0059790e-02   -5.5948349e+04   -1.4262393e-02    3.6684801e-04    4.9842902e-03    1.0022457e-03    2.5205511e+03   -4.4038229e-04   -1.3940052e-05    2.3376926e-04    2.4498984e-05    3.4026657e+01
   3.2427373e+01    5.8422016e+00    6.2946452e-01    1.5815410e+03    0.0000000e+00    3.1467550e-05    9.0658379e+02    1.9899651e+03    6.0222558e+02    5.0000000e+02    5.0000000e+02    5.0000000e+02    4.3960133e+06    9.4057791e+02    1.2409490e+04    2.2763775e-02    3.1444915e+02   -8.4995671e+03    2.8704460e-02   -5.5682654e+04   -1.4232381e-02    3.4583839e-04    4.9493948e-03    4.0132469e-04    2.5095370e+03   -3.2170253e-04   -1.4432634e-05    2.3356179e-04    2.3482577e-05    3.3777117e+01
   3.2533032e+01    5.8597951e+00    6.2537414e-01    1.5752874e+03    0.0000000e+00    3.1161812e-05    9.0549888e+02    1.9858201e+03    6.0135715e+02    5.0000000e+02    5.0000000e+02    5.0000000e+02    4.3752323e+06    9.3617462e+02    1.2314374e+04    2.2763775e-02    3.1466610e+02   -8.4601089e+03   -2.8072674e-03   -5.5418753e+04   -1.4253568e-02    3.5880381e-04    4.9522933e-03    4.3446641e-04    2.4985368e+03   -2.1910676e-04   -1.3919124e-05    2.3410384e-04    2.3547913e-05    3.3396058e+01
   3.2638688e+01    5.8666979e+00    6.2206012e-01    1.5480071e+03    0.0000000e+00    3.1539874e-05    9.0457443e+02    1.9830690e+03    6.0049639e+02    5.0000000e+02    5.0000000e+02    5.0000000e+02    4.3545778e+06    9.2869587e+02    1.2197993e+04    2.2763775e-02    3.1488121e+02   -8.4208961e+03    8.5663789e-03   -5.5156771e+04   -1.4287334e-02    3.5736933e-04    4.9553258e-03    2.1418057e-04    2.4876326e+03   -1.3182494e-04   -1.3796528e-05    2.3499291e-04    2.3319565e-05    3.3713048e+01
   3.2744352e+01    5.8718726e+00    6.1826549e-01    1.5351301e+03    0.0000000e+00    3.1376508e-05    9.0347970e+02    1.9819106e+03    5.9964128e+02    5.0000000e+02    5.0000000e+02    5.0000000e+02    4.3340614e+06    9.2388715e+02    1.2095996e+04    2.2763775e-02    3.1509445e+02   -8.3814515e+03    9.4713176e-03   -5.4896899e+04   -1.4331282e-02    3.5018497e-04    4.9175700e-03    3.8695317e-05    2.4767896e+03   -4.6066289e-05   -1.3764887e-05    2.3757216e-04    2.2598731e-05    3.3469376e+01
   3.2849050e+01    5.8770613e+00    6.1438316e-01    1.5208034e+03    0.0000000e+00    3.1217857e-05    9.0239087e+02    1.9817189e+03    5.9879958e+02    5.0000000e+02    5.0000000e+02    5.0000000e+02    4.3139225e+06    9.1904312e+02    1.1993668e+04    2.2763775e-02    3.1530390e+02   -8.3412601e+03   -1.4433788e-02   -5.4641951e+04   -1.4407267e-02    3.5961740e-04    4.9144559e-03    4.1889790e-04    2.4660942e+03    1.5919325e-05   -1.3468802e-05    2.4019019e-04    2.2533937e-05    3.3234638e+01
   3.2901932e+01    5.8806563e+00    6.1223726e-01    1.5149537e+03    0.0000000e+00    3.1073806e-05    9.0185685e+02    1.9818006e+03    5.9837911e+02    5.0000000e+02    5.0000000e+02    5.0000000e+02    4.3035635e+06    9.1701053e+02    1.1951116e+04    2.2763775e-02    3.1540907e+02   -8.3229316e+03    1.8098273e-02   -5.4510684e+04   -1.4450110e-02    3.1886461e-04    4.8211059e-03    8.2829494e-05    2.4606971e+03    3.5350737e-05   -1.4403058e-05    2.4453940e-04    2.0761788e-05    3.3055114e+01
   3.3007723e+01    5.8872829e+00    6.0822500e-01    1.5035314e+03    0.0000000e+00    3.0855018e-05    9.0078732e+02    1.9825835e+03    5.9753966e+02    5.0000000e+02    5.0000000e+02    5.0000000e+02    4.2832736e+06    9.1230701e+02    1.1850470e+04    2.2763775e-02    3.1561816e+02   -8.2833423e+03    2.4335372e-02   -5.4253892e+04   -1.4482382e-02    3.1425398e-04    4.8066659e-03    1.5382374e-04    2.4499755e+03    9.9129966e-05   -1.4277972e-05    2.4599394e-04    2.0089766e-05    3.2771113e+01
   3.3113535e+01    5.8891443e+00    6.0534491e-01    1.4725379e+03    0.0000000e+00    3.1382566e-05    8.9988493e+02    1.9836140e+03    5.9675751e+02    5.0000000e+02    5.0000000e+02    5.0000000e+02    4.2631671e+06    9.0456382e+02    1.1727047e+04    2.2763775e-02    3.1582572e+02   -8.2434244e+03    4.3225413e-03   -5.3999405e+04   -1.4379607e-02    3.0014540e-04    4.8220703e-03    9.7237734e-04    2.4393546e+03   -2.1955126e-04   -1.4353529e-05    2.4391796e-04    1.8768987e-05    3.3223730e+01
   3.3219372e+01    5.9068463e+00    6.0233400e-01    1.4614799e+03    0.0000000e+00    3.1194536e-05    8.9900426e+02    1.9846382e+03    5.9588262e+02    5.0000000e+02    5.0000000e+02    5.0000000e+02    4.2428840e+06    9.0066604e+02    1.1638802e+04    2.2763775e-02    3.1603109e+02   -8.2034240e+03    1.9589050e-02   -5.3743406e+04   -1.4452571e-02    2.8581293e-04    4.7260940e-03    1.0534550e-03    2.4286459e+03   -3.2619569e-04   -1.4813037e-05    2.4886539e-04    1.8322083e-05    3.2933276e+01
[truncated: 241,741 more chars]
