# Supplementary material for: Research on combustion and emissions of heavy duty diesel engines under low-speed and low-load conditions in low temperature environments
Source: PLoS One. 2025 Feb 21;20(2):e0318933. doi: 10.1371/journal.pone.0318933 (PMC11844864; doi:10.1371/journal.pone.0318933)
Supplement: S1 File — (ZIP) [file pone.0318933.s001.zip › 1000rpm_30%/3-tigaojinqiwendu/Tin282K/bound2-wall.out]

# CONVERGE Release Build 2.3.20/  Jan 30, 2017        Run Date:Wed Aug 30 10:44:59 2023
# column       1                2                3                4                5                6                7                8                9               10               11               12               13               14               15               16               17               18               19               20               21               22               23               24               25               26               27               28               29               30 
#          Crank      Avg_Vel_Mag              TKE              EPS            OMEGA        Turb_Visc  Near_Wall_Avg_T  Near_Wall_Max_T  Near_Wall_Min_T       Wall_Avg_T       Wall_Max_T       Wall_Min_T         Avg_Pres          Avg_HTC     HT_xfer_Rate        Wall_Area      Tot_HT_xfer     Pres_Force_X     Pres_Force_Y     Pres_Force_Z     Visc_Force_X     Visc_Force_Y     Visc_Force_Z    Pres_Torque_X    Pres_Torque_Y    Pres_Torque_Z    Visc_Torque_X    Visc_Torque_Y    Visc_Torque_Z            Yplus 
#          (DEG)            (m/s)        (m^2/s^2)        (m^2/s^3)              1/s          (m^2/s)              (K)              (K)              (K)              (K)              (K)              (K)          (N/m^2)        (W/m^2-K)            (J/s)            (m^2)              (J)              (N)              (N)              (N)              (N)              (N)              (N)            (N m)            (N m)            (N m)            (N m)            (N m)            (N m)           (none) 
#
  -1.4600000e+02    1.9294279e+00    1.0800000e+01    1.1036913e+04    0.0000000e+00    8.9301055e-04    2.8180000e+02    2.8180000e+02    2.8180000e+02    4.6000000e+02    4.6000000e+02    4.6000000e+02    1.6847000e+05    2.0345565e+02   -2.4949247e+03    6.8814504e-02    0.0000000e+00    1.1297766e+04   -3.6948222e-13    0.0000000e+00    0.0000000e+00    0.0000000e+00    4.4847567e-01   -1.0658141e-14   -9.7431468e+02   -1.9097106e-07    3.7824796e-11   -2.7750568e-02    0.0000000e+00    2.5104090e+02
  -1.4587230e+02    1.9458167e+00    1.0577224e+01    1.0711761e+04    0.0000000e+00    8.8255095e-04    2.8207455e+02    2.8299662e+02    2.8195063e+02    4.6000000e+02    4.6000000e+02    4.6000000e+02    1.6867615e+05    2.0183844e+02   -2.4702071e+03    6.8784697e-02   -5.2807323e-02    1.1306693e+04   -1.5835535e-04    0.0000000e+00    9.1805361e-05   -3.6101781e-07    4.2744921e-01   -2.6721088e-05   -9.7484867e+02   -1.6727598e-07   -4.8818794e-08   -2.6450682e-02   -3.2023316e-08    2.4829984e+02
  -1.4579372e+02    1.9684021e+00    1.0440831e+01    1.0513151e+04    0.0000000e+00    8.7618365e-04    2.8222345e+02    2.8368176e+02    2.8203221e+02    4.6000000e+02    4.6000000e+02    4.6000000e+02    1.6876346e+05    2.0079878e+02   -2.4547669e+03    6.8766307e-02   -8.5010906e-02    1.1309520e+04   -3.3073470e-04    0.0000000e+00    4.2720773e-05   -5.3970517e-07    4.2019605e-01   -5.5931029e-05   -9.7491231e+02   -1.5703206e-07   -6.8198435e-08   -2.5999177e-02   -4.9629923e-08    2.4658341e+02
  -1.4567094e+02    2.0083062e+00    1.0232907e+01    1.0212570e+04    0.0000000e+00    8.6640839e-04    2.8244596e+02    2.8461239e+02    2.8215433e+02    4.6000000e+02    4.6000000e+02    4.6000000e+02    1.6888198e+05    1.9918230e+02   -2.4309334e+03    6.8737474e-02   -1.3488732e-01    1.1312717e+04   -4.8164052e-04    0.0000000e+00   -1.8189250e-04    1.0499679e-07    4.1228581e-01   -8.1923860e-05   -9.7481651e+02   -1.4315678e-07   -8.9892847e-08   -2.5505828e-02   -1.2929178e-08    2.4393567e+02
  -1.4558567e+02    2.0322792e+00    1.0092331e+01    1.0010685e+04    0.0000000e+00    8.5976625e-04    2.8259539e+02    2.8516353e+02    2.8223908e+02    4.6000000e+02    4.6000000e+02    4.6000000e+02    1.6895598e+05    1.9807136e+02   -2.4146329e+03    6.8717396e-02   -1.6921127e-01    1.1314368e+04   -4.9614158e-04    0.0000000e+00   -1.9196819e-04    7.6878054e-07    4.0694587e-01   -8.3883501e-05   -9.7464164e+02   -1.4070541e-07   -1.0176623e-07   -2.5175028e-02    2.8185679e-08    2.4212653e+02
  -1.4547909e+02    2.0516273e+00    9.9212422e+00    9.7665858e+03    0.0000000e+00    8.5163389e-04    2.8277776e+02    2.8578939e+02    2.8234526e+02    4.6000000e+02    4.6000000e+02    4.6000000e+02    1.6904180e+05    1.9670174e+02   -2.3945927e+03    6.8692221e-02   -2.1176321e-01    1.1315968e+04   -4.5869995e-04    0.0000000e+00   -1.5198291e-04    1.4188609e-06    4.0006351e-01   -7.6899671e-05   -9.7433977e+02   -1.4292831e-07   -1.1400380e-07   -2.4749908e-02    6.7022855e-08    2.3990490e+02
  -1.4534587e+02    2.0574788e+00    9.7142813e+00    9.4736939e+03    0.0000000e+00    8.4172305e-04    2.8300293e+02    2.8655115e+02    2.8247839e+02    4.6000000e+02    4.6000000e+02    4.6000000e+02    1.6914551e+05    1.9502575e+02   -2.3700828e+03    6.8660640e-02   -2.6441349e-01    1.1317704e+04   -4.2872106e-04    0.0000000e+00   -8.2476345e-05    2.7010020e-06    3.9157526e-01   -6.8715655e-05   -9.7391834e+02   -1.4679157e-07   -1.3110929e-07   -2.4226352e-02    1.4361622e-07    2.3719266e+02
  -1.4517933e+02    2.0451548e+00    9.4659109e+00    9.1256639e+03    0.0000000e+00    8.2972273e-04    2.8328374e+02    2.8755914e+02    2.8264431e+02    4.6000000e+02    4.6000000e+02    4.6000000e+02    1.6928079e+05    1.9299288e+02   -2.3403036e+03    6.8620996e-02   -3.2940682e-01    1.1320216e+04   -3.3592193e-04    0.0000000e+00   -4.8458445e-06    1.4759497e-06    3.8132000e-01   -5.6464384e-05   -9.7344984e+02   -1.5160283e-07   -1.6950744e-07   -2.3594118e-02    5.0575509e-08    2.3390589e+02
  -1.4497117e+02    2.0207110e+00    9.1720244e+00    8.7185028e+03    0.0000000e+00    8.1539666e-04    2.8363785e+02    2.8892927e+02    2.8283989e+02    4.6000000e+02    4.6000000e+02    4.6000000e+02    1.6946469e+05    1.9056433e+02   -2.3045435e+03    6.8571162e-02   -4.0941851e-01    1.1324284e+04   -3.0446461e-04    0.0000000e+00    6.3045304e-05    9.9795183e-07    3.6921934e-01   -5.1375354e-05   -9.7302021e+02   -1.5563954e-07   -2.1157870e-07   -2.2848033e-02    7.8671843e-09    2.2997418e+02
  -1.4471096e+02    1.9978438e+00    8.8275957e+00    8.2484536e+03    0.0000000e+00    7.9837005e-04    2.8408355e+02    2.9071833e+02    2.8308847e+02    4.6000000e+02    4.6000000e+02    4.6000000e+02    1.6971431e+05    1.8768241e+02   -2.2618733e+03    6.8508450e-02   -5.0759885e-01    1.1330593e+04   -2.8808154e-04    0.0000000e+00    1.2239829e-04    8.3654401e-07    3.5507704e-01   -4.8301496e-05   -9.7266852e+02   -1.5862382e-07   -2.5458805e-07   -2.1975739e-02   -1.2918991e-08    2.2530415e+02
  -1.4438570e+02    1.9868510e+00    8.4286177e+00    7.7138152e+03    0.0000000e+00    7.7830898e-04    2.8463918e+02    2.9293828e+02    2.8341453e+02    4.6000000e+02    4.6000000e+02    4.6000000e+02    1.7004098e+05    1.8428271e+02   -2.2113130e+03    6.8429388e-02   -6.2760790e-01    1.1339301e+04   -2.8816589e-04    0.0000000e+00    1.7415553e-04    1.0149856e-06    3.3871687e-01   -4.6122132e-05   -9.7234416e+02   -1.6118649e-07   -2.9300726e-07   -2.0965878e-02   -1.4444104e-08    2.1979948e+02
  -1.4397912e+02    1.9912834e+00    7.9738556e+00    7.1174805e+03    0.0000000e+00    7.5499245e-04    2.8532349e+02    2.9562983e+02    2.8382272e+02    4.6000000e+02    4.6000000e+02    4.6000000e+02    1.7045134e+05    1.8030798e+02   -2.1520043e+03    6.8329519e-02   -7.7363685e-01    1.1350077e+04   -3.3573996e-04    0.0000000e+00    2.0898864e-04    3.8348101e-06    3.2006616e-01   -4.7649845e-05   -9.7193041e+02   -1.6316410e-07   -2.9235697e-07   -1.9813577e-02    1.4491007e-07    2.1338175e+02
  -1.4347090e+02    2.0128608e+00    7.4640047e+00    6.4663069e+03    0.0000000e+00    7.2820372e-04    2.8616086e+02    2.9893538e+02    2.8430949e+02    4.6000000e+02    4.6000000e+02    4.6000000e+02    1.7096178e+05    1.7570816e+02   -2.0831558e+03    6.8203056e-02   -9.5039524e-01    1.1362997e+04   -1.9315014e-04    0.0000000e+00    2.5952753e-04    4.7101018e-06    2.9915517e-01   -3.1124267e-05   -9.7132210e+02   -1.7196864e-07   -2.9112631e-07   -1.8521555e-02    1.9674961e-07    2.0598584e+02
  -1.4287090e+02    2.0531304e+00    6.9319679e+00    5.8011523e+03    0.0000000e+00    7.0015487e-04    2.8712810e+02    3.0272795e+02    2.8486227e+02    4.6000000e+02    4.6000000e+02    4.6000000e+02    1.7154290e+05    1.7072086e+02   -2.0082560e+03    6.8051430e-02   -1.1516395e+00    1.1376274e+04   -3.2219422e-04    0.0000000e+00    2.8134780e-04    1.1286893e-05    2.7732314e-01   -3.7832061e-05   -9.7036030e+02   -1.7265103e-07   -1.6812997e-07   -1.7171861e-02    5.9210783e-07    1.9801558e+02
  -1.4227090e+02    2.0957040e+00    6.4592907e+00    5.2117502e+03    0.0000000e+00    6.7666555e-04    2.8804504e+02    3.0643943e+02    2.8542116e+02    4.6000000e+02    4.6000000e+02    4.6000000e+02    1.7216971e+05    1.6613677e+02   -1.9395544e+03    6.7897281e-02   -1.3459615e+00    1.1391978e+04    4.6247714e-04    0.0000000e+00    4.0737633e-04    1.2701867e-06    2.5801089e-01    3.7775854e-05   -9.6952390e+02   -2.0728461e-07   -4.3363488e-07   -1.5981495e-02    8.0598342e-08    1.9076848e+02
  -1.4167090e+02    2.1348754e+00    6.0388812e+00    4.7049571e+03    0.0000000e+00    6.5514304e-04    2.8888974e+02    3.1005191e+02    2.8598269e+02    4.6000000e+02    4.6000000e+02    4.6000000e+02    1.7281363e+05    1.6192346e+02   -1.8767387e+03    6.7740611e-02   -1.5339783e+00    1.1408200e+04    6.6146988e-04    0.0000000e+00    4.9085872e-04   -3.9639527e-06    2.4092816e-01    9.6272987e-05   -9.6865674e+02   -2.2400697e-07   -4.3990333e-07   -1.4929635e-02   -2.2131006e-07    1.8419223e+02
  -1.4107090e+02    2.1780167e+00    5.6666171e+00    4.2729570e+03    0.0000000e+00    6.3517571e-04    2.8977736e+02    3.1364571e+02    2.8654370e+02    4.6000000e+02    4.6000000e+02    4.6000000e+02    1.7347125e+05    1.5807004e+02   -1.8182630e+03    6.7581418e-02   -1.7161813e+00    1.1424701e+04    3.5771101e-04    0.0000000e+00    5.2248672e-04   -4.4380242e-06    2.2580889e-01    5.6830752e-05   -9.6776099e+02   -2.0950696e-07   -3.7458597e-07   -1.3994398e-02   -2.4436628e-07    1.7813732e+02
  -1.4047090e+02    2.2109195e+00    5.3282991e+00    3.8931319e+03    0.0000000e+00    6.1638864e-04    2.9064516e+02    3.1722967e+02    2.8710130e+02    4.6000000e+02    4.6000000e+02    4.6000000e+02    1.7413793e+05    1.5445493e+02   -1.7633909e+03    6.7419702e-02   -1.8928877e+00    1.1441165e+04    9.2444926e-05    0.0000000e+00    5.4430983e-04   -1.9053479e-06    2.1213250e-01    1.4433379e-05   -9.6680113e+02   -1.9595479e-07   -5.1246190e-07   -1.3147782e-02   -6.8409024e-08    1.7249357e+02
  -1.3987090e+02    2.2370212e+00    5.0243414e+00    3.5623587e+03    0.0000000e+00    5.9896528e-04    2.9149558e+02    3.2063410e+02    2.8765254e+02    4.6000000e+02    4.6000000e+02    4.6000000e+02    1.7481659e+05    1.5111355e+02   -1.7123949e+03    6.7255462e-02   -2.0644860e+00    1.1457774e+04   -1.8334407e-05    0.0000000e+00    5.5390009e-04    6.5323015e-06    1.9990052e-01   -3.9015152e-06   -9.6581677e+02   -1.8982522e-07   -4.4492235e-07   -1.2390314e-02    4.9270494e-07    1.6729402e+02
  -1.3927090e+02    2.2579878e+00    4.7500721e+00    3.2725144e+03    0.0000000e+00    5.8276920e-04    2.9233699e+02    3.2129715e+02    2.8820341e+02    4.6000000e+02    4.6000000e+02    4.6000000e+02    1.7553285e+05    1.4802593e+02   -1.6648898e+03    6.7088699e-02   -2.2313245e+00    1.1476192e+04    1.7819379e-04    0.0000000e+00    5.7051830e-04    3.4734435e-05    1.8889649e-01    9.3878965e-06   -9.6495104e+02   -1.9461213e-07   -1.9158453e-07   -1.1709034e-02    2.3989310e-06    1.6249640e+02
  -1.3867090e+02    2.2817714e+00    4.5016463e+00    3.0174283e+03    0.0000000e+00    5.6766079e-04    2.9315832e+02    3.2423578e+02    2.8873988e+02    4.6000000e+02    4.6000000e+02    4.6000000e+02    1.7621538e+05    1.4514526e+02   -1.6203840e+03    6.6919412e-02   -2.3937030e+00    1.1491745e+04   -8.1774115e-04    0.0000000e+00    4.8518839e-04    3.1160520e-05    1.7904850e-01   -9.5062778e-05   -9.6382297e+02   -1.5690889e-07   -8.8722136e-08   -1.1098121e-02    2.0824047e-06    1.5803884e+02
  -1.3807090e+02    2.3073541e+00    4.2758735e+00    2.7917720e+03    0.0000000e+00    5.5355406e-04    2.9397518e+02    3.2732699e+02    2.8927648e+02    4.6000000e+02    4.6000000e+02    4.6000000e+02    1.7692857e+05    1.4247013e+02   -1.5786508e+03    6.6747602e-02   -2.5519000e+00    1.1508631e+04    3.2566968e-05    0.0000000e+00    5.2121071e-04   -5.8565656e-05    1.7067025e-01   -9.8872163e-06   -9.6276907e+02   -1.9161254e-07    4.1623641e-07   -1.0579498e-02   -3.6649055e-06    1.5389797e+02
  -1.3747090e+02    2.3354938e+00    4.0699448e+00    2.5912089e+03    0.0000000e+00    5.4034476e-04    2.9480273e+02    3.3041782e+02    2.8981772e+02    4.6000000e+02    4.6000000e+02    4.6000000e+02    1.7768537e+05    1.3998539e+02   -1.5393402e+03    6.6573269e-02   -2.7061639e+00    1.1527671e+04    2.8369585e-04    0.0000000e+00    4.8068889e-04   -2.7522172e-04    1.6333120e-01    1.9646732e-05   -9.6185285e+02   -2.0008204e-07   -3.6448528e-07   -1.0125561e-02   -1.7476888e-05    1.5003666e+02
  -1.3687090e+02    2.3686401e+00    3.8805052e+00    2.4113285e+03    0.0000000e+00    5.2786856e-04    2.9562017e+02    3.3348982e+02    2.9035400e+02    4.6000000e+02    4.6000000e+02    4.6000000e+02    1.7843445e+05    1.3764619e+02   -1.5021235e+03    6.6396413e-02   -2.8566917e+00    1.1545516e+04   -3.0351720e-04    0.0000000e+00    4.3256701e-04   -3.9678075e-05    1.5622582e-01   -2.9893815e-05   -9.6079911e+02   -1.8049930e-07   -4.9204293e-07   -9.6852558e-03   -2.4978020e-06    1.4641333e+02
  -1.3627090e+02    2.3970293e+00    3.7019979e+00    2.2450363e+03    0.0000000e+00    5.1599859e-04    2.9630607e+02    3.3653764e+02    2.9088968e+02    4.6000000e+02    4.6000000e+02    4.6000000e+02    1.7919242e+05    1.3539869e+02   -1.4675635e+03    6.6217035e-02   -3.0036792e+00    1.1563236e+04   -1.6937290e-04    0.0000000e+00    4.0735929e-04   -1.9171872e-05    1.4915381e-01   -2.1666104e-05   -9.5967934e+02   -1.9308844e-07   -6.7299296e-07   -9.2480308e-03   -1.2075337e-06    1.4303889e+02
  -1.3567090e+02    2.4322795e+00    3.5420868e+00    2.1002353e+03    0.0000000e+00    5.0495848e-04    2.9707953e+02    3.3951052e+02    2.9142648e+02    4.6000000e+02    4.6000000e+02    4.6000000e+02    1.7996550e+05    1.3335109e+02   -1.4345691e+03    6.6035136e-02   -3.1474371e+00    1.1581221e+04   -4.5963013e-03    0.0000000e+00    3.8711004e-04   -1.6648479e-05    1.4267422e-01   -7.3285620e-04   -9.5853720e+02    1.1488127e-07   -1.3374873e-06   -8.8473310e-03   -1.0887843e-06    1.3987820e+02
  -1.3507090e+02    2.4669743e+00    3.3913876e+00    1.9669850e+03    0.0000000e+00    4.9427910e-04    2.9785012e+02    3.4253435e+02    2.9196485e+02    4.6000000e+02    4.6000000e+02    4.6000000e+02    1.8075242e+05    1.3137962e+02   -1.4027590e+03    6.5850718e-02   -3.2880095e+00    1.1599377e+04   -1.1281375e-03    0.0000000e+00    3.6576562e-04   -1.4825370e-05    1.3653703e-01   -1.8427625e-04   -9.5735584e+02   -8.8751779e-08   -1.2121343e-06   -8.4672830e-03   -9.7699522e-07    1.3684840e+02
  -1.3447090e+02    2.5002308e+00    3.2526918e+00    1.8469999e+03    0.0000000e+00    4.8423190e-04    2.9861322e+02    3.4566838e+02    2.9250490e+02    4.6000000e+02    4.6000000e+02    4.6000000e+02    1.8155440e+05    1.2953918e+02   -1.3726923e+03    6.5663781e-02   -3.4255706e+00    1.1617768e+04   -7.0807798e-04    0.0000000e+00    3.4318262e-04   -1.3651537e-05    1.3087431e-01   -1.1443906e-04   -9.5614428e+02   -1.2442457e-07   -1.0649210e-06   -8.1162048e-03   -9.0615297e-07    1.3401455e+02
  -1.3387090e+02    2.5316560e+00    3.1246584e+00    1.7384571e+03    0.0000000e+00    4.7476583e-04    2.9937024e+02    3.4412500e+02    2.9304625e+02    4.6000000e+02    4.6000000e+02    4.6000000e+02    1.8237058e+05    1.2781956e+02   -1.3442242e+03    6.5474327e-02   -3.5602788e+00    1.1636325e+04   -4.4488016e-04    0.0000000e+00    3.2012606e-04   -7.4976819e-06    1.2564174e-01   -7.2534523e-05   -9.5490109e+02   -1.4619157e-07   -3.3126453e-07   -7.7915246e-03   -5.1216527e-07    1.3135876e+02
  -1.3327090e+02    2.5627151e+00    3.0062953e+00    1.6401690e+03    0.0000000e+00    4.6583108e-04    3.0012624e+02    3.4705674e+02    2.9358911e+02    4.6000000e+02    4.6000000e+02    4.6000000e+02    1.8320257e+05    1.2621032e+02   -1.3171554e+03    6.5282357e-02   -3.6922749e+00    1.1655138e+04   -1.9067014e-03    0.0000000e+00    3.0283508e-04   -7.2121070e-06    1.2079774e-01   -3.0654048e-04   -9.5363541e+02   -5.2103749e-08   -3.2901604e-07   -7.4913484e-03   -5.0162840e-07    1.2886199e+02
  -1.3267090e+02    2.5933675e+00    2.8964481e+00    1.5506998e+03    0.0000000e+00    4.5737638e-04    3.0088283e+02    3.4977745e+02    2.9413371e+02    4.6000000e+02    4.6000000e+02    4.6000000e+02    1.8405069e+05    1.2470193e+02   -1.2913627e+03    6.5087875e-02   -3.8216865e+00    1.1674212e+04   -8.0487068e-04    0.0000000e+00    2.8654015e-04   -7.7526155e-06    1.1630037e-01   -1.3102754e-04   -9.5234743e+02   -1.2635520e-07   -4.2391945e-07   -7.2125580e-03   -5.3825148e-07    1.2650893e+02
  -1.3207090e+02    2.6241827e+00    2.7941990e+00    1.4689403e+03    0.0000000e+00    4.4935944e-04    3.0165361e+02    3.5276238e+02    2.9468019e+02    4.6000000e+02    4.6000000e+02    4.6000000e+02    1.8491463e+05    1.2328482e+02   -1.2666332e+03    6.4890881e-02   -3.9486245e+00    1.1693512e+04   -1.2905755e-04    0.0000000e+00    2.7058953e-04   -8.0508292e-06    1.1211071e-01   -2.2252608e-05   -9.5103496e+02   -1.7732791e-07   -4.7545006e-07   -6.9527253e-03   -5.5488134e-07    1.2428083e+02
  -1.3147090e+02    2.6534036e+00    2.6964182e+00    1.3919427e+03    0.0000000e+00    4.4160532e-04    3.0232892e+02    3.5509778e+02    2.9522924e+02    4.6000000e+02    4.6000000e+02    4.6000000e+02    1.8579655e+05    1.2191611e+02   -1.2434471e+03    6.4691379e-02   -4.0731767e+00    1.1713160e+04    7.0903325e-05    0.0000000e+00    2.6167266e-04   -7.6713526e-06    1.0814441e-01    9.2719521e-06   -9.4970956e+02   -2.0861467e-07   -1.5906272e-07   -6.7077283e-03   -4.7858581e-07    1.2218332e+02
  -1.3087090e+02    2.6828931e+00    2.6064374e+00    1.3224061e+03    0.0000000e+00    4.3433564e-04    3.0300698e+02    3.5737862e+02    2.9578109e+02    4.6000000e+02    4.6000000e+02    4.6000000e+02    1.8669298e+05    1.2065216e+02   -1.2213900e+03    6.4489371e-02   -4.1955522e+00    1.1732921e+04    2.9157552e-03    0.0000000e+00    2.5376448e-04   -4.6274599e-07    1.0448714e-01    4.5475103e-04   -9.4834017e+02   -3.7362004e-07    1.3792742e-06   -6.4816347e-03    3.1005781e-09    1.2022426e+02
  -1.3027090e+02    2.7155909e+00    2.5188188e+00    1.2560399e+03    0.0000000e+00    4.2707267e-04    3.0370365e+02    3.5962765e+02    2.9633630e+02    4.6000000e+02    4.6000000e+02    4.6000000e+02    1.8760883e+05    1.1939359e+02   -1.1994880e+03    6.4284861e-02   -4.3157408e+00    1.1753089e+04    1.3265016e-03    0.0000000e+00    2.4044131e-04   -5.8355928e-06    1.0092677e-01    1.9889575e-04   -9.4696388e+02   -2.3329631e-07   -6.0306233e-08   -6.2607578e-03   -3.6895137e-07    1.1828310e+02
  -1.2967090e+02    2.7479792e+00    2.4378301e+00    1.1957780e+03    0.0000000e+00    4.2023257e-04    3.0443970e+02    3.6186429e+02    2.9689504e+02    4.6000000e+02    4.6000000e+02    4.6000000e+02    1.8854006e+05    1.1822775e+02   -1.1783732e+03    6.4077851e-02   -4.4338410e+00    1.1773392e+04   -1.0982696e-03    0.0000000e+00    2.2778139e-04   -9.6790263e-06    9.7624880e-02   -1.7411244e-04   -9.4554184e+02   -1.2955941e-07   -5.5110706e-07   -6.0558346e-03   -6.2867073e-07    1.1645007e+02
  -1.2907090e+02    2.7793780e+00    2.3621817e+00    1.1402913e+03    0.0000000e+00    4.1375157e-04    3.0516040e+02    3.5320973e+02    2.9745733e+02    4.6000000e+02    4.6000000e+02    4.6000000e+02    1.8948837e+05    1.1713980e+02   -1.1583412e+03    6.3868345e-02   -4.5499192e+00    1.1793922e+04    3.3698565e-03    0.0000000e+00    2.1631028e-04   -1.6460227e-06    9.4547974e-02    5.1143101e-04   -9.4409128e+02   -4.2560305e-07    7.6315504e-07   -5.8650528e-03   -5.5987809e-08    1.1473661e+02
  -1.2847090e+02    2.8121726e+00    2.2916327e+00    1.0894306e+03    0.0000000e+00    4.0760286e-04    3.0588903e+02    3.5574893e+02    2.9802359e+02    4.6000000e+02    4.6000000e+02    4.6000000e+02    1.9045582e+05    1.1612364e+02   -1.1390603e+03    6.3656348e-02   -4.6640835e+00    1.1814790e+04   -2.3930361e-03    0.0000000e+00    2.0558606e-04   -4.9153970e-06    9.1672791e-02   -3.7084668e-04   -9.4262073e+02   -6.3665753e-08    2.0369167e-07   -5.6865642e-03   -2.8111844e-07    1.1311872e+02
  -1.2787090e+02    2.8432504e+00    2.2255972e+00    1.0425344e+03    0.0000000e+00    4.0176365e-04    3.0663785e+02    3.5553759e+02    2.9859391e+02    4.6000000e+02    4.6000000e+02    4.6000000e+02    1.9144179e+05    1.1517357e+02   -1.1204074e+03    6.3441862e-02   -4.7763902e+00    1.1835938e+04   -9.6238680e-04    0.0000000e+00    1.9952783e-04   -2.2698054e-06    8.8975721e-02   -1.4827640e-04   -9.4112227e+02   -1.5384396e-07    5.0709507e-07   -5.5197197e-03   -1.0428284e-07    1.1158457e+02
  -1.2727090e+02    2.8723496e+00    2.1635206e+00    9.9906819e+02    0.0000000e+00    3.9619757e-04    3.0740661e+02    3.5769630e+02    2.9917321e+02    4.6000000e+02    4.6000000e+02    4.6000000e+02    1.9247440e+05    1.1428897e+02   -1.1023992e+03    6.3224894e-02   -4.8868933e+00    1.1859083e+04    1.5223388e-03    0.0000000e+00    2.0114617e-04   -9.7352194e-06    8.6438837e-02    2.1057712e-04   -9.3973486e+02   -2.8886494e-07   -5.2022219e-07   -5.3629068e-03   -5.8329676e-07    1.1012812e+02
  -1.2667090e+02    2.9039547e+00    2.1009242e+00    9.5567204e+02    0.0000000e+00    3.9055811e-04    3.0797623e+02    3.5761155e+02    2.9975237e+02    4.6000000e+02    4.6000000e+02    4.6000000e+02    1.9350475e+05    1.1337917e+02   -1.0858548e+03    6.3005447e-02   -4.9956334e+00    1.1881185e+04   -1.6229559e-04    0.0000000e+00    1.8106162e-04   -1.0526614e-05    8.3952406e-02   -8.0661901e-06   -9.3822739e+02   -2.0373002e-07   -4.2183089e-07   -5.2079244e-03   -6.6601873e-07    1.0875394e+02
  -1.2607090e+02    2.9360845e+00    2.0456800e+00    9.1809397e+02    0.0000000e+00    3.8546202e-04    3.0871447e+02    3.5964504e+02    3.0033089e+02    4.6000000e+02    4.6000000e+02    4.6000000e+02    1.9452202e+05    1.1258790e+02   -1.0691800e+03    6.2783526e-02   -5.1028161e+00    1.1901576e+04    1.5800137e-03    0.0000000e+00    1.7004111e-04   -1.2068409e-05    8.1697765e-02    2.5683696e-04   -9.3652780e+02   -2.3396262e-07   -7.7294704e-07   -5.0687124e-03   -7.5282758e-07    1.0744183e+02
  -1.2547090e+02    2.9648229e+00    1.9905559e+00    8.8113498e+02    0.0000000e+00    3.8029097e-04    3.0945563e+02    3.6156164e+02    3.0092250e+02    4.6000000e+02    4.6000000e+02    4.6000000e+02    1.9561177e+05    1.1179141e+02   -1.0526439e+03    6.2559138e-02   -5.2083311e+00    1.1925477e+04   -5.2962422e-04    0.0000000e+00    1.7936112e-04   -1.9571217e-05    7.9459735e-02   -1.1553699e-04   -9.3504868e+02   -1.2751650e-07   -1.7915176e-06   -4.9306570e-03   -1.2253910e-06    1.0613848e+02
  -1.2487090e+02    2.9956873e+00    1.9389154e+00    8.4699693e+02    0.0000000e+00    3.7536907e-04    3.1018463e+02    3.6249972e+02    3.0151185e+02    4.6000000e+02    4.6000000e+02    4.6000000e+02    1.9667182e+05    1.1104697e+02   -1.0367839e+03    6.2332288e-02   -5.3122609e+00    1.1946625e+04   -1.1779416e-03    0.0000000e+00    1.6120341e-04   -1.9804817e-05    7.7367920e-02   -1.4100386e-04   -9.3331081e+02   -1.1844138e-07   -2.0557505e-06   -4.8006010e-03   -1.2596513e-06    1.0490793e+02
  -1.2427090e+02    3.0270117e+00    1.8908335e+00    8.1560935e+02    0.0000000e+00    3.7073969e-04    3.1093574e+02    3.6452537e+02    3.0210918e+02    4.6000000e+02    4.6000000e+02    4.6000000e+02    1.9777385e+05    1.1036946e+02   -1.0214613e+03    6.2102982e-02   -5.4146647e+00    1.1969371e+04   -2.3474591e-03    0.0000000e+00    1.6082730e-04   -2.0749497e-05    7.5410304e-02   -3.6690638e-04   -9.3164420e+02   -4.6704053e-10   -2.1721613e-06   -4.6794273e-03   -1.3187059e-06    1.0375048e+02
  -1.2367090e+02    3.0580363e+00    1.8458160e+00    7.8661074e+02    0.0000000e+00    3.6634646e-04    3.1171313e+02    3.6656293e+02    3.0271724e+02    4.6000000e+02    4.6000000e+02    4.6000000e+02    1.9893279e+05    1.0975392e+02   -1.0066013e+03    6.1871227e-02   -5.5155877e+00    1.1994582e+04   -1.2030983e-03    0.0000000e+00    1.6611811e-04   -2.1609324e-05    7.3573071e-02   -1.9884402e-04   -9.3011815e+02   -5.8170489e-08   -2.2382382e-06   -4.5660232e-03   -1.3636966e-06    1.0265683e+02
  -1.2307090e+02    3.0885795e+00    1.8033651e+00    7.5960003e+02    0.0000000e+00    3.6215072e-04    3.1251509e+02    3.6858508e+02    3.0332615e+02    4.6000000e+02    4.6000000e+02    4.6000000e+02    2.0008596e+05    1.0918070e+02   -9.9205539e+02    6.1637029e-02   -5.6150592e+00    1.2018447e+04   -9.7979299e-04    0.0000000e+00    1.5476190e-04   -2.1476679e-05    7.1838418e-02   -1.2206427e-04   -9.2844006e+02   -1.2251482e-07   -2.2547029e-06   -4.4582626e-03   -1.3654002e-06    1.0160733e+02
  -1.2247090e+02    3.1193231e+00    1.7590752e+00    7.3159524e+02    0.0000000e+00    3.5776239e-04    3.1310817e+02    3.6488552e+02    3.0393992e+02    4.6000000e+02    4.6000000e+02    4.6000000e+02    2.0126031e+05    1.0856128e+02   -9.7875605e+02    6.1400396e-02   -5.7130990e+00    1.2042574e+04   -1.6978654e-04    0.0000000e+00    1.4625511e-04   -1.7396206e-05    7.0087738e-02   -2.0629922e-05   -9.2673949e+02   -1.8306060e-07   -1.8194373e-06   -4.3493994e-03   -1.0944535e-06    1.0060925e+02
  -1.2187090e+02    3.1502751e+00    1.7206282e+00    7.0768724e+02    0.0000000e+00    3.5388341e-04    3.1384483e+02    3.6678687e+02    3.0455639e+02    4.6000000e+02    4.6000000e+02    4.6000000e+02    2.0242319e+05    1.0805599e+02   -9.6543510e+02    6.1161336e-02   -5.8098882e+00    1.2064998e+04    7.8222470e-04    0.0000000e+00    1.3847334e-04   -1.1665407e-05    6.8524549e-02    1.3293975e-04   -9.2485116e+02   -2.6854199e-07   -9.6976368e-07   -4.2526720e-03   -7.2758391e-07    9.9674358e+01
  -1.2127090e+02    3.1815208e+00    1.6814264e+00    6.8358817e+02    0.0000000e+00    3.4987016e-04    3.1461959e+02    3.6873824e+02    3.0518582e+02    4.6000000e+02    4.6000000e+02    4.6000000e+02    2.0367163e+05    1.0753197e+02   -9.5185956e+02    6.0919856e-02   -5.9053297e+00    1.2091479e+04    3.3846888e-03    0.0000000e+00    1.4489865e-04   -1.0505131e-05    6.6937638e-02    4.5194895e-04   -9.2321835e+02   -4.1800949e-07   -6.2313170e-07   -4.1543835e-03   -6.3096289e-07    9.8715459e+01
  -1.2067611e+02    3.2117234e+00    1.6451923e+00    6.6156677e+02    0.0000000e+00    3.4612562e-04    3.1539344e+02    3.7066040e+02    3.0581369e+02    4.6000000e+02    4.6000000e+02    4.6000000e+02    2.0491099e+05    1.0706363e+02   -9.3885861e+02    6.0678093e-02   -5.9986554e+00    1.2116779e+04   -4.4090152e-04    0.0000000e+00    1.3865681e-04   -1.2198677e-05    6.5469133e-02   -6.7959652e-05   -9.2147557e+02   -1.5169438e-07   -8.7465051e-07   -4.0633808e-03   -7.4538594e-07    9.7823744e+01
  -1.2008717e+02    3.2435104e+00    1.6117536e+00    6.4147819e+02    0.0000000e+00    3.4263284e-04    3.1616856e+02    3.7254466e+02    3.0643979e+02    4.6000000e+02    4.6000000e+02    4.6000000e+02    2.0612805e+05    1.0664649e+02   -9.2637166e+02    6.0436385e-02   -6.0898322e+00    1.2140193e+04   -8.8558764e-04    0.0000000e+00    1.2911534e-04   -1.2637129e-05    6.4107171e-02   -1.1463499e-04   -9.1957873e+02   -1.5567374e-07   -1.0267971e-06   -3.9788468e-03   -7.8438392e-07    9.6991629e+01
  -1.1950389e+02    3.2725740e+00    1.5808915e+00    6.2311384e+02    0.0000000e+00    3.3938502e-04    3.1697777e+02    3.7444411e+02    3.0706739e+02    4.6000000e+02    4.6000000e+02    4.6000000e+02    2.0741744e+05    1.0629390e+02   -9.1431615e+02    6.0194729e-02   -6.1789529e+00    1.2167287e+04    3.8717534e-04    0.0000000e+00    1.3630163e-04   -1.6308883e-05    6.2843842e-02    1.1170119e-05   -9.1794031e+02   -2.2563304e-07   -1.4106481e-06   -3.9007887e-03   -1.0225243e-06    9.6217907e+01
  -1.1892610e+02    3.3093855e+00    1.5507010e+00    6.0535769e+02    0.0000000e+00    3.3617020e-04    3.1767252e+02    3.7630931e+02    3.0769512e+02    4.6000000e+02    4.6000000e+02    4.6000000e+02    2.0866427e+05    1.0594189e+02   -9.0310638e+02    5.9953117e-02   -6.2661009e+00    1.2191297e+04    2.7580806e-03    0.0000000e+00    1.2048960e-04   -1.2199524e-05    6.1631024e-02    4.3573718e-04   -9.1606814e+02   -4.1616358e-07   -9.0929219e-07   -3.8247226e-03   -7.5935558e-07    9.5498890e+01
  -1.1835364e+02    3.3312915e+00    1.5195594e+00    5.8706191e+02    0.0000000e+00    3.3284755e-04    3.1833719e+02    3.7338864e+02    3.0832236e+02    4.6000000e+02    4.6000000e+02    4.6000000e+02    2.0994308e+05    1.0556509e+02   -8.9215961e+02    5.9711566e-02   -6.3514113e+00    1.2216591e+04   -4.0820096e-04    0.0000000e+00    1.1980128e-04   -1.2582866e-05    6.0399383e-02   -8.2817739e-05   -9.1425970e+02   -1.8055641e-07   -5.6682605e-07   -3.7482353e-03   -7.8435986e-07    9.4780537e+01
  -1.1778632e+02    3.3588886e+00    1.4901945e+00    5.7006624e+02    0.0000000e+00    3.2966196e-04    3.1911423e+02    3.7515921e+02    3.0895059e+02    4.6000000e+02    4.6000000e+02    4.6000000e+02    2.1123954e+05    1.0521273e+02   -8.8068939e+02    5.9470065e-02   -6.4349093e+00    1.2242318e+04   -5.8628243e-04    0.0000000e+00    1.1878582e-04   -1.3013261e-05    5.9209778e-02   -8.8801614e-05   -9.1248462e+02   -1.5977435e-07   -6.8209154e-07   -3.6746116e-03   -8.1052369e-07    9.4045684e+01
  -1.1722396e+02    3.3878735e+00    1.4629331e+00    5.5446182e+02    0.0000000e+00    3.2666774e-04    3.1987684e+02    3.7691857e+02    3.0957972e+02    4.6000000e+02    4.6000000e+02    4.6000000e+02    2.1254750e+05    1.0491137e+02   -8.6980566e+02    5.9228598e-02   -6.5166450e+00    1.2268105e+04    3.4261401e-05    0.0000000e+00    1.1605250e-04   -1.2748108e-05    5.8108422e-02    6.0235187e-06   -9.1069232e+02   -2.0750220e-07   -8.3950181e-07   -3.6063099e-03   -7.9013569e-07    9.3373389e+01
  -1.1666646e+02    3.4177452e+00    1.4381293e+00    5.4043387e+02    0.0000000e+00    3.2391260e-04    3.2065176e+02    3.7866496e+02    3.1020938e+02    4.6000000e+02    4.6000000e+02    4.6000000e+02    2.1386937e+05    1.0466809e+02   -8.5934622e+02    5.8987184e-02   -6.5967080e+00    1.2294087e+04    4.1171690e-04    0.0000000e+00    1.1396819e-04   -1.2345671e-05    5.7099444e-02    5.7148863e-05   -9.0890016e+02   -2.2896672e-07   -7.7856793e-07   -3.5437973e-03   -7.6087345e-07    9.2758355e+01
  -1.1611365e+02    3.4471945e+00    1.4152492e+00    5.2762811e+02    0.0000000e+00    3.2134904e-04    3.2143420e+02    3.8040153e+02    3.1083941e+02    4.6000000e+02    4.6000000e+02    4.6000000e+02    2.1520299e+05    1.0447023e+02   -8.4924566e+02    5.8745817e-02   -6.6751608e+00    1.2320129e+04   -9.4586929e-05    0.0000000e+00    1.1073613e-04   -1.1819901e-05    5.6164240e-02   -1.4143245e-05   -9.0709680e+02   -2.0660329e-07   -7.1625735e-07   -3.4856951e-03   -7.2963436e-07    9.2190114e+01
  -1.1556538e+02    3.4768067e+00    1.3940741e+00    5.1588329e+02    0.0000000e+00    3.1895821e-04    3.2225668e+02    3.8213181e+02    3.1147048e+02    4.6000000e+02    4.6000000e+02    4.6000000e+02    2.1655095e+05    1.0431354e+02   -8.3927717e+02    5.8504481e-02   -6.7520645e+00    1.2346369e+04    2.8761267e-04    0.0000000e+00    1.0886392e-04   -1.1695898e-05    5.5289874e-02    3.7629017e-05   -9.0529356e+02   -2.1689928e-07   -6.9039899e-07   -3.4314789e-03   -7.2268331e-07    9.1652218e+01
  -1.1502155e+02    3.5045362e+00    1.3707178e+00    5.0291312e+02    0.0000000e+00    3.1631360e-04    3.2282664e+02    3.7926845e+02    3.1210286e+02    4.6000000e+02    4.6000000e+02    4.6000000e+02    2.1791263e+05    1.0410119e+02   -8.3068994e+02    5.8263198e-02   -6.8274577e+00    1.2372765e+04    3.5297248e-04    0.0000000e+00    1.0427631e-04   -1.1263898e-05    5.4384198e-02    5.0053158e-05   -9.0349112e+02   -2.2814319e-07   -4.7343233e-07   -3.3749348e-03   -6.9681345e-07    9.1164538e+01
  -1.1448200e+02    3.5237910e+00    1.3508637e+00    4.9202034e+02    0.0000000e+00    3.1405249e-04    3.2357134e+02    3.8089967e+02    3.1273678e+02    4.6000000e+02    4.6000000e+02    4.6000000e+02    2.1928400e+05    1.0397413e+02   -8.2160403e+02    5.8021949e-02   -6.9015400e+00    1.2399075e+04   -9.6637718e-04    0.0000000e+00    1.0545685e-04   -1.1160502e-05    5.3577399e-02   -1.3566565e-04   -9.0165285e+02   -1.5760413e-07   -7.1718637e-07   -3.3253875e-03   -6.9498200e-07    9.0695475e+01
  -1.1394661e+02    3.5486549e+00    1.3296513e+00    4.8049026e+02    0.0000000e+00    3.1159243e-04    3.2435162e+02    3.8257682e+02    3.1337229e+02    4.6000000e+02    4.6000000e+02    4.6000000e+02    2.2070176e+05    1.0380472e+02   -8.1209696e+02    5.7780735e-02   -6.9741985e+00    1.2427360e+04    1.0044001e-03    0.0000000e+00    1.0890658e-04   -1.1047364e-05    5.2720864e-02    1.1857660e-04   -8.9995710e+02   -2.5752625e-07   -6.6909104e-07   -3.2726526e-03   -6.8170658e-07    9.0178234e+01
  -1.1341530e+02    3.5779972e+00    1.3099448e+00    4.6987353e+02    0.0000000e+00    3.0928818e-04    3.2509007e+02    3.8421332e+02    3.1400972e+02    4.6000000e+02    4.6000000e+02    4.6000000e+02    2.2207738e+05    1.0366756e+02   -8.0315036e+02    5.7539570e-02   -7.0455001e+00    1.2452627e+04    3.1088887e-04    0.0000000e+00    9.9692943e-05   -1.2320848e-05    5.1928048e-02    9.0559488e-05   -8.9802674e+02   -2.2368772e-07   -8.2198518e-07   -3.2232265e-03   -7.8091129e-07    8.9710319e+01
  -1.1288790e+02    3.6070498e+00    1.2922202e+00    4.6044188e+02    0.0000000e+00    3.0719788e-04    3.2586490e+02    3.8584604e+02    3.1464798e+02    4.6000000e+02    4.6000000e+02    4.6000000e+02    2.2348854e+05    1.0358518e+02   -7.9438274e+02    5.7298431e-02   -7.1155137e+00    1.2479237e+04   -2.1709972e-04    0.0000000e+00    9.8962213e-05   -1.2921123e-05    5.1204018e-02   -3.8478707e-05   -8.9617238e+02   -1.7464734e-07   -9.0760046e-07   -3.1782006e-03   -8.1457732e-07    8.9284566e+01
  -1.1236435e+02    3.6347896e+00    1.2759360e+00    4.5186865e+02    0.0000000e+00    3.0525958e-04    3.2665759e+02    3.8747633e+02    3.1528854e+02    4.6000000e+02    4.6000000e+02    4.6000000e+02    2.2491795e+05    1.0354262e+02   -7.8581429e+02    5.7057326e-02   -7.1842686e+00    1.2506206e+04   -4.9230269e-04    0.0000000e+00    1.0070470e-04   -1.5162566e-05    5.0532716e-02   -6.9043357e-05   -8.9432659e+02   -1.6388599e-07   -1.4714475e-06   -3.1369299e-03   -9.9132856e-07    8.8892952e+01
  -1.1184453e+02    3.6593529e+00    1.2607330e+00    4.4392550e+02    0.0000000e+00    3.0343957e-04    3.2749144e+02    3.8911687e+02    3.1593115e+02    4.6000000e+02    4.6000000e+02    4.6000000e+02    2.2638970e+05    1.0353394e+02   -7.7729734e+02    5.6816264e-02   -7.2517961e+00    1.2534856e+04   -3.2187049e-03    0.0000000e+00    1.0235139e-04   -1.5713933e-05    4.9901578e-02   -4.5669321e-04   -8.9258437e+02   -4.3625640e-08   -1.4953091e-06   -3.0978651e-03   -1.0329504e-06    8.8523394e+01
  -1.1132833e+02    3.6851465e+00    1.2423705e+00    4.3420319e+02    0.0000000e+00    3.0124126e-04    3.2803586e+02    3.8653257e+02    3.1657605e+02    4.6000000e+02    4.6000000e+02    4.6000000e+02    2.2785407e+05    1.0343813e+02   -7.7019090e+02    5.6575234e-02   -7.3181216e+00    1.2562417e+04   -1.4274751e-03    0.0000000e+00    9.6399790e-05   -1.6672859e-05    4.9205027e-02   -1.7283112e-04   -8.9075950e+02   -1.7165730e-07   -1.4049054e-06   -3.0543568e-03   -1.1057658e-06    8.8185655e+01
  -1.1081566e+02    3.7019273e+00    1.2280300e+00    4.2676878e+02    0.0000000e+00    2.9951511e-04    3.2877911e+02    3.8807097e+02    3.1722246e+02    4.6000000e+02    4.6000000e+02    4.6000000e+02    2.2932517e+05    1.0345028e+02   -7.6246924e+02    5.6334236e-02   -7.3834435e+00    1.2589665e+04    4.7115962e-03    0.0000000e+00    9.5026881e-05   -1.5945094e-05    4.8621253e-02    6.4472645e-04   -8.8887674e+02   -4.9969968e-07   -1.4543194e-06   -3.0182538e-03   -1.0345773e-06    8.7873295e+01
  -1.1030642e+02    3.7268454e+00    1.2119263e+00    4.1843186e+02    0.0000000e+00    2.9755190e-04    3.2954202e+02    3.8964914e+02    3.1787111e+02    4.6000000e+02    4.6000000e+02    4.6000000e+02    2.3081785e+05    1.0340334e+02   -7.5435146e+02    5.6093269e-02   -7.4476329e+00    1.2617408e+04    2.0821808e-03    0.0000000e+00    9.4375100e-05   -1.7209475e-05    4.7973343e-02    2.7702051e-04   -8.8703355e+02   -2.9463623e-07   -1.5706198e-06   -2.9781391e-03   -1.1067318e-06    8.7504754e+01
  -1.0980052e+02    3.7534273e+00    1.1975326e+00    4.1108549e+02    0.0000000e+00    2.9577814e-04    3.3031247e+02    3.9120476e+02    3.1852230e+02    4.6000000e+02    4.6000000e+02    4.6000000e+02    2.3232341e+05    1.0340691e+02   -7.4653264e+02    5.5852333e-02   -7.5107469e+00    1.2645160e+04   -3.8713858e-04    0.0000000e+00    9.2105613e-05   -1.7291654e-05    4.7389231e-02   -4.3935436e-05   -8.8516527e+02   -1.5004516e-07   -1.5766613e-06   -2.9417644e-03   -1.1094148e-06    8.7181809e+01
  -1.0929789e+02    3.7802547e+00    1.1845921e+00    4.0457587e+02    0.0000000e+00    2.9416470e-04    3.3109724e+02    3.9275519e+02    3.1917593e+02    4.6000000e+02    4.6000000e+02    4.6000000e+02    2.3384445e+05    1.0345347e+02   -7.3892068e+02    5.5611426e-02   -7.5728139e+00    1.2673049e+04   -2.0385712e-04    0.0000000e+00    9.0751741e-05   -1.6907567e-05    4.6857814e-02   -1.7368752e-05   -8.8328964e+02   -1.4704771e-07   -1.5506354e-06   -2.9087697e-03   -1.0802338e-06    8.6895633e+01
  -1.0879844e+02    3.8059989e+00    1.1729222e+00    3.9877467e+02    0.0000000e+00    2.9269683e-04    3.3192811e+02    3.9430449e+02    3.1983184e+02    4.6000000e+02    4.6000000e+02    4.6000000e+02    2.3538258e+05    1.0353901e+02   -7.3130857e+02    5.5370551e-02   -7.6338593e+00    1.2701154e+04   -2.4132985e-04    0.0000000e+00    8.9713566e-05   -1.6246423e-05    4.6369269e-02   -2.7141974e-05   -8.8141112e+02   -1.5177339e-07   -1.4751092e-06   -2.8784171e-03   -1.0323399e-06    8.6631343e+01
  -1.0830207e+02    3.8334862e+00    1.1605826e+00    3.9262448e+02    0.0000000e+00    2.9114168e-04    3.3264574e+02    3.9159795e+02    3.2048998e+02    4.6000000e+02    4.6000000e+02    4.6000000e+02    2.3691185e+05    1.0360263e+02   -7.2430946e+02    5.5129705e-02   -7.6938974e+00    1.2728068e+04   -4.7544093e-04    0.0000000e+00    8.6036135e-05   -1.5365212e-05    4.5873331e-02   -4.5902896e-05   -8.7944162e+02   -1.5868947e-07   -1.3908652e-06   -2.8475634e-03   -9.6852322e-07    8.6391364e+01
  -1.0780872e+02    3.8427034e+00    1.1476485e+00    3.8609619e+02    0.0000000e+00    2.8951329e-04    3.3323535e+02    3.9308366e+02    3.2114942e+02    4.6000000e+02    4.6000000e+02    4.6000000e+02    2.3849962e+05    1.0366920e+02   -7.1821390e+02    5.4888886e-02   -7.7530408e+00    1.2757398e+04   -9.1138798e-04    0.0000000e+00    9.2831839e-05   -1.6840806e-05    4.5382040e-02   -1.5405686e-04   -8.7759884e+02   -9.3702929e-08   -1.5482951e-06   -2.8175724e-03   -1.0584413e-06    8.6202104e+01
  -1.0731831e+02    3.8674051e+00    1.1340411e+00    3.7927196e+02    0.0000000e+00    2.8780333e-04    3.3401155e+02    3.9460623e+02    3.2181210e+02    4.6000000e+02    4.6000000e+02    4.6000000e+02    2.4009567e+05    1.0368592e+02   -7.1071319e+02    5.4648096e-02   -7.8112854e+00    1.2786432e+04   -1.5727846e-03    0.0000000e+00    9.0922948e-05   -1.6816586e-05    4.4833645e-02   -1.9497939e-04   -8.7575469e+02   -7.7672856e-08   -1.5372113e-06   -2.7836158e-03   -1.0562355e-06    8.5903326e+01
  -1.0683077e+02    3.8912860e+00    1.1217329e+00    3.7319085e+02    0.0000000e+00    2.8623069e-04    3.3477816e+02    3.9609069e+02    3.2247785e+02    4.6000000e+02    4.6000000e+02    4.6000000e+02    2.4167529e+05    1.0374526e+02   -7.0354559e+02    5.4407334e-02   -7.8686033e+00    1.2813852e+04   -1.8368647e-03    0.0000000e+00    8.7531115e-05   -1.5731451e-05    4.4337561e-02   -2.2811792e-04   -8.7376163e+02   -7.4364572e-08   -1.4885139e-06   -2.7527716e-03   -9.8882127e-07    8.5648987e+01
  -1.0634601e+02    3.9150762e+00    1.1109883e+00    3.6797751e+02    0.0000000e+00    2.8484353e-04    3.3556587e+02    3.9759506e+02    3.2314527e+02    4.6000000e+02    4.6000000e+02    4.6000000e+02    2.4331968e+05    1.0386223e+02   -6.9659941e+02    5.4166599e-02   -7.9250354e+00    1.2843957e+04    1.0224787e-03    0.0000000e+00    9.0653659e-05   -1.5585913e-05    4.3899493e-02    1.0114131e-04   -8.7193616e+02   -2.4830462e-07   -1.4210404e-06   -2.7256740e-03   -9.7258538e-07    8.5440369e+01
  -1.0586398e+02    3.9411896e+00    1.1013983e+00    3.6341025e+02    0.0000000e+00    2.8358270e-04    3.3636481e+02    3.9908366e+02    3.2381701e+02    4.6000000e+02    4.6000000e+02    4.6000000e+02    2.4493856e+05    1.0401146e+02   -6.8977931e+02    5.3925891e-02   -7.9806006e+00    1.2871955e+04   -1.8395904e-04    0.0000000e+00    8.6400209e-05   -1.5132256e-05    4.3502134e-02    7.3320645e-06   -8.6995493e+02   -2.0774667e-07   -1.3951507e-06   -2.7009044e-03   -9.4834244e-07    8.5258104e+01
  -1.0538460e+02    3.9641149e+00    1.0927128e+00    3.5930925e+02    0.0000000e+00    2.8243824e-04    3.3720840e+02    4.0057700e+02    3.2449072e+02    4.6000000e+02    4.6000000e+02    4.6000000e+02    2.4659489e+05    1.0419468e+02   -6.8292430e+02    5.3685210e-02   -8.0353152e+00    1.2901160e+04    7.2522274e-04    0.0000000e+00    8.6974654e-05   -1.4758523e-05    4.3135147e-02    7.8587711e-05   -8.6803345e+02   -2.3988909e-07   -1.3019148e-06   -2.6780861e-03   -9.1806218e-07    8.5093241e+01
  -1.0490780e+02    3.9850624e+00    1.0807018e+00    3.5338940e+02    0.0000000e+00    2.8087531e-04    3.3776586e+02    3.9832190e+02    3.2516779e+02    4.6000000e+02    4.6000000e+02    4.6000000e+02    2.4827401e+05    1.0428248e+02   -6.7743153e+02    5.3444550e-02   -8.0891851e+00    1.2930780e+04   -1.1396143e-04    0.0000000e+00    8.4435800e-05   -1.4440579e-05    4.2691973e-02   -2.1557493e-05   -8.6612900e+02   -1.9709774e-07   -9.9347959e-07   -2.6502102e-03   -9.0067926e-07    8.4950032e+01
  -1.0443354e+02    3.9943632e+00    1.0726386e+00    3.4963208e+02    0.0000000e+00    2.7980748e-04    3.3854369e+02    3.9974625e+02    3.2584801e+02    4.6000000e+02    4.6000000e+02    4.6000000e+02    2.4996432e+05    1.0449043e+02   -6.7115128e+02    5.3203910e-02   -8.1423810e+00    1.2960197e+04   -2.2851424e-03    0.0000000e+00    8.7358330e-05   -1.5229497e-05    4.2358094e-02   -2.8971349e-04   -8.6417461e+02   -1.5234123e-08   -9.4228150e-07   -2.6299474e-03   -9.4655986e-07    8.4833113e+01
  -1.0396174e+02    4.0122028e+00    1.0618341e+00    3.4442075e+02    0.0000000e+00    2.7838807e-04    3.3932829e+02    4.0191941e+02    3.2653131e+02    4.6000000e+02    4.6000000e+02    4.6000000e+02    2.5168282e+05    1.0460515e+02   -6.6440226e+02    5.2963305e-02   -8.1947625e+00    1.2990284e+04   -1.4317933e-03    0.0000000e+00    8.7816877e-05   -1.6618176e-05    4.1926099e-02   -1.8773065e-04   -8.6227238e+02   -8.8683363e-08   -1.0859544e-06   -2.6032920e-03   -1.0395014e-06    8.4634376e+01
  -1.0349235e+02    4.0357479e+00    1.0525418e+00    3.4003992e+02    0.0000000e+00    2.7714681e-04    3.4012170e+02    4.0337555e+02    3.2721779e+02    4.6000000e+02    4.6000000e+02    4.6000000e+02    2.5341801e+05    1.0477271e+02   -6.5789300e+02    5.2722724e-02   -8.2463699e+00    1.3020430e+04   -1.8841197e-03    0.0000000e+00    8.6993666e-05   -1.6945562e-05    4.1550167e-02   -2.3405815e-04   -8.6035136e+02   -8.7633499e-08   -1.2192916e-06   -2.5799422e-03   -1.0640271e-06    8.4479371e+01
  -1.0302529e+02    4.0588104e+00    1.0442962e+00    3.3621748e+02    0.0000000e+00    2.7603175e-04    3.4091772e+02    4.0482060e+02    3.2790755e+02    4.6000000e+02    4.6000000e+02    4.6000000e+02    2.5517225e+05    1.0497817e+02   -6.5158867e+02    5.2482153e-02   -8.2972239e+00    1.3050739e+04   -2.5655161e-04    0.0000000e+00    8.5440349e-05   -1.7002725e-05    4.1213902e-02   -2.7042761e-05   -8.5841776e+02   -2.0193836e-07   -1.3027917e-06   -2.5589446e-03   -1.0680835e-06    8.4358449e+01
  -1.0256053e+02    4.0815561e+00    1.0373438e+00    3.3311234e+02    0.0000000e+00    2.7506747e-04    3.4175915e+02    4.0627638e+02    3.2859982e+02    4.6000000e+02    4.6000000e+02    4.6000000e+02    2.5696988e+05    1.0523124e+02   -6.4524546e+02    5.2241616e-02   -8.3473385e+00    1.3082443e+04   -2.0598180e-04    0.0000000e+00    8.6913850e-05   -1.7077800e-05    4.0920560e-02   -3.7049766e-05   -8.5655723e+02   -1.7450308e-07   -1.3312209e-06   -2.5408263e-03   -1.0689830e-06    8.4264293e+01
  -1.0209800e+02    4.1047035e+00    1.0302424e+00    3.2992820e+02    0.0000000e+00    2.7407744e-04    3.4254060e+02    4.0773157e+02    3.2929655e+02    4.6000000e+02    4.6000000e+02    4.6000000e+02    2.5876758e+05    1.0548183e+02   -6.3925718e+02    5.2001106e-02   -8.3967174e+00    1.3113315e+04   -1.6561674e-04    0.0000000e+00    8.6059755e-05   -1.6897992e-05    4.0629861e-02   -4.8985250e-07   -8.5462809e+02   -2.2738971e-07   -1.5272943e-06   -2.5229960e-03   -1.0776600e-06    8.4186925e+01
  -1.0163764e+02    4.1191765e+00    1.0195749e+00    3.2463933e+02    0.0000000e+00    2.7268507e-04    3.4316284e+02    4.0286441e+02    3.2999658e+02    4.6000000e+02    4.6000000e+02    4.6000000e+02    2.6058114e+05    1.0562993e+02   -6.3399076e+02    5.1760599e-02   -8.4454094e+00    1.3144144e+04   -2.4214891e-03    0.0000000e+00    8.5023795e-05   -1.5332023e-05    4.0241593e-02   -3.0225100e-04   -8.5266982e+02   -1.1225279e-07   -1.4812077e-06   -2.4988211e-03   -9.8395636e-07    8.4087312e+01
  -1.0117943e+02    4.1310885e+00    1.0097988e+00    3.2000429e+02    0.0000000e+00    2.7138109e-04    3.4396053e+02    4.0426082e+02    3.3070028e+02    4.6000000e+02    4.6000000e+02    4.6000000e+02    2.6239392e+05    1.0577936e+02   -6.2752440e+02    5.1520134e-02   -8.4934569e+00    1.3174095e+04    3.0713102e-03    0.0000000e+00    8.2894635e-05   -1.6174748e-05    3.9851593e-02    3.8595665e-04   -8.5064001e+02   -4.5392952e-07   -1.4510353e-06   -2.4745903e-03   -1.0384917e-06    8.3923916e+01
  -1.0072328e+02    4.1483067e+00    1.0015694e+00    3.1621879e+02    0.0000000e+00    2.7025267e-04    3.4476610e+02    4.0440081e+02    3.3140608e+02    4.6000000e+02    4.6000000e+02    4.6000000e+02    2.6424907e+05    1.0599191e+02   -6.2130606e+02    5.1279680e-02   -8.5408221e+00    1.3205316e+04    1.4333655e-02    0.0000000e+00    8.6080110e-05   -1.4171985e-05    3.9519099e-02    1.7462339e-03   -8.4867515e+02   -9.5600213e-07   -7.9220439e-07   -2.4545323e-03   -8.7382352e-07    8.3810070e+01
  -1.0026915e+02    4.1693558e+00    9.9468867e-01    3.1315061e+02    0.0000000e+00    2.6928764e-04    3.4558221e+02    4.0538170e+02    3.3211653e+02    4.6000000e+02    4.6000000e+02    4.6000000e+02    2.6613003e+05    1.0625627e+02   -6.1528560e+02    5.1039249e-02   -8.5875203e+00    1.3236957e+04    8.6489097e-03    0.0000000e+00    9.0835257e-05   -1.3489865e-05    3.9236522e-02    1.0485250e-03   -8.4672233e+02   -6.2043205e-07   -6.0483782e-07   -2.4373160e-03   -8.2118837e-07    8.3739306e+01
  -9.9817011e+01    4.1912409e+00    9.8876527e-01    3.1059865e+02    0.0000000e+00    2.6843582e-04    3.4641975e+02    4.0682444e+02    3.3283013e+02    4.6000000e+02    4.6000000e+02    4.6000000e+02    2.6803262e+05    1.0655730e+02   -6.0932279e+02    5.0798842e-02   -8.6335610e+00    1.3268795e+04    8.6053578e-03    0.0000000e+00    9.4287625e-05   -1.2715664e-05    3.8987664e-02    1.0507814e-03   -8.4476202e+02   -5.4375116e-07   -4.9093187e-07   -2.4222745e-03   -7.5946850e-07    8.3694108e+01
  -9.9366792e+01    4.2132173e+00    9.8370265e-01    3.0842531e+02    0.0000000e+00    2.6770685e-04    3.4730205e+02    4.0827541e+02    3.3354763e+02    4.6000000e+02    4.6000000e+02    4.6000000e+02    2.6995757e+05    1.0689846e+02   -6.0332119e+02    5.0558449e-02   -8.6789557e+00    1.3300846e+04    4.4771951e-03    0.0000000e+00    9.6286640e-05   -1.2656560e-05    3.8768534e-02    5.4870930e-04   -8.4279567e+02   -3.3333775e-07   -4.7895086e-07   -2.4089946e-03   -7.5219706e-07    8.3669449e+01
  -9.8918464e+01    4.2338100e+00    9.7631873e-01    3.0500543e+02    0.0000000e+00    2.6668614e-04    3.4799017e+02    4.0973334e+02    3.3427002e+02    4.6000000e+02    4.6000000e+02    4.6000000e+02    2.7190797e+05    1.0716565e+02   -5.9824415e+02    5.0318084e-02   -8.7237088e+00    1.3333251e+04    3.9883505e-03    0.0000000e+00    9.5617516e-05   -1.5685219e-05    3.8493888e-02    4.7757479e-04   -8.4083578e+02   -4.2589780e-07   -5.3816233e-07   -2.3919227e-03   -9.6916507e-07    8.3652571e+01
  -9.8471966e+01    4.2376910e+00    9.7059426e-01    3.0252999e+02    0.0000000e+00    2.6584734e-04    3.4868752e+02    4.0822668e+02    3.3499653e+02    4.6000000e+02    4.6000000e+02    4.6000000e+02    2.7383482e+05    1.0749242e+02   -5.9330253e+02    5.0077732e-02   -8.7679336e+00    1.3363597e+04   -1.8175286e-03    0.0000000e+00    9.2927265e-05   -1.4961657e-05    3.8276793e-02   -2.0341497e-04   -8.3870333e+02   -1.5936166e-07   -9.0395501e-07   -2.3783362e-03   -9.2505490e-07    8.3680962e+01
  -9.8027267e+01    4.2536122e+00    9.6307332e-01    2.9911915e+02    0.0000000e+00    2.6480637e-04    3.4952354e+02    4.0976712e+02    3.3572547e+02    4.6000000e+02    4.6000000e+02    4.6000000e+02    2.7589294e+05    1.0774746e+02   -5.8724744e+02    4.9837404e-02   -8.8115765e+00    1.3399421e+04   -1.5644239e-04    0.0000000e+00    9.8324660e-05   -1.8702139e-05    3.7975909e-02   -8.7109056e-05   -8.3692905e+02   -1.7445365e-07   -1.1427445e-06   -2.3595491e-03   -1.1706827e-06    8.3600409e+01
  -9.7584316e+01    4.2716080e+00    9.5673652e-01    2.9632615e+02    0.0000000e+00    2.6389445e-04    3.5035380e+02    4.0998420e+02    3.3646255e+02    4.6000000e+02    4.6000000e+02    4.6000000e+02    2.7789328e+05    1.0804809e+02   -5.8141859e+02    4.9597095e-02   -8.8546159e+00    1.3431494e+04    6.6804068e-03    0.0000000e+00    9.2236653e-05   -1.7055816e-05    3.7720977e-02    8.5292865e-04   -8.3488501e+02   -5.8152030e-07   -1.0535536e-06   -2.3437127e-03   -1.0583009e-06    8.3559870e+01
  -9.7143069e+01    4.2913708e+00    9.5151976e-01    2.9413851e+02    0.0000000e+00    2.6312417e-04    3.5119714e+02    4.1141059e+02    3.3720141e+02    4.6000000e+02    4.6000000e+02    4.6000000e+02    2.7993529e+05    1.0839519e+02   -5.7571528e+02    4.9356800e-02   -8.8970661e+00    1.3464638e+04   -3.9735549e-03    0.0000000e+00    9.1366716e-05   -1.6544715e-05    3.7506647e-02   -4.8190739e-04   -8.3289006e+02    2.7115976e-08   -9.3071823e-07   -2.3302502e-03   -1.0307069e-06    8.3555674e+01
  -9.6703497e+01    4.3116048e+00    9.4728007e-01    2.9245530e+02    0.0000000e+00    2.6247767e-04    3.5207731e+02    4.1284200e+02    3.3794239e+02    4.6000000e+02    4.6000000e+02    4.6000000e+02    2.8202782e+05    1.0878672e+02   -5.6996854e+02    4.9116535e-02   -8.9389380e+00    1.3499252e+04    8.0758154e-04    0.0000000e+00    9.4102217e-05   -1.7510645e-05    3.7325071e-02    8.1553407e-05   -8.3096584e+02   -1.7689966e-07   -8.1776369e-07   -2.3191187e-03   -1.0923668e-06    8.3577207e+01
  -9.6265535e+01    4.3303538e+00    9.4357169e-01    2.9097814e+02    0.0000000e+00    2.6190959e-04    3.5299194e+02    4.1425874e+02    3.3869200e+02    4.6000000e+02    4.6000000e+02    4.6000000e+02    2.8410195e+05    1.0920259e+02   -5.6415717e+02    4.8876273e-02   -8.9802309e+00    1.3532010e+04    9.6869773e-03    0.0000000e+00    9.2454721e-05   -1.5661677e-05    3.7160244e-02    1.1733020e-03   -8.2890604e+02   -7.0091032e-07   -5.9234744e-07   -2.3090829e-03   -9.5928655e-07    8.3608527e+01
  -9.5829177e+01    4.3454829e+00    9.3483528e-01    2.8680401e+02    0.0000000e+00    2.6070135e-04    3.5354911e+02    4.1159098e+02    3.3944364e+02    4.6000000e+02    4.6000000e+02    4.6000000e+02    2.8622183e+05    1.0945020e+02   -5.6000566e+02    4.8636042e-02   -9.0209445e+00    1.3565975e+04    4.6407204e-03    0.0000000e+00    9.3563149e-05   -1.4414508e-05    3.6863276e-02    5.2764758e-04   -8.2690455e+02   -4.8849751e-07   -6.0635952e-07   -2.2906252e-03   -8.7797479e-07    8.3629966e+01
  -9.5394356e+01    4.3503727e+00    9.3152703e-01    2.8557706e+02    0.0000000e+00    2.6018641e-04    3.5439879e+02    4.1292901e+02    3.4019962e+02    4.6000000e+02    4.6000000e+02    4.6000000e+02    2.8832729e+05    1.0988222e+02   -5.5462550e+02    4.8395828e-02   -9.0612484e+00    1.3598271e+04   -8.0619544e-03    0.0000000e+00    9.2893685e-05   -1.4497952e-05    3.6719166e-02   -9.2709510e-04   -8.2476288e+02    3.0442106e-07   -6.4661929e-07   -2.2817495e-03   -8.9756100e-07    8.3696561e+01
  -9.4961038e+01    4.3608014e+00    9.2551939e-01    2.8297603e+02    0.0000000e+00    2.5931345e-04    3.5525673e+02    4.1433140e+02    3.4095969e+02    4.6000000e+02    4.6000000e+02    4.6000000e+02    2.9053821e+05    1.1022256e+02   -5.4886942e+02    4.8155622e-02   -9.1009957e+00    1.3634533e+04   -1.3114604e-03    0.0000000e+00    9.9073001e-05   -1.5194462e-05    3.6480668e-02   -2.0589880e-04   -8.2286243e+02   -9.7599911e-08   -7.0690647e-07   -2.2670949e-03   -9.4060003e-07    8.3683446e+01
  -9.4529204e+01    4.3798515e+00    9.2080243e-01    2.8103145e+02    0.0000000e+00    2.5859753e-04    3.5612993e+02    4.1567014e+02    3.4172504e+02    4.6000000e+02    4.6000000e+02    4.6000000e+02    2.9274688e+05    1.1061616e+02   -5.4321938e+02    4.7915445e-02   -9.1401978e+00    1.3669664e+04    1.9416637e-04    0.0000000e+00    9.6559907e-05   -1.4160214e-05    3.6289039e-02    3.8462343e-05   -8.2087624e+02   -2.1831617e-07   -6.8105928e-07   -2.2551574e-03   -8.7497387e-07    8.3709866e+01
  -9.4098795e+01    4.4001099e+00    9.1696312e-01    2.7953083e+02    0.0000000e+00    2.5799639e-04    3.5700464e+02    4.1707413e+02    3.4249464e+02    4.6000000e+02    4.6000000e+02    4.6000000e+02    2.9497806e+05    1.1104932e+02   -5.3773195e+02    4.7675285e-02   -9.1788690e+00    1.3704811e+04    2.1056219e-03    0.0000000e+00    9.3873638e-05   -1.5335308e-05    3.6130648e-02    2.4899769e-04   -8.1886227e+02   -2.8703369e-07   -5.0276121e-07   -2.2451622e-03   -9.5786795e-07    8.3768063e+01
  -9.3669779e+01    4.4187957e+00    9.1429139e-01    2.7864629e+02    0.0000000e+00    2.5754080e-04    3.5795078e+02    4.1847170e+02    3.4326874e+02    4.6000000e+02    4.6000000e+02    4.6000000e+02    2.9723598e+05    1.1153157e+02   -5.3198663e+02    4.7435131e-02   -9.2170165e+00    1.3740151e+04    1.2528768e-02    0.0000000e+00    9.6520683e-05   -1.3924938e-05    3.6005905e-02    1.4310319e-03   -8.1683520e+02   -8.2172312e-07   -2.6309517e-07   -2.2376711e-03   -8.4448664e-07    8.3842112e+01
  -9.3242139e+01    4.4389427e+00    9.1044824e-01    2.7719323e+02    0.0000000e+00    2.5692296e-04    3.5876090e+02    4.1990038e+02    3.4404785e+02    4.6000000e+02    4.6000000e+02    4.6000000e+02    2.9952502e+05    1.1197364e+02   -5.2688952e+02    4.7195005e-02   -9.2546317e+00    1.3775875e+04   -3.8781414e-03    0.0000000e+00    9.5320802e-05   -1.4018504e-05    3.5856139e-02   -4.3922160e-04   -8.1481709e+02    3.4796766e-08   -2.4698762e-07   -2.2282496e-03   -8.5781273e-07    8.3931139e+01
  -9.2815820e+01    4.4446232e+00    9.0316110e-01    2.7370813e+02    0.0000000e+00    2.5590752e-04    3.5943562e+02    4.1811634e+02    3.4483201e+02    4.6000000e+02    4.6000000e+02    4.6000000e+02    3.0183681e+05    1.1231075e+02   -5.2251207e+02    4.6954896e-02   -9.2917625e+00    1.3811572e+04    5.1291960e-03    0.0000000e+00    9.7064902e-05   -1.5910938e-05    3.5608916e-02    5.7802726e-04   -8.1276003e+02   -5.1304705e-07    9.3674031e-08   -2.2129428e-03   -9.8913012e-07    8.3989785e+01
  -9.2390790e+01    4.4507654e+00    8.9713350e-01    2.7106256e+02    0.0000000e+00    2.5504179e-04    3.6032925e+02    4.2012589e+02    3.4562131e+02    4.6000000e+02    4.6000000e+02    4.6000000e+02    3.0418529e+05    1.1266368e+02   -5.1663537e+02    4.6714799e-02   -9.3284583e+00    1.3847862e+04   -9.3330411e-03    0.0000000e+00    9.7695618e-05   -1.7358233e-05    3.5367334e-02   -1.0240872e-03   -8.1072882e+02    2.7754680e-07   -1.4866640e-07   -2.1980263e-03   -1.1047984e-06    8.3976878e+01
  -9.1967022e+01    4.4617725e+00    8.9197332e-01    2.6888017e+02    0.0000000e+00    2.5427156e-04    3.6120255e+02    4.2151732e+02    3.4641589e+02    4.6000000e+02    4.6000000e+02    4.6000000e+02    3.0656453e+05    1.1306499e+02   -5.1108506e+02    4.6474717e-02   -9.3646447e+00    1.3884450e+04   -4.5220778e-03    0.0000000e+00    9.6783521e-05   -1.5640168e-05    3.5165502e-02   -5.0086815e-04   -8.0869465e+02   -4.3029391e-08   -2.4806493e-07   -2.1854094e-03   -9.9973934e-07    8.4009830e+01
  -9.1544487e+01    4.4779663e+00    8.8850069e-01    2.6756955e+02    0.0000000e+00    2.5371186e-04    3.6211382e+02    4.2290945e+02    3.4721578e+02    4.6000000e+02    4.6000000e+02    4.6000000e+02    3.0897607e+05    1.1354161e+02   -5.0554683e+02    4.6234657e-02   -9.4003389e+00    1.3921387e+04   -7.2831057e-04    0.0000000e+00    9.6350933e-05   -1.5862534e-05    3.5022470e-02   -8.6130923e-05   -8.0666129e+02   -2.6811687e-07   -4.7378288e-07   -2.1764573e-03   -1.0215806e-06    8.4091136e+01
  -9.1123141e+01    4.4932834e+00    8.8589229e-01    2.6671977e+02    0.0000000e+00    2.5325862e-04    3.6304284e+02    4.2429625e+02    3.4802100e+02    4.6000000e+02    4.6000000e+02    4.6000000e+02    3.1141729e+05    1.1405857e+02   -5.0002861e+02    4.5994613e-02   -9.4355440e+00    1.3958531e+04    8.6994631e-04    0.0000000e+00    9.3168598e-05   -1.7013074e-05    3.4910335e-02    9.8640536e-05   -8.0461255e+02   -3.8557353e-07   -5.9963846e-07   -2.1691150e-03   -1.1051192e-06    8.4198735e+01
  -9.0702955e+01    4.5115228e+00    8.8427631e-01    2.6636077e+02    0.0000000e+00    2.5293594e-04    3.6402576e+02    4.2569314e+02    3.4883163e+02    4.6000000e+02    4.6000000e+02    4.6000000e+02    3.1389215e+05    1.1462563e+02   -4.9435610e+02    4.5754585e-02   -9.4702604e+00    1.3996037e+04   -5.3154136e-04    0.0000000e+00    9.3758761e-05   -1.7328782e-05    3.4829609e-02   -5.7177504e-05   -8.0256548e+02   -2.3251153e-07   -6.8540616e-07   -2.1640858e-03   -1.1308449e-06    8.4327471e+01
  -9.0283896e+01    4.5280786e+00    8.7880371e-01    2.6389010e+02    0.0000000e+00    2.5212580e-04    3.6469589e+02    4.2201113e+02    3.4964782e+02    4.6000000e+02    4.6000000e+02    4.6000000e+02    3.1640212e+05    1.1505897e+02   -4.9028351e+02    4.5514567e-02   -9.5044801e+00    1.4033947e+04    7.0316884e-04    0.0000000e+00    9.2745011e-05   -2.0057431e-05    3.4650471e-02    7.3920688e-05   -8.0052165e+02   -2.9504119e-07   -5.0391146e-07   -2.1528099e-03   -1.3155423e-06    8.4462318e+01
  -8.9865945e+01    4.5247132e+00    8.7624775e-01    2.6301004e+02    0.0000000e+00    2.5168853e-04    3.6552392e+02    4.2328249e+02    3.5047108e+02    4.6000000e+02    4.6000000e+02    4.6000000e+02    3.1889420e+05    1.1560366e+02   -4.8550424e+02    4.5274570e-02   -9.5383605e+00    1.4069899e+04   -2.2124767e-03    0.0000000e+00    9.3323716e-05   -1.7444659e-05    3.4554927e-02   -2.1200793e-04   -7.9831703e+02   -2.0761225e-07   -6.0723545e-07   -2.1470583e-03   -1.1542722e-06    8.4629643e+01
  -8.9449062e+01    4.5309830e+00    8.7149810e-01    2.6105589e+02    0.0000000e+00    2.5096829e-04    3.6646367e+02    4.2464512e+02    3.5129522e+02    4.6000000e+02    4.6000000e+02    4.6000000e+02    3.2150987e+05    1.1605012e+02   -4.7971068e+02    4.5034590e-02   -9.5717801e+00    1.4110115e+04    3.5100495e-03    0.0000000e+00    9.7184681e-05   -1.6868487e-05    3.4364733e-02    3.2956711e-04   -7.9636388e+02   -4.4299734e-07   -5.5042592e-07   -2.1352295e-03   -1.1016586e-06    8.4677132e+01
  -8.9033215e+01    4.5437887e+00    8.6797334e-01    2.5969167e+02    0.0000000e+00    2.5039961e-04    3.6739760e+02    4.2585049e+02    3.5212764e+02    4.6000000e+02    4.6000000e+02    4.6000000e+02    3.2412606e+05    1.1656261e+02   -4.7415873e+02    4.4794625e-02   -9.6047289e+00    1.4149135e+04    3.3883793e-04    0.0000000e+00    9.4659768e-05   -1.6163013e-05    3.4224247e-02    6.2074367e-05   -7.9431513e+02   -2.7687156e-07   -5.2257825e-07   -2.1264367e-03   -1.0533009e-06    8.4777227e+01
  -8.8618375e+01    4.5588152e+00    8.6543675e-01    2.5886699e+02    0.0000000e+00    2.4995342e-04    3.6835255e+02    4.2725244e+02    3.5296595e+02    4.6000000e+02    4.6000000e+02    4.6000000e+02    3.2677376e+05    1.1712143e+02   -4.6861461e+02    4.4554676e-02   -9.6372142e+00    1.4188304e+04   -5.5873975e-04    0.0000000e+00    9.2390932e-05   -1.5963539e-05    3.4118483e-02   -4.8667339e-05   -7.9224946e+02   -2.0598272e-07   -5.0740467e-07   -2.1196748e-03   -1.0392477e-06    8.4907229e+01
  -8.8204513e+01    4.5751069e+00    8.6391814e-01    2.5857562e+02    0.0000000e+00    2.4963470e-04    3.6933437e+02    4.2865228e+02    3.5380986e+02    4.6000000e+02    4.6000000e+02    4.6000000e+02    3.2945601e+05    1.1773017e+02   -4.6303322e+02    4.4314742e-02   -9.6692355e+00    1.4227732e+04   -5.2550910e-04    0.0000000e+00    9.2065971e-05   -1.5729417e-05    3.4047336e-02   -5.4778785e-05   -7.9017283e+02   -2.0031688e-07   -4.8611403e-07   -2.1151985e-03   -1.0224529e-06    8.5068523e+01
  -8.7791601e+01    4.5901037e+00    8.6300105e-01    2.5854323e+02    0.0000000e+00    2.4940524e-04    3.7036354e+02    4.3006265e+02    3.5465703e+02    4.6000000e+02    4.6000000e+02    4.6000000e+02    3.3220030e+05    1.1837968e+02   -4.5730762e+02    4.4074820e-02   -9.7007909e+00    1.4268575e+04   -3.0791924e-04    0.0000000e+00    9.4153215e-05   -1.6682078e-05    3.3996611e-02   -4.8962238e-05   -7.8814999e+02   -2.1465783e-07   -6.4767918e-07   -2.1120747e-03   -1.0916742e-06    8.5247385e+01
  -8.7615897e+01    4.5994251e+00    8.6098736e-01    2.5754054e+02    0.0000000e+00    2.4922902e-04    3.7067152e+02    4.2915043e+02    3.5501459e+02    4.6000000e+02    4.6000000e+02    4.6000000e+02    3.3341683e+05    1.1860406e+02   -4.5554430e+02    4.3972569e-02   -9.7141270e+00    1.4287602e+04    2.7089077e-02    0.0000000e+00    9.8237800e-05   -1.4585943e-05    3.3932404e-02    2.7530205e-03   -7.8738857e+02   -1.5598824e-06   -1.0990261e-07   -2.1084698e-03   -9.1658559e-07    8.5327557e+01
  -8.7396269e+01    4.6089586e+00    8.5863640e-01    2.5648914e+02    0.0000000e+00    2.4884190e-04    3.7097943e+02    4.2954537e+02    3.5546971e+02    4.6000000e+02    4.6000000e+02    4.6000000e+02    3.3488910e+05    1.1889122e+02   -4.5386690e+02    4.3844626e-02   -9.7307162e+00    1.4308938e+04    2.9537536e-02    0.0000000e+00    9.6947022e-05   -1.5444813e-05    3.3867065e-02    3.1866007e-03   -7.8626647e+02   -1.6715016e-06    1.6263587e-07   -2.1045441e-03   -9.6103658e-07    8.5458668e+01
  -8.7121732e+01    4.6070382e+00    8.5765568e-01    2.5629556e+02    0.0000000e+00    2.4861523e-04    3.7159167e+02    4.3066855e+02    3.5604369e+02    4.6000000e+02    4.6000000e+02    4.6000000e+02    3.3672640e+05    1.1931400e+02   -4.5047264e+02    4.3684491e-02   -9.7513579e+00    1.4334894e+04    1.6876388e-03    0.0000000e+00    9.8284577e-05   -1.4836789e-05    3.3826451e-02    2.1895365e-04   -7.8478839e+02    8.4283394e-08    2.1951847e-08   -2.1024378e-03   -9.0566227e-07    8.5594143e+01
  -8.6778562e+01    4.6109865e+00    8.5385415e-01    2.5475537e+02    0.0000000e+00    2.4799320e-04    3.7238755e+02    4.3218468e+02    3.5676856e+02    4.6000000e+02    4.6000000e+02    4.6000000e+02    3.3908130e+05    1.1973018e+02   -4.4571220e+02    4.3484014e-02   -9.7769053e+00    1.4368898e+04   -1.0676075e-03    0.0000000e+00    1.0295131e-04   -1.4688658e-05    3.3677850e-02   -1.3632435e-04   -7.8304281e+02    1.1474406e-07   -1.1011750e-07   -2.0936535e-03   -8.8511310e-07    8.5660660e+01
  -8.6368793e+01    4.6206975e+00    8.5038230e-01    2.5341732e+02    0.0000000e+00    2.4740008e-04    3.7334933e+02    4.3067167e+02    3.5764256e+02    4.6000000e+02    4.6000000e+02    4.6000000e+02    3.4189202e+05    1.2028288e+02   -4.4011755e+02    4.3244187e-02   -9.8070366e+00    1.4408100e+04   -4.4405549e-04    0.0000000e+00    1.0306985e-04   -1.4346534e-05    3.3540777e-02   -3.3033873e-05   -7.8084741e+02   -1.1349478e-07   -1.5148005e-07   -2.0851963e-03   -8.6412131e-07    8.5780708e+01
  -8.5959780e+01    4.6294473e+00    8.4815490e-01    2.5273682e+02    0.0000000e+00    2.4699758e-04    3.7434037e+02    4.3207669e+02    3.5852264e+02    4.6000000e+02    4.6000000e+02    4.6000000e+02    3.4481129e+05    1.2090496e+02   -4.3451942e+02    4.3004336e-02   -9.8367309e+00    1.4450529e+04    1.0966866e-03    0.0000000e+00    1.0595366e-04   -1.4227266e-05    3.3449557e-02    8.1741586e-05   -7.7879986e+02   -2.4318544e-07   -1.5771988e-07   -2.0795603e-03   -8.4946591e-07    8.5946516e+01
  -8.5551565e+01    4.6414603e+00    8.4700336e-01    2.5261673e+02    0.0000000e+00    2.4672452e-04    3.7534610e+02    4.3347943e+02    3.5940761e+02    4.6000000e+02    4.6000000e+02    4.6000000e+02    3.4772588e+05    1.2157918e+02   -4.2894516e+02    4.2764499e-02   -9.8659822e+00    1.4491403e+04   -8.1464894e-04    0.0000000e+00    1.0473336e-04   -1.3116789e-05    3.3396447e-02   -6.2541114e-05   -7.7664971e+02   -1.4768085e-07   -4.4999416e-08   -2.0761846e-03   -7.7569645e-07    8.6147591e+01
  -8.5144120e+01    4.6539349e+00    8.4658656e-01    2.5276773e+02    0.0000000e+00    2.4657238e-04    3.7641607e+02    4.3489071e+02    3.6029487e+02    4.6000000e+02    4.6000000e+02    4.6000000e+02    3.5070393e+05    1.2230721e+02   -4.2314997e+02    4.2524678e-02   -9.8947874e+00    1.4533549e+04    1.5776543e-03    0.0000000e+00    1.0633010e-04   -1.2910372e-05    3.3367158e-02    1.5507410e-04   -7.7454274e+02   -2.3301408e-07   -1.4877362e-08   -2.0744730e-03   -7.5934942e-07    8.6368869e+01
  -8.4737418e+01    4.6636487e+00    8.4139693e-01    2.5039057e+02    0.0000000e+00    2.4577911e-04    3.7712868e+02    4.3631080e+02    3.6118563e+02    4.6000000e+02    4.6000000e+02    4.6000000e+02    3.5372860e+05    1.2284907e+02   -4.1920549e+02    4.2284871e-02   -9.9231461e+00    1.4576230e+04    1.4961509e-03    0.0000000e+00    1.0551333e-04   -1.0179682e-05    3.3208299e-02    1.5729818e-04   -7.7244218e+02   -3.0521856e-07   -6.1035513e-09   -2.0643059e-03   -5.7380356e-07    8.6568466e+01
  -8.4331434e+01    4.6525153e+00    8.3976641e-01    2.4989325e+02    0.0000000e+00    2.4549962e-04    3.7806110e+02    4.3797353e+02    3.6208386e+02    4.6000000e+02    4.6000000e+02    4.6000000e+02    3.5678248e+05    1.2354115e+02   -4.1418758e+02    4.2045079e-02   -9.9512158e+00    1.4618698e+04    2.0474504e-03    0.0000000e+00    1.0985358e-04   -9.9687933e-06    3.3150808e-02    1.9050419e-04   -7.7027546e+02   -8.7790284e-09   -3.7175772e-08   -2.0612033e-03   -5.4809845e-07    8.6809990e+01
  -8.3926142e+01    4.6605494e+00    8.3593685e-01    2.4836729e+02    0.0000000e+00    2.4489185e-04    3.7906201e+02    4.3981100e+02    3.6298983e+02    4.6000000e+02    4.6000000e+02    4.6000000e+02    3.5990511e+05    1.2412664e+02   -4.0844220e+02    4.1805302e-02   -9.9788671e+00    1.4662545e+04    1.0804916e-03    0.0000000e+00    1.1591491e-04   -9.7531574e-06    3.3002913e-02    1.0228519e-04   -7.6819917e+02   -4.2414110e-09   -1.1454346e-07   -2.0525638e-03   -5.2610234e-07    8.6938843e+01
  -8.3521515e+01    4.6743378e+00    8.3344547e-01    2.4749426e+02    0.0000000e+00    2.4445962e-04    3.8008214e+02    4.3769988e+02    3.6390337e+02    4.6000000e+02    4.6000000e+02    4.6000000e+02    3.6306564e+05    1.2478761e+02   -4.0274016e+02    4.1565539e-02   -1.0006088e+01    1.4706475e+04    2.7501360e-04    0.0000000e+00    1.1492966e-04   -1.3153028e-05    3.2905894e-02    1.8670364e-05   -7.6608516e+02   -1.4851425e-07   -1.3660598e-07   -2.0464829e-03   -7.5835230e-07    8.7119378e+01
  -8.3117527e+01    4.6890863e+00    8.3212542e-01    2.4727289e+02    0.0000000e+00    2.4416794e-04    3.8112648e+02    4.3910180e+02    3.6482422e+02    4.6000000e+02    4.6000000e+02    4.6000000e+02    3.6627093e+05    1.2550950e+02   -3.9701350e+02    4.1325791e-02   -1.0032880e+01    1.4750734e+04    5.5185394e-03    0.0000000e+00    1.1633745e-04   -1.2617888e-05    3.2849476e-02    5.4196420e-04   -7.6395762e+02   -4.2493875e-07   -8.7252554e-08   -2.0430703e-03   -7.1808128e-07    8.7337634e+01
  -8.2714154e+01    4.7030519e+00    8.3179349e-01    2.4756823e+02    0.0000000e+00    2.4400016e-04    3.8220049e+02    4.4051113e+02    3.6575224e+02    4.6000000e+02    4.6000000e+02    4.6000000e+02    3.6952296e+05    1.2628763e+02   -3.9120504e+02    4.1086057e-02   -1.0059237e+01    1.4795373e+04    3.3953285e-03    0.0000000e+00    1.1787727e-04   -1.2386232e-05    3.2827543e-02    3.3547348e-04   -7.6182190e+02   -3.2467190e-07   -5.0922104e-08   -2.0417994e-03   -6.9995334e-07    8.7587693e+01
  -8.2311370e+01    4.7192196e+00    8.3086523e-01    2.4750612e+02    0.0000000e+00    2.4375779e-04    3.8319053e+02    4.4193019e+02    3.6668759e+02    4.6000000e+02    4.6000000e+02    4.6000000e+02    3.7282796e+05    1.2705912e+02   -3.8594138e+02    4.0846338e-02   -1.0085154e+01    1.4840606e+04    2.1323352e-03    0.0000000e+00    1.1685235e-04   -1.2366502e-05    3.2797688e-02    2.0510837e-04   -7.5969563e+02   -3.8452173e-07   -1.8028668e-07   -2.0397515e-03   -6.9671204e-07    8.7860835e+01
  -8.1909149e+01    4.7183313e+00    8.2566221e-01    2.4492828e+02    0.0000000e+00    2.4301809e-04    3.8403427e+02    4.4334111e+02    3.6763031e+02    4.6000000e+02    4.6000000e+02    4.6000000e+02    3.7617481e+05    1.2766712e+02   -3.8147282e+02    4.0606633e-02   -1.0110681e+01    1.4885955e+04   -9.1015401e-04    0.0000000e+00    1.1739303e-04   -1.2270924e-05    3.2635121e-02   -7.4150190e-05   -7.5753548e+02   -1.4972524e-07   -5.1100267e-07   -2.0294921e-03   -7.1166620e-07    8.8068459e+01
  -8.1507467e+01    4.7052228e+00    8.2064919e-01    2.4269790e+02    0.0000000e+00    2.4229632e-04    3.8504559e+02    4.4470850e+02    3.6858070e+02    4.6000000e+02    4.6000000e+02    4.6000000e+02    3.7956914e+05    1.2824659e+02   -3.7569432e+02    4.0366943e-02   -1.0135871e+01    1.4931616e+04   -4.8963400e-03    0.0000000e+00    1.1731857e-04   -1.3056999e-05    3.2449566e-02   -4.6606444e-04   -7.5535707e+02    1.2748699e-07   -7.9866253e-08   -2.0179971e-03   -7.7074794e-07    8.8184809e+01
  -8.1106299e+01    4.7057438e+00    8.1736523e-01    2.4146927e+02    0.0000000e+00    2.4175517e-04    3.8608321e+02    4.4712748e+02    3.6953898e+02    4.6000000e+02    4.6000000e+02    4.6000000e+02    3.8303126e+05    1.2892029e+02   -3.6991450e+02    4.0127267e-02   -1.0160649e+01    1.4978346e+04    2.0690508e-03    0.0000000e+00    1.1562020e-04   -1.2230011e-05    3.2328758e-02    2.1115738e-04   -7.5323339e+02   -4.6174768e-07   -2.1439178e-07   -2.0102930e-03   -7.1115444e-07    8.8362534e+01
  -8.0705619e+01    4.7152776e+00    8.1578761e-01    2.4102172e+02    0.0000000e+00    2.4144543e-04    3.8715805e+02    4.4259735e+02    3.7050459e+02    4.6000000e+02    4.6000000e+02    4.6000000e+02    3.8654526e+05    1.2969666e+02   -3.6411493e+02    3.9887606e-02   -1.0185007e+01    1.5025480e+04    1.9330692e-03    0.0000000e+00    1.1292652e-04   -1.2905315e-05    3.2270806e-02    1.8222414e-04   -7.5109889e+02   -5.0392247e-07   -3.9870274e-07   -2.0064061e-03   -7.6696070e-07    8.8605032e+01
  -8.0305405e+01    4.7285320e+00    8.1516040e-01    2.4111840e+02    0.0000000e+00    2.4124858e-04    3.8825198e+02    4.4402429e+02    3.7147779e+02    4.6000000e+02    4.6000000e+02    4.6000000e+02    3.9011041e+05    1.3052660e+02   -3.5827801e+02    3.9647959e-02   -1.0208949e+01    1.5072955e+04   -7.0935487e-05    0.0000000e+00    1.0972233e-04   -1.3738796e-05    3.2246138e-02   -1.2825809e-06   -7.4894703e+02   -3.5118893e-07   -5.4566953e-07   -2.0044797e-03   -8.1712750e-07    8.8880868e+01
  -7.9905630e+01    4.7408430e+00    8.1570979e-01    2.4179352e+02    0.0000000e+00    2.4120809e-04    3.8941692e+02    4.4545170e+02    3.7245919e+02    4.6000000e+02    4.6000000e+02    4.6000000e+02    3.9372929e+05    1.3142960e+02   -3.5213334e+02    3.9408326e-02   -1.0232463e+01    1.5120834e+04    9.8595968e-04    0.0000000e+00    1.0980767e-04   -1.3345195e-05    3.2258741e-02    1.0325821e-04   -7.4678330e+02   -3.5843911e-07   -5.3268069e-07   -2.0051351e-03   -7.8905678e-07    8.9186636e+01
  -7.9506270e+01    4.7559529e+00    8.1426006e-01    2.4131107e+02    0.0000000e+00    2.4092953e-04    3.9042790e+02    4.4409515e+02    3.7344911e+02    4.6000000e+02    4.6000000e+02    4.6000000e+02    3.9741099e+05    1.3226178e+02   -3.4684838e+02    3.9168707e-02   -1.0255534e+01    1.5169427e+04   -3.5282121e-03    0.0000000e+00    1.1010528e-04   -1.1831571e-05    3.2218282e-02   -3.2831470e-04   -7.4463352e+02   -2.4502017e-08   -7.3233467e-07   -2.0024913e-03   -6.9620806e-07    8.9493268e+01
  -7.9107302e+01    4.7403391e+00    8.1142760e-01    2.4020256e+02    0.0000000e+00    2.4042623e-04    3.9123708e+02    4.4551647e+02    3.7444730e+02    4.6000000e+02    4.6000000e+02    4.6000000e+02    4.0112875e+05    1.3305214e+02   -3.4284124e+02    3.8929103e-02   -1.0278266e+01    1.5217672e+04   -1.0403364e-02    0.0000000e+00    1.0593284e-04   -1.8230702e-05    3.2155307e-02   -9.6552488e-04   -7.4240660e+02    4.6997373e-07   -9.8772673e-07   -1.9981042e-03   -1.1490059e-06    8.9841592e+01
  -7.8708700e+01    4.7372655e+00    8.0771224e-01    2.3870508e+02    0.0000000e+00    2.3985560e-04    3.9232808e+02    4.4698811e+02    3.7545407e+02    4.6000000e+02    4.6000000e+02    4.6000000e+02    4.0493017e+05    1.3375088e+02   -3.3677768e+02    3.8689514e-02   -1.0300683e+01    1.5267342e+04   -7.4005844e-05    0.0000000e+00    1.0649913e-04   -1.9034592e-05    3.2013215e-02    1.9226718e-06   -7.4025369e+02   -3.6392597e-07   -1.0283971e-06   -1.9893043e-03   -1.2087259e-06    9.0012233e+01
  -7.8310442e+01    4.7412942e+00    8.0544848e-01    2.3789246e+02    0.0000000e+00    2.3946089e-04    3.9344094e+02    4.4707484e+02    3.7646989e+02    4.6000000e+02    4.6000000e+02    4.6000000e+02    4.0878707e+05    1.3455779e+02   -3.3075440e+02    3.8449938e-02   -1.0322675e+01    1.5317321e+04    4.5780588e-04    0.0000000e+00    1.0742673e-04   -1.9998458e-05    3.1930546e-02    3.9644529e-05   -7.3808051e+02   -3.6416172e-07   -1.0674741e-06   -1.9842666e-03   -1.2776560e-06    9.0255667e+01
  -7.7912501e+01    4.7497282e+00    8.0429465e-01    2.3770657e+02    0.0000000e+00    2.3920038e-04    3.9458503e+02    4.4853874e+02    3.7749862e+02    4.6000000e+02    4.6000000e+02    4.6000000e+02    4.1274364e+05    1.3543547e+02   -3.2465202e+02    3.8210377e-02   -1.0344245e+01    1.5369217e+04    1.3461390e-03    0.0000000e+00    1.0797315e-04   -1.9972889e-05    3.1889243e-02    1.0971262e-04   -7.3597146e+02   -4.1039615e-07   -1.0428030e-06   -1.9816319e-03   -1.2796223e-06    9.0541603e+01
  -7.7514856e+01    4.7632643e+00    8.0414958e-01    2.3803664e+02    0.0000000e+00    2.3906541e-04    3.9574252e+02    4.4998497e+02    3.7852914e+02    4.6000000e+02    4.6000000e+02    4.6000000e+02    4.1669483e+05    1.3637273e+02   -3.1854159e+02    3.7970831e-02   -1.0365385e+01    1.5419072e+04   -5.3134357e-06    0.0000000e+00    1.0593329e-04   -2.1645673e-05    3.1884083e-02    1.4037797e-05   -7.3373254e+02   -3.4577347e-07   -1.1162455e-06   -1.9811821e-03   -1.4003995e-06    9.0865698e+01
  -7.7117481e+01    4.7782541e+00    8.0518067e-01    2.3894466e+02    0.0000000e+00    2.3909130e-04    3.9698624e+02    4.5144653e+02    3.7957587e+02    4.6000000e+02    4.6000000e+02    4.6000000e+02    4.2077849e+05    1.3739515e+02   -3.1200531e+02    3.7731298e-02   -1.0386086e+01    1.5471959e+04    9.1484821e-04    0.0000000e+00    1.1411669e-04   -2.0214687e-05    3.1915544e-02    5.5232124e-05   -7.3160608e+02   -3.2833446e-07   -9.6790756e-07   -1.9836746e-03   -1.2884815e-06    9.1220712e+01
  -7.6877823e+01    4.7865531e+00    8.0343189e-01    2.3804173e+02    0.0000000e+00    2.3885298e-04    3.9756991e+02    4.5114261e+02    3.8021239e+02    4.6000000e+02    4.6000000e+02    4.6000000e+02    4.2330929e+05    1.3792940e+02   -3.0909114e+02    3.7586770e-02   -1.0398408e+01    1.5505398e+04    1.3897005e-02    0.0000000e+00    1.0455018e-04   -1.8635804e-05    3.1873338e-02    1.2520418e-03   -7.3039103e+02   -1.3828745e-06   -7.8358070e-07   -1.9802847e-03   -1.1708141e-06    9.1436042e+01
  -7.6578250e+01    4.7797270e+00    8.0054764e-01    2.3677431e+02    0.0000000e+00    2.3837908e-04    3.9816601e+02    4.5244880e+02    3.8100728e+02    4.6000000e+02    4.6000000e+02    4.6000000e+02    4.2641670e+05    1.3853997e+02   -3.0620674e+02    3.7406045e-02   -1.0413622e+01    1.5544117e+04   -1.1428072e-02    0.0000000e+00    9.6311641e-05   -1.6644951e-05    3.1802990e-02   -9.6250874e-04   -7.2867276e+02    1.1802626e-07   -8.4983967e-07   -1.9753860e-03   -1.0665496e-06    9.1711197e+01
  -7.6203784e+01    4.7657693e+00    7.9692661e-01    2.3530588e+02    0.0000000e+00    2.3781038e-04    3.9924919e+02    4.5381484e+02    3.8200917e+02    4.6000000e+02    4.6000000e+02    4.6000000e+02    4.3033795e+05    1.3926123e+02   -3.0023762e+02    3.7180048e-02   -1.0432384e+01    1.5592280e+04    1.2049225e-03    0.0000000e+00    9.8774002e-05   -1.6150237e-05    3.1666412e-02    1.3001333e-04   -7.2649680e+02   -1.1528003e-07   -8.2699004e-07   -1.9671790e-03   -1.0236074e-06    9.1890940e+01
  -7.5807136e+01    4.7628168e+00    7.9437906e-01    2.3445952e+02    0.0000000e+00    2.3735847e-04    4.0041626e+02    4.5547237e+02    3.8308558e+02    4.6000000e+02    4.6000000e+02    4.6000000e+02    4.3462736e+05    1.4012262e+02   -2.9393826e+02    3.6940566e-02   -1.0451838e+01    1.5646263e+04    2.0151274e-03    0.0000000e+00    1.0313880e-04   -1.6390527e-05    3.1575208e-02    1.2785438e-04   -7.2432347e+02   -2.0151597e-07   -8.3579241e-07   -1.9617448e-03   -1.0219193e-06    9.2146359e+01
  -7.5410651e+01    4.7697658e+00    7.9332023e-01    2.3424163e+02    0.0000000e+00    2.3711978e-04    4.0160865e+02    4.5396639e+02    3.8416970e+02    4.6000000e+02    4.6000000e+02    4.6000000e+02    4.3898347e+05    1.4109263e+02   -2.8762442e+02    3.6701096e-02   -1.0470861e+01    1.5700635e+04    1.0832115e-03    0.0000000e+00    1.0444610e-04   -1.3537769e-05    3.1540596e-02    9.0776971e-05   -7.2213840e+02   -2.0347056e-07   -6.8840141e-07   -1.9596731e-03   -8.2394559e-07    9.2472164e+01
  -7.5014309e+01    4.7802671e+00    7.9324933e-01    2.3461220e+02    0.0000000e+00    2.3699579e-04    4.0283091e+02    4.5544078e+02    3.8526276e+02    4.6000000e+02    4.6000000e+02    4.6000000e+02    4.4340788e+05    1.4212411e+02   -2.8118221e+02    3.6461640e-02   -1.0489452e+01    1.5755407e+04    2.4113392e-03    0.0000000e+00    1.0661027e-04   -1.3082516e-05    3.1540010e-02    2.0311729e-04   -7.1993334e+02   -2.4422223e-07   -6.6568903e-07   -1.9597569e-03   -7.7978332e-07    9.2831146e+01
  -7.4618087e+01    4.7917599e+00    7.9421950e-01    2.3539326e+02    0.0000000e+00    2.3703314e-04    4.0411536e+02    4.5691878e+02    3.8636587e+02    4.6000000e+02    4.6000000e+02    4.6000000e+02    4.4790584e+05    1.4324428e+02   -2.7449807e+02    3.6222199e-02   -1.0507596e+01    1.5810717e+04    2.0910836e-04    0.0000000e+00    1.0880655e-04   -1.3076548e-05    3.1576427e-02    2.1145588e-05   -7.1771810e+02   -1.3969141e-07   -6.7474031e-07   -1.9621841e-03   -7.7171150e-07    9.3232917e+01
  -7.4221960e+01    4.8010759e+00    7.9285595e-01    2.3490177e+02    0.0000000e+00    2.3677506e-04    4.0521600e+02    4.5793371e+02    3.8747605e+02    4.6000000e+02    4.6000000e+02    4.6000000e+02    4.5244361e+05    1.4425628e+02   -2.6884955e+02    3.5982772e-02   -1.0525293e+01    1.5865331e+04    1.4280154e-03    0.0000000e+00    1.0498390e-04   -1.3618455e-05    3.1546678e-02    1.4570979e-04   -7.1543873e+02   -4.6244259e-07   -6.8020341e-07   -1.9600418e-03   -8.1531777e-07    9.3621398e+01
  -7.3825903e+01    4.7828429e+00    7.9076150e-01    2.3419505e+02    0.0000000e+00    2.3635577e-04    4.0617382e+02    4.5941497e+02    3.8860517e+02    4.6000000e+02    4.6000000e+02    4.6000000e+02    4.5712058e+05    1.4526221e+02   -2.6414745e+02    3.5743361e-02   -1.0542621e+01    1.5922681e+04   -1.2393001e-02    0.0000000e+00    1.0323364e-04   -1.4001945e-05    3.1511621e-02   -1.0992851e-03   -7.1322586e+02    2.7138456e-07   -7.1425983e-07   -1.9576033e-03   -8.6588602e-07    9.4059797e+01
  -7.3429894e+01    4.7746711e+00    7.8757651e-01    2.3299404e+02    0.0000000e+00    2.3584735e-04    4.0740234e+02    4.6133552e+02    3.8974211e+02    4.6000000e+02    4.6000000e+02    4.6000000e+02    4.6186890e+05    1.4615525e+02   -2.5748080e+02    3.5503963e-02   -1.0559618e+01    1.5980324e+04   -2.8503969e-03    0.0000000e+00    1.0685484e-04   -1.3464057e-05    3.1391753e-02   -2.2386950e-04   -7.1101969e+02    1.2526326e-07   -7.4712370e-07   -1.9504395e-03   -8.3336558e-07    9.4305753e+01
  -7.3033907e+01    4.7766089e+00    7.8577652e-01    2.3236539e+02    0.0000000e+00    2.3551823e-04    4.0863816e+02    4.6032320e+02    3.9088498e+02    4.6000000e+02    4.6000000e+02    4.6000000e+02    4.6665200e+05    1.4716978e+02   -2.5092491e+02    3.5264581e-02   -1.0576174e+01    1.6036953e+04   -5.4023911e-04    0.0000000e+00    1.0980095e-04   -1.0305461e-05    3.1331783e-02   -1.8517839e-05   -7.0873333e+02   -2.1761699e-08   -7.6514890e-07   -1.9469447e-03   -6.2464552e-07    9.4638589e+01
  -7.2637917e+01    4.7841215e+00    7.8491252e-01    2.3229026e+02    0.0000000e+00    2.3530364e-04    4.0989344e+02    4.6182088e+02    3.9204249e+02    4.6000000e+02    4.6000000e+02    4.6000000e+02    4.7155851e+05    1.4825470e+02   -2.4432742e+02    3.5025213e-02   -1.0592291e+01    1.6095571e+04    4.1018466e-03    0.0000000e+00    1.1115033e-04   -7.9754453e-06    3.1308493e-02    2.9893296e-04   -7.0649814e+02   -3.7845425e-07   -7.1304037e-07   -1.9454886e-03   -4.5238800e-07    9.5017115e+01
  -7.2241901e+01    4.7987821e+00    7.8551872e-01    2.3299224e+02    0.0000000e+00    2.3526946e-04    4.1119981e+02    4.6332575e+02    3.9321139e+02    4.6000000e+02    4.6000000e+02    4.6000000e+02    4.7655690e+05    1.4944272e+02   -2.3746125e+02    3.4785860e-02   -1.0607956e+01    1.6155020e+04    1.7624777e-03    0.0000000e+00    1.1580546e-04   -8.1532602e-06    3.1335928e-02    1.4258811e-04   -7.0426617e+02   -9.6807029e-08   -6.9498403e-07   -1.9474724e-03   -4.4588653e-07    9.5449785e+01
  -7.1845834e+01    4.8052700e+00    7.8700593e-01    2.3406840e+02    0.0000000e+00    2.3536519e-04    4.1257061e+02    4.6481955e+02    3.9439175e+02    4.6000000e+02    4.6000000e+02    4.6000000e+02    4.8163847e+05    1.5070770e+02   -2.3026753e+02    3.4546523e-02   -1.0623153e+01    1.6214947e+04   -1.2188984e-03    0.0000000e+00    1.1579905e-04   -8.3685779e-06    3.1394368e-02   -1.1259716e-04   -7.0201009e+02   -2.3345852e-07   -7.1192409e-07   -1.9509308e-03   -4.6368072e-07    9.5916428e+01
  -7.1449692e+01    4.8109186e+00    7.8094446e-01    2.3100306e+02    0.0000000e+00    2.3448897e-04    4.1348287e+02    4.6608034e+02    3.9558398e+02    4.6000000e+02    4.6000000e+02    4.6000000e+02    4.8682360e+05    1.5159675e+02   -2.2588714e+02    3.4307200e-02   -1.0637863e+01    1.6275972e+04   -5.3318397e-05    0.0000000e+00    1.1356639e-04   -1.2725110e-05    3.1224455e-02   -1.4690673e-06   -6.9977871e+02   -2.4819260e-07   -1.8019135e-08   -1.9399720e-03   -7.7400184e-07    9.6292579e+01
  -7.1053448e+01    4.7862316e+00    7.8248013e-01    2.3216987e+02    0.0000000e+00    2.3460277e-04    4.1476460e+02    4.6753933e+02    3.9678848e+02    4.6000000e+02    4.6000000e+02    4.6000000e+02    4.9206940e+05    1.5289619e+02   -2.1927096e+02    3.4067892e-02   -1.0652328e+01    1.6336598e+04   -3.2302491e-04    0.0000000e+00    1.2658665e-04   -1.7598608e-05    3.1292839e-02   -1.9247729e-05   -6.9745331e+02    4.3292854e-07   -3.4579595e-07   -1.9451107e-03   -1.0738087e-06    9.6818881e+01
  -7.0657078e+01    4.7723647e+00    7.7942335e-01    2.3101772e+02    0.0000000e+00    2.3409457e-04    4.1603610e+02    4.6903564e+02    3.9800569e+02    4.6000000e+02    4.6000000e+02    4.6000000e+02    4.9744799e+05    1.5392324e+02   -2.1252611e+02    3.3828600e-02   -1.0666337e+01    1.6399164e+04    8.8274245e-03    0.0000000e+00    1.3128415e-04   -2.4810732e-05    3.1189167e-02    7.0387026e-04   -6.9521592e+02   -8.1508518e-07   -9.3488324e-07   -1.9389634e-03   -1.5227872e-06    9.7149657e+01
  -7.0260557e+01    4.7766068e+00    7.7764878e-01    2.3033706e+02    0.0000000e+00    2.3378310e-04    4.1733229e+02    4.6720617e+02    3.9923535e+02    4.6000000e+02    4.6000000e+02    4.6000000e+02    5.0292731e+05    1.5507494e+02   -2.0574255e+02    3.3589323e-02   -1.0679892e+01    1.6462527e+04   -1.0836686e-02    0.0000000e+00    1.3049690e-04   -2.1536929e-05    3.1140223e-02   -8.4090402e-04   -6.9297869e+02    2.5842287e-07   -1.2005427e-06   -1.9359168e-03   -1.3379159e-06    9.7560681e+01
  -6.9863859e+01    4.7855725e+00    7.7765528e-01    2.3071050e+02    0.0000000e+00    2.3367469e-04    4.1869531e+02    4.6874537e+02    4.0047742e+02    4.6000000e+02    4.6000000e+02    4.6000000e+02    5.0850425e+05    1.5634014e+02   -1.9855384e+02    3.3350061e-02   -1.0692992e+01    1.6526513e+04    4.3854449e-03    0.0000000e+00    1.3300285e-04   -1.9906897e-05    3.1150394e-02    3.5061798e-04   -6.9071991e+02   -5.9374231e-07   -1.0518195e-06   -1.9366594e-03   -1.2253665e-06    9.8026231e+01
  -6.9466959e+01    4.7952125e+00    7.7874159e-01    2.3161343e+02    0.0000000e+00    2.3370885e-04    4.2009291e+02    4.7028500e+02    4.0173129e+02    4.6000000e+02    4.6000000e+02    4.6000000e+02    5.1418126e+05    1.5769712e+02   -1.9118643e+02    3.3110815e-02   -1.0705606e+01    1.6591137e+04   -4.9235358e-04    0.0000000e+00    1.3620746e-04   -1.9208276e-05    3.1200611e-02   -3.0160826e-05   -6.8844597e+02   -2.5657870e-07   -1.2436114e-06   -1.9398764e-03   -1.1648062e-06    9.8542268e+01
  -6.9069831e+01    4.7958655e+00    7.8026834e-01    2.3265558e+02    0.0000000e+00    2.3382276e-04    4.2156004e+02    4.7135678e+02    4.0300460e+02    4.6000000e+02    4.6000000e+02    4.6000000e+02    5.2003023e+05    1.5912136e+02   -1.8343291e+02    3.2871584e-02   -1.0717716e+01    1.6658629e+04    4.7716031e-03    0.0000000e+00    1.4029950e-04   -2.3330439e-05    3.1265942e-02    3.5427527e-04   -6.8624782e+02   -7.2987858e-07   -1.7006746e-06   -1.9440717e-03   -1.4716431e-06    9.9077456e+01
  -6.8672449e+01    4.8049979e+00    7.7208626e-01    2.2828080e+02    0.0000000e+00    2.3272183e-04    4.2249950e+02    4.7254316e+02    4.0428649e+02    4.6000000e+02    4.6000000e+02    4.6000000e+02    5.2594798e+05    1.6002550e+02   -1.7911263e+02    3.2632369e-02   -1.0729311e+01    1.6725590e+04   -2.2198981e-02    0.0000000e+00    1.3245175e-04   -2.3798575e-05    3.1027717e-02   -1.6677435e-03   -6.8400570e+02    8.7756521e-07   -1.9318995e-06   -1.9285904e-03   -1.5590156e-06    9.9456588e+01
  -6.8274786e+01    4.7673087e+00    7.7311307e-01    2.2908890e+02    0.0000000e+00    2.3279319e-04    4.2381857e+02    4.7403070e+02    4.0557674e+02    4.6000000e+02    4.6000000e+02    4.6000000e+02    5.3186267e+05    1.6143685e+02   -1.7234605e+02    3.2393171e-02   -1.0740678e+01    1.6789702e+04    2.7373629e-03    0.0000000e+00    1.3274739e-04   -2.6102835e-05    3.1086012e-02    2.4367206e-04   -6.8154821e+02   -7.2732992e-07   -1.7639671e-06   -1.9321911e-03   -1.6988618e-06    1.0003734e+02
  -6.7876815e+01    4.7566829e+00    7.7089940e-01    2.2833620e+02    0.0000000e+00    2.3239865e-04    4.2521863e+02    4.7579875e+02    4.0688574e+02    4.6000000e+02    4.6000000e+02    4.6000000e+02    5.3800670e+05    1.6266691e+02   -1.6490213e+02    3.2153988e-02   -1.0751568e+01    1.6858251e+04    1.9504758e-03    0.0000000e+00    1.3829972e-04   -2.7069955e-05    3.1016809e-02    1.0013247e-04   -6.7929937e+02   -5.5492122e-07   -1.8211964e-06   -1.9281603e-03   -1.7641373e-06    1.0044859e+02
  -6.7478511e+01    4.7576527e+00    7.7039215e-01    2.2840078e+02    0.0000000e+00    2.3223030e-04    4.2665231e+02    4.7435231e+02    4.0821502e+02    4.6000000e+02    4.6000000e+02    4.6000000e+02    5.4432931e+05    1.6404368e+02   -1.5730830e+02    3.1914821e-02   -1.0761955e+01    1.6929501e+04    2.8993342e-03    0.0000000e+00    1.3700898e-04   -2.4334976e-05    3.1015229e-02    1.9900665e-04   -6.7710385e+02   -4.6567665e-07   -1.8079476e-06   -1.9278157e-03   -1.5694882e-06    1.0094850e+02
  -6.7079846e+01    4.7644651e+00    7.7094773e-01    2.2906518e+02    0.0000000e+00    2.3218591e-04    4.2810876e+02    4.7592471e+02    4.0954809e+02    4.6000000e+02    4.6000000e+02    4.6000000e+02    5.5064671e+05    1.6549572e+02   -1.4956535e+02    3.1675670e-02   -1.0771838e+01    1.6997652e+04    7.9258072e-04    0.0000000e+00    1.2941254e-04   -2.2750967e-05    3.1051169e-02    1.3515414e-04   -6.7473993e+02   -5.1379800e-07   -1.6562262e-06   -1.9294686e-03   -1.4742706e-06    1.0148911e+02
  -6.6680791e+01    4.7709071e+00    7.7285324e-01    2.3036780e+02    0.0000000e+00    2.3233339e-04    4.2965019e+02    4.7681906e+02    4.1090600e+02    4.6000000e+02    4.6000000e+02    4.6000000e+02    5.5721584e+05    1.6708582e+02   -1.4134996e+02    3.1436536e-02   -1.0781189e+01    1.7070575e+04    2.2931813e-03    0.0000000e+00    1.3331777e-04   -2.3111094e-05    3.1135231e-02    1.1208077e-04   -6.7251900e+02   -3.9478733e-07   -1.6712693e-06   -1.9347528e-03   -1.5290212e-06    1.0209136e+02
  -6.6281320e+01    4.7824758e+00    7.7221316e-01    2.3024830e+02    0.0000000e+00    2.3215875e-04    4.3102121e+02    4.7850291e+02    4.1227447e+02    4.6000000e+02    4.6000000e+02    4.6000000e+02    5.6387041e+05    1.6854571e+02   -1.3417892e+02    3.1197419e-02   -1.0789988e+01    1.7143046e+04   -3.1257738e-02    0.0000000e+00    1.3895784e-04   -3.0560191e-05    3.1139026e-02   -2.2515909e-03   -6.7024411e+02    1.3060657e-06   -1.8344710e-06   -1.9353095e-03   -2.0634472e-06    1.0266584e+02
  -6.5881405e+01    4.7655946e+00    7.7021839e-01    2.2945719e+02    0.0000000e+00    2.3176544e-04    4.3219510e+02    4.8006340e+02    4.1365791e+02    4.6000000e+02    4.6000000e+02    4.6000000e+02    5.7062253e+05    1.6997682e+02   -1.2844246e+02    3.0958318e-02   -1.0798321e+01    1.7215367e+04    1.4090877e-02    0.0000000e+00    1.3968582e-04   -3.3987936e-05    3.1121325e-02    9.8588398e-04   -6.6789526e+02   -1.1905793e-06   -1.0145455e-06   -1.9340930e-03   -2.2755914e-06    1.0330310e+02
  -6.5481015e+01    4.7378569e+00    7.6544781e-01    2.2718630e+02    0.0000000e+00    2.3111559e-04    4.3361884e+02    4.7880225e+02    4.1505732e+02    4.6000000e+02    4.6000000e+02    4.6000000e+02    5.7752940e+05    1.7116049e+02   -1.2100493e+02    3.0719234e-02   -1.0806301e+01    1.7289184e+04    7.4263303e-03    0.0000000e+00    1.4322290e-04   -2.7082131e-05    3.0956311e-02    5.4442125e-04   -6.6556948e+02   -1.1478719e-06   -1.3121854e-06   -1.9241311e-03   -1.8003237e-06    1.0365853e+02
  -6.5080124e+01    4.7210463e+00    7.6330300e-01    2.2642361e+02    0.0000000e+00    2.3073908e-04    4.3511763e+02    4.8038216e+02    4.1647323e+02    4.6000000e+02    4.6000000e+02    4.6000000e+02    5.8458561e+05    1.7256216e+02   -1.1304123e+02    3.0480168e-02   -1.0813779e+01    1.7364230e+04    6.9366369e-03    0.0000000e+00    1.3821051e-04   -2.5142135e-05    3.0895488e-02    5.1737286e-04   -6.6325807e+02   -9.2318035e-07   -1.1575305e-06   -1.9198910e-03   -1.6581046e-06    1.0413056e+02
  -6.4678701e+01    4.7219216e+00    7.6247880e-01    2.2628007e+02    0.0000000e+00    2.3054490e-04    4.3664463e+02    4.8200915e+02    4.1790544e+02    4.6000000e+02    4.6000000e+02    4.6000000e+02    5.9179998e+05    1.7409826e+02   -1.0494952e+02    3.0241118e-02   -1.0820711e+01    1.7440657e+04    4.9760070e-05    0.0000000e+00    1.3307039e-04   -2.5533084e-05    3.0888005e-02    1.1130507e-05   -6.6096545e+02   -4.4902435e-07   -9.5021546e-07   -1.9189750e-03   -1.6824354e-06    1.0468320e+02
  -6.4276717e+01    4.7390512e+00    7.6329868e-01    2.2702833e+02    0.0000000e+00    2.3055079e-04    4.3821199e+02    4.8366059e+02    4.1935451e+02    4.6000000e+02    4.6000000e+02    4.6000000e+02    5.9916332e+05    1.7577634e+02   -9.6568672e+01    3.0002086e-02   -1.0827085e+01    1.7518087e+04   -7.9045890e-03    0.0000000e+00    1.3537949e-04   -2.4047303e-05    3.0939659e-02   -5.7272296e-04   -6.5866145e+02    1.4850979e-07   -1.0161149e-06   -1.9222693e-03   -1.5916369e-06    1.0531326e+02
  -6.3874141e+01    4.7435125e+00    7.6530969e-01    2.2833751e+02    0.0000000e+00    2.3072171e-04    4.3986044e+02    4.8528012e+02    4.2082014e+02    4.6000000e+02    4.6000000e+02    4.6000000e+02    6.0667008e+05    1.7757372e+02   -8.7672417e+01    2.9763072e-02   -1.0832880e+01    1.7596260e+04    3.7771072e-03    0.0000000e+00    1.3521171e-04   -2.2706910e-05    3.1032568e-02    2.8703712e-04   -6.5632361e+02   -5.6916170e-07   -8.7920392e-07   -1.9278221e-03   -1.4983710e-06    1.0598886e+02
  -6.3470943e+01    4.7458754e+00    7.5902040e-01    2.2509486e+02    0.0000000e+00    2.2981900e-04    4.4104472e+02    4.8365735e+02    4.2230294e+02    4.6000000e+02    4.6000000e+02    4.6000000e+02    6.1435353e+05    1.7887338e+02   -8.2041599e+01    2.9524076e-02   -1.0838076e+01    1.7676030e+04   -2.0405762e-03    0.0000000e+00    1.2934511e-04   -2.6151136e-05    3.0858920e-02   -1.3989435e-04   -6.5401145e+02   -2.8432603e-07   -1.8679088e-07   -1.9163941e-03   -1.7424621e-06    1.0651686e+02
  -6.3067092e+01    4.6954440e+00    7.5869000e-01    2.2501246e+02    0.0000000e+00    2.2977031e-04    4.4253483e+02    4.8572358e+02    4.2380411e+02    4.6000000e+02    4.6000000e+02    4.6000000e+02    6.2214376e+05    1.8058485e+02   -7.4331676e+01    2.9285097e-02   -1.0842931e+01    1.7755273e+04    1.6922100e-03    0.0000000e+00    1.4313706e-04   -3.0360197e-05    3.0878662e-02    1.6177817e-04   -6.5158122e+02   -3.9733457e-07   -6.3049621e-07   -1.9186549e-03   -1.9865913e-06    1.0719771e+02
  -6.2662555e+01    4.6829939e+00    7.5550585e-01    2.2368878e+02    0.0000000e+00    2.2926390e-04    4.4412311e+02    4.8745494e+02    4.2532397e+02    4.6000000e+02    4.6000000e+02    4.6000000e+02    6.3018674e+05    1.8208530e+02   -6.5891759e+01    2.9046137e-02   -1.0847262e+01    1.7838059e+04   -5.1839241e-03    0.0000000e+00    1.5677297e-04   -3.0843644e-05    3.0777196e-02   -4.1071618e-04   -6.4930454e+02   -2.3410577e-08   -8.3981471e-07   -1.9131887e-03   -2.0330153e-06    1.0767971e+02
  -6.2338926e+01    4.6809824e+00    7.5341403e-01    2.2279398e+02    0.0000000e+00    2.2892285e-04    4.4539087e+02    4.8883706e+02    4.2655423e+02    4.6000000e+02    4.6000000e+02    4.6000000e+02    6.3679127e+05    1.8336414e+02   -5.9231119e+01    2.8855286e-02   -1.0850368e+01    1.7906575e+04    1.9978154e-03    0.0000000e+00    1.4741138e-04   -2.7516018e-05    3.0725643e-02    1.0475598e-04   -6.4752252e+02   -3.3114403e-07   -8.1492977e-07   -1.9092713e-03   -1.7903180e-06    1.0812113e+02
  -6.1934389e+01    4.6967501e+00    7.5338984e-01    2.2308562e+02    0.0000000e+00    2.2883504e-04    4.4703912e+02    4.9052924e+02    4.2809924e+02    4.6000000e+02    4.6000000e+02    4.6000000e+02    6.4504182e+05    1.8515016e+02   -5.0353238e+01    2.8617132e-02   -1.0853638e+01    1.7988874e+04   -2.0906823e-03    0.0000000e+00    1.4940045e-04   -2.5076224e-05    3.0747548e-02   -7.0767562e-05   -6.4513913e+02   -1.5453245e-07   -6.2852706e-07   -1.9107552e-03   -1.6320679e-06    1.0876668e+02
  -6.1527764e+01    4.7027020e+00    7.5464660e-01    2.2406159e+02    0.0000000e+00    2.2889664e-04    4.4873444e+02    4.9221810e+02    4.2967304e+02    4.6000000e+02    4.6000000e+02    4.6000000e+02    6.5355343e+05    1.8707937e+02   -4.1144023e+01    2.8378223e-02   -1.0856293e+01    1.8074084e+04   -4.0078125e-03    0.0000000e+00    1.5393934e-04   -2.3696770e-05    3.0818371e-02   -3.2665716e-04   -6.4277723e+02   -1.4714709e-07   -6.0517827e-07   -1.9153030e-03   -1.5658974e-06    1.0948572e+02
  -6.1120330e+01    4.6973951e+00    7.5674208e-01    2.2538061e+02    0.0000000e+00    2.2908605e-04    4.5050431e+02    4.9392125e+02    4.3126451e+02    4.6000000e+02    4.6000000e+02    4.6000000e+02    6.6225880e+05    1.8912763e+02   -3.1450676e+01    2.8139335e-02   -1.0858297e+01    1.8160660e+04    4.8224508e-03    0.0000000e+00    1.5027148e-04   -2.2828641e-05    3.0922497e-02    3.2179707e-04   -6.4041441e+02   -5.9005109e-07   -5.0983300e-07   -1.9212918e-03   -1.4977225e-06    1.1025014e+02
  -6.0712051e+01    4.6839288e+00    7.4757583e-01    2.2025259e+02    0.0000000e+00    2.2791284e-04    4.5175313e+02    4.9470998e+02    4.3289255e+02    4.6000000e+02    4.6000000e+02    4.6000000e+02    6.7139323e+05    1.9049113e+02   -2.5845714e+01    2.7900466e-02   -1.0859641e+01    1.8254858e+04    1.5232819e-02    0.0000000e+00    1.4228043e-04   -2.0220134e-05    3.0654447e-02    9.0927078e-04   -6.3827554e+02   -1.3175832e-06   -2.1563834e-07   -1.9045993e-03   -1.3409675e-06    1.1078448e+02
  -6.0385428e+01    4.6477061e+00    7.4884322e-01    2.2113430e+02    0.0000000e+00    2.2801603e-04    4.5308862e+02    4.9618465e+02    4.3418232e+02    4.6000000e+02    4.6000000e+02    4.6000000e+02    6.7848508e+05    1.9212234e+02   -1.8620290e+01    2.7709755e-02   -1.0860560e+01    1.8321585e+04   -1.8301095e-02    0.0000000e+00    1.4276129e-04   -1.9421191e-05    3.0722814e-02   -1.0431595e-03   -6.3619424e+02    8.5593592e-07   -1.5267360e-07   -1.9089748e-03   -1.3174444e-06    1.1141803e+02
  -5.9977149e+01    4.6254138e+00    7.4582902e-01    2.1993906e+02    0.0000000e+00    2.2754108e-04    4.5477842e+02    4.9820941e+02    4.3581940e+02    4.6000000e+02    4.6000000e+02    4.6000000e+02    6.8764447e+05    1.9382759e+02   -9.5659207e+00    2.7471860e-02   -1.0861052e+01    1.8409502e+04   -5.4400242e-03    0.0000000e+00    1.4536488e-04   -1.9865133e-05    3.0632945e-02   -3.1607877e-04   -6.3377511e+02    2.7702495e-08   -2.7921642e-07   -1.9034248e-03   -1.3469568e-06    1.1196677e+02
  -5.9566315e+01    4.6262334e+00    7.4442279e-01    2.1952683e+02    0.0000000e+00    2.2726482e-04    4.5651828e+02    4.9719186e+02    4.3749031e+02    4.6000000e+02    4.6000000e+02    4.6000000e+02    6.9714856e+05    1.9573229e+02   -1.6905509e-01    2.7233047e-02   -1.0860894e+01    1.8501697e+04   -1.6859641e-02    0.0000000e+00    1.4810221e-04   -1.5517984e-05    3.0608846e-02   -1.0925214e-03   -6.3142752e+02    7.1911804e-07   -6.3473662e-07   -1.9020629e-03   -1.0604263e-06    1.1262588e+02
  -5.9154500e+01    4.6326095e+00    7.4442971e-01    2.1985242e+02    0.0000000e+00    2.2716902e-04    4.5829816e+02    4.9896109e+02    4.3918454e+02    4.6000000e+02    4.6000000e+02    4.6000000e+02    7.0687933e+05    1.9779298e+02    9.5228919e+00    2.6994255e-02   -1.0860064e+01    1.8595447e+04   -3.0185314e-02    0.0000000e+00    1.5656870e-04   -1.7934223e-05    3.0637884e-02   -1.9078525e-03   -6.2906675e+02    1.3880924e-06   -8.5560982e-07   -1.9042862e-03   -1.2337035e-06    1.1336871e+02
  -5.8741664e+01    4.6387613e+00    7.4571609e-01    2.2080972e+02    0.0000000e+00    2.2724300e-04    4.6012567e+02    5.0074721e+02    4.4090153e+02    4.6000000e+02    4.6000000e+02    4.6000000e+02    7.1684949e+05    2.0001065e+02    1.9591132e+01    2.6755484e-02   -1.0858526e+01    1.8690925e+04   -1.6603282e-02    0.0000000e+00    1.6341498e-04   -1.9266716e-05    3.0717768e-02   -1.0410983e-03   -6.2670409e+02    5.3390899e-07   -1.0060065e-06   -1.9095475e-03   -1.3251172e-06    1.1419132e+02
  -5.8327769e+01    4.6420545e+00    7.4750804e-01    2.2172422e+02    0.0000000e+00    2.2745197e-04    4.6202728e+02    5.0253823e+02    4.4264033e+02    4.6000000e+02    4.6000000e+02    4.6000000e+02    7.2704823e+05    2.0236893e+02    3.0111382e+01    2.6516734e-02   -1.0856252e+01    1.8787685e+04   -8.4768173e-03    0.0000000e+00    1.6619062e-04   -2.0071707e-05    3.0819161e-02   -5.2287124e-04   -6.2432653e+02    1.3247245e-07   -1.0123031e-06   -1.9160222e-03   -1.3772067e-06    1.1507348e+02
  -5.7912776e+01    4.6293075e+00    7.3793374e-01    2.1666573e+02    0.0000000e+00    2.2615892e-04    4.6338647e+02    5.0433908e+02    4.4440381e+02    4.6000000e+02    4.6000000e+02    4.6000000e+02    7.3750180e+05    2.0386306e+02    3.6285372e+01    2.6278005e-02   -1.0853242e+01    1.8886241e+04    1.0868181e-02    0.0000000e+00    1.5531230e-04   -1.9436815e-05    3.0530160e-02    6.5029751e-04   -6.2195120e+02   -1.1469221e-06   -5.1668640e-07   -1.8972193e-03   -1.3522344e-06    1.1562321e+02
  -5.7496643e+01    4.5690010e+00    7.3967943e-01    2.1778940e+02    0.0000000e+00    2.2634881e-04    4.6521542e+02    5.0634249e+02    4.4619233e+02    4.6000000e+02    4.6000000e+02    4.6000000e+02    7.4814737e+05    2.0624750e+02    4.6368034e+01    2.6039300e-02   -1.0849816e+01    1.8984821e+04    9.4280102e-03    0.0000000e+00    1.5974674e-04   -1.7409942e-05    3.0631925e-02    5.6243534e-04   -6.1947554e+02   -7.8955237e-07   -3.4178749e-07   -1.9036854e-03   -1.2071609e-06    1.1654506e+02
  -5.7079327e+01    4.5472502e+00    7.3719417e-01    2.1694167e+02    0.0000000e+00    2.2590913e-04    4.6708646e+02    5.0820087e+02    4.4801453e+02    4.6000000e+02    4.6000000e+02    4.6000000e+02    7.5927363e+05    2.0832162e+02    5.6542663e+01    2.5800622e-02   -1.0845657e+01    1.9090553e+04    1.1125440e-03    0.0000000e+00    1.6363816e-04   -1.6384729e-05    3.0572796e-02    5.6963872e-05   -6.1724128e+02   -2.9535986e-07   -2.6054916e-07   -1.9000893e-03   -1.1363646e-06    1.1723119e+02
  -5.6660777e+01    4.5517219e+00    7.3641511e-01    2.1680967e+02    0.0000000e+00    2.2571437e-04    4.6898732e+02    5.0758452e+02    4.4985519e+02    4.6000000e+02    4.6000000e+02    4.6000000e+02    7.7055920e+05    2.1060566e+02    6.7005147e+01    2.5561961e-02   -1.0840740e+01    1.9195093e+04   -4.2266205e-03    0.0000000e+00    1.6356681e-04   -1.0253454e-05    3.0581665e-02   -2.3898353e-04   -6.1489714e+02   -4.9543669e-08   -2.3055692e-07   -1.9008291e-03   -7.0109513e-07    1.1803591e+02
  -5.6240960e+01    4.5599644e+00    7.3677340e-01    2.1728145e+02    0.0000000e+00    2.2567039e-04    4.7092785e+02    5.0944010e+02    4.5171912e+02    4.6000000e+02    4.6000000e+02    4.6000000e+02    7.8210029e+05    2.1303461e+02    7.7777149e+01    2.5323324e-02   -1.0835048e+01    1.9300706e+04    9.0326061e-03    0.0000000e+00    1.6170089e-04   -9.0822465e-06    3.0635322e-02    5.1842157e-04   -6.1250993e+02   -8.5593878e-07   -1.7577810e-07   -1.9039679e-03   -6.1650545e-07    1.1891504e+02
  -5.5819830e+01    4.5646329e+00    7.3866988e-01    2.1844031e+02    0.0000000e+00    2.2584909e-04    4.7295769e+02    5.1130853e+02    4.5361103e+02    4.6000000e+02    4.6000000e+02    4.6000000e+02    7.9394791e+05    2.1568235e+02    8.9230097e+01    2.5084709e-02   -1.0828537e+01    1.9408461e+04    6.1838775e-04    0.0000000e+00    1.6246398e-04   -8.7123919e-06    3.0748728e-02    2.6618872e-05   -6.1012424e+02   -3.7068829e-07   -1.6394455e-07   -1.9108560e-03   -5.8811408e-07    1.1989323e+02
  -5.5397342e+01    4.5752445e+00    7.3739864e-01    2.1803243e+02    0.0000000e+00    2.2559087e-04    4.7479801e+02    5.1319674e+02    4.5553124e+02    4.6000000e+02    4.6000000e+02    4.6000000e+02    8.0611232e+05    2.1809519e+02    9.9287940e+01    2.4846120e-02   -1.0821167e+01    1.9518399e+04   -3.9733205e-03    0.0000000e+00    1.6001959e-04   -7.3258848e-06    3.0753796e-02   -2.3297185e-04   -6.0775093e+02   -5.4085421e-08   -3.2673428e-07   -1.9110061e-03   -4.9688652e-07    1.2079352e+02
  -5.4973448e+01    4.5540968e+00    7.2736618e-01    2.1229729e+02    0.0000000e+00    2.2437357e-04    4.7642853e+02    5.1508261e+02    4.5747970e+02    4.6000000e+02    4.6000000e+02    4.6000000e+02    8.1856041e+05    2.1993006e+02    1.0673855e+02    2.4607564e-02   -1.0813062e+01    1.9629507e+04    7.6157893e-03    0.0000000e+00    1.5825980e-04   -1.0221788e-05    3.0447233e-02    5.0215929e-04   -6.0533269e+02   -7.5980916e-07    6.0511989e-07   -1.8915043e-03   -6.9971620e-07    1.2142964e+02
  -5.4548083e+01    4.4856849e+00    7.2321570e-01    2.1055106e+02    0.0000000e+00    2.2376232e-04    4.7842300e+02    5.1692303e+02    4.5945846e+02    4.6000000e+02    4.6000000e+02    4.6000000e+02    8.3130445e+05    2.2208019e+02    1.1745747e+02    2.4369024e-02   -1.0804455e+01    1.9741868e+04   -1.9673455e-02    0.0000000e+00    1.7239520e-04   -5.8060706e-06    3.0309815e-02   -1.1145539e-03   -6.0285867e+02    5.5933506e-07    6.6241533e-07   -1.8837036e-03   -4.8502061e-07    1.2207845e+02
  -5.4121214e+01    4.4426719e+00    7.2077412e-01    2.0968530e+02    0.0000000e+00    2.2333871e-04    4.8046168e+02    5.1885452e+02    4.6146533e+02    4.6000000e+02    4.6000000e+02    4.6000000e+02    8.4447023e+05    2.2450632e+02    1.2862087e+02    2.4130508e-02   -1.0795004e+01    1.9858243e+04   -2.1412055e-02    0.0000000e+00    1.8396058e-04   -1.1945838e-05    3.0254996e-02   -1.2463793e-03   -6.0049337e+02    1.0744920e-06   -6.5004442e-08   -1.8807112e-03   -9.1445701e-07    1.2288255e+02
  -5.3692791e+01    4.4152532e+00    7.1967970e-01    2.0924372e+02    0.0000000e+00    2.2314216e-04    4.8252545e+02    5.1784123e+02    4.6350135e+02    4.6000000e+02    4.6000000e+02    4.6000000e+02    8.5797583e+05    2.2716872e+02    1.4005650e+02    2.3892022e-02   -1.0784673e+01    1.9976435e+04    2.3977477e-03    0.0000000e+00    1.8162127e-04   -2.8963745e-05    3.0263149e-02    1.5243025e-04   -5.9810703e+02   -1.0302532e-06   -6.9566467e-07   -1.8809604e-03   -2.0260723e-06    1.2382192e+02
  -5.3262755e+01    4.4219446e+00    7.2013142e-01    2.0968617e+02    0.0000000e+00    2.2313248e-04    4.8466567e+02    5.1985339e+02    4.6556957e+02    4.6000000e+02    4.6000000e+02    4.6000000e+02    8.7186703e+05    2.3003763e+02    1.5219707e+02    2.3653571e-02   -1.0773446e+01    2.0097265e+04   -1.5765269e-02    0.0000000e+00    1.8454158e-04   -3.1771101e-05    3.0327554e-02   -8.4670920e-04   -5.9573437e+02    9.7451743e-08   -9.9737797e-07   -1.8850074e-03   -2.2515656e-06    1.2485041e+02
  -5.2831039e+01    4.4293277e+00    7.2198885e-01    2.1072250e+02    0.0000000e+00    2.2333507e-04    4.8689698e+02    5.2184473e+02    4.6767107e+02    4.6000000e+02    4.6000000e+02    4.6000000e+02    8.8612065e+05    2.3314112e+02    1.6507819e+02    2.3415135e-02   -1.0761249e+01    2.0219925e+04   -4.1186175e-03    0.0000000e+00    1.8715603e-04   -3.1161428e-05    3.0447215e-02   -2.0515292e-04   -5.9332833e+02   -5.2626378e-07   -9.8309365e-07   -1.8923730e-03   -2.2349708e-06    1.2598628e+02
  -5.2397605e+01    4.4355994e+00    7.1668522e-01    2.0813462e+02    0.0000000e+00    2.2253769e-04    4.8876567e+02    5.2352717e+02    4.6980709e+02    4.6000000e+02    4.6000000e+02    4.6000000e+02    9.0079308e+05    2.3561586e+02    1.7481107e+02    2.3176728e-02   -1.0748039e+01    2.0345445e+04    2.0543524e-03    0.0000000e+00    1.8569326e-04   -3.0653048e-05    3.0310458e-02    1.0431268e-04   -5.9093886e+02   -7.9216188e-07   -1.7086228e-06   -1.8834356e-03   -2.2104460e-06    1.2687201e+02
  -5.1962397e+01    4.3874226e+00    7.1470931e-01    2.0722479e+02    0.0000000e+00    2.2226662e-04    4.9073532e+02    5.2550716e+02    4.7197424e+02    4.6000000e+02    4.6000000e+02    4.6000000e+02    9.1580613e+05    2.3849623e+02    1.8547395e+02    2.2938365e-02   -1.0734076e+01    2.0471801e+04    7.0566537e-02    0.0000000e+00    1.8437126e-04   -1.5888748e-05    3.0307558e-02    3.8783720e-03   -5.8846690e+02   -5.4010518e-06   -1.0496695e-06   -1.8830688e-03   -1.1408779e-06    1.2796793e+02
  -5.1525324e+01    4.3654406e+00    7.1138253e-01    2.0594782e+02    0.0000000e+00    2.2172898e-04    4.9294169e+02    5.2754011e+02    4.7418709e+02    4.6000000e+02    4.6000000e+02    4.6000000e+02    9.3148786e+05    2.4120025e+02    1.9763608e+02    2.2700014e-02   -1.0719295e+01    2.0605985e+04    6.4253821e-02    0.0000000e+00    1.8201014e-04   -6.9574244e-06    3.0225301e-02    3.3999557e-03   -5.8617642e+02   -4.7007479e-06   -2.7448103e-07   -1.8776666e-03   -4.4228186e-07    1.2883455e+02
  -5.1175665e+01    4.3680575e+00    7.0989358e-01    2.0528890e+02    0.0000000e+00    2.2145563e-04    4.9472819e+02    5.2653240e+02    4.7597274e+02    4.6000000e+02    4.6000000e+02    4.6000000e+02    9.4431690e+05    2.4360390e+02    2.0769053e+02    2.2510099e-02   -1.0706923e+01    2.0715014e+04    4.8587124e-02    0.0000000e+00    1.7450273e-04    1.3180322e-06    3.0215487e-02    2.5289210e-03   -5.8435989e+02   -3.4763247e-06   -2.4999242e-07   -1.8767261e-03    1.3526807e-07    1.2966431e+02
  -5.0738593e+01    4.3732155e+00    7.0930476e-01    2.0514990e+02    0.0000000e+00    2.2133994e-04    4.9701576e+02    5.2862403e+02    4.7822263e+02    4.6000000e+02    4.6000000e+02    4.6000000e+02    9.6044228e+05    2.4675450e+02    2.2077046e+02    2.2273680e-02   -1.0690430e+01    2.0847468e+04    2.8616761e-02    0.0000000e+00    1.6468772e-04   -1.5719009e-06    3.0248266e-02    1.4423235e-03   -5.8192143e+02   -2.1164821e-06   -3.7948630e-07   -1.8781663e-03   -2.6080756e-08    1.3075952e+02
  -5.0388934e+01    4.3803762e+00    7.0947170e-01    2.0538697e+02    0.0000000e+00    2.2128416e-04    4.9887087e+02    5.3034088e+02    4.8005315e+02    4.6000000e+02    4.6000000e+02    4.6000000e+02    9.7393976e+05    2.4943816e+02    2.3152849e+02    2.2085332e-02   -1.0676659e+01    2.0961679e+04    3.2564359e-02    0.0000000e+00    1.6062998e-04   -1.0117820e-05    3.0305796e-02    1.6956870e-03   -5.8016403e+02   -2.1748429e-06   -1.2891872e-07   -1.8813923e-03   -5.5897187e-07    1.3172025e+02
  -4.9951861e+01    4.3880667e+00    7.1158796e-01    2.0646729e+02    0.0000000e+00    2.2156711e-04    5.0126046e+02    5.3251675e+02    4.8234283e+02    4.6000000e+02    4.6000000e+02    4.6000000e+02    9.9068202e+05    2.5304852e+02    2.4570815e+02    2.1850913e-02   -1.0658339e+01    2.1095698e+04    8.0560092e-03    0.0000000e+00    1.6404371e-04   -1.3705059e-05    3.0445619e-02    5.0384630e-04   -5.7767338e+02   -7.6164332e-07    4.1912769e-07   -1.8900197e-03   -7.8795149e-07    1.3303977e+02
  -4.9602203e+01    4.4001894e+00    7.0954871e-01    2.0560659e+02    0.0000000e+00    2.2119595e-04    5.0300801e+02    5.3414651e+02    4.8421082e+02    4.6000000e+02    4.6000000e+02    4.6000000e+02    1.0047998e+06    2.5559357e+02    2.5557767e+02    2.1664187e-02   -1.0643059e+01    2.1213484e+04    5.3418414e-04    0.0000000e+00    1.6636640e-04   -1.7617247e-07    3.0421109e-02    1.2080716e-04   -5.7594295e+02   -1.8191712e-07    5.2928784e-07   -1.8885241e-03    9.7167984e-08    1.3394429e+02
  -4.9165130e+01    4.3492820e+00    7.0123498e-01    2.0104542e+02    0.0000000e+00    2.2015702e-04    5.0506595e+02    5.3353151e+02    4.8655163e+02    4.6000000e+02    4.6000000e+02    4.6000000e+02    1.0222459e+06    2.5825254e+02    2.6593633e+02    2.1431836e-02   -1.0622969e+01    2.1350339e+04   -2.2205397e-02    0.0000000e+00    1.5857433e-04   -2.8569101e-05    3.0170708e-02   -1.2070969e-03   -5.7341723e+02    8.0095429e-07    2.6310795e-07   -1.8722790e-03   -1.7287187e-06    1.3481697e+02
  -4.8815472e+01    4.2460084e+00    6.9754144e-01    1.9947017e+02    0.0000000e+00    2.1960120e-04    5.0693508e+02    5.3547466e+02    4.8846212e+02    4.6000000e+02    4.6000000e+02    4.6000000e+02    1.0368750e+06    2.6058545e+02    2.7622916e+02    2.1246794e-02   -1.0606589e+01    2.1468900e+04   -6.4115196e-02    0.0000000e+00    1.8259888e-04   -3.7629488e-05    3.0055705e-02   -3.0796284e-03   -5.7157043e+02    4.5287114e-06   -1.5609729e-07   -1.8662651e-03   -2.3215009e-06    1.3552266e+02
  -4.8378399e+01    4.1973557e+00    6.9403036e-01    1.9801707e+02    0.0000000e+00    2.1906110e-04    5.0930441e+02    5.3770843e+02    4.9085367e+02    4.6000000e+02    4.6000000e+02    4.6000000e+02    1.0552631e+06    2.6372121e+02    2.8956739e+02    2.1016572e-02   -1.0585034e+01    2.1612882e+04   -2.5460636e-02    0.0000000e+00    1.8289415e-04   -4.1215819e-05    2.9972080e-02   -1.1054215e-03   -5.6920988e+02    1.0932234e-06   -3.7074939e-07   -1.8611272e-03   -2.5843019e-06    1.3651773e+02
  -4.8028741e+01    4.1925955e+00    6.9180482e-01    1.9705525e+02    0.0000000e+00    2.1869998e-04    5.1122588e+02    5.3952268e+02    4.9280338e+02    4.6000000e+02    4.6000000e+02    4.6000000e+02    1.0707353e+06    2.6642707e+02    3.0051378e+02    2.0833267e-02   -1.0567196e+01    2.1738498e+04   -1.9758581e-02    0.0000000e+00    1.7430399e-04   -6.1945258e-05    2.9940986e-02   -8.8945599e-04   -5.6754390e+02    4.1553794e-07   -7.5103908e-07   -1.8586532e-03   -3.9984828e-06    1.3742348e+02
  -4.7591668e+01    4.2094336e+00    6.9138927e-01    1.9705001e+02    0.0000000e+00    2.1859678e-04    5.1366376e+02    5.4170476e+02    4.9524558e+02    4.6000000e+02    4.6000000e+02    4.6000000e+02    1.0898981e+06    2.7008154e+02    3.1485410e+02    2.0605240e-02   -1.0543760e+01    2.1885354e+04   -2.0225342e-02    0.0000000e+00    1.7918260e-04   -6.2491470e-05    2.9985003e-02   -9.2320524e-04   -5.6513377e+02    7.2486350e-07   -9.2147066e-07   -1.8616642e-03   -4.0840744e-06    1.3869788e+02
  -4.7242010e+01    4.2228033e+00    6.9164287e-01    1.9723642e+02    0.0000000e+00    2.1857838e-04    5.1565566e+02    5.4349048e+02    4.9723977e+02    4.6000000e+02    4.6000000e+02    4.6000000e+02    1.1060584e+06    2.7322010e+02    3.2678529e+02    2.0423728e-02   -1.0524373e+01    2.2014206e+04   -1.2720719e-02    0.0000000e+00    1.8600964e-04   -6.0144196e-05    3.0052999e-02   -6.2595454e-04   -5.6345366e+02    1.6103571e-07   -1.3486194e-06   -1.8660034e-03   -3.9589813e-06    1.3982791e+02
  -4.6804937e+01    4.2095874e+00    6.9333207e-01    1.9807567e+02    0.0000000e+00    2.1881261e-04    5.1821368e+02    5.4565370e+02    4.9973612e+02    4.6000000e+02    4.6000000e+02    4.6000000e+02    1.1260512e+06    2.7733284e+02    3.4241864e+02    2.0197966e-02   -1.0498917e+01    2.2164392e+04    1.3314847e-02    0.0000000e+00    1.7759818e-04   -5.2407348e-05    3.0189309e-02    6.7439362e-04   -5.6101598e+02   -1.4240145e-06   -8.4532054e-07   -1.8738944e-03   -3.4532257e-06    1.4131189e+02
  -4.6455278e+01    4.2159547e+00    6.9120190e-01    1.9693413e+02    0.0000000e+00    2.1849172e-04    5.2010995e+02    5.4483017e+02    5.0177397e+02    4.6000000e+02    4.6000000e+02    4.6000000e+02    1.1430301e+06    2.8034579e+02    3.5346974e+02    2.0018295e-02   -1.0477873e+01    2.2298458e+04    6.6726356e-03    0.0000000e+00    1.7202142e-04   -4.7995709e-05    3.0172940e-02    3.2166103e-04   -5.5940128e+02   -1.0542136e-06   -6.4113887e-07   -1.8724282e-03   -3.1489708e-06    1.4239125e+02
  -4.6018205e+01    4.1437426e+00    6.8589299e-01    1.9444598e+02    0.0000000e+00    2.1770313e-04    5.2226057e+02    5.4732041e+02    5.0432259e+02    4.6000000e+02    4.6000000e+02    4.6000000e+02    1.1638969e+06    2.8372254e+02    3.6507333e+02    1.9794871e-02   -1.0450408e+01    2.2452115e+04   -2.1619077e-02    0.0000000e+00    1.6924526e-04   -5.3309063e-05    3.0043645e-02   -1.0101890e-03   -5.5693987e+02    5.6048571e-07   -1.5236992e-06   -1.8642816e-03   -3.5484415e-06    1.4360543e+02
  -4.5668547e+01    4.0530962e+00    6.8134175e-01    1.9237553e+02    0.0000000e+00    2.1705924e-04    5.2425298e+02    5.4938397e+02    5.0640715e+02    4.6000000e+02    4.6000000e+02    4.6000000e+02    1.1815553e+06    2.8636647e+02    3.7608894e+02    1.9617090e-02   -1.0428108e+01    2.2588045e+04   -1.3113708e-02    0.0000000e+00    1.7125353e-04   -6.0953395e-05    2.9905018e-02   -6.1725589e-04   -5.5524556e+02   -1.8073943e-07   -9.1743921e-07   -1.8557600e-03   -4.0361582e-06    1.4440292e+02
  -4.5231474e+01    4.0338550e+00    6.7813434e-01    1.9107281e+02    0.0000000e+00    2.1655864e-04    5.2680791e+02    5.5172031e+02    5.0901283e+02    4.6000000e+02    4.6000000e+02    4.6000000e+02    1.2036114e+06    2.9007221e+02    3.9091767e+02    1.9396069e-02   -1.0399053e+01    2.2750450e+04   -1.5134408e-02    0.0000000e+00    1.8597969e-04   -6.8808337e-05    2.9839309e-02   -6.5086026e-04   -5.5298356e+02    3.3691009e-07   -1.3852946e-06   -1.8523921e-03   -4.5961435e-06    1.4559400e+02
  -4.4881816e+01    4.0410940e+00    6.7688460e-01    1.9065572e+02    0.0000000e+00    2.1631122e-04    5.2890618e+02    5.5361403e+02    5.1114094e+02    4.6000000e+02    4.6000000e+02    4.6000000e+02    1.2222184e+06    2.9334445e+02    4.0350912e+02    1.9220230e-02   -1.0375155e+01    2.2892719e+04   -6.3761967e-03    0.0000000e+00    1.9847860e-04   -7.1008724e-05    2.9847561e-02   -3.1977899e-04   -5.5140782e+02   -3.3931992e-07   -1.5400643e-06   -1.8532399e-03   -4.7722153e-06    1.4669683e+02
  -4.4444743e+01    4.0497830e+00    6.7636879e-01    1.9056499e+02    0.0000000e+00    2.1620366e-04    5.3152097e+02    5.5587855e+02    5.1380031e+02    4.6000000e+02    4.6000000e+02    4.6000000e+02    1.2451849e+06    2.9758972e+02    4.1938522e+02    1.9001678e-02   -1.0343983e+01    2.3057693e+04    1.5680633e-04    0.0000000e+00    1.9788692e-04   -7.1468335e-05    2.9898155e-02    2.2979349e-05   -5.4906722e+02   -7.4537564e-07   -1.6347994e-06   -1.8563600e-03   -4.8298983e-06    1.4815712e+02
  -4.4095085e+01    4.0584874e+00    6.7685987e-01    1.9091353e+02    0.0000000e+00    2.1621161e-04    5.3368130e+02    5.5776600e+02    5.1597726e+02    4.6000000e+02    4.6000000e+02    4.6000000e+02    1.2647031e+06    3.0127649e+02    4.3292662e+02    1.8827833e-02   -1.0318344e+01    2.3204857e+04   -1.0557706e-03    0.0000000e+00    2.1071869e-04   -7.1768121e-05    2.9981490e-02   -9.9539970e-05   -5.4751724e+02   -6.4627381e-07   -1.6735368e-06   -1.8618602e-03   -4.8713711e-06    1.4945339e+02
  -4.3658012e+01    4.0618840e+00    6.7811217e-01    1.9146425e+02    0.0000000e+00    2.1640941e-04    5.3640784e+02    5.6004516e+02    5.1869671e+02    4.6000000e+02    4.6000000e+02    4.6000000e+02    1.2887661e+06    3.0603390e+02    4.5018254e+02    1.8611815e-02   -1.0284906e+01    2.3375066e+04    2.8577060e-04    0.0000000e+00    2.0365560e-04   -5.6552862e-05    3.0112202e-02    2.4613613e-05   -5.4520313e+02   -7.0303594e-07   -1.7173134e-06   -1.8697563e-03   -3.8211502e-06    1.5113319e+02
  -4.3308354e+01    4.0714029e+00    6.7563423e-01    1.9029806e+02    0.0000000e+00    2.1601298e-04    5.3845608e+02    5.6194374e+02    5.2092423e+02    4.6000000e+02    4.6000000e+02    4.6000000e+02    1.3092646e+06    3.0946273e+02    4.6248042e+02    1.8440021e-02   -1.0257416e+01    2.3527664e+04   -8.8787033e-02    0.0000000e+00    2.2351326e-04   -6.5607587e-05    3.0076379e-02   -3.6901233e-03   -5.4370234e+02    3.8673644e-06   -2.3623263e-06   -1.8681204e-03   -4.5416481e-06    1.5230335e+02
  -4.2871281e+01    4.0580634e+00    6.7280741e-01    1.8893121e+02    0.0000000e+00    2.1556014e-04    5.4086805e+02    5.6253607e+02    5.2369831e+02    4.6000000e+02    4.6000000e+02    4.6000000e+02    1.3344319e+06    3.1383035e+02    4.7681140e+02    1.8226596e-02   -1.0221672e+01    2.3702383e+04    4.0042091e-02    0.0000000e+00    2.2080918e-04   -6.2662639e-05    3.0058722e-02    1.5764197e-03   -5.4139296e+02   -3.6113771e-06   -9.9921528e-08   -1.8666215e-03   -4.3784404e-06    1.5387715e+02
  -4.2521623e+01    3.9226399e+00    6.6646712e-01    1.8597174e+02    0.0000000e+00    2.1468926e-04    5.4294236e+02    5.6390711e+02    5.2597297e+02    4.6000000e+02    4.6000000e+02    4.6000000e+02    1.3556820e+06    3.1666738e+02    4.8799313e+02    1.8056907e-02   -1.0192719e+01    2.3855648e+04    3.5153098e-02    0.0000000e+00    2.2356085e-04   -7.1745289e-05    2.9850725e-02    1.5087183e-03   -5.3975035e+02   -3.6027112e-06   -4.9401013e-07   -1.8540017e-03   -4.7891575e-06    1.5467663e+02
  -4.2084550e+01    3.8698498e+00    6.6178708e-01    1.8381008e+02    0.0000000e+00    2.1402779e-04    5.4565492e+02    5.6636550e+02    5.2880914e+02    4.6000000e+02    4.6000000e+02    4.6000000e+02    1.3822756e+06    3.2083830e+02    5.0383504e+02    1.7846135e-02   -1.0155271e+01    2.4039687e+04   -2.6942424e-02    0.0000000e+00    2.2351251e-04   -8.2434711e-05    2.9736849e-02   -1.1671104e-03   -5.3761756e+02    6.6954699e-08   -3.8792159e-07   -1.8469805e-03   -5.6105063e-06    1.5596344e+02
  -4.1734891e+01    3.8727627e+00    6.6010900e-01    1.8317362e+02    0.0000000e+00    2.1372955e-04    5.4791117e+02    5.6838449e+02    5.3113015e+02    4.6000000e+02    4.6000000e+02    4.6000000e+02    1.4048514e+06    3.2462181e+02    5.1782240e+02    1.7678604e-02   -1.0124631e+01    2.4202951e+04   -2.9334883e-02    0.0000000e+00    2.4093919e-04   -8.5277716e-05    2.9731910e-02   -1.1666791e-03   -5.3620560e+02    5.3676848e-07   -4.3355699e-07   -1.8471380e-03   -5.8722950e-06    1.5719517e+02
  -4.1297818e+01    3.8540935e+00    6.5863392e-01    1.8256452e+02    0.0000000e+00    2.1350758e-04    5.5070302e+02    5.7077664e+02    5.3403659e+02    4.6000000e+02    4.6000000e+02    4.6000000e+02    1.4328146e+06    3.2947162e+02    5.3520472e+02    1.7470546e-02   -1.0084881e+01    2.4394201e+04    2.7037774e-02    0.0000000e+00    2.0861502e-04   -7.4257207e-05    2.9766593e-02    1.2648515e-03   -5.3407569e+02   -2.6374999e-06   -3.1048390e-07   -1.8479738e-03   -5.0518180e-06    1.5880361e+02
  -4.0948160e+01    3.8398565e+00    6.5860716e-01    1.8261819e+02    0.0000000e+00    2.1345850e-04    5.5299353e+02    5.7274811e+02    5.3639775e+02    4.6000000e+02    4.6000000e+02    4.6000000e+02    1.4562135e+06    3.3369214e+02    5.5002510e+02    1.7305222e-02   -1.0052336e+01    2.4557961e+04    7.5215918e-03    0.0000000e+00    1.9278257e-04   -6.9211811e-05    2.9847614e-02    3.5398700e-04   -5.3257359e+02   -1.1770813e-06   -6.9698742e-08   -1.8521203e-03   -4.7115981e-06    1.6024329e+02
  -4.0511087e+01    3.8332855e+00    6.5884136e-01    1.8269830e+02    0.0000000e+00    2.1355552e-04    5.5585012e+02    5.7516387e+02    5.3936654e+02    4.6000000e+02    4.6000000e+02    4.6000000e+02    1.4855876e+06    3.3908782e+02    5.6865271e+02    1.7099950e-02   -1.0010106e+01    2.4756155e+04   -1.1797613e-02    0.0000000e+00    1.7943727e-04   -7.2212998e-05    2.9953118e-02   -3.9223427e-04   -5.3050917e+02   -8.4451090e-08    2.7104580e-07   -1.8580618e-03   -4.9158974e-06    1.6209467e+02
  -4.0161429e+01    3.8302884e+00    6.5877008e-01    1.8238506e+02    0.0000000e+00    2.1356299e-04    5.5816974e+02    5.7714494e+02    5.4179922e+02    4.6000000e+02    4.6000000e+02    4.6000000e+02    1.5101728e+06    3.4366749e+02    5.8400217e+02    1.6936875e-02   -9.9755505e+00    2.4925860e+04   -4.8517086e-03    0.0000000e+00    1.4563916e-04   -5.5786475e-05    3.0037717e-02   -1.1049153e-04   -5.2905107e+02   -3.1507259e-07    5.5434702e-07   -1.8622297e-03   -3.7585671e-06    1.6369779e+02
  -3.9724356e+01    3.8182129e+00    6.4560824e-01    1.7601489e+02    0.0000000e+00    2.1172860e-04    5.6063974e+02    5.7801707e+02    5.4484082e+02    4.6000000e+02    4.6000000e+02    4.6000000e+02    1.5409790e+06    3.4702901e+02    5.9595747e+02    1.6734453e-02   -9.9307712e+00    2.5130338e+04   -9.8139009e-03    0.0000000e+00    1.3441946e-04   -4.8269868e-05    2.9573127e-02   -3.0662267e-04   -5.2701870e+02    2.2216247e-07    6.6629174e-07   -1.8331222e-03   -3.1393988e-06    1.6455674e+02
  -3.9374698e+01    3.6940473e+00    6.4583279e-01    1.7617034e+02    0.0000000e+00    2.1177523e-04    5.6295112e+02    5.8008117e+02    5.4729536e+02    4.6000000e+02    4.6000000e+02    4.6000000e+02    1.5664903e+06    3.5157026e+02    6.1121296e+02    1.6573673e-02   -9.8946220e+00    2.5300924e+04   -9.1919915e-03    0.0000000e+00    1.5989795e-04   -5.5536874e-05    2.9651387e-02   -3.9364271e-04   -5.2542907e+02   -3.9090173e-07    3.2246354e-07   -1.8388790e-03   -3.6182816e-06    1.6610910e+02
  -3.8937625e+01    3.6379660e+00    6.4212515e-01    1.7477806e+02    0.0000000e+00    2.1116339e-04    5.6588727e+02    5.8277263e+02    5.5040113e+02    4.6000000e+02    4.6000000e+02    4.6000000e+02    1.5989841e+06    3.5655321e+02    6.2932867e+02    1.6374162e-02   -9.8479159e+00    2.5514860e+04   -3.0822248e-03    0.0000000e+00    1.7152098e-04   -5.8175123e-05    2.9582533e-02   -4.7444849e-05   -5.2353963e+02   -6.7938851e-07    1.1922338e-07   -1.8350279e-03   -3.8011247e-06    1.6761364e+02
  -3.8587967e+01    3.6296432e+00    6.4017312e-01    1.7412670e+02    0.0000000e+00    2.1079277e-04    5.6828326e+02    5.8496210e+02    5.5290583e+02    4.6000000e+02    4.6000000e+02    4.6000000e+02    1.6261699e+06    3.6087620e+02    6.4464408e+02    1.6215726e-02   -9.8097782e+00    2.5697584e+04    9.0282741e-03    0.0000000e+00    1.8293217e-04   -5.9044466e-05    2.9577025e-02    2.5788823e-04   -5.2220298e+02   -1.2705968e-06    3.2364382e-08   -1.8348437e-03   -3.8300127e-06    1.6896918e+02
  -3.8150894e+01    3.6286681e+00    6.3857367e-01    1.7343713e+02    0.0000000e+00    2.1054969e-04    5.7127138e+02    5.8660142e+02    5.5607821e+02    4.6000000e+02    4.6000000e+02    4.6000000e+02    1.6601157e+06    3.6655079e+02    6.6411985e+02    1.6019185e-02   -9.7604784e+00    2.5916049e+04    2.0083886e-03    0.0000000e+00    1.8149176e-04   -5.6919100e-05    2.9607192e-02    1.3516491e-04   -5.2026622e+02   -7.7742487e-07    7.8635304e-08   -1.8365744e-03   -3.6903299e-06    1.7079763e+02
  -3.7801235e+01    3.6283972e+00    6.3779821e-01    1.7318457e+02    0.0000000e+00    2.1038856e-04    5.7372269e+02    5.8870713e+02    5.5863892e+02    4.6000000e+02    4.6000000e+02    4.6000000e+02    1.6887908e+06    3.7135513e+02    6.8052113e+02    1.5863141e-02   -9.7202304e+00    2.6106883e+04    8.3346452e-03    0.0000000e+00    1.8955871e-04   -5.6426381e-05    2.9657216e-02    2.0404652e-04   -5.1898960e+02   -9.8785151e-07    1.1957499e-07   -1.8397493e-03   -3.6300637e-06    1.7236020e+02
  -3.7364163e+01    3.6330307e+00    6.3737187e-01    1.7304568e+02    0.0000000e+00    2.1032368e-04    5.7676436e+02    5.9124737e+02    5.6187634e+02    4.6000000e+02    4.6000000e+02    4.6000000e+02    1.7241872e+06    3.7749018e+02    7.0104147e+02    1.5669630e-02   -9.6682101e+00    2.6328928e+04   -2.0747236e-03    0.0000000e+00    1.8716446e-04   -5.4365562e-05    2.9741490e-02    1.9835289e-05   -5.1702226e+02   -4.3780357e-07    2.1203126e-07   -1.8449497e-03   -3.5128393e-06    1.7437346e+02
  -3.7014504e+01    3.6254732e+00    6.3767818e-01    1.7304481e+02    0.0000000e+00    2.1039895e-04    5.7930014e+02    5.9335813e+02    5.6448914e+02    4.6000000e+02    4.6000000e+02    4.6000000e+02    1.7543365e+06    3.8286761e+02    7.1887325e+02    1.5516037e-02   -9.6257158e+00    2.6526729e+04    7.2505365e-03    0.0000000e+00    1.9476500e-04   -5.0716473e-05    2.9845957e-02    1.4696712e-04   -5.1579674e+02   -7.9963555e-07    3.9898922e-07   -1.8515710e-03   -3.2335841e-06    1.7617201e+02
  -3.6577431e+01    3.6038781e+00    6.3732290e-01    1.7275221e+02    0.0000000e+00    2.1040290e-04    5.8238210e+02    5.9590423e+02    5.6780028e+02    4.6000000e+02    4.6000000e+02    4.6000000e+02    1.7915335e+06    3.8938942e+02    7.4021776e+02    1.5325603e-02   -9.5707894e+00    2.6756708e+04   -1.2850075e-02    0.0000000e+00    1.5496152e-04   -4.7638159e-05    2.9941153e-02   -3.2056350e-04   -5.1387910e+02    5.5092286e-07    5.7280519e-07   -1.8561866e-03   -3.0647948e-06    1.7832581e+02
  -3.6227773e+01    3.5782603e+00    6.2602134e-01    1.6756950e+02    0.0000000e+00    2.0870487e-04    5.8456752e+02    5.9727963e+02    5.7046925e+02    4.6000000e+02    4.6000000e+02    4.6000000e+02    1.8231900e+06    3.9247305e+02    7.5099969e+02    1.5174506e-02   -9.5259682e+00    2.6961036e+04   -7.4272786e-03    0.0000000e+00    1.5416231e-04   -5.0943181e-05    2.9526833e-02   -2.8788417e-04   -5.1269948e+02    5.4768270e-07    1.8864572e-06   -1.8300021e-03   -3.1607761e-06    1.7901364e+02
  -3.5790700e+01    3.4231976e+00    6.2414391e-01    1.6673213e+02    0.0000000e+00    2.0849121e-04    5.8760287e+02    5.9973225e+02    5.7384762e+02    4.6000000e+02    4.6000000e+02    4.6000000e+02    1.8619823e+06    3.9876781e+02    7.7128375e+02    1.4987208e-02   -9.4686872e+00    2.7194824e+04   -2.1642546e-02    0.0000000e+00    1.5937845e-04   -5.0897534e-05    2.9545227e-02   -6.0107916e-04   -5.1070892e+02    7.2739911e-07    4.0274864e-07   -1.8318340e-03   -3.1863318e-06    1.8103158e+02
  -3.5441042e+01    3.3593260e+00    6.2113364e-01    1.6564321e+02    0.0000000e+00    2.0795366e-04    5.9016634e+02    6.0188758e+02    5.7656009e+02    4.6000000e+02    4.6000000e+02    4.6000000e+02    1.8954125e+06    4.0362775e+02    7.8807613e+02    1.4838654e-02   -9.4220926e+00    2.7408684e+04    1.6260670e-02    0.0000000e+00    1.8103021e-04   -5.6312516e-05    2.9500042e-02    4.0202641e-04   -5.0964943e+02   -1.7164087e-06    2.3806982e-07   -1.8295066e-03   -3.5073537e-06    1.8246607e+02
  -3.5003969e+01    3.3555852e+00    6.1810372e-01    1.6456601e+02    0.0000000e+00    2.0743407e-04    5.9333826e+02    6.0442383e+02    5.8002226e+02    4.6000000e+02    4.6000000e+02    4.6000000e+02    1.9366477e+06    4.0985144e+02    8.0901337e+02    1.4654550e-02   -9.3620764e+00    2.7657514e+04    5.7633399e-03    0.0000000e+00    1.8083122e-04   -5.7511485e-05    2.9476228e-02    2.7369904e-04   -5.0792612e+02   -1.2087206e-06    2.4163821e-07   -1.8280132e-03   -3.6062417e-06    1.8434173e+02
  -3.4654311e+01    3.3441499e+00    6.1644355e-01    1.6376166e+02    0.0000000e+00    2.0717815e-04    5.9594166e+02    6.0628862e+02    5.8276585e+02    4.6000000e+02    4.6000000e+02    4.6000000e+02    1.9716123e+06    4.1534062e+02    8.2711953e+02    1.4508582e-02   -9.3131734e+00    2.7876387e+04    2.0072978e-02    0.0000000e+00    1.9031516e-04   -5.7851068e-05    2.9496604e-02    5.4443773e-04   -5.0684262e+02   -1.9602277e-06    7.6373518e-07   -1.8293850e-03   -3.5903019e-06    1.8606668e+02
  -3.4217238e+01    3.3499761e+00    6.1463888e-01    1.6305395e+02    0.0000000e+00    2.0689386e-04    5.9915867e+02    6.0892579e+02    5.8629316e+02    4.6000000e+02    4.6000000e+02    4.6000000e+02    2.0147194e+06    4.2216956e+02    8.4932163e+02    1.4327738e-02   -9.2501904e+00    2.8130810e+04    4.4822679e-03    0.0000000e+00    1.8569421e-04   -5.5089742e-05    2.9529514e-02    2.4427160e-04   -5.0510033e+02   -9.2720371e-07    9.3317532e-07   -1.8313564e-03   -3.4144131e-06    1.8820916e+02
  -3.3867580e+01    3.3349844e+00    6.1375770e-01    1.6271031e+02    0.0000000e+00    2.0673686e-04    6.0181373e+02    6.1112450e+02    5.8905215e+02    4.6000000e+02    4.6000000e+02    4.6000000e+02    2.0515336e+06    4.2805186e+02    8.6839410e+02    1.4184390e-02   -9.1988539e+00    2.8358241e+04    1.4457623e-02    0.0000000e+00    1.9389262e-04   -5.4124170e-05    2.9588578e-02    3.5038811e-04   -5.0408186e+02   -1.3629359e-06    1.0341603e-06   -1.8350214e-03   -3.3094234e-06    1.9008929e+02
  -3.3430507e+01    3.3397516e+00    6.1293381e-01    1.6233517e+02    0.0000000e+00    2.0663515e-04    6.0508865e+02    6.1425424e+02    5.9258629e+02    4.6000000e+02    4.6000000e+02    4.6000000e+02    2.0967623e+06    4.3547741e+02    8.9199208e+02    1.4006862e-02   -9.1327018e+00    2.8620688e+04   -5.9807186e-03    0.0000000e+00    1.8964914e-04   -5.2057722e-05    2.9673166e-02   -8.1317596e-05   -5.0238778e+02   -2.7495530e-07    1.1633843e-06   -1.8402077e-03   -3.2050590e-06    1.9247488e+02
  -3.3080848e+01    3.3266775e+00    6.1279014e-01    1.6215193e+02    0.0000000e+00    2.0664413e-04    6.0781969e+02    6.1675696e+02    5.9538196e+02    4.6000000e+02    4.6000000e+02    4.6000000e+02    2.1355753e+06    4.4192524e+02    9.1254715e+02    1.3866177e-02   -9.0787817e+00    2.8857695e+04    9.0083373e-03    0.0000000e+00    1.9963489e-04   -5.1279481e-05    2.9773099e-02    1.6435157e-04   -5.0145533e+02   -9.5607996e-07    1.2625617e-06   -1.8463744e-03   -3.1224429e-06    1.9457683e+02
  -3.2643776e+01    3.3434445e+00    6.0892458e-01    1.6032699e+02    0.0000000e+00    2.0611791e-04    6.1103350e+02    6.2000313e+02    5.9897997e+02    4.6000000e+02    4.6000000e+02    4.6000000e+02    2.1836102e+06    4.4901808e+02    9.3482322e+02    1.3692019e-02   -9.0092898e+00    2.9136182e+04   -7.8513220e-04    0.0000000e+00    2.0248858e-04   -4.4407109e-05    2.9721689e-02    2.1919371e-05   -4.9994442e+02   -1.0685501e-06    1.7482633e-07   -1.8430719e-03   -2.6793837e-06    1.9677610e+02
  -3.2294117e+01    3.3020537e+00    6.0077332e-01    1.5640955e+02    0.0000000e+00    2.0495017e-04    6.1359253e+02    6.2257250e+02    6.0184386e+02    4.6000000e+02    4.6000000e+02    4.6000000e+02    2.2238524e+06    4.5370442e+02    9.5026315e+02    1.3554040e-02   -8.9528637e+00    2.9374113e+04   -1.0311288e-02    0.0000000e+00    2.2616107e-04   -3.7546302e-05    2.9438626e-02   -4.1757500e-04   -4.9893700e+02    1.2907088e-06    1.6175526e-07   -1.8253219e-03   -2.1915509e-06    1.9800360e+02
  -3.1857044e+01    3.1081881e+00    5.9861168e-01    1.5552689e+02    0.0000000e+00    2.0465733e-04    6.1687452e+02    6.2597038e+02    6.0550870e+02    4.6000000e+02    4.6000000e+02    4.6000000e+02    2.2738048e+06    4.6128769e+02    9.7371096e+02    1.3383305e-02   -8.8806196e+00    2.9655588e+04    1.3358115e-01    0.0000000e+00    2.7902577e-04   -6.1282164e-05    2.9441042e-02    3.6587054e-03   -4.9731426e+02   -7.1632341e-06    2.2651826e-06   -1.8272864e-03   -3.6389520e-06    2.0038793e+02
  -3.1507386e+01    3.0044717e+00    5.9376323e-01    1.5360327e+02    0.0000000e+00    2.0386404e-04    6.1958930e+02    6.2866048e+02    6.0842982e+02    4.6000000e+02    4.6000000e+02    4.6000000e+02    2.3163264e+06    4.6670788e+02    9.9160811e+02    1.3248083e-02   -8.8219726e+00    2.9904929e+04    7.4098233e-02    0.0000000e+00    3.0511027e-04   -6.5936739e-05    2.9306612e-02    1.9255641e-03   -4.9644678e+02   -5.2427067e-06    6.3178703e-07   -1.8195198e-03   -3.8390920e-06    2.0189280e+02
  -3.1070313e+01    2.9765542e+00    5.8973097e-01    1.5203979e+02    0.0000000e+00    2.0321139e-04    6.2300652e+02    6.3211250e+02    6.1216463e+02    4.6000000e+02    4.6000000e+02    4.6000000e+02    2.3695490e+06    4.7409458e+02    1.0153537e+03    1.3080816e-02   -8.7466924e+00    3.0205817e+04   -7.3151562e-02    0.0000000e+00    2.9704567e-04   -6.8887366e-05    2.9253730e-02   -2.0164694e-03   -4.9514678e+02    3.7224446e-06    3.7603646e-07   -1.8157042e-03   -4.1041082e-06    2.0404977e+02
  -3.0720655e+01    2.9579669e+00    5.8701649e-01    1.5058462e+02    0.0000000e+00    2.0286003e-04    6.2578593e+02    6.3485082e+02    6.1514433e+02    4.6000000e+02    4.6000000e+02    4.6000000e+02    2.4140952e+06    4.8058218e+02    1.0358055e+03    1.2948398e-02   -8.6854915e+00    3.0462141e+04    5.0913904e-02    0.0000000e+00    2.9734550e-04   -7.1523774e-05    2.9231381e-02    1.5306320e-03   -4.9429334e+02   -3.4747755e-06    1.8399528e-06   -1.8143588e-03   -4.2252439e-06    2.0601425e+02
  -3.0283582e+01    2.9564088e+00    5.8429963e-01    1.4944676e+02    0.0000000e+00    2.0245162e-04    6.2923544e+02    6.3836360e+02    6.1895132e+02    4.6000000e+02    4.6000000e+02    4.6000000e+02    2.4694943e+06    4.8868812e+02    1.0610557e+03    1.2784643e-02   -8.6068898e+00    3.0767112e+04   -8.7223549e-03    0.0000000e+00    2.7145120e-04   -8.6326968e-05    2.9247009e-02   -3.0944080e-04   -4.9293622e+02   -4.8414423e-07    2.1477704e-06   -1.8149990e-03   -5.5122306e-06    2.0846138e+02
  -2.9933924e+01    2.9420709e+00    5.8269684e-01    1.4880749e+02    0.0000000e+00    2.0218558e-04    6.3205729e+02    6.4113896e+02    6.2197973e+02    4.6000000e+02    4.6000000e+02    4.6000000e+02    2.5163977e+06    4.9558504e+02    1.0824969e+03    1.2655069e-02   -8.5429514e+00    3.1033723e+04    1.0494279e-02    0.0000000e+00    2.6561737e-04   -8.8325875e-05    2.9284272e-02    1.3536794e-04   -4.9216232e+02   -1.5448079e-06    2.0153755e-06   -1.8169086e-03   -5.6903008e-06    2.1057002e+02
  -2.9496851e+01    2.9461149e+00    5.8100796e-01    1.4809758e+02    0.0000000e+00    2.0194233e-04    6.3555821e+02    6.4470686e+02    6.2585679e+02    4.6000000e+02    4.6000000e+02    4.6000000e+02    2.5746912e+06    5.0436690e+02    1.1093552e+03    1.2494879e-02   -8.4607692e+00    3.1350699e+04    5.7177352e-03    0.0000000e+00    2.5783448e-04   -8.5584635e-05    2.9345304e-02    1.4679193e-04   -4.9090415e+02   -1.1492860e-06    2.0205167e-06   -1.8204627e-03   -5.5796077e-06    2.1326819e+02
  -2.9147193e+01    2.9375999e+00    5.7983628e-01    1.4757420e+02    0.0000000e+00    2.0176650e-04    6.3841950e+02    6.4752866e+02    6.2894553e+02    4.6000000e+02    4.6000000e+02    4.6000000e+02    2.6240995e+06    5.1176055e+02    1.1319838e+03    1.2368189e-02   -8.3939077e+00    3.1628343e+04    1.7875478e-02    0.0000000e+00    2.6348945e-04   -8.6513623e-05    2.9403778e-02    3.5734622e-04   -4.9022521e+02   -1.8499474e-06    1.9784336e-06   -1.8239927e-03   -5.6536945e-06    2.1554977e+02
  -2.8710120e+01    2.9446743e+00    5.7859817e-01    1.4686350e+02    0.0000000e+00    2.0167319e-04    6.4195995e+02    6.5118329e+02    6.3289175e+02    4.6000000e+02    4.6000000e+02    4.6000000e+02    2.6852685e+06    5.2123638e+02    1.1604004e+03    1.2211621e-02   -8.3079870e+00    3.1955903e+04    3.1657049e-03    0.0000000e+00    2.5908190e-04   -8.9334236e-05    2.9492009e-02    1.0776891e-04   -4.8903924e+02   -9.2113353e-07    2.2961554e-06   -1.8293625e-03   -5.8756223e-06    2.1849820e+02
  -2.8360461e+01    2.9311148e+00    5.7420129e-01    1.4493969e+02    0.0000000e+00    2.0099160e-04    6.4476808e+02    6.5414637e+02    6.3604048e+02    4.6000000e+02    4.6000000e+02    4.6000000e+02    2.7371932e+06    5.2789357e+02    1.1808883e+03    1.2087844e-02   -8.2380898e+00    3.2243666e+04    1.0888726e-01    0.0000000e+00    2.5962140e-04   -7.4302247e-05    2.9386519e-02    2.7895009e-03   -4.8843240e+02   -7.7764066e-06    4.5308727e-06   -1.8228331e-03   -4.7836392e-06    2.2037677e+02
  -2.7923389e+01    2.8407170e+00    5.6091053e-01    1.3926256e+02    0.0000000e+00    1.9895527e-04    6.4822742e+02    6.5794933e+02    6.4005963e+02    4.6000000e+02    4.6000000e+02    4.6000000e+02    2.8012063e+06    5.3355150e+02    1.1998865e+03    1.1934951e-02   -8.1485984e+00    3.2580358e+04    2.5128460e-02    0.0000000e+00    2.0220567e-04   -7.2694826e-05    2.8858573e-02    6.9972599e-04   -4.8727764e+02   -3.9224180e-06    4.4980467e-06   -1.7883876e-03   -4.6947392e-06    2.2140041e+02
  -2.7573730e+01    2.6306426e+00    5.5934419e-01    1.3862048e+02    0.0000000e+00    1.9873638e-04    6.5109424e+02    6.6095335e+02    6.4325441e+02    4.6000000e+02    4.6000000e+02    4.6000000e+02    2.8549387e+06    5.4115615e+02    1.2226068e+03    1.1814121e-02   -8.0764302e+00    3.2869133e+04   -6.0218884e-02    0.0000000e+00    1.9510690e-04   -9.5896697e-05    2.8883853e-02   -1.5301214e-03   -4.8655399e+02    4.1497754e-06    3.8716422e-06   -1.7901079e-03   -6.2569683e-06    2.2368068e+02
  -2.7136657e+01    2.5618832e+00    5.5499406e-01    1.3703919e+02    0.0000000e+00    1.9798049e-04    6.5472784e+02    6.6481151e+02    6.4734390e+02    4.6000000e+02    4.6000000e+02    4.6000000e+02    2.9228992e+06    5.4985335e+02    1.2494541e+03    1.1664950e-02   -7.9839373e+00    3.3226664e+04   -3.5224803e-02    0.0000000e+00    1.8892016e-04   -1.0406735e-04    2.8822106e-02   -8.2563748e-04   -4.8569818e+02    1.7156307e-06    3.5057021e-06   -1.7862610e-03   -6.8724055e-06    2.2607700e+02
  -2.6786999e+01    2.5378455e+00    5.5200316e-01    1.3596275e+02    0.0000000e+00    1.9744479e-04    6.5769471e+02    6.6785797e+02    6.5059642e+02    4.6000000e+02    4.6000000e+02    4.6000000e+02    2.9801174e+06    5.5725259e+02    1.2722299e+03    1.1547105e-02   -7.9088326e+00    3.3534858e+04   -1.2855726e-02    0.0000000e+00    2.0325321e-04   -1.0536283e-04    2.8795378e-02   -3.7887582e-04   -4.8526072e+02    3.8023559e-07    3.3619759e-06   -1.7846168e-03   -6.9741658e-06    2.2815073e+02
  -2.6349926e+01    2.5422461e+00    5.4867650e-01    1.3476304e+02    0.0000000e+00    1.9686644e-04    6.6134391e+02    6.7177841e+02    6.5475512e+02    4.6000000e+02    4.6000000e+02    4.6000000e+02    3.0509131e+06    5.6660830e+02    1.3004040e+03    1.1401701e-02   -7.8125567e+00    3.3899206e+04   -5.2867564e-03    0.0000000e+00    2.0022003e-04   -1.0210588e-04    2.8787261e-02   -1.0809990e-04   -4.8436967e+02   -2.7547410e-07    3.3290441e-06   -1.7839877e-03   -6.7927490e-06    2.3079431e+02
  -2.6000268e+01    2.5135585e+00    5.4640771e-01    1.3376925e+02    0.0000000e+00    1.9652126e-04    6.6433953e+02    6.7485020e+02    6.5804785e+02    4.6000000e+02    4.6000000e+02    4.6000000e+02    3.1110719e+06    5.7475603e+02    1.3249442e+03    1.1286877e-02   -7.7343570e+00    3.4219516e+04    6.3872493e-03    0.0000000e+00    2.0483289e-04   -8.7726487e-05    2.8799929e-02    1.3386601e-04   -4.8401286e+02   -8.1544605e-07    3.3059776e-06   -1.7847318e-03   -5.8275464e-06    2.3314477e+02
  -2.5720541e+01    2.5191114e+00    5.4402066e-01    1.3279478e+02    0.0000000e+00    1.9613663e-04    6.6673421e+02    6.7735247e+02    6.6072700e+02    4.6000000e+02    4.6000000e+02    4.6000000e+02    3.1594771e+06    5.8105778e+02    1.3440108e+03    1.1196014e-02   -7.6710370e+00    3.4472177e+04   -7.1604469e-03    0.0000000e+00    1.8975129e-04   -7.6970793e-05    2.8777625e-02   -1.2449631e-04   -4.8366817e+02   -2.3769843e-08    2.8590858e-06   -1.7831298e-03   -5.0724496e-06    2.3490370e+02
  -2.5370883e+01    2.5143463e+00    5.4204363e-01    1.3202606e+02    0.0000000e+00    1.9581927e-04    6.6968882e+02    6.8051685e+02    6.6410662e+02    4.6000000e+02    4.6000000e+02    4.6000000e+02    3.2201398e+06    5.8929207e+02    1.3683063e+03    1.1083654e-02   -7.5902793e+00    3.4781454e+04   -8.2383704e-03    0.0000000e+00    1.8134822e-04   -7.7286478e-05    2.8809842e-02   -2.4117529e-04   -4.8311057e+02   -3.8150553e-07    2.8275875e-06   -1.7849235e-03   -5.1346597e-06    2.3727830e+02
  -2.5091156e+01    2.5065117e+00    5.4062949e-01    1.3142657e+02    0.0000000e+00    1.9559955e-04    6.7207307e+02    6.8303657e+02    6.6681001e+02    4.6000000e+02    4.6000000e+02    4.6000000e+02    3.2701562e+06    5.9616200e+02    1.3885256e+03    1.0994743e-02   -7.5248920e+00    3.5038345e+04   -7.8142077e-03    0.0000000e+00    1.8105267e-04   -7.1335255e-05    2.8843670e-02   -1.6204063e-04   -4.8277191e+02   -2.6415635e-07    3.0452968e-06   -1.7868837e-03   -4.7501145e-06    2.3927459e+02
  -2.4741498e+01    2.5057866e+00    5.3850679e-01    1.3054606e+02    0.0000000e+00    1.9528314e-04    6.7504482e+02    6.8622763e+02    6.7023040e+02    4.6000000e+02    4.6000000e+02    4.6000000e+02    3.3330961e+06    6.0464743e+02    1.4134314e+03    1.0884860e-02   -7.4414630e+00    3.5355806e+04   -2.9546229e-02    0.0000000e+00    1.6099561e-04   -6.6387623e-05    2.8856932e-02   -5.5365771e-04   -4.8228226e+02    9.3873124e-07    2.8200399e-06   -1.7873759e-03   -4.4277515e-06    2.4170182e+02
  -2.4461771e+01    2.4945223e+00    5.3716808e-01    1.2997569e+02    0.0000000e+00    1.9507785e-04    6.7743512e+02    6.8877347e+02    6.7296427e+02    4.6000000e+02    4.6000000e+02    4.6000000e+02    3.3850369e+06    6.1176136e+02    1.4341636e+03    1.0797940e-02   -7.3739267e+00    3.5620037e+04   -1.3959583e-02    0.0000000e+00    1.5591038e-04   -6.3785466e-05    2.8895243e-02   -3.0169560e-04   -4.8200194e+02   -3.2219782e-07    2.9990629e-06   -1.7895005e-03   -4.2804126e-06    2.4376904e+02
  -2.4112113e+01    2.4922532e+00    5.3488226e-01    1.2898938e+02    0.0000000e+00    1.9476676e-04    6.8037759e+02    6.9200574e+02    6.7588324e+02    4.6000000e+02    4.6000000e+02    4.6000000e+02    3.4498088e+06    6.2043417e+02    1.4591829e+03    1.0690533e-02   -7.2877930e+00    3.5940528e+04   -3.8760040e-02    0.0000000e+00    1.3496421e-04   -3.5826892e-05    2.8903266e-02   -7.0191534e-04   -4.8150736e+02    1.1637685e-06    2.8253481e-06   -1.7896880e-03   -2.4808329e-06    2.4624715e+02
  -2.3675040e+01    2.4478142e+00    5.3237759e-01    1.2771617e+02    0.0000000e+00    1.9448926e-04    6.8401662e+02    6.9608246e+02    6.7883665e+02    4.6000000e+02    4.6000000e+02    4.6000000e+02    3.5320511e+06    6.3183489e+02    1.4914303e+03    1.0558248e-02   -7.1774482e+00    3.6342009e+04   -6.5063544e-02    0.0000000e+00    1.0479758e-04   -6.3517923e-05    2.8898868e-02   -1.3430903e-03   -4.8085130e+02    3.2519117e-06    1.5459967e-06   -1.7888821e-03   -4.3261148e-06    2.4957397e+02
  -2.3325382e+01    2.4192101e+00    5.2774185e-01    1.2563508e+02    0.0000000e+00    1.9381822e-04    6.8704634e+02    6.9925611e+02    6.8140987e+02    4.6000000e+02    4.6000000e+02    4.6000000e+02    3.6025836e+06    6.4017182e+02    1.5162261e+03    1.0453992e-02   -7.0878653e+00    3.6701718e+04   -4.8787508e-02    0.0000000e+00    1.2918330e-04   -5.3662124e-05    2.8756945e-02   -8.8687964e-04   -4.8081244e+02    2.2198451e-06    1.6496577e-06   -1.7799008e-03   -3.7107653e-06    2.5176055e+02
  -2.3045655e+01    2.3285494e+00    5.2029186e-01    1.2300699e+02    0.0000000e+00    1.9244227e-04    6.8951946e+02    7.0185203e+02    6.8334247e+02    4.6000000e+02    4.6000000e+02    4.6000000e+02    3.6588279e+06    6.4449086e+02    1.5306447e+03    1.0371605e-02   -7.0154043e+00    3.6980948e+04    3.7285567e-02    0.0000000e+00    8.6862054e-05   -4.4851374e-05    2.8457624e-02    8.4219111e-04   -4.8062872e+02   -2.8307632e-06    3.6573193e-06   -1.7606654e-03   -3.0592869e-06    2.5240425e+02
  -2.2695997e+01    2.1429525e+00    5.1606433e-01    1.2135474e+02    0.0000000e+00    1.9178007e-04    6.9253191e+02    7.0512632e+02    6.8570510e+02    4.6000000e+02    4.6000000e+02    4.6000000e+02    3.7290733e+06    6.5259600e+02    1.5545545e+03    1.0269877e-02   -6.9235902e+00    3.7321256e+04    5.9783719e-02    0.0000000e+00   -1.1560015e-05   -3.1440415e-06    2.8328492e-02    1.2157301e-03   -4.8026413e+02   -4.3065911e-06    1.6960599e-06   -1.7517842e-03   -2.0888477e-07    2.5447195e+02
  -2.2416270e+01    2.0852913e+00    5.1328750e-01    1.2040773e+02    0.0000000e+00    1.9125897e-04    6.9497625e+02    7.0772661e+02    6.8769410e+02    4.6000000e+02    4.6000000e+02    4.6000000e+02    3.7875618e+06    6.5939369e+02    1.5746136e+03    1.0189531e-02   -6.8494787e+00    3.7610054e+04    3.0074500e-02    0.0000000e+00   -4.1906060e-05   -1.2838164e-05    2.8255107e-02    6.3667925e-04   -4.8022502e+02   -2.5978058e-06    1.6171740e-06   -1.7467672e-03   -8.2898159e-07    2.5624765e+02
  -2.2066612e+01    2.0853954e+00    5.0997924e-01    1.1927798e+02    0.0000000e+00    1.9064806e-04    6.9800622e+02    7.1101598e+02    6.9009512e+02    4.6000000e+02    4.6000000e+02    4.6000000e+02    3.8609305e+06    6.6796443e+02    1.5996211e+03    1.0090379e-02   -6.7551452e+00    3.7965533e+04    9.3300146e-03    0.0000000e+00   -4.7720878e-05   -1.8309753e-05    2.8198782e-02    1.9411249e-04   -4.8007595e+02   -1.2923606e-06    1.5602932e-06   -1.7430904e-03   -1.1740356e-06    2.5849807e+02
  -2.1786885e+01    2.0474965e+00    5.0750140e-01    1.1838597e+02    0.0000000e+00    1.9020394e-04    7.0045518e+02    7.1362254e+02    6.9200847e+02    4.6000000e+02    4.6000000e+02    4.6000000e+02    3.9214785e+06    6.7512974e+02    1.6205249e+03    1.0012077e-02   -6.6788746e+00    3.8261678e+04   -7.5209228e-02    0.0000000e+00   -1.8684415e-05   -3.7729175e-05    2.8158862e-02   -1.6635698e-03   -4.8005358e+02    4.4379062e-06    1.6426269e-06   -1.7406029e-03   -2.5901519e-06    2.6041742e+02
  -2.1437227e+01    2.0351314e+00    5.0453812e-01    1.1736896e+02    0.0000000e+00    1.8966090e-04    7.0347654e+02    7.1694117e+02    6.9432498e+02    4.6000000e+02    4.6000000e+02    4.6000000e+02    3.9968917e+06    6.8403700e+02    1.6461906e+03    9.9155062e-03   -6.5817984e+00    3.8621337e+04   -2.2542843e-02    0.0000000e+00   -1.5756316e-05   -3.7897310e-05    2.8124454e-02   -5.2186547e-04   -4.7990640e+02    8.9366003e-07    1.5877421e-06   -1.7383419e-03   -2.6228215e-06    2.6280826e+02
  -2.1157501e+01    2.0167346e+00    5.0232485e-01    1.1660923e+02    0.0000000e+00    1.8924728e-04    7.0590077e+02    7.1957398e+02    6.9616926e+02    4.6000000e+02    4.6000000e+02    4.6000000e+02    4.0586718e+06    6.9136016e+02    1.6672242e+03    9.8392819e-03   -6.5033325e+00    3.8916823e+04    1.6498421e-03    0.0000000e+00   -1.5693853e-05   -4.2565562e-05    2.8084788e-02   -4.3656995e-05   -4.7985722e+02   -5.6529187e-07    1.5305196e-06   -1.7356735e-03   -2.9129829e-06    2.6479075e+02
  -2.0807842e+01    1.9950989e+00    4.9960906e-01    1.1541871e+02    0.0000000e+00    1.8884550e-04    7.0893607e+02    7.2286648e+02    7.0056013e+02    4.6000000e+02    4.6000000e+02    4.6000000e+02    4.1372261e+06    7.0096205e+02    1.6946844e+03    9.7452921e-03   -6.4034459e+00    3.9291097e+04    3.7938598e-03    0.0000000e+00   -2.7481757e-05   -6.8269005e-05    2.8045356e-02    4.8284206e-05   -4.7984793e+02   -1.0654446e-06    2.3125998e-06   -1.7333501e-03   -4.5941926e-06    2.6742943e+02
  -2.0528116e+01    1.9799351e+00    4.9744147e-01    1.1463909e+02    0.0000000e+00    1.8845517e-04    7.1136843e+02    7.2550046e+02    7.0256677e+02    4.6000000e+02    4.6000000e+02    4.6000000e+02    4.2014315e+06    7.0855745e+02    1.7164174e+03    9.6711609e-03   -6.3226918e+00    3.9597332e+04    1.4210633e-02    0.0000000e+00   -3.2652744e-05   -7.3847049e-05    2.7997479e-02    1.4847823e-04   -4.7990659e+02   -1.8091556e-06    2.2462770e-06   -1.7301589e-03   -4.9280689e-06    2.6949977e+02
  -2.0178457e+01    1.9637392e+00    4.9478986e-01    1.1367643e+02    0.0000000e+00    1.8799469e-04    7.1440833e+02    7.2879883e+02    7.0507638e+02    4.6000000e+02    4.6000000e+02    4.6000000e+02    4.2828589e+06    7.1818686e+02    1.7438987e+03    9.5797962e-03   -6.2199054e+00    3.9983432e+04    1.0733622e-03    0.0000000e+00   -4.2119627e-05   -7.6771974e-05    2.7955916e-02   -1.6170904e-05   -4.8001178e+02   -9.1109009e-07    2.2508864e-06   -1.7273876e-03   -5.1098986e-06    2.7212211e+02
  -1.9898731e+01    1.9574804e+00    4.9275585e-01    4.5179401e+02    0.0000000e+00    4.6899862e-05    7.1683022e+02    7.3144846e+02    7.0706666e+02    4.6000000e+02    4.6000000e+02    4.6000000e+02    4.3488803e+06    9.1122509e+02    2.2170559e+03    9.5077488e-03   -6.1368213e+00    4.0294446e+04   -4.8776947e-03    0.0000000e+00   -5.2027105e-05   -7.8045235e-05    2.7922336e-02   -1.0847843e-04   -4.8010817e+02    1.2669202e-07    2.2719712e-06   -1.7251652e-03   -5.1956632e-06    6.8640181e+01
  -1.9745629e+01    1.6659784e+00    4.8368799e-01    4.3962510e+02    0.0000000e+00    4.6412109e-05    7.1781626e+02    7.3276780e+02    7.0732163e+02    4.6000000e+02    4.6000000e+02    4.6000000e+02    4.3826148e+06    9.1015131e+02    2.2137254e+03    9.4687318e-03   -6.0801758e+00    4.0440310e+04   -1.9906808e-02    0.0000000e+00    2.1708839e-05   -6.7650555e-05    2.5717077e-02   -1.1129174e-04   -4.7971723e+02    1.2769406e-06    3.0185689e-06   -1.5903680e-03   -4.7403463e-06    6.8396061e+01
  -1.9660573e+01    1.5442971e+00    4.7862705e-01    4.3264766e+02    0.0000000e+00    4.6161282e-05    7.1843962e+02    7.3343069e+02    7.0762723e+02    4.6000000e+02    4.6000000e+02    4.6000000e+02    4.4030977e+06    9.0979372e+02    2.2131704e+03    9.4471690e-03   -6.0487174e+00    4.0536828e+04    1.9202558e-03    0.0000000e+00    1.2831110e-04   -1.3173567e-04    2.3910176e-02    8.2325810e-06   -4.7978225e+02    4.9041312e-08    5.9693143e-06   -1.4788021e-03   -9.0286702e-06    6.8270581e+01
  -1.9592528e+01    1.4840952e+00    4.7459643e-01    4.2679126e+02    0.0000000e+00    4.5993343e-05    7.1896095e+02    7.3396680e+02    7.0786153e+02    4.6000000e+02    4.6000000e+02    4.6000000e+02    4.4200358e+06    9.0958909e+02    2.2131409e+03    9.4299715e-03   -6.0235645e+00    4.0618724e+04    4.8610411e-03    0.0000000e+00    1.6632008e-04   -2.6697914e-04    2.2648241e-02    2.3354853e-05   -4.7992325e+02   -1.4796017e-07    5.3425896e-06   -1.4006735e-03   -1.8008259e-05    6.8174108e+01
  -1.9401151e+01    1.4867347e+00    4.6350933e-01    4.1168648e+02    0.0000000e+00    4.5437683e-05    7.2042941e+02    7.3550444e+02    7.0866123e+02    4.6000000e+02    4.6000000e+02    4.6000000e+02    4.4678928e+06    9.0905560e+02    2.2131721e+03    9.3819277e-03   -5.9527565e+00    4.0849337e+04   -8.7889114e-04    0.0000000e+00    1.2124039e-04   -2.0147412e-04    2.2319579e-02   -3.5086811e-05   -4.8031741e+02   -6.9464226e-08    4.2115228e-06   -1.3799432e-03   -1.3768592e-05    6.7907090e+01
  -1.9316094e+01    1.5199216e+00    4.5876406e-01    4.0492869e+02    0.0000000e+00    4.5235674e-05    7.2105846e+02    7.3619911e+02    7.0889670e+02    4.6000000e+02    4.6000000e+02    4.6000000e+02    4.4887380e+06    9.0877725e+02    2.2128515e+03    9.3607256e-03   -5.9213035e+00    4.0947165e+04    2.4047539e-04    0.0000000e+00    9.6058116e-05   -1.1431763e-04    2.2741901e-02    2.2840433e-06   -4.8039629e+02   -1.1880436e-07    6.0957104e-06   -1.4059985e-03   -7.9629770e-06    6.7788970e+01
  -1.9248049e+01    1.5455986e+00    4.5503690e-01    3.9965372e+02    0.0000000e+00    4.5076000e-05    7.2155112e+02    7.3675808e+02    7.0906448e+02    4.6000000e+02    4.6000000e+02    4.6000000e+02    4.5052232e+06    9.0853046e+02    2.2124332e+03    9.3438277e-03   -5.8961594e+00    4.1023352e+04    1.4371541e-03    0.0000000e+00    8.3632576e-05   -1.3296650e-04    2.3049058e-02    2.8646912e-05   -4.8041796e+02   -1.7894049e-07    6.8811404e-06   -1.4250439e-03   -9.1031809e-06    6.7694167e+01
  -1.9193613e+01    1.5614277e+00    4.5209720e-01    3.9551319e+02    0.0000000e+00    4.4949463e-05    7.2194094e+02    7.3720694e+02    7.0918967e+02    4.6000000e+02    4.6000000e+02    4.6000000e+02    4.5183313e+06    9.0832714e+02    2.2120381e+03    9.3303326e-03   -5.8760563e+00    4.1083287e+04    1.1540232e-03    0.0000000e+00    9.1986279e-05   -1.1938341e-04    2.3070060e-02    2.5359900e-05   -4.8041481e+02   -1.4961267e-07    6.4003474e-06   -1.4264123e-03   -8.1729454e-06    6.7618598e+01
  -1.9040511e+01    1.5574978e+00    4.4399609e-01    3.8478798e+02    0.0000000e+00    4.4531854e-05    7.2302318e+02    7.3846249e+02    7.0952301e+02    4.6000000e+02    4.6000000e+02    4.6000000e+02    4.5549335e+06    9.0773656e+02    2.2107636e+03    9.2926129e-03   -5.8195013e+00    4.1248666e+04   -8.7709933e-04    0.0000000e+00    9.7665847e-05   -1.1502629e-04    2.2720201e-02   -1.7041598e-05   -4.8036175e+02   -2.3096493e-08    6.1989091e-06   -1.4048076e-03   -7.8702269e-06    6.7407035e+01
  -1.8934191e+01    1.5340982e+00    4.3851834e-01    3.7759528e+02    0.0000000e+00    4.4247441e-05    7.2378386e+02    7.3933253e+02    7.0977455e+02    4.6000000e+02    4.6000000e+02    4.6000000e+02    4.5807520e+06    9.0740175e+02    2.2101446e+03    9.2665769e-03   -5.7802092e+00    4.1366251e+04   -1.8267815e-04    0.0000000e+00    1.0021827e-04   -1.2113932e-04    2.2294784e-02   -1.3092507e-05   -4.8037009e+02   -2.7511371e-08    6.0333292e-06   -1.3784196e-03   -8.2871480e-06    6.7265974e+01
  -1.8849134e+01    1.5151772e+00    4.3416220e-01    3.7164494e+02    0.0000000e+00    4.4051105e-05    7.2440545e+02    7.4002751e+02    7.1047489e+02    4.6000000e+02    4.6000000e+02    4.6000000e+02    4.6013772e+06    9.0715705e+02    2.2098317e+03    9.2458490e-03   -5.7487998e+00    4.1459559e+04   -1.2009445e-03    0.0000000e+00    1.0086673e-04   -1.4816111e-04    2.1801892e-02   -1.2678236e-05   -4.8037542e+02   -4.0124391e-08    5.8476267e-06   -1.3477572e-03   -1.0087664e-05    6.7153168e+01
  -1.8742814e+01    1.4975802e+00    4.2898753e-01    3.6495711e+02    0.0000000e+00    4.3777941e-05    7.2518240e+02    7.4089479e+02    7.1080681e+02    4.6000000e+02    4.6000000e+02    4.6000000e+02    4.6274671e+06    9.0701301e+02    2.2098165e+03    9.2200603e-03   -5.7095138e+00    4.1578340e+04   -3.8626583e-04    0.0000000e+00    1.0475146e-04   -1.7099116e-04    2.1275949e-02   -8.7943599e-06   -4.8041382e+02   -2.3111840e-08    6.7396553e-06   -1.3151472e-03   -1.1579547e-05    6.7027812e+01
  -1.8609913e+01    1.4869204e+00    4.2264390e-01    3.5678476e+02    0.0000000e+00    4.3443278e-05    7.2615795e+02    7.4197494e+02    7.1200945e+02    4.6000000e+02    4.6000000e+02    4.6000000e+02    4.6598632e+06    9.0686335e+02    2.2099141e+03    9.1880083e-03   -5.6603640e+00    4.1723869e+04   -8.6763070e-04    0.0000000e+00    1.0118068e-04   -1.7671955e-04    2.0915775e-02   -1.5266449e-05   -4.8042855e+02   -9.0182065e-09    7.0894250e-06   -1.2928411e-03   -1.1970474e-05    6.6873383e+01
  -1.8503593e+01    1.4798781e+00    4.1779082e-01    3.5023282e+02    0.0000000e+00    4.3226845e-05    7.2692831e+02    7.4285114e+02    7.1247225e+02    4.6000000e+02    4.6000000e+02    4.6000000e+02    4.6869664e+06    9.0681745e+02    2.2100729e+03    9.1625254e-03   -5.6210763e+00    4.1850157e+04    3.7006887e-03    0.0000000e+00    8.6972065e-05   -1.9501945e-04    2.0738119e-02    3.3314288e-05   -4.8054664e+02   -6.1717613e-08    7.3111626e-06   -1.2817714e-03   -1.3185590e-05    6.6758675e+01
  -1.8500000e+01    1.4791521e+00    4.1762916e-01    3.4919660e+02    0.0000000e+00    4.3314579e-05    7.2695268e+02    7.4288048e+02    7.1246858e+02    4.6000000e+02    4.6000000e+02    4.6000000e+02    4.6883763e+06    9.0681007e+02    2.2100488e+03    9.1616647e-03   -5.6197528e+00    4.1858821e+04    5.1093927e-02    0.0000000e+00    8.4299949e-05   -2.0600300e-04    2.0742437e-02    5.4347957e-04   -4.8060231e+02    1.5346721e-06    7.0614882e-06   -1.2820043e-03   -1.3908148e-05    6.6754525e+01
  -1.8343670e+01    1.4691302e+00    4.1064453e-01    3.4133813e+02    0.0000000e+00    4.2825579e-05    7.2809955e+02    7.4414931e+02    7.1321489e+02    4.6000000e+02    4.6000000e+02    4.6000000e+02    4.7254216e+06    9.0683286e+02    2.2106401e+03    9.1244721e-03   -5.5618853e+00    4.2018285e+04   -3.2308791e-03    0.0000000e+00    7.3526540e-05   -1.7753860e-04    2.0460760e-02   -3.1974346e-05   -4.8047607e+02    1.2442876e-07    7.0833104e-06   -1.2644722e-03   -1.2029462e-05    6.6592160e+01
  -1.8218606e+01    1.4580419e+00    4.0518619e-01    3.3407085e+02    0.0000000e+00    4.2580093e-05    7.2899759e+02    7.4519693e+02    7.1358212e+02    4.6000000e+02    4.6000000e+02    4.6000000e+02    4.7580461e+06    9.0679402e+02    2.2107880e+03    9.0949147e-03   -5.5156314e+00    4.2171334e+04    4.4130926e-03    0.0000000e+00    6.1585143e-05   -1.7393246e-04    2.0172952e-02    3.6957045e-05   -4.8065976e+02   -1.5189049e-07    7.2985858e-06   -1.2465416e-03   -1.1788539e-05    6.6460641e+01
  -1.8118555e+01    1.4476778e+00    4.0092143e-01    3.2845310e+02    0.0000000e+00    4.2385870e-05    7.2972924e+02    7.4606473e+02    7.1394782e+02    4.6000000e+02    4.6000000e+02    4.6000000e+02    4.7836868e+06    9.0683911e+02    2.2112053e+03    9.0714107e-03   -5.4786499e+00    4.2289020e+04    6.6110892e-04    0.0000000e+00    5.0310057e-05   -1.8043841e-04    1.9912934e-02    1.2919746e-05   -4.8075290e+02   -4.9359075e-08    7.2939648e-06   -1.2303409e-03   -1.2224931e-05    6.6360666e+01
  -1.7993492e+01    1.4320623e+00    3.9562113e-01    3.2186577e+02    0.0000000e+00    4.2099604e-05    7.3063874e+02    7.4713674e+02    7.1446416e+02    4.6000000e+02    4.6000000e+02    4.6000000e+02    4.8147481e+06    9.0685525e+02    2.2115828e+03    9.0421971e-03   -5.4323805e+00    4.2426527e+04    8.9610026e-04    0.0000000e+00    1.0835413e-04   -1.8462972e-04    1.8607570e-02    1.6166733e-05   -4.8074967e+02   -1.4166675e-07    8.3153062e-06   -1.1502048e-03   -1.2336060e-05    6.6232878e+01
  -1.7837714e+01    1.4065111e+00    3.8915559e-01    3.1387270e+02    0.0000000e+00    4.1747566e-05    7.3179735e+02    7.4847395e+02    7.1516364e+02    4.6000000e+02    4.6000000e+02    4.6000000e+02    4.8539663e+06    9.0699709e+02    2.2125822e+03    9.0060942e-03   -5.3746714e+00    4.2601338e+04   -6.7406630e-04    0.0000000e+00    1.3877079e-04   -1.4007102e-04    1.7608432e-02   -1.1356437e-05   -4.8080429e+02   -5.1697710e-08    6.5269837e-06   -1.0885692e-03   -9.5291804e-06    6.6081082e+01
  -1.7713093e+01    1.3906834e+00    3.8411227e-01    3.0739018e+02    0.0000000e+00    4.1509930e-05    7.3271661e+02    7.4955673e+02    7.1561705e+02    4.6000000e+02    4.6000000e+02    4.6000000e+02    4.8873660e+06    9.0711226e+02    2.2133185e+03    8.9774099e-03   -5.3285321e+00    4.2757861e+04    4.6718606e-03    0.0000000e+00    1.5123866e-04   -1.3841792e-04    1.7030561e-02    4.1363771e-05   -4.8104112e+02   -1.7764304e-07    5.5784610e-06   -1.0524778e-03   -9.3446687e-06    6.5961237e+01
  -1.7613395e+01    1.3833942e+00    3.8018201e-01    3.0237095e+02    0.0000000e+00    4.1324080e-05    7.3345814e+02    7.5041892e+02    7.1603558e+02    4.6000000e+02    4.6000000e+02    4.6000000e+02    4.9136229e+06    9.0726941e+02    2.2141217e+03    8.9546055e-03   -5.2916348e+00    4.2878374e+04    1.3586464e-03    0.0000000e+00    1.6863748e-04   -1.0438732e-04    1.6611717e-02    2.0911323e-05   -4.8117803e+02   -7.3975023e-08    6.0133201e-06   -1.0263556e-03   -7.0442066e-06    6.5870523e+01
  -1.7489380e+01    1.3795085e+00    3.7540638e-01    2.9662900e+02    0.0000000e+00    4.1055596e-05    7.3438176e+02    7.5148270e+02    7.1662154e+02    4.6000000e+02    4.6000000e+02    4.6000000e+02    4.9454936e+06    9.0751183e+02    2.2152483e+03    8.9264075e-03   -5.2456825e+00    4.3020590e+04   -2.6376166e-03    0.0000000e+00    1.7066460e-04   -7.9145220e-05    1.6484413e-02   -2.5756744e-05   -4.8125981e+02    1.6788478e-08    6.3918795e-06   -1.0186349e-03   -5.4508720e-06    6.5761961e+01
  -1.7377202e+01    1.3748530e+00    3.7118071e-01    2.9140097e+02    0.0000000e+00    4.0840753e-05    7.3520791e+02    7.5244980e+02    7.1710047e+02    4.6000000e+02    4.6000000e+02    4.6000000e+02    4.9750092e+06    9.0772219e+02    2.2161704e+03    8.9010700e-03   -5.2041143e+00    4.3154505e+04    4.7475671e-04    0.0000000e+00    1.6702172e-04   -9.7512510e-05    1.6321603e-02   -7.3331732e-07   -4.8138694e+02   -7.7571302e-08    7.2574327e-06   -1.0086440e-03   -6.6095306e-06    6.5664555e+01
  -1.7278992e+01    1.3697332e+00    3.6755784e-01    2.8692665e+02    0.0000000e+00    4.0658280e-05    7.3592980e+02    7.5329713e+02    7.1751755e+02    4.6000000e+02    4.6000000e+02    4.6000000e+02    5.0010077e+06    9.0792796e+02    2.2170208e+03    8.8790094e-03   -5.1677232e+00    4.3272510e+04    1.3796597e-03    0.0000000e+00    1.5698817e-04   -1.1248049e-04    1.6167643e-02    1.2417168e-05   -4.8150497e+02   -7.7948742e-08    7.6278125e-06   -9.9909217e-04   -7.6308095e-06    6.5581561e+01
  -1.7183440e+01    1.3634690e+00    3.6403651e-01    2.8270640e+02    0.0000000e+00    4.0466926e-05    7.3663850e+02    7.5411901e+02    7.1794429e+02    4.6000000e+02    4.6000000e+02    4.6000000e+02    5.0261885e+06    9.0810505e+02    2.2178621e+03    8.8576587e-03   -5.1323055e+00    4.3385814e+04   -1.4145376e-05    0.0000000e+00    1.5348303e-04   -1.1767334e-04    1.5990529e-02    4.0828261e-07   -4.8160373e+02   -2.9659517e-08    7.7689833e-06   -9.8810466e-04   -8.0033430e-06    6.5497526e+01
  -1.7085370e+01    1.3569001e+00    3.6060515e-01    2.7860272e+02    0.0000000e+00    4.0280888e-05    7.3735982e+02    7.5496003e+02    7.1840159e+02    4.6000000e+02    4.6000000e+02    4.6000000e+02    5.0519433e+06    9.0841001e+02    2.2189593e+03    8.8358631e-03   -5.0959344e+00    4.3500823e+04   -1.3771668e-03    0.0000000e+00    1.5205524e-04   -1.1504826e-04    1.5810774e-02   -1.5513238e-05   -4.8169195e+02    5.1681797e-09    7.9834942e-06   -9.7696936e-04   -7.8683299e-06    6.5423905e+01
  -1.7000000e+01    1.3508917e+00    3.5769664e-01    2.7507005e+02    0.0000000e+00    4.0132860e-05    7.3798783e+02    7.5569450e+02    7.1878646e+02    4.6000000e+02    4.6000000e+02    4.6000000e+02    5.0746852e+06    9.0871172e+02    2.2200037e+03    8.8169798e-03   -5.0642714e+00    4.3603263e+04    3.9448790e-04    0.0000000e+00    1.5215353e-04   -1.0544746e-04    1.5617243e-02    7.7796906e-07   -4.8179351e+02   -6.1934358e-08    8.1735332e-06   -9.6497194e-04   -7.2771328e-06    6.5363177e+01
  -1.6894452e+01    1.3439741e+00    3.5411467e-01    2.7091886e+02    0.0000000e+00    3.9924421e-05    7.3876994e+02    7.5659253e+02    7.1932075e+02    4.6000000e+02    4.6000000e+02    4.6000000e+02    5.1021514e+06    9.0907343e+02    2.2213341e+03    8.7937702e-03   -5.0250780e+00    4.3723858e+04   -2.2091441e-03    0.0000000e+00    1.5576125e-04   -1.1463174e-04    1.5426320e-02   -2.5155601e-05   -4.8185629e+02    2.8492412e-08    8.2835557e-06   -9.5317647e-04   -7.8662246e-06    6.5286043e+01
  -1.6784492e+01    1.3369451e+00    3.5050020e-01    2.6668310e+02    0.0000000e+00    3.9723692e-05    7.3957511e+02    7.5752883e+02    7.1986092e+02    4.6000000e+02    4.6000000e+02    4.6000000e+02    5.1311025e+06    9.0949840e+02    2.2227516e+03    8.7697383e-03   -4.9842163e+00    4.3851793e+04   -8.4793705e-04    0.0000000e+00    1.5691561e-04   -1.1466383e-04    1.5283340e-02   -1.5408903e-05   -4.8194565e+02    7.0421460e-09    7.9026574e-06   -9.4428226e-04   -7.8487154e-06    6.5211816e+01
  -1.6670327e+01    1.3299514e+00    3.4686689e-01    2.6245230e+02    0.0000000e+00    3.9520815e-05    7.4040516e+02    7.5849703e+02    7.2039526e+02    4.6000000e+02    4.6000000e+02    4.6000000e+02    5.1614733e+06    9.0997683e+02    2.2242826e+03    8.7449453e-03   -4.9417608e+00    4.3986643e+04    1.2082491e-03    0.0000000e+00    1.5484375e-04   -1.2835803e-04    1.5221066e-02    6.1844248e-06   -4.8206224e+02   -2.5870201e-08    7.7182006e-06   -9.4041028e-04   -8.7803479e-06    6.5138815e+01
  -1.6549009e+01    1.3229709e+00    3.4314217e-01    2.5816800e+02    0.0000000e+00    3.9308846e-05    7.4128521e+02    7.5952137e+02    7.2100769e+02    4.6000000e+02    4.6000000e+02    4.6000000e+02    5.1933128e+06    9.1057116e+02    2.2261044e+03    8.7187730e-03   -4.8966023e+00    4.4125525e+04   -6.2827407e-04    0.0000000e+00    1.5213852e-04   -1.3544967e-04    1.5063570e-02   -7.8692373e-06   -4.8213689e+02    1.6692058e-08    7.7376070e-06   -9.3066276e-04   -9.2412014e-06    6.5069465e+01
  -1.6421549e+01    1.3140652e+00    3.3930317e-01    2.5376962e+02    0.0000000e+00    3.9090772e-05    7.4220592e+02    7.6055650e+02    7.2169399e+02    4.6000000e+02    4.6000000e+02    4.6000000e+02    5.2273297e+06    9.1120040e+02    2.2279981e+03    8.6914644e-03   -4.8491096e+00    4.4275439e+04    3.8569100e-04    0.0000000e+00    1.3395081e-04   -1.6984755e-04    1.5090006e-02   -5.6607492e-07   -4.8225765e+02   -2.0155345e-08    8.0667869e-06   -9.3247947e-04   -1.1480984e-05    6.4997842e+01
  -1.6286727e+01    1.3009782e+00    3.3522104e-01    2.4912130e+02    0.0000000e+00    3.8857155e-05    7.4319611e+02    7.6170831e+02    7.2244053e+02    4.6000000e+02    4.6000000e+02    4.6000000e+02    5.2636970e+06    9.1183014e+02    2.2300539e+03    8.6627999e-03   -4.7988160e+00    4.4436436e+04    1.2602571e-03    0.0000000e+00    1.2151984e-04   -1.4299983e-04    1.4849997e-02    7.4362307e-06   -4.8241125e+02   -4.0778073e-08    7.4352241e-06   -9.1751761e-04   -9.7001021e-06    6.4916747e+01
  -1.6178870e+01    1.2957243e+00    3.3190954e-01    2.4520349e+02    0.0000000e+00    3.8691550e-05    7.4396530e+02    7.6264314e+02    7.2293998e+02    4.6000000e+02    4.6000000e+02    4.6000000e+02    5.2934277e+06    9.1219688e+02    2.2311799e+03    8.6400366e-03   -4.7585900e+00    4.4569991e+04    6.8944008e-03    0.0000000e+00    1.6179252e-04   -1.2837650e-04    1.3633853e-02    7.5692563e-05   -4.8257605e+02   -2.8115564e-07    3.8244360e-06   -8.4282161e-04   -8.6261491e-06    6.4842759e+01
  -1.6092584e+01    1.2875124e+00    3.2930234e-01    2.4211138e+02    0.0000000e+00    3.8560277e-05    7.4460569e+02    7.6339003e+02    7.2338598e+02    4.6000000e+02    4.6000000e+02    4.6000000e+02    5.3175082e+06    9.1259918e+02    2.2325572e+03    8.6219215e-03   -4.7264084e+00    4.4678873e+04    2.6233704e-03    0.0000000e+00    2.0496899e-04   -7.0254623e-05    1.2816191e-02    4.0669211e-05   -4.8273289e+02   -1.2102240e-07    5.6375717e-06   -7.9218944e-04   -4.7797851e-06    6.4789524e+01
  -1.5937269e+01    1.2665034e+00    3.2471078e-01    2.3688609e+02    0.0000000e+00    3.8300445e-05    7.4577634e+02    7.6472154e+02    7.2428020e+02    4.6000000e+02    4.6000000e+02    4.6000000e+02    5.3606608e+06    9.1343350e+02    2.2354735e+03    8.5895688e-03   -4.6684381e+00    4.4872441e+04   -2.1231346e-03    0.0000000e+00    2.2430247e-04   -1.3011832e-04    1.2037997e-02   -2.6769570e-05   -4.8301911e+02   -3.9389177e-09    6.9455599e-06   -7.4389618e-04   -8.7643456e-06    6.4700884e+01
  -1.5868240e+01    1.2632509e+00    3.2271683e-01    2.3456860e+02    0.0000000e+00    3.8196555e-05    7.4629561e+02    7.6531129e+02    7.2468113e+02    4.6000000e+02    4.6000000e+02    4.6000000e+02    5.3799127e+06    9.1382091e+02    2.2368055e+03    8.5752806e-03   -4.6426565e+00    4.4958684e+04   -8.0788324e-04    0.0000000e+00    2.2371672e-04   -1.3923924e-04    1.1952805e-02   -1.3507246e-05   -4.8315320e+02   -6.5017334e-08    7.4362802e-06   -7.3864166e-04   -9.3846285e-06    6.4663184e+01
  -1.5781955e+01    1.2639143e+00    3.2025628e-01    2.3186807e+02    0.0000000e+00    3.8045489e-05    7.4694055e+02    7.6604259e+02    7.2519840e+02    4.6000000e+02    4.6000000e+02    4.6000000e+02    5.4035201e+06    9.1430035e+02    2.2384296e+03    8.5575009e-03   -4.6103916e+00    4.5062341e+04   -1.7398863e-03    0.0000000e+00    2.2596757e-04   -1.1879554e-04    1.1975060e-02   -2.3721025e-05   -4.8327318e+02    5.6431902e-09    8.1619562e-06   -7.4002675e-04   -8.0868392e-06    6.4616279e+01
  -1.5674097e+01    1.2657067e+00    3.1722577e-01    2.2856410e+02    0.0000000e+00    3.7858019e-05    7.4773243e+02    7.6694812e+02    7.2583767e+02    4.6000000e+02    4.6000000e+02    4.6000000e+02    5.4325057e+06    9.1485788e+02    2.2402514e+03    8.5354150e-03   -4.5700050e+00    4.5187140e+04   -4.4410769e-04    0.0000000e+00    2.2423800e-04   -1.5077875e-04    1.2122665e-02   -8.7502688e-06   -4.8336471e+02   -2.7215637e-08    8.1580231e-06   -7.4926360e-04   -1.0145741e-05    6.4556151e+01
  -1.5539276e+01    1.2643230e+00    3.1350960e-01    2.2454158e+02    0.0000000e+00    3.7626570e-05    7.4870426e+02    7.6806963e+02    7.2661808e+02    4.6000000e+02    4.6000000e+02    4.6000000e+02    5.4682337e+06    9.1551019e+02    2.2422886e+03    8.5080112e-03   -4.5194411e+00    4.5338291e+04    7.9285874e-05    0.0000000e+00    2.1812918e-04   -1.5622528e-04    1.2104855e-02   -4.8549512e-06   -4.8342060e+02   -1.5749025e-08    8.3705378e-06   -7.4803603e-04   -1.0510876e-05    6.4479798e+01
  -1.5385907e+01    1.2542260e+00    3.0938631e-01    2.2007149e+02    0.0000000e+00    3.7374740e-05    7.4979128e+02    7.6935100e+02    7.2737854e+02    4.6000000e+02    4.6000000e+02    4.6000000e+02    5.5104844e+06    9.1621848e+02    2.2443930e+03    8.4771031e-03   -4.4618410e+00    4.5522625e+04    3.0743860e-03    0.0000000e+00    2.1260332e-04   -1.6418072e-04    1.1924633e-02    2.2195130e-05   -4.8361419e+02   -7.6808522e-08    8.5361266e-06   -7.3683537e-04   -1.1026471e-05    6.4392790e+01
  -1.5263212e+01    1.2433249e+00    3.0612296e-01    2.1644186e+02    0.0000000e+00    3.7194420e-05    7.5068606e+02    7.7037519e+02    7.2808600e+02    4.6000000e+02    4.6000000e+02    4.6000000e+02    5.5433907e+06    9.1683902e+02    2.2464459e+03    8.4526013e-03   -4.4157557e+00    4.5662100e+04   -1.8914937e-03    0.0000000e+00    2.2310692e-04   -1.7435347e-04    1.1666765e-02   -1.5736123e-05   -4.8368819e+02    4.2814265e-09    8.6590127e-06   -7.2100973e-04   -1.1697334e-05    6.4323966e+01
  -1.5109844e+01    1.2285860e+00    3.0229164e-01    2.1239940e+02    0.0000000e+00    3.6950183e-05    7.5181257e+02    7.7164727e+02    7.2906048e+02    4.6000000e+02    4.6000000e+02    4.6000000e+02    5.5842558e+06    9.1788743e+02    2.2497256e+03    8.4222214e-03   -4.3580205e+00    4.5833390e+04   -2.1588775e-03    0.0000000e+00    2.3952863e-04   -1.6315919e-04    1.1252294e-02   -2.4459496e-05   -4.8375584e+02    3.7607216e-08    8.7794616e-06   -6.9551325e-04   -1.0982526e-05    6.4261559e+01
  -1.5004856e+01    1.2138688e+00    2.9968925e-01    2.0942822e+02    0.0000000e+00    3.6822944e-05    7.5256338e+02    7.7256578e+02    7.2941352e+02    4.6000000e+02    4.6000000e+02    4.6000000e+02    5.6171989e+06    9.1847264e+02    2.2515158e+03    8.4015986e-03   -4.3185168e+00    4.5990897e+04    1.4841016e-02    0.0000000e+00    2.2100025e-04   -1.5881269e-04    1.0895782e-02    1.2683766e-04   -4.8422547e+02   -3.9262146e-07    8.0839703e-06   -6.7340335e-04   -1.0662924e-05    6.4209855e+01
  -1.4873622e+01    1.2042431e+00    2.9656599e-01    2.0617637e+02    0.0000000e+00    3.6621643e-05    7.5351247e+02    7.7366287e+02    7.3009800e+02    4.6000000e+02    4.6000000e+02    4.6000000e+02    5.6551542e+06    9.1938350e+02    2.2542770e+03    8.3760272e-03   -4.2690449e+00    4.6160718e+04   -1.1149342e-03    0.0000000e+00    2.1652944e-04   -1.5203842e-04    1.0660125e-02    3.9286207e-07   -4.8454339e+02    1.3190000e-07    7.8252332e-06   -6.5881325e-04   -1.0185019e-05    6.4159828e+01
  -1.4787347e+01    1.2010751e+00    2.9464079e-01    2.0400771e+02    0.0000000e+00    3.6528546e-05    7.5413842e+02    7.7437740e+02    7.3058813e+02    4.6000000e+02    4.6000000e+02    4.6000000e+02    5.6796347e+06    9.2010193e+02    2.2564139e+03    8.3593228e-03   -4.2365319e+00    4.6268079e+04   -6.0425473e-03    0.0000000e+00    2.1830225e-04   -1.4588609e-04    1.0586692e-02   -4.8440260e-05   -4.8470758e+02    1.1840276e-07    7.6952717e-06   -6.5432079e-04   -9.7740943e-06    6.4137010e+01
  -1.4632143e+01    1.1950723e+00    2.9113925e-01    2.0034333e+02    0.0000000e+00    3.6313734e-05    7.5525478e+02    7.7565577e+02    7.3147302e+02    4.6000000e+02    4.6000000e+02    4.6000000e+02    5.7233333e+06    9.2125730e+02    2.2598728e+03    8.3295242e-03   -4.1779863e+00    4.6457864e+04   -3.5030613e-03    0.0000000e+00    2.2424150e-04   -1.3100199e-04    1.0545485e-02   -4.2255715e-05   -4.8496299e+02    5.7915179e-08    7.6166499e-06   -6.5188534e-04   -8.7892542e-06    6.4085383e+01
  -1.4546013e+01    1.1909351e+00    2.8920961e-01    1.9833254e+02    0.0000000e+00    3.6194589e-05    7.5586545e+02    7.7636115e+02    7.3195887e+02    4.6000000e+02    4.6000000e+02    4.6000000e+02    5.7475020e+06    9.2186669e+02    2.2616496e+03    8.3131165e-03   -4.1454517e+00    4.6562151e+04    1.2513768e-04    0.0000000e+00    2.1792361e-04   -1.3568279e-04    1.0607836e-02   -5.6341253e-06   -4.8509257e+02   -2.6426854e-08    7.4325692e-06   -6.5586473e-04   -9.0578202e-06    6.4055332e+01
  -1.4459930e+01    1.1859953e+00    2.8732591e-01    1.9637432e+02    0.0000000e+00    3.6078685e-05    7.5647158e+02    7.7706408e+02    7.3244252e+02    4.6000000e+02    4.6000000e+02    4.6000000e+02    5.7716477e+06    9.2249575e+02    2.2634436e+03    8.2968085e-03   -4.1129102e+00    4.6666038e+04    1.6706181e-03    0.0000000e+00    2.1077472e-04   -1.1607319e-04    1.0613282e-02    1.3896484e-05   -4.8521893e+02   -4.6670929e-08    7.3644392e-06   -6.5628916e-04   -7.7783937e-06    6.4027774e+01
  -1.4373892e+01    1.1805226e+00    2.8543666e-01    1.9442277e+02    0.0000000e+00    3.5961147e-05    7.5707724e+02    7.7776488e+02    7.3292566e+02    4.6000000e+02    4.6000000e+02    4.6000000e+02    5.7958119e+06    9.2309237e+02    2.2651637e+03    8.2806001e-03   -4.0803610e+00    4.6769868e+04    1.5371313e-03    0.0000000e+00    2.0611405e-04   -1.0654887e-04    1.0556291e-02    1.4302162e-05   -4.8534654e+02   -5.0593589e-08    7.4446469e-06   -6.5271407e-04   -7.1086570e-06    6.3997509e+01
  -1.4266345e+01    1.1807044e+00    2.8297809e-01    1.9191485e+02    0.0000000e+00    3.5801249e-05    7.5782160e+02    7.7864366e+02    7.3356276e+02    4.6000000e+02    4.6000000e+02    4.6000000e+02    5.8249191e+06    9.2370460e+02    2.2668885e+03    8.2604765e-03   -4.0396210e+00    4.6890508e+04    3.4766014e-03    0.0000000e+00    2.4139579e-04   -1.1483178e-04    9.5959701e-03    3.3329257e-05   -4.8540557e+02   -1.8009292e-07    6.1013666e-06   -5.9333021e-04   -7.6706439e-06    6.3949612e+01
  -1.4131912e+01    1.1738232e+00    2.7995262e-01    1.8880230e+02    0.0000000e+00    3.5606068e-05    7.5877905e+02    7.7974451e+02    7.3437658e+02    4.6000000e+02    4.6000000e+02    4.6000000e+02    5.8621189e+06    9.2458395e+02    2.2695627e+03    8.2355245e-03   -3.9886035e+00    4.7047427e+04    1.0990329e-03    0.0000000e+00    2.8529189e-04   -1.3540339e-04    8.5858199e-03    6.3259448e-06   -4.8555269e+02   -6.4802085e-08    7.3168679e-06   -5.3058213e-04   -9.0296470e-06    6.3895646e+01
  -1.4024365e+01    1.1650810e+00    2.7754942e-01    1.8623303e+02    0.0000000e+00    3.5469757e-05    7.5953749e+02    7.8067342e+02    7.3495342e+02    4.6000000e+02    4.6000000e+02    4.6000000e+02    5.8936303e+06    9.2524110e+02    2.2715510e+03    8.2157255e-03   -3.9477812e+00    4.7186620e+04    4.9728789e-03    0.0000000e+00    2.8589270e-04   -1.7161993e-04    8.1641792e-03    4.0677366e-05   -4.8582261e+02   -1.7547190e-07    8.0725071e-06   -5.0469724e-04   -1.1490039e-05    6.3849443e+01
  -1.3889931e+01    1.1584218e+00    2.7462286e-01    1.8327756e+02    0.0000000e+00    3.5275613e-05    7.6050096e+02    7.8182708e+02    7.3579140e+02    4.6000000e+02    4.6000000e+02    4.6000000e+02    5.9313592e+06    9.2616895e+02    2.2744376e+03    8.1911790e-03   -3.8966567e+00    4.7346803e+04   -1.4246206e-03    0.0000000e+00    2.9248995e-04   -1.7785740e-04    7.9282992e-03   -1.4760620e-05   -4.8602525e+02    4.6113523e-08    7.9617938e-06   -4.9023640e-04   -1.1926069e-05    6.3798770e+01
  -1.3782384e+01    1.1536976e+00    2.7233307e-01    1.8086439e+02    0.0000000e+00    3.5143919e-05    7.6125429e+02    7.8275419e+02    7.3634099e+02    4.6000000e+02    4.6000000e+02    4.6000000e+02    5.9629860e+06    9.2686746e+02    2.2765216e+03    8.1717146e-03   -3.8557467e+00    4.7486158e+04    2.7941256e-03    0.0000000e+00    2.8906065e-04   -1.8401972e-04    7.8174035e-03    2.1056113e-05   -4.8630051e+02   -1.1561026e-07    7.6975156e-06   -4.8344154e-04   -1.2295155e-05    6.3757050e+01
  -1.3647951e+01    1.1483340e+00    2.6953192e-01    1.7807871e+02    0.0000000e+00    3.4955106e-05    7.6220433e+02    7.8390174e+02    7.3712990e+02    4.6000000e+02    4.6000000e+02    4.6000000e+02    6.0006256e+06    9.2780585e+02    2.2793765e+03    8.1475925e-03   -3.8045137e+00    4.7644836e+04   -2.1929159e-03    0.0000000e+00    2.9329941e-04   -1.4884961e-04    7.7432787e-03   -2.2894779e-05   -4.8648716e+02    6.0171914e-08    7.9459188e-06   -4.7893668e-04   -1.0006562e-05    6.3709377e+01
  -1.3540404e+01    1.1423494e+00    2.6733135e-01    1.7579155e+02    0.0000000e+00    3.4827079e-05    7.6294845e+02    7.8482371e+02    7.3764280e+02    4.6000000e+02    4.6000000e+02    4.6000000e+02    6.0322327e+06    9.2850875e+02    2.2814385e+03    8.1284538e-03   -3.7635170e+00    4.7783294e+04    3.2515710e-03    0.0000000e+00    2.8673815e-04   -1.2041611e-04    7.6584716e-03    2.7792773e-05   -4.8675223e+02   -1.4407029e-07    7.8418074e-06   -4.7369091e-04   -8.1088279e-06    6.3669400e+01
  -1.3405970e+01    1.1355952e+00    2.6464195e-01    1.7315504e+02    0.0000000e+00    3.4643280e-05    7.6388933e+02    7.8596300e+02    7.3839651e+02    4.6000000e+02    4.6000000e+02    4.6000000e+02    6.0699247e+06    9.2946596e+02    2.2843134e+03    8.1047259e-03   -3.7121756e+00    4.7941502e+04   -2.0664506e-03    0.0000000e+00    2.8567157e-04   -1.1205581e-04    7.5548692e-03   -2.0838492e-05   -4.8693902e+02    6.4959383e-08    7.7283779e-06   -4.6732565e-04   -7.5166773e-06    6.3624694e+01
  -1.3298423e+01    1.1281728e+00    2.6252764e-01    1.7098790e+02    0.0000000e+00    3.4518749e-05    7.6462561e+02    7.8687609e+02    7.3888127e+02    4.6000000e+02    4.6000000e+02    4.6000000e+02    6.1015904e+06    9.3018211e+02    2.2863892e+03    8.0859155e-03   -3.6710916e+00    4.8079762e+04    2.8115171e-03    0.0000000e+00    2.7892031e-04   -1.1229575e-04    7.3926734e-03    2.0193009e-05   -4.8720802e+02   -1.0813064e-07    7.1338078e-06   -4.5733155e-04   -7.4814218e-06    6.3586975e+01
  -1.3163990e+01    1.1199671e+00    2.5989212e-01    1.6847050e+02    0.0000000e+00    3.4330996e-05    7.6556277e+02    7.8800065e+02    7.3960092e+02    4.6000000e+02    4.6000000e+02    4.6000000e+02    6.1392179e+06    9.3107899e+02    2.2891664e+03    8.0626261e-03   -3.6196426e+00    4.8236921e+04   -2.0338793e-03    0.0000000e+00    2.8737545e-04   -1.2151714e-04    7.2563859e-03   -2.0416440e-05   -4.8739482e+02    6.2912022e-08    6.8563314e-06   -4.4896578e-04   -8.0788732e-06    6.3537204e+01
  -1.3056443e+01    1.1131402e+00    2.5789789e-01    1.6644807e+02    0.0000000e+00    3.4213397e-05    7.6629079e+02    7.8890512e+02    7.4020486e+02    4.6000000e+02    4.6000000e+02    4.6000000e+02    6.1708909e+06    9.3185407e+02    2.2913616e+03    8.0441502e-03   -3.5784710e+00    4.8374679e+04    2.8934575e-03    0.0000000e+00    2.8224465e-04   -1.0612022e-04    7.1254325e-03    2.0779920e-05   -4.8766490e+02   -1.0968404e-07    6.6658507e-06   -4.4085007e-04   -7.0780315e-06    6.3505829e+01
  -1.2922009e+01    1.1055217e+00    2.5543827e-01    1.6410588e+02    0.0000000e+00    3.4040202e-05    7.6720807e+02    7.9002206e+02    7.4098087e+02    4.6000000e+02    4.6000000e+02    4.6000000e+02    6.2085686e+06    9.3287216e+02    2.2943070e+03    8.0212563e-03   -3.5269084e+00    4.8531519e+04   -2.2310057e-03    0.0000000e+00    2.8474738e-04   -9.1276343e-05    6.9821016e-03   -2.1942014e-05   -4.8785501e+02    7.0145380e-08    6.6780799e-06   -4.3197979e-04   -6.1145007e-06    6.3469783e+01
  -1.2814462e+01    1.0979552e+00    2.5347945e-01    1.6213833e+02    0.0000000e+00    3.3923994e-05    7.6793701e+02    7.9091797e+02    7.4149752e+02    4.6000000e+02    4.6000000e+02    4.6000000e+02    6.2403311e+06    9.3361075e+02    2.2964777e+03    8.0031077e-03   -3.4856453e+00    4.8669440e+04    3.0204073e-03    0.0000000e+00    2.7932303e-04   -9.0417130e-05    6.8028409e-03    2.2111946e-05   -4.8813230e+02   -1.1548187e-07    6.4302391e-06   -4.2080618e-04   -6.0322935e-06    6.3434843e+01
  -1.2680028e+01    1.0893198e+00    2.5111883e-01    1.5991892e+02    0.0000000e+00    3.3755725e-05    7.6884814e+02    7.9202547e+02    7.4228408e+02    4.6000000e+02    4.6000000e+02    4.6000000e+02    6.2782180e+06    9.3466067e+02    2.2995119e+03    7.9806354e-03   -3.4339688e+00    4.8827431e+04   -2.2001405e-03    0.0000000e+00    2.8252974e-04   -8.2977265e-05    6.6329668e-03   -2.1007751e-05   -4.8834294e+02    7.1833151e-08    6.3773309e-06   -4.1029274e-04   -5.5468189e-06    6.3402349e+01
  -1.2572482e+01    1.0808287e+00    2.4935673e-01    1.5819622e+02    0.0000000e+00    3.3647883e-05    7.6956003e+02    7.9291227e+02    7.4280955e+02    4.6000000e+02    4.6000000e+02    4.6000000e+02    6.3099233e+06    9.3556263e+02    2.3019990e+03    7.9628243e-03   -3.3926143e+00    4.8964494e+04    2.9119218e-03    0.0000000e+00    2.8147485e-04   -7.9205611e-05    6.5101899e-03    1.9903327e-05   -4.8862164e+02   -9.8590171e-08    6.3283795e-06   -4.0265318e-04   -5.2852122e-06    6.3383798e+01
  -1.2438048e+01    1.0724338e+00    2.4715235e-01    1.5618021e+02    0.0000000e+00    3.3486307e-05    7.7046288e+02    7.9401102e+02    7.4360074e+02    4.6000000e+02    4.6000000e+02    4.6000000e+02    6.3476470e+06    9.3668254e+02    2.3052210e+03    7.9407673e-03   -3.3408198e+00    4.9120779e+04   -2.1986134e-03    0.0000000e+00    2.8593368e-04   -7.4383140e-05    6.4250524e-03   -2.1379009e-05   -4.8882462e+02    7.4528447e-08    6.4297949e-06   -3.9741261e-04   -4.9660102e-06    6.3358127e+01
  -1.2330501e+01    1.0646942e+00    2.4530439e-01    1.5437170e+02    0.0000000e+00    3.3373265e-05    7.7116439e+02    7.9489193e+02    7.4412678e+02    4.6000000e+02    4.6000000e+02    4.6000000e+02    6.3793407e+06    9.3739594e+02    2.3071995e+03    7.9232846e-03   -3.2993667e+00    4.9257358e+04    2.8474748e-03    0.0000000e+00    2.7736169e-04   -7.3450483e-05    6.3451917e-03    1.9621277e-05   -4.8910296e+02   -1.0118070e-07    6.3118945e-06   -3.9239246e-04   -4.8848475e-06    6.3325202e+01
  -1.2196067e+01    1.0558985e+00    2.4315997e-01    1.5241859e+02    0.0000000e+00    3.3215495e-05    7.7205567e+02    7.9598324e+02    7.4491723e+02    4.6000000e+02    4.6000000e+02    4.6000000e+02    6.4171194e+06    9.3851551e+02    2.3103788e+03    7.9016300e-03   -3.2474587e+00    4.9413637e+04   -2.0989670e-03    0.0000000e+00    2.7750215e-04   -7.1554688e-05    6.2225382e-03   -2.0091658e-05   -4.8931404e+02    6.5229310e-08    6.3170234e-06   -3.8479198e-04   -4.7586232e-06    6.3301180e+01
  -1.2088520e+01    1.0473461e+00    2.4142554e-01    1.5074756e+02    0.0000000e+00    3.3107772e-05    7.7275139e+02    7.9685583e+02    7.4544318e+02    4.6000000e+02    4.6000000e+02    4.6000000e+02    6.4488538e+06    9.3930357e+02    2.3125435e+03    7.8844859e-03   -3.2059157e+00    4.9550266e+04    3.0246772e-03    0.0000000e+00    2.7028212e-04   -8.7028783e-05    6.0809847e-03    2.1812929e-05   -4.8960111e+02   -1.1438922e-07    6.2924506e-06   -3.7590321e-04   -5.7422649e-06    6.3275502e+01
  -1.1954087e+01    1.0557852e+00    2.3914985e-01    1.4863217e+02    0.0000000e+00    3.2946647e-05    7.7361750e+02    7.9794501e+02    7.4621209e+02    4.6000000e+02    4.6000000e+02    4.6000000e+02    6.4861503e+06    9.4017063e+02    2.3149453e+03    7.8632684e-03   -3.1539018e+00    4.9702708e+04    2.1191479e-03    0.0000000e+00    3.2077791e-04   -6.8505041e-05    5.0136824e-03    1.9930574e-05   -4.8977905e+02   -9.6727394e-08    7.9797839e-06   -3.0987582e-04   -4.5117187e-06    6.3233533e+01
  -1.1846540e+01    1.0592851e+00    2.3734606e-01    1.4685839e+02    0.0000000e+00    3.2836369e-05    7.7431057e+02    7.9881460e+02    7.4673165e+02    4.6000000e+02    4.6000000e+02    4.6000000e+02    6.5179191e+06    9.4085790e+02    2.3168864e+03    7.8464537e-03   -3.1122799e+00    4.9839354e+04    5.0066750e-03    0.0000000e+00    3.1323047e-04   -9.5227936e-05    4.4285079e-03    4.1678484e-05   -4.9007088e+02   -1.9507755e-07    6.6461732e-06   -2.7386005e-04   -6.4368155e-06    6.3199246e+01
  -1.1712106e+01    1.0549228e+00    2.3512359e-01    1.4479015e+02    0.0000000e+00    3.2677496e-05    7.7519142e+02    7.9989116e+02    7.4752006e+02    4.6000000e+02    4.6000000e+02    4.6000000e+02    6.5558759e+06    9.4177970e+02    2.3196038e+03    7.8256348e-03   -3.0601637e+00    4.9996580e+04   -1.6114929e-03    0.0000000e+00    3.0534910e-04   -9.5751527e-05    4.0649459e-03   -1.6097892e-05   -4.9031998e+02    3.5892492e-08    5.2846053e-06   -2.5144352e-04   -6.4538629e-06    6.3159698e+01
  -1.1604559e+01    1.0507245e+00    2.3336168e-01    1.4308620e+02    0.0000000e+00    3.2566704e-05    7.7587688e+02    8.0073459e+02    7.4805653e+02    4.6000000e+02    4.6000000e+02    4.6000000e+02    6.5876933e+06    9.4243710e+02    2.3214697e+03    7.8091500e-03   -3.0184612e+00    5.0133404e+04    3.0178268e-03    0.0000000e+00    2.9464690e-04   -8.0848506e-05    3.9350504e-03    1.9889111e-05   -4.9063128e+02   -1.0022210e-07    5.2638120e-06   -2.4331805e-04   -5.4563386e-06    6.3123969e+01
  -1.1470126e+01    1.0453724e+00    2.3119852e-01    1.4111269e+02    0.0000000e+00    3.2407718e-05    7.7673534e+02    8.0177302e+02    7.4882621e+02    4.6000000e+02    4.6000000e+02    4.6000000e+02    6.6252581e+06    9.4328629e+02    2.3239175e+03    7.7887687e-03   -2.9662511e+00    5.0287682e+04   -2.2755031e-03    0.0000000e+00    2.9462567e-04   -6.4212339e-05    3.9101549e-03   -2.3327101e-05   -4.9086022e+02    7.8810357e-08    5.7897578e-06   -2.4172799e-04   -4.3491967e-06    6.3081531e+01
  -1.1362579e+01    1.0405080e+00    2.2949582e-01    1.3948835e+02    0.0000000e+00    3.2299542e-05    7.7740382e+02    8.0260470e+02    7.4932357e+02    4.6000000e+02    4.6000000e+02    4.6000000e+02    6.6567780e+06    9.4390582e+02    2.3256211e+03    7.7726240e-03   -2.9244757e+00    5.0422199e+04    3.2332470e-03    0.0000000e+00    2.9347412e-04   -6.5387114e-05    3.9064080e-03    2.3648077e-05   -4.9115100e+02   -1.1637120e-07    5.9229495e-06   -2.4150077e-04   -4.4330445e-06    6.3045137e+01
  -1.1228145e+01    1.0346603e+00    2.2740717e-01    1.3760926e+02    0.0000000e+00    3.2144018e-05    7.7824683e+02    8.0362879e+02    7.5004983e+02    4.6000000e+02    4.6000000e+02    4.6000000e+02    6.6941364e+06    9.4473255e+02    2.3279669e+03    7.7526483e-03   -2.8721772e+00    5.0574855e+04   -2.0433786e-03    0.0000000e+00    2.9697530e-04   -7.5747155e-05    3.8490501e-03   -2.0351816e-05   -4.9137147e+02    6.7319278e-08    5.8142982e-06   -2.3798859e-04   -5.1019914e-06    6.3003089e+01
  -1.1120598e+01    1.0286288e+00    2.2576233e-01    1.3606057e+02    0.0000000e+00    3.2038509e-05    7.7890554e+02    8.0444779e+02    7.5051700e+02    4.6000000e+02    4.6000000e+02    4.6000000e+02    6.7255678e+06    9.4534352e+02    2.3296365e+03    7.7368344e-03   -2.8303315e+00    5.0708681e+04    3.3309693e-03    0.0000000e+00    2.9193572e-04   -7.6625585e-05    3.7723123e-03    2.5572661e-05   -4.9166410e+02   -1.3209856e-07    5.7174069e-06   -2.3322096e-04   -5.1429632e-06    6.2967386e+01
  -1.0986165e+01    1.0221889e+00    2.2374594e-01    1.3427142e+02    0.0000000e+00    3.1886342e-05    7.7973729e+02    8.0545441e+02    7.5121096e+02    4.6000000e+02    4.6000000e+02    4.6000000e+02    6.7628582e+06    9.4616602e+02    2.3319640e+03    7.7172769e-03   -2.7779460e+00    5.0860939e+04   -2.0685067e-03    0.0000000e+00    2.9484673e-04   -7.3143963e-05    3.7014662e-03   -1.9669160e-05   -4.9189535e+02    6.7197243e-08    5.7690179e-06   -2.2888841e-04   -4.9220661e-06    6.2926615e+01
  -1.0878618e+01    1.0157597e+00    2.2215689e-01    1.3279477e+02    0.0000000e+00    3.1783282e-05    7.8038657e+02    8.0625929e+02    7.5165396e+02    4.6000000e+02    4.6000000e+02    4.6000000e+02    6.7942075e+06    9.4677138e+02    2.3336142e+03    7.7018041e-03   -2.7360307e+00    5.0994264e+04    2.7894824e-03    0.0000000e+00    2.9010540e-04   -8.4076212e-05    3.6160088e-03    1.8108531e-05   -4.9219459e+02   -1.0340768e-07    5.6937816e-06   -2.2356738e-04   -5.6062474e-06    6.2891803e+01
  -1.0744184e+01    1.0090006e+00    2.2020713e-01    1.3108785e+02    0.0000000e+00    3.1634151e-05    7.8120465e+02    8.0724839e+02    7.5231742e+02    4.6000000e+02    4.6000000e+02    4.6000000e+02    6.8313307e+06    9.4757865e+02    2.3358842e+03    7.6826740e-03   -2.6835601e+00    5.1145535e+04   -2.0930057e-03    0.0000000e+00    2.9308076e-04   -8.8656432e-05    3.5279200e-03   -2.0319332e-05   -4.9243064e+02    6.5018133e-08    5.7764609e-06   -2.1812599e-04   -5.8990071e-06    6.2851755e+01
  -1.0636637e+01    1.0028293e+00    2.1867075e-01    1.2970184e+02    0.0000000e+00    3.1528809e-05    7.8184321e+02    8.0804082e+02    7.5264308e+02    4.6000000e+02    4.6000000e+02    4.6000000e+02    6.8625902e+06    9.4817424e+02    2.3374942e+03    7.6675330e-03   -2.6415770e+00    5.1278319e+04    2.8752521e-03    0.0000000e+00    2.8839924e-04   -9.6128960e-05    3.4328687e-03    1.8752317e-05   -4.9273446e+02   -1.0724786e-07    5.8622057e-06   -2.1220016e-04   -6.3645196e-06    6.2817736e+01
  -1.0502204e+01    9.9626610e-01    2.1676657e-01    1.2805254e+02    0.0000000e+00    3.1381699e-05    7.8265875e+02    8.0901464e+02    7.5336985e+02    4.6000000e+02    4.6000000e+02    4.6000000e+02    6.8995800e+06    9.4893944e+02    2.3397299e+03    7.6488044e-03   -2.5890213e+00    5.1428779e+04   -2.0413394e-03    0.0000000e+00    2.9157223e-04   -9.4712224e-05    3.3430840e-03   -1.9534580e-05   -4.9297502e+02    6.7418328e-08    6.0151342e-06   -2.0665068e-04   -6.2719445e-06    6.2774387e+01
  -1.0394657e+01    9.8937058e-01    2.1528065e-01    1.2669793e+02    0.0000000e+00    3.1284581e-05    7.8328173e+02    8.0979195e+02    7.5400336e+02    4.6000000e+02    4.6000000e+02    4.6000000e+02    6.9306522e+06    9.4952068e+02    2.3412528e+03    7.6340024e-03   -2.5469709e+00    5.1560421e+04    2.8224330e-03    0.0000000e+00    2.8671671e-04   -9.4202122e-05    3.2568916e-03    1.9225718e-05   -4.9327903e+02   -9.6477319e-08    6.1415805e-06   -2.0127051e-04   -6.2249255e-06    6.2741450e+01
  -1.0260223e+01    9.8161291e-01    2.1347595e-01    1.2516305e+02    0.0000000e+00    3.1142031e-05    7.8406665e+02    8.1074126e+02    7.5469518e+02    4.6000000e+02    4.6000000e+02    4.6000000e+02    6.9672656e+06    9.5031184e+02    2.3433970e+03    7.6157203e-03   -2.4943374e+00    5.1708669e+04   -2.0027575e-03    0.0000000e+00    2.8643039e-04   -7.6412742e-05    3.1818549e-03   -1.8881643e-05   -4.9351469e+02    6.4310880e-08    6.2428069e-06   -1.9662190e-04   -5.0759530e-06    6.2705004e+01
  -1.0152676e+01    9.7513234e-01    2.1201544e-01    1.2384538e+02    0.0000000e+00    3.1045905e-05    7.8468818e+02    8.1150239e+02    7.5513847e+02    4.6000000e+02    4.6000000e+02    4.6000000e+02    6.9981163e+06    9.5083404e+02    2.3448440e+03    7.6012539e-03   -2.4522246e+00    5.1838980e+04    2.8148480e-03    0.0000000e+00    2.8224928e-04   -7.5757793e-05    3.0753743e-03    1.8457109e-05   -4.9381625e+02   -1.0899724e-07    6.1464808e-06   -1.8999658e-04   -5.0203272e-06    6.2667265e+01
  -1.0085459e+01    9.7161441e-01    2.1113726e-01    1.2302213e+02    0.0000000e+00    3.0996835e-05    7.8506871e+02    8.1197998e+02    7.5539408e+02    4.6000000e+02    4.6000000e+02    4.6000000e+02    7.0177550e+06    9.5119912e+02    2.3457893e+03    7.5922799e-03   -2.4259137e+00    5.1923086e+04    5.7569222e-03    0.0000000e+00    2.7564521e-04   -7.6964902e-05    2.9805745e-03    4.9225620e-05   -4.9403105e+02   -1.2320175e-07    6.2165427e-06   -1.8408547e-04   -5.0874475e-06    6.2648157e+01
  -9.8964120e+00    9.5908973e-01    2.0877719e-01    1.2106683e+02    0.0000000e+00    3.0805585e-05    7.8613503e+02    8.1327992e+02    7.5627245e+02    4.6000000e+02    4.6000000e+02    4.6000000e+02    7.0702178e+06    9.5234021e+02    2.3487823e+03    7.5673716e-03   -2.3518133e+00    5.2139620e+04   -1.2456649e-03    0.0000000e+00    2.7984319e-04   -6.9337363e-05    2.8740096e-03   -1.7648947e-05   -4.9446985e+02    2.0235424e-08    6.4028423e-06   -1.7749945e-04   -4.5965319e-06    6.2604280e+01
  -9.7073647e+00    9.4790477e-01    2.0632802e-01    1.1896772e+02    0.0000000e+00    3.0622728e-05    7.8719503e+02    8.1456369e+02    7.5721877e+02    4.6000000e+02    4.6000000e+02    4.6000000e+02    7.1209977e+06    9.5325258e+02    2.3512466e+03    7.5429347e-03   -2.2776265e+00    5.2344519e+04   -1.5952999e-03    0.0000000e+00    2.8641392e-04   -6.5496304e-05    2.8118277e-03   -1.9985164e-05   -4.9480845e+02    1.8179930e-08    6.5040418e-06   -1.7368527e-04   -4.3453657e-06    6.2542807e+01
  -9.5760818e+00    9.3897239e-01    2.0477289e-01    1.1771501e+02    0.0000000e+00    3.0493526e-05    7.8791277e+02    8.1548420e+02    7.5787845e+02    4.6000000e+02    4.6000000e+02    4.6000000e+02    7.1557836e+06    9.5401775e+02    2.3532174e+03    7.5262434e-03   -2.2260289e+00    5.2483827e+04    1.6794402e-05    0.0000000e+00    2.8712075e-04   -6.6534080e-05    2.7166421e-03   -5.1353421e-06   -4.9502678e+02   -3.9288528e-09    6.5827886e-06   -1.6779054e-04   -4.4068355e-06    6.2513563e+01
  -9.4134433e+00    9.2818318e-01    2.0278834e-01    1.1609441e+02    0.0000000e+00    3.0330661e-05    7.8879599e+02    8.1661104e+02    7.5868689e+02    4.6000000e+02    4.6000000e+02    4.6000000e+02    7.1985314e+06    9.5480496e+02    2.3552937e+03    7.5058627e-03   -2.1620178e+00    5.2654385e+04    2.4609068e-04    0.0000000e+00    2.8737285e-04   -6.8043359e-05    2.6205881e-03   -2.3350519e-06   -4.9529081e+02   -1.1890810e-08    6.7019979e-06   -1.6181304e-04   -4.4908684e-06    6.2464654e+01
  -9.2833325e+00    9.1863004e-01    2.0119366e-01    1.1470910e+02    0.0000000e+00    3.0221066e-05    7.8946918e+02    8.1747355e+02    7.5919141e+02    4.6000000e+02    4.6000000e+02    4.6000000e+02    7.2348578e+06    9.5529860e+02    2.3564024e+03    7.4898105e-03   -2.1108128e+00    5.2806929e+04    3.5526245e-03    0.0000000e+00    2.8185176e-04   -6.6847351e-05    2.5663518e-03    2.6728683e-05   -4.9566249e+02   -1.0949185e-07    6.8014045e-06   -1.5843899e-04   -4.3998971e-06    6.2419440e+01
  -9.1218144e+00    9.3464235e-01    1.9910199e-01    1.1294609e+02    0.0000000e+00    3.0057728e-05    7.9031745e+02    8.1858984e+02    7.5999728e+02    4.6000000e+02    4.6000000e+02    4.6000000e+02    7.2760290e+06    9.5582686e+02    2.3577072e+03    7.4701901e-03   -2.0471773e+00    5.2968301e+04    1.5389639e-03    0.0000000e+00    3.1169842e-04   -1.4628327e-04    1.3565438e-03    1.2296353e-05   -4.9586918e+02   -7.6042399e-08    7.3001039e-06   -8.3548995e-05   -9.7308657e-06    6.2354315e+01
  -8.9925999e+00    9.3873849e-01    1.9743146e-01    1.1145844e+02    0.0000000e+00    2.9943928e-05    7.9097387e+02    8.1943841e+02    7.6045202e+02    4.6000000e+02    4.6000000e+02    4.6000000e+02    7.3125161e+06    9.5612970e+02    2.3583560e+03    7.4547301e-03   -1.9962829e+00    5.3123759e+04    4.5334299e-03    0.0000000e+00    2.8960794e-04   -1.1707870e-04    1.0885355e-03    3.2638368e-05   -4.9629358e+02   -1.5405815e-07    6.2982228e-06   -6.7071575e-05   -7.7774871e-06    6.2295418e+01
  -8.8311347e+00    9.3364125e-01    1.9537509e-01    1.0972448e+02    0.0000000e+00    2.9781265e-05    7.9181663e+02    8.2053928e+02    7.6125779e+02    4.6000000e+02    4.6000000e+02    4.6000000e+02    7.3536615e+06    9.5660051e+02    2.3596282e+03    7.4357348e-03   -1.9326213e+00    5.3286540e+04   -2.0535671e-03    0.0000000e+00    2.9414447e-04   -1.0249187e-04    9.5088193e-04   -2.0239757e-05   -4.9655216e+02    5.1939391e-08    6.3268259e-06   -5.8609968e-05   -6.8080880e-06    6.2226579e+01
  -8.7019625e+00    9.2746139e-01    1.9373195e-01    1.0828329e+02    0.0000000e+00    2.9667076e-05    7.9245149e+02    8.2137245e+02    7.6171037e+02    4.6000000e+02    4.6000000e+02    4.6000000e+02    7.3896281e+06    9.5679251e+02    2.3599675e+03    7.4207629e-03   -1.8817121e+00    5.3439354e+04    3.3125670e-03    0.0000000e+00    2.8581933e-04   -9.2292006e-05    8.7521205e-04    2.1385182e-05   -4.9697600e+02   -7.3690960e-08    6.3220756e-06   -5.3842978e-05   -6.1093781e-06    6.2161721e+01
  -8.5457306e+00    9.1918476e-01    1.9178324e-01    1.0666866e+02    0.0000000e+00    2.9509772e-05    7.9322693e+02    8.2242568e+02    7.6242043e+02    4.6000000e+02    4.6000000e+02    4.6000000e+02    7.4291090e+06    9.5708292e+02    2.3606508e+03    7.4029757e-03   -1.8200970e+00    5.3596085e+04   -1.7088647e-03    0.0000000e+00    2.8914893e-04   -7.9035290e-05    7.9830784e-04   -1.6242114e-05   -4.9724015e+02    7.1814389e-08    6.4548833e-06   -4.9093250e-05   -5.2246632e-06    6.2087287e+01
  -8.4207451e+00    9.1227280e-01    1.9024380e-01    1.0533547e+02    0.0000000e+00    2.9402107e-05    7.9381579e+02    8.2323000e+02    7.6282803e+02    4.6000000e+02    4.6000000e+02    4.6000000e+02    7.4630294e+06    9.5719600e+02    2.3607321e+03    7.3889580e-03   -1.7708281e+00    5.3738854e+04    2.6510063e-03    0.0000000e+00    2.8409947e-04   -5.8871767e-05    7.1259351e-04    1.7536232e-05   -4.9761879e+02   -6.2482546e-08    6.5598961e-06   -4.3786587e-05   -3.9038549e-06    6.2022307e+01
  -8.2645132e+00    9.0494548e-01    1.8836065e-01    1.0380278e+02    0.0000000e+00    2.9246651e-05    7.9456648e+02    8.2426482e+02    7.6350827e+02    4.6000000e+02    4.6000000e+02    4.6000000e+02    7.5014956e+06    9.5742804e+02    2.3612310e+03    7.3717337e-03   -1.7092021e+00    5.3889914e+04   -2.2416176e-03    0.0000000e+00    2.8877753e-04   -5.4644050e-05    6.0811932e-04   -2.1560023e-05   -4.9785475e+02    6.5346689e-08    6.7234209e-06   -3.7411646e-05   -3.6282410e-06    6.1946811e+01
  -8.1395277e+00    8.9751919e-01    1.8687022e-01    1.0252940e+02    0.0000000e+00    2.9141300e-05    7.9513446e+02    8.2504837e+02    7.6388264e+02    4.6000000e+02    4.6000000e+02    4.6000000e+02    7.5347696e+06    9.5748635e+02    2.3611457e+03    7.3581812e-03   -1.6599274e+00    5.4029446e+04    2.9488469e-03    0.0000000e+00    2.8058061e-04   -4.8055149e-05    4.8726568e-04    1.9968447e-05   -4.9822436e+02   -1.0355331e-07    6.6597466e-06   -2.9914826e-05   -3.2071647e-06    6.1880421e+01
  -7.9919893e+00    8.9143341e-01    1.8514594e-01    1.0113629e+02    0.0000000e+00    2.8999492e-05    7.9582013e+02    8.2600158e+02    7.6448005e+02    4.6000000e+02    4.6000000e+02    4.6000000e+02    7.5706903e+06    9.5764280e+02    2.3614284e+03    7.3424344e-03   -1.6017373e+00    5.4170839e+04   -1.5642640e-03    0.0000000e+00    2.8203501e-04   -4.4136241e-05    3.5497031e-04   -1.3041438e-05   -4.9846053e+02    3.7222437e-08    6.5728948e-06   -2.1775358e-05   -2.9519375e-06    6.1807359e+01
  -7.8739586e+00    8.8382713e-01    1.8377831e-01    9.9982645e+01    0.0000000e+00    2.8901763e-05    7.9633757e+02    8.2672243e+02    7.6480958e+02    4.6000000e+02    4.6000000e+02    4.6000000e+02    7.6014715e+06    9.5764503e+02    2.3611923e+03    7.3300585e-03   -1.5552109e+00    5.4299417e+04    2.4661533e-03    0.0000000e+00    2.7523912e-04   -4.9668976e-05    2.4701950e-04    1.5183911e-05   -4.9880076e+02   -7.7017190e-08    6.2526911e-06   -1.5080322e-05   -3.3068142e-06    6.1743084e+01
  -7.7265790e+00    8.7715910e-01    1.8210131e-01    9.8653115e+01    0.0000000e+00    2.8759736e-05    7.9700077e+02    8.2765593e+02    7.6521745e+02    4.6000000e+02    4.6000000e+02    4.6000000e+02    7.6358887e+06    9.5774001e+02    2.3613039e+03    7.3148517e-03   -1.4970906e+00    5.4432103e+04   -2.6565947e-03    0.0000000e+00    2.8227473e-04   -5.7491046e-05    1.5821097e-04   -2.3422131e-05   -4.9898395e+02    7.2876751e-08    6.1505996e-06   -9.6508008e-06   -3.8232865e-06    6.1668274e+01
  -7.5793291e+00    8.6872603e-01    1.8044412e-01    9.7315662e+01    0.0000000e+00    2.8627606e-05    7.9762649e+02    8.2848642e+02    7.6541984e+02    4.6000000e+02    4.6000000e+02    4.6000000e+02    7.6724322e+06    9.5769552e+02    2.3608892e+03    7.2999401e-03   -1.4390340e+00    5.4581115e+04    1.4424924e-03    0.0000000e+00    2.7809382e-04   -6.3452268e-05    8.3403753e-05    5.9330344e-06   -4.9932905e+02   -4.9802539e-08    6.0245720e-06   -5.0177738e-06   -4.2183296e-06    6.1587203e+01
  -7.4615292e+00    8.6141469e-01    1.7913343e-01    9.6227823e+01    0.0000000e+00    2.8532973e-05    7.9810843e+02    8.2912494e+02    7.6552641e+02    4.6000000e+02    4.6000000e+02    4.6000000e+02    7.7024142e+06    9.5759306e+02    2.3603194e+03    7.2882218e-03   -1.3926198e+00    5.4706448e+04    2.9963847e-03    0.0000000e+00    2.7294328e-04   -6.8658027e-05    2.0303753e-05    2.1643625e-05   -4.9967161e+02   -7.0750885e-08    5.9377594e-06   -1.1027545e-06   -4.5659580e-06    6.1519468e+01
  -7.3143817e+00    8.5466411e-01    1.7752504e-01    9.4975735e+01    0.0000000e+00    2.8394231e-05    7.9872853e+02    8.2995423e+02    7.6582112e+02    4.6000000e+02    4.6000000e+02    4.6000000e+02    7.7357082e+06    9.5756001e+02    2.3600262e+03    7.2738263e-03   -1.3346288e+00    5.4834387e+04   -3.2497651e-03    0.0000000e+00    2.8222635e-04   -7.0668814e-05   -4.4250034e-05   -2.7241022e-05   -4.9985246e+02    8.3841492e-08    5.9801362e-06    2.8157415e-06   -4.7054882e-06    6.1440422e+01
  -7.1673552e+00    8.4572706e-01    1.7590160e-01    9.3702419e+01    0.0000000e+00    2.8258612e-05    7.9932411e+02    8.3073145e+02    7.6702775e+02    4.6000000e+02    4.6000000e+02    4.6000000e+02    7.7709399e+06    9.5731962e+02    2.3591571e+03    7.2597401e-03   -1.2767076e+00    5.4977460e+04    1.0511830e-03    0.0000000e+00    2.7935920e-04   -7.3474209e-05   -1.1020607e-04    2.1322822e-06   -5.0018517e+02   -4.0769023e-08    5.9534365e-06    6.9011340e-06   -4.8990085e-06    6.1347594e+01
  -7.0497340e+00    8.3886153e-01    1.7464989e-01    9.2676765e+01    0.0000000e+00    2.8167891e-05    7.9977772e+02    8.3133613e+02    7.6716509e+02    4.6000000e+02    4.6000000e+02    4.6000000e+02    7.7993331e+06    9.5715153e+02    2.3584002e+03    7.2486723e-03   -1.2304056e+00    5.5094214e+04    1.9008365e-03    0.0000000e+00    2.7506390e-04   -7.8349083e-05   -1.6905644e-04    1.2984915e-05   -5.0048278e+02   -4.6242288e-08    5.9455099e-06    1.0548054e-05   -5.2333236e-06    6.1278698e+01
  -6.9028279e+00    8.3163370e-01    1.7309555e-01    9.1487253e+01    0.0000000e+00    2.8031207e-05    8.0034657e+02    8.3210287e+02    7.6738318e+02    4.6000000e+02    4.6000000e+02    4.6000000e+02    7.8318730e+06    9.5695605e+02    2.3575687e+03    7.2350868e-03   -1.1725740e+00    5.5220380e+04   -1.9380365e-03    0.0000000e+00    2.8085528e-04   -7.9357667e-05   -2.2724101e-04   -1.7090810e-05   -5.0068987e+02    5.5189291e-08    6.0090701e-06    1.4098388e-05   -5.3075266e-06    6.1193673e+01
  -6.7560245e+00    8.2207347e-01    1.7157116e-01    9.0296988e+01    0.0000000e+00    2.7905808e-05    8.0088979e+02    8.3283082e+02    7.6754067e+02    4.6000000e+02    4.6000000e+02    4.6000000e+02    7.8650668e+06    9.5667914e+02    2.3564472e+03    7.2218231e-03   -1.1148152e+00    5.5352762e+04    1.8077198e-04    0.0000000e+00    2.8024408e-04   -8.0657421e-05   -2.7428193e-04   -3.8945043e-06   -5.0096996e+02   -2.1694995e-08    6.0731480e-06    1.6993809e-05   -5.4047163e-06    6.1105582e+01
  -6.6093040e+00    8.1514590e-01    1.7003888e-01    8.9101745e+01    0.0000000e+00    2.7780503e-05    8.0143360e+02    8.3354517e+02    7.6935535e+02    4.6000000e+02    4.6000000e+02    4.6000000e+02    7.8981087e+06    9.5630836e+02    2.3551897e+03    7.2088248e-03   -1.0571198e+00    5.5485258e+04    5.5691154e-04    0.0000000e+00    2.7847922e-04   -8.7202296e-05   -3.7774674e-04    9.2275629e-07   -5.0126382e+02   -2.1206770e-08    6.2707443e-06    2.3354919e-05   -5.8466188e-06    6.1009721e+01
  -6.4626622e+00    8.0956711e-01    1.6856069e-01    8.7957969e+01    0.0000000e+00    2.7658089e-05    8.0196044e+02    8.3422629e+02    7.6978457e+02    4.6000000e+02    4.6000000e+02    4.6000000e+02    7.9313431e+06    9.5599521e+02    2.3540282e+03    7.1961369e-03   -9.9948841e-01    5.5620666e+04    3.6146594e-04    0.0000000e+00    2.7918060e-04   -9.4851445e-05   -5.6513602e-04   -6.7097022e-07   -5.0160040e+02   -3.6496570e-09    6.5252044e-06    3.4872872e-05   -6.3304755e-06    6.0921127e+01
  -6.3160937e+00    8.0165388e-01    1.6708566e-01    8.6820713e+01    0.0000000e+00    2.7535645e-05    8.0247103e+02    8.3488783e+02    7.7021380e+02    4.6000000e+02    4.6000000e+02    4.6000000e+02    7.9639149e+06    9.5560657e+02    2.3526469e+03    7.1837216e-03   -9.4191975e-01    5.5752730e+04   -8.6425076e-05    0.0000000e+00    2.8018434e-04   -1.0041094e-04   -6.5105352e-04   -3.9999319e-06   -5.0192703e+02    1.9471379e-09    6.6117099e-06    4.0148603e-05   -6.6929129e-06    6.0828662e+01
  -6.1695923e+00    7.9361552e-01    1.6563979e-01    8.5714106e+01    0.0000000e+00    2.7414513e-05    8.0296979e+02    8.3553598e+02    7.7063462e+02    4.6000000e+02    4.6000000e+02    4.6000000e+02    7.9959885e+06    9.5519684e+02    2.3512140e+03    7.1716061e-03   -8.8441683e-01    5.5882859e+04   -1.0094629e-04    0.0000000e+00    2.8140940e-04   -1.0927047e-04   -7.2955002e-04   -4.3801556e-06   -5.0225024e+02    5.9624066e-09    6.6439009e-06    4.4970902e-05   -7.2764476e-06    6.0736252e+01
  -6.0231593e+00    7.8535144e-01    1.6428758e-01    8.4703996e+01    0.0000000e+00    2.7299087e-05    8.0345252e+02    8.3616804e+02    7.7104710e+02    4.6000000e+02    4.6000000e+02    4.6000000e+02    8.0276034e+06    9.5487011e+02    2.3499833e+03    7.1597715e-03   -8.2698093e-01    5.6011229e+04   -3.0302183e-05    0.0000000e+00    2.8117717e-04   -1.3197673e-04   -8.2928157e-04   -3.8920280e-06   -5.0257302e+02    4.8597087e-09    6.5736084e-06    5.1143642e-05   -8.7536141e-06    6.0652284e+01
  -5.8767951e+00    7.7611110e-01    1.6284463e-01    8.3607687e+01    0.0000000e+00    2.7177186e-05    8.0392560e+02    8.3677691e+02    7.7144414e+02    4.6000000e+02    4.6000000e+02    4.6000000e+02    8.0586372e+06    9.5429117e+02    2.3481228e+03    7.1482269e-03   -7.6961149e-01    5.6137099e+04    6.0950545e-05    0.0000000e+00    2.8176592e-04   -1.3738063e-04   -8.9417514e-04   -2.8743739e-06   -5.0289114e+02    4.0551854e-10    6.4702611e-06    5.5159426e-05   -9.1403224e-06    6.0549818e+01
  -5.7304980e+00    7.6552380e-01    1.6151055e-01    8.2623513e+01    0.0000000e+00    2.7061885e-05    8.0436704e+02    8.3736077e+02    7.7182457e+02    4.6000000e+02    4.6000000e+02    4.6000000e+02    8.0889220e+06    9.5379917e+02    2.3463568e+03    7.1369720e-03   -7.1232251e-01    5.6259345e+04    6.9860025e-05    0.0000000e+00    2.8549639e-04   -1.4625643e-04   -9.3504581e-04   -2.3932707e-06   -5.0319371e+02   -5.4618548e-09    6.1984194e-06    5.7626749e-05   -9.7402657e-06    6.0458430e+01
  -5.5842656e+00    7.5557282e-01    1.6007471e-01    8.1538839e+01    0.0000000e+00    2.6939756e-05    8.0478923e+02    8.3792248e+02    7.7218762e+02    4.6000000e+02    4.6000000e+02    4.6000000e+02    8.1185229e+06    9.5303397e+02    2.3438459e+03    7.1259967e-03   -6.5511202e-01    5.6378389e+04    7.5506881e-05    0.0000000e+00    2.8551084e-04   -1.4010044e-04   -9.4536581e-04   -1.7265888e-06   -5.0348304e+02   -9.7768244e-09    5.9604491e-06    5.8183938e-05   -9.3329671e-06    6.0348002e+01
  -5.4380947e+00    7.4502398e-01    1.5871799e-01    8.0527841e+01    0.0000000e+00    2.6822848e-05    8.0518790e+02    8.3845925e+02    7.7253205e+02    4.6000000e+02    4.6000000e+02    4.6000000e+02    8.1473499e+06    9.5232246e+02    2.3414012e+03    7.1153199e-03   -5.9799595e-01    5.6493805e+04    1.8424923e-04    0.0000000e+00    2.8389719e-04   -1.4424177e-04   -9.7681129e-04   -9.0969305e-07   -5.0375769e+02   -1.4132026e-08    5.8446717e-06    6.0116491e-05   -9.5758182e-06    6.0244860e+01
  -5.2919858e+00    7.3611400e-01    1.5735235e-01    7.9510918e+01    0.0000000e+00    2.6705618e-05    8.0557270e+02    8.3897911e+02    7.7286400e+02    4.6000000e+02    4.6000000e+02    4.6000000e+02    8.1756250e+06    9.5150527e+02    2.3386843e+03    7.1049119e-03   -5.4097085e-01    5.6606942e+04    1.5532684e-04    0.0000000e+00    2.7982629e-04   -1.3698692e-04   -9.8551714e-04   -1.2093786e-06   -5.0402713e+02   -1.1152436e-08    5.7435532e-06    6.0563599e-05   -9.1106786e-06    6.0135175e+01
  -5.1459379e+00    7.2676416e-01    1.5598625e-01    7.8494469e+01    0.0000000e+00    2.6587758e-05    8.0593872e+02    8.3947500e+02    7.7317671e+02    4.6000000e+02    4.6000000e+02    4.6000000e+02    8.2032643e+06    9.5060269e+02    2.3357135e+03    7.0948121e-03   -4.8404460e-01    5.6717574e+04    1.1439321e-04    0.0000000e+00    2.7715248e-04   -1.3562730e-04   -1.0146876e-03   -1.3888970e-06   -5.0429413e+02   -1.1929679e-08    5.6518591e-06    6.2312841e-05   -9.0272913e-06    6.0021371e+01
  -4.9999480e+00    7.4404950e-01    1.5455029e-01    7.7412069e+01    0.0000000e+00    2.6465626e-05    8.0629280e+02    8.4002521e+02    7.7347586e+02    4.6000000e+02    4.6000000e+02    4.6000000e+02    8.2303422e+06    9.4952352e+02    2.3322890e+03    7.0849700e-03   -4.2722129e-01    5.6825846e+04    3.1551286e-03    0.0000000e+00    2.4813407e-04   -1.2256291e-04   -1.3512087e-03    1.9952161e-05   -5.0455195e+02   -1.2416253e-07    5.2038267e-06    8.3201590e-05   -8.1657436e-06    5.9895092e+01
  -4.8540169e+00    7.4545526e-01    1.5312263e-01    7.6331226e+01    0.0000000e+00    2.6343840e-05    8.0664024e+02    8.4044406e+02    7.7373567e+02    4.6000000e+02    4.6000000e+02    4.6000000e+02    8.2571156e+06    9.4840569e+02    2.3288213e+03    7.0754461e-03   -3.7050778e-01    5.6934067e+04    1.2284628e-03    0.0000000e+00    2.4548411e-04   -1.1802858e-04   -1.4544410e-03    6.7113043e-06   -5.0483309e+02   -5.9311607e-08    5.0515378e-06    8.9551213e-05   -7.8811246e-06    5.9766792e+01
  -4.7605698e+00    7.4101591e-01    1.5220736e-01    7.5583579e+01    0.0000000e+00    2.6283996e-05    8.0683985e+02    8.4067683e+02    7.7376464e+02    4.6000000e+02    4.6000000e+02    4.6000000e+02    8.2758933e+06    9.4758696e+02    2.3262385e+03    7.0694841e-03   -3.3424876e-01    5.7015466e+04    5.1515863e-03    0.0000000e+00    2.4069545e-04   -1.1675874e-04   -1.4838821e-03    3.5539126e-05   -5.0513142e+02   -1.5074808e-07    4.9934198e-06    9.1434774e-05   -7.7894094e-06    5.9679384e+01
  -4.6312874e+00    7.3636320e-01    1.5094908e-01    7.4613884e+01    0.0000000e+00    2.6183838e-05    8.0712367e+02    8.4100716e+02    7.7392888e+02    4.6000000e+02    4.6000000e+02    4.6000000e+02    8.2994319e+06    9.4647914e+02    2.3228309e+03    7.0614254e-03   -2.8415330e-01    5.7112442e+04   -2.8097965e-03    0.0000000e+00    2.4896953e-04   -1.0932438e-04   -1.4706384e-03   -1.9210023e-05   -5.0541488e+02    7.0697834e-08    5.0686608e-06    9.0617114e-05   -7.3020529e-06    5.9559692e+01
  -4.5807199e+00    7.3574706e-01    1.5045956e-01    7.4223360e+01    0.0000000e+00    2.6149449e-05    8.0723460e+02    8.4113701e+02    7.7400783e+02    4.6000000e+02    4.6000000e+02    4.6000000e+02    8.3083836e+06    9.4604561e+02    2.3215149e+03    7.0583302e-03   -2.6457970e-01    5.7148980e+04   -3.8359865e-03    0.0000000e+00    2.5640814e-04   -1.0372114e-04   -1.4624035e-03   -3.2819180e-05   -5.0551551e+02   -2.6529487e-09    5.1262440e-06    9.0077451e-05   -6.9496593e-06    5.9512888e+01
  -4.4735411e+00    7.3956333e-01    1.4943134e-01    7.3447391e+01    0.0000000e+00    2.6063282e-05    8.0747470e+02    8.4141602e+02    7.7401914e+02    4.6000000e+02    4.6000000e+02    4.6000000e+02    8.3274344e+06    9.4514991e+02    2.3188567e+03    7.0518925e-03   -2.2312788e-01    5.7227781e+04   -2.9805684e-03    0.0000000e+00    2.6802065e-04   -9.6265239e-05   -1.5439117e-03   -3.5277047e-05   -5.0574333e+02   -1.4576804e-08    5.4847678e-06    9.5109754e-05   -6.5288059e-06    5.9414994e+01
  -4.3981383e+00    7.5116576e-01    1.4872017e-01    7.2911553e+01    0.0000000e+00    2.6003800e-05    8.0765557e+02    8.4162642e+02    7.7398031e+02    4.6000000e+02    4.6000000e+02    4.6000000e+02    8.3412556e+06    9.4457540e+02    2.3172306e+03    7.0474410e-03   -1.9399348e-01    5.7286582e+04   -5.0660178e-04    0.0000000e+00    2.6239290e-04   -1.0461069e-04   -1.6603302e-03   -1.2401477e-05   -5.0593388e+02   -3.7416439e-08    5.3825266e-06    1.0231861e-04   -7.1054084e-06    5.9349086e+01
  -4.2930707e+00    7.8989737e-01    1.4776308e-01    7.2193425e+01    0.0000000e+00    2.5923278e-05    8.0794836e+02    8.4196166e+02    7.7452785e+02    4.6000000e+02    4.6000000e+02    4.6000000e+02    8.3619620e+06    9.4397089e+02    2.3157744e+03    7.0413829e-03   -1.5342363e-01    5.7379425e+04    1.6038051e-03    0.0000000e+00    2.4190919e-04   -1.1812000e-04   -2.1856136e-03    1.0008858e-05   -5.0629511e+02   -2.8030955e-08    4.9100052e-06    1.3484592e-04   -8.0522146e-06    5.9267658e+01
  -4.1760834e+00    9.0746487e-01    1.4679832e-01    7.1482450e+01    0.0000000e+00    2.5838638e-05    8.0840612e+02    8.4247252e+02    7.7486023e+02    4.6000000e+02    4.6000000e+02    4.6000000e+02    8.3897181e+06    9.4393894e+02    2.3166974e+03    7.0348139e-03   -1.0825109e-01    5.7516176e+04    8.6416706e-04    0.0000000e+00    2.0809670e-04   -1.3470018e-04   -3.2392989e-03    5.1785647e-06   -5.0698018e+02    1.0152121e-07    3.8988179e-06    2.0026373e-04   -9.1390337e-06    5.9211118e+01
  -4.0822973e+00    1.1198870e+00    1.4619123e-01    7.1033023e+01    0.0000000e+00    2.5787105e-05    8.0896982e+02    8.4307511e+02    7.7527993e+02    4.6000000e+02    4.6000000e+02    4.6000000e+02    8.4190694e+06    9.4492810e+02    2.3213334e+03    7.0296698e-03   -7.1976145e-02    5.7675190e+04   -2.7296300e-04    0.0000000e+00    1.6189290e-04   -1.5011001e-04   -4.5136856e-03   -9.0767736e-06   -5.0795431e+02    3.2159116e-08    1.2245360e-06    2.7923201e-04   -1.0214312e-05    5.9221006e+01
  -3.9998946e+00    1.3998004e+00    1.4584120e-01    7.0769872e+01    0.0000000e+00    2.5760654e-05    8.0964770e+02    8.4375699e+02    7.7577343e+02    4.6000000e+02    4.6000000e+02    4.6000000e+02    8.4515040e+06    9.4681210e+02    2.3291971e+03    7.0252388e-03   -4.0008353e-02    5.7860890e+04   -6.2678706e-04    0.0000000e+00    1.1551308e-04   -1.6357495e-04   -5.5974034e-03   -1.5177275e-05   -5.0923402e+02    1.3745220e-08   -4.9166546e-07    3.4631931e-04   -1.1000281e-05    5.9286444e+01
  -3.8922917e+00    1.7184468e+00    1.4566535e-01    7.0648884e+01    0.0000000e+00    2.5747856e-05    8.1075648e+02    8.4468814e+02    7.7648741e+02    4.6000000e+02    4.6000000e+02    4.6000000e+02    8.5019829e+06    9.5063171e+02    2.3443980e+03    7.0196051e-03    1.9799814e-03    5.8159803e+04   -2.5233989e-04    0.0000000e+00    1.0306304e-04   -1.1406014e-04   -6.7139300e-03   -1.2158973e-05   -5.1151773e+02   -1.9084415e-09   -3.5127921e-06    4.1520013e-04   -7.6746052e-06    5.9450391e+01
  -3.7303335e+00    1.3741819e+00    1.4514783e-01    7.0357857e+01    0.0000000e+00    2.5682603e-05    8.1212348e+02    8.4554448e+02    7.7797860e+02    4.6000000e+02    4.6000000e+02    4.6000000e+02    8.5671794e+06    9.5475274e+02    2.3611893e+03    7.0114172e-03    6.5667709e-02    5.8537436e+04    2.8416398e-04    0.0000000e+00    1.6175921e-04   -1.3658536e-04   -5.4836405e-03    4.3088834e-07   -5.1453473e+02   -1.7555788e-09   -5.4807936e-07    3.3902736e-04   -9.2332725e-06    5.9607836e+01
  -3.6583520e+00    1.0043482e+00    1.4461241e-01    7.0004373e+01    0.0000000e+00    2.5626357e-05    8.1241408e+02    8.4567731e+02    7.7812318e+02    4.6000000e+02    4.6000000e+02    4.6000000e+02    8.5848223e+06    9.5483219e+02    2.3621540e+03    7.0078876e-03    9.4019607e-02    5.8628458e+04    9.6983429e-04    0.0000000e+00    1.9432514e-04   -1.6045220e-04   -3.6643372e-03    9.0377770e-06   -5.1517244e+02   -4.5548759e-08    2.3136671e-06    2.2648066e-04   -1.0896373e-05    5.9580347e+01
  -3.5683752e+00    6.8811751e-01    1.4369094e-01    6.9379917e+01    0.0000000e+00    2.5529148e-05    8.1241702e+02    8.4564555e+02    7.7790592e+02    4.6000000e+02    4.6000000e+02    4.6000000e+02    8.5936814e+06    9.5318922e+02    2.3566353e+03    7.0035677e-03    1.2938042e-01    5.8652783e+04    3.9080213e-04    0.0000000e+00    2.9443099e-04   -1.1010732e-04    2.6651922e-04    6.8844020e-06   -5.1509059e+02   -2.2381813e-08    7.5695656e-06   -1.6926808e-05   -7.2780334e-06    5.9453774e+01
  -3.4559043e+00    7.8614813e-01    1.4240774e-01    6.8476169e+01    0.0000000e+00    2.5403475e-05    8.1204843e+02    8.4540492e+02    7.7720801e+02    4.6000000e+02    4.6000000e+02    4.6000000e+02    8.5912624e+06    9.4964715e+02    2.3436563e+03    6.9983231e-03    1.7334341e-01    5.8592363e+04    3.6112282e-05    0.0000000e+00    1.1385930e-04   -2.1147806e-06    7.6104221e-03    2.2905722e-06   -5.1407893e+02   -8.9270058e-09    1.5461741e-06   -4.7078305e-04    7.8721836e-09    5.9223477e+01
  -3.3659275e+00    9.1358906e-01    1.4138124e-01    6.7688011e+01    0.0000000e+00    2.5324050e-05    8.1165067e+02    8.4511563e+02    7.7717989e+02    4.6000000e+02    4.6000000e+02    4.6000000e+02    8.5856035e+06    9.4648041e+02    2.3318430e+03    6.9942450e-03    2.0833112e-01    5.8519649e+04    5.1610326e-04    0.0000000e+00    7.2449529e-05   -4.9040757e-05    9.3930431e-03    4.8433865e-06   -5.1302935e+02   -3.1733858e-08   -3.1339830e-07   -5.8163880e-04   -3.1424877e-06    5.9025100e+01
  -3.2939460e+00    9.1084193e-01    1.4057313e-01    6.7067880e+01    0.0000000e+00    2.5261762e-05    8.1132986e+02    8.4488185e+02    7.7671175e+02    4.6000000e+02    4.6000000e+02    4.6000000e+02    8.5808385e+06    9.4396046e+02    2.3224531e+03    6.9910499e-03    2.3620531e-01    5.8460452e+04    2.0999330e-04    0.0000000e+00    6.6596452e-05   -3.6849553e-05    9.4878747e-03    2.4255811e-06   -5.1218888e+02   -2.3807680e-08   -2.6160769e-07   -5.8763198e-04   -2.3620627e-06    5.8867621e+01
  -3.0914983e+00    6.1192922e-01    1.3843703e-01    6.5556853e+01    0.0000000e+00    2.5058047e-05    8.1081365e+02    8.4455161e+02    7.7585638e+02    4.6000000e+02    4.6000000e+02    4.6000000e+02    8.5813903e+06    9.3834403e+02    2.3024051e+03    6.9824646e-03    3.1408124e-01    5.8392413e+04   -8.0849697e-04    0.0000000e+00    2.8657646e-04    1.6530369e-05    4.0556891e-03   -1.1060848e-05   -5.1084976e+02    1.0858654e-08    5.6938019e-06   -2.5018577e-04    1.4786063e-06    5.8494115e+01
  -2.8890505e+00    6.9792562e-01    1.3664891e-01    6.4259065e+01    0.0000000e+00    2.4904389e-05    8.1094154e+02    8.4468122e+02    7.7567933e+02    4.6000000e+02    4.6000000e+02    4.6000000e+02    8.6050067e+06    9.3548952e+02    2.2936282e+03    6.9744229e-03    3.9156486e-01    5.8485675e+04   -7.0892524e-04    0.0000000e+00    2.6247483e-04   -1.5986309e-04   -2.0117793e-03   -1.0024977e-05   -5.1110108e+02    1.3349324e-08    4.8951154e-06    1.2371410e-04   -1.0717719e-05    5.8259893e+01
  -2.7484618e+00    7.9044151e-01    1.3558809e-01    6.3527645e+01    0.0000000e+00    2.4802307e-05    8.1127753e+02    8.4494024e+02    7.7581365e+02    4.6000000e+02    4.6000000e+02    4.6000000e+02    8.6294766e+06    9.3468663e+02    2.2921891e+03    6.9691674e-03    4.4531199e-01    5.8607794e+04   -7.0990416e-04    0.0000000e+00    2.4309586e-04   -1.2030429e-04   -3.2233656e-03   -9.9474334e-06   -5.1182370e+02    8.0648166e-09    4.6881361e-06    1.9900474e-04   -8.1450884e-06    5.8159756e+01
  -2.6033672e+00    8.1002233e-01    1.3452406e-01    6.2789950e+01    0.0000000e+00    2.4703328e-05    8.1163175e+02    8.4522633e+02    7.7592309e+02    4.6000000e+02    4.6000000e+02    4.6000000e+02    8.6562554e+06    9.3393009e+02    2.2910168e+03    6.9639938e-03    5.0075274e-01    5.8746024e+04    1.1867835e-03    0.0000000e+00    2.3544854e-04   -1.2377917e-04   -3.4768935e-03    6.5382345e-06   -5.1269017e+02   -4.8089721e-08    3.8812781e-06    2.1466464e-04   -8.3523435e-06    5.8061165e+01
  -2.4872915e+00    7.7522320e-01    1.3364822e-01    6.2165986e+01    0.0000000e+00    2.4629059e-05    8.1186173e+02    8.4540432e+02    7.7596610e+02    4.6000000e+02    4.6000000e+02    4.6000000e+02    8.6755996e+06    9.3307824e+02    2.2891853e+03    6.9600728e-03    5.4506245e-01    5.8844153e+04    6.1363656e-04    0.0000000e+00    2.4410751e-04   -1.1386212e-04   -3.1877617e-03    2.2461552e-06   -5.1328401e+02   -1.9636799e-08    4.4845343e-06    1.9675892e-04   -7.7035246e-06    5.7969556e+01
  -2.3422444e+00    7.0166761e-01    1.3248356e-01    6.1390597e+01    0.0000000e+00    2.4508938e-05    8.1202767e+02    8.4550786e+02    7.7593755e+02    4.6000000e+02    4.6000000e+02    4.6000000e+02    8.6932119e+06    9.3144565e+02    2.2847698e+03    6.9554269e-03    6.0032998e-01    5.8924251e+04   -1.2916739e-03    0.0000000e+00    2.6010255e-04   -1.5575110e-04   -2.4069350e-03   -1.1059402e-05   -5.1365632e+02    2.4646937e-08    4.5128431e-06    1.4821008e-04   -1.0425214e-05    5.7825485e+01
  -2.1972453e+00    6.3198765e-01    1.3124830e-01    6.0542215e+01    0.0000000e+00    2.4391066e-05    8.1201546e+02    8.4553365e+02    7.7563902e+02    4.6000000e+02    4.6000000e+02    4.6000000e+02    8.7092886e+06    9.2904191e+02    2.2773840e+03    6.9510385e-03    6.5539876e-01    5.8995985e+04    3.5320709e-03    0.0000000e+00    2.7156201e-04   -1.4406933e-04   -1.5235760e-03    2.5041472e-05   -5.1395985e+02   -7.9202917e-08    4.7116541e-06    9.3479132e-05   -9.5909690e-06    5.7642451e+01
  -2.0812460e+00    5.9152227e-01    1.3023270e-01    5.9812970e+01    0.0000000e+00    2.4306102e-05    8.1193735e+02    8.4546733e+02    7.7537410e+02    4.6000000e+02    4.6000000e+02    4.6000000e+02    8.7171962e+06    9.2682357e+02    2.2703724e+03    6.9477487e-03    6.9931168e-01    5.9021594e+04   -1.1400673e-03    0.0000000e+00    2.9910999e-04   -1.5155809e-04   -8.3520431e-04   -8.0306902e-06   -5.1393348e+02    3.7264596e-08    5.8610437e-06    5.0882193e-05   -9.9948864e-06    5.7481200e+01
  -1.9362693e+00    5.6763144e-01    1.2895063e-01    5.8954036e+01    0.0000000e+00    2.4175775e-05    8.1177659e+02    8.4532739e+02    7.7498753e+02    4.6000000e+02    4.6000000e+02    4.6000000e+02    8.7236103e+06    9.2380273e+02    2.2606794e+03    6.9438831e-03    7.5396421e-01    5.9032158e+04   -2.2741634e-03    0.0000000e+00    3.2572238e-04   -1.5536763e-04   -3.0774817e-04   -1.8992248e-05   -5.1372409e+02    3.2998460e-08    6.7402003e-06    1.8323229e-05   -1.0180041e-05    5.7267746e+01
  -1.7913413e+00    5.5887224e-01    1.2768344e-01    5.8078374e+01    0.0000000e+00    2.4057836e-05    8.1159133e+02    8.4519008e+02    7.7455377e+02    4.6000000e+02    4.6000000e+02    4.6000000e+02    8.7309259e+06    9.2070923e+02    2.2507568e+03    6.9402825e-03    8.0835668e-01    5.9051033e+04    8.6460490e-04    0.0000000e+00    3.2724374e-04   -1.5868966e-04   -4.1864357e-04    2.6545033e-06   -5.1360513e+02   -3.3472692e-08    6.4449862e-06    2.5167338e-05   -1.0409871e-05    5.7051426e+01
  -1.6464266e+00    5.5934636e-01    1.2644772e-01    5.7227050e+01    0.0000000e+00    2.3943035e-05    8.1142604e+02    8.4504190e+02    7.7416122e+02    4.6000000e+02    4.6000000e+02    4.6000000e+02    8.7376781e+06    9.1773021e+02    2.2413543e+03    6.9369827e-03    8.6251475e-01    5.9068600e+04   -4.0818004e-04    0.0000000e+00    3.2413044e-04   -1.5808740e-04   -8.9502485e-04   -3.9998211e-06   -5.1350479e+02    4.1447870e-09    5.9038297e-06    5.4457674e-05   -1.0394897e-05    5.6841671e+01
  -1.5015351e+00    5.6909987e-01    1.2525098e-01    5.6406987e+01    0.0000000e+00    2.3831433e-05    8.1129534e+02    8.4491395e+02    7.7380527e+02    4.6000000e+02    4.6000000e+02    4.6000000e+02    8.7454668e+06    9.1492807e+02    2.2327047e+03    6.9339355e-03    9.1645334e-01    5.9095284e+04   -4.5409604e-04    0.0000000e+00    3.1539510e-04   -1.5002429e-04   -1.4458694e-03   -5.6143536e-06   -5.1350677e+02   -5.4783638e-09    4.8000878e-06    8.8343130e-05   -9.8910235e-06    5.6641612e+01
  -1.3566653e+00    5.7830959e-01    1.2408548e-01    5.5614039e+01    0.0000000e+00    2.3721808e-05    8.1118073e+02    8.4479237e+02    7.7346210e+02    4.6000000e+02    4.6000000e+02    4.6000000e+02    8.7541693e+06    9.1222476e+02    2.2245121e+03    6.9311986e-03    9.7018375e-01    5.9130741e+04    2.8389757e-04    0.0000000e+00    3.0720884e-04   -1.4777794e-04   -1.9684256e-03   -1.1988713e-07   -5.1361437e+02   -1.8239536e-08    3.7210667e-06    1.2060477e-04   -9.8009942e-06    5.6447348e+01
  -1.2400822e+00    5.8240854e-01    1.2316332e-01    5.4966531e+01    0.0000000e+00    2.3644035e-05    8.1108448e+02    8.4470334e+02    7.7316605e+02    4.6000000e+02    4.6000000e+02    4.6000000e+02    8.7623068e+06    9.1005532e+02    2.2179807e+03    6.9291859e-03    1.0132918e+00    5.9168522e+04    1.9144379e-03    0.0000000e+00    3.0130660e-04   -1.4949948e-04   -2.2910398e-03    1.2776936e-05   -5.1379739e+02   -4.6010282e-08    3.7731163e-06    1.4056558e-04   -9.9161700e-06    5.6291898e+01
  -1.1234526e+00    5.8304734e-01    1.2225380e-01    5.4354579e+01    0.0000000e+00    2.3557389e-05    8.1099197e+02    8.4460103e+02    7.7289180e+02    4.6000000e+02    4.6000000e+02    4.6000000e+02    8.7694193e+06    9.0791748e+02    2.2116107e+03    6.9273495e-03    1.0562923e+00    5.9200853e+04   -5.0596562e-04    0.0000000e+00    3.0019306e-04   -1.5164185e-04   -2.4871453e-03   -3.8842018e-06   -5.1394600e+02    1.7981801e-08    3.6969048e-06    1.5270852e-04   -1.0045701e-05    5.6138481e+01
  -1.0067637e+00    5.7897007e-01    1.2135096e-01    5.3750171e+01    0.0000000e+00    2.3470736e-05    8.1088879e+02    8.4448613e+02    7.7260877e+02    4.6000000e+02    4.6000000e+02    4.6000000e+02    8.7759793e+06    9.0574920e+02    2.2051606e+03    6.9256894e-03    1.0991880e+00    5.9230940e+04   -1.0685526e-03    0.0000000e+00    3.0170616e-04   -1.4977856e-04   -2.5883852e-03   -1.0000350e-05   -5.1408753e+02    1.1995123e-08    3.6627921e-06    1.5896890e-04   -9.9142830e-06    5.5983918e+01
  -8.9001897e-01    5.6882601e-01    1.2044913e-01    5.3149024e+01    0.0000000e+00    2.3383650e-05    8.1076318e+02    8.4434891e+02    7.7230679e+02    4.6000000e+02    4.6000000e+02    4.6000000e+02    8.7816333e+06    9.0349914e+02    2.1984336e+03    6.9242192e-03    1.1419724e+00    5.9256518e+04   -6.8513152e-04    0.0000000e+00    3.0609765e-04   -1.4710177e-04   -2.5918346e-03   -7.3604341e-06   -5.1420433e+02   -1.5068785e-09    3.6926320e-06    1.5916931e-04   -9.7269410e-06    5.5825581e+01
  -7.4516304e-01    5.5206029e-01    1.1932724e-01    5.2426927e+01    0.0000000e+00    2.3265308e-05    8.1056851e+02    8.4413615e+02    7.7190808e+02    4.6000000e+02    4.6000000e+02    4.6000000e+02    8.7865187e+06    9.0056245e+02    2.1895767e+03    6.9226550e-03    1.1948456e+00    5.9276091e+04   -7.4848207e-04    0.0000000e+00    3.1539334e-04   -1.5041816e-04   -2.4535836e-03   -7.2451918e-06   -5.1426121e+02    1.6137253e-09    3.7508168e-06    1.5057752e-04   -9.9147235e-06    5.5622299e+01
  -6.0032421e-01    5.3436932e-01    1.1820270e-01    5.1682744e+01    0.0000000e+00    2.3155728e-05    8.1032496e+02    8.4389090e+02    7.7145660e+02    4.6000000e+02    4.6000000e+02    4.6000000e+02    8.7901797e+06    8.9744681e+02    2.1800684e+03    6.9213433e-03    1.2474812e+00    5.9289554e+04    2.6948444e-04    0.0000000e+00    3.2418991e-04   -1.7008143e-04   -2.2553007e-03    5.8370998e-07   -5.1428144e+02   -2.1896120e-08    3.8636259e-06    1.3836508e-04   -1.1138976e-05    5.5410622e+01
  -4.5549734e-01    5.1731781e-01    1.1707654e-01    5.0939972e+01    0.0000000e+00    2.3045686e-05    8.1003204e+02    8.4360471e+02    7.7096019e+02    4.6000000e+02    4.6000000e+02    4.6000000e+02    8.7920925e+06    8.9415474e+02    2.1699323e+03    6.9203429e-03    1.2998656e+00    5.9293884e+04    2.7694424e-04    0.0000000e+00    3.3843050e-04   -1.8663928e-04   -2.1228005e-03    1.2758335e-06   -5.1424403e+02   -1.5596215e-08    4.2436333e-06    1.3025225e-04   -1.2158680e-05    5.5190759e+01
  -3.1067383e-01    5.0879102e-01    1.1595976e-01    5.0205203e+01    0.0000000e+00    2.2936591e-05    8.0971767e+02    8.4330177e+02    7.7044758e+02    4.6000000e+02    4.6000000e+02    4.6000000e+02    8.7929341e+06    8.9080140e+02    2.1596094e+03    6.9195952e-03    1.3519978e+00    5.9293152e+04   -1.8127132e-04    0.0000000e+00    3.4310045e-04   -1.9614775e-04   -2.1667210e-03   -2.4935390e-06   -5.1417718e+02   -6.7339876e-09    4.4752953e-06    1.3300397e-04   -1.2753937e-05    5.4968436e+01
  -1.6584831e-01    5.0561001e-01    1.1485689e-01    4.9482489e+01    0.0000000e+00    2.2828556e-05    8.0938947e+02    8.4298264e+02    7.6992451e+02    4.6000000e+02    4.6000000e+02    4.6000000e+02    8.7931262e+06    8.8742177e+02    2.1492458e+03    6.9191450e-03    1.4038785e+00    5.9290590e+04   -3.0550560e-04    0.0000000e+00    3.4143628e-04   -2.0290669e-04   -2.4343174e-03   -3.6710283e-06   -5.1411729e+02   -1.0265418e-08    4.3865149e-06    1.4957759e-04   -1.3206863e-05    5.4745492e+01
  -2.1018502e-02    5.0743680e-01    1.1377248e-01    4.8774901e+01    0.0000000e+00    2.2722023e-05    8.0906000e+02    8.4265730e+02    7.6940415e+02    4.6000000e+02    4.6000000e+02    4.6000000e+02    8.7930600e+06    8.8406646e+02    2.1390329e+03    6.9189612e-03    1.4555124e+00    5.9288568e+04   -3.3481521e-04    0.0000000e+00    3.3173125e-04   -1.9554412e-04   -2.8520221e-03   -3.8952629e-06   -5.1408348e+02   -8.7897821e-09    4.3057886e-06    1.7541061e-04   -1.2773049e-05    5.4524436e+01
   1.2381658e-01    5.0964218e-01    1.1270464e-01    4.8081822e+01    0.0000000e+00    2.2616527e-05    8.0872516e+02    8.4231992e+02    7.6888387e+02    4.6000000e+02    4.6000000e+02    4.6000000e+02    8.7926228e+06    8.8071931e+02    2.1289092e+03    6.9190612e-03    1.5069018e+00    5.9286477e+04   -3.0148788e-04    0.0000000e+00    3.2639398e-04   -1.7944948e-04   -3.2707308e-03   -3.5322453e-06   -5.1407315e+02   -9.0040664e-09    4.0486892e-06    2.0138807e-04   -1.1743246e-05    5.4304475e+01
   2.6865781e-01    5.0929017e-01    1.1165126e-01    4.7401770e+01    0.0000000e+00    2.2511800e-05    8.0837702e+02    8.4196810e+02    7.6835315e+02    4.6000000e+02    4.6000000e+02    4.6000000e+02    8.7917179e+06    8.7735159e+02    2.1187539e+03    6.9194414e-03    1.5580464e+00    5.9283633e+04   -1.1042261e-04    0.0000000e+00    3.2065457e-04   -1.6159059e-04   -3.5827589e-03   -1.9779704e-06   -5.1407889e+02   -1.3855486e-08    3.7748898e-06    2.2077805e-04   -1.0602187e-05    5.4084269e+01
   4.1350685e-01    5.0613986e-01    1.1060805e-01    4.6731629e+01    0.0000000e+00    2.2407519e-05    8.0800992e+02    8.4159830e+02    7.6780806e+02    4.6000000e+02    4.6000000e+02    4.6000000e+02    8.7900191e+06    8.7393705e+02    2.1084669e+03    6.9200917e-03    1.6089436e+00    5.9277749e+04   -1.6621922e-04    0.0000000e+00    3.1937461e-04   -1.5779346e-04   -3.7808750e-03   -2.3378686e-06   -5.1407828e+02   -1.0616077e-08    4.1401652e-06    2.3315928e-04   -1.0370611e-05    5.3862372e+01
   5.5836559e-01    4.9974934e-01    1.0957186e-01    4.6069231e+01    0.0000000e+00    2.2303356e-05    8.0761507e+02    8.4120256e+02    7.6723943e+02    4.6000000e+02    4.6000000e+02    4.6000000e+02    8.7872115e+06    8.7043964e+02    2.0979146e+03    6.9210360e-03    1.6595875e+00    5.9266902e+04   -1.9454204e-04    0.0000000e+00    3.2179197e-04   -1.7030543e-04   -3.8820189e-03   -2.3960271e-06   -5.1405629e+02   -9.0644914e-09    4.6123144e-06    2.3953678e-04   -1.1187137e-05    5.3636950e+01
   7.0323574e-01    4.9402660e-01    1.0854406e-01    4.5414918e+01    0.0000000e+00    2.2199664e-05    8.0719673e+02    8.4078731e+02    7.6665240e+02    4.6000000e+02    4.6000000e+02    4.6000000e+02    8.7833964e+06    8.6687918e+02    2.0871618e+03    6.9222370e-03    1.7099740e+00    5.9251449e+04   -2.6795135e-04    0.0000000e+00    3.2204185e-04   -1.5109499e-04   -3.9410718e-03   -2.7963947e-06   -5.1401149e+02   -9.7080109e-09    5.4539605e-06    2.4326607e-04   -9.9959985e-06    5.3409022e+01
   8.4811870e-01    4.8751711e-01    1.0752302e-01    4.4767941e+01    0.0000000e+00    2.2096137e-05    8.0674732e+02    8.4034262e+02    7.6604073e+02    4.6000000e+02    4.6000000e+02    4.6000000e+02    8.7783456e+06    8.6322793e+02    2.0761110e+03    6.9237456e-03    1.7600962e+00    5.9230284e+04   -2.7176429e-04    0.0000000e+00    3.2218500e-04   -1.5579605e-04   -4.0008110e-03   -2.8377070e-06   -5.1394028e+02   -8.9836786e-09    6.4306174e-06    2.4705625e-04   -1.0279454e-05    5.3177249e+01
   9.9301591e-01    4.8424787e-01    1.0651219e-01    4.4129979e+01    0.0000000e+00    2.1993348e-05    8.0627884e+02    8.3988148e+02    7.6541833e+02    4.6000000e+02    4.6000000e+02    4.6000000e+02    8.7723923e+06    8.5953340e+02    2.0649350e+03    6.9255068e-03    1.8099518e+00    5.9205171e+04   -3.3466516e-04    0.0000000e+00    3.1993918e-04   -1.3165469e-04   -4.1348615e-03   -3.2995027e-06   -5.1385168e+02   -8.6981238e-09    7.6178608e-06    2.5547524e-04   -8.6855852e-06    5.2943964e+01
   1.1379288e+00    4.8171329e-01    1.0551080e-01    4.3500974e+01    0.0000000e+00    2.1891028e-05    8.0578585e+02    8.3939483e+02    7.6477957e+02    4.6000000e+02    4.6000000e+02    4.6000000e+02    8.7654497e+06    8.5577677e+02    2.0535705e+03    6.9275708e-03    1.8595364e+00    5.9175946e+04   -2.6257187e-04    0.0000000e+00    3.1486128e-04   -1.1423863e-04   -4.2267518e-03   -2.8323385e-06   -5.1375074e+02   -1.0503336e-08    8.6203631e-06    2.6129649e-04   -7.4982066e-06    5.2708283e+01
   1.2828594e+00    4.8164751e-01    1.0452118e-01    4.2882049e+01    0.0000000e+00    2.1789557e-05    8.0527769e+02    8.3889404e+02    7.6413436e+02    4.6000000e+02    4.6000000e+02    4.6000000e+02    8.7577540e+06    8.5199354e+02    2.0421479e+03    6.9298968e-03    1.9088495e+00    5.9143843e+04   -3.3633788e-04    0.0000000e+00    3.1000071e-04   -1.0910822e-04   -4.3315805e-03   -3.2950039e-06   -5.1364339e+02   -8.1971497e-09    9.5397760e-06    2.6789623e-04   -7.1438151e-06    5.2471905e+01
   1.4278093e+00    4.8216267e-01    1.0354280e-01    4.2273124e+01    0.0000000e+00    2.1688747e-05    8.0475119e+02    8.3837452e+02    7.6347815e+02    4.6000000e+02    4.6000000e+02    4.6000000e+02    8.7492802e+06    8.4817201e+02    2.0306282e+03    6.9325124e-03    1.9578891e+00    5.9108918e+04   -2.6173042e-04    0.0000000e+00    3.0570164e-04   -1.1655505e-04   -4.4249159e-03   -2.6141582e-06   -5.1353370e+02   -9.5689948e-09    1.0190230e-05    2.7377539e-04   -7.6386059e-06    5.2234250e+01
   1.5727807e+00    4.8340002e-01    1.0257610e-01    4.1674280e+01    0.0000000e+00    2.1588710e-05    8.0421227e+02    8.3783430e+02    7.6282611e+02    4.6000000e+02    4.6000000e+02    4.6000000e+02    8.7396064e+06    8.4433447e+02    2.0190947e+03    6.9354035e-03    2.0066557e+00    5.9068186e+04   -8.1639714e-04    0.0000000e+00    3.0215690e-04   -1.1953801e-04   -4.4963481e-03   -6.8861689e-06   -5.1339377e+02    3.4212498e-09    1.0536646e-05    2.7827887e-04   -7.8391169e-06    5.1996402e+01
   1.7177690e+00    4.8405563e-01    1.0161972e-01    4.1084864e+01    0.0000000e+00    2.1489180e-05    8.0365201e+02    8.3727814e+02    7.6215433e+02    4.6000000e+02    4.6000000e+02    4.6000000e+02    8.7295008e+06    8.4044893e+02    2.0074207e+03    6.9385711e-03    2.0551442e+00    5.9026833e+04    1.7378341e-05    0.0000000e+00    2.9784189e-04   -1.1454897e-04   -4.5265152e-03   -5.7526616e-07   -5.1326915e+02   -1.5522134e-08    1.0895440e-05    2.8022549e-04   -7.5112850e-06    5.1756802e+01
   1.8627783e+00    4.8378584e-01    1.0067251e-01    4.0503934e+01    0.0000000e+00    2.1390122e-05    8.0306041e+02    8.3668249e+02    7.6145538e+02    4.6000000e+02    4.6000000e+02    4.6000000e+02    8.7189899e+06    8.3648240e+02    1.9954678e+03    6.9420277e-03    2.1033491e+00    5.8985132e+04    2.1525896e-04    0.0000000e+00    2.9363098e-04   -1.0335797e-04   -4.4853121e-03    2.5183645e-06   -5.1316278e+02   -4.0527185e-08    1.1335028e-05    2.7773631e-04   -6.7595794e-06    5.1513969e+01
   2.0078103e+00    4.8445861e-01    9.9738321e-02    3.9933151e+01    0.0000000e+00    2.1292254e-05    8.0247190e+02    8.3608938e+02    7.6079010e+02    4.6000000e+02    4.6000000e+02    4.6000000e+02    8.7060489e+06    8.3255646e+02    1.9837286e+03    6.9457477e-03    2.1512763e+00    5.8929143e+04   -1.3799729e-03    0.0000000e+00    2.9196262e-04   -9.4097903e-05   -4.4619101e-03   -1.2502813e-05   -5.1295025e+02    4.0116211e-08    1.1538119e-05    2.7633518e-04   -6.1350584e-06    5.1273579e+01
   2.1528557e+00    4.8589339e-01    9.8812288e-02    3.9370913e+01    0.0000000e+00    2.1194370e-05    8.0184167e+02    8.3549096e+02    7.6006000e+02    4.6000000e+02    4.6000000e+02    4.6000000e+02    8.6942101e+06    8.2851573e+02    1.9715801e+03    6.9497700e-03    2.1989125e+00    5.8883093e+04    1.2258454e-03    0.0000000e+00    2.8494868e-04   -7.9067451e-05   -4.4363301e-03    9.1708908e-06   -5.1284575e+02   -4.8398771e-08    1.1703345e-05    2.7481780e-04   -5.1369342e-06    5.1028325e+01
   2.2979322e+00    4.9090453e-01    9.7900681e-02    3.8819153e+01    0.0000000e+00    2.1098051e-05    8.0121095e+02    8.3488639e+02    7.5934768e+02    4.6000000e+02    4.6000000e+02    4.6000000e+02    8.6812327e+06    8.2450663e+02    1.9595962e+03    6.9540457e-03    2.2462678e+00    5.8831371e+04   -2.1675270e-04    0.0000000e+00    2.7960909e-04   -8.1007341e-05   -4.4968458e-03   -1.5561448e-06   -5.1270859e+02    8.0812004e-09    1.1663128e-05    2.7857756e-04   -5.2816955e-06    5.0785216e+01
   2.4430464e+00    4.9517755e-01    9.7000496e-02    3.8277347e+01    0.0000000e+00    2.1002291e-05    8.0056817e+02    8.3426018e+02    7.5864039e+02    4.6000000e+02    4.6000000e+02    4.6000000e+02    8.6669050e+06    8.2048660e+02    1.9476219e+03    6.9586322e-03    2.2933440e+00    5.8773012e+04   -1.0947644e-03    0.0000000e+00    2.7820943e-04   -7.5102986e-05   -4.4861036e-03   -8.9719474e-06   -5.1253856e+02    1.9055612e-08    1.1783791e-05    2.7795157e-04   -4.9125537e-06    5.0542165e+01
   2.5881920e+00    4.9727202e-01    9.6110108e-02    3.7744242e+01    0.0000000e+00    2.0907002e-05    7.9990410e+02    8.3361537e+02    7.5791444e+02    4.6000000e+02    4.6000000e+02    4.6000000e+02    8.6522385e+06    8.1642319e+02    1.9355134e+03    6.9634751e-03    2.3401361e+00    5.8714389e+04   -1.6733579e-04    0.0000000e+00    2.7162670e-04   -5.7984703e-05   -4.3891209e-03   -1.7251668e-06   -5.1238504e+02   -8.9147915e-09    1.2339356e-05    2.7206413e-04   -3.7749771e-06    5.0297598e+01
   2.7333691e+00    4.9645865e-01    9.5227780e-02    3.7218544e+01    0.0000000e+00    2.0812105e-05    7.9921082e+02    8.3293720e+02    7.5716867e+02    4.6000000e+02    4.6000000e+02    4.6000000e+02    8.6364391e+06    8.1229106e+02    1.9231765e+03    6.9686159e-03    2.3866382e+00    5.8650441e+04   -7.8971007e-06    0.0000000e+00    2.6055026e-04   -3.7488488e-05   -4.2007744e-03    6.2569242e-08   -5.1220702e+02   -7.4773284e-09    1.2443893e-05    2.6054348e-04   -2.3626295e-06    5.0050357e+01
   2.8785796e+00    4.9580457e-01    9.4354127e-02    3.6700382e+01    0.0000000e+00    2.0717750e-05    7.9849205e+02    8.3223273e+02    7.5640556e+02    4.6000000e+02    4.6000000e+02    4.6000000e+02    8.6195950e+06    8.0810413e+02    1.9106598e+03    6.9740263e-03    2.4328468e+00    5.8581499e+04   -1.2690306e-04    0.0000000e+00    2.5463780e-04   -4.1176013e-05   -4.0052692e-03   -1.0225233e-06   -5.1200244e+02   -1.0204714e-08    1.2745213e-05    2.4859197e-04   -2.5738660e-06    4.9801100e+01
   2.9000000e+00    4.9563548e-01    9.4230421e-02    3.6556473e+01    0.0000000e+00    2.0741423e-05    7.9840684e+02    8.3212498e+02    7.5635291e+02    4.6000000e+02    4.6000000e+02    4.6000000e+02    8.6147710e+06    8.0756714e+02    1.9091256e+03    6.9748375e-03    2.4396618e+00    5.8555503e+04   -2.4795181e-02    0.0000000e+00    2.5468149e-04   -4.6639080e-05   -3.9624798e-03   -1.8974308e-04   -5.1183799e+02    1.8006783e-06    1.2700819e-05    2.4597424e-04   -2.9325176e-06    4.9768421e+01
   3.0113000e+00    4.9393298e-01    9.3564844e-02    3.6215850e+01    0.0000000e+00    2.0641872e-05    7.9782434e+02    8.3154826e+02    7.5573887e+02    4.6000000e+02    4.6000000e+02    4.6000000e+02    8.6008983e+06    8.0427374e+02    1.8992326e+03    6.9792148e-03    2.4748723e+00    5.8497917e+04   -8.9565276e-04    0.0000000e+00    2.4457431e-04   -4.3550080e-05   -3.6603331e-03   -1.2866305e-05   -5.1165544e+02   -2.9072583e-07    1.1941851e-05    2.2743641e-04   -2.6759749e-06    4.9573785e+01
   3.1225896e+00    4.9213528e-01    9.2902700e-02    3.5826757e+01    0.0000000e+00    2.0569678e-05    7.9721464e+02    8.3094286e+02    7.5510459e+02    4.6000000e+02    4.6000000e+02    4.6000000e+02    8.5861239e+06    8.0091009e+02    1.8890773e+03    6.9837544e-03    2.5098906e+00    5.8435421e+04    2.8336086e-03    0.0000000e+00    2.2450267e-04   -3.1589202e-05   -3.1986745e-03    2.2322771e-05   -5.1144250e+02   -1.3589952e-07    1.0284045e-05    1.9887074e-04   -1.8766992e-06    4.9376232e+01
   3.2338833e+00    4.9308820e-01    9.2245977e-02    3.5442065e+01    0.0000000e+00    2.0497928e-05    7.9659178e+02    8.3032330e+02    7.5446599e+02    4.6000000e+02    4.6000000e+02    4.6000000e+02    8.5703631e+06    7.9752379e+02    1.8788540e+03    6.9884567e-03    2.5447200e+00    5.8367428e+04    1.7339380e-03    0.0000000e+00    2.0888447e-04   -5.4990580e-05   -2.8965622e-03    1.6156305e-05   -5.1118870e+02   -2.9209016e-08    9.7831445e-06    1.8013403e-04   -3.3685888e-06    4.9177955e+01
   3.3191367e+00    4.9635340e-01    9.1747857e-02    3.5137014e+01    0.0000000e+00    2.0451000e-05    7.9611679e+02    8.2984432e+02    7.5399063e+02    4.6000000e+02    4.6000000e+02    4.6000000e+02    8.5573440e+06    7.9495081e+02    1.8711224e+03    6.9921628e-03    2.5712937e+00    5.8309664e+04   -1.4098971e-03    0.0000000e+00    2.0443198e-04   -4.9258360e-05   -2.8403014e-03   -1.0016109e-05   -5.1094966e+02    6.2815340e-08    9.6003998e-06    1.7663018e-04   -3.0070478e-06    4.9027275e+01
   3.4195533e+00    5.0415942e-01    9.1164948e-02    3.4775925e+01    0.0000000e+00    2.0398853e-05    7.9554580e+02    8.2927282e+02    7.5341055e+02    4.6000000e+02    4.6000000e+02    4.6000000e+02    8.5423855e+06    7.9189485e+02    1.8619372e+03    6.9966573e-03    2.6024838e+00    5.8245155e+04    1.6736632e-04    0.0000000e+00    2.0060073e-04   -4.1468321e-05   -2.8739485e-03    9.8967832e-07   -5.1070767e+02   -2.7477699e-08    9.4836943e-06    1.7867383e-04   -2.5332354e-06    4.8848764e+01
   3.5218706e+00    5.1402935e-01    9.0577701e-02    3.4429254e+01    0.0000000e+00    2.0337585e-05    7.9496070e+02    8.2868914e+02    7.5281936e+02    4.6000000e+02    4.6000000e+02    4.6000000e+02    8.5272023e+06    7.8878866e+02    1.8526258e+03    7.0013750e-03    2.6341225e+00    5.8180836e+04    1.4150666e-03    0.0000000e+00    1.9675687e-04   -4.6318774e-05   -3.0234695e-03    1.3604262e-05   -5.1048503e+02    1.4008797e-08    9.6166589e-06    1.8792571e-04   -2.8955942e-06    4.8667558e+01
   3.6057105e+00    5.2157191e-01    9.0102373e-02    3.4152510e+01    0.0000000e+00    2.0286237e-05    7.9448259e+02    8.2821173e+02    7.5234485e+02    4.6000000e+02    4.6000000e+02    4.6000000e+02    8.5147841e+06    7.8626280e+02    1.8450820e+03    7.0053357e-03    2.6599349e+00    5.8128971e+04    1.1247430e-03    0.0000000e+00    1.9706436e-04   -5.8672346e-05   -3.1642936e-03    9.8508249e-06   -5.1031895e+02    1.0463838e-08    9.6856934e-06    1.9660856e-04   -3.7239140e-06    4.8520266e+01
   3.7020958e+00    5.2967772e-01    8.9562028e-02    3.3839782e+01    0.0000000e+00    2.0227204e-05    7.9393187e+02    8.2765860e+02    7.5179858e+02    4.6000000e+02    4.6000000e+02    4.6000000e+02    8.5004347e+06    7.8337219e+02    1.8364746e+03    7.0100109e-03    2.6894836e+00    5.8069736e+04   -4.2564159e-04    0.0000000e+00    1.9594949e-04   -5.6694166e-05   -3.2493457e-03   -2.1751373e-06   -5.1014236e+02    9.5883665e-09    9.5525636e-06    2.0182242e-04   -3.6200764e-06    4.8351862e+01
   3.8068414e+00    5.3542457e-01    8.8981152e-02    3.3505388e+01    0.0000000e+00    2.0163178e-05    7.9332815e+02    8.2705105e+02    7.5120220e+02    4.6000000e+02    4.6000000e+02    4.6000000e+02    8.4846037e+06    7.8023323e+02    1.8271459e+03    7.0152364e-03    2.7214419e+00    5.8004796e+04   -1.4454534e-03    0.0000000e+00    1.9330053e-04   -6.1930627e-05   -3.1984142e-03   -1.2274513e-05   -5.0995605e+02    1.7855170e-08    9.4216791e-06    1.9861546e-04   -3.9606595e-06    4.8169303e+01
   3.9171763e+00    5.3944473e-01    8.8375168e-02    3.3158205e+01    0.0000000e+00    2.0095925e-05    7.9268079e+02    8.2639810e+02    7.5056365e+02    4.6000000e+02    4.6000000e+02    4.6000000e+02    8.4674564e+06    7.7691108e+02    1.8172737e+03    7.0209002e-03    2.7549316e+00    5.7934305e+04   -2.4184087e-04    0.0000000e+00    1.8492704e-04   -5.4426706e-05   -3.0110129e-03   -3.8245482e-06   -5.0975042e+02    4.5661240e-09    9.2502790e-06    1.8698164e-04   -3.4698037e-06    4.7976628e+01
   4.0155408e+00    5.4197510e-01    8.7838756e-02    3.2852109e+01    0.0000000e+00    2.0036094e-05    7.9208696e+02    8.2579366e+02    7.4998537e+02    4.6000000e+02    4.6000000e+02    4.6000000e+02    8.4515021e+06    7.7391316e+02    1.8083397e+03    7.0260800e-03    2.7846355e+00    5.7867808e+04    8.5535337e-04    0.0000000e+00    1.7317432e-04   -4.6678661e-05   -2.6999923e-03    8.9638473e-06   -5.0954594e+02   -1.8277437e-08    8.6774040e-06    1.6768915e-04   -2.9360951e-06    4.7803443e+01
   4.1042082e+00    5.4413557e-01    8.7357369e-02    3.2578327e+01    0.0000000e+00    1.9982194e-05    7.9153203e+02    8.2521177e+02    7.4945134e+02    4.6000000e+02    4.6000000e+02    4.6000000e+02    8.4363492e+06    7.7116225e+02    1.8001006e+03    7.0308536e-03    2.8112854e+00    5.7803301e+04    4.8898661e-04    0.0000000e+00    1.5726660e-04   -4.2019088e-05   -2.2230707e-03    6.9246417e-06   -5.0932988e+02   -7.6715591e-09    7.7693996e-06    1.3813798e-04   -2.6283268e-06    4.7645277e+01
   4.2112598e+00    5.4977992e-01    8.6778136e-02    3.2250104e+01    0.0000000e+00    1.9917038e-05    7.9082974e+02    8.2446262e+02    7.4877237e+02    4.6000000e+02    4.6000000e+02    4.6000000e+02    8.4168038e+06    7.6775829e+02    1.7898360e+03    7.0367670e-03    2.8432970e+00    5.7717884e+04   -5.7797058e-04    0.0000000e+00    1.3597832e-04   -4.0314636e-05   -1.7288186e-03   -4.6290032e-06   -5.0900863e+02    3.3570086e-10    6.5161215e-06    1.0756549e-04   -2.5151254e-06    4.7450778e+01
   4.3085568e+00    5.5984273e-01    8.6237521e-02    3.1945283e+01    0.0000000e+00    1.9855858e-05    7.9017492e+02    8.2373926e+02    7.4817128e+02    4.6000000e+02    4.6000000e+02    4.6000000e+02    8.3977480e+06    7.6452063e+02    1.7801380e+03    7.0422680e-03    2.8722310e+00    5.7632230e+04   -6.4639301e-04    0.0000000e+00    1.0769577e-04   -3.7879730e-05   -1.2038987e-03   -5.8559994e-06   -5.0865044e+02    1.0446005e-07    5.1632386e-06    7.5065157e-05   -2.4021308e-06    4.7263833e+01
   4.4088505e+00    5.7375502e-01    8.5696904e-02    3.1640965e+01    0.0000000e+00    1.9794600e-05    7.8944905e+02    8.2295304e+02    7.4755155e+02    4.6000000e+02    4.6000000e+02    4.6000000e+02    8.3768704e+06    7.6115786e+02    1.7698474e+03    7.0480713e-03    2.9018896e+00    5.7536326e+04    2.3099873e-04    0.0000000e+00    8.0637015e-05   -4.4513957e-05   -8.3870051e-04    3.0773457e-06   -5.0821795e+02    1.6362837e-08    4.3265000e-06    5.2482330e-05   -2.8744817e-06    4.7074066e+01
   4.5018395e+00    5.8411134e-01    8.5202967e-02    3.1363985e+01    0.0000000e+00    1.9738398e-05    7.8875596e+02    8.2219876e+02    7.4696521e+02    4.6000000e+02    4.6000000e+02    4.6000000e+02    8.3566822e+06    7.5800636e+02    1.7601625e+03    7.0535665e-03    2.9292335e+00    5.7442415e+04    7.0106856e-04    0.0000000e+00    6.9724378e-05   -4.5670342e-05   -6.8049689e-04    9.0534378e-06   -5.0777610e+02    2.6820779e-10    4.0793797e-06    4.2662438e-05   -2.9666626e-06    4.6897129e+01
   4.6018099e+00    5.9350182e-01    8.4675448e-02    3.1069536e+01    0.0000000e+00    1.9677962e-05    7.8799347e+02    8.2136574e+02    7.4633643e+02    4.6000000e+02    4.6000000e+02    4.6000000e+02    8.3344208e+06    7.5459084e+02    1.7496434e+03    7.0596063e-03    2.9584620e+00    5.7338448e+04    7.2778766e-05    0.0000000e+00    6.7343201e-05   -4.5540189e-05   -6.7266449e-04    3.9186345e-07   -5.0728388e+02   -4.2076731e-11    4.0128395e-06    4.2161231e-05   -2.9633316e-06    4.6706091e+01
   4.7017275e+00    5.9716268e-01    8.4154339e-02    3.0779654e+01    0.0000000e+00    1.9618062e-05    7.8722938e+02    8.2053544e+02    7.4570941e+02    4.6000000e+02    4.6000000e+02    4.6000000e+02    8.3120244e+06    7.5118825e+02    1.7391950e+03    7.0657749e-03    2.9875002e+00    5.7234335e+04   -8.1362628e-04    0.0000000e+00    7.1582555e-05   -4.4303301e-05   -7.5561203e-04   -8.2665234e-06   -5.0679757e+02    2.9366838e-09    4.0240624e-06    4.7282072e-05   -2.8833809e-06    4.6515819e+01
   4.8014131e+00    5.7715603e-01    8.3647082e-02    3.0498462e+01    0.0000000e+00    1.9559592e-05    7.8651678e+02    8.1984784e+02    7.4508312e+02    4.6000000e+02    4.6000000e+02    4.6000000e+02    8.2915421e+06    7.4797229e+02    1.7295167e+03    7.0720606e-03    3.0163031e+00    5.7144088e+04   -6.6206491e-04    0.0000000e+00    1.2798508e-04   -2.7001438e-05   -1.6775247e-03   -8.2596181e-06   -5.0638709e+02    1.5113356e-08    5.9006392e-06    1.0437486e-04   -1.6825795e-06    4.6334610e+01
   4.9012961e+00    6.5461249e-01    8.3154047e-02    3.0226322e+01    0.0000000e+00    1.9502573e-05    7.8592173e+02    8.1929580e+02    7.4447337e+02    4.6000000e+02    4.6000000e+02    4.6000000e+02    8.2751196e+06    7.4508503e+02    1.7212739e+03    7.0784906e-03    3.0450144e+00    5.7082763e+04    6.0637745e-04    0.0000000e+00    1.8776670e-04   -9.0537462e-05   -4.5355257e-03    1.3805558e-06   -5.0624531e+02   -5.1624314e-09    7.4020709e-06    2.8074276e-04   -5.9980650e-06    4.6167244e+01
   5.0012265e+00    9.9218302e-01    8.2725267e-02    2.9989965e+01    0.0000000e+00    1.9453243e-05    7.8555015e+02    8.1911625e+02    7.4404833e+02    4.6000000e+02    4.6000000e+02    4.6000000e+02    8.2671255e+06    7.4301369e+02    1.7161713e+03    7.0850556e-03    3.0736263e+00    5.7080502e+04   -1.1519774e-03    0.0000000e+00    6.9239311e-05   -4.5881555e-05   -5.9444769e-03   -9.6235008e-06   -5.0659405e+02    2.4461493e-08    4.9286765e-07    3.6754849e-04   -3.0745516e-06    4.6041432e+01
   5.1010651e+00    1.6510904e+00    8.2471239e-02    2.9851773e+01    0.0000000e+00    1.9424369e-05    7.8554994e+02    8.1913486e+02    7.4391471e+02    4.6000000e+02    4.6000000e+02    4.6000000e+02    8.2724608e+06    7.4245880e+02    1.7165980e+03    7.0917463e-03    3.1021777e+00    5.7171280e+04   -2.7691871e-03    0.0000000e+00    4.1525261e-05   -7.3021522e-06   -6.0137237e-03   -3.8848224e-05   -5.0779685e+02    5.1646992e-08    3.2311615e-07    3.7191168e-04   -4.7832947e-07    4.5997439e+01
   5.2009631e+00    1.9910429e+00    8.2379495e-02    2.9806202e+01    0.0000000e+00    1.9413190e-05    7.8574140e+02    8.1894487e+02    7.4443327e+02    4.6000000e+02    4.6000000e+02    4.6000000e+02    8.2842946e+06    7.4288554e+02    1.7202375e+03    7.0985728e-03    3.1307868e+00    5.7308182e+04   -3.4883408e-03    0.0000000e+00    3.8822566e-05   -3.8562105e-06   -6.0326568e-03   -3.5061544e-05   -5.0980887e+02    9.3397129e-08    3.0057544e-07    3.7307423e-04   -2.3880850e-07    4.6012047e+01
   5.3007893e+00    1.6832169e+00    8.2273493e-02    2.9756332e+01    0.0000000e+00    1.9398522e-05    7.8593958e+02    8.1885336e+02    7.4488253e+02    4.6000000e+02    4.6000000e+02    4.6000000e+02    8.2960365e+06    7.4325012e+02    1.7238290e+03    7.1055260e-03    3.1594405e+00    5.7445622e+04    1.5302571e-03    0.0000000e+00    3.9270826e-05   -7.5305464e-06   -6.0250312e-03    2.8778662e-05   -5.1177619e+02   -4.3364198e-08    3.2550802e-07    3.7263093e-04   -4.8767366e-07    4.6020957e+01
   5.4005382e+00    1.0708596e+00    8.1994778e-02    2.9609141e+01    0.0000000e+00    1.9363752e-05    7.8582325e+02    8.1859519e+02    7.4483225e+02    4.6000000e+02    4.6000000e+02    4.6000000e+02    8.2967090e+06    7.4227019e+02    1.7226655e+03    7.1126052e-03    3.1880950e+00    5.7507517e+04   -9.6251756e-04    0.0000000e+00    6.3119944e-05   -3.3330636e-05   -5.9452816e-03    2.4182294e-05   -5.1292675e+02   -1.1119967e-08    4.0622996e-07    3.6760838e-04   -2.1957510e-06    4.5955809e+01
   5.5003765e+00    6.1833580e-01    8.1541510e-02    2.9360886e+01    0.0000000e+00    1.9310240e-05    7.8531406e+02    8.1828411e+02    7.4426293e+02    4.6000000e+02    4.6000000e+02    4.6000000e+02    8.2831351e+06    7.3973475e+02    1.7158770e+03    7.1198222e-03    3.2166996e+00    5.7471688e+04    4.6028833e-04    0.0000000e+00    1.2200181e-04    3.5098736e-06   -2.7843527e-03   -2.0701118e-05   -5.1301456e+02   -2.2162904e-08    6.7484363e-06    1.7280995e-04    3.5995918e-07    4.5807069e+01
   5.6002085e+00    6.2117880e-01    8.1055933e-02    2.9093854e+01    0.0000000e+00    1.9253770e-05    7.8472526e+02    8.1816033e+02    7.4330246e+02    4.6000000e+02    4.6000000e+02    4.6000000e+02    8.2668684e+06    7.3692234e+02    1.7081566e+03    7.1271704e-03    3.2451743e+00    5.7418024e+04    3.0333802e-03    0.0000000e+00    1.3888093e-04   -1.1497121e-05   -3.1701595e-03    3.4013107e-05   -5.1264653e+02   -1.2455515e-08    8.0586509e-06    1.9653665e-04   -6.6509429e-07    4.5643355e+01
   5.7001301e+00    1.2694108e+00    8.0667676e-02    2.8880873e+01    0.0000000e+00    1.9209285e-05    7.8440028e+02    8.1814393e+02    7.4274260e+02    4.6000000e+02    4.6000000e+02    4.6000000e+02    8.2600849e+06    7.3508240e+02    1.7040886e+03    7.1346568e-03    3.2735727e+00    5.7431176e+04   -4.8130949e-03    0.0000000e+00    4.4522686e-05   -2.1567915e-05   -5.8831765e-03   -3.1711735e-05   -5.1304122e+02    1.1118361e-07    3.3162906e-07    3.6386285e-04   -1.4090595e-06    4.5530231e+01
   5.8098907e+00    2.3111236e+00    8.0593345e-02    2.8843994e+01    0.0000000e+00    1.9201976e-05    7.8463856e+02    8.1835911e+02    7.4307765e+02    4.6000000e+02    4.6000000e+02    4.6000000e+02    8.2739579e+06    7.3569540e+02    1.7088497e+03    7.1430379e-03    3.3047747e+00    5.7595202e+04    3.3443521e-03    0.0000000e+00    2.7553645e-05   -3.1123734e-06   -5.9495891e-03   -4.4435652e-05   -5.1520122e+02    6.1585825e-09    2.9784682e-07    3.6801730e-04   -1.9047259e-07    4.5554346e+01
   5.9096771e+00    2.7533870e+00    8.0890823e-02    2.9021605e+01    0.0000000e+00    1.9235024e-05    7.8526828e+02    8.1883294e+02    7.4382150e+02    4.6000000e+02    4.6000000e+02    4.6000000e+02    8.3013767e+06    7.3848357e+02    1.7205997e+03    7.1507899e-03    3.3332929e+00    5.7848772e+04    5.0947357e-04    0.0000000e+00    2.6067427e-05   -1.2499044e-06   -5.9979059e-03    5.1461919e-05   -5.1835886e+02    7.6990088e-09    3.0003635e-07    3.7100909e-04   -6.8341346e-08    4.5709898e+01
   6.0061604e+00    2.6444976e+00    8.1284780e-02    2.9262723e+01    0.0000000e+00    1.9275542e-05    7.8601802e+02    8.1962667e+02    7.4454208e+02    4.6000000e+02    4.6000000e+02    4.6000000e+02    8.3331043e+06    7.4188941e+02    1.7345486e+03    7.1584083e-03    3.3610799e+00    5.8131755e+04   -2.5456727e-02    0.0000000e+00    2.4118054e-05   -1.6005674e-06   -6.0475659e-03   -9.9712538e-05   -5.2160425e+02    3.0378118e-07    3.1625575e-07    3.7409336e-04   -9.6976019e-08    4.5900875e+01
   6.1076948e+00    2.6679302e+00    8.1738183e-02    2.9544434e+01    0.0000000e+00    1.9322054e-05    7.8691434e+02    8.2088694e+02    7.4504190e+02    4.6000000e+02    4.6000000e+02    4.6000000e+02    8.3707742e+06    7.4589672e+02    1.7510869e+03    7.1665608e-03    3.3905792e+00    5.8460992e+04   -2.4166794e-02    0.0000000e+00    2.4875665e-05   -1.7560371e-06   -6.1058763e-03   -3.5594575e-04   -5.2493134e+02    2.3561598e-07    3.3418535e-07    3.7773451e-04   -1.1617762e-07    4.6122554e+01
   6.2008562e+00    3.0672393e+00    8.2312558e-02    2.9897874e+01    0.0000000e+00    1.9382638e-05    7.8785352e+02    8.2208424e+02    7.4570436e+02    4.6000000e+02    4.6000000e+02    4.6000000e+02    8.4096469e+06    7.5037508e+02    1.7689016e+03    7.1741556e-03    3.4179130e+00    5.8794763e+04    7.1229842e-02    0.0000000e+00    2.7846389e-05   -6.7152882e-07   -6.1807983e-03    3.0194868e-04   -5.2836674e+02   -7.9365994e-07    3.2929502e-07    3.8234608e-04   -3.5202792e-08    4.6376306e+01
   6.3054876e+00    3.6796459e+00    8.3408431e-02    3.0569617e+01    0.0000000e+00    1.9499272e-05    7.8925784e+02    8.2388549e+02    7.4688604e+02    4.6000000e+02    4.6000000e+02    4.6000000e+02    8.4661744e+06    7.5773657e+02    1.7966120e+03    7.1828292e-03    3.4490032e+00    5.9261622e+04   -3.6155974e-02    0.0000000e+00    1.5320543e-05    6.0491378e-07   -6.3040059e-03    4.9909747e-04   -5.3312835e+02    4.6413838e-07    3.4508986e-07    3.8998984e-04    5.2184856e-08    4.6806428e+01
   6.4010208e+00    4.6430876e+00    8.5304842e-02    3.1747563e+01    0.0000000e+00    1.9700114e-05    7.9117604e+02    8.2632321e+02    7.4828162e+02    4.6000000e+02    4.6000000e+02    4.6000000e+02    8.5416294e+06    7.6890919e+02    1.8366689e+03    7.1908690e-03    3.4779325e+00    5.9856685e+04   -1.8169613e-01    0.0000000e+00    7.7688942e-06    1.5857305e-06   -6.4980551e-03   -1.5618682e-03   -5.3879422e+02    2.2288852e-06    3.7824230e-07    4.0216528e-04    1.0218546e-07    4.7477285e+01
   6.5069482e+00    6.2580692e+00    8.9389831e-02    3.4381089e+01    0.0000000e+00    2.0116496e-05    7.9420969e+02    8.2971394e+02    7.5089924e+02    4.6000000e+02    4.6000000e+02    4.6000000e+02    8.6594602e+06    7.8956731e+02    1.9071317e+03    7.1999307e-03    3.5109881e+00    6.0758527e+04    9.3392054e-02    0.0000000e+00    1.8110021e-05    1.7628183e-06   -6.8797078e-03   -6.6147825e-04   -5.4752245e+02   -8.3375946e-07    4.0100784e-07    4.2579937e-04    1.0858998e-07    4.8765238e+01
   6.6007567e+00    6.7353494e+00    9.4532961e-02    3.7868810e+01    0.0000000e+00    2.0611946e-05    7.9717926e+02    8.3168108e+02    7.5421835e+02    4.6000000e+02    4.6000000e+02    4.6000000e+02    8.7746546e+06    8.1266315e+02    1.9834998e+03    7.2080719e-03    3.5414564e+00    6.1636386e+04    1.0589823e-01    0.0000000e+00    4.7510412e-05    1.7535717e-06   -7.3362564e-03    2.6599504e-03   -5.5699748e+02   -1.4437691e-06    4.4450738e-07    4.5389409e-04    1.2385874e-07    5.0248772e+01
   6.7066443e+00    5.2752998e+00    9.9759425e-02    4.1686858e+01    0.0000000e+00    2.1064830e-05    8.0017924e+02    8.3392814e+02    7.5738494e+02    4.6000000e+02    4.6000000e+02    4.6000000e+02    8.8931711e+06    8.3561212e+02    2.0613402e+03    7.2174083e-03    3.5772336e+00    6.2550539e+04    1.8839722e-01    0.0000000e+00    3.0965389e-05    7.7031427e-07   -7.8089509e-03   -1.0449537e-04   -5.6669992e+02   -2.0395483e-06    4.9878754e-07    4.8299235e-04    6.8132301e-08    5.1712812e+01
   6.8045023e+00    3.8847981e+00    1.0278136e-01    4.4033376e+01    0.0000000e+00    2.1308778e-05    8.0230132e+02    8.3667375e+02    7.5853685e+02    4.6000000e+02    4.6000000e+02    4.6000000e+02    8.9800178e+06    8.4999316e+02    2.1137722e+03    7.2261632e-03    3.6113457e+00    6.3237582e+04   -1.9835051e-01    0.0000000e+00   -1.8776336e-06   -2.4140867e-06   -8.1055792e-03   -1.5307951e-04   -5.7314248e+02    2.2233079e-06    5.2387539e-07    5.0204753e-04   -1.2334664e-07    5.2595933e+01
   6.9024472e+00    3.8944345e+00    1.0498236e-01    4.5776474e+01    0.0000000e+00    2.1487692e-05    8.0411463e+02    8.3914540e+02    7.5988111e+02    4.6000000e+02    4.6000000e+02    4.6000000e+02    9.0561387e+06    8.6145714e+02    2.1578524e+03    7.2350518e-03    3.6462340e+00    6.3851955e+04   -2.3832281e-01    0.0000000e+00    3.9069130e-06   -9.7247067e-07   -8.3425403e-03   -3.1926650e-03   -5.7851893e+02    3.0204272e-06    6.1828790e-07    5.1675064e-04   -1.0054440e-07    5.3279079e+01
   7.0055998e+00    5.6013603e+00    1.0884473e-01    4.8819557e+01    0.0000000e+00    2.1817756e-05    8.0662490e+02    8.4247211e+02    7.6140234e+02    4.6000000e+02    4.6000000e+02    4.6000000e+02    9.1601453e+06    8.7921295e+02    2.2230636e+03    7.2445525e-03    3.6838988e+00    6.4669789e+04    5.9985471e-01    0.0000000e+00    3.7450927e-05   -6.6498101e-07   -8.7343366e-03    3.9299374e-03   -5.8606578e+02   -7.1902703e-06    5.5097003e-07    5.4041970e-04    2.5439854e-09    5.4371847e+01
   7.1029610e+00    6.6342729e+00    1.1458267e-01    5.3451820e+01    0.0000000e+00    2.2291756e-05    8.0932904e+02    8.4389839e+02    7.6444820e+02    4.6000000e+02    4.6000000e+02    4.6000000e+02    9.2707116e+06    9.0189437e+02    2.3013819e+03    7.2536447e-03    3.7206715e+00    6.5532797e+04   -6.0609167e-01    0.0000000e+00    6.7135938e-05   -7.4462913e-08   -9.2671636e-03    1.2113257e-03   -5.9585796e+02    7.0238264e-06    6.7932926e-07    5.7351778e-04   -8.6335441e-10    5.5835180e+01
   7.2054962e+00    3.4377254e+00    1.1802584e-01    5.6340128e+01    0.0000000e+00    2.2543007e-05    8.1067810e+02    8.4257179e+02    7.6773069e+02    4.6000000e+02    4.6000000e+02    4.6000000e+02    9.3277505e+06    9.1431304e+02    2.3433975e+03    7.2633577e-03    3.7604933e+00    6.6024708e+04    1.8344293e-01    0.0000000e+00    4.3558814e-05   -2.2423165e-06   -9.5027024e-03   -6.6061763e-03   -6.0387627e+02   -2.1035004e-06    6.7292764e-07    5.8805795e-04   -1.6217378e-07    5.6667601e+01
   7.3013640e+00    2.9407852e+00    1.1709920e-01    5.5597862e+01    0.0000000e+00    2.2457731e-05    8.0928479e+02    8.4112395e+02    7.6672081e+02    4.6000000e+02    4.6000000e+02    4.6000000e+02    9.2773428e+06    9.0797588e+02    2.3204243e+03    7.2725599e-03    3.7977843e+00    6.5750963e+04    3.0104950e-01    0.0000000e+00   -8.8762253e-05   -1.9874694e-05    7.8479629e-03    5.7219598e-03   -6.0249116e+02   -3.7969948e-06   -1.4212649e-06   -4.8608672e-04   -1.2542613e-06    5.6335619e+01
   7.4015411e+00    5.9466310e+00    1.1696918e-01    5.5373608e+01    0.0000000e+00    2.2467744e-05    8.0586114e+02    8.4079160e+02    7.6155811e+02    4.6000000e+02    4.6000000e+02    4.6000000e+02    9.1489369e+06    8.9917107e+02    2.2809895e+03    7.2823074e-03    3.8361549e+00    6.4927629e+04   -2.7508832e-01    0.0000000e+00   -6.0875674e-05    1.1611713e-05    8.6962103e-03    2.2811888e-03   -5.9263919e+02    3.2767289e-06   -2.8951357e-07   -5.3851736e-04    8.1392087e-07    5.6006504e+01
   7.5001420e+00    2.7499019e+00    1.1657300e-01    5.5035314e+01    0.0000000e+00    2.2425630e-05    8.0289693e+02    8.4081869e+02    7.5676467e+02    4.6000000e+02    4.6000000e+02    4.6000000e+02    9.0403933e+06    8.9107576e+02    2.2467572e+03    7.2920290e-03    3.8733172e+00    6.4242661e+04    1.1171885e-01    0.0000000e+00   -4.9464746e-05    6.7936535e-06    7.8417348e-03   -6.5200412e-03   -5.8406185e+02   -1.0802022e-06   -7.6589986e-07   -4.8587254e-04    4.9046046e-07    5.5677571e+01
   7.6004177e+00    3.5448286e+00    1.1607106e-01    5.4591706e+01    0.0000000e+00    2.2394357e-05    8.0212317e+02    8.3951602e+02    7.5632798e+02    4.6000000e+02    4.6000000e+02    4.6000000e+02    9.0157911e+06    8.8771753e+02    2.2359067e+03    7.3020475e-03    3.9107039e+00    6.4156085e+04   -1.4599675e-01    0.0000000e+00    5.1328172e-05   -3.9930845e-05   -8.1880231e-03    2.2235856e-03   -5.8441974e+02    1.9132510e-06    5.7892762e-07    5.0666853e-04   -2.4854804e-06    5.5505295e+01
   7.7009011e+00    5.3717065e+00    1.1871716e-01    5.6638617e+01    0.0000000e+00    2.2629862e-05    8.0301043e+02    8.3751680e+02    7.5946579e+02    4.6000000e+02    4.6000000e+02    4.6000000e+02    9.0532061e+06    8.9644520e+02    2.2642718e+03    7.3122191e-03    3.9483736e+00    6.4512448e+04    1.7382288e-01    0.0000000e+00    2.5657636e-05   -5.0912568e-07   -9.5109088e-03    2.3544145e-03   -5.9167711e+02   -2.0761469e-06    6.7136089e-07    5.8870476e-04   -1.7861798e-08    5.6117113e+01
   7.8014176e+00    2.7426897e+00    1.2078123e-01    5.8424969e+01    0.0000000e+00    2.2774477e-05    8.0402396e+02    8.3762673e+02    7.6133745e+02    4.6000000e+02    4.6000000e+02    4.6000000e+02    9.0978344e+06    9.0446726e+02    2.2938349e+03    7.3225263e-03    3.9865935e+00    6.4921830e+04   -8.0912664e-03    0.0000000e+00   -4.0923605e-05   -4.7489329e-06   -9.6725593e-03   -1.6950399e-03   -5.9750410e+02   -1.2431323e-07    7.3609802e-07    5.9918578e-04   -2.3990186e-07    5.6640397e+01
   7.9040367e+00    1.6544887e+00    1.2127658e-01    5.8959576e+01    0.0000000e+00    2.2796825e-05    8.0487196e+02    8.4075415e+02    7.6055443e+02    4.6000000e+02    4.6000000e+02    4.6000000e+02    9.1394630e+06    9.0921648e+02    2.3174752e+03    7.3331869e-03    4.0260376e+00    6.5313434e+04   -2.2574868e-01    0.0000000e+00   -6.1619133e-05   -5.1499100e-05   -9.5867737e-03   -1.2790436e-03   -5.9969694e+02    2.7666366e-06    1.7485600e-06    5.9443638e-04   -3.5187873e-06    5.6891825e+01
   8.0095269e+00    5.0088774e+00    1.2374843e-01    6.1100362e+01    0.0000000e+00    2.3002596e-05    8.0668817e+02    8.4439402e+02    7.6096188e+02    4.6000000e+02    4.6000000e+02    4.6000000e+02    9.2194217e+06    9.2150019e+02    2.3674783e+03    7.3442908e-03    4.0672017e+00    6.5984553e+04    1.6554684e-01    0.0000000e+00    2.5217708e-05   -2.4063093e-06   -1.0138801e-02    7.5658378e-04   -6.0492218e+02   -1.8663308e-06    7.2239848e-07    6.2770472e-04   -1.4773451e-07    5.7621956e+01
   8.1000000e+00    8.3357428e+00    1.3139623e-01    6.7830130e+01    0.0000000e+00    2.3607817e-05    8.0963166e+02    8.4667137e+02    7.6423858e+02    4.6000000e+02    4.6000000e+02    4.6000000e+02    9.3408646e+06    9.4837845e+02    2.4610996e+03    7.3539217e-03    4.1036378e+00    6.6941663e+04    1.3860498e-01    0.0000000e+00    3.3822293e-05   -9.2895691e-07   -1.0873380e-02    1.7808480e-03   -6.1544426e+02   -1.7033749e-06    7.7222397e-07    6.7321613e-04   -3.4347762e-08    5.9387261e+01
   8.2077829e+00    8.5451284e+00    1.4570564e-01    8.1445030e+01    0.0000000e+00    2.4623250e-05    8.1387358e+02    8.4879344e+02    7.6981949e+02    4.6000000e+02    4.6000000e+02    4.6000000e+02    9.5156004e+06    9.9298617e+02    2.6118591e+03    7.3655464e-03    4.1493649e+00    6.8301741e+04   -1.0546289e-01    0.0000000e+00    2.8655039e-05   -1.2195856e-06   -1.2189686e-02   -8.1381913e-04   -6.3151250e+02    1.1827374e-06    8.8728866e-07    7.5499081e-04   -6.0029774e-08    6.2398906e+01
   8.3039024e+00    5.3064267e+00    1.5405117e-01    9.0169524e+01    0.0000000e+00    2.5121815e-05    8.1657245e+02    8.5016768e+02    7.7327212e+02    4.6000000e+02    4.6000000e+02    4.6000000e+02    9.6306539e+06    1.0194452e+03    2.7055420e+03    7.3760348e-03    4.1921504e+00    6.9225801e+04   -3.5889407e-02    0.0000000e+00    2.2302320e-05   -9.8040269e-07   -1.2935056e-02   -1.3563237e-03   -6.4234459e+02    3.0589426e-07    9.6697509e-07    8.0122562e-04   -2.9467661e-08    6.4154002e+01
   8.4105382e+00    1.2062094e+00    1.5504029e-01    9.1401151e+01    0.0000000e+00    2.5143281e-05    8.1708126e+02    8.5102079e+02    7.7363872e+02    4.6000000e+02    4.6000000e+02    4.6000000e+02    9.6593188e+06    1.0239388e+03    2.7264248e+03    7.3878181e-03    4.2405478e+00    6.9542808e+04    8.6988098e-02    0.0000000e+00    2.7333828e-04   -9.8003226e-05   -8.0981887e-03    1.4111034e-03   -6.4599192e+02   -1.0765112e-06    8.6469049e-06    5.0063889e-04   -6.3932360e-06    6.4435653e+01
   8.5032950e+00    2.0219288e+00    1.5320456e-01    8.9549468e+01    0.0000000e+00    2.5014174e-05    8.1574589e+02    8.5101100e+02    7.7156052e+02    4.6000000e+02    4.6000000e+02    4.6000000e+02    9.6119886e+06    1.0167512e+03    2.7024282e+03    7.3981812e-03    4.2825060e+00    6.9299321e+04    3.5446604e-02    0.0000000e+00   -1.8062863e-04   -2.1652610e-05    9.4683180e-03    9.7369032e-04   -6.4325497e+02   -5.2876763e-07   -1.6904670e-06   -5.8661417e-04   -1.3398725e-06    6.4021422e+01
   8.6109632e+00    1.7567550e+00    1.5080166e-01    8.7051126e+01    0.0000000e+00    2.4854582e-05    8.1357372e+02    8.5028414e+02    7.6870209e+02    4.6000000e+02    4.6000000e+02    4.6000000e+02    9.5314949e+06    1.0057865e+03    2.6628860e+03    7.4103602e-03    4.3305927e+00    6.8832072e+04   -2.5904590e-02    0.0000000e+00   -2.3858320e-04   -6.2283378e-05    9.5739500e-03   -9.4547636e-04   -6.3842694e+02    3.2371099e-07   -1.1999641e-06   -5.9236209e-04   -4.0577308e-06    6.3412179e+01
   8.7060587e+00    1.1159759e+00    1.4915685e-01    8.5387696e+01    0.0000000e+00    2.4744768e-05    8.1219214e+02    8.4922054e+02    7.6739773e+02    4.6000000e+02    4.6000000e+02    4.6000000e+02    9.4819686e+06    9.9825676e+02    2.6367706e+03    7.4212364e-03    4.3725355e+00    6.8574720e+04   -3.6629559e-02    0.0000000e+00   -1.1146509e-04   -1.4070859e-04   -4.4466612e-03   -4.4533712e-04   -6.3658113e+02    5.2173369e-07    3.6479318e-06    2.7508426e-04   -9.1523862e-06    6.2987623e+01
   8.8033479e+00    2.3366560e+00    1.4849864e-01    8.4694548e+01    0.0000000e+00    2.4706191e-05    8.1162930e+02    8.4812945e+02    7.6745992e+02    4.6000000e+02    4.6000000e+02    4.6000000e+02    9.4651856e+06    9.9514146e+02    2.6276060e+03    7.4324866e-03    4.4151751e+00    6.8557142e+04    6.6324389e-02    0.0000000e+00   -1.1611959e-04   -4.4579603e-05   -1.0060593e-02    7.4744790e-04   -6.3792180e+02   -7.8580545e-07    6.7996807e-07    6.2318861e-04   -2.7581457e-06    6.2819366e+01
   8.9104089e+00    2.7417635e+00    1.4870997e-01    8.4858587e+01    0.0000000e+00    2.4723543e-05    8.1167140e+02    8.4748611e+02    7.6807944e+02    4.6000000e+02    4.6000000e+02    4.6000000e+02    9.4731173e+06    9.9590861e+02    2.6336291e+03    7.4450152e-03    4.4620967e+00    6.8730475e+04   -2.5778758e-02    0.0000000e+00   -1.4476129e-04   -4.9955468e-05   -1.1501359e-02    1.4850779e-04   -6.4131589e+02    3.0790668e-07    9.3850382e-07    7.1281670e-04   -3.0858040e-06    6.2882524e+01
   9.0008124e+00    2.6851682e+00    1.4912459e-01    8.5264003e+01    0.0000000e+00    2.4750307e-05    8.1198705e+02    8.4787583e+02    7.6855684e+02    4.6000000e+02    4.6000000e+02    4.6000000e+02    9.4923518e+06    9.9833746e+02    2.6464822e+03    7.4557018e-03    4.5018747e+00    6.8968975e+04   -3.6314620e-02    0.0000000e+00   -1.8342735e-04   -4.2914038e-05   -1.1822820e-02   -8.9695666e-04   -6.4438402e+02    5.0084431e-07    7.6764272e-07    7.3288713e-04   -2.6670165e-06    6.3032127e+01
   9.1060742e+00    3.4369060e+00    1.5030465e-01    8.6412915e+01    0.0000000e+00    2.4835158e-05    8.1284637e+02    8.4940788e+02    7.6923018e+02    4.6000000e+02    4.6000000e+02    4.6000000e+02    9.5354084e+06    1.0045705e+03    2.6752471e+03    7.4682887e-03    4.5485540e+00    6.9398605e+04    5.8692937e-03    0.0000000e+00   -1.2289922e-04   -8.5798409e-06   -1.2648307e-02    2.3289530e-04   -6.4878029e+02    1.4200283e-08    1.0714070e-06    7.8382641e-04   -4.7277891e-07    6.3404082e+01
   9.2072826e+00    5.1205943e+00    1.5370088e-01    8.9713542e+01    0.0000000e+00    2.5085581e-05    8.1452772e+02    8.5132647e+02    7.7071310e+02    4.6000000e+02    4.6000000e+02    4.6000000e+02    9.6114058e+06    1.0180980e+03    2.7297571e+03    7.4805245e-03    4.5941657e+00    7.0066204e+04    3.9978746e-02    0.0000000e+00   -4.9152784e-05   -5.7202740e-06   -1.3163644e-02    4.8969376e-04   -6.5578051e+02   -5.5461549e-07    9.3056392e-07    8.1547386e-04   -3.2029034e-07    6.4249982e+01
   9.3007189e+00    6.2833681e+00    1.5946718e-01    9.5500207e+01    0.0000000e+00    2.5487490e-05    8.1669790e+02    8.5297896e+02    7.7322862e+02    4.6000000e+02    4.6000000e+02    4.6000000e+02    9.7066971e+06    1.0378659e+03    2.8041946e+03    7.4919344e-03    4.6373426e+00    7.0868783e+04    4.7920336e-03    0.0000000e+00   -1.8184966e-05   -3.3452293e-06   -1.3781998e-02   -1.2037986e-04   -6.6496085e+02   -4.5112312e-08    9.6664083e-07    8.5369951e-04   -1.7014492e-07    6.5534450e+01
   9.4104243e+00    5.6329655e+00    1.6598477e-01    1.0218998e+02    0.0000000e+00    2.5909852e-05    8.1918906e+02    8.5419938e+02    7.7602893e+02    4.6000000e+02    4.6000000e+02    4.6000000e+02    9.8165841e+06    1.0605141e+03    2.8897763e+03    7.5054862e-03    4.6895603e+00    7.1800766e+04   -4.2035332e-02    0.0000000e+00   -3.5684122e-05   -4.4574814e-06   -1.4449376e-02   -3.5700933e-04   -6.7626054e+02    4.4674244e-07    1.0158291e-06    8.9509186e-04   -2.3827021e-07    6.7006534e+01
   9.5093637e+00    3.5559811e+00    1.6867590e-01    1.0508544e+02    0.0000000e+00    2.6055176e-05    8.2041575e+02    8.5488308e+02    7.7732680e+02    4.6000000e+02    4.6000000e+02    4.6000000e+02    9.8745770e+06    1.0710070e+03    2.9328237e+03    7.5178366e-03    4.7376803e+00    7.2343786e+04    9.1153856e-03    0.0000000e+00   -1.0898777e-04   -8.6696187e-06   -1.4590184e-02    4.6428693e-05   -6.8308099e+02   -1.8494628e-07    1.2457587e-06    9.0398488e-04   -4.8019047e-07    6.7674303e+01
   9.6192153e+00    1.4937554e+00    1.6809354e-01    1.0460080e+02    0.0000000e+00    2.5989999e-05    8.2025792e+02    8.5513858e+02    7.7669430e+02    4.6000000e+02    4.6000000e+02    4.6000000e+02    9.8757638e+06    1.0700744e+03    2.9350372e+03    7.5317034e-03    4.7914483e+00    7.2485920e+04    3.9195596e-02    0.0000000e+00   -5.9487922e-05   -1.2632469e-04   -1.1014397e-02    4.3388094e-04   -6.8525602e+02   -4.9072880e-07    1.2833303e-06    6.8194411e-04   -8.2209743e-06    6.7613287e+01
   9.7158274e+00    1.1909634e+00    1.6615357e-01    1.0265007e+02    0.0000000e+00    2.5850202e-05    8.1913566e+02    8.5473249e+02    7.7513342e+02    4.6000000e+02    4.6000000e+02    4.6000000e+02    9.8353708e+06    1.0628111e+03    2.9115880e+03    7.5440230e-03    4.8384775e+00    7.2307506e+04   -8.2937617e-03    0.0000000e+00   -1.9456679e-04   -9.1464301e-05    1.4279409e-04    6.6341035e-05   -6.8398680e+02   -2.0450674e-10    2.3807928e-06   -8.2329106e-06   -5.7781439e-06    6.7179501e+01
   9.8160647e+00    1.1833290e+00    1.6389754e-01    1.0031797e+02    0.0000000e+00    2.5700030e-05    8.1765925e+02    8.5383984e+02    7.7334207e+02    4.6000000e+02    4.6000000e+02    4.6000000e+02    9.7803087e+06    1.0535881e+03    2.8799263e+03    7.5569345e-03    4.8867753e+00    7.2025781e+04   -2.6594482e-02    0.0000000e+00   -1.6818968e-04   -7.6028338e-05    5.3131860e-05   -3.3899632e-04   -6.8190994e+02    3.0103028e-07    2.6439357e-06   -3.0416285e-06   -4.7493504e-06    6.6639122e+01
   9.9158736e+00    1.3131342e+00    1.6197132e-01    9.8310548e+01    0.0000000e+00    2.5575601e-05    8.1643768e+02    8.5298301e+02    7.7192831e+02    4.6000000e+02    4.6000000e+02    4.6000000e+02    9.7358979e+06    1.0458401e+03    2.8541535e+03    7.5699202e-03    4.9343864e+00    7.1822027e+04   -1.9666577e-02    0.0000000e+00    5.2542378e-05   -1.5212420e-04   -8.6674933e-03   -2.1474020e-04   -6.8081575e+02    3.2348324e-07    3.5507988e-06    5.3590536e-04   -9.9984512e-06    6.6183290e+01
   1.0018232e+01    2.1055706e+00    1.6078099e-01    9.7003070e+01    0.0000000e+00    2.5507784e-05    8.1582031e+02    8.5257894e+02    7.7113412e+02    4.6000000e+02    4.6000000e+02    4.6000000e+02    9.7168213e+06    1.0417706e+03    2.8432910e+03    7.5833729e-03    4.9829226e+00    7.1808766e+04    3.1462675e-02    0.0000000e+00   -2.2812901e-04   -6.6678036e-05   -1.1940942e-02    2.3982206e-04   -6.8175470e+02   -3.2427991e-07    8.5778271e-07    7.3977058e-04   -4.2224361e-06    6.5939489e+01
   1.0117566e+01    3.0781211e+00    1.6078416e-01    9.6853637e+01    0.0000000e+00    2.5526425e-05    8.1594507e+02    8.5275054e+02    7.7113968e+02    4.6000000e+02    4.6000000e+02    4.6000000e+02    9.7284036e+06    1.0428497e+03    2.8522284e+03    7.5965566e-03    5.0300481e+00    7.2019341e+04    2.8523283e-02    0.0000000e+00   -1.9580656e-04   -1.3949107e-05   -1.3818089e-02    2.6498300e-04   -6.8497231e+02   -1.6230605e-07    1.2020206e-06    8.5643835e-04   -7.9561540e-07    6.6006244e+01
   1.0217017e+01    3.9156465e+00    1.6207579e-01    9.7984796e+01    0.0000000e+00    2.5633292e-05    8.1671778e+02    8.5337230e+02    7.7180068e+02    4.6000000e+02    4.6000000e+02    4.6000000e+02    9.7671462e+06    1.0489910e+03    2.8803072e+03    7.6098839e-03    5.0775787e+00    7.2432954e+04   -1.6261018e-02    0.0000000e+00   -1.4881465e-04   -7.5910717e-06   -1.4198946e-02   -1.0225275e-04   -6.9028275e+02    2.2269656e-07    1.0155785e-06    8.7989955e-04   -4.1254207e-07    6.6388744e+01
   1.0317907e+01    4.4018765e+00    1.6441954e-01    1.0020755e+02    0.0000000e+00    2.5805730e-05    8.1793495e+02    8.5435532e+02    7.7292250e+02    4.6000000e+02    4.6000000e+02    4.6000000e+02    9.8247829e+06    1.0589689e+03    2.9228115e+03    7.6235356e-03    5.1264308e+00    7.2991041e+04   -1.5419928e-02    0.0000000e+00   -1.3587991e-04   -7.7403819e-06   -1.4518237e-02   -2.8709228e-04   -6.9714124e+02    2.4663085e-07    9.7814521e-07    8.9966322e-04   -4.3959272e-07    6.7016018e+01
   1.0425003e+01    4.3577181e+00    1.6719088e-01    1.0293688e+02    0.0000000e+00    2.5996141e-05    8.1932101e+02    8.5541889e+02    7.7424829e+02    4.6000000e+02    4.6000000e+02    4.6000000e+02    9.8902419e+06    1.0705063e+03    2.9716524e+03    7.6381734e-03    5.1791350e+00    7.3618382e+04    8.5236807e-03    0.0000000e+00   -1.4168616e-04   -7.9505064e-06   -1.4843834e-02    9.7522570e-05   -7.0486629e+02   -1.3197977e-07    1.0034534e-06    9.1986506e-04   -4.4714331e-07    6.7743334e+01
   1.0509428e+01    3.8878659e+00    1.6879069e-01    1.0456400e+02    0.0000000e+00    2.6095631e-05    8.2017454e+02    8.5604968e+02    7.7510147e+02    4.6000000e+02    4.6000000e+02    4.6000000e+02    9.9320085e+06    1.0775349e+03    3.0026381e+03    7.6498084e-03    5.2212367e+00    7.4041834e+04   -7.6137505e-03    0.0000000e+00   -1.5029099e-04   -1.0211878e-05   -1.5021017e-02    9.3128830e-05   -7.1030077e+02    4.8359534e-08    1.0168160e-06    9.3085935e-04   -5.8831778e-07    6.8184707e+01
   1.0626793e+01    2.7882818e+00    1.6937646e-01    1.0518508e+02    0.0000000e+00    2.6118329e-05    8.2064283e+02    8.5632870e+02    7.7560098e+02    4.6000000e+02    4.6000000e+02    4.6000000e+02    9.9600576e+06    1.0813267e+03    3.0233242e+03    7.6661524e-03    5.2802473e+00    7.4409541e+04   -1.3208081e-02    0.0000000e+00   -1.7962513e-04   -1.7055620e-05   -1.4964431e-02   -1.5889233e-04   -7.1559205e+02    9.5685942e-08    1.0733125e-06    9.2738314e-04   -1.0155329e-06    6.8420970e+01
   1.0717830e+01    1.9189603e+00    1.6857130e-01    1.0437134e+02    0.0000000e+00    2.6054110e-05    8.2035239e+02    8.5611390e+02    7.7530673e+02    4.6000000e+02    4.6000000e+02    4.6000000e+02    9.9542000e+06    1.0792736e+03    3.0201752e+03    7.6789437e-03    5.3260882e+00    7.4489887e+04   -4.4345284e-03    0.0000000e+00   -2.1034395e-04   -4.2814860e-05   -1.4404479e-02   -5.8369747e-05   -7.1750183e+02   -4.9871950e-09    1.2080204e-06    8.9279404e-04   -2.6792560e-06    6.8295938e+01
   1.0810450e+01    1.3631538e+00    1.6704659e-01    1.0280549e+02    0.0000000e+00    2.5946827e-05    8.1959128e+02    8.5560800e+02    7.7443744e+02    4.6000000e+02    4.6000000e+02    4.6000000e+02    9.9285243e+06    1.0740133e+03    3.0043962e+03    7.6920672e-03    5.3725406e+00    7.4424769e+04   -7.2737117e-03    0.0000000e+00   -1.1430785e-04   -9.9498692e-05   -1.1780248e-02    1.9050731e-05   -7.1784040e+02    6.2446455e-08    2.0927816e-06    7.2959610e-04   -6.4259125e-06    6.7979262e+01
   1.0905991e+01    1.2156739e+00    1.6520736e-01    1.0090896e+02    0.0000000e+00    2.5822720e-05    8.1856727e+02    8.5491995e+02    7.7328956e+02    4.6000000e+02    4.6000000e+02    4.6000000e+02    9.8919943e+06    1.0671550e+03    2.9822353e+03    7.7057218e-03    5.4201303e+00    7.4282603e+04    1.4126229e-02    0.0000000e+00   -5.0700332e-05   -1.5897959e-04   -9.4839492e-03    6.4804842e-05   -7.1738222e+02   -1.8267124e-07    2.9367100e-06    5.8714938e-04   -1.0339240e-05    6.7570352e+01
   1.1004950e+01    1.3961393e+00    1.6341551e-01    9.9041178e+01    0.0000000e+00    2.5706686e-05    8.1756805e+02    8.5422773e+02    7.7219427e+02    4.6000000e+02    4.6000000e+02    4.6000000e+02    9.8567760e+06    1.0604928e+03    2.9610253e+03    7.7199907e-03    5.4690569e+00    7.4155239e+04    7.2573227e-03    0.0000000e+00   -8.9837643e-05   -1.1072144e-04   -1.1180588e-02    9.7600956e-05   -7.1715255e+02   -7.1941486e-08    1.6526968e-06    6.9218546e-04   -7.1294700e-06    6.7173154e+01
   1.1106553e+01    1.9110374e+00    1.6203492e-01    9.7551047e+01    0.0000000e+00    2.5624781e-05    8.1688117e+02    8.5374207e+02    7.7145822e+02    4.6000000e+02    4.6000000e+02    4.6000000e+02    9.8348134e+06    1.0558305e+03    2.9480451e+03    7.7347739e-03    5.5190166e+00    7.4131732e+04   -1.7230369e-02    0.0000000e+00   -2.0817991e-04   -4.4171251e-05   -1.3561533e-02   -1.4591680e-04   -7.1810625e+02    2.1733066e-07    1.2433616e-06    8.4058203e-04   -2.7864076e-06    6.6892893e+01
   1.1211295e+01    2.6074229e+00    1.6136330e-01    9.6724638e+01    0.0000000e+00    2.5597492e-05    8.1666791e+02    8.5356683e+02    7.7129002e+02    4.6000000e+02    4.6000000e+02    4.6000000e+02    9.8328060e+06    1.0543956e+03    2.9480491e+03    7.7501546e-03    5.5704405e+00    7.4263995e+04    1.4462966e-02    0.0000000e+00   -1.7734929e-04   -1.9858750e-05   -1.4235678e-02    2.0189119e-05   -7.2080572e+02   -1.3671823e-07    1.0867226e-06    8.8219245e-04   -1.1845107e-06    6.6805982e+01
   1.1313081e+01    3.1748202e+00    1.6146007e-01    9.6655478e+01    0.0000000e+00    2.5622803e-05    8.1689263e+02    8.5365065e+02    7.7174871e+02    4.6000000e+02    4.6000000e+02    4.6000000e+02    9.8488330e+06    1.0561503e+03    2.9603778e+03    7.7652350e-03    5.6205574e+00    7.4529764e+04   -1.4529263e-02    0.0000000e+00   -1.5105685e-04   -1.4001798e-05   -1.4486525e-02   -2.5461120e-05   -7.2493872e+02    1.7291145e-07    1.0013832e-06    8.9767077e-04   -8.3147334e-07    6.6914286e+01
   1.1423953e+01    3.4241490e+00    1.6207442e-01    9.7114550e+01    0.0000000e+00    2.5679213e-05    8.1738979e+02    8.5388659e+02    7.7254389e+02    4.6000000e+02    4.6000000e+02    4.6000000e+02    9.8768580e+06    1.0600508e+03    2.9814861e+03    7.7818166e-03    5.6754916e+00    7.4901371e+04   -5.6809612e-03    0.0000000e+00   -1.3241625e-04   -1.2892890e-05   -1.4660557e-02   -9.9510914e-05   -7.3039713e+02    7.9791099e-08    9.9212397e-07    9.0841088e-04   -7.6785662e-07    6.7157138e+01
   1.1536275e+01    3.2071878e+00    1.6255157e-01    9.7499321e+01    0.0000000e+00    2.5714153e-05    8.1781685e+02    8.5403445e+02    7.7324716e+02    4.6000000e+02    4.6000000e+02    4.6000000e+02    9.9021729e+06    1.0634315e+03    3.0007407e+03    7.7987751e-03    5.7315300e+00    7.5256946e+04    1.1457170e-02    0.0000000e+00   -1.2160243e-04   -1.4898859e-05   -1.4761179e-02    5.8986724e-05   -7.3575914e+02   -1.1146403e-07    9.9742161e-07    9.1458403e-04   -8.9143103e-07    6.7368221e+01
   1.1611053e+01    2.8643125e+00    1.6250403e-01    9.7417796e+01    0.0000000e+00    2.5708215e-05    8.1791393e+02    8.5399925e+02    7.7357228e+02    4.6000000e+02    4.6000000e+02    4.6000000e+02    9.9111792e+06    1.0642310e+03    3.0079936e+03    7.8101444e-03    5.7689826e+00    7.5435189e+04    1.4314521e-02    0.0000000e+00   -1.1729873e-04   -1.8096761e-05   -1.4760824e-02    1.4619334e-04   -7.3871021e+02   -2.0536874e-07    9.9865317e-07    9.1451121e-04   -1.0882909e-06    6.7418455e+01
   1.1724787e+01    2.2371946e+00    1.6174187e-01    9.6626720e+01    0.0000000e+00    2.5650390e-05    8.1765520e+02    8.5367001e+02    7.7357708e+02    4.6000000e+02    4.6000000e+02    4.6000000e+02    9.9078570e+06    1.0625034e+03    3.0074472e+03    7.8275929e-03    5.8259862e+00    7.5578369e+04   -1.0034857e-03    0.0000000e+00   -1.0255818e-04   -2.7456608e-05   -1.4617210e-02    2.8443274e-05   -7.4181608e+02   -5.0520659e-08    9.8873607e-07    9.0547903e-04   -1.6790355e-06    6.7315353e+01
   1.1801316e+01    1.8786515e+00    1.6083180e-01    9.5708875e+01    0.0000000e+00    2.5584786e-05    8.1723081e+02    8.5327935e+02    7.7319667e+02    4.6000000e+02    4.6000000e+02    4.6000000e+02    9.8947881e+06    1.0595249e+03    2.9999239e+03    7.8394123e-03    5.8642598e+00    7.5592663e+04   -1.9002040e-02    0.0000000e+00   -8.0444019e-05   -3.9164586e-05   -1.4399126e-02   -1.2955703e-04   -7.4300330e+02    1.8184706e-07    1.0134267e-06    8.9180906e-04   -2.4355235e-06    6.7135382e+01
   1.1918877e+01    1.5867362e+00    1.5910615e-01    9.3972212e+01    0.0000000e+00    2.5464932e-05    8.1629581e+02    8.5249700e+02    7.7232426e+02    4.6000000e+02    4.6000000e+02    4.6000000e+02    9.8634861e+06    1.0532893e+03    2.9814279e+03    7.8577410e-03    5.9227760e+00    7.5529743e+04   -4.3237196e-03    0.0000000e+00   -2.5771107e-05   -6.6236447e-05   -1.3768402e-02   -7.1603704e-05   -7.4390771e+02    4.4626264e-08    1.1060016e-06    8.5227184e-04   -4.1967000e-06    6.6763707e+01
   1.2041633e+01    1.6190421e+00    1.5724260e-01    9.2091093e+01    0.0000000e+00    2.5339568e-05    8.1524591e+02    8.5160574e+02    7.7135340e+02    4.6000000e+02    4.6000000e+02    4.6000000e+02    9.8274041e+06    1.0463182e+03    2.9602180e+03    7.8770653e-03    5.9834510e+00    7.5438547e+04    8.4283475e-03    0.0000000e+00   -2.1965515e-05   -6.4651546e-05   -1.3640731e-02    7.8901025e-05   -7.4460876e+02   -1.1657878e-07    1.1025394e-06    8.4434442e-04   -4.0853547e-06    6.6348622e+01
   1.2126432e+01    1.7942591e+00    1.5609955e-01    9.0917883e+01    0.0000000e+00    2.5266379e-05    8.1461259e+02    8.5103912e+02    7.7080729e+02    4.6000000e+02    4.6000000e+02    4.6000000e+02    9.8063899e+06    1.0421518e+03    2.9481400e+03    7.8905198e-03    6.0251344e+00    7.5405827e+04    1.1677574e-02    0.0000000e+00   -4.6822123e-05   -4.8302457e-05   -1.3915191e-02    9.5014853e-05   -7.4545269e+02   -1.4871068e-07    1.0356057e-06    8.6164481e-04   -3.0170886e-06    6.6100992e+01
   1.2212936e+01    2.0485655e+00    1.5511523e-01    8.9893388e+01    0.0000000e+00    2.5205214e-05    8.1410735e+02    8.5055243e+02    7.7041697e+02    4.6000000e+02    4.6000000e+02    4.6000000e+02    9.7904456e+06    1.0387460e+03    2.9393417e+03    7.9043380e-03    6.0675181e+00    7.5415050e+04    4.9137021e-03    0.0000000e+00   -6.3485640e-05   -3.2022466e-05   -1.4004132e-02    3.3602959e-05   -7.4680790e+02    2.3118296e-08    9.8852359e-07    8.6726011e-04   -1.9706418e-06    6.5896990e+01
   1.2341526e+01    2.4096525e+00    1.5406492e-01    8.8735850e+01    0.0000000e+00    2.5147847e-05    8.1363571e+02    8.4998737e+02    7.7014811e+02    4.6000000e+02    4.6000000e+02    4.6000000e+02    9.7786130e+06    1.0356647e+03    2.9341490e+03    7.9250718e-03    6.1303908e+00    7.5521512e+04   -6.6944206e-03    0.0000000e+00   -6.8361674e-05   -2.5979402e-05   -1.4083432e-02   -5.6784858e-05   -7.4986911e+02    5.8589963e-08    9.4938478e-07    8.7225378e-04   -1.5928535e-06    6.5713782e+01
   1.2431197e+01    2.5399167e+00    1.5352175e-01    8.8118843e+01    0.0000000e+00    2.5118770e-05    8.1342859e+02    8.4969343e+02    7.7014178e+02    4.6000000e+02    4.6000000e+02    4.6000000e+02    9.7754157e+06    1.0343626e+03    2.9338732e+03    7.9396479e-03    6.1742117e+00    7.5635661e+04   -1.0656882e-02    0.0000000e+00   -6.6158537e-05   -2.3949014e-05   -1.4092437e-02   -8.9610535e-05   -7.5249463e+02    1.2698731e-07    9.5316908e-07    8.7282182e-04   -1.4685589e-06    6.5637783e+01
   1.2523173e+01    2.5404850e+00    1.5299778e-01    8.7530984e+01    0.0000000e+00    2.5088575e-05    8.1323299e+02    8.4942188e+02    7.7015849e+02    4.6000000e+02    4.6000000e+02    4.6000000e+02    9.7728283e+06    1.0331611e+03    2.9341375e+03    7.9547051e-03    6.2191624e+00    7.5759019e+04   -8.3350022e-03    0.0000000e+00   -6.1510203e-05   -2.3746092e-05   -1.4080570e-02   -7.8459767e-05   -7.5526497e+02    1.2542638e-07    9.5090043e-07    8.7206475e-04   -1.4607735e-06    6.5568173e+01
   1.2616724e+01    2.4290117e+00    1.5238374e-01    8.6876538e+01    0.0000000e+00    2.5048553e-05    8.1296965e+02    8.4909695e+02    7.7010325e+02    4.6000000e+02    4.6000000e+02    4.6000000e+02    9.7674940e+06    1.0315248e+03    2.9327399e+03    7.9701307e-03    6.2648683e+00    7.5864474e+04   -3.4350366e-03    0.0000000e+00   -5.1069132e-05   -2.5562580e-05   -1.4043076e-02   -1.8052923e-05   -7.5787306e+02    9.0304006e-09    9.4384246e-07    8.6967338e-04   -1.5782108e-06    6.5472746e+01
   1.2711986e+01    2.2443574e+00    1.5159993e-01    8.6075082e+01    0.0000000e+00    2.4994664e-05    8.1257540e+02    8.4866809e+02    7.6976253e+02    4.6000000e+02    4.6000000e+02    4.6000000e+02    9.7567903e+06    1.0290493e+03    2.9280192e+03    7.9859536e-03    6.3113490e+00    7.5931770e+04   -1.5398262e-02    0.0000000e+00   -3.2747857e-05   -2.9102967e-05   -1.3970646e-02   -9.2031634e-05   -7.6010289e+02    1.7582723e-07    9.2851734e-07    8.6506864e-04   -1.8137233e-06    6.5327555e+01
   1.2807198e+01    2.0494996e+00    1.5063760e-01    8.5117889e+01    0.0000000e+00    2.4927087e-05    8.1203796e+02    8.4813044e+02    7.6910779e+02    4.6000000e+02    4.6000000e+02    4.6000000e+02    9.7400804e+06    1.0256548e+03    2.9195494e+03    8.0018838e-03    6.3576859e+00    7.5952938e+04    4.8168277e-03    0.0000000e+00   -7.9728600e-06   -3.4783805e-05   -1.3864190e-02   -6.8278302e-06   -7.6183099e+02    9.1743733e-09    9.0922482e-07    8.5831849e-04   -2.1793638e-06    6.5127661e+01
   1.2902307e+01    1.8991280e+00    1.4953978e-01    8.4040712e+01    0.0000000e+00    2.4850212e-05    8.1137931e+02    8.4750175e+02    7.6832615e+02    4.6000000e+02    4.6000000e+02    4.6000000e+02    9.7182959e+06    1.0215164e+03    2.9080040e+03    8.0179116e-03    6.4038004e+00    7.5934868e+04    1.4748854e-02    0.0000000e+00    1.8044849e-05   -4.1060711e-05   -1.3734254e-02    1.2501303e-04   -7.6312951e+02   -1.5241975e-07    8.9093498e-07    8.5011041e-04   -2.5770082e-06    6.4883959e+01
   1.3044882e+01    1.8196614e+00    1.4778898e-01    8.2332694e+01    0.0000000e+00    2.4729459e-05    8.1027028e+02    8.4646743e+02    7.6704025e+02    4.6000000e+02    4.6000000e+02    4.6000000e+02    9.6805549e+06    1.0146372e+03    2.8878397e+03    8.0421729e-03    6.4725401e+00    7.5868871e+04    1.0353667e-02    0.0000000e+00    4.3268789e-05   -4.5720961e-05   -1.3557740e-02    8.3843827e-05   -7.6466280e+02   -1.1560342e-07    8.8010836e-07    8.3902464e-04   -2.8722985e-06    6.4479799e+01
   1.3139950e+01    1.8630574e+00    1.4664988e-01    8.1219810e+01    0.0000000e+00    2.4652531e-05    8.0953434e+02    8.4577686e+02    7.6620154e+02    4.6000000e+02    4.6000000e+02    4.6000000e+02    9.6555371e+06    1.0101189e+03    2.8746336e+03    8.0584839e-03    6.5181089e+00    7.5826289e+04    9.1704730e-03    0.0000000e+00    4.5435403e-05   -4.3171941e-05   -1.3488387e-02    5.3310816e-05   -7.6571587e+02   -1.0565747e-07    8.8277483e-07    8.3471779e-04   -2.7019625e-06    6.4214823e+01
   1.3234991e+01    1.9619950e+00    1.4559425e-01    8.0181912e+01    0.0000000e+00    2.4582780e-05    8.0885351e+02    8.4509778e+02    7.6543162e+02    4.6000000e+02    4.6000000e+02    4.6000000e+02    9.6327988e+06    1.0059826e+03    2.8629645e+03    8.0749048e-03    6.5634729e+00    7.5801881e+04    3.5389756e-03    0.0000000e+00    3.8263862e-05   -3.8009419e-05   -1.3444078e-02    2.1479946e-05   -7.6698496e+02   -5.9979572e-08    8.9060141e-07    8.3201633e-04   -2.3671695e-06    6.3972812e+01
   1.3330050e+01    2.0798689e+00    1.4464198e-01    7.9238372e+01    0.0000000e+00    2.4521065e-05    8.0824237e+02    8.4448803e+02    7.6475200e+02    4.6000000e+02    4.6000000e+02    4.6000000e+02    9.6129510e+06    1.0023226e+03    2.8532074e+03    8.0914436e-03    6.6086835e+00    7.5800629e+04    9.4991667e-03    0.0000000e+00    3.1934763e-05   -3.3404548e-05   -1.3403931e-02    5.0364723e-05   -7.6853688e+02   -1.0125261e-07    8.9833693e-07    8.2957309e-04   -2.0679506e-06    6.3759599e+01
   1.3425209e+01    2.1781449e+00    1.4378103e-01    7.8381073e+01    0.0000000e+00    2.4465702e-05    8.0769275e+02    8.4391334e+02    7.6415364e+02    4.6000000e+02    4.6000000e+02    4.6000000e+02    9.5956180e+06    9.9907959e+02    2.8451352e+03    8.1081142e-03    6.6538068e+00    7.5819838e+04    7.6918467e-03    0.0000000e+00    2.9724366e-05   -3.0342336e-05   -1.3360767e-02    6.7181739e-05   -7.7034185e+02   -1.0302009e-07    9.0346267e-07    8.2691708e-04   -1.8683523e-06    6.3571601e+01
   1.3520623e+01    2.2309134e+00    1.4297630e-01    7.7581411e+01    0.0000000e+00    2.4413387e-05    8.0717610e+02    8.4335594e+02    7.6360345e+02    4.6000000e+02    4.6000000e+02    4.6000000e+02    9.5796254e+06    9.9607482e+02    2.8380251e+03    8.1249449e-03    6.6989352e+00    7.5850587e+04   -9.9494792e-04    0.0000000e+00    3.2082637e-05   -2.8655423e-05   -1.3312331e-02   -3.1078879e-07   -7.7230046e+02   -8.5237720e-09    9.0544215e-07    8.2390325e-04   -1.7618166e-06    6.3398228e+01
   1.3616237e+01    2.2247870e+00    1.4217944e-01    7.6798450e+01    0.0000000e+00    2.4360098e-05    8.0665224e+02    8.4278459e+02    7.6306024e+02    4.6000000e+02    4.6000000e+02    4.6000000e+02    9.5633221e+06    9.9305707e+02    2.8308375e+03    8.1419265e-03    6.7440446e+00    7.5879751e+04    7.5210296e-03    0.0000000e+00    4.0498384e-05   -2.8632848e-05   -1.3254477e-02    2.5024206e-05   -7.7426669e+02   -7.8824727e-08    9.0363776e-07    8.2026759e-04   -1.7581719e-06    6.3224596e+01
   1.3712250e+01    2.1681884e+00    1.4134550e-01    7.5992489e+01    0.0000000e+00    2.4302572e-05    8.0608595e+02    8.4216644e+02    7.6248212e+02    4.6000000e+02    4.6000000e+02    4.6000000e+02    9.5452694e+06    9.8980350e+02    2.8226802e+03    8.1590956e-03    6.7892160e+00    7.5896214e+04    1.0261144e-02    0.0000000e+00    5.3541479e-05   -2.9905229e-05   -1.3183102e-02    8.4854500e-05   -7.7610964e+02   -1.3919454e-07    8.9680144e-07    8.1576169e-04   -1.8344978e-06    6.3037277e+01
   1.3808642e+01    2.0875936e+00    1.4045245e-01    7.5142929e+01    0.0000000e+00    2.4239616e-05    8.0545757e+02    8.4151740e+02    7.6184424e+02    4.6000000e+02    4.6000000e+02    4.6000000e+02    9.5246699e+06    9.8619712e+02    2.8130687e+03    8.1764499e-03    6.8344171e+00    7.5893506e+04    1.7117431e-03    0.0000000e+00    6.9223937e-05   -3.2053833e-05   -1.3097249e-02    3.1286577e-05   -7.7774853e+02   -5.2064463e-08    8.8569854e-07    8.1033930e-04   -1.9722039e-06    6.2829314e+01
   1.3905378e+01    2.0132773e+00    1.3950192e-01    7.4249085e+01    0.0000000e+00    2.4171992e-05    8.0476657e+02    8.4081201e+02    7.6114595e+02    4.6000000e+02    4.6000000e+02    4.6000000e+02    9.5015114e+06    9.8224074e+02    2.8020054e+03    8.1939847e-03    6.8796070e+00    7.5871342e+04   -4.0614634e-03    0.0000000e+00    8.4837435e-05   -3.4283514e-05   -1.3000778e-02   -3.6117194e-05   -7.7917759e+02    1.2831948e-08    8.7447579e-07    8.0425915e-04   -2.1171328e-06    6.2600913e+01
   1.4002630e+01    1.9657353e+00    1.3851212e-01    7.3325355e+01    0.0000000e+00    2.4101462e-05    8.0402513e+02    8.4006867e+02    7.6040366e+02    4.6000000e+02    4.6000000e+02    4.6000000e+02    9.4762997e+06    9.7801830e+02    2.7898310e+03    8.2117323e-03    6.9248440e+00    7.5833920e+04   -5.5375884e-03    0.0000000e+00    9.8603643e-05   -3.5904819e-05   -1.2901251e-02   -5.1346976e-05   -7.8045263e+02    4.1573017e-08    8.6598000e-07    7.9800393e-04   -2.2244348e-06    6.2357224e+01
   1.4148051e+01    1.9576638e+00    1.3701570e-01    7.1938559e+01    0.0000000e+00    2.3995050e-05    8.0288091e+02    8.3893500e+02    7.5929538e+02    4.6000000e+02    4.6000000e+02    4.6000000e+02    9.4369152e+06    9.7149133e+02    2.7707699e+03    8.2385100e-03    6.9921054e+00    7.5765009e+04    5.5760601e-03    0.0000000e+00    1.1245490e-04   -3.6095706e-05   -1.2765220e-02    2.9002597e-05   -7.8223863e+02   -7.1784552e-08    8.5734090e-07    7.8948928e-04   -2.2368746e-06    6.1979781e+01
   1.4244681e+01    1.9915739e+00    1.3605120e-01    7.1047840e+01    0.0000000e+00    2.3926983e-05    8.0212392e+02    8.3818594e+02    7.5858129e+02    4.6000000e+02    4.6000000e+02    4.6000000e+02    9.4111371e+06    9.6725031e+02    2.7584369e+03    8.2564416e-03    7.0365480e+00    7.5722514e+04    4.7529292e-03    0.0000000e+00    1.1274636e-04   -3.4637584e-05   -1.2691938e-02    5.1173994e-05   -7.8347317e+02   -6.5784817e-08    8.5582722e-07    7.8494301e-04   -2.1420758e-06    6.1735472e+01
   1.4342971e+01    2.0464577e+00    1.3511203e-01    7.0184187e+01    0.0000000e+00    2.3860380e-05    8.0138643e+02    8.3744255e+02    7.5789415e+02    4.6000000e+02    4.6000000e+02    4.6000000e+02    9.3860141e+06    9.6310820e+02    2.7466469e+03    8.2748020e-03    7.0815584e+00    7.5688317e+04   -1.7433864e-03    0.0000000e+00    1.0874921e-04   -3.2419937e-05   -1.2627470e-02   -3.2887700e-06   -7.8484503e+02   -1.2706185e-08    8.5879103e-07    7.8097305e-04   -2.0021427e-06    6.1496459e+01
   1.4440823e+01    2.1020241e+00    1.3423560e-01    6.9375275e+01    0.0000000e+00    2.3798858e-05    8.0067760e+02    8.3674922e+02    7.5725879e+02    4.6000000e+02    4.6000000e+02    4.6000000e+02    9.3621240e+06    9.5923263e+02    2.7358129e+03    8.2932018e-03    7.1261871e+00    7.5663536e+04   -9.0799658e-04    0.0000000e+00    1.0679633e-04   -3.0387912e-05   -1.2566950e-02   -2.3140518e-05   -7.8633777e+02   -1.0456059e-08    8.6131794e-07    7.7723826e-04   -1.8732175e-06    6.1274769e+01
   1.4538862e+01    2.1483291e+00    1.3338791e-01    6.8596663e+01    0.0000000e+00    2.3738646e-05    7.9998657e+02    8.3606673e+02    7.5665205e+02    4.6000000e+02    4.6000000e+02    4.6000000e+02    9.3385327e+06    9.5543169e+02    2.7253741e+03    8.3117574e-03    7.1707281e+00    7.5641723e+04   -2.3618700e-03    0.0000000e+00    1.0692370e-04   -2.8037663e-05   -1.2507884e-02   -2.5379872e-05   -7.8788402e+02    3.0018798e-08    8.6782556e-07    7.7356362e-04   -1.7255256e-06    6.1056412e+01
   1.4637074e+01    2.1675351e+00    1.3257768e-01    6.7848448e+01    0.0000000e+00    2.3681753e-05    7.9930165e+02    8.3537890e+02    7.5606136e+02    4.6000000e+02    4.6000000e+02    4.6000000e+02    9.3154123e+06    9.5178924e+02    2.7154423e+03    8.3304673e-03    7.2151841e+00    7.5624312e+04   -6.4895098e-03    0.0000000e+00    1.1007183e-04   -2.7528225e-05   -1.2440485e-02   -4.2587363e-05   -7.8950004e+02    3.5130564e-08    8.6652442e-07    7.6936567e-04   -1.6963312e-06    6.0849459e+01
   1.4737067e+01    2.1553762e+00    1.3175253e-01    6.7096295e+01    0.0000000e+00    2.3622204e-05    7.9858792e+02    8.3466546e+02    7.5546684e+02    4.6000000e+02    4.6000000e+02    4.6000000e+02    9.2912018e+06    9.4802143e+02    2.7050336e+03    8.3496415e-03    7.2602746e+00    7.5601381e+04   -2.8136573e-03    0.0000000e+00    1.1563426e-04   -2.7771307e-05   -1.2367141e-02   -3.6685211e-05   -7.9110738e+02    8.9736917e-09    8.6228955e-07    7.6478570e-04   -1.7145865e-06    6.0635777e+01
   1.4835287e+01    2.1254056e+00    1.3093250e-01    6.6351297e+01    0.0000000e+00    2.3563149e-05    7.9786069e+02    8.3394784e+02    7.5486608e+02    4.6000000e+02    4.6000000e+02    4.6000000e+02    9.2664133e+06    9.4421488e+02    2.6943273e+03    8.3685978e-03    7.3043920e+00    7.5570855e+04   -4.5189265e-03    0.0000000e+00    1.2104010e-04   -2.8508310e-05   -1.2289678e-02   -3.4686443e-05   -7.9259537e+02    4.4091712e-08    8.5575899e-07    7.5994523e-04   -1.7650353e-06    6.0420140e+01
   1.4933967e+01    2.0958870e+00    1.3009428e-01    6.5600085e+01    0.0000000e+00    2.3501484e-05    7.9710066e+02    8.3320691e+02    7.5423956e+02    4.6000000e+02    4.6000000e+02    4.6000000e+02    9.2403482e+06    9.4026031e+02    2.6829906e+03    8.3877650e-03    7.3485322e+00    7.5530880e+04   -3.8059311e-03    0.0000000e+00    1.2774991e-04   -2.9284299e-05   -1.2207172e-02   -2.7941037e-05   -7.9398678e+02    3.9249618e-08    8.4726819e-07    7.5477864e-04   -1.8179910e-06    6.0196167e+01
   1.5031867e+01    2.0782649e+00    1.2925544e-01    6.4849016e+01    0.0000000e+00    2.3440452e-05    7.9632159e+02    8.3244879e+02    7.5360218e+02    4.6000000e+02    4.6000000e+02    4.6000000e+02    9.2134837e+06    9.3623252e+02    2.6712664e+03    8.4069012e-03    7.3921335e+00    7.5483106e+04   -1.3970134e-03    0.0000000e+00    1.3593563e-04   -2.9686258e-05   -1.2126820e-02   -1.5964069e-05   -7.9528286e+02    2.0551734e-08    8.4138989e-07    7.4973805e-04   -1.8459792e-06    5.9968189e+01
   1.5131551e+01    2.0767077e+00    1.2840766e-01    6.4097033e+01    0.0000000e+00    2.3377997e-05    7.9551263e+02    8.3166494e+02    7.5294957e+02    4.6000000e+02    4.6000000e+02    4.6000000e+02    9.1855384e+06    9.3209682e+02    2.6591222e+03    8.4265101e-03    7.4363285e+00    7.5429689e+04   -5.1214927e-03    0.0000000e+00    1.4214834e-04   -2.9576423e-05   -1.2049039e-02   -3.4020185e-05   -7.9655775e+02    5.1432801e-08    8.3933927e-07    7.4487039e-04   -1.8421529e-06    5.9734708e+01
   1.5229044e+01    2.0918759e+00    1.2759678e-01    6.3374028e+01    0.0000000e+00    2.3319667e-05    7.9472162e+02    8.3089641e+02    7.5232132e+02    4.6000000e+02    4.6000000e+02    4.6000000e+02    9.1582103e+06    9.2809855e+02    2.6473953e+03    8.4458078e-03    7.4793597e+00    7.5377514e+04   -5.7215189e-03    0.0000000e+00    1.4375285e-04   -2.8882976e-05   -1.1980143e-02   -5.2049602e-05   -7.9781195e+02    5.5384273e-08    8.3909449e-07    7.4058325e-04   -1.8011102e-06    5.9509552e+01
   1.5327928e+01    2.1174825e+00    1.2680105e-01    6.2671530e+01    0.0000000e+00    2.3261323e-05    7.9392361e+02    8.3011429e+02    7.5170612e+02    4.6000000e+02    4.6000000e+02    4.6000000e+02    9.1306899e+06    9.2412020e+02    2.6357568e+03    8.4655031e-03    7.5228129e+00    7.5326252e+04   -8.7880904e-03    0.0000000e+00    1.4409132e-04   -2.7915238e-05   -1.1914635e-02   -6.1766249e-05   -7.9912242e+02    6.1947366e-08    8.4063578e-07    7.3651867e-04   -1.7421894e-06    5.9286469e+01
   1.5427266e+01    2.1443383e+00    1.2603224e-01    6.1993056e+01    0.0000000e+00    2.3205166e-05    7.9313006e+02    8.2933436e+02    7.5111275e+02    4.6000000e+02    4.6000000e+02    4.6000000e+02    9.1034134e+06    9.2023239e+02    2.6244460e+03    8.4854119e-03    7.5662760e+00    7.5277844e+04   -9.8404152e-03    0.0000000e+00    1.4515179e-04   -2.6915520e-05   -1.1851885e-02   -8.4311510e-05   -8.0048722e+02    1.0552343e-07    8.4310440e-07    7.3261994e-04   -1.6831954e-06    5.9069662e+01
   1.5521163e+01    2.1664313e+00    1.2532917e-01    6.1331857e+01    0.0000000e+00    2.3163275e-05    7.9238499e+02    8.2859599e+02    7.5056808e+02    4.6000000e+02    4.6000000e+02    4.6000000e+02    9.0778611e+06    9.1663186e+02    2.6140154e+03    8.5043420e-03    7.6072095e+00    7.5234020e+04   -2.3930393e-03    0.0000000e+00    1.4574454e-04   -2.6211749e-05   -1.1794070e-02   -3.7561884e-05   -8.0180948e+02    3.6748747e-09    8.4349383e-07    7.2902583e-04   -1.6398317e-06    5.8869699e+01
   1.5638921e+01    2.1944299e+00    1.2448133e-01    6.0625412e+01    0.0000000e+00    2.3092693e-05    7.9146344e+02    8.2768930e+02    7.4959026e+02    4.6000000e+02    4.6000000e+02    4.6000000e+02    9.0463334e+06    9.1224266e+02    2.6014188e+03    8.5282452e-03    7.6583131e+00    7.5183451e+04   -2.1237592e-03    0.0000000e+00    1.4229218e-04   -2.5406595e-05   -1.1726705e-02    8.8105370e-06   -8.0352356e+02   -4.2835299e-08    8.4321681e-07    7.2486448e-04   -1.5884738e-06    5.8626932e+01
   1.5739159e+01    2.2141183e+00    1.2378501e-01    6.0018979e+01    0.0000000e+00    2.3040916e-05    7.9068533e+02    8.2691947e+02    7.4872151e+02    4.6000000e+02    4.6000000e+02    4.6000000e+02    9.0197712e+06    9.0858879e+02    2.5909916e+03    8.5487249e-03    7.7016075e+00    7.5142695e+04   -1.3492028e-02    0.0000000e+00    1.4977610e-04   -2.4597646e-05   -1.1666927e-02   -9.6654101e-05   -8.0501915e+02    1.2155548e-07    8.4813864e-07    7.2111541e-04   -1.5427165e-06    5.8425666e+01
   1.5837330e+01    2.2259193e+00    1.2312064e-01    5.9437451e+01    0.0000000e+00    2.2992485e-05    7.8991899e+02    8.2614953e+02    7.4788128e+02    4.6000000e+02    4.6000000e+02    4.6000000e+02    8.9936415e+06    9.0504000e+02    2.5808336e+03    8.5689033e-03    7.7438427e+00    7.5101880e+04   -6.1649984e-03    0.0000000e+00    1.5178128e-04   -2.4199731e-05   -1.1611027e-02   -7.8171103e-05   -8.0649301e+02    3.4359770e-08    8.4854662e-07    7.1762321e-04   -1.5200460e-06    5.8231121e+01
   1.5935697e+01    2.2071057e+00    1.2245237e-01    5.8859149e+01    0.0000000e+00    2.2942645e-05    7.8912163e+02    8.2534085e+02    7.4703788e+02    4.6000000e+02    4.6000000e+02    4.6000000e+02    8.9662747e+06    9.0137287e+02    2.5700943e+03    8.5892425e-03    7.7859889e+00    7.5051071e+04   -6.8230613e-03    0.0000000e+00    1.5609660e-04   -2.4642601e-05   -1.1546395e-02   -4.5705562e-05   -8.0789727e+02    1.6469252e-08    8.4677023e-07    7.1357733e-04   -1.5515618e-06    5.8030607e+01
   1.6035879e+01    2.1633896e+00    1.2175466e-01    5.8264434e+01    0.0000000e+00    2.2889146e-05    7.8827231e+02    8.2449281e+02    7.4615467e+02    4.6000000e+02    4.6000000e+02    4.6000000e+02    8.9369527e+06    8.9747741e+02    2.5584361e+03    8.6100811e-03    7.8287210e+00    7.4987116e+04   -5.6031744e-03    0.0000000e+00    1.6663818e-04   -2.5451310e-05   -1.1469882e-02   -3.9018702e-05   -8.0918457e+02    3.9337820e-08    8.4598197e-07    7.0875519e-04   -1.6079479e-06    5.7817327e+01
   1.6131177e+01    2.1369678e+00    1.2108457e-01    5.7690537e+01    0.0000000e+00    2.2839223e-05    7.8744379e+02    8.2368612e+02    7.4528431e+02    4.6000000e+02    4.6000000e+02    4.6000000e+02    8.9082966e+06    8.9369800e+02    2.5470228e+03    8.6300187e-03    7.8691887e+00    7.4919760e+04   -2.9178447e-03    0.0000000e+00    1.7428628e-04   -2.5707406e-05   -1.1398785e-02   -2.4725336e-05   -8.1030391e+02    2.3876215e-09    8.4596674e-07    7.0428385e-04   -1.6272574e-06    5.7610174e+01
   1.6224635e+01    2.1484123e+00    1.2042275e-01    5.7136025e+01    0.0000000e+00    2.2788433e-05    7.8663193e+02    8.2290284e+02    7.4442724e+02    4.6000000e+02    4.6000000e+02    4.6000000e+02    8.8801364e+06    8.8993701e+02    2.5357266e+03    8.6496803e-03    7.9087002e+00    7.4853085e+04   -2.9875772e-03    0.0000000e+00    1.7456511e-04   -2.5260935e-05   -1.1339687e-02   -2.3382499e-05   -8.1138430e+02    1.7633160e-09    8.4502516e-07    7.0061089e-04   -1.6002404e-06    5.7402019e+01
   1.6318035e+01    2.1919573e+00    1.1979532e-01    5.6608501e+01    0.0000000e+00    2.2740867e-05    7.8583311e+02    8.2212164e+02    7.4359733e+02    4.6000000e+02    4.6000000e+02    4.6000000e+02    8.8525636e+06    8.8631366e+02    2.5249197e+03    8.6694374e-03    7.9480168e+00    7.4791112e+04   -4.5397509e-03    0.0000000e+00    1.7022211e-04   -2.4382006e-05   -1.1293367e-02   -3.2159534e-05   -8.1253330e+02    8.1475660e-09    8.4531478e-07    6.9777035e-04   -1.5444947e-06    5.7203011e+01
   1.6411401e+01    2.2446928e+00    1.1921013e-01    5.6114115e+01    0.0000000e+00    2.2697018e-05    7.8505275e+02    8.2134083e+02    7.4281213e+02    4.6000000e+02    4.6000000e+02    4.6000000e+02    8.8257591e+06    8.8286214e+02    2.5147294e+03    8.6892951e-03    7.9871578e+00    7.4735445e+04   -4.9935808e-03    0.0000000e+00    1.6607611e-04   -2.3150434e-05   -1.1252372e-02   -4.9855605e-05   -8.1378495e+02    3.3327947e-08    8.4705294e-07    6.9526067e-04   -1.4664592e-06    5.7015396e+01
   1.6504751e+01    2.2876735e+00    1.1866877e-01    5.5654046e+01    0.0000000e+00    2.2656484e-05    7.8428448e+02    8.2057150e+02    7.4206262e+02    4.6000000e+02    4.6000000e+02    4.6000000e+02    8.7992512e+06    8.7956342e+02    2.5050556e+03    8.7092569e-03    8.0261393e+00    7.4682130e+04   -3.8530461e-03    0.0000000e+00    1.6305467e-04   -2.1950270e-05   -1.1218942e-02   -4.6484919e-05   -8.1508891e+02    7.8236091e-08    8.4727365e-07    6.9320144e-04   -1.3892897e-06    5.6838338e+01
   1.6644714e+01    2.3239991e+00    1.1789924e-01    5.4999628e+01    0.0000000e+00    2.2599041e-05    7.8314870e+02    8.1944690e+02    7.4095902e+02    4.6000000e+02    4.6000000e+02    4.6000000e+02    8.7602723e+06    8.7478361e+02    2.4911783e+03    8.7394064e-03    8.0843139e+00    7.4608713e+04   -4.7998361e-03    0.0000000e+00    1.6268887e-04   -2.0982563e-05   -1.1155425e-02   -3.7168062e-05   -8.1713218e+02    2.2185455e-08    8.4857096e-07    6.8925459e-04   -1.3290496e-06    5.6583513e+01
   1.6737992e+01    2.3202586e+00    1.1739915e-01    5.4577549e+01    0.0000000e+00    2.2561114e-05    7.8238101e+02    8.1866130e+02    7.4023876e+02    4.6000000e+02    4.6000000e+02    4.6000000e+02    8.7339389e+06    8.7159778e+02    2.4818464e+03    8.7596250e-03    8.1229036e+00    7.4556530e+04   -4.3531447e-03    0.0000000e+00    1.6382005e-04   -2.1125200e-05   -1.1108529e-02   -4.1794078e-05   -8.1847503e+02    3.8301970e-08    8.4544328e-07    6.8633758e-04   -1.3404292e-06    5.6414549e+01
   1.6831262e+01    2.3039068e+00    1.1690114e-01    5.4160419e+01    0.0000000e+00    2.2522855e-05    7.8159839e+02    8.1786997e+02    7.3951188e+02    4.6000000e+02    4.6000000e+02    4.6000000e+02    8.7070614e+06    8.6837574e+02    2.4723167e+03    8.7799489e-03    8.1613429e+00    7.4499544e+04    7.9204392e-04    0.0000000e+00    1.6591677e-04   -2.1480903e-05   -1.1060068e-02   -3.5266501e-07   -8.1975588e+02   -2.4136804e-08    8.4065692e-07    6.8331123e-04   -1.3637942e-06    5.6243889e+01
   1.6924527e+01    2.2906958e+00    1.1640333e-01    5.3746356e+01    0.0000000e+00    2.2484376e-05    7.8079842e+02    8.1707212e+02    7.3877367e+02    4.6000000e+02    4.6000000e+02    4.6000000e+02    8.6795929e+06    8.6510441e+02    2.4625326e+03    8.8003788e-03    8.1996289e+00    7.4437317e+04   -2.3595163e-03    0.0000000e+00    1.6891910e-04   -2.1746720e-05   -1.1011335e-02   -7.4971450e-06   -8.2097087e+02    2.1812776e-08    8.3740525e-07    6.8025892e-04   -1.3822749e-06    5.6070768e+01
   1.7017785e+01    2.2878317e+00    1.1591275e-01    5.3339810e+01    0.0000000e+00    2.2446494e-05    7.7998553e+02    8.1626442e+02    7.3803250e+02    4.6000000e+02    4.6000000e+02    4.6000000e+02    8.6516526e+06    8.6181338e+02    2.4526040e+03    8.8209138e-03    8.2377579e+00    7.4370829e+04   -5.3656882e-03    0.0000000e+00    1.7203241e-04   -2.1705925e-05   -1.0964161e-02   -4.2364302e-05   -8.2213946e+02    6.2604021e-08    8.3706252e-07    6.7730283e-04   -1.3817679e-06    5.5897131e+01
   1.7110986e+01    2.2941039e+00    1.1543486e-01    5.2944675e+01    0.0000000e+00    2.2409693e-05    7.7916518e+02    8.1544602e+02    7.3729776e+02    4.6000000e+02    4.6000000e+02    4.6000000e+02    8.6234435e+06    8.5853138e+02    2.4426461e+03    8.8415429e-03    8.2757091e+00    7.4301702e+04   -5.5053791e-03    0.0000000e+00    1.7406936e-04   -2.1459697e-05   -1.0919679e-02   -5.5795897e-05   -8.2328668e+02    4.2495612e-08    8.3732089e-07    6.7452278e-04   -1.3678281e-06    5.5724711e+01
   1.7204156e+01    2.3052106e+00    1.1497284e-01    5.2563523e+01    0.0000000e+00    2.2374145e-05    7.7834093e+02    8.1461946e+02    7.3657441e+02    4.6000000e+02    4.6000000e+02    4.6000000e+02    8.5951022e+06    8.5527619e+02    2.4327365e+03    8.8622716e-03    8.3134935e+00    7.4231136e+04   -3.3466255e-03    0.0000000e+00    1.7480333e-04   -2.1137109e-05   -1.0877807e-02   -3.4286780e-05   -8.2442889e+02    1.2705149e-08    8.3714467e-07    6.7191560e-04   -1.3479295e-06    5.5554540e+01
   1.7343893e+01    2.3254190e+00    1.1431555e-01    5.2021743e+01    0.0000000e+00    2.2323763e-05    7.7710059e+02    8.1337287e+02    7.3551103e+02    4.6000000e+02    4.6000000e+02    4.6000000e+02    8.5525123e+06    8.5048001e+02    2.4181035e+03    8.8935791e-03    8.3698773e+00    7.4124245e+04   -5.4125170e-03    0.0000000e+00    1.7541053e-04   -2.0745787e-05   -1.0818785e-02   -2.9971785e-05   -8.2614706e+02    5.1953866e-08    8.3641941e-07    6.6824542e-04   -1.3242329e-06    5.5305997e+01
   1.7437043e+01    2.3410715e+00    1.1390161e-01    5.1681316e+01    0.0000000e+00    2.2292062e-05    7.7627625e+02    8.1254182e+02    7.3481933e+02    4.6000000e+02    4.6000000e+02    4.6000000e+02    8.5242685e+06    8.4735249e+02    2.4085756e+03    8.9145731e-03    8.4072768e+00    7.4053854e+04   -5.0216193e-03    0.0000000e+00    1.7553088e-04   -2.0241885e-05   -1.0782459e-02   -4.8209684e-05   -8.2730761e+02    6.6821454e-08    8.3745205e-07    6.6598743e-04   -1.2934883e-06    5.5145205e+01
   1.7530176e+01    2.3590870e+00    1.1350835e-01    5.1358375e+01    0.0000000e+00    2.2261983e-05    7.7545481e+02    8.1171102e+02    7.3414226e+02    4.6000000e+02    4.6000000e+02    4.6000000e+02    8.4961825e+06    8.4428683e+02    2.3992527e+03    8.9356693e-03    8.4445240e+00    7.3984532e+04   -1.3586687e-03    0.0000000e+00    1.7505714e-04   -1.9757975e-05   -1.0748884e-02   -2.4813486e-05   -8.2848694e+02    9.1398367e-09    8.3695779e-07    6.6390453e-04   -1.2622685e-06    5.4988752e+01
   1.7623298e+01    2.3761208e+00    1.1313508e-01    5.1052412e+01    0.0000000e+00    2.2233417e-05    7.7463479e+02    8.1087740e+02    7.3348055e+02    4.6000000e+02    4.6000000e+02    4.6000000e+02    8.4681919e+06    8.4127554e+02    2.3900985e+03    8.9568691e-03    8.4816242e+00    7.3915740e+04   -3.7353840e-03    0.0000000e+00    1.7475655e-04   -1.9484881e-05   -1.0716818e-02   -2.2566615e-05   -8.2968275e+02    3.6698030e-08    8.3633592e-07    6.6191476e-04   -1.2451309e-06    5.4836251e+01
   1.7716390e+01    2.3892810e+00    1.1278018e-01    5.0762267e+01    0.0000000e+00    2.2206186e-05    7.7381417e+02    8.1003009e+02    7.3283204e+02    4.6000000e+02    4.6000000e+02    4.6000000e+02    8.4402262e+06    8.3830919e+02    2.3810702e+03    8.9781675e-03    8.5185715e+00    7.3846819e+04   -3.0831917e-03    0.0000000e+00    1.7516546e-04   -1.9200744e-05   -1.0685447e-02   -2.9969773e-05   -8.3088560e+02    2.9857766e-08    8.3544163e-07    6.5996285e-04   -1.2277937e-06    5.4687169e+01
   1.7809467e+01    2.3976885e+00    1.1244115e-01    5.0486131e+01    0.0000000e+00    2.2180051e-05    7.7299013e+02    8.0914890e+02    7.3219249e+02    4.6000000e+02    4.6000000e+02    4.6000000e+02    8.4121834e+06    8.3537333e+02    2.3721079e+03    8.9995682e-03    8.5553738e+00    7.3776901e+04   -5.3077019e-03    0.0000000e+00    1.7625441e-04   -1.9001331e-05   -1.0654463e-02   -4.2971300e-05   -8.3208340e+02    5.4553693e-08    8.3416416e-07    6.5802871e-04   -1.2161003e-06    5.4540627e+01
   1.7902545e+01    2.4020866e+00    1.1211564e-01    5.0222221e+01    0.0000000e+00    2.2154820e-05    7.7216006e+02    8.0827875e+02    7.3137710e+02    4.6000000e+02    4.6000000e+02    4.6000000e+02    8.3839496e+06    8.3245332e+02    2.3631522e+03    9.0210749e-03    8.5920377e+00    7.3704999e+04   -6.0278371e-03    0.0000000e+00    1.7800520e-04   -1.8799621e-05   -1.0623379e-02   -5.5191525e-05   -8.3326401e+02    7.5262345e-08    8.3355293e-07    6.5608293e-04   -1.2051301e-06    5.4395744e+01
   1.8042137e+01    2.4072590e+00    1.1162685e-01    4.9835944e+01    0.0000000e+00    2.2115946e-05    7.7090296e+02    8.0695943e+02    7.3002019e+02    4.6000000e+02    4.6000000e+02    4.6000000e+02    8.3411260e+06    8.2798174e+02    2.3494180e+03    9.0535464e-03    8.6467606e+00    7.3592475e+04   -3.4809489e-03    0.0000000e+00    1.8097949e-04   -1.8527303e-05   -1.0575156e-02   -3.4151729e-05   -8.3498730e+02    3.7031281e-08    8.3163099e-07    6.5306263e-04   -1.1894464e-06    5.4171531e+01
   1.8135164e+01    2.4110944e+00    1.1131294e-01    4.9591206e+01    0.0000000e+00    2.2090391e-05    7.7005731e+02    8.0607091e+02    7.2911620e+02    4.6000000e+02    4.6000000e+02    4.6000000e+02    8.3123276e+06    8.2499885e+02    2.3402088e+03    9.0753087e-03    8.6830521e+00    7.3514678e+04   -3.5304797e-03    0.0000000e+00    1.8274081e-04   -1.8190545e-05   -1.0543740e-02   -2.2165117e-05   -8.3610798e+02    6.9805454e-08    8.3245600e-07    6.5109609e-04   -1.1691403e-06    5.4022285e+01
   1.8228180e+01    2.4167078e+00    1.1102517e-01    4.9364377e+01    0.0000000e+00    2.2067500e-05    7.6920596e+02    8.0517473e+02    7.2821973e+02    4.6000000e+02    4.6000000e+02    4.6000000e+02    8.2833481e+06    8.2208609e+02    2.3311512e+03    9.0971732e-03    8.7191960e+00    7.3434878e+04   -4.1582527e-03    0.0000000e+00    1.8417790e-04   -1.7831130e-05   -1.0514974e-02   -3.2552149e-05   -8.3721036e+02    5.6114357e-08    8.3024410e-07    6.4929696e-04   -1.1468844e-06    5.3879007e+01
   1.8321190e+01    2.4300936e+00    1.1075015e-01    4.9147744e+01    0.0000000e+00    2.2045458e-05    7.6834320e+02    8.0425310e+02    7.2732253e+02    4.6000000e+02    4.6000000e+02    4.6000000e+02    8.2538404e+06    8.1917492e+02    2.3220266e+03    9.1191412e-03    8.7551960e+00    7.3349969e+04   -7.7389941e-03    0.0000000e+00    1.8396185e-04   -1.7290433e-05   -1.0501626e-02   -7.8784067e-05   -8.3824818e+02    8.6262988e-08    8.2482354e-07    6.4845927e-04   -1.1130327e-06    5.3736587e+01
   1.8414194e+01    2.4528351e+00    1.1049624e-01    4.8947775e+01    0.0000000e+00    2.2025236e-05    7.6748833e+02    8.0330366e+02    7.2643244e+02    4.6000000e+02    4.6000000e+02    4.6000000e+02    8.2247587e+06    8.1634186e+02    2.3131849e+03    9.1412128e-03    8.7910563e+00    7.3268451e+04   -6.3800703e-03    0.0000000e+00    1.8309330e-04   -1.6684315e-05   -1.0479262e-02   -6.3859282e-05   -8.3933393e+02    7.8689295e-08    8.2466251e-07    6.4707815e-04   -1.0747462e-06    5.3599375e+01
   1.8507180e+01    2.4741675e+00    1.1026430e-01    4.8765067e+01    0.0000000e+00    2.2006966e-05    7.6663446e+02    8.0235497e+02    7.2556900e+02    4.6000000e+02    4.6000000e+02    4.6000000e+02    8.1957659e+06    8.1356658e+02    2.3045088e+03    9.1633847e-03    8.8267744e+00    7.3187265e+04   -6.4518202e-03    0.0000000e+00    1.8106698e-04   -1.6462372e-05   -1.0458344e-02   -4.9450791e-05   -8.4044356e+02    1.3113051e-07    8.2206254e-07    6.4579966e-04   -1.0616913e-06    5.3466550e+01
   1.8600151e+01    2.4871457e+00    1.1005219e-01    4.8598571e+01    0.0000000e+00    2.1990168e-05    7.6578083e+02    8.0140696e+02    7.2472372e+02    4.6000000e+02    4.6000000e+02    4.6000000e+02    8.1668644e+06    8.1084709e+02    2.2959923e+03    9.1856576e-03    8.8623541e+00    7.3106441e+04   -5.1115672e-03    0.0000000e+00    1.7981895e-04   -1.6157160e-05   -1.0438867e-02   -3.7786714e-05   -8.4156489e+02    1.5854635e-07    8.1858363e-07    6.4460159e-04   -1.0427221e-06    5.3337969e+01
   1.8739590e+01    2.4988296e+00    1.0976275e-01    4.8373720e+01    0.0000000e+00    2.1967027e-05    7.6449443e+02    8.0000431e+02    7.2346928e+02    4.6000000e+02    4.6000000e+02    4.6000000e+02    8.1234000e+06    8.0682166e+02    2.2833443e+03    9.2192802e-03    8.9154718e+00    7.2983527e+04   -1.0545505e-03    0.0000000e+00    1.8078865e-04   -1.5765670e-05   -1.0410512e-02   -1.1192725e-05   -8.4323127e+02   -7.7145597e-09    8.1346548e-07    6.4282738e-04   -1.0172416e-06    5.3149491e+01
   1.8832531e+01    2.5053062e+00    1.0959070e-01    4.8240945e+01    0.0000000e+00    2.1953299e-05    7.6363340e+02    7.9909172e+02    7.2264234e+02    4.6000000e+02    4.6000000e+02    4.6000000e+02    8.0943355e+06    8.0418197e+02    2.2750150e+03    9.2418110e-03    8.9507146e+00    7.2900127e+04   -2.2629614e-03    0.0000000e+00    1.8212348e-04   -1.5392523e-05   -1.0393102e-02   -2.2069884e-05   -8.4432556e+02   -4.5596009e-08    8.1060702e-07    6.4172933e-04   -9.9311224e-07    5.3027363e+01
   1.8925448e+01    2.5128020e+00    1.0943412e-01    4.8121182e+01    0.0000000e+00    2.1940778e-05    7.6276858e+02    7.9813005e+02    7.2182396e+02    4.6000000e+02    4.6000000e+02    4.6000000e+02    8.0651904e+06    8.0156996e+02    2.2667387e+03    9.2644400e-03    8.9858198e+00    7.2815495e+04   -4.0422686e-03    0.0000000e+00    1.8312381e-04   -1.5041221e-05   -1.0377288e-02   -3.3565664e-05   -8.4540852e+02    2.6805336e-08    8.0850229e-07    6.4073431e-04   -9.7110187e-07    5.2907582e+01
   1.9018343e+01    2.5214884e+00    1.0929595e-01    4.8015818e+01    0.0000000e+00    2.1929873e-05    7.6189975e+02    7.9721828e+02    7.2101618e+02    4.6000000e+02    4.6000000e+02    4.6000000e+02    8.0359684e+06    7.9899817e+02    2.2585453e+03    9.2871677e-03    9.0207896e+00    7.2729653e+04   -4.4748600e-03    0.0000000e+00    1.8392855e-04   -1.4660067e-05   -1.0363133e-02   -4.3883698e-05   -8.4648234e+02    2.3815373e-09    8.0703780e-07    6.3984505e-04   -9.4723559e-07    5.2791215e+01
   1.9111211e+01    2.5304285e+00    1.0917360e-01    4.7923917e+01    0.0000000e+00    2.1920156e-05    7.6102767e+02    7.9627688e+02    7.2021952e+02    4.6000000e+02    4.6000000e+02    4.6000000e+02    8.0066859e+06    7.9645428e+02    2.2504083e+03    9.3099926e-03    9.0556231e+00    7.2642727e+04   -3.5601079e-03    0.0000000e+00    1.8490377e-04   -1.4406705e-05   -1.0350254e-02   -2.6583123e-05   -8.4754841e+02   -2.2630944e-08    8.0467331e-07    6.3903391e-04   -9.3090942e-07    5.2677184e+01
   1.9204059e+01    2.5396500e+00    1.0906793e-01    4.7846139e+01    0.0000000e+00    2.1911691e-05    7.6015316e+02    7.9533859e+02    7.1943203e+02    4.6000000e+02    4.6000000e+02    4.6000000e+02    7.9773408e+06    7.9393964e+02    2.2423395e+03    9.3329159e-03    9.0903235e+00    7.2554692e+04   -7.1329588e-03    0.0000000e+00    1.8598188e-04   -1.4122162e-05   -1.0338701e-02   -5.2366146e-05   -8.4860638e+02   -1.0907981e-07    8.0289830e-07    6.3830276e-04   -9.1377181e-07    5.2565493e+01
   1.9343311e+01    2.5537749e+00    1.0893933e-01    4.7754774e+01    0.0000000e+00    2.1901264e-05    7.5883610e+02    7.9396039e+02    7.1826702e+02    4.6000000e+02    4.6000000e+02    4.6000000e+02    7.9332208e+06    7.9022257e+02    2.2303646e+03    9.3675096e-03    9.1421351e+00    7.2420863e+04   -6.0932720e-03    0.0000000e+00    1.8720417e-04   -1.3517955e-05   -1.0324045e-02   -5.3028914e-05   -8.5017927e+02    3.6173872e-08    8.0022957e-07    6.3737391e-04   -8.7576442e-07    5.2402442e+01
   1.9436129e+01    2.5624983e+00    1.0887389e-01    4.7710954e+01    0.0000000e+00    2.1895856e-05    7.5795508e+02    7.9304499e+02    7.1750421e+02    4.6000000e+02    4.6000000e+02    4.6000000e+02    7.9037669e+06    7.8778274e+02    2.2224679e+03    9.3906883e-03    9.1765164e+00    7.2330516e+04   -7.1877046e-03    0.0000000e+00    1.8832558e-04   -1.3195702e-05   -1.0315608e-02   -5.3235627e-05   -8.5122023e+02    4.6137371e-08    7.9866583e-07    6.3683617e-04   -8.5610148e-07    5.2296829e+01
   1.9528934e+01    2.5717307e+00    1.0882505e-01    4.7681009e+01    0.0000000e+00    2.1891730e-05    7.5707133e+02    7.9213980e+02    7.1675159e+02    4.6000000e+02    4.6000000e+02    4.6000000e+02    7.8742969e+06    7.8537631e+02    2.2146476e+03    9.4139673e-03    9.2107719e+00    7.2239458e+04   -2.0788426e-03    0.0000000e+00    1.8930196e-04   -1.2738695e-05   -1.0308599e-02   -3.1061560e-05   -8.5225548e+02    3.2588802e-08    7.9869788e-07    6.3638707e-04   -8.2666685e-07    5.2193963e+01
   1.9621735e+01    2.5819476e+00    1.0877604e-01    4.7657185e+01    0.0000000e+00    2.1886830e-05    7.5618854e+02    7.9122848e+02    7.1600951e+02    4.6000000e+02    4.6000000e+02    4.6000000e+02    7.8448255e+06    7.8293027e+02    2.2067464e+03    9.4373482e-03    9.2449059e+00    7.2147831e+04   -1.4749026e-03    0.0000000e+00    1.9030291e-04   -1.2434082e-05   -1.0301218e-02   -1.9962957e-05   -8.5328738e+02    8.5813913e-08    7.9543143e-07    6.3591536e-04   -8.0634586e-07    5.2087349e+01
   1.9714515e+01    2.5935630e+00    1.0874794e-01    4.7648643e+01    0.0000000e+00    2.1884225e-05    7.5530239e+02    7.9031657e+02    7.1527856e+02    4.6000000e+02    4.6000000e+02    4.6000000e+02    7.8153700e+06    7.8054019e+02    2.1989802e+03    9.4608267e-03    9.2789109e+00    7.2055750e+04   -4.4946009e-03    0.0000000e+00    1.9125868e-04   -1.2183890e-05   -1.0295642e-02   -3.1158796e-05   -8.5431784e+02    4.8790427e-08    7.9347138e-07    6.3555670e-04   -7.9042288e-07    5.1985313e+01
   1.9807276e+01    2.6051738e+00    1.0872811e-01    4.7651089e+01    0.0000000e+00    2.1881332e-05    7.5441813e+02    7.8940002e+02    7.1447187e+02    4.6000000e+02    4.6000000e+02    4.6000000e+02    7.7859303e+06    7.7814612e+02    2.1912271e+03    9.4844031e-03    9.3127894e+00    7.1963210e+04   -6.1030436e-03    0.0000000e+00    1.9214260e-04   -1.1835932e-05   -1.0290657e-02   -5.7297635e-05   -8.5534715e+02    2.0523144e-08    7.8951239e-07    6.3523122e-04   -7.6798116e-07    5.1882445e+01
   1.9900018e+01    2.6168573e+00    1.0874348e-01    4.7676806e+01    0.0000000e+00    2.1881633e-05    7.5352759e+02    7.8848278e+02    7.1351212e+02    4.6000000e+02    4.6000000e+02    4.6000000e+02    7.7561940e+06    7.7584555e+02    2.1836771e+03    9.5080775e-03    9.3465428e+00    7.1867293e+04   -9.1326552e-03    0.0000000e+00    1.9242602e-04   -1.1206583e-05   -1.0299463e-02   -1.0838587e-04   -8.5633563e+02    1.2597893e-07    7.8449752e-07    6.3576853e-04   -7.2780243e-07    5.1787707e+01
   2.0039102e+01    2.6509168e+00    1.0879699e-01    4.7739029e+01    0.0000000e+00    2.1885128e-05    7.5219953e+02    7.8709409e+02    7.1207644e+02    4.6000000e+02    4.6000000e+02    4.6000000e+02    7.7120664e+06    7.7248771e+02    2.1726844e+03    9.5437950e-03    9.3969475e+00    7.1726873e+04   -4.9489976e-03    0.0000000e+00    1.9201907e-04   -1.1068798e-05   -1.0305728e-02   -5.1629092e-05   -8.5785812e+02    2.3568171e-07    7.8450742e-07    6.3614927e-04   -7.1946395e-07    5.1651850e+01
   2.0131807e+01    2.6706968e+00    1.0885910e-01    4.7801850e+01    0.0000000e+00    2.1889543e-05    7.5131869e+02    7.8617714e+02    7.1115000e+02    4.6000000e+02    4.6000000e+02    4.6000000e+02    7.6828456e+06    7.7032068e+02    2.1655793e+03    9.5677201e-03    9.4304058e+00    7.1634235e+04   -4.8322519e-03    0.0000000e+00    1.9114306e-04   -1.0856796e-05   -1.0309891e-02   -2.8236167e-05   -8.5890588e+02    2.1374195e-07    7.7955051e-07    6.3641492e-04   -7.0601955e-07    5.1566480e+01
   2.0224497e+01    2.6802351e+00    1.0893802e-01    4.7879018e+01    0.0000000e+00    2.1895129e-05    7.5043715e+02    7.8526404e+02    7.1024074e+02    4.6000000e+02    4.6000000e+02    4.6000000e+02    7.6536546e+06    7.6818739e+02    2.1585612e+03    9.5917436e-03    9.4637502e+00    7.1541239e+04   -6.5309159e-03    0.0000000e+00    1.9116347e-04   -1.0671441e-05   -1.0314579e-02   -4.8232951e-05   -8.5995766e+02    2.0870377e-07    7.7307335e-07    6.3670399e-04   -6.9491285e-07    5.1483749e+01
   2.0317172e+01    2.6840360e+00    1.0903222e-01    4.7969695e+01    0.0000000e+00    2.1901775e-05    7.4955395e+02    7.8433983e+02    7.0933536e+02    4.6000000e+02    4.6000000e+02    4.6000000e+02    7.6244266e+06    7.6607957e+02    2.1516091e+03    9.6158649e-03    9.4969811e+00    7.1447257e+04   -5.0693567e-03    0.0000000e+00    1.9260496e-04   -1.0469215e-05   -1.0319972e-02   -5.1730848e-05   -8.6099336e+02    9.9938530e-08    7.6942597e-07    6.3701779e-04   -6.8252210e-07    5.1403002e+01
   2.0400578e+01    2.6860634e+00    1.0913102e-01    4.8062598e+01    0.0000000e+00    2.1908891e-05    7.4875407e+02    7.8349522e+02    7.0852269e+02    4.6000000e+02    4.6000000e+02    4.6000000e+02    7.5980209e+06    7.6420438e+02    2.1453744e+03    9.6376558e-03    9.5268017e+00    7.1361159e+04   -5.4097041e-03    0.0000000e+00    1.9460425e-04   -1.0276669e-05   -1.0325225e-02   -4.6020965e-05   -8.6190655e+02    2.9113777e-07    7.6641234e-07    6.3731757e-04   -6.7081070e-07    5.1332463e+01
   2.0530306e+01    2.6921844e+00    1.0930905e-01    4.8228470e+01    0.0000000e+00    2.1921971e-05    7.4750309e+02    7.8217447e+02    7.0726474e+02    4.6000000e+02    4.6000000e+02    4.6000000e+02    7.5567118e+06    7.6131734e+02    2.1357235e+03    9.6717383e-03    9.5730093e+00    7.1224174e+04   -1.8815582e-03    0.0000000e+00    1.9732409e-04   -1.0329122e-05   -1.0335713e-02   -1.1479109e-05   -8.6328860e+02    2.7669444e-07    7.6053449e-07    6.3793069e-04   -6.7408018e-07    5.1225466e+01
   2.0613691e+01    2.6993051e+00    1.0944170e-01    4.8349847e+01    0.0000000e+00    2.1931904e-05    7.4669684e+02    7.8135938e+02    7.0646702e+02    4.6000000e+02    4.6000000e+02    4.6000000e+02    7.5301419e+06    7.5949751e+02    2.1296011e+03    9.6937381e-03    9.6026026e+00    7.1135185e+04   -5.6121844e-03    0.0000000e+00    1.9837000e-04   -9.2963907e-06   -1.0344612e-02   -4.9632701e-05   -8.6416710e+02    2.1152528e-07    7.5584445e-07    6.3846568e-04   -6.0768824e-07    5.1159649e+01
   2.0701992e+01    2.7094962e+00    1.0959606e-01    4.8491162e+01    0.0000000e+00    2.1943218e-05    7.4584238e+02    7.8049538e+02    7.0563262e+02    4.6000000e+02    4.6000000e+02    4.6000000e+02    7.5020223e+06    7.5759633e+02    2.1231856e+03    9.7171249e-03    9.6338618e+00    7.1040524e+04   -8.2246911e-03    0.0000000e+00    1.9956273e-04   -8.5216295e-06   -1.0355195e-02   -7.0831027e-05   -8.6509563e+02    2.1929629e-07    7.5036628e-07    6.3910579e-04   -5.5871006e-07    5.1091983e+01
   2.0839864e+01    2.7344860e+00    1.0987400e-01    4.8740115e+01    0.0000000e+00    2.1964697e-05    7.4451722e+02    7.7914497e+02    7.0436095e+02    4.6000000e+02    4.6000000e+02    4.6000000e+02    7.4584934e+06    7.5472794e+02    2.1135263e+03    9.7538483e-03    9.6824585e+00    7.0895246e+04   -6.3157624e-03    0.0000000e+00    2.0090777e-04   -8.0766941e-06   -1.0376199e-02   -5.1567192e-05   -8.6658008e+02    5.0512792e-08    7.4837943e-07    6.4038686e-04   -5.3005327e-07    5.0993279e+01
   2.0932495e+01    2.7505526e+00    1.1008497e-01    4.8928302e+01    0.0000000e+00    2.1980813e-05    7.4363096e+02    7.7822901e+02    7.0353021e+02    4.6000000e+02    4.6000000e+02    4.6000000e+02    7.4294373e+06    7.5285978e+02    2.1072262e+03    9.7786381e-03    9.7149860e+00    7.0798542e+04   -3.9773189e-03    0.0000000e+00    2.0205019e-04   -7.7022179e-06   -1.0392245e-02   -3.4108448e-05   -8.6759942e+02    5.5692387e-08    7.4593247e-07    6.4136368e-04   -5.0551116e-07    5.0931222e+01
   2.1025116e+01    2.7596519e+00    1.1031252e-01    4.9130896e+01    0.0000000e+00    2.1998111e-05    7.4274185e+02    7.7730257e+02    7.0271386e+02    4.6000000e+02    4.6000000e+02    4.6000000e+02    7.4003164e+06    7.5101265e+02    2.1009550e+03    9.8035265e-03    9.7474134e+00    7.0700523e+04   -7.4528540e-03    0.0000000e+00    2.0424574e-04   -7.4361356e-06   -1.0408118e-02   -5.6873383e-05   -8.6861638e+02    6.1453463e-08    7.4516698e-07    6.4232198e-04   -4.8911240e-07    5.0871091e+01
   2.1117722e+01    2.7610294e+00    1.1055305e-01    4.9345676e+01    0.0000000e+00    2.2016188e-05    7.4184759e+02    7.7637143e+02    7.0190549e+02    4.6000000e+02    4.6000000e+02    4.6000000e+02    7.3710768e+06    7.4917656e+02    2.0946756e+03    9.8285116e-03    9.7797385e+00    7.0600652e+04   -5.7973676e-03    0.0000000e+00    2.0660022e-04   -8.4461729e-06   -1.0424705e-02   -4.7950666e-05   -8.6961072e+02    2.0958288e-08    7.5029840e-07    6.4331774e-04   -5.5503480e-07    5.0812211e+01
   2.1218996e+01    2.7618594e+00    1.1079558e-01    4.9575369e+01    0.0000000e+00    2.2033675e-05    7.4087005e+02    7.7535495e+02    7.0102638e+02    4.6000000e+02    4.6000000e+02    4.6000000e+02    7.3390249e+06    7.4704690e+02    2.0875255e+03    9.8559546e-03    9.8149716e+00    7.0489929e+04   -4.3197888e-03    0.0000000e+00    2.0927650e-04   -8.3885468e-06   -1.0439364e-02   -3.3070179e-05   -8.7066984e+02   -1.5126746e-08    7.4867375e-07    6.4419296e-04   -5.5138415e-07    5.0736903e+01
   2.1320339e+01    2.7665961e+00    1.1106238e-01    4.9825334e+01    0.0000000e+00    2.2052580e-05    7.3988606e+02    7.7433386e+02    7.0015413e+02    4.6000000e+02    4.6000000e+02    4.6000000e+02    7.3068679e+06    7.4496599e+02    2.0804589e+03    9.8835377e-03    9.8501088e+00    7.0377477e+04   -6.1341540e-03    0.0000000e+00    2.1239734e-04   -8.1777240e-06   -1.0455724e-02   -5.4575121e-05   -8.7170690e+02    1.8025010e-08    7.4544736e-07    6.4516892e-04   -5.3766482e-07    5.0666148e+01
   2.1421709e+01    2.7798221e+00    1.1135301e-01    5.0095257e+01    0.0000000e+00    2.2072891e-05    7.3890025e+02    7.7331429e+02    6.9929116e+02    4.6000000e+02    4.6000000e+02    4.6000000e+02    7.2744624e+06    7.4292012e+02    2.0734802e+03    9.9112495e-03    9.8851367e+00    7.0261794e+04   -1.1301255e-02    0.0000000e+00    2.1377064e-04   -7.2919077e-06   -1.0484645e-02   -1.3718846e-04   -8.7269847e+02    1.6776445e-07    7.3769021e-07    6.4693833e-04   -4.7979876e-07    5.0598229e+01
   2.1523171e+01    2.8076440e+00    1.1167802e-01    5.0495975e+01    0.0000000e+00    2.2084045e-05    7.3792016e+02    7.7346806e+02    6.9843378e+02    4.6000000e+02    4.6000000e+02    4.6000000e+02    7.2424350e+06    7.4111098e+02    2.0672264e+03    9.9391077e-03    9.9200852e+00    7.0149086e+04   -7.6133186e-03    0.0000000e+00    2.1452612e-04   -6.5863073e-06   -1.0512103e-02   -9.8490633e-05   -8.7372959e+02    1.0567005e-06    7.3536882e-07    6.4862322e-04   -4.3360178e-07    5.0511206e+01
   2.1614514e+01    2.8311445e+00    1.1199399e-01    5.0804247e+01    0.0000000e+00    2.2103564e-05    7.3704075e+02    7.7363153e+02    6.9764020e+02    4.6000000e+02    4.6000000e+02    4.6000000e+02    7.2136921e+06    7.3944461e+02    2.0614682e+03    9.9642876e-03    9.9514613e+00    7.0047707e+04   -6.0846177e-03    0.0000000e+00    2.1501840e-04   -7.8126996e-06   -1.0536364e-02   -6.6651859e-05   -8.7468716e+02   -9.2152152e-07    7.3547673e-07    6.5012027e-04   -5.1284786e-07    5.0455866e+01
   2.1705856e+01    2.8437025e+00    1.1233267e-01    5.1109517e+01    0.0000000e+00    2.2128729e-05    7.3616446e+02    7.7382775e+02    6.9668855e+02    4.6000000e+02    4.6000000e+02    4.6000000e+02    7.1850856e+06    7.3780825e+02    2.0558106e+03    9.9895648e-03    9.9827521e+00    6.9946920e+04   -2.2762591e-03    0.0000000e+00    2.1479120e-04   -7.7425015e-06   -1.0561521e-02   -1.7036316e-05   -8.7565955e+02   -7.1847686e-07    7.3547603e-07    6.5167381e-04   -5.0720177e-07    5.0410279e+01
   2.1847945e+01    2.8463983e+00    1.1288452e-01    5.1602587e+01    0.0000000e+00    2.2171151e-05    7.3479729e+02    7.7510828e+02    6.9521969e+02    4.6000000e+02    4.6000000e+02    4.6000000e+02    7.1404900e+06    7.3529167e+02    2.0470632e+03    1.0029097e-02    1.0031253e+01    6.9787860e+04   -4.8308002e-03    0.0000000e+00    2.1834207e-04   -7.4773130e-06   -1.0600846e-02   -3.9321355e-05   -8.7713952e+02   -1.0317318e-06    7.3446226e-07    6.5406560e-04   -4.8988013e-07    5.0342081e+01
   2.1905119e+01    2.8452111e+00    1.1311449e-01    5.1821465e+01    0.0000000e+00    2.2184955e-05    7.3424398e+02    7.7560332e+02    6.9463147e+02    4.6000000e+02    4.6000000e+02    4.6000000e+02    7.1225089e+06    7.3428323e+02    2.0435268e+03    1.0045055e-02    1.0050723e+01    6.9722879e+04   -9.6427028e-03    0.0000000e+00    2.2116395e-04   -7.4314833e-06   -1.0615701e-02   -7.8199722e-05   -8.7772072e+02   -8.9166843e-07    7.3425200e-07    6.5495981e-04   -4.8704614e-07    5.0315225e+01
   2.2045312e+01    2.8593560e+00    1.1370128e-01    5.2309337e+01    0.0000000e+00    2.2233241e-05    7.3290077e+02    7.7668724e+02    6.9319769e+02    4.6000000e+02    4.6000000e+02    4.6000000e+02    7.0787360e+06    7.3188186e+02    2.0351930e+03    1.0084387e-02    1.0098297e+01    6.9565711e+04   -5.6482083e-03    0.0000000e+00    2.2453739e-04   -7.4076151e-06   -1.0661085e-02   -7.0141278e-05   -8.7914374e+02   -8.6639683e-07    7.3360725e-07    6.5772538e-04   -4.8326055e-07    5.0256325e+01
   2.2147056e+01    2.8824366e+00    1.1416063e-01    5.2929273e+01    0.0000000e+00    2.2240540e-05    7.3193142e+02    7.7688300e+02    6.9218601e+02    4.6000000e+02    4.6000000e+02    4.6000000e+02    7.0473156e+06    7.3047966e+02    2.0301699e+03    1.0113067e-02    1.0132708e+01    6.9453894e+04   -6.4304143e-03    0.0000000e+00    2.2697754e-04   -6.4994946e-06   -1.0695546e-02   -6.0308551e-05   -8.8021928e+02   -1.2978971e-06    7.4142244e-07    6.5983737e-04   -4.2321337e-07    5.0159519e+01
   2.2248828e+01    2.9005644e+00    1.1464137e-01    5.3358442e+01    0.0000000e+00    2.2277051e-05    7.3096383e+02    7.7708162e+02    6.9120016e+02    4.6000000e+02    4.6000000e+02    4.6000000e+02    7.0159891e+06    7.2886535e+02    2.0244953e+03    1.0141876e-02    1.0167037e+01    6.9342138e+04   -6.9180210e-03    0.0000000e+00    2.2932324e-04   -6.1870784e-06   -1.0731244e-02   -5.9001330e-05   -8.8131555e+02   -1.0375548e-06    7.4988537e-07    6.6202009e-04   -4.0195085e-07    5.0125086e+01
   2.2350640e+01    2.9072245e+00    1.1513858e-01    5.3803209e+01    0.0000000e+00    2.2314509e-05    7.2999544e+02    7.7727732e+02    6.9022945e+02    4.6000000e+02    4.6000000e+02    4.6000000e+02    6.9846210e+06    7.2726620e+02    2.0188509e+03    1.0170817e-02    1.0201285e+01    6.9229107e+04   -6.1629707e-03    0.0000000e+00    2.3219581e-04   -5.7177875e-06   -1.0767703e-02   -5.1533716e-05   -8.8240688e+02   -9.4416278e-07    7.5143509e-07    6.6424299e-04   -3.7036187e-07    5.0091971e+01
   2.2401559e+01    2.9053104e+00    1.1539165e-01    5.4030426e+01    0.0000000e+00    2.2333427e-05    7.2951041e+02    7.7737619e+02    6.8974749e+02    4.6000000e+02    4.6000000e+02    4.6000000e+02    6.9688731e+06    7.2646398e+02    2.0160138e+03    1.0185323e-02    1.0218376e+01    6.9171533e+04   -6.3334410e-03    0.0000000e+00    2.3428068e-04   -5.4293589e-06   -1.0785440e-02   -5.0413198e-05   -8.8294001e+02   -9.3052981e-07    7.5156212e-07    6.6531909e-04   -3.5106920e-07    5.0075203e+01
   2.2503421e+01    2.8976589e+00    1.1590338e-01    5.4601606e+01    0.0000000e+00    2.2358379e-05    7.2853177e+02    7.7757966e+02    6.8878117e+02    4.6000000e+02    4.6000000e+02    4.6000000e+02    6.9371287e+06    7.2495391e+02    2.0105758e+03    1.0214461e-02    1.0252498e+01    6.9053428e+04   -6.1253867e-03    0.0000000e+00    2.3906386e-04   -4.8620755e-06   -1.0820176e-02   -5.6081360e-05   -8.8396240e+02   -8.5249547e-07    7.5238043e-07    6.6741940e-04   -3.1320041e-07    5.0013082e+01
   2.2605344e+01    2.8925154e+00    1.1639794e-01    5.4950708e+01    0.0000000e+00    2.2408709e-05    7.2755025e+02    7.7779555e+02    6.8781605e+02    4.6000000e+02    4.6000000e+02    4.6000000e+02    6.9051947e+06    7.2308781e+02    2.0041236e+03    1.0243738e-02    1.0286537e+01    6.8932558e+04   -5.7252339e-03    0.0000000e+00    2.4366806e-04   -4.8505439e-06   -1.0852449e-02   -3.6235287e-05   -8.8493750e+02    1.0079276e-06    7.5701645e-07    6.6937061e-04   -3.1023093e-07    5.0000412e+01
   2.2707308e+01    2.8979562e+00    1.1690369e-01    5.5540086e+01    0.0000000e+00    2.2432296e-05    7.2656492e+02    7.7801297e+02    6.8685931e+02    4.6000000e+02    4.6000000e+02    4.6000000e+02    6.8732451e+06    7.2147010e+02    1.9983948e+03    1.0273147e-02    1.0320489e+01    6.8810599e+04   -5.0648686e-03    0.0000000e+00    2.4765059e-04   -2.1140204e-06   -1.0885926e-02   -3.2725381e-05   -8.8589224e+02    8.0053320e-07    7.5297561e-07    6.7140292e-04   -1.3108441e-07    4.9928857e+01
   2.2809331e+01    2.9155670e+00    1.1742482e-01    5.6114247e+01    0.0000000e+00    2.2457263e-05    7.2557848e+02    7.7854918e+02    6.8591833e+02    4.6000000e+02    4.6000000e+02    4.6000000e+02    6.8411539e+06    7.1985620e+02    1.9926701e+03    1.0302693e-02    1.0354364e+01    6.8686290e+04   -1.2512147e-02    0.0000000e+00    2.5042338e-04   -8.4215017e-07   -1.0927141e-02   -1.4161994e-04   -8.8681352e+02    8.8200233e-07    7.4178135e-07    6.7392619e-04   -4.3548728e-08    4.9860716e+01
   2.2911424e+01    2.9507028e+00    1.1799472e-01    5.6718363e+01    0.0000000e+00    2.2488074e-05    7.2460745e+02    7.7920537e+02    6.8499135e+02    4.6000000e+02    4.6000000e+02    4.6000000e+02    6.8096565e+06    7.1840759e+02    1.9874780e+03    1.0332381e-02    1.0388169e+01    6.8567077e+04   -7.6775666e-03    0.0000000e+00    2.5232753e-04    9.5082963e-08   -1.0970031e-02   -1.1248286e-04   -8.8780317e+02    1.5272398e-06    7.3556418e-07    6.7656069e-04    2.3507247e-08    4.9805654e+01
   2.3003330e+01    2.9787203e+00    1.1852828e-01    5.7425114e+01    0.0000000e+00    2.2499286e-05    7.2373733e+02    7.7986722e+02    6.8419019e+02    4.6000000e+02    4.6000000e+02    4.6000000e+02    6.7814719e+06    7.1726810e+02    1.9832859e+03    1.0359205e-02    1.0418534e+01    6.8460560e+04   -1.1051583e-02    0.0000000e+00    2.5561625e-04    2.7927105e-06   -1.1006286e-02   -1.0680378e-04   -8.8874050e+02    1.4560871e-06    7.1736245e-07    6.7879359e-04    2.0359236e-07    4.9727905e+01
   2.3146296e+01    2.9972002e+00    1.1939795e-01    5.7950934e+01    0.0000000e+00    2.2600495e-05    7.2239991e+02    7.8083166e+02    6.8298892e+02    4.6000000e+02    4.6000000e+02    4.6000000e+02    6.7379775e+06    7.1495572e+02    1.9752909e+03    1.0401144e-02    1.0465617e+01    6.8296857e+04   -2.5863902e-03    0.0000000e+00    2.5833778e-04    3.9208516e-06   -1.1066601e-02   -1.8357747e-05   -8.9023433e+02    6.5175772e-07    6.8465642e-07    6.8251152e-04    2.8866530e-07    4.9768325e+01
   2.3212673e+01    2.9961161e+00    1.1981105e-01    5.8443074e+01    0.0000000e+00    2.2611294e-05    7.2177575e+02    7.8134513e+02    6.8243885e+02    4.6000000e+02    4.6000000e+02    4.6000000e+02    6.7177927e+06    7.1413267e+02    1.9722828e+03    1.0420682e-02    1.0487428e+01    6.8220163e+04   -2.4457496e-03    0.0000000e+00    2.6163867e-04    5.4987434e-06   -1.1091661e-02   -2.7053531e-05   -8.9091807e+02    1.9846597e-06    6.4606007e-07    6.8404454e-04    3.9710927e-07    4.9729949e+01
   2.3309406e+01    2.9895437e+00    1.2042271e-01    5.9192961e+01    0.0000000e+00    2.2630018e-05    7.2086106e+02    7.8194034e+02    6.8147439e+02    4.6000000e+02    4.6000000e+02    4.6000000e+02    6.6882681e+06    7.1301257e+02    1.9680939e+03    1.0449256e-02    1.0519160e+01    6.8106579e+04   -5.9208196e-03    0.0000000e+00    2.6753947e-04    7.8236401e-06   -1.1126149e-02   -5.4928380e-05   -8.9187859e+02    1.2097379e-06    5.8264755e-07    6.8613788e-04    5.5276503e-07    4.9656247e+01
   2.3428218e+01    2.9933430e+00    1.2119089e-01    5.9778267e+01    0.0000000e+00    2.2707225e-05    7.1974342e+02    7.8273668e+02    6.8021315e+02    4.6000000e+02    4.6000000e+02    4.6000000e+02    6.6521457e+06    7.1127151e+02    1.9619253e+03    1.0484509e-02    1.0558023e+01    6.7967280e+04   -4.5840772e-03    0.0000000e+00    2.7262408e-04    8.4927488e-06   -1.1174364e-02   -4.9759958e-05   -8.9303226e+02   -1.2318500e-07    5.4368087e-07    6.8908064e-04    6.0099170e-07    4.9663744e+01
   2.3530595e+01    3.0136216e+00    1.2187304e-01    6.0843664e+01    0.0000000e+00    2.2715526e-05    7.1878887e+02    7.8346767e+02    6.7914751e+02    4.6000000e+02    4.6000000e+02    4.6000000e+02    6.6213398e+06    7.1028188e+02    1.9581889e+03    1.0515010e-02    1.0591405e+01    6.7849338e+04   -6.5966506e-03    0.0000000e+00    2.7647560e-04    8.5198623e-06   -1.1218548e-02   -6.2924287e-05   -8.9405780e+02   -3.8539735e-07    5.6366837e-07    6.9179345e-04    6.0755815e-07    4.9560403e+01
   2.3633021e+01    3.0348111e+00    1.2256931e-01    6.2192124e+01    0.0000000e+00    2.2680264e-05    7.1783858e+02    7.8434103e+02    6.7811079e+02    4.6000000e+02    4.6000000e+02    4.6000000e+02    6.5906958e+06    7.0971183e+02    1.9556770e+03    1.0545647e-02    1.0624756e+01    6.7732096e+04   -5.3248715e-03    0.0000000e+00    2.8056227e-04    9.4014058e-06   -1.1261901e-02   -5.6764517e-05   -8.9511691e+02    4.5097258e-08    5.7468646e-07    6.9445690e-04    6.6848649e-07    4.9366809e+01
   2.3735477e+01    3.0458685e+00    1.2327616e-01    6.2922706e+01    0.0000000e+00    2.2721559e-05    7.1688872e+02    7.8522661e+02    6.7709548e+02    4.6000000e+02    4.6000000e+02    4.6000000e+02    6.5601039e+06    7.0849685e+02    1.9512351e+03    1.0576412e-02    1.0658060e+01    6.7614388e+04   -5.5536500e-03    0.0000000e+00    2.8467916e-04    9.2207039e-06   -1.1304401e-02   -4.4931552e-05   -8.9618540e+02   -1.0512220e-06    5.8808295e-07    6.9706383e-04    6.5907657e-07    4.9331881e+01
   2.3837975e+01    3.0451015e+00    1.2399102e-01    6.3672143e+01    0.0000000e+00    2.2762728e-05    7.1593846e+02    7.8613328e+02    6.7608927e+02    4.6000000e+02    4.6000000e+02    4.6000000e+02    6.5294101e+06    7.0727303e+02    1.9467668e+03    1.0607311e-02    1.0691298e+01    6.7494638e+04   -5.7532374e-03    0.0000000e+00    2.8945093e-04    8.3367869e-06   -1.1346065e-02   -5.5571904e-05   -8.9722849e+02   -1.5912341e-06    6.2169756e-07    6.9960980e-04    6.0284911e-07    4.9295583e+01
   2.3940522e+01    3.0391680e+00    1.2468535e-01    6.4050906e+01    0.0000000e+00    2.2850769e-05    7.1498914e+02    7.8706457e+02    6.7508581e+02    4.6000000e+02    4.6000000e+02    4.6000000e+02    6.4985710e+06    7.0550794e+02    1.9408007e+03    1.0638344e-02    1.0724476e+01    6.7372387e+04   -6.5397458e-03    0.0000000e+00    2.9408973e-04    7.3749153e-06   -1.1388532e-02   -5.8289737e-05   -8.9822801e+02   -4.7352417e-08    5.8143422e-07    7.0219671e-04    5.4144446e-07    4.9352821e+01
   2.4043113e+01    3.0378807e+00    1.2538345e-01    6.4887130e+01    0.0000000e+00    2.2877106e-05    7.1403148e+02    7.8788774e+02    6.7408750e+02    4.6000000e+02    4.6000000e+02    4.6000000e+02    6.4676560e+06    7.0426204e+02    1.9362862e+03    1.0669511e-02    1.0757567e+01    6.7248324e+04   -5.5632565e-03    0.0000000e+00    2.9835989e-04    6.4547675e-06   -1.1428060e-02   -4.2916197e-05   -8.9919197e+02   -5.9998481e-07    5.5623330e-07    7.0460120e-04    4.8090132e-07    4.9278052e+01
   2.4145742e+01    3.0453544e+00    1.2610229e-01    6.5668756e+01    0.0000000e+00    2.2916833e-05    7.1308102e+02    7.8860231e+02    6.7310287e+02    4.6000000e+02    4.6000000e+02    4.6000000e+02    6.4368020e+06    7.0294379e+02    1.9316273e+03    1.0700810e-02    1.0790595e+01    6.7123845e+04   -5.8411174e-03    0.0000000e+00    3.0171635e-04    5.3266593e-06   -1.1469687e-02   -5.9167694e-05   -9.0014605e+02    1.1967256e-07    5.1113866e-07    7.0714558e-04    4.0884982e-07    4.9232009e+01
   2.4248374e+01    3.0674851e+00    1.2684822e-01    6.6381379e+01    0.0000000e+00    2.2970424e-05    7.1213043e+02    7.8934476e+02    6.7212897e+02    4.6000000e+02    4.6000000e+02    4.6000000e+02    6.4058702e+06    7.0157954e+02    1.9268036e+03    1.0732229e-02    1.0823541e+01    6.6997416e+04   -1.3608827e-02    0.0000000e+00    3.0386976e-04    3.0986065e-06   -1.1520023e-02   -1.7424184e-04   -9.0106000e+02    1.3611251e-07    5.1016456e-07    7.1023809e-04    2.6671725e-07    4.9214507e+01
   2.4351087e+01    3.0995640e+00    1.2761758e-01    6.7451359e+01    0.0000000e+00    2.2979521e-05    7.1119525e+02    7.9009832e+02    6.7118058e+02    4.6000000e+02    4.6000000e+02    4.6000000e+02    6.3754825e+06    7.0068857e+02    1.9234523e+03    1.0763793e-02    1.0856441e+01    6.6875718e+04   -1.2538757e-02    0.0000000e+00    3.0592375e-04   -4.1785284e-07   -1.1570568e-02   -1.3063715e-04   -9.0206447e+02   -1.8770035e-08    4.8824873e-07    7.1334387e-04    3.8739717e-08    4.9105843e+01
   2.4429414e+01    3.1193477e+00    1.2820335e-01    6.7729459e+01    0.0000000e+00    2.3060628e-05    7.1048292e+02    7.9082853e+02    6.7048289e+02    4.6000000e+02    4.6000000e+02    4.6000000e+02    6.3524648e+06    6.9931852e+02    1.9188462e+03    1.0787942e-02    1.0881501e+01    6.6783772e+04   -5.0735694e-03    0.0000000e+00    3.0603362e-04   -3.5947787e-06   -1.1608926e-02   -6.3044339e-05   -9.0285741e+02   -5.6119588e-07    4.5979179e-07    7.1571361e-04   -1.6359977e-07    4.9191270e+01
   2.4501641e+01    3.1289179e+00    1.2876836e-01    6.8264922e+01    0.0000000e+00    2.3101845e-05    7.0983368e+02    7.9144738e+02    6.6985542e+02    4.6000000e+02    4.6000000e+02    4.6000000e+02    6.3313986e+06    6.9846772e+02    1.9158599e+03    1.0810263e-02    1.0904557e+01    6.6700020e+04   -1.7869382e-04    0.0000000e+00    3.0651582e-04   -5.3813192e-06   -1.1646658e-02    1.1873443e-05   -9.0360724e+02   -1.0088038e-06    4.4337533e-07    7.1803937e-04   -2.7644037e-07    4.9186656e+01
   2.4643329e+01    3.1339624e+00    1.2990333e-01    6.9749061e+01    0.0000000e+00    2.3143176e-05    7.0857023e+02    7.9267670e+02    6.6864006e+02    4.6000000e+02    4.6000000e+02    4.6000000e+02    6.2902635e+06    6.9725187e+02    1.9114333e+03    1.0854255e-02    1.0949684e+01    6.6536336e+04   -4.4981389e-03    0.0000000e+00    3.1040495e-04   -1.0165380e-05   -1.1720800e-02   -1.2840994e-05   -9.0507171e+02    2.6121219e-07    4.3094991e-07    7.2256912e-04   -5.8341127e-07    4.9081633e+01
   2.4746161e+01    3.1367096e+00    1.3073621e-01    7.1046956e+01    0.0000000e+00    2.3171088e-05    7.0765809e+02    7.9417446e+02    6.6776923e+02    4.6000000e+02    4.6000000e+02    4.6000000e+02    6.2605522e+06    6.9633467e+02    1.9082184e+03    1.0886317e-02    1.0982367e+01    6.6417668e+04   -1.1749904e-02    0.0000000e+00    3.1401045e-04   -1.4690312e-05   -1.1773421e-02   -1.0284665e-04   -9.0612262e+02    6.8011312e-07    4.2643874e-07    7.2577808e-04   -8.7798526e-07    4.9015803e+01
   2.4849040e+01    3.1448750e+00    1.3157446e-01    7.1840899e+01    0.0000000e+00    2.3230635e-05    7.0675552e+02    7.9578315e+02    6.6676680e+02    4.6000000e+02    4.6000000e+02    4.6000000e+02    6.2309532e+06    6.9520782e+02    1.9044645e+03    1.0918512e-02    1.1015008e+01    6.6299156e+04   -9.4103265e-03    0.0000000e+00    3.1589906e-04   -1.8372094e-05   -1.1826632e-02   -1.0979682e-04   -9.0717239e+02    4.1195793e-07    4.2820805e-07    7.2903219e-04   -1.1150389e-06    4.9011836e+01
   2.4900494e+01    3.1493446e+00    1.3199566e-01    7.2387946e+01    0.0000000e+00    2.3246974e-05    7.0630063e+02    7.9649718e+02    6.6623251e+02    4.6000000e+02    4.6000000e+02    4.6000000e+02    6.2162012e+06    6.9475055e+02    1.9028484e+03    1.0934646e-02    1.1031308e+01    6.6239923e+04   -1.1404595e-02    0.0000000e+00    3.1695547e-04   -1.8725183e-05   -1.1855990e-02   -9.3811301e-05   -9.0770030e+02    8.3102369e-07    4.4518796e-07    7.3083415e-04   -1.1445471e-06    4.8982124e+01
   2.5003438e+01    3.1584450e+00    1.3285188e-01    7.3342085e+01    0.0000000e+00    2.3296423e-05    7.0538984e+02    7.9788805e+02    6.6517501e+02    4.6000000e+02    4.6000000e+02    4.6000000e+02    6.1866666e+06    6.9371304e+02    1.8992010e+03    1.0967042e-02    1.1063872e+01    6.6120522e+04   -5.1491556e-03    0.0000000e+00    3.1880180e-04   -2.1714818e-05   -1.1910903e-02   -5.1123160e-05   -9.0875158e+02   -4.0437503e-07    4.5035127e-07    7.3419653e-04   -1.3397647e-06    4.8954326e+01
   2.5106391e+01    3.1634322e+00    1.3371940e-01    7.4281136e+01    0.0000000e+00    2.3347806e-05    7.0448253e+02    7.9917215e+02    6.6413303e+02    4.6000000e+02    4.6000000e+02    4.6000000e+02    6.1571437e+06    6.9266766e+02    1.8955630e+03    1.0999561e-02    1.1096379e+01    6.6000114e+04   -5.0930342e-03    0.0000000e+00    3.2072322e-04   -2.4705048e-05   -1.1964511e-02   -4.6943738e-05   -9.0979313e+02   -1.1375510e-06    4.6168188e-07    7.3747464e-04   -1.5314483e-06    4.8928920e+01
   2.5209377e+01    3.1657888e+00    1.3457473e-01    7.5520136e+01    0.0000000e+00    2.3381268e-05    7.0358007e+02    8.0033363e+02    6.6310181e+02    4.6000000e+02    4.6000000e+02    4.6000000e+02    6.1276157e+06    6.9166243e+02    1.8921789e+03    1.1032210e-02    1.1128833e+01    6.5878554e+04   -7.0712648e-03    0.0000000e+00    3.2290870e-04   -2.8600280e-05   -1.2014684e-02   -6.6862059e-05   -9.1081672e+02   -5.6971510e-07    4.6526852e-07    7.4053929e-04   -1.7858316e-06    4.8865863e+01
   2.5312408e+01    3.1694363e+00    1.3541274e-01    7.7036382e+01    0.0000000e+00    2.3360970e-05    7.0267497e+02    8.0134231e+02    6.6208058e+02    4.6000000e+02    4.6000000e+02    4.6000000e+02    6.0981135e+06    6.9104385e+02    1.8900771e+03    1.1064991e-02    1.1161257e+01    6.5756187e+04   -6.4441612e-03    0.0000000e+00    3.2675346e-04   -2.6819341e-05   -1.2073963e-02   -6.8916030e-05   -9.1182397e+02   -8.7638712e-07    5.0546808e-07    7.4419414e-04   -1.6971433e-06    4.8699691e+01
   2.5415465e+01    3.1763582e+00    1.3626205e-01    7.8109954e+01    0.0000000e+00    2.3406245e-05    7.0176753e+02    8.0226413e+02    6.6107319e+02    4.6000000e+02    4.6000000e+02    4.6000000e+02    6.0687078e+06    6.8990260e+02    1.8862112e+03    1.1097901e-02    1.1193635e+01    6.5633731e+04   -7.1645991e-03    0.0000000e+00    3.2997905e-04   -2.9924070e-05   -1.2114857e-02   -7.2870216e-05   -9.1282613e+02   -1.5484556e-07    7.5062432e-07    7.4671048e-04   -1.9072156e-06    4.8659110e+01
   2.5518507e+01    3.1941684e+00    1.3715336e-01    7.9011018e+01    0.0000000e+00    2.3469569e-05    7.0086526e+02    8.0314007e+02    6.6007559e+02    4.6000000e+02    4.6000000e+02    4.6000000e+02    6.0392349e+06    6.8872416e+02    1.8822551e+03    1.1130923e-02    1.1225945e+01    6.5509322e+04   -1.2889080e-02    0.0000000e+00    3.3088491e-04   -3.2145632e-05   -1.2166567e-02   -1.7043742e-04   -9.1378178e+02   -2.9952500e-07    8.1542431e-07    7.4989043e-04   -2.0528879e-06    4.8652553e+01
   2.5621621e+01    3.2223674e+00    1.3806471e-01    8.0168462e+01    0.0000000e+00    2.3509994e-05    6.9998170e+02    8.0393155e+02    6.5909874e+02    4.6000000e+02    4.6000000e+02    4.6000000e+02    6.0102924e+06    6.8780090e+02    1.8791890e+03    1.1164088e-02    1.1258220e+01    6.5389636e+04   -8.2438424e-03    0.0000000e+00    3.3171615e-04   -3.5986646e-05   -1.2218018e-02   -9.5767924e-05   -9.1482180e+02    7.0761893e-07    8.1130341e-07    7.5306528e-04   -2.3048576e-06    4.8601085e+01
   2.5724767e+01    3.2439657e+00    1.3900029e-01    8.1416325e+01    0.0000000e+00    2.3550086e-05    6.9910700e+02    8.0462718e+02    6.5816148e+02    4.6000000e+02    4.6000000e+02    4.6000000e+02    5.9815677e+06    6.8693410e+02    1.8763488e+03    1.1197382e-02    1.1290454e+01    6.5271198e+04   -5.8226451e-03    0.0000000e+00    3.3369355e-04   -3.9409894e-05   -1.2270743e-02   -4.3232919e-05   -9.1590450e+02   -2.6272111e-07    7.7703738e-07    7.5632539e-04   -2.5291641e-06    4.8549015e+01
   2.5817607e+01    3.2545698e+00    1.3986101e-01    8.2819896e+01    0.0000000e+00    2.3559475e-05    6.9832720e+02    8.0756867e+02    6.5733917e+02    4.6000000e+02    4.6000000e+02    4.6000000e+02    5.9559810e+06    6.8642067e+02    1.8746135e+03    1.1227447e-02    1.1319436e+01    6.5166501e+04   -7.0540384e-04    0.0000000e+00    3.3382699e-04   -3.6508410e-05   -1.2324834e-02    6.6479266e-06   -9.1689969e+02   -1.8687524e-06    6.6007773e-07    7.5966327e-04   -2.3350972e-06    4.8450218e+01
   2.5920808e+01    3.2565732e+00    1.4082489e-01    8.3755220e+01    0.0000000e+00    2.3638518e-05    6.9746237e+02    8.1150254e+02    6.5643774e+02    4.6000000e+02    4.6000000e+02    4.6000000e+02    5.9275319e+06    6.8530242e+02    1.8711078e+03    1.1260984e-02    1.1351604e+01    6.5048947e+04   -5.3946196e-03    0.0000000e+00    3.3913956e-04   -3.7965024e-05   -1.2382016e-02   -2.4231906e-05   -9.1799697e+02   -1.1806664e-06    6.1858897e-07    7.6316101e-04   -2.4295599e-06    4.8473676e+01
   2.6024022e+01    3.2565825e+00    1.4180622e-01    8.4987243e+01    0.0000000e+00    2.3693244e-05    6.9660170e+02    8.1537443e+02    6.5554503e+02    4.6000000e+02    4.6000000e+02    4.6000000e+02    5.8991866e+06    6.8441110e+02    1.8683377e+03    1.1294644e-02    1.1383720e+01    6.4931391e+04   -6.0616348e-03    0.0000000e+00    3.4284403e-04   -3.6695046e-05   -1.2438592e-02   -7.1763587e-05   -9.1907619e+02   -7.1088414e-07    6.1964258e-07    7.6662970e-04   -2.3437961e-06    4.8449839e+01
   2.6127260e+01    3.2612626e+00    1.4279413e-01    8.6124832e+01    0.0000000e+00    2.3751737e-05    6.9574608e+02    8.1919025e+02    6.5466293e+02    4.6000000e+02    4.6000000e+02    4.6000000e+02    5.8709492e+06    6.8349967e+02    1.8655380e+03    1.1328429e-02    1.1415796e+01    6.4813886e+04   -7.6026960e-03    0.0000000e+00    3.4703750e-04   -3.6920137e-05   -1.2498294e-02   -8.4215281e-05   -9.2014811e+02   -1.9356353e-07    5.8064173e-07    7.7029305e-04   -2.3592258e-06    4.8430961e+01
   2.6230536e+01    3.2701761e+00    1.4379837e-01    8.7807870e+01    0.0000000e+00    2.3768504e-05    6.9489900e+02    8.2301611e+02    6.5379789e+02    4.6000000e+02    4.6000000e+02    4.6000000e+02    5.8427956e+06    6.8290983e+02    1.8638179e+03    1.1362345e-02    1.1447840e+01    6.4696190e+04   -4.6921410e-03    0.0000000e+00    3.4884707e-04   -2.7496977e-05   -1.2547340e-02   -5.6419273e-05   -9.2122146e+02    4.8279893e-07    7.5595424e-07    7.7331060e-04   -1.7427334e-06    4.8330795e+01
   2.6333842e+01    3.2807720e+00    1.4480720e-01    9.0252089e+01    0.0000000e+00    2.3711202e-05    6.9405629e+02    8.2722229e+02    6.5274993e+02    4.6000000e+02    4.6000000e+02    4.6000000e+02    5.8147834e+06    6.8287859e+02    1.8638925e+03    1.1396389e-02    1.1479869e+01    6.4578931e+04   -2.2669960e-03    0.0000000e+00    3.5438408e-04   -3.4290750e-05   -1.2603004e-02   -2.1838719e-05   -9.2230439e+02    1.0187187e-06    8.3463034e-07    7.7673554e-04   -2.1873000e-06    4.8094653e+01
   2.6437195e+01    3.2882607e+00    1.4577317e-01    9.1502204e+01    0.0000000e+00    2.3773293e-05    6.9321006e+02    8.3133938e+02    6.5170986e+02    4.6000000e+02    4.6000000e+02    4.6000000e+02    5.7867958e+06    6.8179859e+02    1.8607304e+03    1.1430566e-02    1.1511900e+01    6.4460835e+04   -6.4266731e-03    0.0000000e+00    3.6206645e-04   -4.6179667e-05   -1.2658346e-02   -5.1344039e-05   -9.2338610e+02    1.0851625e-06    7.7260889e-07    7.8013483e-04   -2.9678757e-06    4.8079548e+01
   2.6540592e+01    3.2955085e+00    1.4675156e-01    9.2892314e+01    0.0000000e+00    2.3806647e-05    6.9237384e+02    8.3525604e+02    6.5068427e+02    4.6000000e+02    4.6000000e+02    4.6000000e+02    5.7589407e+06    6.8094513e+02    1.8583690e+03    1.1464875e-02    1.1543901e+01    6.4343101e+04   -7.4008767e-03    0.0000000e+00    3.6551580e-04   -4.5739836e-05   -1.2716835e-02   -7.8247996e-05   -9.2446749e+02    5.5619726e-07    7.2999636e-07    7.8373458e-04   -2.9405790e-06    4.8003776e+01
   2.6644019e+01    3.3016810e+00    1.4775260e-01    9.4636198e+01    0.0000000e+00    2.3813770e-05    6.9154317e+02    8.3905522e+02    6.4967145e+02    4.6000000e+02    4.6000000e+02    4.6000000e+02    5.7311651e+06    6.8032160e+02    1.8567720e+03    1.1499312e-02    1.1575870e+01    6.4225106e+04   -6.7363121e-03    0.0000000e+00    3.7053490e-04   -4.9613044e-05   -1.2775887e-02   -6.5082233e-05   -9.2554449e+02   -3.7095731e-08    6.6909350e-07    7.8736319e-04   -3.1966900e-06    4.7880583e+01
   2.6747469e+01    3.3113791e+00    1.4877661e-01    9.6416466e+01    0.0000000e+00    2.3821447e-05    6.9071182e+02    8.4317929e+02    6.4866455e+02    4.6000000e+02    4.6000000e+02    4.6000000e+02    5.7032960e+06    6.7972667e+02    1.8552412e+03    1.1533874e-02    1.1607817e+01    6.4104889e+04   -9.0070071e-03    0.0000000e+00    3.7436787e-04   -5.3195964e-05   -1.2836945e-02   -1.3804474e-04   -9.2657274e+02    1.9229246e-06    6.0757196e-07    7.9113758e-04   -3.4328803e-06    4.7759734e+01
   2.6850938e+01    3.3302065e+00    1.4982768e-01    9.8156032e+01    0.0000000e+00    2.3843657e-05    6.8989575e+02    8.4707321e+02    6.4767541e+02    4.6000000e+02    4.6000000e+02    4.6000000e+02    5.6757878e+06    6.7909623e+02    1.8537752e+03    1.1568561e-02    1.1639750e+01    6.3987556e+04   -6.3183883e-03    0.0000000e+00    3.7673101e-04   -5.3679525e-05   -1.2902283e-02   -6.2421489e-05   -9.2764913e+02    3.3291765e-07    5.7324323e-07    7.9517132e-04   -3.4657456e-06    4.7667909e+01
   2.6902691e+01    3.3397669e+00    1.5035196e-01    9.8586376e+01    0.0000000e+00    2.3902974e-05    6.8948968e+02    8.4900962e+02    6.4719400e+02    4.6000000e+02    4.6000000e+02    4.6000000e+02    5.6621333e+06    6.7841298e+02    1.8519308e+03    1.1585941e-02    1.1655713e+01    6.3929524e+04   -5.4067672e-03    0.0000000e+00    3.7807241e-04   -5.4855520e-05   -1.2934370e-02   -5.2746341e-05   -9.2820184e+02   -7.3953397e-07    5.2816539e-07    7.9715208e-04   -3.5417922e-06    4.7712701e+01
   2.7006222e+01    3.3560205e+00    1.5143000e-01    1.0068191e+02    0.0000000e+00    2.3897482e-05    6.8868792e+02    8.5284780e+02    6.4625102e+02    4.6000000e+02    4.6000000e+02    4.6000000e+02    5.6349659e+06    6.7803670e+02    1.8512645e+03    1.1620826e-02    1.1687615e+01    6.3814347e+04   -7.7337444e-03    0.0000000e+00    3.8084097e-04   -5.7369044e-05   -1.3001262e-02   -6.9003213e-05   -9.2932644e+02   -2.1541347e-06    4.9610666e-07    8.0128306e-04   -3.7075054e-06    4.7565933e+01
   2.7109795e+01    3.3664948e+00    1.5253435e-01    1.0212716e+02    0.0000000e+00    2.3949648e-05    6.8789597e+02    8.5664238e+02    6.4532912e+02    4.6000000e+02    4.6000000e+02    4.6000000e+02    5.6079909e+06    6.7730813e+02    1.8496063e+03    1.1655842e-02    1.1719518e+01    6.3700228e+04   -6.5666127e-03    0.0000000e+00    3.8356146e-04   -5.9137731e-05   -1.3070277e-02   -7.2173914e-05   -9.3046933e+02   -2.6570306e-06    4.6100661e-07    8.0554132e-04   -3.8236287e-06    4.7525404e+01
   2.7213400e+01    3.3732433e+00    1.5366034e-01    1.0385649e+02    0.0000000e+00    2.3988826e-05    6.8711242e+02    8.6040655e+02    6.4442313e+02    4.6000000e+02    4.6000000e+02    4.6000000e+02    5.5811810e+06    6.7669672e+02    1.8484216e+03    1.1690986e-02    1.1751400e+01    6.3586844e+04   -4.9661726e-03    0.0000000e+00    3.8807356e-04   -6.0942053e-05   -1.3136898e-02   -5.9127492e-05   -9.3161769e+02   -1.9587929e-06    4.1994134e-07    8.0965239e-04   -3.9444560e-06    4.7462178e+01
   2.7317048e+01    3.3778694e+00    1.5478688e-01    1.0551031e+02    0.0000000e+00    2.4039785e-05    6.8633783e+02    8.6411235e+02    6.4353202e+02    4.6000000e+02    4.6000000e+02    4.6000000e+02    5.5544589e+06    6.7597783e+02    1.8470294e+03    1.1726261e-02    1.1783277e+01    6.3473337e+04   -7.5172734e-03    0.0000000e+00    3.9121320e-04   -6.2684412e-05   -1.3206165e-02   -6.5914629e-05   -9.3276416e+02   -2.4521729e-06    3.7422786e-07    8.1391669e-04   -4.0617578e-06    4.7420456e+01
   2.7420728e+01    3.3819941e+00    1.5592897e-01    1.0703187e+02    0.0000000e+00    2.4099700e-05    6.8557293e+02    8.6777941e+02    6.4265512e+02    4.6000000e+02    4.6000000e+02    4.6000000e+02    5.5277924e+06    6.7521285e+02    1.8456090e+03    1.1761664e-02    1.1815144e+01    6.3359324e+04   -5.7801862e-03    0.0000000e+00    3.9302599e-04   -6.5767041e-05   -1.3276195e-02   -5.6258197e-05   -9.3389918e+02   -1.7721922e-06    3.3780705e-07    8.1824265e-04   -4.2642790e-06    4.7392615e+01
   2.7524436e+01    3.3895467e+00    1.5708061e-01    1.0846151e+02    0.0000000e+00    2.4173842e-05    6.8481337e+02    8.7139977e+02    6.4179289e+02    4.6000000e+02    4.6000000e+02    4.6000000e+02    5.5012788e+06    6.7434598e+02    1.8439582e+03    1.1797193e-02    1.1846992e+01    6.3245900e+04   -3.6602223e-03    0.0000000e+00    3.9299435e-04   -6.6947548e-05   -1.3355205e-02   -4.0655637e-05   -9.3503668e+02   -2.0267885e-06    2.8489498e-07    8.2311275e-04   -4.3408831e-06    4.7390414e+01
   2.7628194e+01    3.3958150e+00    1.5822175e-01    1.1047956e+02    0.0000000e+00    2.4197885e-05    6.8406036e+02    8.7545359e+02    6.4084386e+02    4.6000000e+02    4.6000000e+02    4.6000000e+02    5.4747328e+06    6.7373943e+02    1.8433282e+03    1.1832856e-02    1.1878828e+01    6.3130982e+04   -6.5481043e-03    0.0000000e+00    3.9482652e-04   -6.9163566e-05   -1.3430182e-02   -6.2735944e-05   -9.3616497e+02   -3.7007238e-06    2.3898125e-07    8.2772713e-04   -4.4865731e-06    4.7296885e+01
   2.7731985e+01    3.4024592e+00    1.5935183e-01    1.1191862e+02    0.0000000e+00    2.4272804e-05    6.8331077e+02    8.7948565e+02    6.3981208e+02    4.6000000e+02    4.6000000e+02    4.6000000e+02    5.4482968e+06    6.7271600e+02    1.8414335e+03    1.1868647e-02    1.1910662e+01    6.3016169e+04   -6.1542926e-03    0.0000000e+00    3.9527507e-04   -7.0142079e-05   -1.3503868e-02   -6.8974172e-05   -9.3728891e+02   -3.7707844e-06    2.0223397e-07    8.3226809e-04   -4.5501887e-06    4.7288274e+01
   2.7835823e+01    3.4121267e+00    1.6052340e-01    1.1378177e+02    0.0000000e+00    2.4313556e-05    6.8256639e+02    8.8341945e+02    6.3878990e+02    4.6000000e+02    4.6000000e+02    4.6000000e+02    5.4218052e+06    6.7201877e+02    1.8405511e+03    1.1904570e-02    1.1942487e+01    6.2899557e+04   -1.2279670e-02    0.0000000e+00    3.9681940e-04   -7.1988941e-05   -1.3583833e-02   -1.6627370e-04   -9.3837441e+02   -4.1595540e-06    1.5134250e-07    8.3718864e-04   -4.6722499e-06    4.7218111e+01
   2.7939706e+01    3.4308002e+00    1.6173092e-01    1.1548269e+02    0.0000000e+00    2.4373344e-05    6.8183676e+02    8.8726375e+02    6.3777517e+02    4.6000000e+02    4.6000000e+02    4.6000000e+02    5.3956184e+06    6.7127553e+02    1.8396337e+03    1.1940625e-02    1.1974310e+01    6.2785353e+04   -7.7834729e-03    0.0000000e+00    3.9744802e-04   -7.3168025e-05   -1.3666815e-02   -1.2184700e-04   -9.3949162e+02   -5.0161657e-06    1.0398291e-07    8.4230078e-04   -4.7490026e-06    4.7182540e+01
   2.8043627e+01    3.4523887e+00    1.6295757e-01    1.1751673e+02    0.0000000e+00    2.4405263e-05    6.8111497e+02    8.9100313e+02    6.3679092e+02    4.6000000e+02    4.6000000e+02    4.6000000e+02    5.3696906e+06    6.7076262e+02    1.8395018e+03    1.1976810e-02    1.2006137e+01    6.2673001e+04   -5.4218025e-03    0.0000000e+00    3.9721646e-04   -7.4730497e-05   -1.3752752e-02   -5.5586930e-05   -9.4065420e+02   -4.3084459e-06    8.2520138e-08    8.4760916e-04   -4.8502208e-06    4.7097625e+01
   2.8147593e+01    3.4665271e+00    1.6420734e-01    1.1913297e+02    0.0000000e+00    2.4486984e-05    6.8040255e+02    8.9472516e+02    6.3583903e+02    4.6000000e+02    4.6000000e+02    4.6000000e+02    5.3439526e+06    6.6992564e+02    1.8384681e+03    1.2013126e-02    1.2037969e+01    6.2561722e+04   -8.0153889e-03    0.0000000e+00    3.9827016e-04   -7.5800481e-05   -1.3839319e-02   -5.2609807e-05   -9.4184696e+02   -4.1703115e-06    5.1727362e-08    8.5295296e-04   -4.9206479e-06    4.7102596e+01
   2.8241170e+01    3.4721871e+00    1.6535467e-01    1.2109983e+02    0.0000000e+00    2.4522610e-05    6.7976896e+02    8.9789416e+02    6.3499836e+02    4.6000000e+02    4.6000000e+02    4.6000000e+02    5.3209384e+06    6.6947743e+02    1.8385527e+03    1.2045912e-02    1.2066616e+01    6.2462302e+04   -1.0674129e-03    0.0000000e+00    3.9742576e-04   -7.6024660e-05   -1.3921048e-02   -3.6659736e-05   -9.4292394e+02   -4.2141958e-06    3.2351853e-08    8.5799386e-04   -4.9329585e-06    4.7039504e+01
   2.8345201e+01    3.4758740e+00    1.6664886e-01    1.2358983e+02    0.0000000e+00    2.4560063e-05    6.7907164e+02    9.0131886e+02    6.3407599e+02    4.6000000e+02    4.6000000e+02    4.6000000e+02    5.2954634e+06    6.6899587e+02    1.8388071e+03    1.2082472e-02    1.2098455e+01    6.2351914e+04   -6.4921416e-03    0.0000000e+00    3.9868799e-04   -7.5746006e-05   -1.4013180e-02   -7.2113648e-05   -9.4411974e+02   -4.2807351e-06   -3.7576199e-09    8.6366258e-04   -4.9135760e-06    4.6967198e+01
   2.8423247e+01    3.4777605e+00    1.6763901e-01    1.2502325e+02    0.0000000e+00    2.4611783e-05    6.7855226e+02    9.0385887e+02    6.3339360e+02    4.6000000e+02    4.6000000e+02    4.6000000e+02    5.2763920e+06    6.6841398e+02    1.8383465e+03    1.2109972e-02    1.2122351e+01    6.2268758e+04   -1.1999271e-02    0.0000000e+00    4.0082084e-04   -7.6176352e-05   -1.4082374e-02   -9.0163856e-05   -9.4501186e+02   -4.0858545e-06   -3.5741050e-08    8.6791718e-04   -4.9430532e-06    4.6975655e+01
   2.8547267e+01    3.4820406e+00    1.6922657e-01    1.2797078e+02    0.0000000e+00    2.4657623e-05    6.7773802e+02    9.0778908e+02    6.3232327e+02    4.6000000e+02    4.6000000e+02    4.6000000e+02    5.2462220e+06    6.6796343e+02    1.8392500e+03    1.2153815e-02    1.2160323e+01    6.2136865e+04   -3.4892475e-03    0.0000000e+00    3.9920600e-04   -7.4047642e-05   -1.4193929e-02   -5.1154777e-05   -9.4641268e+02   -4.6792577e-06   -8.3755530e-08    8.7479943e-04   -4.8004484e-06    4.6863863e+01
   2.8651406e+01    3.4924510e+00    1.7057582e-01    1.3072693e+02    0.0000000e+00    2.4668445e-05    6.7706506e+02    9.1086021e+02    6.3144556e+02    4.6000000e+02    4.6000000e+02    4.6000000e+02    5.2210974e+06    6.6772770e+02    1.8406368e+03    1.2190753e-02    1.2192225e+01    6.2027225e+04   -4.6728069e-03    0.0000000e+00    4.0124932e-04   -7.4877002e-05   -1.4289553e-02   -3.6661871e-05   -9.4760613e+02   -3.5773740e-06   -1.1378569e-07    8.8068792e-04   -4.8526296e-06    4.6743049e+01
   2.8703490e+01    3.4967021e+00    1.7125213e-01    1.3196838e+02    0.0000000e+00    2.4695342e-05    6.7672994e+02    9.1243533e+02    6.3101555e+02    4.6000000e+02    4.6000000e+02    4.6000000e+02    5.2085510e+06    6.6744794e+02    1.8409488e+03    1.2209259e-02    1.2208187e+01    6.1972108e+04   -8.7699743e-03    0.0000000e+00    4.0278261e-04   -7.4841597e-05   -1.4334792e-02   -5.8070070e-05   -9.4820519e+02   -4.0855951e-06   -1.4950876e-07    8.8347186e-04   -4.8501748e-06    4.6724486e+01
   2.8807690e+01    3.5075577e+00    1.7257250e-01    1.3441142e+02    0.0000000e+00    2.4728111e-05    6.7606783e+02    9.1905410e+02    6.3016954e+02    4.6000000e+02    4.6000000e+02    4.6000000e+02    5.1836184e+06    6.6693030e+02    1.8415404e+03    1.2246394e-02    1.2240133e+01    6.1863046e+04   -4.3065337e-03    0.0000000e+00    4.0180384e-04   -7.2559861e-05   -1.4426213e-02   -4.2517463e-05   -9.4941336e+02   -4.3876866e-06   -2.0541402e-07    8.8911151e-04   -4.6959947e-06    4.6631808e+01
   2.8911935e+01    3.5173006e+00    1.7390812e-01    1.3785432e+02    0.0000000e+00    2.4759818e-05    6.7541528e+02    9.2566709e+02    6.2933808e+02    4.6000000e+02    4.6000000e+02    4.6000000e+02    5.1587930e+06    6.6637908e+02    1.8426107e+03    1.2283660e-02    1.2272101e+01    6.1754120e+04   -5.2611555e-03    0.0000000e+00    4.0165562e-04   -7.0423281e-05   -1.4518025e-02   -5.3679328e-05   -9.5062982e+02   -4.7448954e-06   -2.5883272e-07    8.9477434e-04   -4.5507762e-06    4.6554583e+01
   2.9016219e+01    3.5296825e+00    1.7523316e-01    1.3994687e+02    0.0000000e+00    2.4819268e-05    6.7475379e+02    9.2273428e+02    6.2832307e+02    4.6000000e+02    4.6000000e+02    4.6000000e+02    5.1338432e+06    6.6572153e+02    1.8426300e+03    1.2321056e-02    1.2304091e+01    6.1642540e+04   -1.5956423e-02    0.0000000e+00    4.0236821e-04   -6.7549724e-05   -1.4607447e-02   -2.4422347e-04   -9.5178891e+02   -4.0565618e-06   -3.0432662e-07    9.0027891e-04   -4.3590535e-06    4.6511058e+01
   2.9120534e+01    3.5450291e+00    1.7658588e-01    1.4234762e+02    0.0000000e+00    2.4865206e-05    6.7410303e+02    9.2295615e+02    6.2732319e+02    4.6000000e+02    4.6000000e+02    4.6000000e+02    5.1092019e+06    6.6519027e+02    1.8431927e+03    1.2358577e-02    1.2336095e+01    6.1533501e+04   -7.4620415e-03    0.0000000e+00    4.0095333e-04   -6.5309709e-05   -1.4697134e-02   -9.5286850e-05   -9.5299889e+02   -4.2614972e-06   -3.4675558e-07    9.0581954e-04   -4.2077457e-06    4.6448159e+01
   2.9224886e+01    3.5564509e+00    1.7796213e-01    1.4460879e+02    0.0000000e+00    2.4917235e-05    6.7346147e+02    9.2540923e+02    6.2635161e+02    4.6000000e+02    4.6000000e+02    4.6000000e+02    5.0846998e+06    6.6466100e+02    1.8438100e+03    1.2396227e-02    1.2368121e+01    6.1424966e+04   -5.0896635e-03    0.0000000e+00    3.9855314e-04   -6.2654138e-05   -1.4786202e-02   -4.5405505e-05   -9.5422416e+02   -4.9621956e-06   -3.3903743e-07    9.1134120e-04   -4.0256228e-06    4.6392327e+01
   2.9329271e+01    3.5630042e+00    1.7936478e-01    1.4657838e+02    0.0000000e+00    2.5005577e-05    6.7283256e+02    9.2752396e+02    6.2540063e+02    4.6000000e+02    4.6000000e+02    4.6000000e+02    5.0603532e+06    6.6391561e+02    1.8439392e+03    1.2434004e-02    1.2400172e+01    6.1317137e+04   -4.8404788e-03    0.0000000e+00    3.9667671e-04   -6.4136003e-05   -1.4868304e-02   -5.7938763e-05   -9.5545764e+02   -4.5985627e-06   -1.3990263e-07    9.1643992e-04   -4.1158054e-06    4.6398568e+01
   2.9433694e+01    3.5687210e+00    1.8078006e-01    1.4845423e+02    0.0000000e+00    2.5107759e-05    6.7220800e+02    9.2971666e+02    6.2446595e+02    4.6000000e+02    4.6000000e+02    4.6000000e+02    5.0361738e+06    6.6309761e+02    1.8438801e+03    1.2471908e-02    1.2432244e+01    6.1210179e+04   -6.6742628e-03    0.0000000e+00    3.9755214e-04   -7.2525083e-05   -1.4953619e-02   -6.4035663e-05   -9.5670030e+02   -4.8783865e-06    1.8218527e-08    9.2172142e-04   -4.6734218e-06    4.6429006e+01
   2.9538164e+01    3.5764498e+00    1.8223172e-01    1.5060539e+02    0.0000000e+00    2.5187356e-05    6.7160615e+02    9.3147008e+02    6.2354834e+02    4.6000000e+02    4.6000000e+02    4.6000000e+02    5.0121806e+06    6.6249198e+02    1.8447236e+03    1.2509945e-02    1.2464328e+01    6.1104350e+04   -7.3216951e-03    0.0000000e+00    3.9780854e-04   -8.0096629e-05   -1.5049933e-02   -8.2341982e-05   -9.5795363e+02   -4.8075435e-06    5.4618506e-08    9.2767015e-04   -5.1777106e-06    4.6416089e+01
   2.9642678e+01    3.5845381e+00    1.8370768e-01    1.5322627e+02    0.0000000e+00    2.5217891e-05    6.7101821e+02    9.3347735e+02    6.2264950e+02    4.6000000e+02    4.6000000e+02    4.6000000e+02    4.9882948e+06    6.6225413e+02    1.8468365e+03    1.2548111e-02    1.2496453e+01    6.0998691e+04   -4.8128641e-03    0.0000000e+00    3.9715418e-04   -8.6700078e-05   -1.5149407e-02   -5.4220050e-05   -9.5921235e+02   -2.9202642e-06    3.0738797e-08    9.3381844e-04   -5.6175298e-06    4.6314957e+01
   2.9747236e+01    3.5925210e+00    1.8520925e-01    1.5621833e+02    0.0000000e+00    2.5230581e-05    6.7043985e+02    9.3517998e+02    6.2176982e+02    4.6000000e+02    4.6000000e+02    4.6000000e+02    4.9645143e+06    6.6212893e+02    1.8494260e+03    1.2586408e-02    1.2528627e+01    6.0893176e+04   -2.2566295e-03    0.0000000e+00    3.9611959e-04   -9.1415106e-05   -1.5253186e-02   -3.5165283e-05   -9.6047663e+02   -2.0639875e-06   -3.2250610e-10    9.4023243e-04   -5.9303371e-06    4.6182804e+01
   2.9851835e+01    3.5983188e+00    1.8672654e-01    1.5854701e+02    0.0000000e+00    2.5312761e-05    6.6986553e+02    9.3660397e+02    6.2090773e+02    4.6000000e+02    4.6000000e+02    4.6000000e+02    4.9407717e+06    6.6151567e+02    1.8506661e+03    1.2624834e-02    1.2560855e+01    6.0786974e+04   -4.3389868e-03    0.0000000e+00    3.9550479e-04   -9.5309645e-05   -1.5356699e-02   -4.1619016e-05   -9.6173584e+02   -1.2316002e-06   -2.8479595e-08    9.4663086e-04   -6.1899369e-06    4.6168987e+01
   2.9904146e+01    3.6006186e+00    1.8746440e-01    1.5967370e+02    0.0000000e+00    2.5356806e-05    6.6958264e+02    9.3744801e+02    6.2048288e+02    4.6000000e+02    4.6000000e+02    4.6000000e+02    4.9289500e+06    6.6111207e+02    1.8511210e+03    1.2644083e-02    1.2576981e+01    6.0733990e+04   -3.8273024e-03    0.0000000e+00    3.9455823e-04   -9.6755317e-05   -1.5406313e-02   -4.5239542e-05   -9.6236483e+02   -1.4316292e-06   -4.4412978e-08    9.4969699e-04   -6.2852295e-06    4.6164590e+01
   3.0008800e+01    3.6053145e+00    1.8896424e-01    1.6218159e+02    0.0000000e+00    2.5424129e-05    6.6902497e+02    9.3889415e+02    6.1964116e+02    4.6000000e+02    4.6000000e+02    4.6000000e+02    4.9053197e+06    6.6047486e+02    1.8526486e+03    1.2682703e-02    1.2609257e+01    6.0627435e+04   -3.0865511e-03    0.0000000e+00    3.9331822e-04   -9.9509484e-05   -1.5506356e-02   -2.1085178e-05   -9.6361244e+02   -1.0877902e-06   -7.7992347e-08    9.5588221e-04   -6.4682029e-06    4.6118811e+01
   3.0113484e+01    3.6158821e+00    1.9053302e-01    1.6456627e+02    0.0000000e+00    2.5517931e-05    6.6847162e+02    9.4009264e+02    6.1880229e+02    4.6000000e+02    4.6000000e+02    4.6000000e+02    4.8815889e+06    6.5978017e+02    1.8540736e+03    1.2721448e-02    1.2641571e+01    6.0518444e+04   -1.2526247e-02    0.0000000e+00    3.9221877e-04   -1.0199587e-04   -1.5610533e-02   -2.0363745e-04   -9.6479798e+02   -7.8321273e-07   -1.1885579e-07    9.6231695e-04   -6.6328329e-06    4.6119362e+01
   3.0218216e+01    3.6338826e+00    1.9212800e-01    1.6743272e+02    0.0000000e+00    2.5584543e-05    6.6793732e+02    9.4119119e+02    6.1782158e+02    4.6000000e+02    4.6000000e+02    4.6000000e+02    4.8582038e+06    6.5929582e+02    1.8564821e+03    1.2760324e-02    1.2673929e+01    6.0412595e+04   -7.3909172e-03    0.0000000e+00    3.9003913e-04   -1.0441618e-04   -1.5716115e-02   -1.0838011e-04   -9.6604554e+02   -4.6116182e-07   -1.4946440e-07    9.6885704e-04   -6.7944576e-06    4.6079734e+01
   3.0322993e+01    3.6511534e+00    1.9372547e-01    1.7204039e+02    0.0000000e+00    2.5609638e-05    6.6741190e+02    9.4237428e+02    6.1685242e+02    4.6000000e+02    4.6000000e+02    4.6000000e+02    4.8350415e+06    6.5906938e+02    1.8602646e+03    1.2799330e-02    1.2706353e+01    6.0308361e+04   -6.0048085e-03    0.0000000e+00    3.8743425e-04   -1.0539024e-04   -1.5822433e-02   -3.9414876e-05   -9.6733237e+02   -1.3060342e-06   -1.6428288e-07    9.7545485e-04   -6.8601973e-06    4.5993239e+01
   3.0427812e+01    3.6621000e+00    1.9531790e-01    1.7463922e+02    0.0000000e+00    2.5682266e-05    6.6689687e+02    9.3765430e+02    6.1590853e+02    4.6000000e+02    4.6000000e+02    4.6000000e+02    4.8120837e+06    6.5859977e+02    1.8626819e+03    1.2838466e-02    1.2738853e+01    6.0205527e+04   -2.6664356e-03    0.0000000e+00    3.8474207e-04   -1.0912951e-04   -1.5924623e-02   -3.3281063e-06   -9.6864409e+02   -1.4352208e-06   -1.6162533e-07    9.8179600e-04   -7.1045435e-06    4.5959658e+01
   3.0532660e+01    3.6686129e+00    1.9694039e-01    1.7742231e+02    0.0000000e+00    2.5744770e-05    6.6639235e+02    9.3883247e+02    6.1498233e+02    4.6000000e+02    4.6000000e+02    4.6000000e+02    4.7892709e+06    6.5823142e+02    1.8654744e+03    1.2877725e-02    1.2771402e+01    6.0103339e+04   -7.2501629e-03    0.0000000e+00    3.8201395e-04   -1.1013418e-04   -1.6030553e-02   -8.6569245e-05   -9.6996562e+02   -1.6567678e-06   -1.4613117e-07    9.8835984e-04   -7.1705304e-06    4.5905490e+01
   3.0637558e+01    3.6717534e+00    1.9859515e-01    1.8003091e+02    0.0000000e+00    2.5831954e-05    6.6590157e+02    9.4041242e+02    6.1407066e+02    4.6000000e+02    4.6000000e+02    4.6000000e+02    4.7665297e+06    6.5772382e+02    1.8680953e+03    1.2917117e-02    1.2804020e+01    6.0000923e+04   -4.9688314e-03    0.0000000e+00    3.7919909e-04   -1.1019482e-04   -1.6134771e-02   -3.6612007e-05   -9.7128089e+02   -2.4072969e-06   -1.8181360e-07    9.9481853e-04   -7.1758260e-06    4.5892318e+01
   3.0742498e+01    3.6737745e+00    2.0026714e-01    1.8284210e+02    0.0000000e+00    2.5906688e-05    6.6541684e+02    9.4790292e+02    6.1317280e+02    4.6000000e+02    4.6000000e+02    4.6000000e+02    4.7438496e+06    6.5728853e+02    1.8710364e+03    1.2956637e-02    1.2836698e+01    5.9898128e+04   -5.3665929e-03    0.0000000e+00    3.7524624e-04   -1.1066611e-04   -1.6239398e-02   -4.9449168e-05   -9.7258408e+02   -1.8614836e-06   -2.1390940e-07    1.0013084e-03   -7.2086218e-06    4.5854822e+01
   3.0847476e+01    3.6779623e+00    2.0195934e-01    1.8541945e+02    0.0000000e+00    2.6006696e-05    6.6494278e+02    9.5601866e+02    6.1228987e+02    4.6000000e+02    4.6000000e+02    4.6000000e+02    4.7212787e+06    6.5669740e+02    1.8737074e+03    1.2996284e-02    1.2869441e+01    5.9795554e+04   -1.6335492e-03    0.0000000e+00    3.7048823e-04   -1.1123144e-04   -1.6345947e-02   -3.1540763e-05   -9.7388288e+02   -1.6048824e-06   -2.2946174e-07    1.0079218e-03   -7.2455821e-06    4.5858845e+01
   3.0952505e+01    3.6837954e+00    2.0362658e-01    1.8814613e+02    0.0000000e+00    2.6092051e-05    6.6447857e+02    9.5956577e+02    6.1142418e+02    4.6000000e+02    4.6000000e+02    4.6000000e+02    4.6987509e+06    6.5608901e+02    1.8765559e+03    1.3036064e-02    1.2902249e+01    5.9692390e+04   -5.7705827e-03    0.0000000e+00    3.6643201e-04   -1.1264304e-04   -1.6447466e-02   -7.2465851e-05   -9.7517732e+02   -1.5608259e-06   -2.4605236e-07    1.0142242e-03   -7.3407021e-06    4.5832926e+01
   3.1005029e+01    3.6879782e+00    2.0447009e-01    1.8945523e+02    0.0000000e+00    2.6142999e-05    6.6425253e+02    9.6124970e+02    6.1099874e+02    4.6000000e+02    4.6000000e+02    4.6000000e+02    4.6875570e+06    6.5575212e+02    1.8779457e+03    1.3055990e-02    1.2918675e+01    5.9641205e+04   -4.8027123e-03    0.0000000e+00    3.6386509e-04   -1.1369450e-04   -1.6499555e-02   -5.1165977e-05   -9.7582864e+02   -1.7630155e-06   -2.6403108e-07    1.0174616e-03   -7.4107572e-06    4.5832444e+01
   3.1110105e+01    3.6973765e+00    2.0612011e-01    1.9324717e+02    0.0000000e+00    2.6179055e-05    6.6380615e+02    9.6453522e+02    6.1016019e+02    4.6000000e+02    4.6000000e+02    4.6000000e+02    4.6652304e+06    6.5532857e+02    1.8817252e+03    1.3095958e-02    1.2951581e+01    5.9538847e+04   -6.9232686e-03    0.0000000e+00    3.6006153e-04   -1.1476936e-04   -1.6600718e-02   -7.1587092e-05   -9.7713405e+02   -2.1649520e-06   -2.8642992e-07    1.0237315e-03   -7.4834724e-06    4.5722883e+01
   3.1215223e+01    3.7106431e+00    2.0784892e-01    1.9622149e+02    0.0000000e+00    2.6247727e-05    6.6336532e+02    9.6769139e+02    6.0932952e+02    4.6000000e+02    4.6000000e+02    4.6000000e+02    4.6428488e+06    6.5489985e+02    1.8854394e+03    1.3136056e-02    1.2984568e+01    5.9434627e+04   -9.5089620e-03    0.0000000e+00    3.5530713e-04   -1.1599444e-04   -1.6707576e-02   -1.6838499e-04   -9.7839431e+02   -3.3109761e-06   -3.1049224e-07    1.0303598e-03   -7.5647054e-06    4.5666686e+01
   3.1320380e+01    3.7274594e+00    2.0959666e-01    1.9906360e+02    0.0000000e+00    2.6330192e-05    6.6293977e+02    9.7228096e+02    6.0851756e+02    4.6000000e+02    4.6000000e+02    4.6000000e+02    4.6207749e+06    6.5442887e+02    1.8891192e+03    1.3176280e-02    1.3017629e+01    5.9333190e+04   -5.4881517e-03    0.0000000e+00    3.4991363e-04   -1.1731824e-04   -1.6817355e-02   -8.1225487e-05   -9.7971451e+02   -3.6135598e-06   -3.3330975e-07    1.0371827e-03   -7.6518771e-06    4.5632584e+01
   3.1425577e+01    3.7408482e+00    2.1137085e-01    2.0207968e+02    0.0000000e+00    2.6402400e-05    6.6252834e+02    9.8068017e+02    6.0758023e+02    4.6000000e+02    4.6000000e+02    4.6000000e+02    4.5988638e+06    6.5405618e+02    1.8933108e+03    1.3216632e-02    1.3050776e+01    5.9232687e+04   -5.3280456e-03    0.0000000e+00    3.4389480e-04   -1.1911837e-04   -1.6928847e-02   -5.0630477e-05   -9.8105970e+02   -4.7397099e-06   -3.7094081e-07    1.0441248e-03   -7.7709332e-06    4.5581230e+01
   3.1530826e+01    3.7488838e+00    2.1317573e-01    2.0504181e+02    0.0000000e+00    2.6495410e-05    6.6213229e+02    9.9102871e+02    6.0664448e+02    4.6000000e+02    4.6000000e+02    4.6000000e+02    4.5771394e+06    6.5359174e+02    1.8973845e+03    1.3257116e-02    1.3084013e+01    5.9133457e+04   -5.0495431e-03    0.0000000e+00    3.3796949e-04   -1.2001352e-04   -1.7041848e-02   -5.1973008e-05   -9.8242328e+02   -4.5082602e-06   -3.9804332e-07    1.0511549e-03   -7.8303335e-06    4.5563153e+01
   3.1636127e+01    3.7528244e+00    2.1499079e-01    2.0781016e+02    0.0000000e+00    2.6600846e-05    6.6174353e+02    1.0012519e+03    6.0572506e+02    4.6000000e+02    4.6000000e+02    4.6000000e+02    4.5555092e+06    6.5306478e+02    1.9013825e+03    1.3297732e-02    1.3117339e+01    5.9034319e+04   -4.6183286e-03    0.0000000e+00    3.3345763e-04   -1.2143625e-04   -1.7154683e-02   -2.4771456e-05   -9.8379113e+02   -4.5290085e-06   -4.2919957e-07    1.0581636e-03   -7.9257617e-06    4.5564792e+01
   3.1741483e+01    3.7567259e+00    2.1681290e-01    2.1232336e+02    0.0000000e+00    2.6621650e-05    6.6136730e+02    1.0104241e+03    6.0482047e+02    4.6000000e+02    4.6000000e+02    4.6000000e+02    4.5340200e+06    6.5303722e+02    1.9074783e+03    1.3338481e-02    1.3150760e+01    5.8935891e+04   -2.5537933e-03    0.0000000e+00    3.2683138e-04   -1.2235823e-04   -1.7267608e-02   -3.9395749e-05   -9.8515663e+02   -6.4729972e-06   -4.6760645e-07    1.0651895e-03   -7.9858869e-06    4.5444827e+01
   3.1846907e+01    3.7611288e+00    2.1861796e-01    2.1505840e+02    0.0000000e+00    2.6727811e-05    6.6099181e+02    1.0190299e+03    6.0393151e+02    4.6000000e+02    4.6000000e+02    4.6000000e+02    4.5125777e+06    6.5247244e+02    1.9115058e+03    1.3379368e-02    1.3184301e+01    5.8836975e+04   -4.6170711e-03    0.0000000e+00    3.2239231e-04   -1.2386519e-04   -1.7380444e-02   -3.2676135e-05   -9.8651815e+02   -6.2019289e-06   -4.6956529e-07    1.0722017e-03   -8.0884526e-06    4.5445827e+01
   3.1952370e+01    3.7665144e+00    2.2043672e-01    2.1801885e+02    0.0000000e+00    2.6813463e-05    6.6063848e+02    1.0267548e+03    6.0306017e+02    4.6000000e+02    4.6000000e+02    4.6000000e+02    4.4912283e+06    6.5204627e+02    1.9162796e+03    1.3420382e-02    1.3217934e+01    5.8738122e+04   -7.8116449e-03    0.0000000e+00    3.1676427e-04   -1.2494440e-04   -1.7490331e-02   -1.0547080e-04   -9.8787810e+02   -6.7813106e-06   -4.6034182e-07    1.0790420e-03   -8.1621878e-06    4.5411537e+01
   3.2005127e+01    3.7695347e+00    2.2129688e-01    2.1951249e+02    0.0000000e+00    2.6850783e-05    6.6046202e+02    1.0302790e+03    6.0263158e+02    4.6000000e+02    4.6000000e+02    4.6000000e+02    4.4805947e+06    6.5173204e+02    1.9184630e+03    1.3440930e-02    1.3234789e+01    5.8688776e+04   -7.3322810e-03    0.0000000e+00    3.1360078e-04   -1.2514905e-04   -1.7540589e-02   -9.4168992e-05   -9.8855942e+02   -7.1172427e-06   -4.5782062e-07    1.0821748e-03   -8.1770902e-06    4.5381698e+01
   3.2110669e+01    3.7766938e+00    2.2299046e-01    2.2146309e+02    0.0000000e+00    2.6961272e-05    6.6009714e+02    1.0315852e+03    6.0178663e+02    4.6000000e+02    4.6000000e+02    4.6000000e+02    4.4593755e+06    6.5095997e+02    1.9217541e+03    1.3482144e-02    1.3268557e+01    5.8589942e+04   -5.2783444e-03    0.0000000e+00    3.0766212e-04   -1.2654788e-04   -1.7641606e-02   -7.0675865e-05   -9.8991996e+02   -6.6013373e-06   -4.0488857e-07    1.0884697e-03   -8.2698027e-06    4.5373203e+01
   3.2216213e+01    3.7876760e+00    2.2480537e-01    2.2438259e+02    0.0000000e+00    2.7046904e-05    6.5974710e+02    1.0352739e+03    6.0094969e+02    4.6000000e+02    4.6000000e+02    4.6000000e+02    4.4380600e+06    6.5046887e+02    1.9264343e+03    1.3523471e-02    1.3302393e+01    5.8488618e+04   -1.0038686e-02    0.0000000e+00    3.0218331e-04   -1.2736220e-04   -1.7749729e-02   -1.7003065e-04   -9.9122262e+02   -5.6510330e-06   -4.1567044e-07    1.0951957e-03   -8.3248204e-06    4.5334240e+01
   3.2321769e+01    3.8044565e+00    2.2663516e-01    2.2757840e+02    0.0000000e+00    2.7117841e-05    6.5941519e+02    1.0364013e+03    6.0013054e+02    4.6000000e+02    4.6000000e+02    4.6000000e+02    4.4170925e+06    6.5009507e+02    1.9316574e+03    1.3564913e-02    1.3336317e+01    5.8390685e+04    6.2904303e-04    0.0000000e+00    2.9425163e-04   -1.2682148e-04   -1.7861950e-02   -2.2809723e-05   -9.9258476e+02   -5.8755603e-06   -4.2170831e-07    1.1021978e-03   -8.2890550e-06    4.5274418e+01
   3.2427373e+01    3.8160443e+00    2.2847284e-01    2.3028113e+02    0.0000000e+00    2.7226021e-05    6.5908728e+02    1.0375317e+03    5.9934012e+02    4.6000000e+02    4.6000000e+02    4.6000000e+02    4.3961646e+06    6.4949715e+02    1.9361325e+03    1.3606484e-02    1.3370349e+01    5.8292133e+04   -8.2320247e-03    0.0000000e+00    2.8968198e-04   -1.2825088e-04   -1.7972152e-02   -4.8918784e-05   -9.9396643e+02   -5.8280954e-06   -4.1325264e-07    1.1090667e-03   -8.3873313e-06    4.5269353e+01
   3.2533032e+01    3.8222965e+00    2.3033002e-01    2.3308176e+02    0.0000000e+00    2.7325839e-05    6.5877422e+02    1.0386496e+03    5.9849060e+02    4.6000000e+02    4.6000000e+02    4.6000000e+02    4.3754626e+06    6.4899794e+02    1.9410604e+03    1.3648188e-02    1.3404482e+01    5.8195455e+04   -3.1925214e-03    0.0000000e+00    2.8123921e-04   -1.2888336e-04   -1.8077910e-02   -3.2587490e-05   -9.9536315e+02   -5.7004247e-06   -4.3445479e-07    1.1156820e-03   -8.4297454e-06    4.5249440e+01
   3.2638688e+01    3.8271049e+00    2.3220272e-01    2.3580866e+02    0.0000000e+00    2.7436520e-05    6.5847294e+02    1.0397199e+03    5.9756802e+02    4.6000000e+02    4.6000000e+02    4.6000000e+02    4.3548684e+06    6.4844600e+02    1.9459788e+03    1.3690002e-02    1.3438702e+01    5.8098991e+04   -2.6472178e-03    0.0000000e+00    2.7440797e-04   -1.2917037e-04   -1.8191195e-02   -3.9250820e-05   -9.9676106e+02   -5.8220604e-06   -4.3781969e-07    1.1227453e-03   -8.4485836e-06    4.5246313e+01
   3.2744352e+01    3.8307956e+00    2.3408420e-01    2.3862589e+02    0.0000000e+00    2.7538122e-05    6.5818181e+02    1.0417350e+03    5.9666008e+02    4.6000000e+02    4.6000000e+02    4.6000000e+02    4.3343485e+06    6.4795366e+02    1.9511867e+03    1.3731929e-02    1.3473013e+01    5.8002327e+04   -6.1536722e-03    0.0000000e+00    2.6830614e-04   -1.2953096e-04   -1.8301385e-02   -5.6456414e-05   -9.9815238e+02   -5.6477272e-06   -4.5196978e-07    1.1296124e-03   -8.4746878e-06    4.5226107e+01
   3.2849050e+01    3.8349258e+00    2.3594714e-01    2.4218401e+02    0.0000000e+00    2.7585698e-05    6.5789633e+02    1.0425737e+03    5.9577635e+02    4.6000000e+02    4.6000000e+02    4.6000000e+02    4.3141256e+06    6.4775545e+02    1.9573883e+03    1.3773581e-02    1.3507108e+01    5.7906819e+04   -1.0866838e-03    0.0000000e+00    2.6078257e-04   -1.3096532e-04   -1.8409079e-02   -3.9688659e-05   -9.9952550e+02   -6.0312903e-06   -4.7769324e-07    1.1363354e-03   -8.5702760e-06    4.5128488e+01
   3.2901932e+01    3.8357889e+00    2.3688414e-01    2.4353483e+02    0.0000000e+00    2.7641759e-05    6.5775355e+02    1.0429578e+03    5.9533715e+02    4.6000000e+02    4.6000000e+02    4.6000000e+02    4.3038744e+06    6.4745855e+02    1.9598696e+03    1.3794648e-02    1.3524369e+01    5.7857581e+04   -1.0595475e-02    0.0000000e+00    2.5800031e-04   -1.3111419e-04   -1.8463369e-02   -1.1005291e-04   -1.0002119e+03   -6.2112783e-06   -4.7344958e-07    1.1397204e-03   -8.5838464e-06    4.5124898e+01
   3.3007723e+01    3.8419715e+00    2.3871600e-01    2.4622291e+02    0.0000000e+00    2.7749104e-05    6.5747643e+02    1.0437314e+03    5.9447115e+02    4.6000000e+02    4.6000000e+02    4.6000000e+02    4.2835642e+06    6.4678000e+02    1.9647951e+03    1.3836903e-02    1.3558968e+01    5.7760937e+04   -9.8870434e-03    0.0000000e+00    2.5063615e-04   -1.3132423e-04   -1.8565440e-02   -9.3159833e-05   -1.0015969e+03   -6.2193811e-06   -4.8119058e-07    1.1461005e-03   -8.6014803e-06    4.5107758e+01
   3.3113535e+01    3.8504713e+00    2.4053898e-01    2.4888716e+02    0.0000000e+00    2.7857520e-05    6.5721373e+02    1.0444538e+03    5.9362410e+02    4.6000000e+02    4.6000000e+02    4.6000000e+02    4.2634021e+06    6.4607554e+02    1.9698309e+03    1.3879276e-02    1.3593660e+01    5.7665113e+04   -3.8611140e-03    0.0000000e+00    2.4256312e-04   -1.3228267e-04   -1.8666099e-02   -5.0842833e-05   -1.0029887e+03   -6.2038277e-06   -5.0134480e-07    1.1523960e-03   -8.6658427e-06    4.5088905e+01
   3.3219372e+01    3.8634492e+00    2.4240127e-01    2.5176688e+02    0.0000000e+00    2.7953538e-05    6.5694672e+02    1.0459391e+03    5.9278695e+02    4.6000000e+02    4.6000000e+02    4.6000000e+02    4.2431555e+06    6.4551261e+02    1.9751265e+03    1.3921768e-02    1.3628451e+01    5.7566967e+04   -7.6963973e-03    0.0000000e+00    2.3595460e-04   -1.3209684e-04   -1.8770229e-02   -1.5487589e-04   -1.0043310e+03   -6.2540461e-06   -5.0361321e-07    1.1588891e-03   -8.6555838e-06    4.5051908e+01
[truncated: 241,741 more chars]
