# Supplementary material for: Research on combustion and emissions of heavy duty diesel engines under low-speed and low-load conditions in low temperature environments
Source: PLoS One. 2025 Feb 21;20(2):e0318933. doi: 10.1371/journal.pone.0318933 (PMC11844864; doi:10.1371/journal.pone.0318933)
Supplement: S1 File — (ZIP) [file pone.0318933.s001.zip › 1000rpm_30%/3-tigaojinqiwendu/Tin282K/bound3-wall.out]

# CONVERGE Release Build 2.3.20/  Jan 30, 2017        Run Date:Wed Aug 30 10:44:59 2023
# column       1                2                3                4                5                6                7                8                9               10               11               12               13               14               15               16               17               18               19               20               21               22               23               24               25               26               27               28               29               30 
#          Crank      Avg_Vel_Mag              TKE              EPS            OMEGA        Turb_Visc  Near_Wall_Avg_T  Near_Wall_Max_T  Near_Wall_Min_T       Wall_Avg_T       Wall_Max_T       Wall_Min_T         Avg_Pres          Avg_HTC     HT_xfer_Rate        Wall_Area      Tot_HT_xfer     Pres_Force_X     Pres_Force_Y     Pres_Force_Z     Visc_Force_X     Visc_Force_Y     Visc_Force_Z    Pres_Torque_X    Pres_Torque_Y    Pres_Torque_Z    Visc_Torque_X    Visc_Torque_Y    Visc_Torque_Z            Yplus 
#          (DEG)            (m/s)        (m^2/s^2)        (m^2/s^3)              1/s          (m^2/s)              (K)              (K)              (K)              (K)              (K)              (K)          (N/m^2)        (W/m^2-K)            (J/s)            (m^2)              (J)              (N)              (N)              (N)              (N)              (N)              (N)            (N m)            (N m)            (N m)            (N m)            (N m)            (N m)           (none) 
#
  -1.4600000e+02    2.5092163e-02    1.0800000e+01    1.1036913e+04    0.0000000e+00    8.9301055e-04    2.8180000e+02    2.8180000e+02    2.8180000e+02    4.9000000e+02    4.9000000e+02    4.9000000e+02    1.6847000e+05    1.9659087e+02   -5.1844224e+02    1.2666491e-02    0.0000000e+00   -3.5633267e-14    1.5898609e-13    2.1339237e+03    3.4588367e-10   -1.5432401e-09    0.0000000e+00    1.8001064e-07   -8.8027958e+01    6.2820040e-15    7.1651152e-26    1.6560257e-26   -6.0977916e-11    2.5104090e+02
  -1.4587230e+02    4.0185666e-02    1.0575867e+01    1.0713378e+04    0.0000000e+00    8.8219122e-04    2.8208605e+02    2.8226935e+02    2.8206980e+02    4.9000000e+02    4.9000000e+02    4.9000000e+02    1.6865582e+05    1.9499725e+02   -5.1353308e+02    1.2666491e-02   -1.0975726e-02   -3.5672581e-14    1.5916140e-13    2.1362774e+03   -5.3803189e-02    3.0973127e-04   -8.6563863e-20    1.5399171e-07   -8.8127095e+01    6.2890769e-15   -3.6086066e-20   -2.4949610e-18    9.5119925e-06    2.4823519e+02
  -1.4579372e+02    5.3148825e-02    1.0438440e+01    1.0515066e+04    0.0000000e+00    8.7562269e-04    2.8223610e+02    2.8251237e+02    2.8220987e+02    4.9000000e+02    4.9000000e+02    4.9000000e+02    1.6871916e+05    1.9396129e+02   -5.1043620e+02    1.2666491e-02   -1.7670738e-02   -3.5685983e-14    1.5922109e-13    2.1370796e+03   -6.2103953e-02   -1.3188339e-04   -2.6202274e-19    1.7024868e-07   -8.8161010e+01    6.2914933e-15   -1.2119085e-20   -2.8670490e-18   -2.6489472e-06    2.4646952e+02
  -1.4567094e+02    5.3995746e-02    1.0229950e+01    1.0216285e+04    0.0000000e+00    8.6559237e-04    2.8247568e+02    2.8289852e+02    2.8243384e+02    4.9000000e+02    4.9000000e+02    4.9000000e+02    1.6883361e+05    1.9238984e+02   -5.0571691e+02    1.2666491e-02   -2.8043272e-02   -3.5710177e-14    1.5932920e-13    2.1385294e+03   -7.0084147e-02    3.2343312e-05   -4.2458886e-19    1.5486551e-07   -8.8221463e+01    6.2958127e-15   -1.3154653e-20   -3.2237868e-18    3.0992983e-07    2.4378198e+02
  -1.4558567e+02    5.5521783e-02    1.0089369e+01    1.0016082e+04    0.0000000e+00    8.5879790e-04    2.8264237e+02    2.8316700e+02    2.8259016e+02    4.9000000e+02    4.9000000e+02    4.9000000e+02    1.6891706e+05    1.9132430e+02   -5.0251208e+02    1.2666491e-02   -3.5184398e-02   -3.5727815e-14    1.5940804e-13    2.1395864e+03   -7.2572721e-02   -3.6170891e-05   -5.8642393e-19    1.1334979e-07   -8.8265114e+01    6.2989320e-15   -6.9343772e-21   -3.3286647e-18   -4.2046536e-07    2.4195929e+02
  -1.4547909e+02    5.8541778e-02    9.9185439e+00    9.7743237e+03    0.0000000e+00    8.5049580e-04    2.8284880e+02    2.8350010e+02    2.8278470e+02    4.9000000e+02    4.9000000e+02    4.9000000e+02    1.6902102e+05    1.9001873e+02   -4.9858619e+02    1.2666491e-02   -4.4041068e-02   -3.5749800e-14    1.5950616e-13    2.1409032e+03   -7.3637178e-02    8.3027932e-06   -6.3063427e-19    1.0089247e-07   -8.8319107e+01    6.3027850e-15   -7.8278813e-21   -3.3744240e-18    1.1009523e-07    2.3972930e+02
  -1.4534587e+02    6.1886826e-02    9.7122254e+00    9.4845760e+03    0.0000000e+00    8.4039978e-04    2.8310496e+02    2.8391550e+02    2.8302832e+02    4.9000000e+02    4.9000000e+02    4.9000000e+02    1.6915015e+05    1.8842724e+02   -4.9379902e+02    1.2666491e-02   -5.5005609e-02   -3.5777124e-14    1.5962796e-13    2.1425388e+03   -7.2740865e-02    2.9834467e-06   -8.5806782e-19    1.7764325e-08   -8.8385720e+01    6.3075349e-15   -4.6401534e-21   -3.3235216e-18    9.2900096e-08    2.3701421e+02
  -1.4517933e+02    6.3538061e-02    9.4650699e+00    9.1407019e+03    0.0000000e+00    8.2820791e-04    2.8342004e+02    2.8442616e+02    2.8333451e+02    4.9000000e+02    4.9000000e+02    4.9000000e+02    1.6931141e+05    1.8649520e+02   -4.8799169e+02    1.2666491e-02   -6.8550099e-02   -3.5811242e-14    1.5978009e-13    2.1445815e+03   -7.0842563e-02    1.2011226e-06   -7.1580485e-19    2.1484533e-07   -8.8468636e+01    6.3134492e-15   -5.7579489e-21   -3.2454276e-18    6.0501521e-08    2.3372680e+02
  -1.4497117e+02    6.0313287e-02    9.1732573e+00    8.7389188e+03    0.0000000e+00    8.1370648e-04    2.8380761e+02    2.8505514e+02    2.8371330e+02    4.9000000e+02    4.9000000e+02    4.9000000e+02    1.6951226e+05    1.8418003e+02   -4.8102978e+02    1.2666491e-02   -8.5239172e-02   -3.5853726e-14    1.5996962e-13    2.1471255e+03   -6.8539555e-02    9.6550975e-07   -1.4542409e-18    1.8957955e-07   -8.8572109e+01    6.3208340e-15    2.3648006e-23   -3.1132263e-18    5.4178272e-08    2.2979487e+02
  -1.4471096e+02    5.1791986e-02    8.8320402e+00    8.2758082e+03    0.0000000e+00    7.9652661e-04    2.8428284e+02    2.8582772e+02    2.8416379e+02    4.9000000e+02    4.9000000e+02    4.9000000e+02    1.6976398e+05    1.8142388e+02   -4.7273974e+02    1.2666491e-02   -1.0574099e-01   -3.5906962e-14    1.6020721e-13    2.1503139e+03   -6.5789523e-02    9.2490068e-07   -1.6607644e-18    2.2628913e-07   -8.8702722e+01    6.3301573e-15    1.7714188e-21   -2.9781941e-18    5.4797626e-08    2.2512598e+02
  -1.4438570e+02    4.2801673e-02    8.4378101e+00    7.7499109e+03    0.0000000e+00    7.7636561e-04    2.8486346e+02    2.8677518e+02    2.8471565e+02    4.9000000e+02    4.9000000e+02    4.9000000e+02    1.7007598e+05    1.7816952e+02   -4.6295015e+02    1.2666491e-02   -1.3083757e-01   -3.5972948e-14    1.6050168e-13    2.1542658e+03   -6.2502973e-02    1.7780668e-06   -1.1064519e-18    1.8353701e-08   -8.8865984e+01    6.3418098e-15   -5.5513757e-22   -2.8380402e-18    7.2486311e-08    2.1963138e+02
  -1.4397912e+02    3.7570081e-02    7.9898526e+00    7.1643302e+03    0.0000000e+00    7.5305444e-04    2.8556860e+02    2.8793076e+02    2.8538383e+02    4.9000000e+02    4.9000000e+02    4.9000000e+02    1.7045766e+05    1.7437253e+02   -4.5152791e+02    1.2666491e-02   -1.6143429e-01   -3.6053675e-14    1.6086189e-13    2.1591004e+03   -5.9198552e-02    3.2226017e-06   -1.0500511e-18   -2.6383754e-07   -8.9066242e+01    6.3561013e-15    4.8869101e-23   -2.6846993e-18    1.2696947e-07    2.1324687e+02
  -1.4347090e+02    3.4844498e-02    7.4896175e+00    6.5263502e+03    0.0000000e+00    7.2644460e-04    2.8642301e+02    2.8932803e+02    2.8618619e+02    4.9000000e+02    4.9000000e+02    4.9000000e+02    1.7093330e+05    1.7000156e+02   -4.3837171e+02    1.2666491e-02   -1.9856582e-01   -3.6154282e-14    1.6131073e-13    2.1651251e+03   -5.5677764e-02    3.1890879e-06   -1.2454975e-18   -6.1658412e-10   -8.9315161e+01    6.3738637e-15    9.6864609e-22   -2.5230733e-18    1.6062790e-07    2.0592949e+02
  -1.4287090e+02    3.4474677e-02    6.9700842e+00    5.8748922e+03    0.0000000e+00    6.9896683e-04    2.8739917e+02    2.9093111e+02    2.8709585e+02    4.9000000e+02    4.9000000e+02    4.9000000e+02    1.7148339e+05    1.6530569e+02   -4.2422190e+02    1.2666491e-02   -2.4098801e-01   -3.6270631e-14    1.6182986e-13    2.1720928e+03   -5.2065108e-02    8.6706905e-06   -1.1027554e-18   -6.3880134e-07   -8.9602660e+01    6.3943812e-15   -8.2345982e-22   -2.3661206e-18    3.5904529e-07    1.9810454e+02
  -1.4227090e+02    3.1162724e-02    6.5132575e+00    5.2990468e+03    0.0000000e+00    6.7666626e-04    2.8835531e+02    2.9246263e+02    2.8800204e+02    4.9000000e+02    4.9000000e+02    4.9000000e+02    1.7209803e+05    1.6105171e+02   -4.1135840e+02    1.2666491e-02   -2.8212385e-01   -3.6400641e-14    1.6240982e-13    2.1798781e+03   -4.7455991e-02    3.8244102e-06   -9.2879756e-19    1.8430974e-06   -8.9923433e+01    6.4172692e-15   -2.6138755e-21   -2.1578793e-18    1.3900120e-07    1.9103328e+02
  -1.4167090e+02    3.1286776e-02    6.1090413e+00    4.8071209e+03    0.0000000e+00    6.5620084e-04    2.8929204e+02    2.9394560e+02    2.8889031e+02    4.9000000e+02    4.9000000e+02    4.9000000e+02    1.7274434e+05    1.5717934e+02   -3.9960732e+02    1.2666491e-02   -3.2208458e-01   -3.6537338e-14    1.6301980e-13    2.1880647e+03   -4.0345912e-02    7.7530101e-06   -4.3628966e-19    1.0710617e-06   -9.0261159e+01    6.4413728e-15   -6.4649124e-21   -1.8474154e-18    9.9246420e-07    1.8461058e+02
  -1.4107090e+02    3.3709534e-02    5.7492715e+00    4.3835945e+03    0.0000000e+00    6.3734632e-04    2.9020844e+02    2.9538391e+02    2.8975845e+02    4.9000000e+02    4.9000000e+02    4.9000000e+02    1.7341217e+05    1.5363782e+02   -3.8882551e+02    1.2666491e-02   -3.6096713e-01   -3.6678589e-14    1.6365005e-13    2.1965237e+03   -3.6780082e-02   -1.5132716e-04   -5.5077469e-19    5.3477764e-07   -9.0610226e+01    6.4662846e-15    2.8827609e-21   -1.6753171e-18   -1.2607500e-06    1.7875020e+02
  -1.4047090e+02    3.6640704e-02    5.4273109e+00    4.0163209e+03    0.0000000e+00    6.1991236e-04    2.9110286e+02    2.9677802e+02    2.9060596e+02    4.9000000e+02    4.9000000e+02    4.9000000e+02    1.7409438e+05    1.5038347e+02   -3.7889181e+02    1.2666491e-02   -3.9885631e-01   -3.6822884e-14    1.6429385e-13    2.2051648e+03   -3.4416255e-02   -1.0354325e-04   -3.9604352e-19    4.2123433e-07   -9.0966737e+01    6.4917265e-15   -4.6453851e-22   -1.5739322e-18   -3.6162394e-07    1.7337965e+02
  -1.3987090e+02    3.9330775e-02    5.1377135e+00    3.6956932e+03    0.0000000e+00    6.0373561e-04    2.9197557e+02    2.9812925e+02    2.9143300e+02    4.9000000e+02    4.9000000e+02    4.9000000e+02    1.7478577e+05    1.4738005e+02   -3.6970224e+02    1.2666491e-02   -4.3582654e-01   -3.6969121e-14    1.6494632e-13    2.2139223e+03   -3.2068974e-02    9.6951319e-05   -1.8973235e-19    3.9270077e-07   -9.1328000e+01    6.5175074e-15   -1.1686046e-20   -1.4765818e-18    3.3088304e-06    1.6843693e+02
  -1.3927090e+02    4.1591638e-02    4.8761240e+00    3.4141550e+03    0.0000000e+00    5.8869084e-04    2.9283056e+02    2.9942805e+02    2.9225219e+02    4.9000000e+02    4.9000000e+02    4.9000000e+02    1.7551084e+05    1.4460426e+02   -3.6118048e+02    1.2666491e-02   -4.7194458e-01   -3.7122483e-14    1.6563054e-13    2.2231064e+03   -2.7972194e-02   -4.0610438e-06   -6.7155259e-20    1.3076567e-06   -9.1706736e+01    6.5445342e-15   -8.7118697e-21   -1.2946903e-18    2.3805450e-07    1.6387630e+02
  -1.3867090e+02    4.4034528e-02    4.6385191e+00    3.1653444e+03    0.0000000e+00    5.7462080e-04    2.9366032e+02    3.0071194e+02    2.9302991e+02    4.9000000e+02    4.9000000e+02    4.9000000e+02    1.7619067e+05    1.4201512e+02   -3.5322872e+02    1.2666491e-02   -5.0726746e-01   -3.7266269e-14    1.6627220e-13    2.2317175e+03   -3.2369896e-02    1.2314421e-05   -8.0181375e-20   -1.4691829e-06   -9.2062302e+01    6.5699129e-15   -7.3173825e-21   -1.4940645e-18    5.1522319e-07    1.5964140e+02
  -1.3807090e+02    4.6080540e-02    4.4223057e+00    2.9445754e+03    0.0000000e+00    5.6149378e-04    2.9447629e+02    3.0195082e+02    2.9380262e+02    4.9000000e+02    4.9000000e+02    4.9000000e+02    1.7690052e+05    1.3961300e+02   -3.4581932e+02    1.2666491e-02   -5.4184939e-01   -3.7416417e-14    1.6694199e-13    2.2407088e+03   -2.8591319e-02    1.0052950e-04   -6.1141394e-20    7.6195198e-07   -9.2432969e+01    6.5963609e-15   -1.1946150e-20   -1.3212021e-18    5.7048604e-06    1.5571471e+02
  -1.3747090e+02    4.7882083e-02    4.2249007e+00    2.7479129e+03    0.0000000e+00    5.4920055e-04    2.9528200e+02    3.0315005e+02    2.9457570e+02    4.9000000e+02    4.9000000e+02    4.9000000e+02    1.7765321e+05    1.3738357e+02   -3.3890376e+02    1.2666491e-02   -5.7573976e-01   -3.7575621e-14    1.6765230e-13    2.2502428e+03   -2.3688342e-02    1.3070451e-04   -7.5599134e-20    1.6456589e-06   -9.2826099e+01    6.6244156e-15   -1.3806171e-20   -1.0952184e-18    3.3559796e-06    1.5206970e+02
  -1.3687090e+02    4.9788974e-02    4.0438459e+00    2.5718040e+03    0.0000000e+00    5.3763455e-04    2.9607320e+02    3.0433577e+02    2.9532577e+02    4.9000000e+02    4.9000000e+02    4.9000000e+02    1.7839430e+05    1.3530038e+02   -3.3241807e+02    1.2666491e-02   -6.0898157e-01   -3.7732362e-14    1.6835175e-13    2.2596298e+03   -2.3093068e-02    2.4508189e-04   -7.1180169e-20   -5.4763960e-07   -9.3213604e+01    6.6520731e-15   -1.7702117e-20   -1.0673339e-18    4.0349434e-06    1.4866869e+02
  -1.3627090e+02    5.1885853e-02    3.8774354e+00    2.4135095e+03    0.0000000e+00    5.2676214e-04    2.9685462e+02    3.0549862e+02    2.9606655e+02    4.9000000e+02    4.9000000e+02    4.9000000e+02    1.7914893e+05    1.3335738e+02   -3.2633392e+02    1.2666491e-02   -6.4161496e-01   -3.7891978e-14    1.6906387e-13    2.2691883e+03   -2.2829096e-02    9.7520168e-05   -5.6536074e-20   -6.9821783e-08   -9.3607913e+01    6.6802110e-15   -1.0485465e-20   -1.0550357e-18   -1.1740290e-05    1.4549423e+02
  -1.3567090e+02    5.3760197e-02    3.7240649e+00    2.2707408e+03    0.0000000e+00    5.1651580e-04    2.9762783e+02    3.0664020e+02    2.9680014e+02    4.9000000e+02    4.9000000e+02    4.9000000e+02    1.7992034e+05    1.3154397e+02   -3.2061794e+02    1.2666491e-02   -6.7367676e-01   -3.8055141e-14    1.6979184e-13    2.2789593e+03   -2.0667483e-02    2.2493293e-04   -4.5525145e-20    2.1072352e-07   -9.4010921e+01    6.7089705e-15   -1.5865692e-20   -9.5509408e-19   -4.0221698e-07    1.4252530e+02
  -1.3507090e+02    5.5427190e-02    3.5823182e+00    2.1415116e+03    0.0000000e+00    5.0683943e-04    2.9839362e+02    3.0776217e+02    2.9752697e+02    4.9000000e+02    4.9000000e+02    4.9000000e+02    1.8070864e+05    1.2984915e+02   -3.1523771e+02    1.2666491e-02   -7.0520053e-01   -3.8221876e-14    1.7053577e-13    2.2889444e+03   -1.9180291e-02    1.8789730e-04    0.0000000e+00    2.8232931e-07   -9.4422797e+01    6.7383636e-15   -1.3782285e-20   -8.8906799e-19    9.3283657e-07    1.3974322e+02
  -1.3447090e+02    5.6937185e-02    3.4509589e+00    2.0241279e+03    0.0000000e+00    4.9768356e-04    2.9915245e+02    3.0886417e+02    2.9824763e+02    4.9000000e+02    4.9000000e+02    4.9000000e+02    1.8151352e+05    1.2826263e+02   -3.1016367e+02    1.2666491e-02   -7.3621689e-01   -3.8392115e-14    1.7129533e-13    2.2991393e+03   -1.7620452e-02    4.5659916e-05    0.0000000e+00    3.1999839e-07   -9.4843357e+01    6.7683764e-15   -6.8590581e-21   -8.1674590e-19    9.6033205e-07    1.3713108e+02
  -1.3387090e+02    5.8294160e-02    3.3288999e+00    1.9171410e+03    0.0000000e+00    4.8900288e-04    2.9990444e+02    3.0994926e+02    2.9896185e+02    4.9000000e+02    4.9000000e+02    4.9000000e+02    1.8233267e+05    1.2677465e+02   -3.0536854e+02    1.2666491e-02   -7.6675375e-01   -3.8565375e-14    1.7206838e-13    2.3095151e+03   -1.6745296e-02    6.6505852e-05    0.0000000e+00    2.7963859e-07   -9.5271391e+01    6.7989226e-15   -7.5053480e-21   -7.7606717e-19    1.5374801e-06    1.3467367e+02
  -1.3327090e+02    5.9513657e-02    3.2152119e+00    1.8193239e+03    0.0000000e+00    4.8076008e-04    3.0065004e+02    3.1101636e+02    2.9967061e+02    4.9000000e+02    4.9000000e+02    4.9000000e+02    1.8316683e+05    1.2537696e+02   -3.0082859e+02    1.2666491e-02   -7.9683661e-01   -3.8741810e-14    1.7285558e-13    2.3200810e+03   -1.5853700e-02    1.0676257e-04   -3.4088978e-20    3.3192264e-07   -9.5707250e+01    6.8300270e-15   -9.0509292e-21   -7.3260074e-19    2.3693145e-06    1.3236025e+02
  -1.3267090e+02    6.0636352e-02    3.1090873e+00    1.7296332e+03    0.0000000e+00    4.7292139e-04    3.0138938e+02    3.1206774e+02    3.0037392e+02    4.9000000e+02    4.9000000e+02    4.9000000e+02    1.8401600e+05    1.2406001e+02   -2.9651789e+02    1.2666491e-02   -8.2648840e-01   -3.8921417e-14    1.7365693e-13    2.3308369e+03   -1.5004942e-02    1.4121919e-04   -2.8732027e-20    3.4796820e-07   -9.6150950e+01    6.8616910e-15   -1.0421383e-20   -6.9358080e-19    2.9101257e-06    1.3019646e+02
  -1.3207090e+02    6.1674129e-02    3.0098152e+00    1.6471704e+03    0.0000000e+00    4.6545608e-04    3.0212324e+02    3.1310537e+02    3.0107210e+02    4.9000000e+02    4.9000000e+02    4.9000000e+02    1.8487959e+05    1.2281900e+02   -2.9242115e+02    1.2666491e-02   -8.5573051e-01   -3.9104076e-14    1.7447191e-13    2.3417756e+03   -1.4261825e-02    1.5369990e-04   -2.4719893e-20    3.1598986e-07   -9.6602193e+01    6.8938935e-15   -1.0753273e-20   -6.5933847e-19    2.9914600e-06    1.2816385e+02
  -1.3147090e+02    6.2659076e-02    2.9167803e+00    1.5711646e+03    0.0000000e+00    4.5833812e-04    3.0285290e+02    3.1412950e+02    3.0176679e+02    4.9000000e+02    4.9000000e+02    4.9000000e+02    1.8575931e+05    1.2165107e+02   -2.8852732e+02    1.2666491e-02   -8.8458324e-01   -3.9290147e-14    1.7530211e-13    2.3529186e+03   -1.3487033e-02    1.6484241e-04    0.0000000e+00    3.3769415e-07   -9.7061860e+01    6.9266970e-15   -1.1087725e-20   -6.2492230e-19    3.0161609e-06    1.2624126e+02
  -1.3087090e+02    6.3601796e-02    2.8294329e+00    1.5009460e+03    0.0000000e+00    4.5154265e-04    3.0357907e+02    3.1514215e+02    3.0245839e+02    4.9000000e+02    4.9000000e+02    4.9000000e+02    1.8665514e+05    1.2055160e+02   -2.8482212e+02    1.2666491e-02   -9.1306546e-01   -3.9479625e-14    1.7614751e-13    2.3642656e+03   -1.2738185e-02    1.6818426e-04    0.0000000e+00    3.1573232e-07   -9.7529950e+01    6.9601016e-15   -1.1002996e-20   -5.9015315e-19    2.9832283e-06    1.2442084e+02
  -1.3027090e+02    6.4516083e-02    2.7472939e+00    1.4359338e+03    0.0000000e+00    4.4504873e-04    3.0430268e+02    3.1614362e+02    3.0314819e+02    4.9000000e+02    4.9000000e+02    4.9000000e+02    1.8756918e+05    1.1951682e+02   -2.8129324e+02    1.2666491e-02   -9.4119478e-01   -3.9672955e-14    1.7701009e-13    2.3758433e+03   -1.1854982e-02    1.7593691e-04    0.0000000e+00    3.6114239e-07   -9.8007545e+01    6.9941846e-15   -1.1160948e-20   -5.4919166e-19    3.0919368e-06    1.2269588e+02
  -1.2967090e+02    6.5383924e-02    2.6699236e+00    1.3756140e+03    0.0000000e+00    4.3883499e-04    3.0502417e+02    3.1713538e+02    3.0383633e+02    4.9000000e+02    4.9000000e+02    4.9000000e+02    1.8850096e+05    1.1854266e+02   -2.7792860e+02    1.2666491e-02   -9.6898764e-01   -3.9870037e-14    1.7788942e-13    2.3876457e+03   -1.0901891e-02    1.8976312e-04    0.0000000e+00    3.3676241e-07   -9.8494417e+01    7.0289296e-15   -1.1576191e-20   -5.0496792e-19    3.5083196e-06    1.2105976e+02
  -1.2907090e+02    6.6196520e-02    2.5969260e+00    1.3195305e+03    0.0000000e+00    4.3288235e-04    3.0574392e+02    3.1811848e+02    3.0452294e+02    4.9000000e+02    4.9000000e+02    4.9000000e+02    1.8945004e+05    1.1762525e+02   -2.7471688e+02    1.2666491e-02   -9.9645933e-01   -4.0070776e-14    1.7878507e-13    2.3996672e+03   -9.7537047e-03    2.3985309e-04    0.0000000e+00    3.1575439e-07   -9.8990326e+01    7.0643195e-15   -1.3656362e-20   -4.5172543e-19    5.3857922e-06    1.1950631e+02
  -1.2847090e+02    6.6972770e-02    2.5279517e+00    1.2672839e+03    0.0000000e+00    4.2717429e-04    3.0646242e+02    3.1909266e+02    3.0520908e+02    4.9000000e+02    4.9000000e+02    4.9000000e+02    1.9041826e+05    1.1676138e+02   -2.7164823e+02    1.2666491e-02   -1.0236242e+00   -4.0275567e-14    1.7969879e-13    2.4119312e+03   -7.5878513e-03    3.3571191e-04    0.0000000e+00    3.8614576e-07   -9.9496231e+01    7.1004227e-15   -1.7425608e-20   -3.5128285e-19    1.0922472e-05    1.1803019e+02
  -1.2787090e+02    6.7707885e-02    2.4626792e+00    1.2185184e+03    0.0000000e+00    4.2169427e-04    3.0717991e+02    3.2005853e+02    3.0589492e+02    4.9000000e+02    4.9000000e+02    4.9000000e+02    1.9140550e+05    1.1594771e+02   -2.6871306e+02    1.2666491e-02   -1.0504955e+00   -4.0484379e-14    1.8063045e-13    2.4244361e+03   -6.0470384e-03    4.2221651e-04    0.0000000e+00    3.9477336e-07   -1.0001208e+02    7.1372353e-15   -2.0713728e-20   -2.8012220e-19    1.2732776e-05    1.1662622e+02
  -1.2727090e+02    6.8693729e-02    2.4008879e+00    1.1729545e+03    0.0000000e+00    4.1643799e-04    3.0789935e+02    3.2100220e+02    3.0659222e+02    4.9000000e+02    4.9000000e+02    4.9000000e+02    1.9243981e+05    1.1518570e+02   -2.6590903e+02    1.2666491e-02   -1.0770864e+00   -4.0703147e-14    1.8160650e-13    2.4375370e+03   -2.1855770e-03    4.8198938e-04    0.0000000e+00    1.3461191e-06   -1.0055240e+02    7.1757936e-15   -2.3726555e-20   -1.0170337e-19    1.5402997e-05    1.1529344e+02
  -1.2667090e+02    6.9127561e-02    2.3421469e+00    1.1302318e+03    0.0000000e+00    4.1136116e-04    3.0861565e+02    3.2195304e+02    3.0727772e+02    4.9000000e+02    4.9000000e+02    4.9000000e+02    1.9346589e+05    1.1446311e+02   -2.6321402e+02    1.2666491e-02   -1.1034078e+00   -4.0920170e-14    1.8257489e-13    2.4505339e+03   -3.5573311e-03    3.1077208e-04    0.0000000e+00   -5.8568745e-07   -1.0108877e+02    7.2140741e-15   -1.4620422e-20   -1.6449888e-19    7.4386370e-06    1.1401930e+02
  -1.2607090e+02    6.9526256e-02    2.2862393e+00    1.0900753e+03    0.0000000e+00    4.0646633e-04    3.0932944e+02    3.2291290e+02    3.0795185e+02    4.9000000e+02    4.9000000e+02    4.9000000e+02    1.9448106e+05    1.1377811e+02   -2.6062177e+02    1.2666491e-02   -1.1294699e+00   -4.1134891e-14    1.8353291e-13    2.4633925e+03   -6.6540894e-03    1.4402157e-04    0.0000000e+00   -1.0278781e-06   -1.0161930e+02    7.2519346e-15   -6.0017732e-21   -3.0674274e-19    2.4834811e-06    1.1280047e+02
  -1.2547090e+02    7.0604950e-02    2.2332997e+00    1.0524527e+03    0.0000000e+00    4.0179518e-04    3.1004996e+02    3.2383996e+02    3.0865184e+02    4.9000000e+02    4.9000000e+02    4.9000000e+02    1.9557490e+05    1.1314570e+02   -2.5815215e+02    1.2666491e-02   -1.1552852e+00   -4.1366258e-14    1.8456505e-13    2.4772476e+03   -1.3096503e-03    2.8351125e-04    0.0000000e+00    2.2215501e-06   -1.0219043e+02    7.2926876e-15   -1.3596855e-20   -6.0548892e-20    6.0809029e-06    1.1164879e+02
  -1.2487090e+02    7.0846996e-02    2.1826997e+00    1.0169990e+03    0.0000000e+00    3.9724426e-04    3.1076591e+02    3.2479095e+02    3.0932892e+02    4.9000000e+02    4.9000000e+02    4.9000000e+02    1.9663300e+05    1.1254196e+02   -2.5576566e+02    1.2666491e-02   -1.1808617e+00   -4.1590049e-14    1.8556374e-13    2.4906502e+03   -3.7761047e-03    1.1300671e-04    0.0000000e+00   -1.3048097e-06   -1.0274368e+02    7.3321754e-15   -4.3003437e-21   -1.7370209e-19    4.3768596e-07    1.1054159e+02
  -1.2427090e+02    7.1611467e-02    2.1346074e+00    9.8362936e+02    0.0000000e+00    3.9289028e-04    3.1148561e+02    3.2572487e+02    3.1001885e+02    4.9000000e+02    4.9000000e+02    4.9000000e+02    1.9773746e+05    1.1198121e+02   -2.5348203e+02    1.2666491e-02   -1.2062099e+00   -4.1823662e-14    1.8660593e-13    2.5046398e+03   -1.7512656e-03    9.9407269e-05    0.0000000e+00    9.9185474e-07   -1.0332058e+02    7.3733413e-15   -4.1519330e-21   -8.0465650e-20   -1.7679831e-06    1.0949054e+02
  -1.2367090e+02    7.2762886e-02    2.0887671e+00    9.5219810e+02    0.0000000e+00    3.8868414e-04    3.1220940e+02    3.2663762e+02    3.1072428e+02    4.9000000e+02    4.9000000e+02    4.9000000e+02    1.9889952e+05    1.1146039e+02   -2.5129282e+02    1.2666491e-02   -1.2313392e+00   -4.2069450e-14    1.8770255e-13    2.5193590e+03    5.5822739e-03    1.9003439e-04    0.0000000e+00    1.8623639e-06   -1.0392762e+02    7.4166608e-15   -9.1227285e-21    2.5833300e-19    5.8622458e-06    1.0849126e+02
  -1.2307090e+02    7.3085006e-02    2.0448691e+00    9.2245837e+02    0.0000000e+00    3.8459736e-04    3.1293136e+02    3.2756237e+02    3.1141785e+02    4.9000000e+02    4.9000000e+02    4.9000000e+02    2.0005129e+05    1.1096695e+02   -2.4917714e+02    1.2666491e-02   -1.2562569e+00   -4.2313055e-14    1.8878958e-13    2.5339479e+03    3.8020592e-03    4.0690450e-05    0.0000000e+00   -5.7321884e-07   -1.0452973e+02    7.4596344e-15   -7.0227552e-22    1.7611575e-19   -4.1800643e-06    1.0753169e+02
  -1.2247090e+02    7.3568492e-02    2.0028977e+00    8.9430607e+02    0.0000000e+00    3.8065447e-04    3.1365503e+02    3.2848489e+02    3.1211340e+02    4.9000000e+02    4.9000000e+02    4.9000000e+02    2.0122271e+05    1.1050556e+02   -2.4713967e+02    1.2666491e-02   -1.2809709e+00   -4.2560826e-14    1.8989501e-13    2.5487856e+03    2.0973687e-03    2.9090876e-04    0.0000000e+00   -1.3373621e-08   -1.0514180e+02    7.5033123e-15   -1.1948498e-20    9.7758514e-20    3.3543375e-06    1.0661488e+02
  -1.2187090e+02    7.3874656e-02    1.9626894e+00    8.6762469e+02    0.0000000e+00    3.7683257e-04    3.1437833e+02    3.2942188e+02    3.1279868e+02    4.9000000e+02    4.9000000e+02    4.9000000e+02    2.0238330e+05    1.1007138e+02   -2.4517166e+02    1.2666491e-02   -1.3054881e+00   -4.2806304e-14    1.9099029e-13    2.5634863e+03   -5.0704626e-04   -5.3592343e-05    0.0000000e+00   -8.7638346e-07   -1.0574830e+02    7.5465949e-15    4.4625161e-21   -2.1663363e-20   -7.0479420e-06    1.0573584e+02
  -1.2127090e+02    7.5205805e-02    1.9243765e+00    8.4241828e+02    0.0000000e+00    3.7317003e-04    3.1511123e+02    3.3032495e+02    3.1351479e+02    4.9000000e+02    4.9000000e+02    4.9000000e+02    2.0363540e+05    1.0967926e+02   -2.4329153e+02    1.2666491e-02   -1.3298172e+00   -4.3071145e-14    1.9217179e-13    2.5793460e+03    8.3704348e-03    6.7241631e-04    0.0000000e+00    2.5977731e-06   -1.0640211e+02    7.5932481e-15   -3.0328121e-20    3.8807028e-19    3.1071400e-05    1.0490605e+02
  -1.2067611e+02    7.5666237e-02    1.8878916e+00    8.1864939e+02    0.0000000e+00    3.6964807e-04    3.1583813e+02    3.3123163e+02    3.1421632e+02    4.9000000e+02    4.9000000e+02    4.9000000e+02    2.0487476e+05    1.0931474e+02   -2.4148774e+02    1.2666491e-02   -1.3537564e+00   -4.3333272e-14    1.9334150e-13    2.5950443e+03    1.0099605e-02    3.3267415e-04    0.0000000e+00   -1.4268957e-07   -1.0704997e+02    7.6394876e-15   -1.3764306e-20    4.6778248e-19    1.5675506e-05    1.0411642e+02
  -1.2008717e+02    7.5683509e-02    1.8531583e+00    7.9622897e+02    0.0000000e+00    3.6626541e-04    3.1655768e+02    3.3214447e+02    3.1490075e+02    4.9000000e+02    4.9000000e+02    4.9000000e+02    2.0609053e+05    1.0897601e+02   -2.3975739e+02    1.2666491e-02   -1.3772901e+00   -4.3590422e-14    1.9448884e-13    2.6104438e+03    4.0497231e-03    3.5054450e-04    0.0000000e+00   -9.9801038e-07   -1.0768543e+02    7.6848364e-15   -1.3355907e-20    1.8864941e-19    1.1229939e-05    1.0336507e+02
  -1.1950389e+02    7.6884020e-02    1.8202654e+00    7.7515953e+02    0.0000000e+00    3.6304663e-04    3.1727963e+02    3.3301603e+02    3.1560172e+02    4.9000000e+02    4.9000000e+02    4.9000000e+02    2.0738442e+05    1.0867667e+02   -2.3811598e+02    1.2666491e-02   -1.4004380e+00   -4.3864103e-14    1.9570975e-13    2.6268328e+03    1.1165212e-02    2.9295072e-04    0.0000000e+00    2.6873802e-06   -1.0836105e+02    7.7330453e-15   -1.2288200e-20    5.1680852e-19    1.4414083e-05    1.0266203e+02
  -1.1892610e+02    7.6706415e-02    1.7887805e+00    7.5522795e+02    0.0000000e+00    3.5991118e-04    3.1799212e+02    3.3390929e+02    3.1628867e+02    4.9000000e+02    4.9000000e+02    4.9000000e+02    2.0862614e+05    1.0839472e+02   -2.3653085e+02    1.2666491e-02   -1.4232156e+00   -4.4126728e-14    1.9688174e-13    2.6425611e+03    8.2589438e-03    1.7627770e-04    0.0000000e+00   -1.5928019e-06   -1.0901029e+02    7.7793851e-15   -5.6075740e-21    3.8268736e-19    5.8538941e-06    1.0198783e+02
  -1.1835364e+02    7.7342997e-02    1.7588347e+00    7.3639714e+02    0.0000000e+00    3.5691974e-04    3.1870432e+02    3.3478052e+02    3.1697770e+02    4.9000000e+02    4.9000000e+02    4.9000000e+02    2.0990866e+05    1.0814390e+02   -2.3501864e+02    1.2666491e-02   -1.4456388e+00   -4.4398004e-14    1.9809194e-13    2.6588061e+03    9.4909279e-03    3.1143694e-04    0.0000000e+00    1.1746681e-06   -1.0968021e+02    7.8271875e-15   -1.2498323e-20    4.3948736e-19    1.1835507e-05    1.0135301e+02
  -1.1778632e+02    7.7935229e-02    1.7302602e+00    7.1859440e+02    0.0000000e+00    3.5403357e-04    3.1941382e+02    3.3564444e+02    3.1766454e+02    4.9000000e+02    4.9000000e+02    4.9000000e+02    2.1120386e+05    1.0791841e+02   -2.3356929e+02    1.2666491e-02   -1.4677237e+00   -4.4671951e-14    1.9931426e-13    2.6752117e+03    1.1102386e-02    1.0325118e-04    0.0000000e+00    6.9697547e-07   -1.1035695e+02    7.8754839e-15   -3.0255010e-21    5.1391147e-19    6.9004003e-06    1.0075181e+02
  -1.1722396e+02    7.8464105e-02    1.7029281e+00    7.0171253e+02    0.0000000e+00    3.5124542e-04    3.2012095e+02    3.3650135e+02    3.1834952e+02    4.9000000e+02    4.9000000e+02    4.9000000e+02    2.1251209e+05    1.0771610e+02   -2.3217703e+02    1.2666491e-02   -1.4894846e+00   -4.4948655e-14    2.0054886e-13    2.6917824e+03    1.1497837e-02    1.2744517e-05    0.0000000e+00    5.0153707e-07   -1.1104056e+02    7.9242692e-15    1.1155572e-21    5.3214918e-19    3.7304546e-06    1.0018132e+02
  -1.1666646e+02    7.8966505e-02    1.6767772e+00    6.8568690e+02    0.0000000e+00    3.4855632e-04    3.2082595e+02    3.3735256e+02    3.1903276e+02    4.9000000e+02    4.9000000e+02    4.9000000e+02    2.1383427e+05    1.0753638e+02   -2.3083962e+02    1.2666491e-02   -1.5109335e+00   -4.5228311e-14    2.0179661e-13    2.7085298e+03    1.1577798e-02   -7.4771436e-06    0.0000000e+00    4.6899590e-07   -1.1173144e+02    7.9735727e-15    2.0428788e-21    5.3584772e-19    3.0201426e-06    9.9640395e+01
  -1.1611365e+02    7.9434323e-02    1.6517263e+00    6.7045610e+02    0.0000000e+00    3.4595830e-04    3.2152887e+02    3.3819838e+02    3.1971036e+02    4.9000000e+02    4.9000000e+02    4.9000000e+02    2.1516830e+05    1.0737787e+02   -2.2955345e+02    1.2666491e-02   -1.5320834e+00   -4.5510473e-14    2.0305554e-13    2.7254273e+03    1.1565108e-02   -1.9844606e-05    0.0000000e+00    3.7586114e-07   -1.1242850e+02    8.0233175e-15    2.6360282e-21    5.3527674e-19    2.5833009e-06    9.9127183e+01
  -1.1556538e+02    7.9941019e-02    1.6277140e+00    6.5596633e+02    0.0000000e+00    3.4344830e-04    3.2222973e+02    3.3903834e+02    3.2038568e+02    4.9000000e+02    4.9000000e+02    4.9000000e+02    2.1651641e+05    1.0724004e+02   -2.2831678e+02    1.2666491e-02   -1.5529466e+00   -4.5795615e-14    2.0432776e-13    2.7425032e+03    1.1624866e-02   -3.3135431e-05    0.0000000e+00    4.3243996e-07   -1.1313290e+02    8.0735859e-15    3.2536342e-21    5.3804819e-19    2.1380619e-06    9.8640794e+01
  -1.1502155e+02    8.0427432e-02    1.6046735e+00    6.4216603e+02    0.0000000e+00    3.4102055e-04    3.2292890e+02    3.3987372e+02    3.2106046e+02    4.9000000e+02    4.9000000e+02    4.9000000e+02    2.1787647e+05    1.0712179e+02   -2.2712628e+02    1.2666491e-02   -1.5735331e+00   -4.6083281e-14    2.0561125e-13    2.7597303e+03    1.1612861e-02   -4.6312707e-05    0.0000000e+00    3.1927896e-07   -1.1384355e+02    8.1243012e-15    3.9024283e-21    5.3750994e-19    1.6622262e-06    9.8179576e+01
  -1.1448200e+02    8.0933883e-02    1.5825614e+00    6.2901446e+02    0.0000000e+00    3.3867396e-04    3.2362704e+02    3.4070377e+02    3.2173483e+02    4.9000000e+02    4.9000000e+02    4.9000000e+02    2.1925028e+05    1.0702299e+02   -2.2598019e+02    1.2666491e-02   -1.5938545e+00   -4.6373858e-14    2.0690773e-13    2.7771317e+03    1.1606988e-02   -5.7923602e-05    0.0000000e+00    3.5463952e-07   -1.1456139e+02    8.1755284e-15    4.4735976e-21    5.3724563e-19    1.2041942e-06    9.7742788e+01
  -1.1394661e+02    8.1969151e-02    1.5613391e+00    6.1647807e+02    0.0000000e+00    3.3640619e-04    3.2432687e+02    3.4152759e+02    3.2239359e+02    4.9000000e+02    4.9000000e+02    4.9000000e+02    2.2066836e+05    1.0694589e+02   -2.2487904e+02    1.2666491e-02   -1.6139205e+00   -4.6673799e-14    2.0824593e-13    2.7950937e+03    1.2215109e-02   -6.9372473e-05    0.0000000e+00    1.5696688e-06   -1.1530220e+02    8.2283938e-15    4.8439980e-21    5.6521304e-19    3.6351142e-07    9.7331368e+01
  -1.1341530e+02    8.1545747e-02    1.5408167e+00    6.0445857e+02    0.0000000e+00    3.3418558e-04    3.2502058e+02    3.4236466e+02    3.2308184e+02    4.9000000e+02    4.9000000e+02    4.9000000e+02    2.2204004e+05    1.0687768e+02   -2.2380612e+02    1.2666491e-02   -1.6337392e+00   -4.6963916e-14    2.0954053e-13    2.8124681e+03    1.0720619e-02   -7.9356439e-05    0.0000000e+00   -2.1541635e-06   -1.1601936e+02    8.2795786e-15    5.9483134e-21    4.9654608e-19    2.1030400e-07    9.6934764e+01
  -1.1288790e+02    8.2187882e-02    1.5211313e+00    5.9297689e+02    0.0000000e+00    3.3205595e-04    3.2571637e+02    3.4318974e+02    3.2375709e+02    4.9000000e+02    4.9000000e+02    4.9000000e+02    2.2345317e+05    1.0683102e+02   -2.2277633e+02    1.2666491e-02   -1.6533210e+00   -4.7262819e-14    2.1087397e-13    2.8303675e+03    1.0861068e-02   -4.4237394e-05    0.0000000e+00    1.0813986e-06   -1.1675743e+02    8.3322440e-15    3.9478073e-21    5.0286018e-19    1.3312959e-06    9.6562735e+01
  -1.1236435e+02    8.2931045e-02    1.5021800e+00    5.8200491e+02    0.0000000e+00    3.2998627e-04    3.2641208e+02    3.4401108e+02    3.2443074e+02    4.9000000e+02    4.9000000e+02    4.9000000e+02    2.2488433e+05    1.0680125e+02   -2.2178248e+02    1.2666491e-02   -1.6726736e+00   -4.7565522e-14    2.1222459e-13    2.8484953e+03    1.1477748e-02   -7.7509592e-05    0.0000000e+00    8.3373414e-07   -1.1750515e+02    8.3856057e-15    5.4683056e-21    5.3124152e-19    1.0922597e-07    9.6211038e+01
  -1.1184453e+02    8.4064933e-02    1.4839457e+00    5.7151150e+02    0.0000000e+00    3.2798324e-04    3.2710978e+02    3.4482174e+02    3.2508995e+02    4.9000000e+02    4.9000000e+02    4.9000000e+02    2.2635833e+05    1.0679044e+02   -2.2082554e+02    1.2666491e-02   -1.6918051e+00   -4.7877290e-14    2.1361559e-13    2.8671657e+03    1.2016921e-02   -7.1820750e-05    0.0000000e+00    1.6396780e-06   -1.1827525e+02    8.4405620e-15    5.0866269e-21    5.5597780e-19   -3.6708788e-07    9.5880737e+01
  -1.1132833e+02    8.4112684e-02    1.4662919e+00    5.6142918e+02    0.0000000e+00    3.2602270e-04    3.2780469e+02    3.4563799e+02    3.2576338e+02    4.9000000e+02    4.9000000e+02    4.9000000e+02    2.2781803e+05    1.0679016e+02   -2.1989414e+02    1.2666491e-02   -1.7107233e+00   -4.8186026e-14    2.1499322e-13    2.8856550e+03    1.1584669e-02   -1.0324773e-04    0.0000000e+00   -9.3407157e-07   -1.1903829e+02    8.4950198e-15    6.8669945e-21    5.3612475e-19   -1.0495214e-06    9.5564731e+01
  -1.1081566e+02    8.4380019e-02    1.4492557e+00    5.5174638e+02    0.0000000e+00    3.2412492e-04    3.2849969e+02    3.4645157e+02    3.2643830e+02    4.9000000e+02    4.9000000e+02    4.9000000e+02    2.2929206e+05    1.0680474e+02   -2.1899300e+02    1.2666491e-02   -1.7294353e+00   -4.8497804e-14    2.1638421e-13    2.9043257e+03    1.1073570e-02   -8.8450799e-05    0.0000000e+00   -1.2615284e-07   -1.1980847e+02    8.5499802e-15    6.2169402e-21    5.1262966e-19   -3.6140488e-07    9.5266237e+01
  -1.1030642e+02    8.4876445e-02    1.4328124e+00    5.4245431e+02    0.0000000e+00    3.2228229e-04    3.2919522e+02    3.4726291e+02    3.2711414e+02    4.9000000e+02    4.9000000e+02    4.9000000e+02    2.3078251e+05    1.0683420e+02   -2.1812119e+02    1.2666491e-02   -1.7479479e+00   -4.8813052e-14    2.1779074e-13    2.9232045e+03    1.0968620e-02   -8.0531819e-05    0.0000000e+00    2.4741319e-07   -1.2058715e+02    8.6055491e-15    5.8247779e-21    5.0777452e-19   -1.8356247e-07    9.4984923e+01
  -1.0980052e+02    8.5449295e-02    1.4169309e+00    5.3353120e+02    0.0000000e+00    3.2049164e-04    3.2989126e+02    3.4807270e+02    3.2779101e+02    4.9000000e+02    4.9000000e+02    4.9000000e+02    2.3228869e+05    1.0687797e+02   -2.1727716e+02    1.2666491e-02   -1.7662678e+00   -4.9131626e-14    2.1921214e-13    2.9422826e+03    1.1013386e-02   -8.1965659e-05    0.0000000e+00    2.6445401e-07   -1.2137412e+02    8.6617102e-15    5.9025310e-21    5.0980616e-19   -3.3975328e-07    9.4720018e+01
  -1.0929789e+02    8.6019801e-02    1.4015813e+00    5.2495526e+02    0.0000000e+00    3.1875048e-04    3.3058780e+02    3.4888101e+02    3.2846891e+02    4.9000000e+02    4.9000000e+02    4.9000000e+02    2.3381046e+05    1.0693547e+02   -2.1645938e+02    1.2666491e-02   -1.7844011e+00   -4.9453496e-14    2.2064824e-13    2.9615580e+03    1.1018906e-02   -8.3153410e-05    0.0000000e+00    2.9718641e-07   -1.2216927e+02    8.7184553e-15    5.9728768e-21    5.1003280e-19   -4.7769838e-07    9.4470760e+01
  -1.0879844e+02    8.6608930e-02    1.3867374e+00    5.1670702e+02    0.0000000e+00    3.1705688e-04    3.3128505e+02    3.4968721e+02    3.2914681e+02    4.9000000e+02    4.9000000e+02    4.9000000e+02    2.3534985e+05    1.0700636e+02   -2.1566657e+02    1.2666491e-02   -1.8023537e+00   -4.9779095e-14    2.2210098e-13    2.9810568e+03    1.1029438e-02   -8.3206887e-05    0.0000000e+00    4.1802688e-07   -1.2297362e+02    8.7758570e-15    5.9650906e-21    5.1048535e-19   -5.7371600e-07    9.4236572e+01
  -1.0830207e+02    8.6725999e-02    1.3723413e+00    5.0875452e+02    0.0000000e+00    3.1540225e-04    3.3198058e+02    3.5049927e+02    3.2983990e+02    4.9000000e+02    4.9000000e+02    4.9000000e+02    2.3687609e+05    1.0708674e+02   -2.1489384e+02    1.2666491e-02   -1.8201313e+00   -5.0101908e-14    2.2354134e-13    3.0003888e+03    1.0220445e-02   -7.8070418e-05    0.0000000e+00   -9.5058989e-07   -1.2377128e+02    8.8327827e-15    6.0063060e-21    4.7333780e-19   -4.5354483e-07    9.4014277e+01
  -1.0780872e+02    8.8177303e-02    1.3584901e+00    5.0112630e+02    0.0000000e+00    3.1381171e-04    3.3268099e+02    3.5129476e+02    3.3050782e+02    4.9000000e+02    4.9000000e+02    4.9000000e+02    2.3847299e+05    1.0718712e+02   -2.1415291e+02    1.2666491e-02   -1.8377400e+00   -5.0439680e-14    2.2504821e-13    3.0206159e+03    1.1276132e-02   -6.7434726e-05    0.0000000e+00    2.8905848e-06   -1.2460524e+02    8.8922912e-15    4.9906834e-21    5.2172583e-19   -4.6636719e-07    9.3811896e+01
  -1.0731831e+02    8.8672415e-02    1.3450295e+00    4.9377061e+02    0.0000000e+00    3.1224562e-04    3.3338008e+02    3.5209668e+02    3.3118790e+02    4.9000000e+02    4.9000000e+02    4.9000000e+02    2.4006198e+05    1.0729614e+02   -2.1342919e+02    1.2666491e-02   -1.8551846e+00   -5.0775757e-14    2.2654788e-13    3.0407428e+03    1.1203696e-02   -7.7041235e-05    0.0000000e+00   -3.6267386e-07   -1.2543580e+02    8.9515689e-15    5.6468398e-21    5.1838258e-19   -9.2079531e-07    9.3620082e+01
  -1.0683077e+02    8.8699725e-02    1.3319533e+00    4.8665707e+02    0.0000000e+00    3.1071785e-04    3.3407817e+02    3.5290480e+02    3.3188244e+02    4.9000000e+02    4.9000000e+02    4.9000000e+02    2.4164099e+05    1.0741406e+02   -2.1272247e+02    1.2666491e-02   -1.8724699e+00   -5.1109737e-14    2.2803801e-13    3.0607434e+03    1.0373440e-02   -7.3800506e-05    0.0000000e+00   -1.1866390e-06   -1.2626108e+02    9.0104643e-15    5.7571979e-21    4.8029990e-19   -4.0180223e-07    9.3438857e+01
  -1.0634601e+02    9.0107965e-02    1.3193531e+00    4.7982095e+02    0.0000000e+00    3.0924767e-04    3.3478191e+02    3.5369810e+02    3.3255462e+02    4.9000000e+02    4.9000000e+02    4.9000000e+02    2.4328940e+05    1.0755082e+02   -2.1204295e+02    1.2666491e-02   -1.8896013e+00   -5.1458404e-14    2.2959348e-13    3.0816229e+03    1.1148896e-02   -6.3744505e-05    0.0000000e+00    2.7903414e-06   -1.2712192e+02    9.0718906e-15    4.8413141e-21    5.1581292e-19   -4.9892480e-07    9.3275583e+01
  -1.0586398e+02    9.0190827e-02    1.3070651e+00    4.7320674e+02    0.0000000e+00    3.0779343e-04    3.3548293e+02    3.5450529e+02    3.3325187e+02    4.9000000e+02    4.9000000e+02    4.9000000e+02    2.4490555e+05    1.0769287e+02   -2.1137514e+02    1.2666491e-02   -1.9065829e+00   -5.1800224e-14    2.3111882e-13    3.1020939e+03    1.0661077e-02   -7.8935614e-05    0.0000000e+00   -1.5929421e-06   -1.2796678e+02    9.1321911e-15    5.8942719e-21    4.9344198e-19   -7.5461389e-07    9.3119685e+01
  -1.0538460e+02    9.1079040e-02    1.2951894e+00    4.6682716e+02    0.0000000e+00    3.0639174e-04    3.3618758e+02    3.5530505e+02    3.3393940e+02    4.9000000e+02    4.9000000e+02    4.9000000e+02    2.4656453e+05    1.0785012e+02   -2.1072943e+02    1.2666491e-02   -1.9234195e+00   -5.2151127e-14    2.3268429e-13    3.1231074e+03    1.0835092e-02   -7.0397561e-05    0.0000000e+00    1.3194893e-06   -1.2883341e+02    9.1940311e-15    5.3084880e-21    5.0138292e-19   -5.8723374e-07    9.2978591e+01
  -1.0490780e+02    9.1968478e-02    1.2836643e+00    4.6067129e+02    0.0000000e+00    3.0502042e-04    3.3689391e+02    3.5610474e+02    3.3462830e+02    4.9000000e+02    4.9000000e+02    4.9000000e+02    2.4824296e+05    1.0801879e+02   -2.1010078e+02    1.2666491e-02   -1.9401154e+00   -5.2506130e-14    2.3426826e-13    3.1443672e+03    1.0995895e-02   -6.4570390e-05    0.0000000e+00    8.6432258e-07   -1.2971038e+02    9.2566165e-15    4.9982291e-21    5.0872756e-19   -6.9686473e-07    9.2849123e+01
  -1.0443354e+02    9.2705418e-02    1.2724712e+00    4.5471982e+02    0.0000000e+00    3.0368193e-04    3.3760171e+02    3.5690512e+02    3.3531978e+02    4.9000000e+02    4.9000000e+02    4.9000000e+02    2.4993807e+05    1.0819827e+02   -2.0948798e+02    1.2666491e-02   -1.9566744e+00   -5.2864664e-14    2.3586797e-13    3.1658383e+03    1.0994245e-02   -6.2748185e-05    0.0000000e+00    4.3472782e-07   -1.3059617e+02    9.3198303e-15    4.9354005e-21    5.0862963e-19   -7.4052211e-07    9.2730640e+01
  -1.0396174e+02    9.3439917e-02    1.2616016e+00    4.4896483e+02    0.0000000e+00    3.0237658e-04    3.3831141e+02    3.5770517e+02    3.3601236e+02    4.9000000e+02    4.9000000e+02    4.9000000e+02    2.5165385e+05    1.0838889e+02   -2.0889079e+02    1.2666491e-02   -1.9730999e+00   -5.3227570e-14    2.3748715e-13    3.1875712e+03    1.0977489e-02   -6.1026099e-05    0.0000000e+00    5.4701365e-07   -1.3149269e+02    9.3838097e-15    4.8480504e-21    5.0784062e-19   -7.2658980e-07    9.2623205e+01
  -1.0349235e+02    9.4119758e-02    1.2510377e+00    4.4339624e+02    0.0000000e+00    3.0110166e-04    3.3902289e+02    3.5850586e+02    3.3670755e+02    4.9000000e+02    4.9000000e+02    4.9000000e+02    2.5338766e+05    1.0859012e+02   -2.0830801e+02    1.2666491e-02   -1.9893964e+00   -5.3594290e-14    2.3912336e-13    3.2095325e+03    1.0936335e-02   -6.0801425e-05    0.0000000e+00    3.9378939e-07   -1.3239865e+02    9.4484622e-15    4.8428901e-21    5.0593474e-19   -7.3436073e-07    9.2526221e+01
  -1.0302529e+02    9.4845806e-02    1.2407722e+00    4.3800689e+02    0.0000000e+00    2.9985774e-04    3.3973643e+02    3.5930679e+02    3.3740453e+02    4.9000000e+02    4.9000000e+02    4.9000000e+02    2.5514239e+05    1.0880223e+02   -2.0773948e+02    1.2666491e-02   -2.0055676e+00   -5.3965435e-14    2.4077931e-13    3.2317587e+03    1.0915889e-02   -5.8897293e-05    0.0000000e+00    4.9215780e-07   -1.3331551e+02    9.5138925e-15    4.7457199e-21    5.0497870e-19   -7.1182296e-07    9.2439752e+01
  -1.0256053e+02    9.6054206e-02    1.2308114e+00    4.3279690e+02    0.0000000e+00    2.9864690e-04    3.4045387e+02    3.6010178e+02    3.3809218e+02    4.9000000e+02    4.9000000e+02    4.9000000e+02    2.5694189e+05    1.0902746e+02   -2.0718658e+02    1.2666491e-02   -2.0216161e+00   -5.4346052e-14    2.4247747e-13    3.2545521e+03    1.1094021e-02   -4.0069104e-05    0.0000000e+00    1.6256339e-06   -1.3425562e+02    9.5809807e-15    3.7657133e-21    5.1312070e-19   -4.3179226e-07    9.2365208e+01
  -1.0209800e+02    9.6315378e-02    1.2210822e+00    4.2773682e+02    0.0000000e+00    2.9745342e-04    3.4117143e+02    3.6090357e+02    3.3879348e+02    4.9000000e+02    4.9000000e+02    4.9000000e+02    2.5873664e+05    1.0925957e+02   -2.0664245e+02    1.2666491e-02   -2.0375458e+00   -5.4725656e-14    2.4417129e-13    3.2772854e+03    1.0887140e-02   -5.4879363e-05    0.0000000e+00   -9.8309776e-07   -1.3519370e+02    9.6479297e-15    4.6216413e-21    5.0362304e-19   -7.4690897e-07    9.2297771e+01
  -1.0163764e+02    9.6734677e-02    1.2116219e+00    4.2282888e+02    0.0000000e+00    2.9629269e-04    3.4189132e+02    3.6170612e+02    3.3949789e+02    4.9000000e+02    4.9000000e+02    4.9000000e+02    2.6055176e+05    1.0950229e+02   -2.0611081e+02    1.2666491e-02   -2.0533600e+00   -5.5109577e-14    2.4588417e-13    3.3002765e+03    1.0676875e-02   -6.6768523e-05    0.0000000e+00   -1.4801511e-07   -1.3614211e+02    9.7156095e-15    5.1925540e-21    4.9398000e-19   -8.4850868e-07    9.2240212e+01
  -1.0117943e+02    9.6976644e-02    1.2024020e+00    4.1806638e+02    0.0000000e+00    2.9515522e-04    3.4261165e+02    3.6251614e+02    3.4021640e+02    4.9000000e+02    4.9000000e+02    4.9000000e+02    2.6236387e+05    1.0975318e+02   -2.0558945e+02    1.2666491e-02   -2.0690606e+00   -5.5492858e-14    2.4759429e-13    3.3232296e+03    1.0241090e-02   -6.7900337e-05    0.0000000e+00   -9.2880617e-07   -1.3708902e+02    9.7831858e-15    5.3608666e-21    4.7400651e-19   -5.9389490e-07    9.2190788e+01
  -1.0072328e+02    9.8329613e-02    1.1934725e+00    4.1346389e+02    0.0000000e+00    2.9405450e-04    3.4333604e+02    3.6331991e+02    3.4092376e+02    4.9000000e+02    4.9000000e+02    4.9000000e+02    2.6422409e+05    1.1001791e+02   -2.0508361e+02    1.2666491e-02   -2.0846521e+00   -5.5886300e-14    2.4934982e-13    3.3467921e+03    1.0806235e-02   -4.5251947e-05    0.0000000e+00    2.7712089e-06   -1.3806055e+02    9.8525205e-15    4.3342889e-21    4.9983761e-19   -5.9540226e-07    9.2153606e+01
  -1.0026915e+02    9.9170746e-02    1.1847748e+00    4.0900405e+02    0.0000000e+00    2.9297374e-04    3.4406259e+02    3.6412613e+02    3.4163456e+02    4.9000000e+02    4.9000000e+02    4.9000000e+02    2.6610324e+05    1.1029222e+02   -2.0458769e+02    1.2666491e-02   -2.1001367e+00   -5.6283807e-14    2.5112294e-13    3.3705943e+03    1.0830464e-02   -4.4219894e-05    0.0000000e+00   -3.6015932e-07   -1.3904268e+02    9.9225950e-15    3.9904091e-21    5.0096344e-19   -5.4219124e-07    9.2125101e+01
  -9.9817011e+01    9.9807208e-02    1.1762913e+00    4.0467113e+02    0.0000000e+00    2.9191444e-04    3.4479178e+02    3.6493355e+02    3.4234822e+02    4.9000000e+02    4.9000000e+02    4.9000000e+02    2.6800446e+05    1.1057609e+02   -2.0410061e+02    1.2666491e-02   -2.1155172e+00   -5.6685911e-14    2.5291728e-13    3.3946760e+03    1.0709693e-02   -5.4137932e-05    0.0000000e+00   -3.6443073e-08   -1.4003621e+02    9.9935047e-15    4.3753497e-21    4.9542935e-19   -6.4926649e-07    9.2104946e+01
  -9.9366792e+01    1.0051786e-01    1.1680313e+00    4.0046553e+02    0.0000000e+00    2.9088054e-04    3.4552389e+02    3.6574251e+02    3.4306526e+02    4.9000000e+02    4.9000000e+02    4.9000000e+02    2.6992871e+05    1.1087031e+02   -2.0362316e+02    1.2666491e-02   -2.1307964e+00   -5.7092907e-14    2.5473325e-13    3.4190496e+03    1.0644482e-02   -5.7869142e-05    0.0000000e+00    3.3589322e-07   -1.4104162e+02    1.0065257e-14    4.5318639e-21    4.9243194e-19   -7.0200312e-07    9.2093759e+01
  -9.8918464e+01    1.0133173e-01    1.1599996e+00    3.9638897e+02    0.0000000e+00    2.8987263e-04    3.4625925e+02    3.6655356e+02    3.4378569e+02    4.9000000e+02    4.9000000e+02    4.9000000e+02    2.7187718e+05    1.1117556e+02   -2.0315580e+02    1.2666491e-02   -2.1459764e+00   -5.7505028e-14    2.5657202e-13    3.4437298e+03    1.0640373e-02   -5.7442748e-05    0.0000000e+00    4.1343000e-07   -1.4205967e+02    1.0137909e-14    4.5062172e-21    4.9223168e-19   -7.4153220e-07    9.2091996e+01
  -9.8471966e+01    1.0160871e-01    1.1521552e+00    3.9242502e+02    0.0000000e+00    2.8888173e-04    3.4699495e+02    3.6737620e+02    3.4452599e+02    4.9000000e+02    4.9000000e+02    4.9000000e+02    2.7381156e+05    1.1148745e+02   -2.0269443e+02    1.2666491e-02   -2.1610602e+00   -5.7914154e-14    2.5839764e-13    3.4682316e+03    1.0306570e-02   -6.7401737e-05    0.0000000e+00   -9.7350661e-07   -1.4307058e+02    1.0210058e-14    5.2423887e-21    4.7692844e-19   -8.8188357e-07    9.2096465e+01
  -9.8027267e+01    1.0398983e-01    1.1446021e+00    3.8860727e+02    0.0000000e+00    2.8793460e-04    3.4774135e+02    3.6817638e+02    3.4522739e+02    4.9000000e+02    4.9000000e+02    4.9000000e+02    2.7586858e+05    1.1182068e+02   -2.0225047e+02    1.2666491e-02   -2.1760503e+00   -5.8349304e-14    2.6033833e-13    3.4942869e+03    1.0938075e-02   -2.8689753e-05    0.0000000e+00    4.2297099e-06   -1.4414477e+02    1.0286689e-14    2.6993769e-21    5.0585881e-19   -1.9288475e-07    9.2117294e+01
  -9.7584316e+01    1.0380605e-01    1.1371391e+00    3.8487404e+02    0.0000000e+00    2.8697612e-04    3.4848444e+02    3.6900051e+02    3.4596751e+02    4.9000000e+02    4.9000000e+02    4.9000000e+02    2.7786644e+05    1.1215336e+02   -2.0180412e+02    1.2666491e-02   -2.1909485e+00   -5.8771778e-14    2.6222449e-13    3.5195927e+03    1.0664016e-02   -5.1764582e-05    0.0000000e+00   -2.4872667e-06   -1.4518938e+02    1.0361275e-14    4.4009498e-21    4.9327426e-19   -9.0165582e-07    9.2138604e+01
  -9.7143069e+01    1.0444477e-01    1.1298830e+00    3.8123827e+02    0.0000000e+00    2.8605360e-04    3.4923220e+02    3.6982053e+02    3.4670178e+02    4.9000000e+02    4.9000000e+02    4.9000000e+02    2.7990963e+05    1.1249834e+02   -2.0136675e+02    1.2666491e-02   -2.2057573e+00   -5.9203986e-14    2.6415225e-13    3.5454728e+03    1.0566614e-02   -6.1619809e-05    0.0000000e+00    6.2370272e-07   -1.4625683e+02    1.0437432e-14    4.7675992e-21    4.8881440e-19   -9.5334012e-07    9.2169683e+01
  -9.6703497e+01    1.0564280e-01    1.1228234e+00    3.7771370e+02    0.0000000e+00    2.8515223e-04    3.4998501e+02    3.7063557e+02    3.4742886e+02    4.9000000e+02    4.9000000e+02    4.9000000e+02    2.8200355e+05    1.1285575e+02   -2.0093768e+02    1.2666491e-02   -2.2204784e+00   -5.9646883e-14    2.6612821e-13    3.5719954e+03    1.0740147e-02   -4.7606994e-05    0.0000000e+00    1.4621024e-06   -1.4735071e+02    1.0515491e-14    3.9008132e-21    4.9675816e-19   -6.9435998e-07    9.2210416e+01
  -9.6265535e+01    1.0582118e-01    1.1158926e+00    3.7427222e+02    0.0000000e+00    2.8425833e-04    3.5073765e+02    3.7146433e+02    3.4817866e+02    4.9000000e+02    4.9000000e+02    4.9000000e+02    2.8407670e+05    1.1321766e+02   -2.0051012e+02    1.2666491e-02   -2.2351143e+00   -6.0085337e-14    2.6808498e-13    3.5982549e+03    1.0491939e-02   -6.2259865e-05    0.0000000e+00   -1.3464034e-06   -1.4843427e+02    1.0592834e-14    4.9225969e-21    4.8537371e-19   -1.0607261e-06    9.2255154e+01
  -9.5829177e+01    1.0673014e-01    1.1091674e+00    3.7093200e+02    0.0000000e+00    2.8339641e-04    3.5149530e+02    3.7229003e+02    3.4892326e+02    4.9000000e+02    4.9000000e+02    4.9000000e+02    2.8619632e+05    1.1359260e+02   -2.0009134e+02    1.2666491e-02   -2.2496663e+00   -6.0533695e-14    2.7008499e-13    3.6251030e+03    1.0555286e-02   -5.8499141e-05    0.0000000e+00    1.0323325e-06   -1.4954160e+02    1.0671843e-14    4.6007310e-21    4.8827230e-19   -9.1954022e-07    9.2310030e+01
  -9.5394356e+01    1.0716781e-01    1.1025882e+00    3.6768114e+02    0.0000000e+00    2.8254520e-04    3.5225394e+02    3.7312703e+02    3.4968659e+02    4.9000000e+02    4.9000000e+02    4.9000000e+02    2.8830711e+05    1.1397422e+02   -1.9967571e+02    1.2666491e-02   -2.2641368e+00   -6.0980128e-14    2.7207714e-13    3.6518394e+03    1.0372069e-02   -6.4810201e-05    0.0000000e+00   -6.7233879e-07   -1.5064466e+02    1.0750570e-14    5.0679343e-21    4.7987110e-19   -1.0477115e-06    9.2370446e+01
  -9.4961038e+01    1.0924856e-01    1.0962419e+00    3.6454347e+02    0.0000000e+00    2.8173029e-04    3.5302136e+02    3.7394906e+02    3.5042245e+02    4.9000000e+02    4.9000000e+02    4.9000000e+02    2.9051940e+05    1.1437471e+02   -1.9927281e+02    1.2666491e-02   -2.2785282e+00   -6.1448105e-14    2.7416446e-13    3.6798613e+03    1.0841985e-02   -3.3460004e-05    0.0000000e+00    3.5610241e-06   -1.5180011e+02    1.0833006e-14    3.0953205e-21    5.0139856e-19   -4.5580420e-07    9.2444929e+01
  -9.4529204e+01    1.0990418e-01    1.0900026e+00    3.6148423e+02    0.0000000e+00    2.8091419e-04    3.5378960e+02    3.7478364e+02    3.5117659e+02    4.9000000e+02    4.9000000e+02    4.9000000e+02    2.9272284e+05    1.1478050e+02   -1.9887022e+02    1.2666491e-02   -2.2928414e+00   -6.1914094e-14    2.7624436e-13    3.7077711e+03    1.0803861e-02   -3.6372704e-05    0.0000000e+00   -5.4030440e-07   -1.5295185e+02    1.0915223e-14    3.4772075e-21    4.9963772e-19   -6.6130108e-07    9.2523519e+01
  -9.4098795e+01    1.1046559e-01    1.0839032e+00    3.5849628e+02    0.0000000e+00    2.8011813e-04    3.5456148e+02    3.7562081e+02    3.5193457e+02    4.9000000e+02    4.9000000e+02    4.9000000e+02    2.9495341e+05    1.1519577e+02   -1.9847074e+02    1.2666491e-02   -2.3070786e+00   -6.2385899e-14    2.7834924e-13    3.7360246e+03    1.0705210e-02   -4.6278050e-05    0.0000000e+00   -2.9823195e-09   -1.5411745e+02    1.0998399e-14    4.0025930e-21    4.9511716e-19   -8.2297406e-07    9.2609046e+01
  -9.3669779e+01    1.1116641e-01    1.0779482e+00    3.5558614e+02    0.0000000e+00    2.7933943e-04    3.5533723e+02    3.7646059e+02    3.5269662e+02    4.9000000e+02    4.9000000e+02    4.9000000e+02    2.9721284e+05    1.1562108e+02   -1.9807464e+02    1.2666491e-02   -2.3212415e+00   -6.2863802e-14    2.8048143e-13    3.7646438e+03    1.0660380e-02   -5.1035990e-05    0.0000000e+00    3.8961009e-07   -1.5529798e+02    1.1082644e-14    4.2106119e-21    4.9306380e-19   -8.7735080e-07    9.2701892e+01
  -9.3242139e+01    1.1199063e-01    1.0721346e+00    3.5275287e+02    0.0000000e+00    2.7857711e-04    3.5611695e+02    3.7730380e+02    3.5346334e+02    4.9000000e+02    4.9000000e+02    4.9000000e+02    2.9950038e+05    1.1605652e+02   -1.9768160e+02    1.2666491e-02   -2.3353309e+00   -6.3347642e-14    2.8264020e-13    3.7936189e+03    1.0660178e-02   -5.0509614e-05    0.0000000e+00    3.6377134e-07   -1.5649320e+02    1.1167939e-14    4.1839690e-21    4.9305220e-19   -8.7031568e-07    9.2802045e+01
  -9.2815820e+01    1.1288129e-01    1.0664650e+00    3.4999651e+02    0.0000000e+00    2.7783214e-04    3.5690081e+02    3.7815030e+02    3.5423403e+02    4.9000000e+02    4.9000000e+02    4.9000000e+02    3.0181806e+05    1.1650251e+02   -1.9729174e+02    1.2666491e-02   -2.3493491e+00   -6.3837855e-14    2.8482740e-13    3.8229757e+03    1.0684590e-02   -4.8088145e-05    0.0000000e+00    4.9273142e-07   -1.5770418e+02    1.1254359e-14    4.0704166e-21    4.9416749e-19   -8.4660136e-07    9.2909773e+01
  -9.2390790e+01    1.1377549e-01    1.0609289e+00    3.4731299e+02    0.0000000e+00    2.7710200e-04    3.5768885e+02    3.7900028e+02    3.5500896e+02    4.9000000e+02    4.9000000e+02    4.9000000e+02    3.0416590e+05    1.1695877e+02   -1.9690413e+02    1.2666491e-02   -2.3632975e+00   -6.4334450e-14    2.8704307e-13    3.8527146e+03    1.0706045e-02   -4.6358090e-05    0.0000000e+00    4.6410418e-07   -1.5893097e+02    1.1341907e-14    3.9931891e-21    4.9514803e-19   -8.3510788e-07    9.3024719e+01
  -9.1967022e+01    1.1466184e-01    1.0555234e+00    3.4469960e+02    0.0000000e+00    2.7638717e-04    3.5848122e+02    3.7985389e+02    3.5578832e+02    4.9000000e+02    4.9000000e+02    4.9000000e+02    3.0654468e+05    1.1742547e+02   -1.9651843e+02    1.2666491e-02   -2.3771772e+00   -6.4837588e-14    2.8928794e-13    3.8828454e+03    1.0720464e-02   -4.5575965e-05    0.0000000e+00    4.6735595e-07   -1.6017392e+02    1.1430609e-14    3.9602811e-21    4.9580739e-19   -8.3392265e-07    9.3146895e+01
  -9.1544487e+01    1.1554985e-01    1.0502469e+00    3.4215493e+02    0.0000000e+00    2.7568768e-04    3.5927794e+02    3.8071023e+02    3.5657221e+02    4.9000000e+02    4.9000000e+02    4.9000000e+02    3.0895490e+05    1.1790274e+02   -1.9613444e+02    1.2666491e-02   -2.3909895e+00   -6.5347377e-14    2.9156248e-13    3.9133745e+03    1.0732108e-02   -4.5179546e-05    0.0000000e+00    4.8623747e-07   -1.6143330e+02    1.1520483e-14    3.9441113e-21    4.9634069e-19   -8.3517365e-07    9.3276356e+01
  -9.1123141e+01    1.1642748e-01    1.0450869e+00    3.3967382e+02    0.0000000e+00    2.7500090e-04    3.6007909e+02    3.8157012e+02    3.5736067e+02    4.9000000e+02    4.9000000e+02    4.9000000e+02    3.1139702e+05    1.1839019e+02   -1.9575101e+02    1.2666491e-02   -2.4047359e+00   -6.5863912e-14    2.9386712e-13    3.9443075e+03    1.0744348e-02   -4.4799863e-05    0.0000000e+00    4.7333089e-07   -1.6270935e+02    1.1611547e-14    3.9273747e-21    4.9690212e-19   -8.3546601e-07    9.3412623e+01
  -9.0702955e+01    1.1730855e-01    1.0400469e+00    3.3725565e+02    0.0000000e+00    2.7432895e-04    3.6088475e+02    3.8243382e+02    3.5815376e+02    4.9000000e+02    4.9000000e+02    4.9000000e+02    3.1387161e+05    1.1888820e+02   -1.9536823e+02    1.2666491e-02   -2.4184178e+00   -6.6387314e-14    2.9620240e-13    3.9756518e+03    1.0759059e-02   -4.4345806e-05    0.0000000e+00    4.8727380e-07   -1.6400235e+02    1.1703820e-14    3.9067447e-21    4.9757725e-19   -8.3469613e-07    9.3555951e+01
  -9.0283896e+01    1.1819811e-01    1.0351240e+00    3.3489942e+02    0.0000000e+00    2.7367090e-04    3.6169510e+02    3.8330148e+02    3.5895157e+02    4.9000000e+02    4.9000000e+02    4.9000000e+02    3.1637962e+05    1.1939692e+02   -1.9498572e+02    1.2666491e-02   -2.4320362e+00   -6.6917788e-14    2.9856923e-13    4.0074196e+03    1.0776117e-02   -4.3811058e-05    0.0000000e+00    4.9953059e-07   -1.6531282e+02    1.1797341e-14    3.8822837e-21    4.9836047e-19   -8.3235808e-07    9.3706364e+01
  -8.9865945e+01    1.1855292e-01    1.0303031e+00    3.3259868e+02    0.0000000e+00    2.7302392e-04    3.6250732e+02    3.8418185e+02    3.5976955e+02    4.9000000e+02    4.9000000e+02    4.9000000e+02    3.1888167e+05    1.1991302e+02   -1.9460202e+02    1.2666491e-02   -2.4455919e+00   -6.7446979e-14    3.0093057e-13    4.0391117e+03    1.0595257e-02   -5.6662724e-05    0.0000000e+00   -9.7823453e-07   -1.6662037e+02    1.1890660e-14    4.6651310e-21    4.9007644e-19   -1.0951342e-06    9.3861814e+01
  -8.9449062e+01    1.2064476e-01    1.0256551e+00    3.3037709e+02    0.0000000e+00    2.7240573e-04    3.6332914e+02    3.8504862e+02    3.6056147e+02    4.9000000e+02    4.9000000e+02    4.9000000e+02    3.2149637e+05    1.2044858e+02   -1.9422427e+02    1.2666491e-02   -2.4590867e+00   -6.8000082e-14    3.0339757e-13    4.0722309e+03    1.0953305e-02   -3.1321473e-05    2.1984984e-20    3.8515558e-06   -1.6798600e+02    1.1988090e-14    3.0300674e-21    5.0637747e-19   -5.4068547e-07    9.4030321e+01
  -8.9033215e+01    1.2139811e-01    1.0210735e+00    3.2820599e+02    0.0000000e+00    2.7178386e-04    3.6415316e+02    3.8592899e+02    3.6137239e+02    4.9000000e+02    4.9000000e+02    4.9000000e+02    3.2410877e+05    1.2099041e+02   -1.9384219e+02    1.2666491e-02   -2.4725215e+00   -6.8552565e-14    3.0586344e-13    4.1053208e+03    1.0938308e-02   -3.2808936e-05    2.3051008e-20   -5.9692362e-07   -1.6935143e+02    1.2085559e-14    3.2995454e-21    5.0567946e-19   -6.7859006e-07    9.4202526e+01
  -8.8618375e+01    1.2202772e-01    1.0165900e+00    3.2608111e+02    0.0000000e+00    2.7117776e-04    3.6498196e+02    3.8681374e+02    3.6218876e+02    4.9000000e+02    4.9000000e+02    4.9000000e+02    3.2675502e+05    1.2154273e+02   -1.9345811e+02    1.2666491e-02   -2.4858972e+00   -6.9112290e-14    3.0836061e-13    4.1388394e+03    1.0875194e-02   -4.0507717e-05    0.0000000e+00   -3.6554171e-08   -1.7073424e+02    1.2184237e-14    3.7490835e-21    5.0291267e-19   -8.1278918e-07    9.4381251e+01
  -8.8204513e+01    1.2277662e-01    1.0122081e+00    3.2400830e+02    0.0000000e+00    2.7058460e-04    3.6581579e+02    3.8770253e+02    3.6301043e+02    4.9000000e+02    4.9000000e+02    4.9000000e+02    3.2943772e+05    1.2210606e+02   -1.9307210e+02    1.2666491e-02   -2.4992147e+00   -6.9679719e-14    3.1089223e-13    4.1728198e+03    1.0853465e-02   -4.5321994e-05    0.0000000e+00    4.4655802e-07   -1.7213594e+02    1.2284264e-14    3.9648685e-21    5.0192517e-19   -8.8215846e-07    9.4566837e+01
  -8.7791601e+01    1.2404672e-01    1.0079379e+00    3.2199155e+02    0.0000000e+00    2.7000627e-04    3.6665652e+02    3.8859036e+02    3.6382792e+02    4.9000000e+02    4.9000000e+02    4.9000000e+02    3.3218328e+05    1.2268302e+02   -1.9268479e+02    1.2666491e-02   -2.5124750e+00   -7.0260449e-14    3.1348313e-13    4.2075965e+03    1.0961307e-02   -3.7985778e-05    0.0000000e+00    1.4856104e-06   -1.7357034e+02    1.2386622e-14    3.5115757e-21    5.0687402e-19   -7.3139912e-07    9.4760839e+01
  -8.7615897e+01    1.2351807e-01    1.0061749e+00    3.2087893e+02    0.0000000e+00    2.7001611e-04    3.6701671e+02    3.8896120e+02    3.6416463e+02    4.9000000e+02    4.9000000e+02    4.9000000e+02    3.3339112e+05    1.2293469e+02   -1.9252200e+02    1.2666491e-02   -2.5181128e+00   -7.0515981e-14    3.1462242e-13    4.2228956e+03    1.1100453e-02   -2.2898689e-05    1.9420467e-20    8.7637497e-06   -1.7420092e+02    1.2431595e-14    2.4531233e-21    5.1317121e-19   -2.7834107e-07    9.4847646e+01
  -8.7396269e+01    1.2234276e-01    1.0039340e+00    3.1988561e+02    0.0000000e+00    2.6965750e-04    3.6746516e+02    3.8943964e+02    3.6460784e+02    4.9000000e+02    4.9000000e+02    4.9000000e+02    3.3485792e+05    1.2324557e+02   -1.9231251e+02    1.2666491e-02   -2.5251524e+00   -7.0826061e-14    3.1600807e-13    4.2414748e+03    1.1045388e-02   -3.0829367e-05    2.2507542e-20   -6.9251112e-06   -1.7496814e+02    1.2486418e-14    3.2893041e-21    5.1060442e-19   -7.4494003e-07    9.4953110e+01
  -8.7121732e+01    1.2207994e-01    1.0011769e+00    3.1865551e+02    0.0000000e+00    2.6922330e-04    3.6802940e+02    3.9004367e+02    3.6516934e+02    4.9000000e+02    4.9000000e+02    4.9000000e+02    3.3670453e+05    1.2364031e+02   -1.9204949e+02    1.2666491e-02   -2.5339398e+00   -7.1216685e-14    3.1775033e-13    4.2648649e+03    1.0800670e-02   -5.0166653e-05    0.0000000e+00   -3.4091814e-06   -1.7593340e+02    1.2555283e-14    4.4758866e-21    4.9951054e-19   -1.1249602e-06    9.5088526e+01
  -8.6778562e+01    1.2311678e-01    9.9781168e-01    3.1715419e+02    0.0000000e+00    2.6869431e-04    3.6874275e+02    3.9080210e+02    3.6587532e+02    4.9000000e+02    4.9000000e+02    4.9000000e+02    3.3906146e+05    1.2414645e+02   -1.9171973e+02    1.2666491e-02   -2.5449052e+00   -7.1715255e-14    3.1997415e-13    4.2947189e+03    1.0662682e-02   -6.6147920e-05    0.0000000e+00    8.9624268e-07   -1.7716468e+02    1.2643130e-14    5.1524365e-21    4.9321322e-19   -1.3266243e-06    9.5265290e+01
  -8.6368793e+01    1.2440698e-01    9.9385950e-01    3.1537978e+02    0.0000000e+00    2.6808494e-04    3.6960030e+02    3.9172493e+02    3.6674389e+02    4.9000000e+02    4.9000000e+02    4.9000000e+02    3.4187990e+05    1.2476076e+02   -1.9132030e+02    1.2666491e-02   -2.5579714e+00   -7.2311378e-14    3.2263403e-13    4.3304187e+03    1.0522467e-02   -8.1186483e-05    0.0000000e+00   -1.8302017e-06   -1.7863727e+02    1.2748225e-14    5.9299737e-21    4.8678992e-19   -1.6046757e-06    9.5481753e+01
  -8.5959780e+01    1.2657851e-01    9.9004303e-01    3.1358981e+02    0.0000000e+00    2.6756665e-04    3.7046778e+02    3.9263542e+02    3.6758921e+02    4.9000000e+02    4.9000000e+02    4.9000000e+02    3.4480865e+05    1.2539388e+02   -1.9092020e+02    1.2666491e-02   -2.5709862e+00   -7.2930862e-14    3.2539762e-13    4.3675157e+03    1.0880133e-02   -4.3549466e-05    0.0000000e+00    5.7075710e-06   -1.8016706e+02    1.2857382e-14    3.9001990e-21    5.0319267e-19   -8.7210227e-07    9.5709764e+01
  -8.5551565e+01    1.2746614e-01    9.8625679e-01    3.1183004e+02    0.0000000e+00    2.6704089e-04    3.7133528e+02    3.9356097e+02    3.6845680e+02    4.9000000e+02    4.9000000e+02    4.9000000e+02    3.4772091e+05    1.2603008e+02   -1.9051103e+02    1.2666491e-02   -2.5839478e+00   -7.3546805e-14    3.2814629e-13    4.4044037e+03    1.0902994e-02   -4.6949303e-05    0.0000000e+00   -1.7454408e-06   -1.8168907e+02    1.2966016e-14    4.2055122e-21    5.0423236e-19   -1.0472457e-06    9.5938931e+01
  -8.5144120e+01    1.2866033e-01    9.8256433e-01    3.1010904e+02    0.0000000e+00    2.6653376e-04    3.7220897e+02    3.9448450e+02    3.6931948e+02    4.9000000e+02    4.9000000e+02    4.9000000e+02    3.5069582e+05    1.2667935e+02   -1.9009750e+02    1.2666491e-02   -2.5968568e+00   -7.4176046e-14    3.3095356e-13    4.4420854e+03    1.0969212e-02   -4.0939218e-05    0.0000000e+00    2.1338911e-06   -1.8324348e+02    1.3076936e-14    3.8539345e-21    5.0728216e-19   -8.9862529e-07    9.6175773e+01
  -8.4737418e+01    1.2986699e-01    9.7895956e-01    3.0843333e+02    0.0000000e+00    2.6603687e-04    3.7308811e+02    3.9541315e+02    3.7018743e+02    4.9000000e+02    4.9000000e+02    4.9000000e+02    3.5371395e+05    1.2734104e+02   -1.8967938e+02    1.2666491e-02   -2.6097140e+00   -7.4814410e-14    3.3380182e-13    4.4803145e+03    1.1022295e-02   -3.7560496e-05    0.0000000e+00    1.3609826e-06   -1.8482051e+02    1.3189480e-14    3.6757928e-21    5.0972604e-19   -8.2904233e-07    9.6419910e+01
  -8.4331434e+01    1.3107333e-01    9.7544703e-01    3.0680308e+02    0.0000000e+00    2.6555226e-04    3.7397343e+02    3.9634802e+02    3.7106122e+02    4.9000000e+02    4.9000000e+02    4.9000000e+02    3.5677820e+05    1.2801642e+02   -1.8925683e+02    1.2666491e-02   -2.6225199e+00   -7.5462531e-14    3.3669359e-13    4.5191278e+03    1.1057402e-02   -3.6244848e-05    0.0000000e+00    7.9513534e-07   -1.8642165e+02    1.3303745e-14    3.6160226e-21    5.1134587e-19   -8.0097555e-07    9.6672106e+01
  -8.3926142e+01    1.3223597e-01    9.7202301e-01    3.0521724e+02    0.0000000e+00    2.6507871e-04    3.7486568e+02    3.9728938e+02    3.7194209e+02    4.9000000e+02    4.9000000e+02    4.9000000e+02    3.5989020e+05    1.2870569e+02   -1.8882823e+02    1.2666491e-02   -2.6352750e+00   -7.6120753e-14    3.3963041e-13    4.5585459e+03    1.1086793e-02   -3.5766040e-05    0.0000000e+00    7.2681245e-07   -1.8804772e+02    1.3419788e-14    3.5969784e-21    5.1270437e-19   -7.8795689e-07    9.6932174e+01
  -8.3521515e+01    1.3332577e-01    9.6868294e-01    3.0367351e+02    0.0000000e+00    2.6461559e-04    3.7576470e+02    3.9823703e+02    3.7282979e+02    4.9000000e+02    4.9000000e+02    4.9000000e+02    3.6304991e+05    1.2940857e+02   -1.8839283e+02    1.2666491e-02   -2.6479798e+00   -7.6789067e-14    3.4261224e-13    4.5985683e+03    1.1113656e-02   -3.5759660e-05    0.0000000e+00    7.5226895e-07   -1.8969873e+02    1.3537609e-14    3.5972694e-21    5.1394785e-19   -7.8130549e-07    9.7199849e+01
  -8.3117527e+01    1.3438673e-01    9.6541936e-01    3.0216857e+02    0.0000000e+00    2.6416160e-04    3.7667023e+02    3.9919075e+02    3.7372415e+02    4.9000000e+02    4.9000000e+02    4.9000000e+02    3.6625711e+05    1.3012460e+02   -1.8794974e+02    1.2666491e-02   -2.6606347e+00   -7.7467426e-14    3.4563889e-13    4.6391923e+03    1.1142334e-02   -3.5678491e-05    0.0000000e+00    7.4819452e-07   -1.9137453e+02    1.3657201e-14    3.5940306e-21    5.1527494e-19   -7.7359538e-07    9.7474726e+01
  -8.2714154e+01    1.3542354e-01    9.6223020e-01    3.0070065e+02    0.0000000e+00    2.6371707e-04    3.7758209e+02    4.0015014e+02    3.7462496e+02    4.9000000e+02    4.9000000e+02    4.9000000e+02    3.6951172e+05    1.3085365e+02   -1.8749841e+02    1.2666491e-02   -2.6732400e+00   -7.8155813e-14    3.4871029e-13    4.6804168e+03    1.1175008e-02   -3.5426118e-05    0.0000000e+00    7.5697402e-07   -1.9307510e+02    1.3778560e-14    3.5834881e-21    5.1678537e-19   -7.6653844e-07    9.7756679e+01
  -8.2311370e+01    1.3645975e-01    9.5911318e-01    2.9926855e+02    0.0000000e+00    2.6328170e-04    3.7850040e+02    4.0111432e+02    3.7553214e+02    4.9000000e+02    4.9000000e+02    4.9000000e+02    3.7281504e+05    1.3159584e+02   -1.8703821e+02    1.2666491e-02   -2.6857960e+00   -7.8854501e-14    3.5182764e-13    4.7222583e+03    1.1211564e-02   -3.5020088e-05    0.0000000e+00    7.9824910e-07   -1.9480113e+02    1.3901736e-14    3.5645078e-21    5.1847420e-19   -7.5882500e-07    9.8045825e+01
  -8.1909149e+01    1.3749353e-01    9.5606938e-01    2.9787225e+02    0.0000000e+00    2.6285602e-04    3.7942521e+02    4.0208465e+02    3.7644603e+02    4.9000000e+02    4.9000000e+02    4.9000000e+02    3.7616754e+05    1.3235152e+02   -1.8656892e+02    1.2666491e-02   -2.6983030e+00   -7.9563592e-14    3.5499142e-13    4.7647227e+03    1.1248576e-02   -3.4852988e-05    0.0000000e+00    7.5402306e-07   -1.9655286e+02    1.4026746e-14    3.5590569e-21    5.2018424e-19   -7.5735294e-07    9.8342201e+01
  -8.1507467e+01    1.3854376e-01    9.5309656e-01    2.9651097e+02    0.0000000e+00    2.6243939e-04    3.8035681e+02    4.0306132e+02    3.7736679e+02    4.9000000e+02    4.9000000e+02    4.9000000e+02    3.7957106e+05    1.3312100e+02   -1.8608980e+02    1.2666491e-02   -2.7107611e+00   -8.0283474e-14    3.5820335e-13    4.8078334e+03    1.1286488e-02   -3.4706997e-05    0.0000000e+00    7.4589570e-07   -1.9833124e+02    1.4153658e-14    3.5549200e-21    5.2193607e-19   -7.5568005e-07    9.8645929e+01
  -8.1106299e+01    1.3959116e-01    9.5019424e-01    2.9518413e+02    0.0000000e+00    2.6203200e-04    3.8129541e+02    4.0404460e+02    3.7829467e+02    4.9000000e+02    4.9000000e+02    4.9000000e+02    3.8302698e+05    1.3390458e+02   -1.8560025e+02    1.2666491e-02   -2.7231706e+00   -8.1014439e-14    3.6146471e-13    4.8516077e+03    1.1325034e-02   -3.4706203e-05    0.0000000e+00    8.1056742e-07   -2.0013702e+02    1.4282525e-14    3.5563692e-21    5.2371760e-19   -7.5617853e-07    9.8957378e+01
  -8.0705619e+01    1.4064699e-01    9.4736283e-01    2.9389172e+02    0.0000000e+00    2.6163402e-04    3.8224111e+02    4.0503462e+02    3.7922986e+02    4.9000000e+02    4.9000000e+02    4.9000000e+02    3.8653646e+05    1.3470265e+02   -1.8509993e+02    1.2666491e-02   -2.7355316e+00   -8.1756734e-14    3.6477664e-13    4.8960606e+03    1.1364054e-02   -3.4732322e-05    0.0000000e+00    7.6170609e-07   -2.0197077e+02    1.4413388e-14    3.5609683e-21    5.2552136e-19   -7.5605912e-07    9.9276585e+01
  -8.0305405e+01    1.4171158e-01    9.4459839e-01    2.9263230e+02    0.0000000e+00    2.6124445e-04    3.8319368e+02    4.0603147e+02    3.8017213e+02    4.9000000e+02    4.9000000e+02    4.9000000e+02    3.9010062e+05    1.3551531e+02   -1.8458867e+02    1.2666491e-02   -2.7478441e+00   -8.2510592e-14    3.6814015e-13    4.9412059e+03    1.1402945e-02   -3.4748877e-05    0.0000000e+00    8.2965467e-07   -2.0383309e+02    1.4546291e-14    3.5637607e-21    5.2732015e-19   -7.5209741e-07    9.9603684e+01
  -7.9905630e+01    1.4278373e-01    9.4190507e-01    2.9140677e+02    0.0000000e+00    2.6086475e-04    3.8415305e+02    4.0703524e+02    3.8112076e+02    4.9000000e+02    4.9000000e+02    4.9000000e+02    3.9372062e+05    1.3634312e+02   -1.8406664e+02    1.2666491e-02   -2.7601083e+00   -8.3276262e-14    3.7155636e-13    4.9870586e+03    1.1441288e-02   -3.4857490e-05    0.0000000e+00    8.0138699e-07   -2.0572460e+02    1.4681275e-14    3.5698533e-21    5.2909467e-19   -7.4731023e-07    9.9939163e+01
  -7.9506270e+01    1.4384407e-01    9.3927770e-01    2.9021362e+02    0.0000000e+00    2.6049335e-04    3.8512006e+02    4.0804609e+02    3.8207690e+02    4.9000000e+02    4.9000000e+02    4.9000000e+02    3.9739848e+05    1.3718621e+02   -1.8353172e+02    1.2666491e-02   -2.7723241e+00   -8.4054170e-14    3.7502718e-13    5.0336442e+03    1.1479657e-02   -3.4815763e-05    0.0000000e+00    8.6982943e-07   -2.0764634e+02    1.4818418e-14    3.5672429e-21    5.3087134e-19   -7.3427047e-07    1.0028244e+02
  -7.9107302e+01    1.4486447e-01    9.3671147e-01    2.8905045e+02    0.0000000e+00    2.6012961e-04    3.8609448e+02    4.0906403e+02    3.8304063e+02    4.9000000e+02    4.9000000e+02    4.9000000e+02    4.0113368e+05    1.3804424e+02   -1.8298307e+02    1.2666491e-02   -2.7844916e+00   -8.4844206e-14    3.7855211e-13    5.0809561e+03    1.1515429e-02   -3.5057680e-05    0.0000000e+00    8.2094452e-07   -2.0959804e+02    1.4957699e-14    3.5791326e-21    5.3252964e-19   -7.2207866e-07    1.0063329e+02
  -7.8708700e+01    1.4591698e-01    9.3420698e-01    2.8791686e+02    0.0000000e+00    2.5977420e-04    3.8707655e+02    4.1008919e+02    3.8401223e+02    4.9000000e+02    4.9000000e+02    4.9000000e+02    4.0492816e+05    1.3891767e+02   -1.8242006e+02    1.2666491e-02   -2.7966104e+00   -8.5646782e-14    3.8213299e-13    5.1290189e+03    1.1550856e-02   -3.5142416e-05    0.0000000e+00    8.3539173e-07   -2.1158071e+02    1.5099190e-14    3.5840448e-21    5.3417290e-19   -7.0231378e-07    1.0099216e+02
  -7.8310442e+01    1.4701877e-01    9.3176696e-01    2.8681376e+02    0.0000000e+00    2.5942773e-04    3.8806675e+02    4.1112076e+02    3.8499199e+02    4.9000000e+02    4.9000000e+02    4.9000000e+02    4.0878468e+05    1.3980744e+02   -1.8184219e+02    1.2666491e-02   -2.8086804e+00   -8.6462479e-14    3.8577240e-13    5.1778675e+03    1.1589482e-02   -3.4899386e-05    0.0000000e+00    8.7243558e-07   -2.1359579e+02    1.5242993e-14    3.5720417e-21    5.3596361e-19   -6.7524656e-07    1.0135920e+02
  -7.7912501e+01    1.4847938e-01    9.2940003e-01    2.8574459e+02    0.0000000e+00    2.5909188e-04    3.8906742e+02    4.1215374e+02    3.8596854e+02    4.9000000e+02    4.9000000e+02    4.9000000e+02    4.1273962e+05    1.4071697e+02   -1.8124871e+02    1.2666491e-02   -2.8207014e+00   -8.7298997e-14    3.8950462e-13    5.2279626e+03    1.1710532e-02   -2.6513475e-05    0.0000000e+00    2.9307066e-06   -2.1566216e+02    1.5390453e-14    3.1105467e-21    5.4153439e-19   -5.2300249e-07    1.0173624e+02
  -7.7514856e+01    1.4889494e-01    9.2705239e-01    2.8469125e+02    0.0000000e+00    2.5875308e-04    3.9007158e+02    4.1320777e+02    3.8697609e+02    4.9000000e+02    4.9000000e+02    4.9000000e+02    4.1668789e+05    1.4163524e+02   -1.8063739e+02    1.2666491e-02   -2.8326730e+00   -8.8134077e-14    3.9323091e-13    5.2779733e+03    1.1586511e-02   -4.7098765e-05    0.0000000e+00   -3.9476970e-06   -2.1772557e+02    1.5537720e-14    4.2542386e-21    5.3586431e-19   -9.0039247e-07    1.0211663e+02
  -7.7117481e+01    1.5039119e-01    9.2480264e-01    2.8367443e+02    0.0000000e+00    2.5843590e-04    3.9108852e+02    4.1425577e+02    3.8796907e+02    4.9000000e+02    4.9000000e+02    4.9000000e+02    4.2077251e+05    1.4257788e+02   -1.8001016e+02    1.2666491e-02   -2.8445950e+00   -8.8998053e-14    3.9708520e-13    5.3297112e+03    1.1727847e-02   -2.8355499e-05    0.0000000e+00    4.9422048e-06   -2.1985947e+02    1.5689983e-14    3.2174699e-21    5.4237366e-19   -4.2931398e-07    1.0250978e+02
  -7.6877823e+01    1.5049181e-01    9.2348839e-01    2.8298550e+02    0.0000000e+00    2.5834449e-04    3.9170580e+02    4.1488381e+02    3.8855208e+02    4.9000000e+02    4.9000000e+02    4.9000000e+02    4.2329129e+05    1.4315644e+02   -1.7962545e+02    1.2666491e-02   -2.8517698e+00   -8.9530802e-14    3.9946212e-13    5.3616153e+03    1.1901653e-02   -1.0043268e-05    0.0000000e+00    7.6064501e-06   -2.2117525e+02    1.5783879e-14    2.2139796e-21    5.5035876e-19   -1.1119196e-07    1.0275243e+02
  -7.6578250e+01    1.5038803e-01    9.2182452e-01    2.8228215e+02    0.0000000e+00    2.5806417e-04    3.9247891e+02    4.1569159e+02    3.8932584e+02    4.9000000e+02    4.9000000e+02    4.9000000e+02    4.2640760e+05    1.4388155e+02   -1.7913187e+02    1.2666491e-02   -2.8607136e+00   -9.0189885e-14    4.0240369e-13    5.4010880e+03    1.1819773e-02   -4.1091594e-05    0.0000000e+00   -9.0794314e-06   -2.2280426e+02    1.5900165e-14    3.9563876e-21    5.4660507e-19   -8.7302097e-07    1.0305526e+02
  -7.6203784e+01    1.5108240e-01    9.1979990e-01    2.8141931e+02    0.0000000e+00    2.5772957e-04    3.9345398e+02    4.1671582e+02    3.9031322e+02    4.9000000e+02    4.9000000e+02    4.9000000e+02    4.3034436e+05    1.4480448e+02   -1.7849956e+02    1.2666491e-02   -2.8718539e+00   -9.1022583e-14    4.0611852e-13    5.4509529e+03    1.1534347e-02   -6.1782384e-05    0.0000000e+00   -5.0892093e-06   -2.2486148e+02    1.6046962e-14    5.0469890e-21    5.3354801e-19   -1.0038186e-06    1.0344186e+02
  -7.5807136e+01    1.5271338e-01    9.1774266e-01    2.8050742e+02    0.0000000e+00    2.5742484e-04    3.9449917e+02    4.1779768e+02    3.9134579e+02    4.9000000e+02    4.9000000e+02    4.9000000e+02    4.3463838e+05    1.4580640e+02   -1.7781168e+02    1.2666491e-02   -2.8836087e+00   -9.1930828e-14    4.1017053e-13    5.5053430e+03    1.1579713e-02   -4.1259583e-05    0.0000000e+00    8.5448619e-06   -2.2710474e+02    1.6207035e-14    3.9435581e-21    5.3565115e-19   -4.0738123e-07    1.0386383e+02
  -7.5410651e+01    1.5397082e-01    9.1571781e-01    2.7960466e+02    0.0000000e+00    2.5713144e-04    3.9555116e+02    4.1888834e+02    3.9238799e+02    4.9000000e+02    4.9000000e+02    4.9000000e+02    4.3898998e+05    1.4682270e+02   -1.7710208e+02    1.2666491e-02   -2.8953117e+00   -9.2851235e-14    4.1427730e-13    5.5604626e+03    1.1693435e-02   -3.8494700e-05    0.0000000e+00    1.3413428e-06   -2.2937841e+02    1.6369299e-14    3.8061285e-21    5.4088521e-19   -4.1910045e-07    1.0429202e+02
  -7.5014309e+01    1.5509072e-01    9.1373063e-01    2.7871886e+02    0.0000000e+00    2.5684386e-04    3.9661077e+02    4.1998640e+02    3.9343765e+02    4.9000000e+02    4.9000000e+02    4.9000000e+02    4.4340944e+05    1.4785480e+02   -1.7637005e+02    1.2666491e-02   -2.9069622e+00   -9.3785997e-14    4.1844800e-13    5.6164416e+03    1.1753379e-02   -3.9155805e-05    0.0000000e+00    5.5411248e-07   -2.3168770e+02    1.6534100e-14    3.8479563e-21    5.4365435e-19   -4.5083387e-07    1.0472761e+02
  -7.4618087e+01    1.5621757e-01    9.1179411e-01    2.7785534e+02    0.0000000e+00    2.5656453e-04    3.9767937e+02    4.2109157e+02    3.9449635e+02    4.9000000e+02    4.9000000e+02    4.9000000e+02    4.4790329e+05    1.4890535e+02   -1.7561519e+02    1.2666491e-02   -2.9185593e+00   -9.4736496e-14    4.2268886e-13    5.6733630e+03    1.1755303e-02   -4.1896964e-05    0.0000000e+00    9.0726319e-07   -2.3403586e+02    1.6701673e-14    3.9807860e-21    5.4376410e-19   -4.6436159e-07    1.0517171e+02
  -7.4221960e+01    1.5712381e-01    9.0990627e-01    2.7701485e+02    0.0000000e+00    2.5629167e-04    3.9875561e+02    4.2221352e+02    3.9557786e+02    4.9000000e+02    4.9000000e+02    4.9000000e+02    4.5243686e+05    1.4997266e+02   -1.7483707e+02    1.2666491e-02   -2.9301023e+00   -9.5695398e-14    4.2696727e-13    5.7307874e+03    1.1630481e-02   -6.3407639e-05    0.0000000e+00   -3.2351971e-06   -2.3640482e+02    1.6870733e-14    5.0580195e-21    5.3804017e-19   -1.0363294e-06    1.0562455e+02
  -7.3825903e+01    1.5894508e-01    9.0811644e-01    2.7621362e+02    0.0000000e+00    2.5603786e-04    3.9984682e+02    4.2333046e+02    3.9664435e+02    4.9000000e+02    4.9000000e+02    4.9000000e+02    4.5713376e+05    1.5106895e+02   -1.7403441e+02    1.2666491e-02   -2.9415902e+00   -9.6688843e-14    4.3139954e-13    5.7902805e+03    1.1843380e-02   -3.1552258e-05    0.0000000e+00    1.1674842e-05   -2.3885873e+02    1.7045843e-14    3.3916161e-21    5.4785491e-19   -8.4672254e-08    1.0609292e+02
  -7.3429894e+01    1.6005173e-01    9.0635290e-01    2.7543403e+02    0.0000000e+00    2.5577945e-04    4.0094591e+02    4.2446528e+02    3.9773155e+02    4.9000000e+02    4.9000000e+02    4.9000000e+02    4.6187419e+05    1.5218141e+02   -1.7320488e+02    1.2666491e-02   -2.9530220e+00   -9.7691492e-14    4.3587336e-13    5.8503252e+03    1.1838139e-02   -4.8085332e-05    0.0000000e+00   -3.4200615e-06   -2.4133584e+02    1.7222631e-14    4.2470848e-21    5.4763196e-19   -5.3442484e-07    1.0656838e+02
  -7.3033907e+01    1.6081580e-01    9.0463038e-01    2.7467118e+02    0.0000000e+00    2.5552868e-04    4.0205277e+02    4.2561781e+02    3.9884504e+02    4.9000000e+02    4.9000000e+02    4.9000000e+02    4.6665465e+05    1.5331103e+02   -1.7234881e+02    1.2666491e-02   -2.9643966e+00   -9.8702615e-14    4.4038472e-13    5.9108769e+03    1.1601315e-02   -8.4003542e-05    0.0000000e+00   -5.2600864e-06   -2.4383386e+02    1.7400899e-14    6.0328011e-21    5.3670855e-19   -2.0342159e-06    1.0705250e+02
  -7.2637917e+01    1.6221304e-01    9.0298747e-01    2.7394009e+02    0.0000000e+00    2.5529342e-04    4.0317202e+02    4.2677239e+02    3.9995473e+02    4.9000000e+02    4.9000000e+02    4.9000000e+02    4.7156265e+05    1.5446575e+02   -1.7146460e+02    1.2666491e-02   -2.9757130e+00   -9.9740714e-14    4.4501621e-13    5.9730440e+03    1.1586403e-02   -5.0391775e-05    0.0000000e+00    7.5910302e-06   -2.4639816e+02    1.7583888e-14    4.3416616e-21    5.3597996e-19   -1.7995820e-06    1.0755391e+02
  -7.2241901e+01    1.6354344e-01    9.0139490e-01    2.7323623e+02    0.0000000e+00    2.5506168e-04    4.0430050e+02    4.2793673e+02    4.0107226e+02    4.9000000e+02    4.9000000e+02    4.9000000e+02    4.7655847e+05    1.5563788e+02   -1.7054867e+02    1.2666491e-02   -2.9869697e+00   -1.0079738e-13    4.4973088e-13    6.0363235e+03    1.1628442e-02   -1.2434074e-05    0.0000000e+00    3.3342793e-06   -2.4900853e+02    1.7770177e-14    2.5267180e-21    5.3791355e-19   -1.0164419e-06    1.0808330e+02
  -7.1845834e+01    1.6475418e-01    8.9984671e-01    2.7255343e+02    0.0000000e+00    2.5483557e-04    4.0543920e+02    4.2911088e+02    4.0219995e+02    4.9000000e+02    4.9000000e+02    4.9000000e+02    4.8164338e+05    1.5683129e+02   -1.6960200e+02    1.2666491e-02   -2.9981653e+00   -1.0187290e-13    4.5452958e-13    6.1007315e+03    1.1632536e-02    1.4824371e-05    0.0000000e+00    1.6213932e-06   -2.5166552e+02    1.7959791e-14    1.2384048e-21    5.3812370e-19   -3.0005136e-07    1.0862247e+02
  -7.1449692e+01    1.6590255e-01    8.9834456e-01    2.7189154e+02    0.0000000e+00    2.5461614e-04    4.0658856e+02    4.3029495e+02    4.0333843e+02    4.9000000e+02    4.9000000e+02    4.9000000e+02    4.8682037e+05    1.5804694e+02   -1.6862338e+02    1.2666491e-02   -3.0092984e+00   -1.0296789e-13    4.5941513e-13    6.1663058e+03    1.1577825e-02    2.0762129e-05    0.0000000e+00    1.5261584e-06   -2.5437064e+02    1.8152839e-14    9.4007136e-22    5.3563969e-19   -4.8859985e-08    1.0917189e+02
  -7.1053448e+01    1.6709588e-01    8.9689062e-01    2.7125153e+02    0.0000000e+00    2.5440367e-04    4.0774913e+02    4.3148871e+02    4.0448830e+02    4.9000000e+02    4.9000000e+02    4.9000000e+02    4.9209288e+05    1.5928592e+02   -1.6761135e+02    1.2666491e-02   -3.0203676e+00   -1.0408308e-13    4.6439082e-13    6.2330900e+03    1.1515944e-02    1.3724315e-05    0.0000000e+00    1.4900582e-06   -2.5712559e+02    1.8349442e-14    1.2455122e-21    5.3282685e-19   -1.5916327e-07    1.0973204e+02
  -7.0657078e+01    1.6834369e-01    8.9548598e-01    2.7063396e+02    0.0000000e+00    2.5419824e-04    4.0892119e+02    4.3269350e+02    4.0564997e+02    4.9000000e+02    4.9000000e+02    4.9000000e+02    4.9746494e+05    1.6054901e+02   -1.6656464e+02    1.2666491e-02   -3.0313711e+00   -1.0521933e-13    4.6946046e-13    6.3011351e+03    1.1480600e-02    4.5241011e-06    0.0000000e+00    1.6725773e-06   -2.5993254e+02    1.8549756e-14    1.6523559e-21    5.3123349e-19   -3.4941231e-07    1.1030331e+02
  -7.0260557e+01    1.6956774e-01    8.9412740e-01    2.7003777e+02    0.0000000e+00    2.5399899e-04    4.1010454e+02    4.3391003e+02    4.0682257e+02    4.9000000e+02    4.9000000e+02    4.9000000e+02    5.0293448e+05    1.6183609e+02   -1.6548189e+02    1.2666491e-02   -3.0423073e+00   -1.0637620e-13    4.7462211e-13    6.3704151e+03    1.1440405e-02   -7.6919999e-06    0.0000000e+00    1.2883821e-06   -2.6279045e+02    1.8753708e-14    2.2109904e-21    5.2941769e-19   -6.3305253e-07    1.1088548e+02
  -6.9863859e+01    1.7078057e-01    8.9281410e-01    2.6946224e+02    0.0000000e+00    2.5380610e-04    4.1129959e+02    4.3513743e+02    4.0800729e+02    4.9000000e+02    4.9000000e+02    4.9000000e+02    5.0850884e+05    1.6314786e+02   -1.6436135e+02    1.2666491e-02   -3.0531743e+00   -1.0755524e-13    4.7988265e-13    6.4410226e+03    1.1389616e-02   -2.0498579e-05    0.0000000e+00    1.9703302e-06   -2.6570315e+02    1.8961568e-14    2.7851006e-21    5.2711836e-19   -9.0980805e-07    1.1147880e+02
  -6.9466959e+01    1.7194658e-01    8.9154509e-01    2.6890696e+02    0.0000000e+00    2.5361941e-04    4.1250618e+02    4.3637654e+02    4.0920348e+02    4.9000000e+02    4.9000000e+02    4.9000000e+02    5.1418641e+05    1.6448456e+02   -1.6320185e+02    1.2666491e-02   -3.0639701e+00   -1.0875611e-13    4.8524061e-13    6.5129375e+03    1.1302316e-02   -3.5009298e-05    0.0000000e+00    1.5776056e-06   -2.6866979e+02    1.9173279e-14    3.4470236e-21    5.2314596e-19   -1.1982029e-06    1.1208333e+02
  -6.9069831e+01    1.7358123e-01    8.9034080e-01    2.6837877e+02    0.0000000e+00    2.5344401e-04    4.1372808e+02    4.3761719e+02    4.1037898e+02    4.9000000e+02    4.9000000e+02    4.9000000e+02    5.2003964e+05    1.6585354e+02   -1.6200083e+02    1.2666491e-02   -3.0746926e+00   -1.0999413e-13    4.9076424e-13    6.5870774e+03    1.1404566e-02   -1.8195438e-05    0.0000000e+00    8.8373131e-06   -2.7172805e+02    1.9391524e-14    2.5179290e-21    5.2787936e-19   -5.8357958e-07    1.1270317e+02
  -6.8672449e+01    1.7443273e-01    8.8914593e-01    2.6786180e+02    0.0000000e+00    2.5326365e-04    4.1495867e+02    4.3888081e+02    4.1159637e+02    4.9000000e+02    4.9000000e+02    4.9000000e+02    5.2594275e+05    1.6724261e+02   -1.6075869e+02    1.2666491e-02   -3.0853397e+00   -1.1124270e-13    4.9633528e-13    6.6618490e+03    1.1129931e-02   -5.5906287e-05    0.0000000e+00   -7.5013921e-06   -2.7481276e+02    1.9611672e-14    4.4464752e-21    5.1531065e-19   -1.5193971e-06    1.1333097e+02
  -6.8274786e+01    1.7503356e-01    8.8797910e-01    2.6735457e+02    0.0000000e+00    2.5308984e-04    4.1619854e+02    4.4016571e+02    4.1286267e+02    4.9000000e+02    4.9000000e+02    4.9000000e+02    5.3189843e+05    1.6865352e+02   -1.5947439e+02    1.2666491e-02   -3.0959092e+00   -1.1250240e-13    5.0195565e-13    6.7372866e+03    1.0548226e-02   -1.8793659e-04    0.0000000e+00   -7.1260975e-06   -2.7792484e+02    1.9833760e-14    1.0890573e-20    4.8851904e-19   -6.0552345e-06    1.1396789e+02
  -6.7876815e+01    1.7648925e-01    8.8688976e-01    2.6687624e+02    0.0000000e+00    2.5293268e-04    4.1745433e+02    4.4145193e+02    4.1410919e+02    4.9000000e+02    4.9000000e+02    4.9000000e+02    5.3802853e+05    1.7009872e+02   -1.5814328e+02    1.2666491e-02   -3.1063986e+00   -1.1379899e-13    5.0774039e-13    6.8149335e+03    1.0381347e-02    1.1911350e-04    0.0000000e+00    9.9850972e-06   -2.8112759e+02    2.0062307e-14   -3.7362587e-21    4.8064943e-19    3.1804127e-06    1.1462103e+02
  -6.7478511e+01    1.7828037e-01    8.8585902e-01    2.6642722e+02    0.0000000e+00    2.5278144e-04    4.1872658e+02    4.4274141e+02    4.1533337e+02    4.9000000e+02    4.9000000e+02    4.9000000e+02    5.4434504e+05    1.7157798e+02   -1.5676135e+02    1.2666491e-02   -3.1168050e+00   -1.1513499e-13    5.1370134e-13    6.8949415e+03    1.0817154e-02    1.5608514e-04    0.0000000e+00    1.0777059e-05   -2.8442787e+02    2.0297828e-14   -5.6722407e-21    5.0094525e-19    5.4697695e-06    1.1528966e+02
  -6.7079846e+01    1.7884361e-01    8.8481752e-01    2.6598162e+02    0.0000000e+00    2.5262097e-04    4.2000505e+02    4.4406411e+02    4.1663674e+02    4.9000000e+02    4.9000000e+02    4.9000000e+02    5.5065494e+05    1.7307325e+02   -1.5533301e+02    1.2666491e-02   -3.1271260e+00   -1.1646960e-13    5.1965642e-13    6.9748658e+03    1.0089779e-02    4.0552520e-05    0.0000000e+00   -1.4043001e-05   -2.8772536e+02    2.0533168e-14    1.4048259e-22    4.6728715e-19    4.9436555e-07    1.1596339e+02
  -6.6680791e+01    1.8063899e-01    8.8387058e-01    2.6556544e+02    0.0000000e+00    2.5248605e-04    4.2130427e+02    4.4537930e+02    4.1789057e+02    4.9000000e+02    4.9000000e+02    4.9000000e+02    5.5722594e+05    1.7461173e+02   -1.5384798e+02    1.2666491e-02   -3.1373583e+00   -1.1785945e-13    5.2585704e-13    7.0580974e+03    1.0186744e-02    1.7379193e-04    0.0000000e+00    1.5967806e-05   -2.9115847e+02    2.0778145e-14   -6.3496615e-21    4.7178179e-19    4.8854086e-06    1.1665771e+02
  -6.6281320e+01    1.8167827e-01    8.8293336e-01    2.6516446e+02    0.0000000e+00    2.5234269e-04    4.2261483e+02    4.4671921e+02    4.1918780e+02    4.9000000e+02    4.9000000e+02    4.9000000e+02    5.6386969e+05    1.7617515e+02   -1.5230897e+02    1.2666491e-02   -3.1474988e+00   -1.1926467e-13    5.3212711e-13    7.1422503e+03    9.5158938e-03    1.6775625e-04    0.0000000e+00   -4.7537331e-06   -2.9463016e+02    2.1025914e-14   -5.8989754e-21    4.4096961e-19    4.1522378e-06    1.1736170e+02
  -6.5881405e+01    1.8278104e-01    8.8203730e-01    2.6477775e+02    0.0000000e+00    2.5220896e-04    4.2393853e+02    4.4807314e+02    4.2050239e+02    4.9000000e+02    4.9000000e+02    4.9000000e+02    5.7064437e+05    1.7776997e+02   -1.5071524e+02    1.2666491e-02   -3.1575444e+00   -1.2069759e-13    5.3852034e-13    7.2280618e+03    9.1988119e-03    2.8024749e-04    0.0000000e+00   -8.1308724e-07   -2.9817001e+02    2.1278527e-14   -1.1039097e-20    4.2647471e-19    8.1812779e-06    1.1807936e+02
  -6.5481015e+01    1.8398123e-01    8.8118339e-01    2.6440979e+02    0.0000000e+00    2.5208146e-04    4.2527615e+02    4.4944129e+02    4.2183064e+02    4.9000000e+02    4.9000000e+02    4.9000000e+02    5.7755770e+05    1.7939740e+02   -1.4906362e+02    1.2666491e-02   -3.1674916e+00   -1.2215984e-13    5.4504444e-13    7.3156293e+03    8.9068156e-03    3.3579870e-04    0.0000000e+00    1.7020352e-06   -3.0178230e+02    2.1536311e-14   -1.3661961e-20    4.1312662e-19    1.0235826e-05    1.1881112e+02
  -6.5080124e+01    1.8520879e-01    8.8036947e-01    2.6405990e+02    0.0000000e+00    2.5195956e-04    4.2662869e+02    4.5082287e+02    4.2317350e+02    4.9000000e+02    4.9000000e+02    4.9000000e+02    5.8461508e+05    1.8105816e+02   -1.4734987e+02    1.2666491e-02   -3.1773368e+00   -1.2365255e-13    5.5170453e-13    7.4050216e+03    8.5999872e-03    3.8863786e-04    0.0000000e+00    2.0568447e-06   -3.0546990e+02    2.1799472e-14   -1.6244418e-20    3.9902718e-19    1.1814681e-05    1.1955700e+02
  -6.4678701e+01    1.8646315e-01    8.7959438e-01    2.6372750e+02    0.0000000e+00    2.5184312e-04    4.2799610e+02    4.5221843e+02    4.2453243e+02    4.9000000e+02    4.9000000e+02    4.9000000e+02    5.9181765e+05    1.8275257e+02   -1.4557171e+02    1.2666491e-02   -3.1870761e+00   -1.2517597e-13    5.5850163e-13    7.4962529e+03    8.2305316e-03    4.6885124e-04    0.0000000e+00    1.8093405e-06   -3.0923334e+02    2.2068045e-14   -2.0092587e-20    3.8189527e-19    1.3240142e-05    1.2031703e+02
  -6.4276717e+01    1.8775438e-01    8.7885848e-01    2.6341249e+02    0.0000000e+00    2.5173244e-04    4.2937869e+02    4.5362890e+02    4.2590655e+02    4.9000000e+02    4.9000000e+02    4.9000000e+02    5.9917119e+05    1.8448175e+02   -1.4372657e+02    1.2666491e-02   -3.1967055e+00   -1.2673133e-13    5.6544121e-13    7.5893964e+03    7.7858664e-03    4.9000632e-04    0.0000000e+00    2.1172585e-06   -3.1307566e+02    2.2342248e-14   -2.1052762e-20    3.6125029e-19    1.2385110e-05    1.2109165e+02
  -6.3874141e+01    1.8908663e-01    8.7816268e-01    2.6311525e+02    0.0000000e+00    2.5162765e-04    4.3077722e+02    4.5505458e+02    4.2729507e+02    4.9000000e+02    4.9000000e+02    4.9000000e+02    6.0668389e+05    1.8624719e+02   -1.4181095e+02    1.2666491e-02   -3.2062204e+00   -1.2832035e-13    5.7253099e-13    7.6845560e+03    6.5040841e-03    3.4983376e-04    0.0000000e+00    2.5020639e-06   -3.1700118e+02    2.2622388e-14   -1.4638844e-20    3.0255612e-19    1.2314912e-05    1.2188144e+02
  -6.3470943e+01    1.9041038e-01    8.7750709e-01    2.6283589e+02    0.0000000e+00    2.5152871e-04    4.3219212e+02    4.5649655e+02    4.2870064e+02    4.9000000e+02    4.9000000e+02    4.9000000e+02    6.1435878e+05    1.8805010e+02   -1.3982179e+02    1.2666491e-02   -3.2156164e+00   -1.2994367e-13    5.7977383e-13    7.7817699e+03    5.7980056e-03    3.2176022e-04    0.0000000e+00    2.1581896e-06   -3.2101147e+02    2.2908577e-14   -1.3341151e-20    2.7021848e-19    1.2299750e-05    1.2268686e+02
  -6.3067092e+01    1.9178404e-01    8.7689372e-01    2.6257516e+02    0.0000000e+00    2.5143605e-04    4.3362339e+02    4.5795540e+02    4.3012438e+02    4.9000000e+02    4.9000000e+02    4.9000000e+02    6.2220030e+05    1.8989199e+02   -1.3775706e+02    1.2666491e-02   -3.2248886e+00   -1.3160224e-13    5.8717392e-13    7.8810944e+03    5.2698158e-03    1.2206534e-04    0.0000000e+00    2.0351830e-06   -3.2510876e+02    2.3200975e-14   -4.2818910e-21    2.4594875e-19    5.4391997e-06    1.2350867e+02
  -6.2662555e+01    1.9319465e-01    8.7632225e-01    2.6233316e+02    0.0000000e+00    2.5134938e-04    4.3507061e+02    4.5943056e+02    4.3156202e+02    4.9000000e+02    4.9000000e+02    4.9000000e+02    6.3021514e+05    1.9177388e+02   -1.3561546e+02    1.2666491e-02   -3.2340322e+00   -1.3329747e-13    5.9473757e-13    7.9826144e+03    4.8726633e-03    6.9632340e-06    0.0000000e+00    2.6281245e-06   -3.2929661e+02    2.3499835e-14    8.9523477e-22    2.2761490e-19    1.2213267e-06    1.2434737e+02
  -6.2338926e+01    1.9421936e-01    8.7592661e-01    2.6215172e+02    0.0000000e+00    2.5130565e-04    4.3623958e+02    4.6060684e+02    4.3267842e+02    4.9000000e+02    4.9000000e+02    4.9000000e+02    6.3680902e+05    1.9331136e+02   -1.3384699e+02    1.2666491e-02   -3.2412516e+00   -1.3469214e-13    6.0096003e-13    8.0661356e+03    4.7253128e-03   -3.4572526e-05    0.0000000e+00    1.9215453e-05   -3.3274186e+02    2.3745692e-14    2.5051176e-21    2.2078960e-19   -1.8485363e-07    1.2503300e+02
  -6.1934389e+01    1.9517525e-01    8.7539538e-01    2.6194705e+02    0.0000000e+00    2.5120427e-04    4.3771068e+02    4.6211737e+02    4.3418374e+02    4.9000000e+02    4.9000000e+02    4.9000000e+02    6.4504998e+05    1.9525376e+02   -1.3156255e+02    1.2666491e-02   -3.2501219e+00   -1.3643520e-13    6.0873761e-13    8.1705197e+03    3.7907875e-03   -6.8509118e-05    0.0000000e+00   -1.8945429e-05   -3.3704842e+02    2.4053048e-14    4.2608753e-21    1.7769754e-19   -2.2716950e-06    1.2589504e+02
  -6.1527764e+01    1.9677934e-01    8.7492706e-01    2.6174749e+02    0.0000000e+00    2.5113548e-04    4.3920693e+02    4.6363819e+02    4.3567231e+02    4.9000000e+02    4.9000000e+02    4.9000000e+02    6.5357348e+05    1.9725087e+02   -1.2917850e+02    1.2666491e-02   -3.2588765e+00   -1.3823802e-13    6.1678085e-13    8.2784826e+03    3.1661317e-03   -4.9923660e-05    0.0000000e+00    8.4275860e-06   -3.4150181e+02    2.4370839e-14    3.2329147e-21    1.4899221e-19   -1.7467142e-06    1.2678061e+02
  -6.1120330e+01    1.9830724e-01    8.7448896e-01    2.6156559e+02    0.0000000e+00    2.5106723e-04    4.4072066e+02    4.6517669e+02    4.3717809e+02    4.9000000e+02    4.9000000e+02    4.9000000e+02    6.6228429e+05    1.9928977e+02   -1.2670132e+02    1.2666491e-02   -3.2674802e+00   -1.4008045e-13    6.2500137e-13    8.3888180e+03    2.6736579e-03    4.2563704e-05    0.0000000e+00    4.6010195e-06   -3.4605327e+02    2.4695651e-14   -1.1087274e-21    1.2639419e-19    1.5334389e-06    1.2768273e+02
  -6.0712051e+01    2.0069830e-01    8.7412913e-01    2.6141315e+02    0.0000000e+00    2.5101544e-04    4.4226334e+02    4.6670634e+02    4.3857996e+02    4.9000000e+02    4.9000000e+02    4.9000000e+02    6.7141325e+05    2.0139169e+02   -1.2411022e+02    1.2666491e-02   -3.2759255e+00   -1.4201132e-13    6.3361617e-13    8.5044498e+03    2.7826704e-03    5.7073856e-05    0.0000000e+00    2.3781583e-05   -3.5082294e+02    2.5036021e-14   -2.1562259e-21    1.3143564e-19    3.7532380e-06    1.2861206e+02
  -6.0385428e+01    2.0004124e-01    8.7378105e-01    2.6127142e+02    0.0000000e+00    2.5096064e-04    4.4349234e+02    4.6797775e+02    4.3990970e+02    4.9000000e+02    4.9000000e+02    4.9000000e+02    6.7853028e+05    2.0307388e+02   -1.2199281e+02    1.2666491e-02   -3.2825664e+00   -1.4351662e-13    6.4033375e-13    8.5945977e+03    5.7152159e-04    1.1966884e-04    0.0000000e+00   -4.0893492e-05   -3.5454391e+02    2.5301620e-14   -4.6316554e-21    2.9977607e-20    3.1389889e-06    1.2935235e+02
  -5.9977149e+01    2.0166889e-01    8.7342759e-01    2.6112882e+02    0.0000000e+00    2.5090047e-04    4.4504986e+02    4.6957519e+02    4.4150892e+02    4.9000000e+02    4.9000000e+02    4.9000000e+02    6.8769108e+05    2.0522936e+02   -1.1924786e+02    1.2666491e-02   -3.2906808e+00   -1.4545429e-13    6.4897776e-13    8.7106328e+03    5.7180583e-04    9.3021586e-05    0.0000000e+00   -5.4526846e-08   -3.5932869e+02    2.5643029e-14   -3.4370749e-21    2.9866784e-20    1.1144835e-06    1.3030043e+02
  -5.9566315e+01    2.0359270e-01    8.7313773e-01    2.6100780e+02    0.0000000e+00    2.5085804e-04    4.4663578e+02    4.7118576e+02    4.4308928e+02    4.9000000e+02    4.9000000e+02    4.9000000e+02    6.9718385e+05    2.0744811e+02   -1.1637878e+02    1.2666491e-02   -3.2986496e+00   -1.4746212e-13    6.5793595e-13    8.8308729e+03    1.6548939e-03   -5.1005303e-05    0.0000000e+00    1.0826219e-05   -3.6428784e+02    2.5996922e-14    2.9734378e-21    7.9437080e-20   -1.3513462e-06    1.3127510e+02
  -5.9154500e+01    2.0540928e-01    8.7288006e-01    2.6090501e+02    0.0000000e+00    2.5081663e-04    4.4824132e+02    4.7281503e+02    4.4468743e+02    4.9000000e+02    4.9000000e+02    4.9000000e+02    7.0690400e+05    2.0971557e+02   -1.1339513e+02    1.2666491e-02   -3.3064325e+00   -1.4951801e-13    6.6710921e-13    8.9539931e+03    1.9257814e-03   -1.1993277e-04    5.4621221e-21    4.6433832e-06   -3.6936729e+02    2.6359424e-14    5.9151713e-21    9.1570358e-20   -2.4043898e-06    1.3226877e+02
  -5.8741664e+01    2.0724650e-01    8.7266079e-01    2.6081847e+02    0.0000000e+00    2.5078143e-04    4.4986807e+02    4.7446346e+02    4.4630239e+02    4.9000000e+02    4.9000000e+02    4.9000000e+02    7.1686979e+05    2.1203566e+02   -1.1028970e+02    1.2666491e-02   -3.3140211e+00   -1.5162588e-13    6.7651404e-13    9.0802247e+03    1.6966466e-03   -1.5897511e-04    5.4547253e-21    3.5487153e-06   -3.7457507e+02    2.6731074e-14    7.6372231e-21    8.0994346e-20   -4.3033630e-06    1.3328318e+02
  -5.8327769e+01    2.0903088e-01    8.7247457e-01    2.6074715e+02    0.0000000e+00    2.5075042e-04    4.5151620e+02    4.7613421e+02    4.4793691e+02    4.9000000e+02    4.9000000e+02    4.9000000e+02    7.2706772e+05    2.1440881e+02   -1.0705721e+02    1.2666491e-02   -3.3214062e+00   -1.5378285e-13    6.8613793e-13    9.2093966e+03    1.1158650e-03   -1.0109391e-04    5.4562881e-21    2.0675473e-06   -3.7990394e+02    2.7111365e-14    4.9193227e-21    5.4280586e-20   -5.4550979e-06    1.3431814e+02
  -5.7912776e+01    2.1087649e-01    8.7232711e-01    2.6069215e+02    0.0000000e+00    2.5072578e-04    4.5318686e+02    4.7782696e+02    4.4959405e+02    4.9000000e+02    4.9000000e+02    4.9000000e+02    7.3751937e+05    2.1683864e+02   -1.0369095e+02    1.2666491e-02   -3.3285780e+00   -1.5599350e-13    6.9600116e-13    9.3417823e+03    6.4312641e-04   -7.1148901e-05    5.4561511e-21    2.8044627e-06   -3.8536504e+02    2.7501087e-14    3.3750173e-21    3.2590094e-20   -6.5342794e-06    1.3537528e+02
  -5.7496643e+01    2.1275276e-01    8.7221972e-01    2.6065475e+02    0.0000000e+00    2.5070707e-04    4.5487891e+02    4.7954251e+02    4.5127193e+02    4.9000000e+02    4.9000000e+02    4.9000000e+02    7.4822973e+05    2.1932719e+02   -1.0018974e+02    1.2666491e-02   -3.3355268e+00   -1.5825886e-13    7.0610859e-13    9.4774451e+03    1.8821810e-04   -9.7702541e-05    5.4551047e-21    2.9295972e-06   -3.9096129e+02    2.7900456e-14    4.3597285e-21    1.1772797e-20   -6.8752646e-06    1.3645573e+02
  -5.7079327e+01    2.1486240e-01    8.7216567e-01    2.6063954e+02    0.0000000e+00    2.5069752e-04    4.5659846e+02    4.8126649e+02    4.5298532e+02    4.9000000e+02    4.9000000e+02    4.9000000e+02    7.5932736e+05    2.2188332e+02   -9.6533934e+01    1.2666491e-02   -3.3422409e+00   -1.6060614e-13    7.1658128e-13    9.6180131e+03    8.5781325e-04   -3.2451441e-04    0.0000000e+00    9.4125549e-06   -3.9675918e+02    2.8314204e-14    1.4602436e-20    4.2645930e-20   -9.2473763e-06    1.3756306e+02
  -5.6660777e+01    2.1654229e-01    8.7209786e-01    2.6062575e+02    0.0000000e+00    2.5067873e-04    4.5833648e+02    4.8302642e+02    4.5470905e+02    4.9000000e+02    4.9000000e+02    4.9000000e+02    7.7057975e+05    2.2448745e+02   -9.2734580e+01    1.2666491e-02   -3.3487099e+00   -1.6298611e-13    7.2720075e-13    9.7605414e+03   -6.6498049e-04   -3.0526415e-05    0.0000000e+00   -5.1779611e-06   -4.0264020e+02    2.8733922e-14    1.0301686e-21   -2.7046598e-20   -5.1305603e-07    1.3868649e+02
  -5.6240960e+01    2.1855984e-01    8.7206323e-01    2.6062034e+02    0.0000000e+00    2.5067042e-04    4.6009864e+02    4.8477964e+02    4.5645644e+02    4.9000000e+02    4.9000000e+02    4.9000000e+02    7.8211787e+05    2.2715418e+02   -8.8775411e+01    1.2666491e-02   -3.3549215e+00   -1.6542657e-13    7.3808907e-13    9.9066888e+03   -1.2630144e-03   -3.6843935e-07    0.0000000e+00    1.6619568e-06   -4.0866898e+02    2.9164146e-14   -4.6627549e-22   -5.4777185e-20   -6.0259805e-08    1.3983360e+02
  -5.5819830e+01    2.2062391e-01    8.7206538e-01    2.6063060e+02    0.0000000e+00    2.5066800e-04    4.6188623e+02    4.8655547e+02    4.5823032e+02    4.9000000e+02    4.9000000e+02    4.9000000e+02    7.9397057e+05    2.2988686e+02   -8.4647409e+01    1.2666491e-02   -3.3608628e+00   -1.6793356e-13    7.4927443e-13    1.0056821e+04   -1.4935116e-03   -3.9074194e-05    0.0000000e+00    4.1639844e-06   -4.1486175e+02    2.9606079e-14    1.2591124e-21   -6.5475902e-20   -2.5620023e-06    1.4100569e+02
  -5.5397342e+01    2.2279206e-01    8.7209993e-01    2.6065560e+02    0.0000000e+00    2.5066984e-04    4.6369924e+02    4.8835929e+02    4.6002894e+02    4.9000000e+02    4.9000000e+02    4.9000000e+02    8.0612025e+05    2.3268705e+02   -8.0344357e+01    1.2666491e-02   -3.3665202e+00   -1.7050334e-13    7.6074022e-13    1.0210715e+04   -1.7527869e-03   -9.3691038e-05    0.0000000e+00    2.2875563e-06   -4.2121025e+02    3.0059135e-14    3.7302433e-21   -7.7404183e-20   -5.1533046e-06    1.4220317e+02
  -5.4973448e+01    2.2492640e-01    8.7216612e-01    2.6069455e+02    0.0000000e+00    2.5067620e-04    4.6553617e+02    4.9018707e+02    4.6185076e+02    4.9000000e+02    4.9000000e+02    4.9000000e+02    8.1859145e+05    2.3555626e+02   -7.5864030e+01    1.2666491e-02   -3.3718799e+00   -1.7314114e-13    7.7250932e-13    1.0368681e+04   -2.0053069e-03   -1.4111413e-04    0.0000000e+00    2.9617527e-06   -4.2772649e+02    3.0524157e-14    5.8110253e-21   -8.8975491e-20   -7.2910153e-06    1.4342678e+02
  -5.4548083e+01    2.2728676e-01    8.7226468e-01    2.6074748e+02    0.0000000e+00    2.5068755e-04    4.6740042e+02    4.9204024e+02    4.6369942e+02    4.9000000e+02    4.9000000e+02    4.9000000e+02    8.3139207e+05    2.3849766e+02   -7.1189406e+01    1.2666491e-02   -3.3769268e+00   -1.7584861e-13    7.8458938e-13    1.0530820e+04   -2.5318568e-03   -1.2254667e-04    0.0000000e+00    3.7897898e-06   -4.3441519e+02    3.1001489e-14    4.8384716e-21   -1.1307729e-19   -6.3886727e-06    1.4467712e+02
  -5.4121214e+01    2.2975070e-01    8.7239619e-01    2.6081474e+02    0.0000000e+00    2.5070382e-04    4.6929231e+02    4.9392079e+02    4.6557567e+02    4.9000000e+02    4.9000000e+02    4.9000000e+02    8.4453768e+05    2.4151358e+02   -6.6311857e+01    1.2666491e-02   -3.3816446e+00   -1.7862905e-13    7.9699494e-13    1.0697329e+04   -3.0732531e-03   -5.1309565e-05    0.0000000e+00    4.6008153e-06   -4.4128392e+02    3.1491666e-14    1.3718145e-21   -1.3791024e-19   -3.0020454e-06    1.4595496e+02
  -5.3692791e+01    2.3227790e-01    8.7255255e-01    2.6089351e+02    0.0000000e+00    2.5072309e-04    4.7121132e+02    4.9582946e+02    4.6747831e+02    4.9000000e+02    4.9000000e+02    4.9000000e+02    8.5802583e+05    2.4460355e+02   -6.1224402e+01    1.2666491e-02   -3.3860162e+00   -1.8148194e-13    8.0972379e-13    1.0868176e+04   -3.5581724e-03   -6.7746112e-05    0.0000000e+00    3.5310860e-06   -4.4833180e+02    3.1994630e-14    1.9679537e-21   -1.6032632e-19   -3.9667344e-06    1.4725952e+02
  -5.3262755e+01    2.3496106e-01    8.7274032e-01    2.6098509e+02    0.0000000e+00    2.5074783e-04    4.7315915e+02    4.9776582e+02    4.6941030e+02    4.9000000e+02    4.9000000e+02    4.9000000e+02    8.7188997e+05    2.4777290e+02   -5.5914315e+01    1.2666491e-02   -3.3900238e+00   -1.8441437e-13    8.2280742e-13    1.1043786e+04   -3.9123537e-03   -1.4316996e-04    0.0000000e+00    4.4538050e-06   -4.5557605e+02    3.2511604e-14    5.3505972e-21   -1.7671217e-19   -7.3805661e-06    1.4859301e+02
  -5.2831039e+01    2.3785818e-01    8.7296246e-01    2.6109142e+02    0.0000000e+00    2.5077789e-04    4.7513524e+02    4.9973150e+02    4.7137028e+02    4.9000000e+02    4.9000000e+02    4.9000000e+02    8.8614318e+05    2.5102621e+02   -5.0375434e+01    1.2666491e-02   -3.3936484e+00   -1.8742908e-13    8.3625826e-13    1.1224325e+04   -4.2582337e-03   -1.7198914e-04    0.0000000e+00    4.3644386e-06   -4.6302368e+02    3.3043095e-14    6.4830151e-21   -1.9264456e-19   -8.1555586e-06    1.4995760e+02
  -5.2397605e+01    2.4096893e-01    8.7321651e-01    2.6121191e+02    0.0000000e+00    2.5081246e-04    4.7714234e+02    5.0172536e+02    4.7336048e+02    4.9000000e+02    4.9000000e+02    4.9000000e+02    9.0080088e+05    2.5436605e+02   -4.4589227e+01    1.2666491e-02   -3.3968695e+00   -1.9052934e-13    8.5009082e-13    1.1409986e+04   -4.8853506e-03   -1.0251014e-04    0.0000000e+00    4.3902025e-06   -4.7068268e+02    3.3589670e-14    3.0196489e-21   -2.2191554e-19   -6.3054372e-06    1.5135375e+02
  -5.1962397e+01    2.4402717e-01    8.7349856e-01    2.6134505e+02    0.0000000e+00    2.5085074e-04    4.7918077e+02    5.0375038e+02    4.7538170e+02    4.9000000e+02    4.9000000e+02    4.9000000e+02    9.1587175e+05    2.5779380e+02   -3.8543958e+01    1.2666491e-02   -3.3996653e+00   -1.9371700e-13    8.6431332e-13    1.1600881e+04   -5.2752764e-03   -1.7113249e-04    0.0000000e+00    1.7570380e-06   -4.7855725e+02    3.4151631e-14    6.2999157e-21   -2.4002683e-19   -9.8758642e-06    1.5278188e+02
  -5.1525324e+01    2.4692867e-01    8.7383397e-01    2.6149879e+02    0.0000000e+00    2.5089961e-04    4.8125743e+02    5.0579438e+02    4.7745065e+02    4.9000000e+02    4.9000000e+02    4.9000000e+02    9.3154213e+05    2.6132525e+02   -3.2207822e+01    1.2666491e-02   -3.4020115e+00   -1.9703147e-13    8.7910129e-13    1.1799370e+04   -5.2652319e-03   -1.8700252e-04    0.0000000e+00    1.0467733e-05   -4.8674453e+02    3.4735893e-14    6.8760285e-21   -2.3959471e-19   -1.0225609e-05    1.5424886e+02
  -5.1175665e+01    2.4935496e-01    8.7413645e-01    2.6164704e+02    0.0000000e+00    2.5093495e-04    4.8293198e+02    5.0744483e+02    4.7911806e+02    4.9000000e+02    4.9000000e+02    4.9000000e+02    9.4433667e+05    2.6420575e+02   -2.6966740e+01    1.2666491e-02   -3.4035830e+00   -1.9973763e-13    8.9117581e-13    1.1961432e+04   -5.4668100e-03   -2.1248196e-04    0.0000000e+00    7.7898330e-06   -4.9343091e+02    3.5213068e-14    8.0548697e-21   -2.4888397e-19   -1.1306199e-05    1.5544337e+02
  -5.0738593e+01    2.5386864e-01    8.7445581e-01    2.6179589e+02    0.0000000e+00    2.5097814e-04    4.8504358e+02    5.0955606e+02    4.8120781e+02    4.9000000e+02    4.9000000e+02    4.9000000e+02    9.6046213e+05    2.6786234e+02   -2.0186470e+01    1.2666491e-02   -3.4050535e+00   -2.0314831e-13    9.0639406e-13    1.2165685e+04   -6.2337812e-03   -2.5863729e-04    0.0000000e+00   -1.0595896e-05   -5.0185830e+02    3.5814507e-14    1.0564242e-20   -2.8422212e-19   -1.4613939e-05    1.5695118e+02
  -5.0388934e+01    2.5624603e-01    8.7480765e-01    2.6195730e+02    0.0000000e+00    2.5102824e-04    4.8675545e+02    5.1122626e+02    4.8291853e+02    4.9000000e+02    4.9000000e+02    4.9000000e+02    9.7395938e+05    2.7086986e+02   -1.4547396e+01    1.2666491e-02   -3.4059012e+00   -2.0600323e-13    9.1913002e-13    1.2336648e+04   -6.0145935e-03   -2.9667235e-04    0.0000000e+00    3.0919766e-05   -5.0890803e+02    3.6317531e-14    1.1913843e-20   -2.7424819e-19   -1.6289586e-05    1.5819083e+02
  -4.9951861e+01    2.6141698e-01    8.7513012e-01    2.6211192e+02    0.0000000e+00    2.5106752e-04    4.8890651e+02    5.1338662e+02    4.8504080e+02    4.9000000e+02    4.9000000e+02    4.9000000e+02    9.9070066e+05    2.7466388e+02   -7.2787705e+00    1.2666491e-02   -3.4064315e+00   -2.0954407e-13    9.3493073e-13    1.2548701e+04   -7.1732201e-03   -2.4295111e-04    0.0000000e+00   -2.2386647e-05   -5.1765902e+02    3.6942125e-14    9.7021424e-21   -3.2767245e-19   -1.6655868e-05    1.5974289e+02
  -4.9602203e+01    2.6374110e-01    8.7551127e-01    2.6228245e+02    0.0000000e+00    2.5112498e-04    4.9065461e+02    5.1509178e+02    4.8678662e+02    4.9000000e+02    4.9000000e+02    4.9000000e+02    1.0048037e+06    2.7779442e+02   -1.2180389e+00    1.2666491e-02   -3.4065025e+00   -2.1252717e-13    9.4823776e-13    1.2727337e+04   -6.9791212e-03   -2.0074084e-04    0.0000000e+00    3.6814617e-05   -5.2502432e+02    3.7467638e-14    7.1265630e-21   -3.1893740e-19   -1.5335049e-05    1.6102336e+02
  -4.9165130e+01    2.6907281e-01    8.7586960e-01    2.6245136e+02    0.0000000e+00    2.5117076e-04    4.9285135e+02    5.1729904e+02    4.8895435e+02    4.9000000e+02    4.9000000e+02    4.9000000e+02    1.0223015e+06    2.8174453e+02    6.5931476e+00    1.2666491e-02   -3.4060222e+00   -2.1622801e-13    9.6475255e-13    1.2948973e+04   -8.4542060e-03    4.9108181e-05   -6.9026356e-20   -2.0771870e-05   -5.3417073e+02    3.8120458e-14   -4.1347576e-21   -3.8534431e-19   -2.6238959e-06    1.6262683e+02
  -4.8815472e+01    2.7151070e-01    8.7628527e-01    2.6263687e+02    0.0000000e+00    2.5123313e-04    4.9463552e+02    5.1904086e+02    4.9073658e+02    4.9000000e+02    4.9000000e+02    4.9000000e+02    1.0370542e+06    2.8500593e+02    1.3102880e+01    1.2666491e-02   -3.4052586e+00   -2.1934851e-13    9.7867271e-13    1.3135838e+04   -8.3455381e-03    1.2087688e-04   -7.7334551e-20    4.0007587e-05   -5.4187570e+02    3.8670213e-14   -8.0346295e-21   -3.8041173e-19    8.0121230e-07    1.6395159e+02
  -4.8378399e+01    2.7755183e-01    8.7668249e-01    2.6282175e+02    0.0000000e+00    2.5128553e-04    4.9687627e+02    5.2129285e+02    4.9294687e+02    4.9000000e+02    4.9000000e+02    4.9000000e+02    1.0553509e+06    2.8912078e+02    2.1486303e+01    1.2666491e-02   -3.4036934e+00   -2.2321830e-13    9.9594152e-13    1.3367592e+04   -9.7366155e-03    9.9434743e-06   -1.1381194e-19   -2.4156481e-05   -5.5143977e+02    3.9352847e-14   -2.2274748e-21   -4.4322957e-19   -2.1646446e-06    1.6561137e+02
  -4.8028741e+01    2.8010362e-01    8.7712805e-01    2.6302115e+02    0.0000000e+00    2.5135128e-04    4.9869722e+02    5.2306736e+02    4.9476537e+02    4.9000000e+02    4.9000000e+02    4.9000000e+02    1.0707859e+06    2.9251656e+02    2.8478122e+01    1.2666491e-02   -3.4020338e+00   -2.2648315e-13    1.0105054e-12    1.3563100e+04   -9.5121739e-03    2.7018143e-05   -1.2064653e-19    4.0178103e-05   -5.5950089e+02    3.9928007e-14   -3.6227912e-21   -4.3287924e-19   -4.4720149e-07    1.6698333e+02
  -4.7591668e+01    2.8718810e-01    8.7755114e-01    2.6321671e+02    0.0000000e+00    2.5140794e-04    5.0098474e+02    5.2536623e+02    4.9702156e+02    4.9000000e+02    4.9000000e+02    4.9000000e+02    1.0899131e+06    2.9679852e+02    3.7483095e+01    1.2666491e-02   -3.3993033e+00   -2.3052859e-13    1.0285582e-12    1.3805375e+04   -1.0664374e-02   -9.7071294e-05   -1.7019156e-19   -2.4705029e-05   -5.6949968e+02    4.0641672e-14    2.2923029e-21   -4.8436327e-19   -4.3606966e-06    1.6870108e+02
  -4.7242010e+01    2.9012637e-01    8.7802225e-01    2.6342691e+02    0.0000000e+00    2.5147741e-04    5.0284473e+02    5.2717710e+02    4.9887996e+02    4.9000000e+02    4.9000000e+02    4.9000000e+02    1.1060805e+06    3.0033483e+02    4.4998342e+01    1.2666491e-02   -3.3966810e+00   -2.3394836e-13    1.0438130e-12    1.4010159e+04   -1.0561491e-02   -5.3532878e-05   -2.5470251e-19    4.5649561e-05   -5.7794319e+02    4.1244112e-14    5.0648053e-22   -4.7728007e-19   -2.3393670e-06    1.7012273e+02
  -4.6804937e+01    2.9793440e-01    8.7847127e-01    2.6363311e+02    0.0000000e+00    2.5153835e-04    5.0517850e+02    5.2952453e+02    5.0118188e+02    4.9000000e+02    4.9000000e+02    4.9000000e+02    1.1260908e+06    3.0478549e+02    5.4663247e+01    1.2666491e-02   -3.3926990e+00   -2.3818058e-13    1.0626994e-12    1.4263619e+04   -1.2082341e-02   -1.6071878e-05   -3.2985714e-19   -2.7817104e-05   -5.8840339e+02    4.1990715e-14   -2.9164453e-22   -5.4507021e-19   -1.3740670e-06    1.7193357e+02
  -4.6455278e+01    3.0093690e-01    8.7897290e-01    2.6385610e+02    0.0000000e+00    2.5161255e-04    5.0707729e+02    5.3137037e+02    5.0307867e+02    4.9000000e+02    4.9000000e+02    4.9000000e+02    1.1430411e+06    3.0846401e+02    6.2734767e+01    1.2666491e-02   -3.3890431e+00   -2.4176593e-13    1.0786926e-12    1.4478319e+04   -1.1755065e-02   -2.5213535e-05   -3.3472901e-19    4.9701654e-05   -5.9725550e+02    4.2622301e-14   -3.5968157e-22   -5.3003094e-19   -1.9401891e-06    1.7344287e+02
  -4.6018205e+01    3.0922110e-01    8.7944153e-01    2.6407141e+02    0.0000000e+00    2.5167573e-04    5.0946050e+02    5.3376545e+02    5.0542845e+02    4.9000000e+02    4.9000000e+02    4.9000000e+02    1.1639829e+06    3.1309728e+02    7.3117010e+01    1.2666491e-02   -3.3837168e+00   -2.4619516e-13    1.0984584e-12    1.4743579e+04   -1.2913665e-02   -4.5330386e-05   -3.0986905e-19   -2.8676125e-05   -6.0820278e+02    4.3403678e-14    1.1595717e-21   -5.8428575e-19   -3.7111080e-06    1.7532875e+02
  -4.5668547e+01    3.1238214e-01    8.7996187e-01    2.6430215e+02    0.0000000e+00    2.5175272e-04    5.1140060e+02    5.3565053e+02    5.0736703e+02    4.9000000e+02    4.9000000e+02    4.9000000e+02    1.1817434e+06    3.1693081e+02    8.1793945e+01    1.2666491e-02   -3.3789502e+00   -2.4995188e-13    1.1152163e-12    1.4968542e+04   -1.2598358e-02   -4.5074088e-05   -3.1431801e-19    5.1798962e-05   -6.1747812e+02    4.4065467e-14    6.4880521e-22   -5.6975453e-19   -3.6217940e-06    1.7688862e+02
  -4.5231474e+01    3.2153536e-01    8.8044423e-01    2.6452293e+02    0.0000000e+00    2.5181812e-04    5.1383395e+02    5.3809661e+02    5.0976695e+02    4.9000000e+02    4.9000000e+02    4.9000000e+02    1.2036706e+06    3.2175675e+02    9.2945423e+01    1.2666491e-02   -3.3721795e+00   -2.5458954e-13    1.1359121e-12    1.5246283e+04   -1.3461449e-02   -5.1849461e-05   -2.9156380e-19   -3.0270159e-05   -6.2894058e+02    4.4883611e-14    1.5145045e-21   -6.1008476e-19   -3.7593860e-06    1.7883635e+02
  -4.4881816e+01    3.2522329e-01    8.8097761e-01    2.6475905e+02    0.0000000e+00    2.5189687e-04    5.1581181e+02    5.4002136e+02    5.1173756e+02    4.9000000e+02    4.9000000e+02    4.9000000e+02    1.2222555e+06    3.2574993e+02    1.0225275e+02    1.2666491e-02   -3.3662206e+00   -2.5852067e-13    1.1534477e-12    1.5481688e+04   -1.3215296e-02   -5.0113833e-05   -2.6708342e-19    5.4697824e-05   -6.3864662e+02    4.5576122e-14    6.3072214e-22   -5.9980416e-19   -3.8113887e-06    1.8044795e+02
  -4.4444743e+01    3.3589761e-01    8.8147271e-01    2.6498424e+02    0.0000000e+00    2.5196501e-04    5.1829352e+02    5.4251569e+02    5.1418780e+02    4.9000000e+02    4.9000000e+02    4.9000000e+02    1.2452045e+06    3.3077807e+02    1.1421712e+02    1.2666491e-02   -3.3579004e+00   -2.6337440e-13    1.1751078e-12    1.5772371e+04   -1.3951960e-02   -3.7767123e-05   -2.8560182e-19   -3.1739866e-05   -6.5064344e+02    4.6432408e-14    7.8651655e-22   -6.3331703e-19   -2.6899446e-06    1.8246043e+02
  -4.4095085e+01    3.3976200e-01    8.8202462e-01    2.6522737e+02    0.0000000e+00    2.5204713e-04    5.2031536e+02    5.4447505e+02    5.1619756e+02    4.9000000e+02    4.9000000e+02    4.9000000e+02    1.2647308e+06    3.3494352e+02    1.2422693e+02    1.2666491e-02   -3.3506609e+00   -2.6750466e-13    1.1935316e-12    1.6019701e+04   -1.3721728e-02   -3.8973847e-05   -2.6726765e-19    6.2504501e-05   -6.6084057e+02    4.7159954e-14    1.5825721e-22   -6.2348500e-19   -3.0396437e-06    1.8412705e+02
  -4.3658012e+01    3.5094585e-01    8.8252250e-01    2.6545449e+02    0.0000000e+00    2.5211466e-04    5.2285002e+02    5.4702130e+02    5.1870778e+02    4.9000000e+02    4.9000000e+02    4.9000000e+02    1.2887899e+06    3.4018192e+02    1.3708016e+02    1.2666491e-02   -3.3406752e+00   -2.7259318e-13    1.2162397e-12    1.6324445e+04   -1.4417060e-02   -1.6936802e-05   -2.4772151e-19   -3.4542121e-05   -6.7341770e+02    4.8057670e-14   -4.4368130e-22   -6.5586458e-19   -1.3204827e-06    1.8620476e+02
  -4.3308354e+01    3.5580003e-01    8.8307873e-01    2.6569905e+02    0.0000000e+00    2.5219743e-04    5.2491234e+02    5.4902455e+02    5.2075419e+02    4.9000000e+02    4.9000000e+02    4.9000000e+02    1.3092653e+06    3.4452664e+02    1.4782872e+02    1.2666491e-02   -3.3320603e+00   -2.7692425e-13    1.2355589e-12    1.6583797e+04   -1.4270910e-02   -1.3306186e-05   -2.2666729e-19    5.7589356e-05   -6.8411136e+02    4.8820635e-14   -1.3328420e-21   -6.5006015e-19   -1.4964359e-06    1.8792846e+02
  -4.2871281e+01    3.6808543e-01    8.8357258e-01    2.6592446e+02    0.0000000e+00    2.5226388e-04    5.2749904e+02    5.5162575e+02    5.2331608e+02    4.9000000e+02    4.9000000e+02    4.9000000e+02    1.3344614e+06    3.4998869e+02    1.6162754e+02    1.2666491e-02   -3.3202865e+00   -2.8225322e-13    1.2593403e-12    1.6902943e+04   -1.5023375e-02    1.4693752e-05   -2.3881826e-19   -3.7160662e-05   -6.9728239e+02    4.9760748e-14   -2.0920008e-21   -6.8441043e-19    8.6922257e-07    1.9007545e+02
  -4.2521623e+01    3.7193826e-01    8.8412800e-01    2.6616757e+02    0.0000000e+00    2.5234703e-04    5.2960507e+02    5.5366596e+02    5.2540342e+02    4.9000000e+02    4.9000000e+02    4.9000000e+02    1.3559580e+06    3.5451782e+02    1.7317471e+02    1.2666491e-02   -3.3101945e+00   -2.8680022e-13    1.2796232e-12    1.7175230e+04   -1.4922176e-02   -6.1786128e-06   -2.1564783e-19    7.0879090e-05   -7.0850808e+02    5.0561682e-14   -1.8545187e-21   -6.8022457e-19   -9.1581257e-07    1.9185567e+02
  -4.2084550e+01    3.8509427e-01    8.8460484e-01    2.6638594e+02    0.0000000e+00    2.5241033e-04    5.3224197e+02    5.5632107e+02    5.2802025e+02    4.9000000e+02    4.9000000e+02    4.9000000e+02    1.3823698e+06    3.6020648e+02    1.8798029e+02    1.2666491e-02   -3.2965010e+00   -2.9238635e-13    1.3045519e-12    1.7509775e+04   -1.6300463e-02   -5.8914510e-05   -2.2767073e-19   -3.7416934e-05   -7.2231565e+02    5.1547224e-14    1.0206208e-21   -7.4316678e-19   -2.8888652e-06    1.9407136e+02
  -4.1734891e+01    3.8947017e-01    8.8515025e-01    2.6662350e+02    0.0000000e+00    2.5249250e-04    5.3438908e+02    5.5840300e+02    5.3015099e+02    4.9000000e+02    4.9000000e+02    4.9000000e+02    1.4049054e+06    3.6492350e+02    2.0036829e+02    1.2666491e-02   -3.2848242e+00   -2.9715317e-13    1.3258147e-12    1.7795221e+04   -1.6184744e-02   -9.1339895e-05   -2.3356669e-19    7.8643535e-05   -7.3408407e+02    5.2386860e-14    1.8863611e-21   -7.3779142e-19   -5.5777055e-06    1.9590812e+02
  -4.1297818e+01    4.0358403e-01    8.8564655e-01    2.6684602e+02    0.0000000e+00    2.5256251e-04    5.3708794e+02    5.6109962e+02    5.3282587e+02    4.9000000e+02    4.9000000e+02    4.9000000e+02    1.4328635e+06    3.7087448e+02    2.1630686e+02    1.2666491e-02   -3.2690672e+00   -3.0306639e-13    1.3522026e-12    1.8149352e+04   -1.8098596e-02    3.1914338e-05   -2.5578029e-19   -3.8994573e-05   -7.4869962e+02    5.3430059e-14   -3.3154800e-21   -8.2539263e-19    7.7941946e-07    1.9820459e+02
  -4.0948160e+01    4.1198900e-01    8.8613751e-01    2.6706738e+02    0.0000000e+00    2.5262874e-04    5.3927370e+02    5.6323776e+02    5.3499358e+02    4.9000000e+02    4.9000000e+02    4.9000000e+02    1.4562626e+06    3.7577179e+02    2.2956767e+02    1.2666491e-02   -3.2556889e+00   -3.0801574e-13    1.3742819e-12    1.8445737e+04   -1.8782703e-02    9.4158381e-05   -3.3267662e-19    4.0874719e-05   -7.6092281e+02    5.4302224e-14   -6.1208151e-21   -8.5446731e-19    4.2857620e-06    2.0009132e+02
  -4.0511087e+01    4.2572770e-01    8.8660804e-01    2.6727304e+02    0.0000000e+00    2.5269947e-04    5.4202768e+02    5.6598354e+02    5.3772588e+02    4.9000000e+02    4.9000000e+02    4.9000000e+02    1.4856214e+06    3.8197258e+02    2.4667946e+02    1.2666491e-02   -3.2377194e+00   -3.1422529e-13    1.4019901e-12    1.8817610e+04   -1.9874628e-02    3.5102690e-06   -3.1801854e-19   -1.7452255e-05   -7.7626587e+02    5.5397268e-14   -2.1923915e-21   -9.0542812e-19    8.7976334e-07    2.0246049e+02
  -4.0161429e+01    4.3197194e-01    8.8707870e-01    2.6748453e+02    0.0000000e+00    2.5276301e-04    5.4425979e+02    5.6816808e+02    5.3992717e+02    4.9000000e+02    4.9000000e+02    4.9000000e+02    1.5102062e+06    3.8707841e+02    2.6092145e+02    1.2666491e-02   -3.2225138e+00   -3.1942547e-13    1.4251884e-12    1.9129014e+04   -2.0075087e-02    7.2746103e-05   -3.9719980e-19    3.8749109e-05   -7.8910732e+02    5.6313554e-14   -5.1397164e-21   -9.1169646e-19    5.3569177e-06    2.0440780e+02
  -3.9724356e+01    4.4742870e-01    8.8751717e-01    2.6767667e+02    0.0000000e+00    2.5282793e-04    5.4706842e+02    5.7097296e+02    5.4270640e+02    4.9000000e+02    4.9000000e+02    4.9000000e+02    1.5410029e+06    3.9354265e+02    2.7927866e+02    1.2666491e-02   -3.2021696e+00   -3.2593908e-13    1.4542540e-12    1.9519100e+04   -2.1249640e-02    1.1426099e-04   -4.2046431e-19   -1.6565202e-05   -8.0520470e+02    5.7462451e-14   -7.0542346e-21   -9.6527498e-19    5.9530765e-06    2.0685291e+02
  -3.9374698e+01    4.5847045e-01    8.8796424e-01    2.6787711e+02    0.0000000e+00    2.5288813e-04    5.4934571e+02    5.7320128e+02    5.4497409e+02    4.9000000e+02    4.9000000e+02    4.9000000e+02    1.5667865e+06    3.9886662e+02    2.9456643e+02    1.2666491e-02   -3.1850034e+00   -3.3139265e-13    1.4785842e-12    1.9845687e+04   -2.1682729e-02    5.0813769e-05   -4.1096441e-19    6.6772925e-05   -8.1867520e+02    5.8423671e-14   -4.4063484e-21   -9.8573869e-19    1.9735994e-06    2.0886278e+02
  -3.8937625e+01    4.7204942e-01    8.8835938e-01    2.6804983e+02    0.0000000e+00    2.5294650e-04    5.5221150e+02    5.7605921e+02    5.4781147e+02    4.9000000e+02    4.9000000e+02    4.9000000e+02    1.5991146e+06    4.0560030e+02    3.1426657e+02    1.2666491e-02   -3.1621105e+00   -3.3823030e-13    1.5090947e-12    2.0255170e+04   -2.2325119e-02   -1.9240690e-05   -3.8167577e-19   -3.3306516e-05   -8.3556743e+02    5.9629278e-14   -7.2951029e-22   -1.0169172e-18   -1.7164973e-06    2.1138297e+02
  -3.8587967e+01    4.8227126e-01    8.8877697e-01    2.6823515e+02    0.0000000e+00    2.5300386e-04    5.5453166e+02    5.7833037e+02    5.5012960e+02    4.9000000e+02    4.9000000e+02    4.9000000e+02    1.6262300e+06    4.1115073e+02    3.3065923e+02    1.2666491e-02   -3.1428408e+00   -3.4396576e-13    1.5346805e-12    2.0598628e+04   -2.2499361e-02   -4.3955452e-05   -3.9944815e-19    6.6922614e-05   -8.4973444e+02    6.0640125e-14   -1.4193836e-22   -1.0243076e-18   -3.1158268e-06    2.1345823e+02
  -3.8150894e+01    4.9892342e-01    8.8912885e-01    2.6838855e+02    0.0000000e+00    2.5305583e-04    5.5745093e+02    5.8124832e+02    5.5302103e+02    4.9000000e+02    4.9000000e+02    4.9000000e+02    1.6601379e+06    4.1817031e+02    3.5177373e+02    1.2666491e-02   -3.1172157e+00   -3.5113744e-13    1.5666827e-12    2.1028122e+04   -2.3450990e-02   -2.8793789e-04   -4.3541048e-19   -3.8436302e-05   -8.6745496e+02    6.1904881e-14    1.1845578e-20   -1.0665074e-18   -1.0455608e-05    2.1605910e+02
  -3.7801235e+01    5.1060681e-01    8.8951059e-01    2.6855704e+02    0.0000000e+00    2.5310822e-04    5.5981478e+02    5.8354932e+02    5.5539408e+02    4.9000000e+02    4.9000000e+02    4.9000000e+02    1.6888230e+06    4.2396657e+02    3.6936208e+02    1.2666491e-02   -3.0956906e+00   -3.5720489e-13    1.5937493e-12    2.1391462e+04   -2.3931943e-02    5.3912460e-05   -4.5041173e-19    9.1369396e-05   -8.8244140e+02    6.2974188e-14   -4.8734718e-21   -1.0886558e-18    5.4324802e-06    2.1820631e+02
  -3.7364163e+01    5.2941669e-01    8.8975130e-01    2.6866777e+02    0.0000000e+00    2.5313737e-04    5.6277921e+02    5.8653330e+02    5.5833487e+02    4.9000000e+02    4.9000000e+02    4.9000000e+02    1.7241938e+06    4.3125368e+02    3.9191824e+02    1.2666491e-02   -3.0671412e+00   -3.6468591e-13    1.6271335e-12    2.1839486e+04   -2.5068969e-02    6.3167860e-05   -4.9211600e-19   -6.6311006e-05   -9.0092681e+02    6.4293604e-14   -4.1842162e-21   -1.1398393e-18    3.3220391e-06    2.2087816e+02
  -3.7014504e+01    5.4070265e-01    8.9009778e-01    2.6881079e+02    0.0000000e+00    2.5319330e-04    5.6519255e+02    5.8887817e+02    5.6075928e+02    4.9000000e+02    4.9000000e+02    4.9000000e+02    1.7543698e+06    4.3729941e+02    4.1079968e+02    1.2666491e-02   -3.0432012e+00   -3.7106880e-13    1.6556056e-12    2.2221709e+04   -2.5119292e-02    1.0063130e-04   -5.1033525e-19    1.1219708e-04   -9.1669011e+02    6.5418274e-14   -6.5760570e-21   -1.1416517e-18    4.9334890e-06    2.2309296e+02
  -3.6577431e+01    5.6074083e-01    8.9029111e-01    2.6889922e+02    0.0000000e+00    2.5321621e-04    5.6822841e+02    5.9191977e+02    5.6375972e+02    4.9000000e+02    4.9000000e+02    4.9000000e+02    1.7915635e+06    4.4490276e+02    4.3505979e+02    1.2666491e-02   -3.0115091e+00   -3.7893546e-13    1.6907099e-12    2.2692823e+04   -2.5855936e-02    9.5420133e-05   -5.3690913e-19   -6.6706501e-05   -9.3612921e+02    6.6805733e-14   -5.6278171e-21   -1.1742834e-18    4.6107875e-06    2.2584441e+02
  -3.6227773e+01    5.7199622e-01    8.9057588e-01    2.6901488e+02    0.0000000e+00    2.5326175e-04    5.7070005e+02    5.9430572e+02    5.6623088e+02    4.9000000e+02    4.9000000e+02    4.9000000e+02    1.8232448e+06    4.5119588e+02    4.5535504e+02    1.2666491e-02   -2.9849727e+00   -3.8563666e-13    1.7206028e-12    2.3094113e+04   -2.5992355e-02    9.3936537e-05   -5.3011806e-19    1.1522290e-04   -9.5267836e+02    6.7986505e-14   -6.4496795e-21   -1.1809278e-18    3.3656104e-06    2.2811714e+02
  -3.5790700e+01    5.9245926e-01    8.9068567e-01    2.6906642e+02    0.0000000e+00    2.5327099e-04    5.7380073e+02    5.9740923e+02    5.6929386e+02    4.9000000e+02    4.9000000e+02    4.9000000e+02    1.8622907e+06    4.5911139e+02    4.8138460e+02    1.2666491e-02   -2.9499060e+00   -3.9389474e-13    1.7574577e-12    2.3588688e+04   -2.6746573e-02    1.2428051e-04   -5.9427628e-19   -7.4453724e-05   -9.7308545e+02    6.9443190e-14   -6.5964353e-21   -1.2137823e-18    5.2223907e-06    2.3094536e+02
  -3.5441042e+01    6.0413983e-01    8.9092314e-01    2.6915610e+02    0.0000000e+00    2.5331340e-04    5.7632370e+02    5.9984379e+02    5.7181582e+02    4.9000000e+02    4.9000000e+02    4.9000000e+02    1.8956229e+06    4.6567427e+02    5.0316270e+02    1.2666491e-02   -2.9205835e+00   -4.0094533e-13    1.7889072e-12    2.4010890e+04   -2.6919956e-02    8.1584896e-05   -5.8862242e-19    1.1279166e-04   -9.9049712e+02    7.0685438e-14   -5.2988898e-21   -1.2221427e-18    1.8349339e-06    2.3328728e+02
  -3.5003969e+01    6.2584477e-01    8.9096077e-01    2.6917661e+02    0.0000000e+00    2.5331070e-04    5.7948484e+02    6.0300231e+02    5.7493745e+02    4.9000000e+02    4.9000000e+02    4.9000000e+02    1.9366706e+06    4.7392158e+02    5.3105898e+02    1.2666491e-02   -2.8818982e+00   -4.0962711e-13    1.8276491e-12    2.4530821e+04   -2.7663410e-02    8.8232247e-05   -6.1794763e-19   -7.4957480e-05   -1.0119507e+03    7.2216689e-14   -4.7859966e-21   -1.2551826e-18    2.3206440e-06    2.3620010e+02
  -3.4654311e+01    6.4165797e-01    8.9112774e-01    2.6923326e+02    0.0000000e+00    2.5334378e-04    5.8205982e+02    6.0548524e+02    5.7750957e+02    4.9000000e+02    4.9000000e+02    4.9000000e+02    1.9716608e+06    4.8075316e+02    5.5441049e+02    1.2666491e-02   -2.8495892e+00   -4.1702830e-13    1.8606637e-12    2.4974023e+04   -2.7936157e-02   -4.2724816e-07   -6.0719514e-19    1.2001072e-04   -1.0302315e+03    7.3520978e-14   -1.4919609e-21   -1.2682636e-18   -2.6599011e-06    2.3860944e+02
  -3.4217238e+01    6.6651328e-01    8.9106125e-01    2.6920890e+02    0.0000000e+00    2.5332384e-04    5.8528030e+02    6.0861072e+02    5.8069019e+02    4.9000000e+02    4.9000000e+02    4.9000000e+02    2.0147117e+06    4.8933010e+02    5.8427241e+02    1.2666491e-02   -2.8070276e+00   -4.2613362e-13    1.9012972e-12    2.5519328e+04   -2.8967833e-02   -8.4279723e-05   -6.3538636e-19   -7.2067200e-05   -1.0527306e+03    7.5126903e-14    2.7159005e-21   -1.3141059e-18   -4.2297821e-06    2.4160335e+02
  -3.3867580e+01    6.8205117e-01    8.9116765e-01    2.6923317e+02    0.0000000e+00    2.5335246e-04    5.8790731e+02    6.1106375e+02    5.8331411e+02    4.9000000e+02    4.9000000e+02    4.9000000e+02    2.0515841e+06    4.9645360e+02    6.0931241e+02    1.2666491e-02   -2.7715191e+00   -4.3393296e-13    1.9360874e-12    2.5986371e+04   -2.9142636e-02   -8.1811825e-05   -6.2675758e-19    1.4425745e-04   -1.0719922e+03    7.6501164e-14    1.9465083e-21   -1.3226040e-18   -4.8542141e-06    2.4408659e+02
  -3.3430507e+01    7.0695976e-01    8.9099282e-01    2.6916354e+02    0.0000000e+00    2.5331348e-04    5.9119411e+02    6.1425424e+02    5.8655190e+02    4.9000000e+02    4.9000000e+02    4.9000000e+02    2.0967475e+06    5.0537454e+02    6.4130006e+02    1.2666491e-02   -2.7248032e+00   -4.4348506e-13    1.9787154e-12    2.6558433e+04   -3.0199374e-02   -5.9573880e-05   -6.1811279e-19   -8.8167658e-05   -1.0955956e+03    7.8185941e-14    1.2192817e-21   -1.3717382e-18   -7.5562229e-07    2.4715966e+02
  -3.3080848e+01    7.2305100e-01    8.9102811e-01    2.6915043e+02    0.0000000e+00    2.5333621e-04    5.9388052e+02    6.1675696e+02    5.8923406e+02    4.9000000e+02    4.9000000e+02    4.9000000e+02    2.1355969e+06    5.1279822e+02    6.6817687e+02    1.2666491e-02   -2.6858643e+00   -4.5170261e-13    2.0153705e-12    2.7050518e+04   -3.0274134e-02   -7.3083699e-05   -6.6203894e-19    1.5441801e-04   -1.1158905e+03    7.9633900e-14    1.6853119e-21   -1.3730494e-18   -3.4567006e-06    2.4971387e+02
  -3.2643776e+01    7.4976186e-01    8.9076283e-01    2.6904051e+02    0.0000000e+00    2.5328363e-04    5.9724606e+02    6.2000313e+02    5.9255273e+02    4.9000000e+02    4.9000000e+02    4.9000000e+02    2.1835426e+06    5.2211934e+02    7.0256775e+02    1.2666491e-02   -2.6346854e+00   -4.6184335e-13    2.0606230e-12    2.7657822e+04   -3.1223343e-02   -6.4863845e-05   -6.9541891e-19   -7.4498741e-05   -1.1409486e+03    8.1422422e-14    1.5527661e-21   -1.4165608e-18   -1.3091126e-06    2.5288658e+02
  -3.2294117e+01    7.6879389e-01    8.9062622e-01    2.6895839e+02    0.0000000e+00    2.5327309e-04    5.9997555e+02    6.2257250e+02    5.9526442e+02    4.9000000e+02    4.9000000e+02    4.9000000e+02    2.2238758e+06    5.2979528e+02    7.3121123e+02    1.2666491e-02   -2.5920731e+00   -4.7037454e-13    2.0986812e-12    2.8168703e+04   -3.1539528e-02   -8.2919087e-05   -6.8408229e-19    8.9925879e-05   -1.1620207e+03    8.2925984e-14    1.8736298e-21   -1.4316648e-18   -3.1727812e-06    2.5549394e+02
  -3.1857044e+01    7.9481833e-01    8.9021766e-01    2.6877805e+02    0.0000000e+00    2.5320434e-04    6.0340650e+02    6.2597038e+02    5.9864819e+02    4.9000000e+02    4.9000000e+02    4.9000000e+02    2.2742345e+06    5.3947797e+02    7.6800904e+02    1.2666491e-02   -2.5361271e+00   -4.8102536e-13    2.1462116e-12    2.8806571e+04   -3.2431423e-02   -1.3282216e-04   -7.4053107e-19   -7.5553716e-05   -1.1883360e+03    8.4804287e-14    5.3362039e-21   -1.4703560e-18   -4.7692346e-06    2.5875720e+02
  -3.1507386e+01    8.1371204e-01    8.8998838e-01    2.6864776e+02    0.0000000e+00    2.5318608e-04    6.0618656e+02    6.2866048e+02    6.0141266e+02    4.9000000e+02    4.9000000e+02    4.9000000e+02    2.3166577e+06    5.4745131e+02    7.9863666e+02    1.2666491e-02   -2.4895854e+00   -4.8999886e-13    2.1862395e-12    2.9343923e+04   -3.2676455e-02   -1.4750364e-04   -7.4746016e-19    1.4018806e-04   -1.2105004e+03    8.6385654e-14    5.6167769e-21   -1.4815311e-18   -6.6764330e-06    2.6148524e+02
  -3.1070313e+01    8.4066963e-01    8.8946600e-01    2.6841703e+02    0.0000000e+00    2.5310019e-04    6.0967858e+02    6.3211250e+02    6.0485786e+02    4.9000000e+02    4.9000000e+02    4.9000000e+02    2.3696250e+06    5.5750588e+02    8.3795505e+02    1.2666491e-02   -2.4285442e+00   -5.0120195e-13    2.2362291e-12    3.0014833e+04   -3.3445053e-02   -1.6279090e-04   -7.3898790e-19   -7.8411712e-05   -1.2381796e+03    8.8361151e-14    6.2497093e-21   -1.5172971e-18   -5.9731118e-06    2.6490139e+02
  -3.0720655e+01    8.6454177e-01    8.8912999e-01    2.6823686e+02    0.0000000e+00    2.5306803e-04    6.1251054e+02    6.3485082e+02    6.0767210e+02    4.9000000e+02    4.9000000e+02    4.9000000e+02    2.4141472e+06    5.6578894e+02    8.7070141e+02    1.2666491e-02   -2.3778029e+00   -5.1061908e-13    2.2782408e-12    3.0578773e+04   -3.3823239e-02   -1.8921705e-04   -7.3677994e-19    1.1051380e-04   -1.2614449e+03    9.0021233e-14    6.9717980e-21   -1.5349019e-18   -8.1430464e-06    2.6770668e+02
  -3.0283582e+01    9.0066478e-01    8.8845573e-01    2.6794077e+02    0.0000000e+00    2.5295744e-04    6.1606147e+02    6.3836360e+02    6.1120384e+02    4.9000000e+02    4.9000000e+02    4.9000000e+02    2.4694758e+06    5.7622756e+02    9.1267774e+02    1.2666491e-02   -2.3113184e+00   -5.2232114e-13    2.3304608e-12    3.1279592e+04   -3.5375143e-02   -3.4059140e-04   -7.1585393e-19   -6.7898191e-05   -1.2903600e+03    9.2085040e-14    1.4101549e-20   -1.6067233e-18   -1.1721740e-05    2.7120549e+02
  -2.9933924e+01    9.1708520e-01    8.8801616e-01    2.6770744e+02    0.0000000e+00    2.5291600e-04    6.1894363e+02    6.4113896e+02    6.1405726e+02    4.9000000e+02    4.9000000e+02    4.9000000e+02    2.5164584e+06    5.8484383e+02    9.4767951e+02    1.2666491e-02   -2.2560911e+00   -5.3225917e-13    2.3747911e-12    3.1874697e+04   -3.5191451e-02   -2.7554387e-04   -7.1618502e-19    1.7105128e-04   -1.3148973e+03    9.3835744e-14    1.0540381e-20   -1.5987722e-18   -1.4066713e-05    2.7408543e+02
  -2.9496851e+01    9.4854867e-01    8.8718406e-01    2.6734570e+02    0.0000000e+00    2.5277789e-04    6.2255658e+02    6.4470686e+02    6.1763472e+02    4.9000000e+02    4.9000000e+02    4.9000000e+02    2.5746647e+06    5.9567652e+02    9.9248998e+02    1.2666491e-02   -2.1837927e+00   -5.4456973e-13    2.4297286e-12    3.2611967e+04   -3.6648906e-02   -3.6208038e-04   -7.7367723e-19   -6.4284719e-05   -1.3453198e+03    9.6007189e-14    1.5447236e-20   -1.6633721e-18   -1.3762596e-05    2.7766539e+02
  -2.9147193e+01    9.6947191e-01    8.8662798e-01    2.6705587e+02    0.0000000e+00    2.5272328e-04    6.2549080e+02    6.4752866e+02    6.2054410e+02    4.9000000e+02    4.9000000e+02    4.9000000e+02    2.6241022e+06    6.0463185e+02    1.0298896e+03    1.2666491e-02   -2.1237745e+00   -5.5502691e-13    2.4763756e-12    3.3238166e+04   -3.6902963e-02   -3.2684235e-04   -7.8943860e-19    1.7245117e-04   -1.3711471e+03    9.7849953e-14    1.3541707e-20   -1.6747345e-18   -1.5226448e-05    2.8061743e+02
  -2.8710120e+01    1.0043681e+00    8.8562251e-01    2.6662215e+02    0.0000000e+00    2.5255471e-04    6.2916195e+02    6.5118329e+02    6.2417918e+02    4.9000000e+02    4.9000000e+02    4.9000000e+02    2.6851996e+06    6.1586954e+02    1.0776680e+03    1.2666491e-02   -2.0452712e+00   -5.6794910e-13    2.5340408e-12    3.4012056e+04   -3.8599456e-02   -5.3012046e-04   -8.3165225e-19   -6.9304158e-05   -1.4030789e+03    1.0012908e-13    2.4354130e-20   -1.7503143e-18   -2.2172013e-05    2.8427856e+02
  -2.8360461e+01    1.0324835e+00    8.8490442e-01    2.6625814e+02    0.0000000e+00    2.5247806e-04    6.3215069e+02    6.5414637e+02    6.2714069e+02    4.9000000e+02    4.9000000e+02    4.9000000e+02    2.7371411e+06    6.2516183e+02    1.1176047e+03    1.2666491e-02   -1.9801413e+00   -5.7893658e-13    2.5830470e-12    3.4669973e+04   -3.9488494e-02   -2.9748729e-04   -8.2693516e-19    1.2359856e-04   -1.4302183e+03    1.0206527e-13    1.1581327e-20   -1.7930962e-18   -1.5287620e-05    2.8729519e+02
  -2.7923389e+01    1.0686543e+00    8.8367622e-01    2.6573086e+02    0.0000000e+00    2.5227130e-04    6.3588579e+02    6.5794933e+02    6.3084344e+02    4.9000000e+02    4.9000000e+02    4.9000000e+02    2.8013276e+06    6.3680848e+02    1.1685569e+03    1.2666491e-02   -1.8950172e+00   -5.9251153e-13    2.6436304e-12    3.5482990e+04   -4.0978330e-02   -3.1245031e-04   -8.5811351e-19   -3.2306746e-05   -1.4637585e+03    1.0445935e-13    1.2313254e-20   -1.8608474e-18   -1.4017005e-05    2.9103037e+02
  -2.7573730e+01    1.0894364e+00    8.8279007e-01    2.6528535e+02    0.0000000e+00    2.5217613e-04    6.3891622e+02    6.6095335e+02    6.3384672e+02    4.9000000e+02    4.9000000e+02    4.9000000e+02    2.8557221e+06    6.4641944e+02    1.2110188e+03    1.2666491e-02   -1.8244434e+00   -6.0401620e-13    2.6949619e-12    3.6171978e+04   -4.1168630e-02   -5.3917887e-04   -8.0717912e-19    2.0999000e-04   -1.4921721e+03    1.0648706e-13    2.2390243e-20   -1.8726814e-18   -2.8712654e-05    2.9410359e+02
  -2.7136657e+01    1.1260079e+00    8.8140756e-01    2.6468487e+02    0.0000000e+00    2.5195180e-04    6.4271074e+02    6.6481151e+02    6.3760861e+02    4.9000000e+02    4.9000000e+02    4.9000000e+02    2.9230908e+06    6.5849221e+02    1.2652945e+03    1.2666491e-02   -1.7322724e+00   -6.1826541e-13    2.7585428e-12    3.7025303e+04   -4.2506100e-02   -6.9738237e-04   -8.6385662e-19   -9.2492156e-05   -1.5273821e+03    1.0899997e-13    3.1037619e-20   -1.9318461e-18   -3.6887342e-05    2.9791912e+02
  -2.6786999e+01    1.1486091e+00    8.8041456e-01    2.6418644e+02    0.0000000e+00    2.5184647e-04    6.4578754e+02    6.6785797e+02    6.4066341e+02    4.9000000e+02    4.9000000e+02    4.9000000e+02    2.9802478e+06    6.6846089e+02    1.3105201e+03    1.2666491e-02   -1.6559000e+00   -6.3035614e-13    2.8124696e-12    3.7749282e+04   -4.2453319e-02   -6.4459114e-04   -8.6895944e-19    1.5248749e-04   -1.5572404e+03    1.1113013e-13    2.7947178e-20   -1.9295928e-18   -3.4544720e-05    3.0106193e+02
  -2.6349926e+01    1.1940514e+00    8.7887168e-01    2.6351987e+02    0.0000000e+00    2.5159424e-04    6.4963729e+02    6.7177841e+02    6.4447990e+02    4.9000000e+02    4.9000000e+02    4.9000000e+02    3.0508299e+06    6.8096901e+02    1.3682603e+03    1.2666491e-02   -1.5562284e+00   -6.4528402e-13    2.8790881e-12    3.8643309e+04   -4.4292614e-02   -7.0584282e-04   -9.0267729e-19   -9.0284392e-05   -1.5941354e+03    1.1376359e-13    3.1651328e-20   -2.0127628e-18   -3.7490841e-05    3.0495736e+02
  -2.6000268e+01    1.2187261e+00    8.7774333e-01    2.6295872e+02    0.0000000e+00    2.5147205e-04    6.5276466e+02    6.7485020e+02    6.4758353e+02    4.9000000e+02    4.9000000e+02    4.9000000e+02    3.1111407e+06    6.9130096e+02    1.4164328e+03    1.2666491e-02   -1.4736839e+00   -6.5804124e-13    2.9359944e-12    3.9407235e+04   -4.4472741e-02   -5.7950331e-04   -9.4024651e-19    2.0514400e-04   -1.6256360e+03    1.1601112e-13    2.5509268e-20   -2.0206224e-18   -3.3690885e-05    3.0816503e+02
  -2.5720541e+01    1.2515721e+00    8.7676647e-01    2.6250010e+02    0.0000000e+00    2.5134294e-04    6.5526481e+02    6.7735247e+02    6.5006606e+02    4.9000000e+02    4.9000000e+02    4.9000000e+02    3.1593634e+06    6.9963112e+02    1.4556740e+03    1.2666491e-02   -1.4058187e+00   -6.6824002e-13    2.9815102e-12    4.0018048e+04   -4.5289349e-02   -3.4384750e-04   -9.3845884e-19    4.9930773e-05   -1.6508505e+03    1.1781090e-13    1.4525134e-20   -2.0585729e-18   -2.0927257e-05    3.1073607e+02
  -2.5370883e+01    1.2905111e+00    8.7539616e-01    2.6190142e+02    0.0000000e+00    2.5112663e-04    6.5840183e+02    6.8051685e+02    6.5317807e+02    4.9000000e+02    4.9000000e+02    4.9000000e+02    3.2200373e+06    7.1012359e+02    1.5057425e+03    1.2666491e-02   -1.3180695e+00   -6.8107320e-13    3.0387699e-12    4.0786573e+04   -4.6349432e-02   -1.6459932e-04   -9.1588647e-19   -6.5642458e-05   -1.6825522e+03    1.2007333e-13    6.2672995e-21   -2.1083214e-18   -9.6846395e-06    3.1394526e+02
  -2.5091156e+01    1.3180918e+00    8.7432069e-01    2.6138207e+02    0.0000000e+00    2.5099874e-04    6.6092860e+02    6.8303657e+02    6.5568602e+02    4.9000000e+02    4.9000000e+02    4.9000000e+02    3.2700835e+06    7.1867244e+02    1.5468937e+03    1.2666491e-02   -1.2459516e+00   -6.9165897e-13    3.0859935e-12    4.1420482e+04   -4.6772499e-02   -7.0241063e-05   -8.9757339e-19    1.0796545e-04   -1.7086972e+03    1.2193888e-13    1.5339498e-21   -2.1290115e-18   -3.9116635e-06    3.1655061e+02
  -2.4741498e+01    1.3488936e+00    8.7281894e-01    2.6072953e+02    0.0000000e+00    2.5075994e-04    6.6409896e+02    6.8622763e+02    6.5883352e+02    4.9000000e+02    4.9000000e+02    4.9000000e+02    3.3330218e+06    7.2942879e+02    1.5993654e+03    1.2666491e-02   -1.1527464e+00   -7.0497078e-13    3.1453923e-12    4.2217691e+04   -4.7620355e-02   -1.4072498e-05   -8.9209585e-19    2.9862219e-05   -1.7415802e+03    1.2428570e-13   -1.0869116e-21   -2.1685081e-18    6.8009242e-08    3.1979714e+02
  -2.4461771e+01    1.3741546e+00    8.7164495e-01    2.6016441e+02    0.0000000e+00    2.5062061e-04    6.6665138e+02    6.8877347e+02    6.6136900e+02    4.9000000e+02    4.9000000e+02    4.9000000e+02    3.3849617e+06    7.3820109e+02    1.6424918e+03    1.2666491e-02   -1.0761716e+00   -7.1595696e-13    3.1944054e-12    4.2875587e+04   -4.8048977e-02    4.5362199e-05   -8.9153166e-19    8.3780077e-05   -1.7687203e+03    1.2622238e-13   -4.0553195e-21   -2.1885623e-18    3.8686735e-06    3.2243660e+02
  -2.4112113e+01    1.4091140e+00    8.6999877e-01    2.5945459e+02    0.0000000e+00    2.5035527e-04    6.6984554e+02    6.9200574e+02    6.6453914e+02    4.9000000e+02    4.9000000e+02    4.9000000e+02    3.4496738e+06    7.4919879e+02    1.6973003e+03    1.2666491e-02   -9.7725905e-01   -7.2964390e-13    3.2554780e-12    4.3695261e+04   -4.9158863e-02    7.7343728e-05   -8.6271252e-19    7.2026512e-06   -1.8025376e+03    1.2863588e-13   -5.6898742e-21   -2.2413134e-18    7.2640737e-06    3.2571202e+02
  -2.3675040e+01    1.4552302e+00    8.6773281e-01    2.5847794e+02    0.0000000e+00    2.4999065e-04    6.7386831e+02    6.9608246e+02    6.6853689e+02    4.9000000e+02    4.9000000e+02    4.9000000e+02    3.5319996e+06    7.6310828e+02    1.7677374e+03    1.2666491e-02   -8.4848738e-01   -7.4705819e-13    3.3331582e-12    4.4738041e+04   -5.1047292e-02   -4.1086711e-04   -9.8296953e-19    7.9502895e-05   -1.8455554e+03    1.3170517e-13    1.7056498e-20   -2.3223693e-18   -1.4762101e-05    3.2980642e+02
  -2.3325382e+01    1.4650721e+00    8.6604307e-01    2.5765867e+02    0.0000000e+00    2.4980038e-04    6.7713354e+02    6.9925611e+02    6.7178104e+02    4.9000000e+02    4.9000000e+02    4.9000000e+02    3.6027604e+06    7.7460889e+02    1.8264686e+03    1.2666491e-02   -7.4204739e-01   -7.6202501e-13    3.3999396e-12    4.5634332e+04   -5.0812366e-02   -3.9901898e-04   -9.8953006e-19   -1.8980140e-04   -1.8824993e+03    1.3434191e-13    1.5916643e-20   -2.3120799e-18   -1.6502298e-05    3.3318394e+02
  -2.3045655e+01    1.4976957e+00    8.6462426e-01    2.5699738e+02    0.0000000e+00    2.4961788e-04    6.7974361e+02    7.0185203e+02    6.7437306e+02    4.9000000e+02    4.9000000e+02    4.9000000e+02    3.6590601e+06    7.8386763e+02    1.8742497e+03    1.2666491e-02   -6.5466780e-01   -7.7392996e-13    3.4530882e-12    4.6347451e+04   -5.1453214e-02   -1.5975729e-04   -9.5699728e-19   -5.7243081e-05   -1.9119520e+03    1.3644471e-13    5.1850445e-21   -2.3441122e-18   -4.3637263e-06    3.3588588e+02
  -2.2695997e+01    1.5440449e+00    8.6272468e-01    2.5617880e+02    0.0000000e+00    2.4931539e-04    6.8301441e+02    7.0512632e+02    6.7762556e+02    4.9000000e+02    4.9000000e+02    4.9000000e+02    3.7297984e+06    7.9551058e+02    1.9350945e+03    1.2666491e-02   -5.4189749e-01   -7.8889159e-13    3.5198429e-12    4.7243457e+04   -5.2394101e-02    1.6483865e-04   -9.5215367e-19    1.3457122e-04   -1.9489205e+03    1.3908286e-13   -9.0247172e-21   -2.3876480e-18    1.6852864e-05    3.3925484e+02
  -2.2416270e+01    1.5776331e+00    8.6126498e-01    2.5547838e+02    0.0000000e+00    2.4914799e-04    6.8563757e+02    7.0772661e+02    6.8023567e+02    4.9000000e+02    4.9000000e+02    4.9000000e+02    3.7879235e+06    8.0498149e+02    1.9849281e+03    1.2666491e-02   -4.4935795e-01   -8.0118685e-13    3.5746903e-12    4.7979698e+04   -5.2435742e-02    2.4014924e-04   -9.4923720e-19   -1.2138825e-05   -1.9792862e+03    1.4124958e-13   -1.2009289e-20   -2.3895964e-18    2.1584768e-05    3.4199065e+02
  -2.2066612e+01    1.6130343e+00    8.5933338e-01    2.5464531e+02    0.0000000e+00    2.4884310e-04    6.8892352e+02    7.1101598e+02    6.8350261e+02    4.9000000e+02    4.9000000e+02    4.9000000e+02    3.8609256e+06    8.1689882e+02    2.0483751e+03    1.2666491e-02   -3.2998606e-01   -8.1662857e-13    3.6435755e-12    4.8904379e+04   -5.3032657e-02    1.1015182e-04   -9.7951043e-19    3.6225842e-05   -2.0174238e+03    1.4397081e-13   -5.3614177e-21   -2.4156629e-18    1.3892053e-05    3.4540338e+02
  -2.1786885e+01    1.6365756e+00    8.5785755e-01    2.5394094e+02    0.0000000e+00    2.4867157e-04    6.9157694e+02    7.1362254e+02    6.8614288e+02    4.9000000e+02    4.9000000e+02    4.9000000e+02    3.9216801e+06    8.2664763e+02    2.1006641e+03    1.2666491e-02   -2.3205077e-01   -8.2948059e-13    3.7008989e-12    4.9673926e+04   -5.3285132e-02    1.9868631e-04   -1.0293536e-18    3.6541604e-05   -2.0491632e+03    1.4623527e-13   -9.8785964e-21   -2.4249718e-18    1.9880881e-05    3.4818889e+02
  -2.1437227e+01    1.6815566e+00    8.5586894e-01    2.5309024e+02    0.0000000e+00    2.4835371e-04    6.9488418e+02    7.1694117e+02    6.8943459e+02    4.9000000e+02    4.9000000e+02    4.9000000e+02    3.9967874e+06    8.3883427e+02    2.1668435e+03    1.2666491e-02   -1.0577497e-01   -8.4536471e-13    3.7717904e-12    5.0625272e+04   -5.4260510e-02   -2.6492153e-05   -1.0378252e-18    3.5956660e-05   -2.0884268e+03    1.4903788e-13    9.9194404e-22   -2.4700464e-18    5.8822748e-06    3.5163940e+02
  -2.1157501e+01    1.7162095e+00    8.5437315e-01    2.5237529e+02    0.0000000e+00    2.4818343e-04    6.9753908e+02    7.1957398e+02    6.9207684e+02    4.9000000e+02    4.9000000e+02    4.9000000e+02    4.0586039e+06    8.4876541e+02    2.2211046e+03    1.2666491e-02   -2.2246117e-03   -8.5844012e-13    3.8301214e-12    5.1408270e+04   -5.4938671e-02   -1.3502813e-04   -1.0311551e-18    1.9594670e-04   -2.1207242e+03    1.5134249e-13    5.7745943e-21   -2.5024274e-18   -3.6503772e-06    3.5445240e+02
  -2.0807842e+01    1.7495665e+00    8.5240716e-01    2.5153604e+02    0.0000000e+00    2.4787093e-04    7.0087242e+02    7.2286648e+02    6.9539417e+02    4.9000000e+02    4.9000000e+02    4.9000000e+02    4.1371904e+06    8.6128217e+02    2.2903139e+03    1.2666491e-02    1.3124660e-01   -8.7506149e-13    3.9042893e-12    5.2403685e+04   -5.5650349e-02   -1.1851832e-04   -1.1034786e-18    5.9225447e-05   -2.1617748e+03    1.5427228e-13    5.3805639e-21   -2.5316989e-18   -3.5245656e-06    3.5796886e+02
  -2.0528116e+01    1.7831893e+00    8.5085147e-01    2.5081334e+02    0.0000000e+00    2.4767849e-04    7.0354628e+02    7.2550046e+02    6.9805735e+02    4.9000000e+02    4.9000000e+02    4.9000000e+02    4.2013517e+06    8.7142733e+02    2.3468851e+03    1.2666491e-02    2.4066098e-01   -8.8863225e-13    3.9648372e-12    5.3216384e+04   -5.6252755e-02   -1.1803865e-04   -1.0916384e-18    1.8811757e-04   -2.1953104e+03    1.5666542e-13    4.9646274e-21   -2.5602500e-18   -3.6132781e-06    3.6082008e+02
  -2.0178457e+01    1.8198309e+00    8.4881878e-01    2.4995180e+02    0.0000000e+00    2.4735293e-04    7.0689827e+02    7.2879883e+02    7.0139863e+02    4.9000000e+02    4.9000000e+02    4.9000000e+02    4.2827689e+06    8.8419682e+02    2.4189234e+03    1.2666491e-02    3.8162709e-01   -9.0585279e-13    4.0416736e-12    5.4247653e+04   -5.6968768e-02   -1.1175252e-04   -1.0851726e-18    4.3545212e-05   -2.2378464e+03    1.5970109e-13    4.4547701e-21   -2.5937960e-18   -3.2463265e-06    3.6442719e+02
  -1.9898731e+01    1.8593117e+00    8.4718675e-01    9.9634357e+02    0.0000000e+00    6.1814281e-05    7.0957969e+02    7.3144846e+02    7.0406921e+02    4.9000000e+02    4.9000000e+02    4.9000000e+02    4.3486441e+06    1.1111045e+03    3.0780302e+03    1.2666491e-02    4.9713488e-01   -9.1978608e-13    4.1038412e-12    5.5082061e+04   -5.7636223e-02   -9.1339785e-05   -1.2041074e-18    2.4859013e-06   -2.2722829e+03    1.6220984e-13    4.2892974e-21   -2.6210593e-18   -2.5949733e-06    9.1909422e+01
  -1.9745629e+01    1.8822552e+00    8.2814580e-01    9.6266282e+02    0.0000000e+00    6.1125571e-05    7.1094004e+02    7.3293229e+02    7.0539051e+02    4.9000000e+02    4.9000000e+02    4.9000000e+02    4.3853877e+06    1.1082672e+03    3.0893773e+03    1.2666491e-02    5.7589576e-01   -9.2756040e-13    4.1384983e-12    5.5547474e+04   -5.8556876e-02    3.5217037e-05   -1.0912866e-18   -2.6778978e-04   -2.2915452e+03    1.6358424e-13   -4.6392081e-21   -2.6662344e-18    3.0386142e-06    9.1355778e+01
  -1.9660573e+01    1.9051909e+00    8.1798485e-01    9.4485972e+02    0.0000000e+00    6.0754511e-05    7.1168415e+02    7.3371567e+02    7.0612308e+02    4.9000000e+02    4.9000000e+02    4.9000000e+02    4.4055296e+06    1.1067573e+03    3.0956733e+03    1.2666491e-02    6.1978024e-01   -9.3181915e-13    4.1575190e-12    5.5802601e+04   -5.7790422e-02    7.2288679e-06   -1.0715400e-18   -1.6779229e-04   -2.3020642e+03    1.6433560e-13   -3.4256151e-21   -2.6314822e-18    1.4091783e-06    9.1058229e+01
  -1.9592528e+01    1.9176397e+00    8.1007025e-01    9.3107336e+02    0.0000000e+00    6.0463789e-05    7.1227725e+02    7.3434208e+02    7.0671146e+02    4.9000000e+02    4.9000000e+02    4.9000000e+02    4.4216422e+06    1.1056042e+03    3.1008100e+03    1.2666491e-02    6.5494608e-01   -9.3522646e-13    4.1727277e-12    5.6006690e+04   -5.7061201e-02    2.1868184e-05   -1.1786539e-18   -1.1894715e-05   -2.3104600e+03    1.6493509e-13   -3.5801983e-21   -2.5910961e-18    2.3182394e-06    9.0826723e+01
  -1.9401151e+01    1.9289745e+00    7.8873418e-01    8.9426287e+02    0.0000000e+00    5.9672494e-05    7.1394767e+02    7.3612309e+02    7.0835266e+02    4.9000000e+02    4.9000000e+02    4.9000000e+02    4.4671964e+06    1.1026412e+03    3.1159722e+03    1.2666491e-02    7.5421211e-01   -9.4486088e-13    4.2157205e-12    5.6583702e+04   -5.5514263e-02    1.2822993e-05   -1.0317972e-18    9.4028932e-05   -2.3342016e+03    1.6663008e-13   -3.6341734e-21   -2.5276732e-18    2.1351684e-06    9.0206002e+01
  -1.9316094e+01    1.9311943e+00    7.7966730e-01    8.7877819e+02    0.0000000e+00    5.9332788e-05    7.1469391e+02    7.3692613e+02    7.0908177e+02    4.9000000e+02    4.9000000e+02    4.9000000e+02    4.4876429e+06    1.1014670e+03    3.1231251e+03    1.2666491e-02    7.9848575e-01   -9.4918587e-13    4.2350147e-12    5.6842688e+04   -5.5080395e-02    1.8436774e-05   -1.0200484e-18    4.7113036e-05   -2.3448784e+03    1.6739217e-13   -3.8520257e-21   -2.5082510e-18    2.5796006e-06    8.9944826e+01
  -1.9248049e+01    1.9335933e+00    7.7259141e-01    8.6676015e+02    0.0000000e+00    5.9066206e-05    7.1529297e+02    7.3757210e+02    7.0966772e+02    4.9000000e+02    4.9000000e+02    4.9000000e+02    4.5041034e+06    1.1005927e+03    3.1290450e+03    1.2666491e-02    8.3397180e-01   -9.5266787e-13    4.2505463e-12    5.7051185e+04   -5.4777022e-02    2.5458093e-05   -1.0105602e-18    1.8035641e-05   -2.3534822e+03    1.6800623e-13   -4.1841852e-21   -2.4946855e-18    2.9850316e-06    8.9742463e+01
  -1.9193613e+01    1.9364106e+00    7.6704293e-01    8.5737741e+02    0.0000000e+00    5.8856249e-05    7.1577383e+02    7.3809085e+02    7.1013869e+02    4.9000000e+02    4.9000000e+02    4.9000000e+02    4.5173382e+06    1.0999372e+03    3.1339189e+03    1.2666491e-02    8.6240485e-01   -9.5546738e-13    4.2630349e-12    5.7218823e+04   -5.4541398e-02    3.3683809e-05   -1.0091932e-18    2.2006945e-06   -2.3604049e+03    1.6850035e-13   -4.4993051e-21   -2.4838740e-18    3.3591059e-06    8.9584924e+01
  -1.9040511e+01    1.9474325e+00    7.5193453e-01    8.3201383e+02    0.0000000e+00    5.8280314e-05    7.1712893e+02    7.3954179e+02    7.1147022e+02    4.9000000e+02    4.9000000e+02    4.9000000e+02    4.5547113e+06    1.0982574e+03    3.1480930e+03    1.2666491e-02    9.4264436e-01   -9.6337191e-13    4.2983059e-12    5.7692209e+04   -5.3829298e-02    5.5432525e-05   -1.0066224e-18    1.7251467e-05   -2.3799428e+03    1.6989518e-13   -5.3502686e-21   -2.4509917e-18    4.0781153e-06    8.9158996e+01
  -1.8934191e+01    1.9549187e+00    7.4186885e-01    8.1526684e+02    0.0000000e+00    5.7893119e-05    7.1807032e+02    7.4054380e+02    7.1239673e+02    4.9000000e+02    4.9000000e+02    4.9000000e+02    4.5808378e+06    1.0972269e+03    3.1582978e+03    1.2666491e-02    9.9860967e-01   -9.6889788e-13    4.3229617e-12    5.8023141e+04   -5.3230841e-02    5.6490627e-05   -9.9746141e-19    4.6515730e-05   -2.3935942e+03    1.7086971e-13   -5.3740026e-21   -2.4236471e-18    4.1083657e-06    8.8877819e+01
  -1.8849134e+01    1.9665995e+00    7.3404682e-01    8.0233618e+02    0.0000000e+00    5.7590280e-05    7.1881975e+02    7.4134614e+02    7.1312636e+02    4.9000000e+02    4.9000000e+02    4.9000000e+02    4.6013751e+06    1.0964593e+03    3.1665555e+03    1.2666491e-02    1.0434990e+00   -9.7324221e-13    4.3423414e-12    5.8283276e+04   -5.2882099e-02    3.3867888e-05   -9.9152741e-19   -2.7930482e-05   -2.4043589e+03    1.7163818e-13   -4.2974061e-21   -2.4076980e-18    3.8800915e-06    8.8659868e+01
  -1.8742814e+01    1.9796310e+00    7.2457610e-01    7.8677840e+02    0.0000000e+00    5.7221263e-05    7.1975911e+02    7.4234707e+02    7.1403591e+02    4.9000000e+02    4.9000000e+02    4.9000000e+02    4.6273532e+06    1.0956165e+03    3.1772276e+03    1.2666491e-02    1.0997997e+00   -9.7873619e-13    4.3668598e-12    5.8612327e+04   -5.2346966e-02    3.6042959e-05   -9.7347770e-19    3.1818463e-05   -2.4179218e+03    1.7260641e-13   -4.4267302e-21   -2.3837324e-18    3.8169786e-06    8.8399252e+01
  -1.8609913e+01    1.9935859e+00    7.1316619e-01    7.6818052e+02    0.0000000e+00    5.6773172e-05    7.2093216e+02    7.4360050e+02    7.1517330e+02    4.9000000e+02    4.9000000e+02    4.9000000e+02    4.6595805e+06    1.0946998e+03    3.1909223e+03    1.2666491e-02    1.1704790e+00   -9.8555287e-13    4.3972721e-12    5.9020534e+04   -5.1808455e-02    3.2689467e-05   -9.6893764e-19    6.0515482e-06   -2.4347504e+03    1.7380772e-13   -4.1690489e-21   -2.3589546e-18    3.9663512e-06    8.8088346e+01
  -1.8503593e+01    1.9951427e+00    7.0436075e-01    7.5393560e+02    0.0000000e+00    5.6424728e-05    7.2187836e+02    7.4459495e+02    7.1609214e+02    4.9000000e+02    4.9000000e+02    4.9000000e+02    4.6868152e+06    1.0941111e+03    3.2023868e+03    1.2666491e-02    1.2272256e+00   -9.9131306e-13    4.4229709e-12    5.9365502e+04   -5.1090264e-02    8.7104515e-05   -9.5410365e-19    1.8670425e-04   -2.4489335e+03    1.7481994e-13   -6.7742774e-21   -2.3266323e-18    4.3449831e-06    8.7853224e+01
  -1.8500000e+01    1.9950899e+00    7.0407655e-01    7.5347743e+02    0.0000000e+00    5.6413442e-05    7.2191093e+02    7.4463118e+02    7.1612371e+02    4.9000000e+02    4.9000000e+02    4.9000000e+02    4.6883441e+06    1.0941012e+03    3.2028119e+03    1.2666491e-02    1.2291434e+00   -9.9163281e-13    4.4243961e-12    5.9384868e+04   -5.0857060e-02    1.2882172e-04   -9.5390207e-19    1.5078970e-03   -2.4496915e+03    1.7487303e-13   -8.7053576e-21   -2.3159631e-18    3.9745516e-06    8.7846156e+01
  -1.8343670e+01    2.0108479e+00    6.9162056e-01    7.3349830e+02    0.0000000e+00    5.5916258e-05    7.2328785e+02    7.4611781e+02    7.1746514e+02    4.9000000e+02    4.9000000e+02    4.9000000e+02    4.7251038e+06    1.0933339e+03    3.2197392e+03    1.2666491e-02    1.3130336e+00   -9.9941198e-13    4.4591081e-12    5.9850484e+04   -5.0711684e-02    5.4185265e-05   -9.6141174e-19   -9.7162193e-05   -2.4689864e+03    1.7625186e-13   -5.0667088e-21   -2.3084377e-18    4.1115629e-06    8.7514063e+01
  -1.8218606e+01    2.0071835e+00    6.8206082e-01    7.1829245e+02    0.0000000e+00    5.5531444e-05    7.2440458e+02    7.4727489e+02    7.1855359e+02    4.9000000e+02    4.9000000e+02    4.9000000e+02    4.7580756e+06    1.0929334e+03    3.2340984e+03    1.2666491e-02    1.3804450e+00   -1.0063853e-12    4.4902198e-12    6.0268122e+04   -4.9611161e-02    1.1238374e-04   -9.5357500e-19    2.3863930e-04   -2.4861472e+03    1.7747647e-13   -7.7060871e-21   -2.2582140e-18    4.6556047e-06    8.7267423e+01
  -1.8118555e+01    2.0046155e+00    6.7463558e-01    7.0656126e+02    0.0000000e+00    5.5230513e-05    7.2529552e+02    7.4821992e+02    7.1942532e+02    4.9000000e+02    4.9000000e+02    4.9000000e+02    4.7837911e+06    1.0926777e+03    3.2457389e+03    1.2666491e-02    1.4345683e+00   -1.0118252e-12    4.5144878e-12    6.0593846e+04   -4.9242269e-02    8.4880320e-05   -9.4390261e-19    4.7884171e-06   -2.4995889e+03    1.7843616e-13   -6.4904369e-21   -2.2416420e-18    4.4346750e-06    8.7077452e+01
  -1.7993492e+01    2.0188242e+00    6.6566603e-01    6.9248560e+02    0.0000000e+00    5.4864500e-05    7.2640759e+02    7.4941339e+02    7.2050867e+02    4.9000000e+02    4.9000000e+02    4.9000000e+02    4.8151154e+06    1.0924689e+03    3.2605901e+03    1.2666491e-02    1.5025319e+00   -1.0184497e-12    4.5440578e-12    6.0990615e+04   -4.9198918e-02    6.9180964e-05   -9.3619912e-19   -1.4654466e-04   -2.5160247e+03    1.7961004e-13   -5.6711582e-21   -2.2396318e-18    4.1543085e-06    8.6851757e+01
  -1.7837714e+01    2.0440054e+00    6.5495314e-01    6.7580971e+02    0.0000000e+00    5.4423728e-05    7.2778958e+02    7.5088510e+02    7.2185292e+02    4.9000000e+02    4.9000000e+02    4.9000000e+02    4.8540044e+06    1.0923678e+03    3.2795100e+03    1.2666491e-02    1.5876774e+00   -1.0266753e-12    4.5807545e-12    6.1483202e+04   -4.8801103e-02    2.9620283e-05   -9.9288603e-19   -4.0578504e-05   -2.5363677e+03    1.8106202e-13   -3.4864290e-21   -2.2174727e-18    3.8054547e-06    8.6587756e+01
  -1.7713093e+01    2.0494990e+00    6.4673311e-01    6.6311276e+02    0.0000000e+00    5.4082859e-05    7.2890534e+02    7.5205416e+02    7.2293994e+02    4.9000000e+02    4.9000000e+02    4.9000000e+02    4.8874040e+06    1.0924699e+03    3.2953312e+03    1.2666491e-02    1.6561223e+00   -1.0337398e-12    4.6122668e-12    6.1906259e+04   -4.8285847e-02    5.9331649e-05   -9.9919388e-19    2.2503690e-04   -2.5537574e+03    1.8230286e-13   -4.7995391e-21   -2.1930874e-18    4.2089134e-06    8.6393193e+01
  -1.7613395e+01    2.0541199e+00    6.4034552e-01    6.5330768e+02    0.0000000e+00    5.3816298e-05    7.2979384e+02    7.5299231e+02    7.2380864e+02    4.9000000e+02    4.9000000e+02    4.9000000e+02    4.9135102e+06    1.0926025e+03    3.3080910e+03    1.2666491e-02    1.7110903e+00   -1.0392622e-12    4.6369042e-12    6.2236932e+04   -4.8074661e-02    2.6247881e-05   -1.0036503e-18    1.8280304e-05   -2.5674019e+03    1.8327707e-13   -3.2886099e-21   -2.1833717e-18    4.3133445e-06    8.6243647e+01
  -1.7489380e+01    2.0715392e+00    6.3263953e-01    6.4155150e+02    0.0000000e+00    5.3492693e-05    7.3089347e+02    7.5416122e+02    7.2488279e+02    4.9000000e+02    4.9000000e+02    4.9000000e+02    4.9450499e+06    1.0928334e+03    3.3240926e+03    1.2666491e-02    1.7797969e+00   -1.0459329e-12    4.6666733e-12    6.2636430e+04   -4.7925288e-02    2.1265936e-05   -9.9955598e-19   -1.2508614e-04   -2.5839297e+03    1.8445727e-13   -2.9509589e-21   -2.1762254e-18    4.6728226e-06    8.6065532e+01
  -1.7377202e+01    2.0856190e+00    6.2590698e-01    6.3134347e+02    0.0000000e+00    5.3208183e-05    7.3189335e+02    7.5521567e+02    7.2585662e+02    4.9000000e+02    4.9000000e+02    4.9000000e+02    4.9745811e+06    1.0931641e+03    3.3390128e+03    1.2666491e-02    1.8422240e+00   -1.0521786e-12    4.6945407e-12    6.3010486e+04   -4.7659990e-02    1.6869956e-05   -1.0045746e-18    5.6018743e-05   -2.5993496e+03    1.8555784e-13   -2.6546406e-21   -2.1637054e-18    4.8691502e-06    8.5915688e+01
  -1.7278992e+01    2.0954703e+00    6.2018121e-01    6.2270933e+02    0.0000000e+00    5.2964865e-05    7.3277000e+02    7.5613809e+02    7.2671192e+02    4.9000000e+02    4.9000000e+02    4.9000000e+02    5.0006738e+06    1.0935288e+03    3.3523300e+03    1.2666491e-02    1.8970959e+00   -1.0576977e-12    4.7191631e-12    6.3340989e+04   -4.7434870e-02    1.2550269e-05   -9.9822656e-19    7.2791000e-05   -2.6129685e+03    1.8652995e-13   -2.4801685e-21   -2.1534862e-18    4.9658455e-06    8.5791802e+01
  -1.7183440e+01    2.1066047e+00    6.1475005e-01    6.1456070e+02    0.0000000e+00    5.2732876e-05    7.3362044e+02    7.5703511e+02    7.2754423e+02    4.9000000e+02    4.9000000e+02    4.9000000e+02    5.0258678e+06    1.0939294e+03    3.3654027e+03    1.2666491e-02    1.9506911e+00   -1.0630268e-12    4.7429387e-12    6.3660108e+04   -4.7218969e-02    9.6542465e-06   -1.0206821e-18   -3.8580644e-06   -2.6261408e+03    1.8747034e-13   -2.1635907e-21   -2.1431677e-18    5.0520711e-06    8.5676352e+01
  -1.7085370e+01    2.1211234e+00    6.0932034e-01    6.0645442e+02    0.0000000e+00    5.2499772e-05    7.3449110e+02    7.5795514e+02    7.2839580e+02    4.9000000e+02    4.9000000e+02    4.9000000e+02    5.0515629e+06    1.0943916e+03    3.3789567e+03    1.2666491e-02    2.0059205e+00   -1.0684616e-12    4.7671879e-12    6.3985575e+04   -4.6999952e-02    9.7575197e-06   -1.0268193e-18   -4.0863883e-05   -2.6395850e+03    1.8843014e-13   -2.0640407e-21   -2.1329771e-18    5.1415977e-06    8.5563396e+01
  -1.7000000e+01    2.1323807e+00    6.0471553e-01    5.9961065e+02    0.0000000e+00    5.2301168e-05    7.3525104e+02    7.5875543e+02    7.2913745e+02    4.9000000e+02    4.9000000e+02    4.9000000e+02    5.0743325e+06    1.0948572e+03    3.3909857e+03    1.2666491e-02    2.0541684e+00   -1.0732773e-12    4.7886761e-12    6.4273986e+04   -4.6811725e-02    8.3012278e-06   -1.0193513e-18    4.5162159e-05   -2.6514750e+03    1.8927886e-13   -2.0441283e-21   -2.1247662e-18    5.0924477e-06    8.5470949e+01
  -1.6894452e+01    2.1500537e+00    5.9916479e-01    5.9140081e+02    0.0000000e+00    5.2060574e-05    7.3618460e+02    7.5974248e+02    7.3004877e+02    4.9000000e+02    4.9000000e+02    4.9000000e+02    5.1016631e+06    1.0954674e+03    3.4058954e+03    1.2666491e-02    2.1140825e+00   -1.0790585e-12    4.8144680e-12    6.4620169e+04   -4.6609975e-02    1.1262842e-05   -1.0042679e-18   -7.1419751e-05   -2.6657757e+03    1.9029982e-13   -2.2187185e-21   -2.1161770e-18    5.1545770e-06    8.5361251e+01
  -1.6784492e+01    2.1689306e+00    5.9355788e-01    5.8315143e+02    0.0000000e+00    5.1816227e-05    7.3715831e+02    7.6076614e+02    7.3100204e+02    4.9000000e+02    4.9000000e+02    4.9000000e+02    5.1305459e+06    1.0961876e+03    3.4217204e+03    1.2666491e-02    2.1767911e+00   -1.0851673e-12    4.8417241e-12    6.4986013e+04   -4.6438443e-02    8.7860286e-06   -1.0056791e-18    1.9513964e-05   -2.6808671e+03    1.9137705e-13   -2.0197402e-21   -2.1082919e-18    4.8200154e-06    8.5255082e+01
  -1.6670327e+01    2.1788932e+00    5.8790426e-01    5.7487778e+02    0.0000000e+00    5.1568486e-05    7.3817103e+02    7.6182035e+02    7.3200663e+02    4.9000000e+02    4.9000000e+02    4.9000000e+02    5.1610869e+06    1.0970114e+03    3.4384326e+03    1.2666491e-02    2.2422159e+00   -1.0916268e-12    4.8705461e-12    6.5372861e+04   -4.6257987e-02    7.3684155e-06   -9.9732471e-19    9.5713292e-05   -2.6967816e+03    1.9251307e-13   -1.9293773e-21   -2.1005202e-18    4.5050970e-06    8.5152003e+01
  -1.6549009e+01    2.1896136e+00    5.8207105e-01    5.6639005e+02    0.0000000e+00    5.1311373e-05    7.3924572e+02    7.6294165e+02    7.3306852e+02    4.9000000e+02    4.9000000e+02    4.9000000e+02    5.1929753e+06    1.0979409e+03    3.4563735e+03    1.2666491e-02    2.3121028e+00   -1.0983719e-12    4.9006396e-12    6.5776774e+04   -4.6035107e-02    1.2377328e-05   -9.8503341e-19   -2.3106677e-05   -2.7134456e+03    1.9370277e-13   -2.2223101e-21   -2.0907833e-18    4.7087700e-06    8.5048039e+01
  -1.6421549e+01    2.1956928e+00    5.7613625e-01    5.5780342e+02    0.0000000e+00    5.1048252e-05    7.4038160e+02    7.6411903e+02    7.3418473e+02    4.9000000e+02    4.9000000e+02    4.9000000e+02    5.2271569e+06    1.0990171e+03    3.4756636e+03    1.2666491e-02    2.3859378e+00   -1.1056014e-12    4.9328973e-12    6.6209736e+04   -4.5772905e-02    1.2893091e-05   -9.7197941e-19    5.1238504e-05   -2.7312864e+03    1.9497630e-13   -2.3009185e-21   -2.0792111e-18    4.7708297e-06    8.4947227e+01
  -1.6286727e+01    2.1868071e+00    5.7003011e-01    5.4901883e+02    0.0000000e+00    5.0775958e-05    7.4159517e+02    7.6537458e+02    7.3537613e+02    4.9000000e+02    4.9000000e+02    4.9000000e+02    5.2639619e+06    1.1002748e+03    3.4966501e+03    1.2666491e-02    2.4645085e+00   -1.1133857e-12    4.9676321e-12    6.6675926e+04   -4.5423968e-02    2.4266248e-05   -9.7091399e-19    8.5351027e-05   -2.7504602e+03    1.9634505e-13   -2.8153088e-21   -2.0628835e-18    5.7079477e-06    8.4849925e+01
  -1.6178870e+01    2.1880024e+00    5.6529529e-01    5.4224630e+02    0.0000000e+00    5.0563581e-05    7.4255999e+02    7.6638207e+02    7.3632205e+02    4.9000000e+02    4.9000000e+02    4.9000000e+02    5.2941811e+06    1.1013284e+03    3.5135402e+03    1.2666491e-02    2.5276687e+00   -1.1197777e-12    4.9961487e-12    6.7058697e+04   -4.5157538e-02    1.1633815e-05   -9.7471084e-19    3.3546096e-05   -2.7662909e+03    1.9747530e-13   -2.1401447e-21   -2.0503613e-18    5.2303005e-06    8.4777744e+01
  -1.6092584e+01    2.1949409e+00    5.6159777e-01    5.3698071e+02    0.0000000e+00    5.0396979e-05    7.4333211e+02    7.6719086e+02    7.3707760e+02    4.9000000e+02    4.9000000e+02    4.9000000e+02    5.3181035e+06    1.1022170e+03    3.5272220e+03    1.2666491e-02    2.5783936e+00   -1.1248377e-12    5.0187261e-12    6.7361709e+04   -4.4917811e-02    7.5164972e-06   -9.8075784e-19   -8.0925679e-05   -2.7788275e+03    1.9837031e-13   -1.8233019e-21   -2.0387718e-18    5.0382556e-06    8.4724314e+01
  -1.5937269e+01    2.2206686e+00    5.5514548e-01    5.2784013e+02    0.0000000e+00    5.0104670e-05    7.4471527e+02    7.6863763e+02    7.3843035e+02    4.9000000e+02    4.9000000e+02    4.9000000e+02    5.3604536e+06    1.1038904e+03    3.5520353e+03    1.2666491e-02    2.6701814e+00   -1.1337951e-12    5.0586924e-12    6.7898136e+04   -4.4635735e-02    1.0231789e-05   -9.7589889e-19   -5.9127106e-05   -2.8010065e+03    1.9995350e-13   -1.8868976e-21   -2.0258238e-18    5.2747843e-06    8.4636421e+01
  -1.5868240e+01    2.2339057e+00    5.5236267e-01    5.2391683e+02    0.0000000e+00    4.9977967e-05    7.4532965e+02    7.6927829e+02    7.3902904e+02    4.9000000e+02    4.9000000e+02    4.9000000e+02    5.3793578e+06    1.1046759e+03    3.5632106e+03    1.2666491e-02    2.7111753e+00   -1.1377938e-12    5.0765295e-12    6.8137587e+04   -4.4562589e-02    9.8915912e-06   -9.6494479e-19    6.3753865e-06   -2.8108903e+03    2.0065890e-13   -1.9320478e-21   -2.0230251e-18    5.2808476e-06    8.4601394e+01
  -1.5781955e+01    2.2528200e+00    5.4895755e-01    5.1913247e+02    0.0000000e+00    4.9822382e-05    7.4609522e+02    7.7007655e+02    7.3977221e+02    4.9000000e+02    4.9000000e+02    4.9000000e+02    5.4026040e+06    1.1056856e+03    3.5772531e+03    1.2666491e-02    2.7626197e+00   -1.1427107e-12    5.0984677e-12    6.8432034e+04   -4.4512683e-02    7.1063955e-06   -9.5699314e-19   -3.1731731e-05   -2.8230485e+03    2.0152688e-13   -1.7707274e-21   -2.0212006e-18    5.0376181e-06    8.4560670e+01
  -1.5674097e+01    2.2744063e+00    5.4481025e-01    5.1332971e+02    0.0000000e+00    4.9632054e-05    7.4704999e+02    7.7106667e+02    7.4069465e+02    4.9000000e+02    4.9000000e+02    4.9000000e+02    5.4314796e+06    1.1069922e+03    3.5949468e+03    1.2666491e-02    2.8272433e+00   -1.1488181e-12    5.1257177e-12    6.8797787e+04   -4.4490301e-02    1.2474149e-05   -9.4588741e-19    5.9130525e-07   -2.8381249e+03    2.0260313e-13   -2.0867699e-21   -2.0209921e-18    4.6924735e-06    8.4514344e+01
  -1.5539276e+01    2.2930305e+00    5.3978043e-01    5.0632848e+02    0.0000000e+00    4.9399980e-05    7.4824063e+02    7.7229512e+02    7.4184437e+02    4.9000000e+02    4.9000000e+02    4.9000000e+02    5.4674711e+06    1.1086880e+03    3.6172734e+03    1.2666491e-02    2.9085244e+00   -1.1564306e-12    5.1596828e-12    6.9253672e+04   -4.4427187e-02    1.2622302e-05   -9.3893053e-19    2.6463843e-05   -2.8568973e+03    2.0394320e-13   -2.1317553e-21   -2.0185447e-18    4.6692373e-06    8.4462825e+01
  -1.5385907e+01    2.2966747e+00    5.3424254e-01    4.9866556e+02    0.0000000e+00    4.9142890e-05    7.4959648e+02    7.7368099e+02    7.4315977e+02    4.9000000e+02    4.9000000e+02    4.9000000e+02    5.5102749e+06    1.1107097e+03    3.6430609e+03    1.2666491e-02    3.0016462e+00   -1.1654842e-12    5.2000734e-12    6.9795846e+04   -4.4241064e-02    6.3491667e-06   -9.2606182e-19    1.5377291e-04   -2.8792053e+03    2.0553548e-13   -1.8969487e-21   -2.0106029e-18    4.4709391e-06    8.4412590e+01
  -1.5263212e+01    2.2909680e+00    5.2993220e-01    4.9273162e+02    0.0000000e+00    4.8941728e-05    7.5068381e+02    7.7480311e+02    7.4421153e+02    4.9000000e+02    4.9000000e+02    4.9000000e+02    5.5436874e+06    1.1124025e+03    3.6640297e+03    1.2666491e-02    3.0765724e+00   -1.1725501e-12    5.2316174e-12    7.0219066e+04   -4.4008453e-02    1.7558453e-05   -9.2077273e-19   -5.3100713e-05   -2.8966257e+03    2.0677960e-13   -2.3766513e-21   -1.9999305e-18    4.9397386e-06    8.4378899e+01
  -1.5109844e+01    2.2876543e+00    5.2468621e-01    4.8554692e+02    0.0000000e+00    4.8695580e-05    7.5204150e+02    7.7621659e+02    7.4550959e+02    4.9000000e+02    4.9000000e+02    4.9000000e+02    5.5845969e+06    1.1145765e+03    3.6904851e+03    1.2666491e-02    3.1709065e+00   -1.1812044e-12    5.2702151e-12    7.0737246e+04   -4.3683297e-02    2.0849370e-05   -9.2324640e-19   -7.8895096e-05   -2.9180176e+03    2.0830640e-13   -2.4995844e-21   -1.9846329e-18    5.3211350e-06    8.4342299e+01
  -1.5004856e+01    2.2916474e+00    5.2120452e-01    4.8080382e+02    0.0000000e+00    4.8531321e-05    7.5296981e+02    7.7716858e+02    7.4641258e+02    4.9000000e+02    4.9000000e+02    4.9000000e+02    5.6172105e+06    1.1161189e+03    3.7088026e+03    1.2666491e-02    3.2358028e+00   -1.1881057e-12    5.3009569e-12    7.1150346e+04   -4.3394568e-02   -3.6024321e-06   -9.2328045e-19    5.9419042e-04   -2.9350900e+03    2.0952346e-13   -1.5466202e-21   -1.9716623e-18    4.8595306e-06    8.4322420e+01
  -1.4873622e+01    2.3072972e+00    5.1695852e-01    4.7504664e+02    0.0000000e+00    4.8330009e-05    7.5412162e+02    7.7835488e+02    7.4752096e+02    4.9000000e+02    4.9000000e+02    4.9000000e+02    5.6547161e+06    1.1180595e+03    3.7316741e+03    1.2666491e-02    3.3174235e+00   -1.1960342e-12    5.3363959e-12    7.1625410e+04   -4.3404465e-02    2.4920237e-05   -9.2016267e-19   -1.2646203e-04   -2.9547273e+03    2.1092734e-13   -2.7675765e-21   -1.9720294e-18    4.9712070e-06    8.4300155e+01
  -1.4787347e+01    2.3230382e+00    5.1424021e-01    4.7137591e+02    0.0000000e+00    4.8200577e-05    7.5487840e+02    7.7913627e+02    7.4825005e+02    4.9000000e+02    4.9000000e+02    4.9000000e+02    5.6789593e+06    1.1193769e+03    3.7468766e+03    1.2666491e-02    3.3713003e+00   -1.2011610e-12    5.3592824e-12    7.1932487e+04   -4.3401642e-02    1.8337068e-05   -9.1989101e-19   -2.6719010e-04   -2.9674254e+03    2.1183415e-13   -2.3737250e-21   -1.9718909e-18    5.1505949e-06    8.4289356e+01
  -1.4632143e+01    2.3511336e+00    5.0949294e-01    4.6499366e+02    0.0000000e+00    4.7973481e-05    7.5623855e+02    7.8053466e+02    7.4955665e+02    4.9000000e+02    4.9000000e+02    4.9000000e+02    5.7225637e+06    1.1218235e+03    3.7745271e+03    1.2666491e-02    3.4687600e+00   -1.2103857e-12    5.4004160e-12    7.2484801e+04   -4.3343321e-02    1.9701116e-05   -9.0916003e-19   -7.3099316e-05   -2.9902127e+03    2.1346012e-13   -2.4528316e-21   -1.9696611e-18    5.1629707e-06    8.4277054e+01
  -1.4546013e+01    2.3640550e+00    5.0693354e-01    4.6156818e+02    0.0000000e+00    4.7850468e-05    7.5699160e+02    7.8130532e+02    7.5027742e+02    4.9000000e+02    4.9000000e+02    4.9000000e+02    5.7468251e+06    1.1232183e+03    3.7900067e+03    1.2666491e-02    3.5231657e+00   -1.2155175e-12    5.4233079e-12    7.2792108e+04   -4.3296255e-02    8.7691498e-06   -9.0746386e-19    5.0258910e-05   -3.0028755e+03    2.1436390e-13   -1.9650408e-21   -1.9676286e-18    4.4438223e-06    8.4273849e+01
  -1.4459930e+01    2.3744399e+00    5.0442442e-01    4.5822074e+02    0.0000000e+00    4.7729465e-05    7.5774284e+02    7.8207312e+02    7.5099457e+02    4.9000000e+02    4.9000000e+02    4.9000000e+02    5.7710999e+06    1.1246331e+03    3.8055551e+03    1.2666491e-02    3.5777649e+00   -1.2206519e-12    5.4462154e-12    7.3099584e+04   -4.3252819e-02    2.4909516e-06   -9.0499975e-19    7.3675378e-05   -3.0155433e+03    2.1526816e-13   -1.6999681e-21   -1.9655072e-18    4.2200791e-06    8.4272740e+01
  -1.4373892e+01    2.3826015e+00    5.0196211e-01    4.5494618e+02    0.0000000e+00    4.7610324e-05    7.5849224e+02    7.8283830e+02    7.5171040e+02    4.9000000e+02    4.9000000e+02    4.9000000e+02    5.7953872e+06    1.1260657e+03    3.8211653e+03    1.2666491e-02    3.6325588e+00   -1.2257888e-12    5.4691370e-12    7.3407219e+04   -4.3198042e-02    4.4197018e-06   -9.0894879e-19    5.3338642e-05   -3.0282191e+03    2.1617311e-13   -1.7521888e-21   -1.9628106e-18    4.3507317e-06    8.4273516e+01
  -1.4266345e+01    2.3941374e+00    4.9895659e-01    4.5096543e+02    0.0000000e+00    4.7464297e-05    7.5943172e+02    7.8379903e+02    7.5260373e+02    4.9000000e+02    4.9000000e+02    4.9000000e+02    5.8252956e+06    1.1279111e+03    3.8409455e+03    1.2666491e-02    3.7014058e+00   -1.2321126e-12    5.4973775e-12    7.3786054e+04   -4.3137539e-02    1.6623745e-05   -8.9892748e-19   -7.5367187e-05   -3.0438495e+03    2.1728970e-13   -2.2625987e-21   -1.9604420e-18    5.3295470e-06    8.4278886e+01
  -1.4131912e+01    2.4009551e+00    4.9528714e-01    4.4612562e+02    0.0000000e+00    4.7285223e-05    7.6060069e+02    7.8498930e+02    7.5372182e+02    4.9000000e+02    4.9000000e+02    4.9000000e+02    5.8625956e+06    1.1302406e+03    3.8657348e+03    1.2666491e-02    3.7880199e+00   -1.2400030e-12    5.5325700e-12    7.4258514e+04   -4.2892984e-02    1.2151394e-05   -8.9577151e-19   -8.4625410e-06   -3.0633130e+03    2.1867877e-13   -1.9102885e-21   -1.9493267e-18    4.9628829e-06    8.4288402e+01
  -1.4024365e+01    2.4029505e+00    4.9241885e-01    4.4235799e+02    0.0000000e+00    4.7144645e-05    7.6153170e+02    7.8593958e+02    7.5461234e+02    4.9000000e+02    4.9000000e+02    4.9000000e+02    5.8939010e+06    1.1321241e+03    3.8856258e+03    1.2666491e-02    3.8576678e+00   -1.2466259e-12    5.5620996e-12    7.4655043e+04   -4.2698966e-02    1.9438318e-05   -8.8420404e-19    1.7138046e-04   -3.0796551e+03    2.1984480e-13   -2.3055739e-21   -1.9408288e-18    4.6842649e-06    8.4298408e+01
  -1.3889931e+01    2.4072913e+00    4.8890478e-01    4.3775944e+02    0.0000000e+00    4.6971730e-05    7.6269360e+02    7.8712545e+02    7.5571617e+02    4.9000000e+02    4.9000000e+02    4.9000000e+02    5.9313420e+06    1.1345058e+03    3.9106237e+03    1.2666491e-02    3.9452877e+00   -1.2545444e-12    5.5974424e-12    7.5129289e+04   -4.2613717e-02    1.4363190e-05   -8.8745199e-19   -5.2879038e-05   -3.0992229e+03    2.2124195e-13   -2.0203809e-21   -1.9365498e-18    4.9107442e-06    8.4313480e+01
  -1.3782384e+01    2.4115309e+00    4.8615543e-01    4.3417510e+02    0.0000000e+00    4.6835907e-05    7.6362053e+02    7.8807521e+02    7.5660572e+02    4.9000000e+02    4.9000000e+02    4.9000000e+02    5.9627708e+06    1.1364372e+03    3.9307269e+03    1.2666491e-02    4.0157439e+00   -1.2611924e-12    5.6270951e-12    7.5527382e+04   -4.2473253e-02    2.0228294e-05   -8.8106331e-19    1.1294250e-04   -3.1156485e+03    2.2241430e-13   -2.2367445e-21   -1.9301736e-18    4.7174330e-06    8.4328167e+01
  -1.3647951e+01    2.4202161e+00    4.8278515e-01    4.2979684e+02    0.0000000e+00    4.6668775e-05    7.6477669e+02    7.8925471e+02    7.5769752e+02    4.9000000e+02    4.9000000e+02    4.9000000e+02    6.0003322e+06    1.1388756e+03    3.9559713e+03    1.2666491e-02    4.1043798e+00   -1.2691364e-12    5.6625504e-12    7.6003153e+04   -4.2466684e-02    1.7772979e-05   -8.8308867e-19   -7.5736614e-05   -3.1352874e+03    2.2381655e-13   -2.0789500e-21   -1.9294850e-18    4.8667882e-06    8.4348889e+01
  -1.3540404e+01    2.4276231e+00    4.8015208e-01    4.2638919e+02    0.0000000e+00    4.6537676e-05    7.6569979e+02    7.9019987e+02    7.5858354e+02    4.9000000e+02    4.9000000e+02    4.9000000e+02    6.0319136e+06    1.1408578e+03    3.9763024e+03    1.2666491e-02    4.1756530e+00   -1.2758168e-12    5.6923463e-12    7.6403178e+04   -4.2328492e-02    1.5477177e-05   -8.7923978e-19    1.1857693e-04   -3.1517922e+03    2.2499451e-13   -2.0136898e-21   -1.9234991e-18    4.6333646e-06    8.4368445e+01
  -1.3405970e+01    2.4393638e+00    4.7692515e-01    4.2222798e+02    0.0000000e+00    4.6376390e-05    7.6684949e+02    7.9136835e+02    7.5966708e+02    4.9000000e+02    4.9000000e+02    4.9000000e+02    6.0695945e+06    1.1433540e+03    4.0017875e+03    1.2666491e-02    4.2653155e+00   -1.2837862e-12    5.7279129e-12    7.6880463e+04   -4.2344952e-02    2.2322656e-05   -8.7916620e-19   -7.7179835e-05   -3.1714905e+03    2.2640092e-13   -2.3093019e-21   -1.9241010e-18    4.8155376e-06    8.4395012e+01
  -1.3298423e+01    2.4478131e+00    4.7440227e-01    4.1898658e+02    0.0000000e+00    4.6249798e-05    7.6776576e+02    7.9230272e+02    7.6054580e+02    4.9000000e+02    4.9000000e+02    4.9000000e+02    6.1012515e+06    1.1453736e+03    4.0222571e+03    1.2666491e-02    4.3374124e+00   -1.2904826e-12    5.7577800e-12    7.7281447e+04   -4.2196805e-02    7.6571734e-06   -8.7224965e-19    1.1871818e-04   -3.1880273e+03    2.2758116e-13   -1.7313868e-21   -1.9177847e-18    4.5664941e-06    8.4418725e+01
  -1.3163990e+01    2.4576967e+00    4.7129812e-01    4.1501132e+02    0.0000000e+00    4.6093490e-05    7.6890433e+02    7.9347017e+02    7.6161753e+02    4.9000000e+02    4.9000000e+02    4.9000000e+02    6.1389109e+06    1.1478924e+03    4.0477930e+03    1.2666491e-02    4.4281056e+00   -1.2984474e-12    5.7933275e-12    7.7758458e+04   -4.2237900e-02    2.8825568e-05   -8.7066100e-19   -7.4112842e-05   -3.2077016e+03    2.2898591e-13   -2.7224256e-21   -1.9196857e-18    4.7797629e-06    8.4448760e+01
  -1.3056443e+01    2.4643839e+00    4.6886999e-01    4.1191285e+02    0.0000000e+00    4.5970759e-05    7.6981369e+02    7.9439112e+02    7.6248823e+02    4.9000000e+02    4.9000000e+02    4.9000000e+02    6.1705988e+06    1.1499359e+03    4.0683547e+03    1.2666491e-02    4.5010288e+00   -1.3051501e-12    5.8232249e-12    7.8159833e+04   -4.2061654e-02   -1.2594072e-06   -8.6088458e-19    1.2348171e-04   -3.2242528e+03    2.3016723e-13   -1.4206678e-21   -1.9120720e-18    4.5257841e-06    8.4475387e+01
  -1.2922009e+01    2.4730475e+00    4.6588127e-01    4.0811099e+02    0.0000000e+00    4.5819177e-05    7.7094575e+02    7.9554901e+02    7.6355225e+02    4.9000000e+02    4.9000000e+02    4.9000000e+02    6.2083122e+06    1.1524908e+03    4.0940606e+03    1.2666491e-02    4.5927587e+00   -1.3131266e-12    5.8588216e-12    7.8637530e+04   -4.2120343e-02    3.5472840e-05   -8.6623549e-19   -8.0023759e-05   -3.2439600e+03    2.3157424e-13   -3.0927470e-21   -1.9143751e-18    4.8295783e-06    8.4509254e+01
  -1.2814462e+01    2.4790870e+00    4.6354053e-01    4.0514341e+02    0.0000000e+00    4.5700030e-05    7.7184928e+02    7.9647280e+02    7.6441684e+02    4.9000000e+02    4.9000000e+02    4.9000000e+02    6.2400831e+06    1.1545583e+03    4.1147314e+03    1.2666491e-02    4.6665132e+00   -1.3198469e-12    5.8887971e-12    7.9039955e+04   -4.1901068e-02    7.6196044e-06   -8.6629441e-19    1.2145867e-04   -3.2605555e+03    2.3275872e-13   -1.8534497e-21   -1.9045726e-18    4.6270135e-06    8.4538613e+01
  -1.2680028e+01    2.4912942e+00    4.6066104e-01    4.0150455e+02    0.0000000e+00    4.5552955e-05    7.7297393e+02    7.9761991e+02    7.6547258e+02    4.9000000e+02    4.9000000e+02    4.9000000e+02    6.2778909e+06    1.1571451e+03    4.1405790e+03    1.2666491e-02    4.7592853e+00   -1.3278432e-12    5.9244838e-12    7.9518847e+04   -4.2025162e-02    4.0075289e-05   -8.6399563e-19   -9.4587160e-05   -3.2803287e+03    2.3417049e-13   -3.3457648e-21   -1.9103202e-18    4.9144357e-06    8.4576072e+01
  -1.2572482e+01    2.4966877e+00    4.5839611e-01    3.9865070e+02    0.0000000e+00    4.5436898e-05    7.7386753e+02    7.9852385e+02    7.6632983e+02    4.9000000e+02    4.9000000e+02    4.9000000e+02    6.3096159e+06    1.1592129e+03    4.1612128e+03    1.2666491e-02    4.8338729e+00   -1.3345539e-12    5.9544151e-12    7.9920692e+04   -4.1812860e-02    2.2751359e-05   -8.6442249e-19    1.2391819e-04   -3.2968835e+03    2.3535201e-13   -2.6637329e-21   -1.9008886e-18    4.6461768e-06    8.4606739e+01
  -1.2438048e+01    2.5047121e+00    4.5560288e-01    3.9514155e+02    0.0000000e+00    4.5293314e-05    7.7498053e+02    7.9964601e+02    7.6726500e+02    4.9000000e+02    4.9000000e+02    4.9000000e+02    6.3473580e+06    1.1617974e+03    4.1870168e+03    1.2666491e-02    4.9276856e+00   -1.3425363e-12    5.9900403e-12    8.0398753e+04   -4.1937009e-02    3.5510334e-05   -8.5636081e-19   -8.2664744e-05   -3.3166098e+03    2.3676046e-13   -3.2896105e-21   -1.9068029e-18    4.8476581e-06    8.4645436e+01
  -1.2330501e+01    2.5081627e+00    4.5340594e-01    3.9238928e+02    0.0000000e+00    4.5180035e-05    7.7586775e+02    8.0054212e+02    7.6784434e+02    4.9000000e+02    4.9000000e+02    4.9000000e+02    6.3791125e+06    1.1638736e+03    4.2076964e+03    1.2666491e-02    5.0031064e+00   -1.3492530e-12    6.0200010e-12    8.0800971e+04   -4.1715142e-02    3.7818895e-05   -8.5656936e-19    1.3197552e-04   -3.3331866e+03    2.3794364e-13   -3.4291370e-21   -1.8968101e-18    4.8990047e-06    8.4677498e+01
  -1.2196067e+01    2.5153254e+00    4.5069303e-01    3.8899991e+02    0.0000000e+00    4.5039733e-05    7.7697264e+02    8.0165351e+02    7.6851660e+02    4.9000000e+02    4.9000000e+02    4.9000000e+02    6.4169018e+06    1.1664652e+03    4.2335422e+03    1.2666491e-02    5.0979615e+00   -1.3572457e-12    6.0556682e-12    8.1279628e+04   -4.1831541e-02    3.5988763e-05   -8.4945589e-19   -7.8999008e-05   -3.3529439e+03    2.3935416e-13   -3.3571640e-21   -1.9022840e-18    5.0697012e-06    8.4717692e+01
  -1.2088520e+01    2.5182084e+00    4.4855421e-01    3.8633455e+02    0.0000000e+00    4.4928811e-05    7.7785157e+02    8.0254007e+02    7.6909159e+02    4.9000000e+02    4.9000000e+02    4.9000000e+02    6.4486632e+06    1.1685366e+03    4.2541886e+03    1.2666491e-02    5.1742156e+00   -1.3639643e-12    6.0856329e-12    8.1681934e+04   -4.1589616e-02    4.3036538e-05   -8.5272878e-19    1.3499348e-04   -3.3695246e+03    2.4053748e-13   -3.7354743e-21   -1.8913597e-18    5.0294240e-06    8.4750329e+01
  -1.1954087e+01    2.5314653e+00    4.4593689e-01    3.8308730e+02    0.0000000e+00    4.4792474e-05    7.7894834e+02    8.0364707e+02    7.6976909e+02    4.9000000e+02    4.9000000e+02    4.9000000e+02    6.4865067e+06    1.1711531e+03    4.2801431e+03    1.2666491e-02    5.2701148e+00   -1.3719660e-12    6.1213679e-12    8.2161278e+04   -4.1706038e-02    3.8439152e-05   -8.4711729e-19   -1.2785611e-04   -3.3893366e+03    2.4195282e-13   -3.4218427e-21   -1.8967881e-18    5.1847433e-06    8.4793577e+01
  -1.1846540e+01    2.5391601e+00    4.4388248e-01    3.8054577e+02    0.0000000e+00    4.4685131e-05    7.7981849e+02    8.0452300e+02    7.7034707e+02    4.9000000e+02    4.9000000e+02    4.9000000e+02    6.5182060e+06    1.1732423e+03    4.3008337e+03    1.2666491e-02    5.3472050e+00   -1.3786719e-12    6.1512698e-12    8.2562797e+04   -4.1373238e-02    4.3080916e-05   -8.4439742e-19    1.1448521e-04   -3.4058843e+03    2.4313357e-13   -3.5720384e-21   -1.8820363e-18    5.2804903e-06    8.4828924e+01
  -1.1712106e+01    2.5490379e+00    4.4134385e-01    3.7741290e+02    0.0000000e+00    4.4552131e-05    7.8089960e+02    8.0560563e+02    7.7101499e+02    4.9000000e+02    4.9000000e+02    4.9000000e+02    6.5558235e+06    1.1758364e+03    4.3266017e+03    1.2666491e-02    5.4441452e+00   -1.3866289e-12    6.1867708e-12    8.3039278e+04   -4.1451054e-02    4.7871127e-05   -8.4443788e-19   -8.0398850e-05   -3.4255439e+03    2.4453689e-13   -3.6498586e-21   -1.8852544e-18    5.4152160e-06    8.4872440e+01
  -1.1604559e+01    2.5532288e+00    4.3934081e-01    3.7494605e+02    0.0000000e+00    4.4446951e-05    7.8176021e+02    8.0647018e+02    7.7158848e+02    4.9000000e+02    4.9000000e+02    4.9000000e+02    6.5874725e+06    1.1779096e+03    4.3471957e+03    1.2666491e-02    5.5220664e+00   -1.3933238e-12    6.2166288e-12    8.3440161e+04   -4.1202724e-02    3.5492011e-05   -8.3106941e-19    1.3140946e-04   -3.4420597e+03    2.4571553e-13   -3.1535115e-21   -1.8742692e-18    4.6173927e-06    8.4907644e+01
  -1.1470126e+01    2.5593260e+00    4.3684876e-01    3.7188221e+02    0.0000000e+00    4.4315837e-05    7.8282847e+02    8.0753911e+02    7.7225101e+02    4.9000000e+02    4.9000000e+02    4.9000000e+02    6.6249490e+06    1.1804643e+03    4.3727566e+03    1.2666491e-02    5.6200407e+00   -1.4012500e-12    6.2520035e-12    8.3914856e+04   -4.1326046e-02    3.9478585e-05   -8.3864970e-19   -8.4770806e-05   -3.4616455e+03    2.4711396e-13   -3.3205768e-21   -1.8798872e-18    4.2118896e-06    8.4949435e+01
  -1.1362579e+01    2.5616973e+00    4.3487957e-01    3.6946565e+02    0.0000000e+00    4.4212015e-05    7.8367954e+02    8.0839431e+02    7.7282437e+02    4.9000000e+02    4.9000000e+02    4.9000000e+02    6.6565400e+06    1.1825086e+03    4.3932035e+03    1.2666491e-02    5.6987866e+00   -1.4079322e-12    6.2818092e-12    8.4315004e+04   -4.1084244e-02    2.2119975e-05   -8.2736537e-19    1.4483849e-04   -3.4781363e+03    2.4829096e-13   -2.5676277e-21   -1.8690557e-18    3.4273032e-06    8.4983331e+01
  -1.1228145e+01    2.5667768e+00    4.3242944e-01    3.6646412e+02    0.0000000e+00    4.4082582e-05    7.8473664e+02    8.0946241e+02    7.7348756e+02    4.9000000e+02    4.9000000e+02    4.9000000e+02    6.6939421e+06    1.1850304e+03    4.4186036e+03    1.2666491e-02    5.7977881e+00   -1.4158427e-12    6.3171131e-12    8.4788757e+04   -4.1158266e-02    1.9617356e-05   -8.2628434e-19   -8.3751555e-05   -3.4976904e+03    2.4968710e-13   -2.4133104e-21   -1.8722706e-18    3.4406881e-06    8.5023630e+01
  -1.1120598e+01    2.5680821e+00    4.3049110e-01    3.6409362e+02    0.0000000e+00    4.3979987e-05    7.8557842e+02    8.1031047e+02    7.7405780e+02    4.9000000e+02    4.9000000e+02    4.9000000e+02    6.7254770e+06    1.1870428e+03    4.4388928e+03    1.2666491e-02    5.8773529e+00   -1.4225131e-12    6.3468657e-12    8.5188193e+04   -4.0915008e-02    2.4341015e-05   -8.2630181e-19    1.4282957e-04   -3.5141507e+03    2.5086191e-13   -2.6796952e-21   -1.8612787e-18    3.5046327e-06    8.5055888e+01
  -1.0986165e+01    2.5718056e+00    4.2807349e-01    3.6114170e+02    0.0000000e+00    4.3851790e-05    7.8662258e+02    8.1136957e+02    7.7471607e+02    4.9000000e+02    4.9000000e+02    4.9000000e+02    6.7627455e+06    1.1895116e+03    4.4640235e+03    1.2666491e-02    5.9773721e+00   -1.4303954e-12    6.3820432e-12    8.5660254e+04   -4.0954225e-02    2.4149484e-05   -8.2120417e-19   -9.4660572e-05   -3.5336355e+03    2.5225308e-13   -2.6756036e-21   -1.8631634e-18    3.5116389e-06    8.5093236e+01
  -1.0878618e+01    2.5723738e+00    4.2615822e-01    3.5880691e+02    0.0000000e+00    4.3750046e-05    7.8745345e+02    8.1220490e+02    7.7528226e+02    4.9000000e+02    4.9000000e+02    4.9000000e+02    6.7941387e+06    1.1914760e+03    4.4840662e+03    1.2666491e-02    6.0577467e+00   -1.4370358e-12    6.4116624e-12    8.6057896e+04   -4.0757228e-02    2.4651947e-05   -8.1663240e-19    1.3650510e-04   -3.5500230e+03    2.5342271e-13   -2.7209652e-21   -1.8542834e-18    3.4127023e-06    8.5122764e+01
  -1.0744184e+01    2.5753761e+00    4.2376604e-01    3.5589525e+02    0.0000000e+00    4.3622742e-05    7.8848290e+02    8.1324931e+02    7.7593392e+02    4.9000000e+02    4.9000000e+02    4.9000000e+02    6.8312039e+06    1.1938784e+03    4.5088439e+03    1.2666491e-02    6.1587701e+00   -1.4448752e-12    6.4466476e-12    8.6527382e+04   -4.0781477e-02    3.1631853e-05   -8.2299628e-19   -8.9471494e-05   -3.5694025e+03    2.5480634e-13   -2.9914754e-21   -1.8551330e-18    3.4713137e-06    8.5156476e+01
  -1.0636637e+01    2.5758887e+00    4.2187232e-01    3.5359423e+02    0.0000000e+00    4.3521774e-05    7.8930256e+02    8.1407422e+02    7.7649639e+02    4.9000000e+02    4.9000000e+02    4.9000000e+02    6.8624947e+06    1.1957956e+03    4.5286324e+03    1.2666491e-02    6.2399435e+00   -1.4514937e-12    6.4761706e-12    8.6923727e+04   -4.0603509e-02    2.0671355e-05   -8.2164609e-19    1.4001895e-04   -3.5857387e+03    2.5597234e-13   -2.5019686e-21   -1.8470010e-18    3.2594928e-06    8.5183581e+01
  -1.0502204e+01    2.5798753e+00    4.1950905e-01    3.5072765e+02    0.0000000e+00    4.3395525e-05    7.9031886e+02    8.1510552e+02    7.7714369e+02    4.9000000e+02    4.9000000e+02    4.9000000e+02    6.8994109e+06    1.1981423e+03    4.5531146e+03    1.2666491e-02    6.3419587e+00   -1.4593017e-12    6.5110147e-12    8.7391325e+04   -4.0624847e-02    3.0668728e-05   -8.2620002e-19   -8.2516058e-05   -3.6050457e+03    2.5735078e-13   -2.9580538e-21   -1.8478208e-18    3.2975440e-06    8.5214345e+01
  -1.0394657e+01    2.5809916e+00    4.1763528e-01    3.4845850e+02    0.0000000e+00    4.3295248e-05    7.9112668e+02    8.1590524e+02    7.7769846e+02    4.9000000e+02    4.9000000e+02    4.9000000e+02    6.9305114e+06    1.2000036e+03    4.5726003e+03    1.2666491e-02    6.4239203e+00   -1.4658801e-12    6.5403582e-12    8.7785260e+04   -4.0467943e-02    1.6737155e-05   -8.1875381e-19    1.3316966e-04   -3.6212814e+03    2.5850958e-13   -2.3930436e-21   -1.8409565e-18    3.0202623e-06    8.5238402e+01
  -1.0260223e+01    2.5835026e+00    4.1528891e-01    3.4562133e+02    0.0000000e+00    4.3169463e-05    7.9212531e+02    8.1691548e+02    7.7833175e+02    4.9000000e+02    4.9000000e+02    4.9000000e+02    6.9670992e+06    1.2022594e+03    4.5965747e+03    1.2666491e-02    6.5269093e+00   -1.4736186e-12    6.5748923e-12    8.8248699e+04   -4.0502307e-02    2.5933608e-05   -8.2148538e-19   -8.7963443e-05   -3.6404074e+03    2.5987510e-13   -2.7723606e-21   -1.8422509e-18    3.0223288e-06    8.5264160e+01
  -1.0152676e+01    2.5837314e+00    4.1343160e-01    3.4337965e+02    0.0000000e+00    4.3069698e-05    7.9292097e+02    8.1770178e+02    7.7887916e+02    4.9000000e+02    4.9000000e+02    4.9000000e+02    6.9980211e+06    1.2040611e+03    4.6157330e+03    1.2666491e-02    6.6096439e+00   -1.4801590e-12    6.6040679e-12    8.8640370e+04   -4.0313022e-02    1.5599668e-05   -8.1819030e-19    1.3722570e-04   -3.6565514e+03    2.6102740e-13   -2.3358043e-21   -1.8338665e-18    2.7934013e-06    8.5285083e+01
  -1.0085459e+01    2.5834908e+00    4.1228309e-01    3.4199615e+02    0.0000000e+00    4.3007884e-05    7.9341597e+02    8.1819148e+02    7.7923402e+02    4.9000000e+02    4.9000000e+02    4.9000000e+02    7.0176855e+06    1.2051871e+03    4.6276916e+03    1.2666491e-02    6.6614871e+00   -1.4843182e-12    6.6226250e-12    8.8889450e+04   -4.0000221e-02    3.5616872e-05   -8.0927423e-19    1.4461849e-04   -3.6668195e+03    2.6176042e-13   -3.1957376e-21   -1.8195200e-18    2.8717274e-06    8.5298528e+01
  -9.8964120e+00    2.5877262e+00    4.0904185e-01    3.3809965e+02    0.0000000e+00    4.2833051e-05    7.9478745e+02    8.1955085e+02    7.8013826e+02    4.9000000e+02    4.9000000e+02    4.9000000e+02    7.0700060e+06    1.2082206e+03    4.6605740e+03    1.2666491e-02    6.8080768e+00   -1.4953845e-12    6.6720041e-12    8.9552166e+04   -4.0052657e-02    4.2513062e-05   -8.2544240e-19   -2.0156045e-05   -3.6941644e+03    2.6371254e-13   -3.5152867e-21   -1.8216202e-18    2.6333009e-06    8.5328220e+01
  -9.7073647e+00    2.5974213e+00    4.0581385e-01    3.3422605e+02    0.0000000e+00    4.2658576e-05    7.9614469e+02    8.2089906e+02    7.8100478e+02    4.9000000e+02    4.9000000e+02    4.9000000e+02    7.1208001e+06    1.2111768e+03    4.6930416e+03    1.2666491e-02    6.9556923e+00   -1.5061278e-12    6.7199405e-12    9.0195550e+04   -4.0340906e-02    2.1545995e-05   -8.2542351e-19   -3.0118510e-05   -3.7207416e+03    2.6560989e-13   -2.5176490e-21   -1.8347148e-18    2.2601034e-06    8.5353578e+01
  -9.5760818e+00    2.5980251e+00    4.0357481e-01    3.3154295e+02    0.0000000e+00    4.2537357e-05    7.9707645e+02    8.2181958e+02    7.8159206e+02    4.9000000e+02    4.9000000e+02    4.9000000e+02    7.1556869e+06    1.2131622e+03    4.7152118e+03    1.2666491e-02    7.0588634e+00   -1.5135070e-12    6.7528610e-12    9.0637443e+04   -4.0243127e-02    1.3347337e-05   -8.2689241e-19    2.5720642e-05   -3.7389394e+03    2.6690886e-13   -2.1441841e-21   -1.8302167e-18    1.9080919e-06    8.5367249e+01
  -9.4134433e+00    2.5926779e+00    4.0079258e-01    3.2821471e+02    0.0000000e+00    4.2386438e-05    7.9821689e+02    8.2294496e+02    7.8230956e+02    4.9000000e+02    4.9000000e+02    4.9000000e+02    7.1985378e+06    1.2155263e+03    4.7421579e+03    1.2666491e-02    7.1874063e+00   -1.5225705e-12    6.7932991e-12    9.1180214e+04   -4.0079493e-02    3.3718187e-06   -8.2888805e-19    3.3445077e-05   -3.7613027e+03    2.6850526e-13   -1.7108786e-21   -1.8227842e-18    1.4026534e-06    8.5378307e+01
  -9.2833325e+00    2.5816659e+00    3.9856392e-01    3.2555308e+02    0.0000000e+00    4.2265327e-05    7.9911651e+02    8.2382379e+02    7.8292895e+02    4.9000000e+02    4.9000000e+02    4.9000000e+02    7.2350009e+06    1.2173424e+03    4.7632719e+03    1.2666491e-02    7.2906985e+00   -1.5302847e-12    6.8276949e-12    9.1642073e+04   -3.9677392e-02    1.4757302e-05   -8.1812764e-19    1.9240986e-04   -3.7803185e+03    2.6986205e-13   -2.3036545e-21   -1.8045475e-18    1.0032953e-06    8.5382912e+01
  -9.1218144e+00    2.5850644e+00    3.9583599e-01    3.2231095e+02    0.0000000e+00    4.2116413e-05    8.0022693e+02    8.2492808e+02    7.8364127e+02    4.9000000e+02    4.9000000e+02    4.9000000e+02    7.2766444e+06    1.2195841e+03    4.7894151e+03    1.2666491e-02    7.4196280e+00   -1.5390875e-12    6.8670350e-12    9.2169550e+04   -3.9639983e-02    2.2928779e-05   -8.0817547e-19   -1.7124771e-04   -3.8021451e+03    2.7142219e-13   -2.6139398e-21   -1.8033987e-18    1.1382388e-06    8.5388530e+01
  -8.9925999e+00    2.5805782e+00    3.9367135e-01    3.1974178e+02    0.0000000e+00    4.1998093e-05    8.0110121e+02    8.2577605e+02    7.8428910e+02    4.9000000e+02    4.9000000e+02    4.9000000e+02    7.3130463e+06    1.2213192e+03    4.8099153e+03    1.2666491e-02    7.5232131e+00   -1.5467907e-12    6.9013560e-12    9.2630635e+04   -3.9307316e-02    9.9144458e-06   -7.8908831e-19    1.8998198e-04   -3.8211264e+03    2.7277568e-13   -1.9963584e-21   -1.7884339e-18    1.0376505e-06    8.5390442e+01
  -8.8311347e+00    2.5798719e+00    3.9095028e-01    3.1651736e+02    0.0000000e+00    4.1849108e-05    8.0217700e+02    8.2683640e+02    7.8500621e+02    4.9000000e+02    4.9000000e+02    4.9000000e+02    7.3538049e+06    1.2233713e+03    4.8348773e+03    1.2666491e-02    7.6533239e+00   -1.5554101e-12    6.9398364e-12    9.3146903e+04   -3.9260527e-02    1.4274377e-05   -7.9912030e-19   -1.5005546e-04   -3.8424509e+03    2.7429865e-13   -2.1354641e-21   -1.7861976e-18    7.6963656e-07    8.5385672e+01
  -8.7019625e+00    2.5721284e+00    3.8877962e-01    3.1394749e+02    0.0000000e+00    4.1730136e-05    8.0302983e+02    8.2766202e+02    7.8565117e+02    4.9000000e+02    4.9000000e+02    4.9000000e+02    7.3897245e+06    1.2249688e+03    4.8545818e+03    1.2666491e-02    7.7578367e+00   -1.5630098e-12    6.9737121e-12    9.3601878e+04   -3.9109461e-02   -1.0777356e-05   -7.8351698e-19    2.0162455e-04   -3.8611800e+03    2.7563462e-13   -1.0918339e-21   -1.7795137e-18   -1.6446155e-07    8.5379462e+01
  -8.5457306e+00    2.5668488e+00    3.8612574e-01    3.1081046e+02    0.0000000e+00    4.1584426e-05    8.0404358e+02    8.2865595e+02    7.8633821e+02    4.9000000e+02    4.9000000e+02    4.9000000e+02    7.4291218e+06    1.2267638e+03    4.8776487e+03    1.2666491e-02    7.8848441e+00   -1.5713408e-12    7.0109105e-12    9.4100904e+04   -3.9066897e-02   -5.1864378e-06   -7.9266952e-19   -1.2996508e-04   -3.8817872e+03    2.7710657e-13   -1.3116309e-21   -1.7774524e-18   -4.3743923e-07    8.5363245e+01
  -8.4207451e+00    2.5573583e+00    3.8400307e-01    3.0830394e+02    0.0000000e+00    4.1467745e-05    8.0484636e+02    8.2943070e+02    7.8693734e+02    4.9000000e+02    4.9000000e+02    4.9000000e+02    7.4631867e+06    1.2281475e+03    4.8957927e+03    1.2666491e-02    7.9868280e+00   -1.5785475e-12    7.0430419e-12    9.4532387e+04   -3.8971058e-02   -2.0530629e-05   -7.7950300e-19    1.6486993e-04   -3.8995554e+03    2.7837424e-13   -7.2426164e-22   -1.7732762e-18   -6.1726507e-07    8.5347460e+01
  -8.2645132e+00    2.5514721e+00    3.8132141e-01    3.0514230e+02    0.0000000e+00    4.1320081e-05    8.0583308e+02    8.3039537e+02    7.8757978e+02    4.9000000e+02    4.9000000e+02    4.9000000e+02    7.5016117e+06    1.2297442e+03    4.9177273e+03    1.2666491e-02    8.1148789e+00   -1.5866730e-12    7.0793213e-12    9.5019097e+04   -3.8903077e-02   -7.7293734e-06   -7.8856944e-19   -1.4297056e-04   -3.9196642e+03    2.7981055e-13   -1.2700775e-21   -1.7700647e-18   -5.0358673e-07    8.5319498e+01
  -8.1395277e+00    2.5395238e+00    3.7917304e-01    3.0261187e+02    0.0000000e+00    4.1201655e-05    8.0661234e+02    8.3114294e+02    7.8814498e+02    4.9000000e+02    4.9000000e+02    4.9000000e+02    7.5350638e+06    1.2309567e+03    4.9348747e+03    1.2666491e-02    8.2176769e+00   -1.5937504e-12    7.1108721e-12    9.5442816e+04   -3.8785015e-02   -1.6873933e-05   -7.7799428e-19    1.7660942e-04   -3.9371002e+03    2.8105440e-13   -9.2852724e-22   -1.7646608e-18   -3.8461144e-07    8.5293569e+01
  -7.9919893e+00    2.5314287e+00    3.7661375e-01    2.9960318e+02    0.0000000e+00    4.1060287e-05    8.0751732e+02    8.3202526e+02    7.8872928e+02    4.9000000e+02    4.9000000e+02    4.9000000e+02    7.5708932e+06    1.2322709e+03    4.9544545e+03    1.2666491e-02    8.3395056e+00   -1.6013269e-12    7.1447013e-12    9.5896650e+04   -3.8689939e-02   -8.6247622e-06   -7.7642818e-19   -1.2538370e-04   -3.9558533e+03    2.8239390e-13   -1.2823338e-21   -1.7603904e-18   -2.7734077e-07    8.5255682e+01
  -7.8739586e+00    2.5192058e+00    3.7456055e-01    2.9719196e+02    0.0000000e+00    4.0946751e-05    8.0823024e+02    8.3270735e+02    7.8923678e+02    4.9000000e+02    4.9000000e+02    4.9000000e+02    7.6017744e+06    1.2332499e+03    4.9696642e+03    1.2666491e-02    8.4372678e+00   -1.6078603e-12    7.1738279e-12    9.6287806e+04   -3.8576180e-02   -1.1358109e-05   -7.7313266e-19    1.6348018e-04   -3.9719511e+03    2.8354230e-13   -1.2273089e-21   -1.7551894e-18   -2.2143376e-08    8.5221379e+01
  -7.7265790e+00    2.5107497e+00    3.7197190e-01    2.9415796e+02    0.0000000e+00    4.0803306e-05    8.0910574e+02    8.3356102e+02    7.8978571e+02    4.9000000e+02    4.9000000e+02    4.9000000e+02    7.6360873e+06    1.2343525e+03    4.9879786e+03    1.2666491e-02    8.5597888e+00   -1.6151160e-12    7.2062273e-12    9.6722430e+04   -3.8490866e-02   -4.0395022e-08   -7.8052136e-19   -1.6675314e-04   -3.9899173e+03    2.8482569e-13   -1.6777974e-21   -1.7512554e-18    1.8957013e-07    8.5171054e+01
  -7.5793291e+00    2.4960381e+00    3.6937765e-01    2.9112221e+02    0.0000000e+00    4.0659320e-05    8.0996745e+02    8.3438608e+02    7.9037798e+02    4.9000000e+02    4.9000000e+02    4.9000000e+02    7.6727283e+06    1.2353603e+03    5.0057052e+03    1.2666491e-02    8.6826371e+00   -1.6228676e-12    7.2407905e-12    9.7186544e+04   -3.8341240e-02   -1.4955376e-06   -7.7758988e-19    1.2144704e-04   -4.0090295e+03    2.8618933e-13   -1.6300390e-21   -1.7440294e-18    5.1077779e-07    8.5115574e+01
  -7.4615292e+00    2.4793369e+00    3.6729304e-01    2.8868792e+02    0.0000000e+00    4.0543373e-05    8.1064364e+02    8.3502870e+02    7.9086329e+02    4.9000000e+02    4.9000000e+02    4.9000000e+02    7.7028282e+06    1.2360777e+03    5.0193332e+03    1.2666491e-02    8.7811833e+00   -1.6292345e-12    7.2691915e-12    9.7567803e+04   -3.8168547e-02    2.5985552e-05   -7.6952877e-19    1.5591480e-04   -4.0247246e+03    2.8730953e-13   -2.9504707e-21   -1.7366146e-18    1.1143196e-06    8.5066109e+01
  -7.3143817e+00    2.4676952e+00    3.6466272e-01    2.8562321e+02    0.0000000e+00    4.0396739e-05    8.1147358e+02    8.3584431e+02    7.9137414e+02    4.9000000e+02    4.9000000e+02    4.9000000e+02    7.7360167e+06    1.2368524e+03    5.0356634e+03    1.2666491e-02    8.9046807e+00   -1.6362519e-12    7.3005341e-12    9.7988185e+04   -3.8121377e-02    1.2994167e-05   -7.6704886e-19   -2.1238068e-04   -4.0421191e+03    2.8855231e-13   -2.3168230e-21   -1.7344354e-18    1.1322607e-06    8.4996499e+01
  -7.1673552e+00    2.4505155e+00    3.6202316e-01    2.8255266e+02    0.0000000e+00    4.0249361e-05    8.1228972e+02    8.3662920e+02    7.9192500e+02    4.9000000e+02    4.9000000e+02    4.9000000e+02    7.7713502e+06    1.2375251e+03    5.0513610e+03    1.2666491e-02    9.0284614e+00   -1.6437270e-12    7.3338623e-12    9.8435736e+04   -3.7951832e-02    1.1190597e-05   -7.7358381e-19    1.0148109e-04   -4.0605516e+03    2.8986739e-13   -2.1306828e-21   -1.7262137e-18    8.6018260e-07    8.4920756e+01
  -7.0497340e+00    2.4347910e+00    3.5990530e-01    2.8009477e+02    0.0000000e+00    4.0130834e-05    8.1293003e+02    8.3723744e+02    7.9236679e+02    4.9000000e+02    4.9000000e+02    4.9000000e+02    7.7997913e+06    1.2379799e+03    5.0633901e+03    1.2666491e-02    9.1277218e+00   -1.6497429e-12    7.3606995e-12    9.8795985e+04   -3.7768201e-02    2.6831027e-05   -7.6717862e-19    1.1386408e-04   -4.0753969e+03    2.9092700e-13   -2.8823563e-21   -1.7177956e-18    1.0434446e-06    8.4855311e+01
  -6.9028279e+00    2.4193604e+00    3.5723956e-01    2.7700861e+02    0.0000000e+00    3.9981277e-05    8.1371518e+02    8.3800302e+02    7.9285175e+02    4.9000000e+02    4.9000000e+02    4.9000000e+02    7.8322620e+06    1.2384316e+03    5.0777256e+03    1.2666491e-02    9.2520465e+00   -1.6566094e-12    7.3913560e-12    9.9207275e+04   -3.7659285e-02    1.3486760e-05   -7.6739622e-19   -1.4615020e-04   -4.0923892e+03    2.9214065e-13   -2.2509082e-21   -1.7128469e-18    9.8371865e-07    8.4766266e+01
  -6.7560245e+00    2.3927701e+00    3.5455930e-01    2.7391106e+02    0.0000000e+00    3.9830658e-05    8.1448757e+02    8.3875433e+02    7.9334619e+02    4.9000000e+02    4.9000000e+02    4.9000000e+02    7.8656682e+06    1.2387774e+03    5.0914136e+03    1.2666491e-02    9.3766194e+00   -1.6636758e-12    7.4228746e-12    9.9630415e+04   -3.7522244e-02    1.1298935e-05   -7.6347106e-19    5.3100315e-05   -4.1097898e+03    2.9338245e-13   -2.1227687e-21   -1.7064235e-18    9.9599391e-07    8.4670669e+01
  -6.6093040e+00    2.3532424e+00    3.5186105e-01    2.7080018e+02    0.0000000e+00    3.9678678e-05    8.1525735e+02    8.3949576e+02    7.9383945e+02    4.9000000e+02    4.9000000e+02    4.9000000e+02    7.8991021e+06    1.2390445e+03    5.1047341e+03    1.2666491e-02    9.5014476e+00   -1.6707474e-12    7.4544267e-12    1.0005391e+05   -3.7313279e-02    5.2110260e-06   -7.5275914e-19    5.5969640e-05   -4.1271980e+03    2.9462513e-13   -1.8280435e-21   -1.6970846e-18    9.7642753e-07    8.4568993e+01
  -6.4626622e+00    2.3207676e+00    3.4911320e-01    2.6764267e+02    0.0000000e+00    3.9523427e-05    8.1601686e+02    8.4020232e+02    7.9434962e+02    4.9000000e+02    4.9000000e+02    4.9000000e+02    7.9323467e+06    1.2391466e+03    5.1171799e+03    1.2666491e-02    9.6265130e+00   -1.6777790e-12    7.4858004e-12    1.0047500e+05   -3.6967204e-02    1.2702925e-05   -7.3577374e-19   -2.7068907e-06   -4.1446017e+03    2.9586762e-13   -2.1418856e-21   -1.6817990e-18    1.1459585e-06    8.4455420e+01
  -6.3160937e+00    2.2892555e+00    3.4634495e-01    2.6446910e+02    0.0000000e+00    3.9366674e-05    8.1674855e+02    8.4088945e+02    7.9484052e+02    4.9000000e+02    4.9000000e+02    4.9000000e+02    7.9648642e+06    1.2391030e+03    5.1286051e+03    1.2666491e-02    9.7517950e+00   -1.6846569e-12    7.5164865e-12    1.0088688e+05   -3.6710658e-02   -4.0838085e-07   -7.2091414e-19    2.0065802e-06   -4.1616049e+03    2.9708142e-13   -1.5802694e-21   -1.6705539e-18    9.1498712e-07    8.4334513e+01
  -6.1695923e+00    2.2619928e+00    3.4356653e-01    2.6129100e+02    0.0000000e+00    3.9209012e-05    8.1745488e+02    8.4156474e+02    7.9532683e+02    4.9000000e+02    4.9000000e+02    4.9000000e+02    7.9968595e+06    1.2389424e+03    5.1391618e+03    1.2666491e-02    9.8772774e+00   -1.6914244e-12    7.5466798e-12    1.0129215e+05   -3.6474174e-02   -3.6065260e-07   -7.1190411e-19    9.2391591e-06   -4.1783454e+03    2.9827640e-13   -1.6342283e-21   -1.6601052e-18    9.5673905e-07    8.4208200e+01
  -6.0231593e+00    2.2381754e+00    3.4078458e-01    2.5811803e+02    0.0000000e+00    3.9050708e-05    8.1814179e+02    8.4222513e+02    7.9578216e+02    4.9000000e+02    4.9000000e+02    4.9000000e+02    8.0283465e+06    1.2386732e+03    5.1489601e+03    1.2666491e-02    1.0002940e+01   -1.6980840e-12    7.5763958e-12    1.0169098e+05   -3.6248070e-02   -1.5213439e-06   -7.0765958e-19    1.2419783e-05   -4.1948110e+03    2.9945189e-13   -1.5414075e-21   -1.6497625e-18    1.0310167e-06    8.4076225e+01
  -5.8767951e+00    2.2158455e+00    3.3799644e-01    2.5494893e+02    0.0000000e+00    3.8891508e-05    8.1880792e+02    8.4286408e+02    7.9621776e+02    4.9000000e+02    4.9000000e+02    4.9000000e+02    8.0592301e+06    1.2382726e+03    5.1578766e+03    1.2666491e-02    1.0128762e+01   -1.7046161e-12    7.6055422e-12    1.0208216e+05   -3.6039092e-02   -3.5043566e-06   -7.0798553e-19    1.8049027e-05   -4.2109516e+03    3.0060419e-13   -1.4212481e-21   -1.6400798e-18    8.2238623e-07    8.3936963e+01
  -5.7304980e+00    2.1927695e+00    3.3520131e-01    2.5178313e+02    0.0000000e+00    3.8731349e-05    8.1945422e+02    8.4348044e+02    7.9665449e+02    4.9000000e+02    4.9000000e+02    4.9000000e+02    8.0894722e+06    1.2377394e+03    5.1659188e+03    1.2666491e-02    1.0254722e+01   -1.7110130e-12    7.6340786e-12    1.0246523e+05   -3.5858560e-02   -1.2239369e-07   -7.0229603e-19    2.5640024e-05   -4.2267488e+03    3.0173172e-13   -1.5962736e-21   -1.6320758e-18    7.4380313e-07    8.3790174e+01
  -5.5842656e+00    2.1695869e+00    3.3239848e-01    2.4862026e+02    0.0000000e+00    3.8570159e-05    8.2008061e+02    8.4407609e+02    7.9704913e+02    4.9000000e+02    4.9000000e+02    4.9000000e+02    8.1190926e+06    1.2370729e+03    5.1730826e+03    1.2666491e-02    1.0380800e+01   -1.7172779e-12    7.6620332e-12    1.0284041e+05   -3.5664348e-02   -5.7733620e-06   -6.9607117e-19    1.4866356e-05   -4.2422265e+03    3.0283670e-13   -1.3195330e-21   -1.6233712e-18    2.2792984e-07    8.3635813e+01
  -5.4380947e+00    2.1419657e+00    3.2958462e-01    2.4545548e+02    0.0000000e+00    3.8407809e-05    8.2068677e+02    8.4464844e+02    7.9742091e+02    4.9000000e+02    4.9000000e+02    4.9000000e+02    8.1480590e+06    1.2362680e+03    5.1793308e+03    1.2666491e-02    1.0506978e+01   -1.7234050e-12    7.6893659e-12    1.0320732e+05   -3.5465563e-02   -1.5344526e-05   -6.9549747e-19    1.7229309e-05   -4.2573430e+03    3.0391564e-13   -8.1849765e-22   -1.6140167e-18   -3.4965185e-07    8.3473568e+01
  -5.2919858e+00    2.1098429e+00    3.2676177e-01    2.4229163e+02    0.0000000e+00    3.8244385e-05    8.2127778e+02    8.4520499e+02    7.9780494e+02    4.9000000e+02    4.9000000e+02    4.9000000e+02    8.1765355e+06    1.2353484e+03    5.1848464e+03    1.2666491e-02    1.0633237e+01   -1.7294278e-12    7.7162421e-12    1.0356801e+05   -3.5217583e-02   -2.8094054e-05   -6.8863383e-19    1.6891903e-05   -4.2722024e+03    3.0497652e-13   -2.4136613e-22   -1.6027002e-18   -9.1853559e-07    8.3304577e+01
  -5.1459379e+00    2.0729328e+00    3.2391576e-01    2.3911262e+02    0.0000000e+00    3.8079074e-05    8.2184690e+02    8.4573929e+02    7.9814625e+02    4.9000000e+02    4.9000000e+02    4.9000000e+02    8.2043375e+06    1.2342651e+03    5.1893126e+03    1.2666491e-02    1.0759552e+01   -1.7353086e-12    7.7424763e-12    1.0392017e+05   -3.4846423e-02   -7.0378014e-05   -6.8444350e-19    1.9418083e-05   -4.2867092e+03    3.0601198e-13    1.8132531e-21   -1.5855146e-18   -2.6900733e-06    8.3125886e+01
  -4.9999480e+00    2.0406431e+00    3.2110701e-01    2.3598965e+02    0.0000000e+00    3.7915311e-05    8.2241153e+02    8.4627331e+02    7.9852490e+02    4.9000000e+02    4.9000000e+02    4.9000000e+02    8.2319921e+06    1.2331811e+03    5.1936970e+03    1.2666491e-02    1.0885923e+01   -1.7411544e-12    7.7686004e-12    1.0427045e+05   -3.4486072e-02   -3.4708631e-05   -6.6053789e-19   -5.1726081e-05   -4.3011722e+03    3.0704580e-13    1.5421428e-22   -1.5701723e-18   -8.5157462e-07    8.2948062e+01
  -4.8540169e+00    2.0027070e+00    3.1828012e-01    2.3285630e+02    0.0000000e+00    3.7750018e-05    8.2294646e+02    8.4677634e+02    7.9890010e+02    4.9000000e+02    4.9000000e+02    4.9000000e+02    8.2586281e+06    1.2319063e+03    5.1967890e+03    1.2666491e-02    1.1012318e+01   -1.7467902e-12    7.7937199e-12    1.0460784e+05   -3.3980108e-02   -4.2952679e-05   -6.4153093e-19    5.1984841e-06   -4.3150711e+03    3.0803715e-13    6.9708918e-22   -1.5474377e-18   -1.5700933e-06    8.2759534e+01
  -4.7605698e+00    1.9625891e+00    3.1647082e-01    2.3085333e+02    0.0000000e+00    3.7644138e-05    8.2328595e+02    8.4708990e+02    7.9918311e+02    4.9000000e+02    4.9000000e+02    4.9000000e+02    8.2777212e+06    1.2310622e+03    5.1985738e+03    1.2666491e-02    1.1093284e+01   -1.7508303e-12    7.8117219e-12    1.0484968e+05   -3.3716007e-02   -5.0418983e-05   -6.2743019e-19    2.9454368e-04   -4.3249212e+03    3.0873938e-13    1.1065694e-21   -1.5356075e-18   -1.9393187e-06    8.2637246e+01
  -4.6312874e+00    1.8673854e+00    3.1397492e-01    2.2808934e+02    0.0000000e+00    3.7498239e-05    8.2377315e+02    8.4751548e+02    7.9954844e+02    4.9000000e+02    4.9000000e+02    4.9000000e+02    8.3026223e+06    1.2299721e+03    5.2015979e+03    1.2666491e-02    1.1205346e+01   -1.7560927e-12    7.8352615e-12    1.0516509e+05   -3.3256436e-02    1.8002329e-05   -5.5625463e-19   -3.0894219e-04   -4.3376181e+03    3.0964733e-13   -1.7520888e-21   -1.5159669e-18    3.7591780e-07    8.2471986e+01
  -4.5807199e+00    1.8199988e+00    3.1300350e-01    2.2701108e+02    0.0000000e+00    3.7441649e-05    8.2397661e+02    8.4768220e+02    7.9969395e+02    4.9000000e+02    4.9000000e+02    4.9000000e+02    8.3126951e+06    1.2296106e+03    5.2032345e+03    1.2666491e-02    1.1249199e+01   -1.7582208e-12    7.8447807e-12    1.0529268e+05   -3.1756551e-02   -1.6803113e-05   -5.1664234e-19   -2.0207857e-04   -4.3426633e+03    3.1000780e-13   -1.3788153e-23   -1.4480663e-18   -7.3359790e-07    8.2410738e+01
  -4.4735411e+00    1.7158280e+00    3.1096301e-01    2.2473132e+02    0.0000000e+00    3.7323794e-05    8.2445772e+02    8.4804721e+02    8.0002555e+02    4.9000000e+02    4.9000000e+02    4.9000000e+02    8.3357653e+06    1.2291083e+03    5.2085303e+03    1.2666491e-02    1.1342213e+01   -1.7630986e-12    7.8665623e-12    1.0558490e+05   -2.9175768e-02    1.3931193e-05   -4.8424258e-19   -4.1869322e-05   -4.3539985e+03    3.1081670e-13   -1.5114218e-21   -1.3301664e-18    1.0039842e-06    8.2294958e+01
  -4.3981383e+00    1.6585661e+00    3.0957917e-01    2.2316211e+02    0.0000000e+00    3.7245400e-05    8.2486090e+02    8.4832296e+02    8.0029380e+02    4.9000000e+02    4.9000000e+02    4.9000000e+02    8.3545093e+06    1.2291509e+03    5.2148647e+03    1.2666491e-02    1.1407727e+01   -1.7670611e-12    7.8842561e-12    1.0582232e+05   -2.6942178e-02    2.7984413e-05   -4.7796301e-19    1.4564117e-04   -4.3629332e+03    3.1145446e-13   -1.8670775e-21   -1.2266240e-18    2.6113580e-06    8.2235944e+01
  -4.2930707e+00    1.5801955e+00    3.0774697e-01    2.2103387e+02    0.0000000e+00    3.7144917e-05    8.2552641e+02    8.4875607e+02    8.0075601e+02    4.9000000e+02    4.9000000e+02    4.9000000e+02    8.3847400e+06    1.2299219e+03    5.2282894e+03    1.2666491e-02    1.1499195e+01   -1.7734528e-12    7.9127913e-12    1.0620523e+05   -2.2349483e-02    7.3882181e-06   -4.2939386e-19    3.6389027e-04   -4.3773323e+03    3.1248279e-13   -1.4932842e-21   -1.0157836e-18    2.2311011e-06    8.2195080e+01
  -4.1760834e+00    1.2843290e+00    3.0552351e-01    2.1847330e+02    0.0000000e+00    3.7021761e-05    8.2624747e+02    8.4939060e+02    8.0160913e+02    4.9000000e+02    4.9000000e+02    4.9000000e+02    8.4180372e+06    1.2305539e+03    5.2425018e+03    1.2666491e-02    1.1601326e+01   -1.7805180e-12    7.9440861e-12    1.0662699e+05   -1.3672079e-02   -1.4161230e-05   -3.1125061e-19   -5.0123489e-05   -4.3957687e+03    3.1379620e-13   -9.7763131e-22   -6.1937271e-19    1.2491047e-07    8.2130372e+01
  -4.0822973e+00    8.9955408e-01    3.0360225e-01    2.1630474e+02    0.0000000e+00    3.6912684e-05    8.2683145e+02    8.5008054e+02    8.0250184e+02    4.9000000e+02    4.9000000e+02    4.9000000e+02    8.4453053e+06    1.2308803e+03    5.2535392e+03    1.2666491e-02    1.1683400e+01   -1.7862872e-12    7.9698006e-12    1.0697238e+05   -6.7639993e-03   -5.4882807e-05   -1.6331706e-19    9.5168207e-05   -4.4123256e+03    3.1497735e-13    4.1515321e-23   -3.0560767e-19   -6.2094850e-07    8.2061430e+01
  -3.9998946e+00    7.2955063e-01    3.0198835e-01    2.1448856e+02    0.0000000e+00    3.6820869e-05    8.2736882e+02    8.5081365e+02    8.0339766e+02    4.9000000e+02    4.9000000e+02    4.9000000e+02    8.4704027e+06    1.2313474e+03    5.2642908e+03    1.2666491e-02    1.1755661e+01   -1.7915909e-12    7.9935204e-12    1.0729028e+05   -1.9775222e-03   -2.7416633e-05   -2.6043320e-20    1.2124414e-05   -4.4271877e+03    3.1603888e-13   -1.6273889e-21   -8.7914558e-20    4.0528841e-07    8.2012701e+01
  -3.8922917e+00    9.7725794e-01    2.9997142e-01    2.1221593e+02    0.0000000e+00    3.6706554e-05    8.2797022e+02    8.5180226e+02    8.0472112e+02    4.9000000e+02    4.9000000e+02    4.9000000e+02    8.4994356e+06    1.2315760e+03    5.2748588e+03    1.2666491e-02    1.1850218e+01   -1.7977305e-12    8.0209235e-12    1.0765802e+05   -8.9966921e-03    1.4993057e-04   -2.2331851e-19    6.3194160e-05   -4.4436958e+03    3.1721767e-13   -9.8002439e-21   -4.0406074e-19    7.5684259e-06    8.1935425e+01
  -3.7303335e+00    1.3005394e+00    2.9671759e-01    2.0859489e+02    0.0000000e+00    3.6519196e-05    8.2853274e+02    8.5292994e+02    8.0612695e+02    4.9000000e+02    4.9000000e+02    4.9000000e+02    8.5294117e+06    1.2298179e+03    5.2760040e+03    1.2666491e-02    1.1992651e+01   -1.8040655e-12    8.0492516e-12    1.0803772e+05   -2.2644552e-02   -3.8505457e-05   -5.2392019e-19   -4.0108660e-05   -4.4595427e+03    3.1835027e-13    8.0663617e-22   -1.0250568e-18   -2.0657598e-06    8.1704590e+01
  -3.6583520e+00    1.5002256e+00    2.9525073e-01    2.0699935e+02    0.0000000e+00    3.6432294e-05    8.2870407e+02    8.5314117e+02    8.0640244e+02    4.9000000e+02    4.9000000e+02    4.9000000e+02    8.5395907e+06    1.2285475e+03    5.2731591e+03    1.2666491e-02    1.2055913e+01   -1.8062169e-12    8.0588652e-12    1.0816665e+05   -2.7893013e-02    3.7872818e-05   -5.7264101e-19    2.4950699e-05   -4.4646055e+03    3.1871195e-13   -2.5111703e-21   -1.2659006e-18    1.3336235e-06    8.1575301e+01
  -3.5683752e+00    1.8246713e+00    2.9352713e-01    2.0516281e+02    0.0000000e+00    3.6327728e-05    8.2888118e+02    8.5322278e+02    8.0656179e+02    4.9000000e+02    4.9000000e+02    4.9000000e+02    8.5503517e+06    1.2268885e+03    5.2687774e+03    1.2666491e-02    1.2134924e+01   -1.8084933e-12    8.0690183e-12    1.0830295e+05   -3.1761628e-02   -1.1342837e-05   -5.2002321e-19   -1.0851472e-05   -4.4698799e+03    3.1908850e-13   -3.1327488e-22   -1.4465414e-18   -5.3457301e-07    8.1413877e+01
  -3.4559043e+00    2.1590407e+00    2.9159309e-01    2.0313718e+02    0.0000000e+00    3.6208300e-05    8.2908387e+02    8.5314199e+02    8.0627338e+02    4.9000000e+02    4.9000000e+02    4.9000000e+02    8.5629624e+06    1.2250228e+03    5.2639394e+03    1.2666491e-02    1.2233597e+01   -1.8111603e-12    8.0809215e-12    1.0846268e+05   -3.2523325e-02    1.7480716e-05   -5.8001892e-19    2.0536373e-07   -4.4757582e+03    3.1950810e-13   -1.0754898e-21   -1.4788140e-18    1.4962495e-06    8.1231931e+01
  -3.3659275e+00    2.2793330e+00    2.9012697e-01    2.0161213e+02    0.0000000e+00    3.6117214e-05    8.2923999e+02    8.5296682e+02    8.0597822e+02    4.9000000e+02    4.9000000e+02    4.9000000e+02    8.5730882e+06    1.2236105e+03    5.2602949e+03    1.2666491e-02    1.2312481e+01   -1.8133019e-12    8.0904781e-12    1.0859094e+05   -3.3727919e-02    2.4957971e-05   -5.9436766e-19    4.4082136e-05   -4.4802509e+03    3.1982867e-13   -1.5736843e-21   -1.5342886e-18    1.4013043e-06    8.1094047e+01
  -3.2939460e+00    2.2755451e+00    2.8894743e-01    2.0038724e+02    0.0000000e+00    3.6043813e-05    8.2935765e+02    8.5280677e+02    8.0569678e+02    4.9000000e+02    4.9000000e+02    4.9000000e+02    8.5807884e+06    1.2224297e+03    5.2570337e+03    1.2666491e-02    1.2375550e+01   -1.8149313e-12    8.0977402e-12    1.0868848e+05   -3.4329612e-02    2.3018538e-05   -6.4698194e-19    1.1347940e-05   -4.4836180e+03    3.2006888e-13   -1.6170810e-21   -1.5605485e-18    1.4702886e-06    8.0980869e+01
  -3.0914983e+00    1.8476040e+00    2.8520088e-01    1.9647488e+02    0.0000000e+00    3.5811723e-05    8.2966481e+02    8.5263744e+02    8.0514684e+02    4.9000000e+02    4.9000000e+02    4.9000000e+02    8.6014386e+06    1.2183128e+03    5.2440049e+03    1.2666491e-02    1.2552606e+01   -1.8193002e-12    8.1172208e-12    1.0895004e+05   -3.3350373e-02    4.2283110e-06   -6.5348557e-19    1.1793062e-05   -4.4930152e+03    3.2073933e-13   -1.3025026e-21   -1.5162829e-18    3.2477966e-07    8.0602479e+01
  -2.8890505e+00    1.2900535e+00    2.8094684e-01    1.9200859e+02    0.0000000e+00    3.5549776e-05    8.3002075e+02    8.5294428e+02    8.0547282e+02    4.9000000e+02    4.9000000e+02    4.9000000e+02    8.6248724e+06    1.2136410e+03    5.2293541e+03    1.2666491e-02    1.2729174e+01   -1.8242569e-12    8.1393348e-12    1.0924687e+05   -2.7646605e-02    3.4180850e-05   -5.1504953e-19   -1.1436918e-05   -4.5049756e+03    3.2159312e-13   -2.7585307e-21   -1.2561958e-18    3.1103527e-06    8.0171779e+01
  -2.7484618e+00    1.0797541e+00    2.7787774e-01    1.8879107e+02    0.0000000e+00    3.5360763e-05    8.3029909e+02    8.5336961e+02    8.0608799e+02    4.9000000e+02    4.9000000e+02    4.9000000e+02    8.6420080e+06    1.2103690e+03    5.2196060e+03    1.2666491e-02    1.2851477e+01   -1.8278807e-12    8.1555088e-12    1.0946392e+05   -2.4590017e-02    2.2253492e-05   -4.7484424e-19   -4.0872231e-06   -4.5144748e+03    3.2227137e-13   -2.2361572e-21   -1.1161157e-18    1.0076122e-06    7.9865314e+01
  -2.6033672e+00    9.9137523e-01    2.7471846e-01    1.8549435e+02    0.0000000e+00    3.5165380e-05    8.3058302e+02    8.5381369e+02    8.0649343e+02    4.9000000e+02    4.9000000e+02    4.9000000e+02    8.6605443e+06    1.2069585e+03    5.2093311e+03    1.2666491e-02    1.2977451e+01   -1.8318012e-12    8.1730015e-12    1.0969871e+05   -2.3301437e-02   -1.3096497e-05   -4.4158992e-19    7.3080643e-05   -4.5247956e+03    3.2300810e-13   -5.3429323e-22   -1.0570138e-18   -1.0313514e-06    7.9547132e+01
  -2.4872915e+00    9.7880900e-01    2.7219496e-01    1.8287610e+02    0.0000000e+00    3.5008427e-05    8.3078421e+02    8.5412178e+02    8.0676397e+02    4.9000000e+02    4.9000000e+02    4.9000000e+02    8.6744180e+06    1.2040810e+03    5.2000397e+03    1.2666491e-02    1.3078051e+01   -1.8347354e-12    8.1860956e-12    1.0987444e+05   -2.3413173e-02    9.7081278e-06   -4.4046562e-19    4.8493763e-05   -4.5324619e+03    3.2355547e-13   -1.5141973e-21   -1.0623700e-18    7.6944293e-07    7.9284891e+01
  -2.3422444e+00    1.0325347e+00    2.6904961e-01    1.7963613e+02    0.0000000e+00    3.4811334e-05    8.3098696e+02    8.5442323e+02    8.0693562e+02    4.9000000e+02    4.9000000e+02    4.9000000e+02    8.6880541e+06    1.2002213e+03    5.1865110e+03    1.2666491e-02    1.3203432e+01   -1.8376194e-12    8.1989683e-12    1.1004716e+05   -2.4533943e-02    3.6573913e-05   -4.6391954e-19   -9.2323657e-05   -4.5399618e+03    3.2409113e-13   -2.8425507e-21   -1.1146027e-18    2.2352134e-06    7.8943790e+01
  -2.1972453e+00    1.0901974e+00    2.6594637e-01    1.7646232e+02    0.0000000e+00    3.4615452e-05    8.3115186e+02    8.5454797e+02    8.0701267e+02    4.9000000e+02    4.9000000e+02    4.9000000e+02    8.7036070e+06    1.1961881e+03    5.1715648e+03    1.2666491e-02    1.3328411e+01   -1.8409092e-12    8.2136390e-12    1.1024416e+05   -2.6164408e-02    1.2124938e-05   -4.5589329e-19    2.2270051e-04   -4.5480539e+03    3.2466835e-13   -1.7484790e-21   -1.1901451e-18    2.4799114e-06    7.8595312e+01
  -2.0812460e+00    1.1226959e+00    2.6347161e-01    1.7394897e+02    0.0000000e+00    3.4458127e-05    8.3124614e+02    8.5460104e+02    8.0707510e+02    4.9000000e+02    4.9000000e+02    4.9000000e+02    8.7129874e+06    1.1927664e+03    5.1581794e+03    1.2666491e-02    1.3428135e+01   -1.8428929e-12    8.2224982e-12    1.1036298e+05   -2.7274904e-02    1.5597158e-05   -4.3608863e-19   -7.5718878e-05   -4.5528478e+03    3.2501101e-13   -1.9352248e-21   -1.2433052e-18    8.1182469e-07    7.8306764e+01
  -1.9362693e+00    1.1305302e+00    2.6038953e-01    1.7083826e+02    0.0000000e+00    3.4260985e-05    8.3133213e+02    8.5462607e+02    8.0702728e+02    4.9000000e+02    4.9000000e+02    4.9000000e+02    8.7221770e+06    1.1883241e+03    5.1402406e+03    1.2666491e-02    1.3552337e+01   -1.8448367e-12    8.2311710e-12    1.1047938e+05   -2.7765497e-02   -2.2512224e-05   -4.6048017e-19   -1.2109822e-04   -4.5575064e+03    3.2534359e-13   -4.5369249e-22   -1.2658688e-18   -1.1573174e-06    7.7937873e+01
  -1.7913413e+00    1.0688414e+00    2.5731963e-01    1.6775761e+02    0.0000000e+00    3.4063534e-05    8.3140514e+02    8.5460788e+02    8.0697898e+02    4.9000000e+02    4.9000000e+02    4.9000000e+02    8.7329945e+06    1.1837980e+03    5.1217004e+03    1.2666491e-02    1.3676050e+01   -1.8471250e-12    8.2413728e-12    1.1061639e+05   -2.7239926e-02   -1.7138156e-05   -4.3071649e-19    1.4139932e-04   -4.5628300e+03    3.2572317e-13   -7.7431541e-22   -1.2423424e-18   -1.1217503e-06    7.7564728e+01
  -1.6464266e+00    9.6881460e-01    2.5423643e-01    1.6468285e+02    0.0000000e+00    3.3864040e-05    8.3145647e+02    8.5460556e+02    8.0692535e+02    4.9000000e+02    4.9000000e+02    4.9000000e+02    8.7418922e+06    1.1791178e+03    5.1021769e+03    1.2666491e-02    1.3799281e+01   -1.8490069e-12    8.2497730e-12    1.1072910e+05   -2.5949905e-02    4.0586316e-05   -4.1805173e-19   -2.1693356e-05   -4.5673061e+03    3.2604295e-13   -3.3556064e-21   -1.1826093e-18    2.8613508e-06    7.7182620e+01
  -1.5015351e+00    8.6220834e-01    2.5116069e-01    1.6163395e+02    0.0000000e+00    3.3663896e-05    8.3150002e+02    8.5462783e+02    8.0692338e+02    4.9000000e+02    4.9000000e+02    4.9000000e+02    8.7505065e+06    1.1743813e+03    5.0822997e+03    1.2666491e-02    1.3922011e+01   -1.8508288e-12    8.2579025e-12    1.1083821e+05   -2.3816207e-02    1.0709629e-05   -4.0184142e-19    5.6628070e-06   -4.5717664e+03    3.2636134e-13   -1.9137324e-21   -1.0843796e-18    2.0293779e-06    7.6797386e+01
  -1.3566653e+00    7.6250964e-01    2.4809482e-01    1.5870327e+02    0.0000000e+00    3.3452819e-05    8.3152701e+02    8.5464971e+02    8.0695878e+02    4.9000000e+02    4.9000000e+02    4.9000000e+02    8.7589085e+06    1.1696554e+03    5.0622107e+03    1.2666491e-02    1.4044227e+01   -1.8526061e-12    8.2658299e-12    1.1094463e+05   -2.2197005e-02    4.1013921e-05   -3.6135015e-19    5.1136960e-05   -4.5761636e+03    3.2667477e-13   -3.5449350e-21   -1.0109191e-18    3.1060163e-06    7.6383481e+01
  -1.2400822e+00    6.8616475e-01    2.4564459e-01    1.5630212e+02    0.0000000e+00    3.3291575e-05    8.3154150e+02    8.5465256e+02    8.0696900e+02    4.9000000e+02    4.9000000e+02    4.9000000e+02    8.7665288e+06    1.1657363e+03    5.0454276e+03    1.2666491e-02    1.4142262e+01   -1.8542178e-12    8.2730201e-12    1.1104116e+05   -2.0875580e-02    8.7134009e-06   -3.6210987e-19    1.3926303e-04   -4.5801401e+03    3.2695854e-13   -1.8907848e-21   -9.4850589e-19    1.9483684e-06    7.6068621e+01
  -1.1234526e+00    6.2615679e-01    2.4320564e-01    1.5392383e+02    0.0000000e+00    3.3130295e-05    8.3154299e+02    8.5466484e+02    8.0682392e+02    4.9000000e+02    4.9000000e+02    4.9000000e+02    8.7727307e+06    1.1617561e+03    5.0282023e+03    1.2666491e-02    1.4240002e+01   -1.8555294e-12    8.2788770e-12    1.1111971e+05   -1.9529960e-02   -4.7251293e-05   -3.3698850e-19   -4.4865825e-05   -4.5834798e+03    3.2719723e-13    4.2609909e-22   -8.8682753e-19   -9.9553175e-07    7.5750846e+01
  -1.0067637e+00    5.8529537e-01    2.4078213e-01    1.5157369e+02    0.0000000e+00    3.2969175e-05    8.3152976e+02    8.5466654e+02    8.0666804e+02    4.9000000e+02    4.9000000e+02    4.9000000e+02    8.7781824e+06    1.1577119e+03    5.0104843e+03    1.2666491e-02    1.4337446e+01   -1.8566826e-12    8.2840215e-12    1.1118877e+05   -1.8510233e-02   -2.6262864e-05   -3.0557226e-19   -4.6300977e-05   -4.5864617e+03    3.2741010e-13   -1.0069043e-21   -8.4150562e-19    1.0412776e-07    7.5430257e+01
  -8.9001897e-01    5.5650679e-01    2.3838108e-01    1.4917622e+02    0.0000000e+00    3.2818838e-05    8.3150040e+02    8.5464448e+02    8.0648807e+02    4.9000000e+02    4.9000000e+02    4.9000000e+02    8.7828483e+06    1.1534987e+03    4.9917950e+03    1.2666491e-02    1.4434580e+01   -1.8576696e-12    8.2884233e-12    1.1124787e+05   -1.7944046e-02   -2.7289215e-05   -2.6918444e-19   -3.5038372e-06   -4.5889860e+03    3.2759059e-13   -1.2138372e-21   -8.1739194e-19    1.0311300e-07    7.5130022e+01
  -7.4516304e-01    5.3195093e-01    2.3541430e-01    1.4633609e+02    0.0000000e+00    3.2619198e-05    8.3143338e+02    8.5458400e+02    8.0621368e+02    4.9000000e+02    4.9000000e+02    4.9000000e+02    8.7869671e+06    1.1482548e+03    4.9680785e+03    1.2666491e-02    1.4554523e+01   -1.8585408e-12    8.2923105e-12    1.1130004e+05   -1.7525027e-02   -2.7076933e-05   -2.8358274e-19   -1.6815488e-05   -4.5911997e+03    3.2774864e-13   -1.1356710e-21   -7.9749371e-19    9.5806474e-08    7.4721724e+01
  -6.0032421e-01    5.0554992e-01    2.3247601e-01    1.4354291e+02    0.0000000e+00    3.2420117e-05    8.3134156e+02    8.5447438e+02    8.0590307e+02    4.9000000e+02    4.9000000e+02    4.9000000e+02    8.7905210e+06    1.1429092e+03    4.9435564e+03    1.2666491e-02    1.4673860e+01   -1.8592924e-12    8.2956638e-12    1.1134505e+05   -1.7034959e-02   -3.1187777e-05   -2.5402697e-19    4.4353577e-05   -4.5930368e+03    3.2787973e-13   -1.3017229e-21   -7.7606252e-19    4.6480398e-07    7.4309157e+01
  -4.5549734e-01    4.6629695e-01    2.2956092e-01    1.4079158e+02    0.0000000e+00    3.2221222e-05    8.3122038e+02    8.5431579e+02    8.0554388e+02    4.9000000e+02    4.9000000e+02    4.9000000e+02    8.7930587e+06    1.1374353e+03    4.9180578e+03    1.2666491e-02    1.4792571e+01   -1.8598290e-12    8.2980593e-12    1.1137720e+05   -1.5489837e-02   -1.0035126e-04   -2.0367588e-19    3.8726160e-05   -4.5942700e+03    3.2796778e-13    1.5422140e-21   -7.0670981e-19   -2.4932722e-06    7.3890772e+01
  -3.1067383e-01    4.2446994e-01    2.2668353e-01    1.3809551e+02    0.0000000e+00    3.2023505e-05    8.3108267e+02    8.5413650e+02    8.0533105e+02    4.9000000e+02    4.9000000e+02    4.9000000e+02    8.7949376e+06    1.1319207e+03    4.8921688e+03    1.2666491e-02    1.4910654e+01   -1.8602264e-12    8.2998326e-12    1.1140100e+05   -1.1653144e-02   -1.5582717e-05   -9.0623090e-20    1.9849943e-05   -4.5951812e+03    3.2803284e-13   -2.9322337e-21   -5.3369222e-19    1.5485330e-06    7.3471634e+01
  -1.6584831e-01    3.9293952e-01    2.2384716e-01    1.3545713e+02    0.0000000e+00    3.1827226e-05    8.3092338e+02    8.5393901e+02    8.0509670e+02    4.9000000e+02    4.9000000e+02    4.9000000e+02    8.7959628e+06    1.1263523e+03    4.8657568e+03    1.2666491e-02    1.5028102e+01   -1.8604434e-12    8.3007998e-12    1.1141398e+05   -3.3204699e-03    2.8214986e-05   -1.2721829e-19    1.4596693e-05   -4.5956625e+03    3.2806719e-13   -4.0711832e-21   -1.4497484e-19    2.4645666e-06    7.3051391e+01
  -2.1018502e-02    3.8451947e-01    2.2106275e-01    1.3288601e+02    0.0000000e+00    3.1633166e-05    8.3074786e+02    8.5373684e+02    8.0481492e+02    4.9000000e+02    4.9000000e+02    4.9000000e+02    8.7962867e+06    1.1207760e+03    4.8391054e+03    1.2666491e-02    1.5144910e+01   -1.8605119e-12    8.3011054e-12    1.1141809e+05    6.2130144e-04    3.6898462e-05    8.7499065e-20    1.1882675e-05   -4.5958192e+03    3.2807838e-13   -3.4901932e-21    2.7652488e-20    2.1823732e-06    7.2632908e+01
   1.2381658e-01    3.8843808e-01    2.1833178e-01    1.3038283e+02    0.0000000e+00    3.1441456e-05    8.3055240e+02    8.5352379e+02    8.0449332e+02    4.9000000e+02    4.9000000e+02    4.9000000e+02    8.7957424e+06    1.1151807e+03    4.8121143e+03    1.2666491e-02    1.5261070e+01   -1.8603968e-12    8.3005917e-12    1.1141119e+05    1.5745346e-03    2.3622830e-05    1.2181153e-19    1.0353015e-05   -4.5955444e+03    3.2805876e-13   -2.6869822e-21    7.0271691e-20    1.7555963e-06    7.2215806e+01
   2.6865781e-01    3.9661772e-01    2.1565479e-01    1.2794736e+02    0.0000000e+00    3.1252163e-05    8.3033639e+02    8.5329279e+02    8.0406671e+02    4.9000000e+02    4.9000000e+02    4.9000000e+02    8.7944313e+06    1.1095673e+03    4.7847832e+03    1.2666491e-02    1.5376576e+01   -1.8601195e-12    8.2993544e-12    1.1139458e+05    2.6594689e-03    2.6239788e-05    2.6233246e-19    2.0376388e-05   -4.5948852e+03    3.2801170e-13   -3.1462003e-21    1.1426940e-19    2.6449593e-06    7.1800201e+01
   4.1350685e-01    4.0957029e-01    2.1303126e-01    1.2557831e+02    0.0000000e+00    3.1065289e-05    8.3010007e+02    8.5304131e+02    8.0362271e+02    4.9000000e+02    4.9000000e+02    4.9000000e+02    8.7922912e+06    1.1039378e+03    4.7571286e+03    1.2666491e-02    1.5491420e+01   -1.8596668e-12    8.2973349e-12    1.1136748e+05    5.7504949e-03    5.8300090e-06    2.8989478e-19    1.7327037e-05   -4.5937991e+03    3.2793417e-13   -1.9626305e-21    2.5565117e-19    2.0944241e-06    7.1386177e+01
   5.5836559e-01    4.2967429e-01    2.1045810e-01    1.2327208e+02    0.0000000e+00    3.0880653e-05    8.2983917e+02    8.5275916e+02    8.0315059e+02    4.9000000e+02    4.9000000e+02    4.9000000e+02    8.7891660e+06    1.0982708e+03    4.7290006e+03    1.2666491e-02    1.5605593e+01   -1.8590057e-12    8.2943857e-12    1.1132789e+05    9.7719365e-03   -6.9747336e-05    3.6456700e-19    1.7249613e-05   -4.5921824e+03    3.2781877e-13    1.3955968e-21    4.3839113e-19   -5.8979760e-07    7.0972591e+01
   7.0323574e-01    4.5849588e-01    2.0793891e-01    1.2103109e+02    0.0000000e+00    3.0698553e-05    8.2955876e+02    8.5245451e+02    8.0265660e+02    4.9000000e+02    4.9000000e+02    4.9000000e+02    8.7852189e+06    1.0925966e+03    4.7006099e+03    1.2666491e-02    1.5719089e+01   -1.8581709e-12    8.2906608e-12    1.1127790e+05    1.2916627e-02    2.5596135e-05    4.0829678e-19    1.3358523e-05   -4.5901397e+03    3.2767295e-13   -3.0963039e-21    5.8213684e-19    2.6357680e-06    7.0561104e+01
   8.4811870e-01    4.9578213e-01    2.0547152e-01    1.1885266e+02    0.0000000e+00    3.0518872e-05    8.2925155e+02    8.5211475e+02    8.0212929e+02    4.9000000e+02    4.9000000e+02    4.9000000e+02    8.7801880e+06    1.0868834e+03    4.6717170e+03    1.2666491e-02    1.5831898e+01   -1.8571068e-12    8.2859131e-12    1.1121417e+05    1.4458992e-02   -8.2639709e-05    4.3472690e-19    1.2407780e-05   -4.5874991e+03    3.2748445e-13    2.0579440e-21    6.5269799e-19   -1.7071812e-06    7.0150155e+01
   9.9301591e-01    5.3818368e-01    2.0306403e-01    1.1674324e+02    0.0000000e+00    3.0342232e-05    8.2892662e+02    8.5175707e+02    8.0162454e+02    4.9000000e+02    4.9000000e+02    4.9000000e+02    8.7743897e+06    1.0811872e+03    4.6427003e+03    1.2666491e-02    1.5944017e+01   -1.8558804e-12    8.2804412e-12    1.1114073e+05    1.5287654e-02    1.9310768e-06    4.1599497e-19    1.4358706e-05   -4.5844681e+03    3.2726807e-13   -1.5431097e-21    6.9190282e-19    1.1510248e-06    6.9742897e+01
   1.1379288e+00    5.8628450e-01    2.0071605e-01    1.1470175e+02    0.0000000e+00    3.0168646e-05    8.2857671e+02    8.5137000e+02    8.0109108e+02    4.9000000e+02    4.9000000e+02    4.9000000e+02    8.7675964e+06    1.0754809e+03    4.6133427e+03    1.2666491e-02    1.6055439e+01   -1.8544435e-12    8.2740302e-12    1.1105468e+05    1.5913224e-02    1.7200838e-05    4.1986821e-19    2.2918180e-05   -4.5808981e+03    3.2701322e-13   -2.0245029e-21    7.2054741e-19    1.4928266e-06    6.9338138e+01
   1.2828594e+00    6.3756166e-01    1.9843467e-01    1.1273364e+02    0.0000000e+00    2.9998675e-05    8.2820895e+02    8.5098902e+02    8.0054122e+02    4.9000000e+02    4.9000000e+02    4.9000000e+02    8.7600389e+06    1.0698100e+03    4.5839481e+03    1.2666491e-02    1.6166165e+01   -1.8528451e-12    8.2668982e-12    1.1095895e+05    1.6285924e-02   -6.1951699e-06    4.5023783e-19    8.7317911e-06   -4.5769450e+03    3.2673103e-13   -8.5103143e-22    7.3670684e-19    5.8305680e-07    6.8938485e+01
   1.4278093e+00    6.9154634e-01    1.9622031e-01    1.1083841e+02    0.0000000e+00    2.9832402e-05    8.2781934e+02    8.5061935e+02    7.9997026e+02    4.9000000e+02    4.9000000e+02    4.9000000e+02    8.7516047e+06    1.0641617e+03    4.5544068e+03    1.2666491e-02    1.6276192e+01   -1.8510611e-12    8.2589392e-12    1.1085212e+05    1.6879806e-02   -6.9453066e-06    4.6172626e-19    5.2017808e-06   -4.5725312e+03    3.2641595e-13   -8.3610637e-22    7.6354584e-19    8.8705603e-07    6.8543416e+01
   1.5727807e+00    7.4723252e-01    1.9407492e-01    1.0901691e+02    0.0000000e+00    2.9670023e-05    8.2740883e+02    8.5023809e+02    7.9937443e+02    4.9000000e+02    4.9000000e+02    4.9000000e+02    8.7418642e+06    1.0585482e+03    4.5247929e+03    1.2666491e-02    1.6385519e+01   -1.8490009e-12    8.2497472e-12    1.1072874e+05    1.7164259e-02   -2.4684324e-05    4.7182884e-19   -1.1308815e-05   -4.5674593e+03    3.2605392e-13    1.0335913e-22    7.7627142e-19    5.0669677e-07    6.8153711e+01
   1.7177690e+00    7.9993701e-01    1.9199830e-01    1.0726786e+02    0.0000000e+00    2.9511601e-05    8.2697822e+02    8.4983005e+02    7.9876282e+02    4.9000000e+02    4.9000000e+02    4.9000000e+02    8.7316065e+06    1.0529731e+03    4.4951298e+03    1.2666491e-02    1.6494143e+01   -1.8468313e-12    8.2400659e-12    1.1059881e+05    1.7521098e-02   -2.3535089e-05    4.8856761e-19    3.5375802e-05   -4.5621062e+03    3.2567170e-13    7.3541798e-23    7.9207817e-19    1.3524597e-07    6.7769558e+01
   1.8627783e+00    8.5199214e-01    1.8999038e-01    1.0559038e+02    0.0000000e+00    2.9357180e-05    8.2652659e+02    8.4938781e+02    7.9813248e+02    4.9000000e+02    4.9000000e+02    4.9000000e+02    8.7210639e+06    1.0474354e+03    4.4654041e+03    1.2666491e-02    1.6602064e+01   -1.8446010e-12    8.2301184e-12    1.1046528e+05    1.8187727e-02   -7.5638496e-06    5.0251786e-19    3.8660951e-05   -4.5565764e+03    3.2527702e-13   -6.6655167e-22    8.2232978e-19    8.1626832e-07    6.7390956e+01
   2.0078103e+00    9.0635030e-01    1.8805064e-01    1.0398335e+02    0.0000000e+00    2.9206766e-05    8.2605227e+02    8.4895174e+02    7.9753604e+02    4.9000000e+02    4.9000000e+02    4.9000000e+02    8.7079587e+06    1.0419339e+03    4.4356087e+03    1.2666491e-02    1.6709281e+01   -1.8418300e-12    8.2177494e-12    1.1029928e+05    1.8150226e-02   -3.3873630e-05    4.8442817e-19   -5.4158266e-05   -4.5497874e+03    3.2479237e-13    6.5111830e-22    8.2117107e-19    2.0021123e-07    6.7017888e+01
   2.1528557e+00    9.6658350e-01    1.8619322e-01    1.0245755e+02    0.0000000e+00    2.9061524e-05    8.2557172e+02    8.4846421e+02    7.9686905e+02    4.9000000e+02    4.9000000e+02    4.9000000e+02    8.6965409e+06    1.0365567e+03    4.4063043e+03    1.2666491e-02    1.6815800e+01   -1.8394131e-12    8.2069819e-12    1.1015466e+05    1.8946886e-02   -2.8659251e-05    5.1588683e-19    1.2650904e-04   -4.5437314e+03    3.2436020e-13    5.4529276e-22    8.5704519e-19    6.7714696e-07    6.6655434e+01
   2.2979322e+00    1.0312980e+00    1.8441498e-01    1.0101047e+02    0.0000000e+00    2.8921183e-05    8.2507143e+02    8.4797922e+02    7.9625472e+02    4.9000000e+02    4.9000000e+02    4.9000000e+02    8.6837839e+06    1.0312538e+03    4.3771391e+03    1.2666491e-02    1.6921637e+01   -1.8367173e-12    8.1949297e-12    1.0999307e+05    2.0166210e-02   -7.2323533e-05    5.2784650e-19    4.5862109e-06   -4.5370593e+03    3.2388351e-13    2.5332687e-21    9.1269233e-19   -6.7888865e-07    6.6301098e+01
   2.4430464e+00    1.0920817e+00    1.8270846e-01    9.9634709e+01    0.0000000e+00    2.8785261e-05    8.2453962e+02    8.4747739e+02    7.9560656e+02    4.9000000e+02    4.9000000e+02    4.9000000e+02    8.6690630e+06    1.0259657e+03    4.3476993e+03    1.2666491e-02    1.7026789e+01   -1.8336037e-12    8.1810380e-12    1.0980661e+05    2.0588430e-02   -9.5814766e-05    5.3766235e-19   -4.7061564e-05   -4.5294291e+03    3.2333885e-13    3.5645196e-21    9.3148617e-19   -1.4578518e-06    6.5951665e+01
   2.5881920e+00    1.1422476e+00    1.8107199e-01    9.8327305e+01    0.0000000e+00    2.8653763e-05    8.2399018e+02    8.4695088e+02    7.9494058e+02    4.9000000e+02    4.9000000e+02    4.9000000e+02    8.6539127e+06    1.0207422e+03    4.3183740e+03    1.2666491e-02    1.7131255e+01   -1.8303982e-12    8.1667462e-12    1.0961471e+05    2.0725528e-02   -8.5100846e-05    5.4427187e-19    2.1668683e-05   -4.5215649e+03    3.2277764e-13    3.1719281e-21    9.3743240e-19   -9.8920743e-07    6.5609348e+01
   2.7333691e+00    1.1894962e+00    1.7949784e-01    9.7080964e+01    0.0000000e+00    2.8526158e-05    8.2341677e+02    8.4639039e+02    7.9423153e+02    4.9000000e+02    4.9000000e+02    4.9000000e+02    8.6378191e+06    1.0155457e+03    4.2889221e+03    1.2666491e-02    1.7235030e+01   -1.8269940e-12    8.1515600e-12    1.0941086e+05    2.0970774e-02   -7.9593399e-05    5.6436658e-19    2.6481970e-05   -4.5131584e+03    3.2217759e-13    2.9272156e-21    9.4785396e-19   -8.7005863e-07    6.5271928e+01
   2.8785796e+00    1.2381309e+00    1.7798796e-01    9.5896730e+01    0.0000000e+00    2.8402642e-05    8.2282426e+02    8.4580429e+02    7.9348663e+02    4.9000000e+02    4.9000000e+02    4.9000000e+02    8.6209733e+06    1.0104023e+03    4.2595262e+03    1.2666491e-02    1.7338118e+01   -1.8234309e-12    8.1356623e-12    1.0919748e+05    2.1349132e-02   -1.7044658e-05    5.6778626e-19    2.8220086e-05   -4.5043484e+03    3.2154867e-13    5.8423156e-23    9.6506438e-19    1.2111663e-06    6.4940806e+01
   2.9000000e+00    1.2425639e+00    1.7776395e-01    9.5721945e+01    0.0000000e+00    2.8384224e-05    8.2272319e+02    8.4574458e+02    7.9333879e+02    4.9000000e+02    4.9000000e+02    4.9000000e+02    8.6148166e+06    1.0095936e+03    4.2548336e+03    1.2666491e-02    1.7353308e+01   -1.8221554e-12    8.1297416e-12    1.0911950e+05    2.0611659e-02   -3.3830180e-05    5.1953773e-19   -1.9234488e-03   -4.5014637e+03    3.2134113e-13    5.9153872e-22    9.3219784e-19    7.5594380e-07    6.4889527e+01
   3.0113000e+00    1.2500300e+00    1.7662635e-01    9.4836559e+01    0.0000000e+00    2.8290456e-05    8.2222659e+02    8.4524589e+02    7.9272345e+02    4.9000000e+02    4.9000000e+02    4.9000000e+02    8.6005033e+06    1.0055265e+03    4.2312996e+03    1.2666491e-02    1.7431799e+01   -1.8191008e-12    8.1163439e-12    1.0893820e+05    1.8406841e-02   -2.3628054e-05    4.7315849e-19    1.0977198e-04   -4.4939300e+03    3.2080473e-13    9.4545080e-23    8.3245331e-19    1.4728724e-06    6.4630814e+01
   3.1225896e+00    1.2759642e+00    1.7552506e-01    9.3984464e+01    0.0000000e+00    2.8199162e-05    8.2174332e+02    8.4472209e+02    7.9206631e+02    4.9000000e+02    4.9000000e+02    4.9000000e+02    8.5868985e+06    1.0015751e+03    4.2084380e+03    1.2666491e-02    1.7509858e+01   -1.8162189e-12    8.1035293e-12    1.0876587e+05    2.0447181e-02   -6.0453785e-05    5.8351926e-19    3.1499069e-04   -4.4865022e+03    3.2027519e-13    2.0582572e-21    9.2288627e-19    2.5763928e-07    6.4379625e+01
   3.2338833e+00    1.3342442e+00    1.7446346e-01    9.3170258e+01    0.0000000e+00    2.8110422e-05    8.2124494e+02    8.4419210e+02    7.9138200e+02    4.9000000e+02    4.9000000e+02    4.9000000e+02    8.5723017e+06    9.9765321e+02    4.1855822e+03    1.2666491e-02    1.7587496e+01   -1.8131361e-12    8.0897311e-12    1.0858098e+05    2.1283791e-02    1.8199664e-05    5.7450414e-19    8.1033272e-05   -4.4787494e+03    3.1972129e-13   -1.5208714e-21    9.6134982e-19    1.9973603e-06    6.4132277e+01
   3.3191367e+00    1.3729432e+00    1.7367631e-01    9.2571610e+01    0.0000000e+00    2.8044103e-05    8.2084638e+02    8.4379315e+02    7.9084112e+02    4.9000000e+02    4.9000000e+02    4.9000000e+02    8.5594574e+06    9.9464353e+02    4.1678932e+03    1.2666491e-02    1.7646717e+01   -1.8104227e-12    8.0775943e-12    1.0841829e+05    2.1070227e-02    2.4813228e-05    5.5735149e-19   -1.6463358e-04   -4.4721479e+03    3.1924967e-13   -1.8649031e-21    9.5196727e-19    1.9767665e-06    6.3944177e+01
   3.4195533e+00    1.4111096e+00    1.7278373e-01    9.1898172e+01    0.0000000e+00    2.7968347e-05    8.2036585e+02    8.4330761e+02    7.9020532e+02    4.9000000e+02    4.9000000e+02    4.9000000e+02    8.5445248e+06    9.9112782e+02    4.1470740e+03    1.2666491e-02    1.7716208e+01   -1.8072597e-12    8.0635256e-12    1.0822915e+05    2.0397029e-02    1.8542386e-05    5.4466240e-19    9.2412514e-05   -4.4644632e+03    3.1870149e-13   -1.4480889e-21    9.2153588e-19    2.0045035e-06    6.3726182e+01
   3.5218706e+00    1.4661692e+00    1.7192565e-01    9.1257320e+01    0.0000000e+00    2.7894854e-05    8.1987741e+02    8.4280590e+02    7.8955485e+02    4.9000000e+02    4.9000000e+02    4.9000000e+02    8.5296900e+06    9.8765268e+02    4.1263492e+03    1.2666491e-02    1.7786691e+01   -1.8041226e-12    8.0495208e-12    1.0804124e+05    1.8801626e-02    5.1675190e-06    5.5015257e-19    1.4894586e-04   -4.4566792e+03    3.1814586e-13   -6.8473013e-22    8.4851694e-19    1.6113013e-06    6.3512350e+01
   3.6057105e+00    1.5240087e+00    1.7126072e-01    9.0765941e+01    0.0000000e+00    2.7837369e-05    8.1946582e+02    8.4239285e+02    7.8902171e+02    4.9000000e+02    4.9000000e+02    4.9000000e+02    8.5170740e+06    9.8484712e+02    4.1094429e+03    1.2666491e-02    1.7844192e+01   -1.8014559e-12    8.0376065e-12    1.0788144e+05    1.7963397e-02   -1.3709618e-05    5.1265545e-19    3.4368940e-05   -4.4501324e+03    3.1767831e-13    2.3079601e-22    8.1090724e-19    1.1487218e-06    6.3341640e+01
   3.7020958e+00    1.5855685e+00    1.7054397e-01    9.0241714e+01    0.0000000e+00    2.7774845e-05    8.1898110e+02    8.4191072e+02    7.8840397e+02    4.9000000e+02    4.9000000e+02    4.9000000e+02    8.5020992e+06    9.8168570e+02    4.0901694e+03    1.2666491e-02    1.7910013e+01   -1.7982882e-12    8.0234779e-12    1.0769176e+05    1.7058941e-02   -2.9231761e-05    5.0896844e-19   -3.7810714e-05   -4.4423867e+03    3.1712537e-13    8.8879613e-22    7.6957352e-19    7.3025477e-07    6.3151654e+01
   3.8068414e+00    1.6504265e+00    1.6982645e-01    8.9722922e+01    0.0000000e+00    2.7711639e-05    8.1844143e+02    8.4137933e+02    7.8772442e+02    4.9000000e+02    4.9000000e+02    4.9000000e+02    8.4852873e+06    9.7834076e+02    4.0694816e+03    1.2666491e-02    1.7981199e+01   -1.7947324e-12    8.0076106e-12    1.0747881e+05    1.6022469e-02    5.4554473e-06    4.8034826e-19   -3.2628445e-06   -4.4337310e+03    3.1650738e-13   -7.0306271e-22    7.2272733e-19    1.1752796e-06    6.2953723e+01
   3.9171763e+00    1.7133398e+00    1.6913796e-01    8.9230237e+01    0.0000000e+00    2.7650453e-05    8.1785822e+02    8.4080704e+02    7.8699500e+02    4.9000000e+02    4.9000000e+02    4.9000000e+02    8.4669741e+06    9.7492127e+02    4.0479816e+03    1.2666491e-02    1.8055802e+01   -1.7908585e-12    7.9903306e-12    1.0724685e+05    1.5152675e-02   -2.9560549e-05    4.2546616e-19    3.6911730e-05   -4.4242752e+03    3.1583250e-13    9.2491770e-22    6.8423003e-19    1.0930913e-07    6.2754972e+01
   4.0155408e+00    1.7595713e+00    1.6857112e-01    8.8827545e+01    0.0000000e+00    2.7599744e-05    8.1732136e+02    8.4027309e+02    7.8632790e+02    4.9000000e+02    4.9000000e+02    4.9000000e+02    8.4499581e+06    9.7192482e+02    4.0288619e+03    1.2666491e-02    1.8121982e+01   -1.7872595e-12    7.9742716e-12    1.0703132e+05    1.4633820e-02   -2.0428673e-05    3.9827211e-19    2.7209087e-05   -4.4154710e+03    3.1520400e-13    5.0854278e-22    6.6100183e-19   -9.4129219e-10    6.2583655e+01
   4.1042082e+00    1.7973173e+00    1.6809190e-01    8.8533932e+01    0.0000000e+00    2.7548387e-05    8.1681949e+02    8.3976475e+02    7.8570828e+02    4.9000000e+02    4.9000000e+02    4.9000000e+02    8.4338982e+06    9.6932691e+02    4.0118646e+03    1.2666491e-02    1.8181373e+01   -1.7838618e-12    7.9591194e-12    1.0682789e+05    1.4305053e-02   -3.7225380e-05    3.8340967e-19    2.7587252e-05   -4.4071847e+03    3.1461264e-13    1.2796919e-21    6.4608875e-19   -8.3304477e-07    6.2413461e+01
   4.2112598e+00    1.8451235e+00    1.6755181e-01    8.8107332e+01    0.0000000e+00    2.7507974e-05    8.1619413e+02    8.3910805e+02    7.8493573e+02    4.9000000e+02    4.9000000e+02    4.9000000e+02    8.4137148e+06    9.6602079e+02    3.9904481e+03    1.2666491e-02    1.8252737e+01   -1.7795940e-12    7.9400694e-12    1.0657224e+05    1.3816894e-02   -4.9959298e-05    3.7643886e-19   -2.9650376e-05   -4.3967144e+03    3.1386517e-13    1.8334591e-21    6.2364960e-19   -1.0790482e-06    6.2253600e+01
   4.3085568e+00    1.8973446e+00    1.6709325e-01    8.7841699e+01    0.0000000e+00    2.7457486e-05    8.1560602e+02    8.3847111e+02    7.8421076e+02    4.9000000e+02    4.9000000e+02    4.9000000e+02    8.3945864e+06    9.6320144e+02    3.9715513e+03    1.2666491e-02    1.8317271e+01   -1.7755480e-12    7.9220185e-12    1.0632995e+05    1.3200989e-02   -3.4222647e-05    3.6198146e-19   -3.7803573e-05   -4.3867936e+03    3.1315694e-13    1.0258104e-21    5.9562793e-19   -7.9278297e-07    6.2074032e+01
   4.4088505e+00    1.9443091e+00    1.6675543e-01    8.7550943e+01    0.0000000e+00    2.7435340e-05    8.1506181e+02    8.3777578e+02    7.8344785e+02    4.9000000e+02    4.9000000e+02    4.9000000e+02    8.3771920e+06    9.6063670e+02    3.9541955e+03    1.2666491e-02    1.8383492e+01   -1.7718628e-12    7.9056948e-12    1.0610963e+05    1.3586930e-02   -5.1148307e-05    4.5179677e-19   -7.1837865e-04   -4.3767814e+03    3.1244446e-13    2.0585107e-21    6.1127179e-19   -1.0012897e-06    6.1964703e+01
   4.5018395e+00    2.0125023e+00    1.6644421e-01    8.7341710e+01    0.0000000e+00    2.7405945e-05    8.1447917e+02    8.3710529e+02    7.8273085e+02    4.9000000e+02    4.9000000e+02    4.9000000e+02    8.3580260e+06    9.5807329e+02    3.9364888e+03    1.2666491e-02    1.8444628e+01   -1.7677877e-12    7.8876426e-12    1.0586686e+05    1.5007975e-02    6.4444137e-06    4.2597127e-19    8.4515519e-04   -4.3668591e+03    3.1173613e-13   -6.7779526e-22    6.7722544e-19    3.6842338e-07    6.1831868e+01
   4.6018099e+00    2.1633821e+00    1.6625330e-01    8.7224596e+01    0.0000000e+00    2.7386681e-05    8.1394471e+02    8.3635978e+02    7.8194822e+02    4.9000000e+02    4.9000000e+02    4.9000000e+02    8.3408854e+06    9.5596467e+02    3.9211913e+03    1.2666491e-02    1.8510065e+01   -1.7641558e-12    7.8715698e-12    1.0564975e+05    1.5278614e-02    4.5880262e-06    4.4431879e-19   -1.4139096e-04   -4.3570119e+03    3.1103651e-13   -3.1556964e-22    6.8936684e-19    2.6867263e-07    6.1729766e+01
   4.7017275e+00    2.5338934e+00    1.6635408e-01    8.7402314e+01    0.0000000e+00    2.7382254e-05    8.1352635e+02    8.3561905e+02    7.8117146e+02    4.9000000e+02    4.9000000e+02    4.9000000e+02    8.3281511e+06    9.5503764e+02    3.9121126e+03    1.2666491e-02    1.8575275e+01   -1.7615043e-12    7.8592869e-12    1.0548845e+05    1.5228483e-02    1.0569139e-05    4.4057276e-19   -9.6973881e-05   -4.3490494e+03    3.1046280e-13   -6.4214291e-22    6.8697177e-19    2.9716910e-07    6.1679055e+01
   4.8014131e+00    2.7650655e+00    1.6652380e-01    8.7592652e+01    0.0000000e+00    2.7390452e-05    8.1303046e+02    8.3505612e+02    7.8050315e+02    4.9000000e+02    4.9000000e+02    4.9000000e+02    8.3124894e+06    9.5389659e+02    3.9014575e+03    1.2666491e-02    1.8640167e+01   -1.7581456e-12    7.8448727e-12    1.0529007e+05    1.5090396e-02    1.2539091e-05    4.2837742e-19   -1.3797124e-03   -4.3414865e+03    3.0993026e-13   -6.4456088e-22    6.8114978e-19    5.6136028e-07    6.1648257e+01
   4.9012961e+00    3.1246404e+00    1.6714465e-01    8.8171985e+01    0.0000000e+00    2.7432489e-05    8.1270442e+02    8.3459128e+02    7.7990999e+02    4.9000000e+02    4.9000000e+02    4.9000000e+02    8.3033642e+06    9.5427899e+02    3.8990713e+03    1.2666491e-02    1.8705082e+01   -1.7562349e-12    7.8360083e-12    1.0517449e+05    1.5158130e-02    5.1169911e-06    4.3769733e-19    6.2591390e-04   -4.3375708e+03    3.0964528e-13   -2.0748488e-22    6.8402283e-19    5.0358780e-07    6.1720070e+01
   5.0012265e+00    3.6588269e+00    1.6848162e-01    8.9375986e+01    0.0000000e+00    2.7527566e-05    8.1244759e+02    8.3449602e+02    7.7977503e+02    4.9000000e+02    4.9000000e+02    4.9000000e+02    8.2969770e+06    9.5633330e+02    3.9042287e+03    1.2666491e-02    1.8770060e+01   -1.7548736e-12    7.8300051e-12    1.0509358e+05    1.4611787e-02    1.2579038e-05    4.1036678e-19    1.2970493e-03   -4.3353179e+03    3.0948678e-13   -3.4579998e-22    6.6010882e-19    1.5063411e-07    6.1919331e+01
   5.1010651e+00    3.9775544e+00    1.7044853e-01    9.1114056e+01    0.0000000e+00    2.7671214e-05    8.1221938e+02    8.3450261e+02    7.7991980e+02    4.9000000e+02    4.9000000e+02    4.9000000e+02    8.2915874e+06    9.5982312e+02    3.9155550e+03    1.2666491e-02    1.8835122e+01   -1.7537480e-12    7.8248949e-12    1.0502532e+05    1.3974177e-02    1.3056592e-05    4.0071093e-19    2.5389331e-04   -4.3324335e+03    3.0927996e-13   -2.4585371e-22    6.3107389e-19    2.6433114e-07    6.2230324e+01
   5.2009631e+00    3.9546980e+00    1.7265025e-01    9.3079191e+01    0.0000000e+00    2.7830624e-05    8.1196487e+02    8.3434803e+02    7.7996664e+02    4.9000000e+02    4.9000000e+02    4.9000000e+02    8.2851461e+06    9.6365277e+02    3.9279556e+03    1.2666491e-02    1.8900431e+01   -1.7523670e-12    7.8190077e-12    1.0494373e+05    1.4019532e-02    1.0751228e-05    4.1796258e-19   -1.0453173e-03   -4.3287177e+03    3.0902206e-13   -1.9130264e-23    6.3253702e-19    2.2273583e-07    6.2572370e+01
   5.3007893e+00    3.7630486e+00    1.7460010e-01    9.5522080e+01    0.0000000e+00    2.7888515e-05    8.1165895e+02    8.3432506e+02    7.8007489e+02    4.9000000e+02    4.9000000e+02    4.9000000e+02    8.2767856e+06    9.6750837e+02    3.9396976e+03    1.2666491e-02    1.8965883e+01   -1.7505925e-12    7.8110829e-12    1.0483783e+05    1.4417767e-02    8.4140554e-06    4.5473647e-19    4.9793140e-04   -4.3244186e+03    3.0871366e-13    1.1439284e-22    6.4957449e-19    9.3522629e-08    6.2677449e+01
   5.4005382e+00    3.6108858e+00    1.7632678e-01    9.7094595e+01    0.0000000e+00    2.8010883e-05    8.1148187e+02    8.3410521e+02    7.7993806e+02    4.9000000e+02    4.9000000e+02    4.9000000e+02    8.2733556e+06    9.7057221e+02    3.9497905e+03    1.2666491e-02    1.9031463e+01   -1.7498620e-12    7.8078987e-12    1.0479438e+05    1.4821819e-02    9.4417849e-06    4.7989915e-19   -3.7383610e-04   -4.3226340e+03    3.0858788e-13    2.2391165e-22    6.6732899e-19    1.5557536e-07    6.2949691e+01
   5.5003765e+00    3.6837650e+00    1.7810840e-01    9.8805149e+01    0.0000000e+00    2.8126392e-05    8.1149847e+02    8.3387408e+02    7.7972851e+02    4.9000000e+02    4.9000000e+02    4.9000000e+02    8.2772081e+06    9.7454977e+02    3.9661132e+03    1.2666491e-02    1.9097324e+01   -1.7507006e-12    7.8114436e-12    1.0484318e+05    1.4800350e-02    3.9632777e-06    4.8497788e-19   -1.2454217e-03   -4.3249762e+03    3.0875126e-13    5.6842878e-22    6.6602101e-19    1.0864635e-07    6.3240944e+01
   5.6002085e+00    3.9625941e+00    1.8027396e-01    1.0078476e+02    0.0000000e+00    2.8279918e-05    8.1169189e+02    8.3382623e+02    7.7982941e+02    4.9000000e+02    4.9000000e+02    4.9000000e+02    8.2876447e+06    9.7982684e+02    3.9898800e+03    1.2666491e-02    1.9163519e+01   -1.7528780e-12    7.8213227e-12    1.0497538e+05    1.4278453e-02    1.8233666e-05    4.8401268e-19    2.9172762e-03   -4.3303891e+03    3.0913838e-13   -6.8492794e-23    6.4186728e-19    4.4649387e-07    6.3644630e+01
   5.7001301e+00    4.3833605e+00    1.8310546e-01    1.0359286e+02    0.0000000e+00    2.8452055e-05    8.1196813e+02    8.3390711e+02    7.8007712e+02    4.9000000e+02    4.9000000e+02    4.9000000e+02    8.3010908e+06    9.8696421e+02    4.0221921e+03    1.2666491e-02    1.9230249e+01   -1.7557597e-12    7.8338790e-12    1.0514569e+05    1.3906733e-02    9.5126240e-06    4.7073375e-19    8.4105919e-04   -4.3366212e+03    3.0957852e-13    4.7006013e-22    6.2522125e-19    1.6027782e-07    6.4100760e+01
   5.8098907e+00    4.9267066e+00    1.8719452e-01    1.0735047e+02    0.0000000e+00    2.8742738e-05    8.1233217e+02    8.3409485e+02    7.8090497e+02    4.9000000e+02    4.9000000e+02    4.9000000e+02    8.3177649e+06    9.9659355e+02    4.0656387e+03    1.2666491e-02    1.9304241e+01   -1.7592406e-12    7.8500347e-12    1.0535689e+05    1.4101922e-02    1.1380554e-05    4.7486265e-19   -3.3526121e-03   -4.3435484e+03    3.1009030e-13    6.5916518e-22    6.3433252e-19    1.7761348e-07    6.4834391e+01
   5.9096771e+00    5.5117806e+00    1.9208028e-01    1.1206073e+02    0.0000000e+00    2.9065829e-05    8.1273617e+02    8.3439121e+02    7.8197920e+02    4.9000000e+02    4.9000000e+02    4.9000000e+02    8.3355407e+06    1.0080437e+03    4.1173334e+03    1.2666491e-02    1.9372317e+01   -1.7631260e-12    7.8658273e-12    1.0558205e+05    1.4649797e-02    1.1964296e-05    4.7928615e-19   -1.8668644e-03   -4.3518196e+03    3.1064692e-13    4.4756301e-22    6.5920634e-19    5.1685996e-08    6.5648259e+01
   6.0061604e+00    6.0505780e+00    1.9833050e-01    1.1800446e+02    0.0000000e+00    2.9495595e-05    8.1333633e+02    8.3502895e+02    7.8342259e+02    4.9000000e+02    4.9000000e+02    4.9000000e+02    8.3606065e+06    1.0223714e+03    4.1834366e+03    1.2666491e-02    1.9439083e+01   -1.7683497e-12    7.8899814e-12    1.0589955e+05    1.5429932e-02    1.2444476e-05    4.9119125e-19   -1.0119603e-03   -4.3648572e+03    3.1158782e-13    4.1208852e-22    6.9484124e-19    1.2724079e-07    6.6734461e+01
   6.1076948e+00    6.6083743e+00    2.0677403e-01    1.2629295e+02    0.0000000e+00    3.0054391e-05    8.1431843e+02    8.3622270e+02    7.8543350e+02    4.9000000e+02    4.9000000e+02    4.9000000e+02    8.4004648e+06    1.0420979e+03    4.2767865e+03    1.2666491e-02    1.9510703e+01   -1.7766276e-12    7.9286756e-12    1.0640441e+05    1.6330091e-02    2.9113727e-05    5.4059389e-19    9.1732211e-04   -4.3861282e+03    3.1315751e-13   -1.9172973e-22    7.3465851e-19    7.3002310e-07    6.8180509e+01
   6.2008562e+00    7.2929472e+00    2.1657297e-01    1.3631744e+02    0.0000000e+00    3.0668509e-05    8.1562639e+02    8.3726286e+02    7.8744103e+02    4.9000000e+02    4.9000000e+02    4.9000000e+02    8.4522036e+06    1.0655096e+03    4.3904991e+03    1.2666491e-02    1.9578020e+01   -1.7874176e-12    7.9792059e-12    1.0705976e+05    1.7064971e-02    2.6276504e-05    5.8341575e-19   -2.4854272e-02   -4.4137855e+03    3.1519691e-13    1.9702558e-22    7.6673790e-19    5.0436581e-07    6.9816369e+01
   6.3054876e+00    8.5941798e+00    2.3174435e-01    1.5191098e+02    0.0000000e+00    3.1639193e-05    8.1768091e+02    8.3883926e+02    7.9022213e+02    4.9000000e+02    4.9000000e+02    4.9000000e+02    8.5327667e+06    1.1008354e+03    4.5649389e+03    1.2666491e-02    1.9656184e+01   -1.8049804e-12    8.0513979e-12    1.0808021e+05    1.7888621e-02    3.6343408e-05    5.8764917e-19   -1.0084695e-02   -4.4559951e+03    3.1806960e-13    2.8743563e-22    8.0430839e-19    8.2987535e-07    7.2411653e+01
   6.4010208e+00    9.6258297e+00    2.5052499e-01    1.7216608e+02    0.0000000e+00    3.2792671e-05    8.1974923e+02    8.4090572e+02    7.9383204e+02    4.9000000e+02    4.9000000e+02    4.9000000e+02    8.6143634e+06    1.1414329e+03    4.7627437e+03    1.2666491e-02    1.9730564e+01   -1.8227326e-12    8.1249430e-12    1.0911375e+05    2.0298527e-02    3.3903335e-05    5.4884496e-19   -1.0630814e-04   -4.4979433e+03    3.2089823e-13   -3.6026843e-22    9.1697765e-19    8.0527250e-07    7.5434003e+01
   6.5069482e+00    9.7999084e+00    2.7447228e-01    1.9931173e+02    0.0000000e+00    3.4199929e-05    8.2177637e+02    8.4382612e+02    7.9853119e+02    4.9000000e+02    4.9000000e+02    4.9000000e+02    8.6952020e+06    1.1892846e+03    4.9923851e+03    1.2666491e-02    1.9816832e+01   -1.8386774e-12    8.2073392e-12    1.1013770e+05    2.3355844e-02    5.0696957e-05    5.8606641e-19    4.9108210e-02   -4.5403108e+03    3.2415373e-13   -1.2522656e-21    1.0570669e-18    1.2869911e-06    7.9055703e+01
   6.6007567e+00    9.5290885e+00    2.9596231e-01    2.2490594e+02    0.0000000e+00    3.5398381e-05    8.2357848e+02    8.4521333e+02    8.0207009e+02    4.9000000e+02    4.9000000e+02    4.9000000e+02    8.7675296e+06    1.2311545e+03    5.1961401e+03    1.2666491e-02    1.9896647e+01   -1.8547158e-12    8.2727049e-12    1.1105383e+05    2.6993473e-02   -2.8769848e-05    6.5600471e-19   -1.0964282e-02   -4.5781882e+03    3.2680612e-13    1.9664721e-21    1.2221794e-18   -9.9062796e-07    8.2192437e+01
   6.7066443e+00    9.5066177e+00    3.2048260e-01    2.5548173e+02    0.0000000e+00    3.6692205e-05    8.2589006e+02    8.4718748e+02    8.0583703e+02    4.9000000e+02    4.9000000e+02    4.9000000e+02    8.8606195e+06    1.2791466e+03    5.4362630e+03    1.2666491e-02    1.9990621e+01   -1.8737918e-12    8.3631335e-12    1.1223296e+05    3.0680793e-02    1.1308149e-04    7.3899644e-19    1.3271981e-02   -4.6274024e+03    3.3037747e-13   -3.9260277e-21    1.3891021e-18    3.0772006e-06    8.5689075e+01
   6.8045023e+00    9.8849005e+00    3.4519949e-01    2.8742131e+02    0.0000000e+00    3.7968810e-05    8.2851306e+02    8.4987799e+02    8.0907788e+02    4.9000000e+02    4.9000000e+02    4.9000000e+02    8.9669892e+06    1.3275941e+03    5.6869174e+03    1.2666491e-02    2.0081490e+01   -1.8967025e-12    8.4608213e-12    1.1358029e+05    3.3931044e-02   -4.3713422e-05    8.1577962e-19    3.9166025e-02   -4.6845939e+03    3.3436586e-13    2.4774675e-21    1.5361340e-18   -8.2622716e-07    8.9262699e+01
   6.9024472e+00    1.0166948e+01    3.7188491e-01    3.2368298e+02    0.0000000e+00    3.9282615e-05    8.3102077e+02    8.5243106e+02    8.1302943e+02    4.9000000e+02    4.9000000e+02    4.9000000e+02    9.0702025e+06    1.3772665e+03    5.9443756e+03    1.2666491e-02    2.0176656e+01   -1.9189805e-12    8.5562878e-12    1.1488764e+05    3.7709014e-02    2.8954017e-08    7.7102364e-19   -1.5017819e-03   -4.7416443e+03    3.3834151e-13   -3.5407133e-22    1.7116057e-18    3.5201781e-07    9.2944364e+01
   7.0055998e+00    8.5535323e+00    3.9514354e-01    3.5727896e+02    0.0000000e+00    4.0339976e-05    8.3198660e+02    8.5568557e+02    8.1690500e+02    4.9000000e+02    4.9000000e+02    4.9000000e+02    9.1129215e+06    1.4138196e+03    6.1205217e+03    1.2666491e-02    2.0280716e+01   -1.9279508e-12    8.5982254e-12    1.1542874e+05    4.2942533e-02    4.0292974e-05    6.9277193e-19   -6.3473066e-02   -4.7702364e+03    3.4044401e-13   -3.6197420e-21    1.9557618e-18    1.4732462e-06    9.5703080e+01
   7.1029610e+00    5.5482269e+00    4.0481582e-01    3.7136504e+02    0.0000000e+00    4.0782249e-05    8.3147998e+02    8.5664787e+02    8.1730778e+02    4.9000000e+02    4.9000000e+02    4.9000000e+02    9.0954442e+06    1.4244605e+03    6.1571248e+03    1.2666491e-02    2.0380485e+01   -1.9235489e-12    8.5829956e-12    1.1520736e+05    4.7844422e-02    1.8193539e-05    8.1042100e-19    7.6203248e-02   -4.7668801e+03    3.4026613e-13   -3.8862987e-21    2.1791506e-18    8.9759062e-07    9.6647988e+01
   7.2054962e+00    3.3412914e+00    4.0484314e-01    3.7020458e+02    0.0000000e+00    4.0831098e-05    8.3121107e+02    8.5785812e+02    8.1458336e+02    4.9000000e+02    4.9000000e+02    4.9000000e+02    9.0876533e+06    1.4242406e+03    6.1506523e+03    1.2666491e-02    2.0485633e+01   -1.9220631e-12    8.5780232e-12    1.1510868e+05    4.2832121e-02    2.9286966e-05    6.1984034e-19   -4.5209485e-02   -4.7596352e+03    3.3986111e-13   -4.4085717e-21    1.9536970e-18    1.6832524e-06    9.6728716e+01
   7.3013640e+00    3.7274573e+00    4.0273466e-01    3.6673177e+02    0.0000000e+00    4.0741494e-05    8.3178363e+02    8.6321015e+02    8.1510488e+02    4.9000000e+02    4.9000000e+02    4.9000000e+02    9.1143398e+06    1.4267341e+03    6.1722901e+03    1.2666491e-02    2.0584051e+01   -1.9276756e-12    8.6012918e-12    1.1544670e+05    3.1912912e-02   -2.9510916e-05    5.4807471e-19    1.3128935e-02   -4.7669314e+03    3.4031580e-13   -2.9166587e-22    1.4502315e-18    6.2463210e-07    9.6703858e+01
   7.4015411e+00    4.4008695e+00    4.0155624e-01    3.6343621e+02    0.0000000e+00    4.0766162e-05    8.3262444e+02    8.7042467e+02    8.1614091e+02    4.9000000e+02    4.9000000e+02    4.9000000e+02    9.1524657e+06    1.4317828e+03    6.2100298e+03    1.2666491e-02    2.0687449e+01   -1.9360902e-12    8.6357008e-12    1.1592962e+05    2.9480196e-02    7.0950029e-05    3.7474286e-19   -3.8647218e-05   -4.7843687e+03    3.4145766e-13   -5.7618850e-21    1.3462804e-18    3.2992593e-06    9.7014593e+01
   7.5001420e+00    3.7278679e+00    4.0031410e-01    3.6146742e+02    0.0000000e+00    4.0697593e-05    8.3303059e+02    8.7904173e+02    8.1648549e+02    4.9000000e+02    4.9000000e+02    4.9000000e+02    9.1729819e+06    1.4342394e+03    6.2266214e+03    1.2666491e-02    2.0789703e+01   -1.9403240e-12    8.6554984e-12    1.1618949e+05    3.1225819e-02   -1.6944604e-05    2.1298427e-19    9.0210543e-03   -4.7931106e+03    3.4210359e-13   -4.6184754e-21    1.4357035e-18   -8.1993733e-07    9.6963523e+01
   7.6004177e+00    3.0048236e+00    3.9768088e-01    3.5721619e+02    0.0000000e+00    4.0588923e-05    8.3278747e+02    8.9193910e+02    8.1519073e+02    4.9000000e+02    4.9000000e+02    4.9000000e+02    9.1663424e+06    1.4305132e+03    6.2040902e+03    1.2666491e-02    2.0893590e+01   -1.9385594e-12    8.6515606e-12    1.1610539e+05    3.7733994e-02    4.6775236e-05    3.0148412e-19    9.5829515e-03   -4.7829555e+03    3.4149476e-13   -7.4496401e-21    1.7314009e-18    2.1723130e-06    9.6649236e+01
   7.7009011e+00    4.1569830e+00    3.9586780e-01    3.5453816e+02    0.0000000e+00    4.0498661e-05    8.3244778e+02    9.0369508e+02    8.1304420e+02    4.9000000e+02    4.9000000e+02    4.9000000e+02    9.1559856e+06    1.4281108e+03    6.1880707e+03    1.2666491e-02    2.0997290e+01   -1.9363758e-12    8.6422907e-12    1.1597421e+05    4.1730699e-02    1.8433314e-05    6.6569091e-19   -1.7420889e-02   -4.7702548e+03    3.4062116e-13   -3.4467082e-21    1.9003454e-18    1.3964898e-06    9.6396501e+01
   7.8014176e+00    6.7970140e+00    4.0068221e-01    3.6039689e+02    0.0000000e+00    4.0768114e-05    8.3284273e+02    9.1703469e+02    8.1283398e+02    4.9000000e+02    4.9000000e+02    4.9000000e+02    9.1758481e+06    1.4373659e+03    6.2363860e+03    1.2666491e-02    2.1101261e+01   -1.9407213e-12    8.6602362e-12    1.1622580e+05    4.1871029e-02    1.8513634e-05    7.6466317e-19   -1.9927493e-02   -4.7801302e+03    3.4128147e-13   -2.5454399e-21    1.9028291e-18    1.2010893e-06    9.7180977e+01
   7.9040367e+00    9.1270401e+00    4.1841355e-01    3.8643809e+02    0.0000000e+00    4.1560053e-05    8.3430474e+02    9.3270178e+02    8.1588342e+02    4.9000000e+02    4.9000000e+02    4.9000000e+02    9.2392117e+06    1.4681039e+03    6.3966756e+03    1.2666491e-02    2.1209301e+01   -1.9540440e-12    8.7193549e-12    1.1702839e+05    4.3910874e-02   -1.0881446e-05    8.6003257e-19    2.9390873e-02   -4.8197463e+03    3.4407700e-13   -8.2984621e-22    1.9938226e-18    3.3600348e-07    9.9445164e+01
   8.0095269e+00    9.6772917e+00    4.4474746e-01    4.2623384e+02    0.0000000e+00    4.2718635e-05    8.3623967e+02    9.5009318e+02    8.1979145e+02    4.9000000e+02    4.9000000e+02    4.9000000e+02    9.3224256e+06    1.5119408e+03    6.6258144e+03    1.2666491e-02    2.1324011e+01   -1.9717613e-12    8.7980016e-12    1.1808242e+05    4.8237921e-02   -2.0181005e-05    9.9058053e-19   -3.1501146e-03   -4.8704894e+03    3.4770705e-13   -1.2016245e-22    2.1888904e-18    7.1584158e-08    1.0273620e+02
   8.1000000e+00    9.0875595e+00    4.6601817e-01    4.5917672e+02    0.0000000e+00    4.3631306e-05    8.3756713e+02    9.6218641e+02    8.2029900e+02    4.9000000e+02    4.9000000e+02    4.9000000e+02    9.3796849e+06    1.5463848e+03    6.8043073e+03    1.2666491e-02    2.1425506e+01   -1.9840213e-12    8.8509881e-12    1.1880769e+05    5.2205440e-02   -7.5510013e-06    1.0649033e-18   -4.3265248e-03   -4.9040577e+03    3.5005359e-13   -1.0910711e-21    2.3689724e-18    2.4473655e-07    1.0530290e+02
   8.2077829e+00    7.9572620e+00    4.8567605e-01    4.9002260e+02    0.0000000e+00    4.4470383e-05    8.3839790e+02    9.7487574e+02    8.2018464e+02    4.9000000e+02    4.9000000e+02    4.9000000e+02    9.4174424e+06    1.5759451e+03    6.9512581e+03    1.2666491e-02    2.1549323e+01   -1.9920434e-12    8.8860828e-12    1.1928595e+05    5.6237215e-02   -2.5619227e-05    1.1063390e-18    1.1935443e-02   -4.9257778e+03    3.5157551e-13   -9.3456165e-22    2.5542359e-18   -3.0608276e-08    1.0756562e+02
   8.3039024e+00    6.6998066e+00    4.9680020e-01    5.0742372e+02    0.0000000e+00    4.4948248e-05    8.3881373e+02    9.8550269e+02    8.1927906e+02    4.9000000e+02    4.9000000e+02    4.9000000e+02    9.4380926e+06    1.5921576e+03    7.0310603e+03    1.2666491e-02    2.1661459e+01   -1.9962771e-12    8.9064578e-12    1.1954751e+05    5.8361352e-02   -4.4244273e-05    1.1668750e-18    1.1122699e-02   -4.9383474e+03    3.5251445e-13   -1.1137330e-21    2.6492271e-18   -4.1727016e-07    1.0885342e+02
   8.4105382e+00    5.0973083e+00    5.0170140e-01    5.1784956e+02    0.0000000e+00    4.5037625e-05    8.3947274e+02    9.9800020e+02    8.1889346e+02    4.9000000e+02    4.9000000e+02    4.9000000e+02    9.4700951e+06    1.6036367e+03    7.0960624e+03    1.2666491e-02    2.1787101e+01   -2.0029486e-12    8.9372584e-12    1.1995287e+05    5.7483670e-02   -7.1869155e-05    1.1780685e-18    1.0707267e-02   -4.9566332e+03    3.5385209e-13    1.0744460e-22    2.6073388e-18   -1.3555888e-06    1.0930082e+02
   8.5032950e+00    3.9474377e+00    5.0108373e-01    5.1719495e+02    0.0000000e+00    4.4991442e-05    8.4028271e+02    1.0095224e+03    8.1935312e+02    4.9000000e+02    4.9000000e+02    4.9000000e+02    9.5078161e+06    1.6089350e+03    7.1369273e+03    1.2666491e-02    2.1897184e+01   -2.0111156e-12    8.9722584e-12    1.2043067e+05    5.4397695e-02   -8.2580981e-05    1.0740288e-18   -1.4802439e-02   -4.9754678e+03    3.5516643e-13    7.9970097e-22    2.4680214e-18   -1.8240202e-06    1.0945561e+02
   8.6109632e+00    3.1373147e+00    4.9710221e-01    5.1044355e+02    0.0000000e+00    4.4831507e-05    8.4095822e+02    1.0230340e+03    8.2067083e+02    4.9000000e+02    4.9000000e+02    4.9000000e+02    9.5405826e+06    1.6094349e+03    7.1530650e+03    1.2666491e-02    2.2025482e+01   -2.0180211e-12    9.0027414e-12    1.2084570e+05    5.2013042e-02   -1.6809711e-04    9.4582758e-19    8.9886466e-03   -4.9887271e+03    3.5608771e-13    2.4988872e-21    2.3627888e-18   -5.1132686e-06    1.0929187e+02
   8.7060587e+00    2.9494889e+00    4.9247586e-01    5.0371322e+02    0.0000000e+00    4.4602888e-05    8.4104049e+02    1.0338050e+03    8.2146829e+02    4.9000000e+02    4.9000000e+02    4.9000000e+02    9.5480665e+06    1.6055414e+03    7.1366693e+03    1.2666491e-02    2.2138736e+01   -2.0195131e-12    9.0103380e-12    1.2094050e+05    5.3264701e-02   -2.2089113e-04    9.0926429e-19    1.5123070e-02   -4.9879474e+03    3.5605974e-13    3.9801343e-21    2.4217477e-18   -6.8765935e-06    1.0878498e+02
   8.8033479e+00    3.4010655e+00    4.8830448e-01    4.9782233e+02    0.0000000e+00    4.4389559e-05    8.4085697e+02    1.0437512e+03    8.2172137e+02    4.9000000e+02    4.9000000e+02    4.9000000e+02    9.5441578e+06    1.6004516e+03    7.1093949e+03    1.2666491e-02    2.2254199e+01   -2.0185882e-12    9.0079331e-12    1.2089099e+05    5.5535955e-02   -1.2806916e-04    1.0995069e-18   -1.8104421e-02   -4.9811307e+03    3.5563364e-13   -1.7517676e-22    2.5198362e-18   -4.5515663e-06    1.0823783e+02
   8.9104089e+00    4.5765836e+00    4.8663301e-01    4.9668700e+02    0.0000000e+00    4.4258974e-05    8.4094426e+02    1.0552892e+03    8.2183868e+02    4.9000000e+02    4.9000000e+02    4.9000000e+02    9.5518559e+06    1.6001675e+03    7.1093751e+03    1.2666491e-02    2.2380985e+01   -2.0200857e-12    9.0153122e-12    1.2098850e+05    5.8590199e-02   -8.3494119e-05    1.3763207e-18    1.5339300e-02   -4.9813393e+03    3.5566153e-13    2.3230670e-22    2.6508655e-18   -3.2595912e-06    1.0796874e+02
   9.0008124e+00    5.8636772e+00    4.8955075e-01    5.0158712e+02    0.0000000e+00    4.4368839e-05    8.4147388e+02    1.0688873e+03    8.2189285e+02    4.9000000e+02    4.9000000e+02    4.9000000e+02    9.5771712e+06    1.6073656e+03    7.1525741e+03    1.2666491e-02    2.2488417e+01   -2.0254925e-12    9.0394289e-12    1.2130915e+05    6.0754787e-02   -1.2834131e-05    1.5190983e-18   -1.3023232e-02   -4.9944100e+03    3.5660288e-13   -1.1588607e-21    2.7464316e-18   -6.0275409e-07    1.0840507e+02
   9.1060742e+00    7.1035947e+00    4.9911223e-01    5.2229526e+02    0.0000000e+00    4.4601438e-05    8.4245345e+02    1.0837849e+03    8.2165707e+02    4.9000000e+02    4.9000000e+02    4.9000000e+02    9.6221260e+06    1.6262885e+03    7.2582703e+03    1.2666491e-02    2.2614896e+01   -2.0350344e-12    9.0815300e-12    1.2187857e+05    6.3976302e-02   -1.6687221e-05    1.6702384e-18   -4.9024614e-03   -5.0215981e+03    3.5852856e-13    4.5601699e-23    2.8900146e-18   -8.0830558e-07    1.0927963e+02
   9.2072826e+00    7.5988286e+00    5.1239905e-01    5.4972538e+02    0.0000000e+00    4.4989338e-05    8.4337764e+02    1.0964074e+03    8.2101490e+02    4.9000000e+02    4.9000000e+02    4.9000000e+02    9.6650458e+06    1.6490849e+03    7.3806776e+03    1.2666491e-02    2.2738503e+01   -2.0442704e-12    9.1209547e-12    1.2242222e+05    6.7144280e-02   -1.5721182e-05    1.7529188e-18    1.4688752e-03   -5.0494379e+03    3.6046376e-13    3.8077726e-22    3.0332373e-18   -8.9854734e-07    1.1052950e+02
   9.3007189e+00    7.3781175e+00    5.2466846e-01    5.7672848e+02    0.0000000e+00    4.5340320e-05    8.4404440e+02    1.1073539e+03    8.2028601e+02    4.9000000e+02    4.9000000e+02    4.9000000e+02    9.6969416e+06    1.6690676e+03    7.4853098e+03    1.2666491e-02    2.2854420e+01   -2.0510432e-12    9.1508804e-12    1.2282622e+05    6.8548817e-02   -1.2505169e-05    1.7961337e-18    5.6565596e-04   -5.0701528e+03    3.6192781e-13   -1.0506739e-22    3.0960303e-18   -9.7801358e-07    1.1161880e+02
   9.4104243e+00    6.5796716e+00    5.3577865e-01    6.0214515e+02    0.0000000e+00    4.5644133e-05    8.4463981e+02    1.1201697e+03    8.1969525e+02    4.9000000e+02    4.9000000e+02    4.9000000e+02    9.7265720e+06    1.6873060e+03    7.5805845e+03    1.2666491e-02    2.2992346e+01   -2.0573723e-12    9.1783513e-12    1.2320154e+05    6.9429520e-02   -4.0090995e-05    1.7783098e-18    5.9723122e-03   -5.0879824e+03    3.6318091e-13    7.3864076e-22    3.1365736e-18   -1.8826511e-06    1.1258011e+02
   9.5093637e+00    5.5505206e+00    5.4104803e-01    6.1809102e+02    0.0000000e+00    4.5689141e-05    8.4505312e+02    1.1320119e+03    8.1973473e+02    4.9000000e+02    4.9000000e+02    4.9000000e+02    9.7486743e+06    1.6978188e+03    7.6369751e+03    1.2666491e-02    2.3117922e+01   -2.0619956e-12    9.1995851e-12    1.2348149e+05    6.9504196e-02   -8.9333195e-05    1.7842188e-18    4.4103555e-03   -5.1001286e+03    3.6406259e-13    2.7386725e-21    3.1395264e-18   -3.5908039e-06    1.1285354e+02
   9.6192153e+00    4.3373515e+00    5.4124634e-01    6.2329573e+02    0.0000000e+00    4.5530717e-05    8.4539998e+02    1.1448026e+03    8.1989380e+02    4.9000000e+02    4.9000000e+02    4.9000000e+02    9.7680707e+06    1.7023094e+03    7.6647529e+03    1.2666491e-02    2.3258078e+01   -2.0661485e-12    9.2177710e-12    1.2372718e+05    6.9247737e-02   -1.5058065e-04    1.7545721e-18   -4.2273319e-03   -5.1095562e+03    3.6472808e-13    5.7388595e-21    3.1276688e-18   -6.3905056e-06    1.1260721e+02
   9.7158274e+00    3.5480730e+00    5.3772636e-01    6.2285670e+02    0.0000000e+00    4.5250799e-05    8.4555398e+02    1.1553631e+03    8.1975979e+02    4.9000000e+02    4.9000000e+02    4.9000000e+02    9.7786407e+06    1.7010654e+03    7.6626949e+03    1.2666491e-02    2.3381461e+01   -2.0684042e-12    9.2274275e-12    1.2386106e+05    6.8108146e-02   -3.9902420e-04    1.7540830e-18    2.5136553e-03   -5.1132025e+03    3.6497285e-13    1.6286677e-20    3.0746623e-18   -1.7451786e-05    1.1200476e+02
   9.8160647e+00    3.2539266e+00    5.3258363e-01    6.1744201e+02    0.0000000e+00    4.4919299e-05    8.4558720e+02    1.1660573e+03    8.1961446e+02    4.9000000e+02    4.9000000e+02    4.9000000e+02    9.7843695e+06    1.6972849e+03    7.6465726e+03    1.2666491e-02    2.3509304e+01   -2.0695070e-12    9.2335750e-12    1.2393363e+05    6.6680484e-02   -4.1139059e-04    1.6777330e-18   -7.1243134e-04   -5.1130266e+03    3.6499769e-13    1.6334136e-20    3.0126964e-18   -1.7845862e-05    1.1123887e+02
   9.9158736e+00    3.5408749e+00    5.2788833e-01    6.1356851e+02    0.0000000e+00    4.4618916e-05    8.4557511e+02    1.1764555e+03    8.1952059e+02    4.9000000e+02    4.9000000e+02    4.9000000e+02    9.7876128e+06    1.6933195e+03    7.6285211e+03    1.2666491e-02    2.3636280e+01   -2.0701141e-12    9.2371691e-12    1.2397471e+05    6.6859150e-02   -4.0781113e-04    1.6394391e-18   -8.0017537e-04   -5.1113793e+03    3.6491145e-13    1.6562387e-20    3.0229792e-18   -1.8182639e-05    1.1052515e+02
   1.0018232e+01    4.2844327e+00    5.2525746e-01    6.1316675e+02    0.0000000e+00    4.4374606e-05    8.4561584e+02    1.1868610e+03    8.1947450e+02    4.9000000e+02    4.9000000e+02    4.9000000e+02    9.7933239e+06    1.6922152e+03    7.6247025e+03    1.2666491e-02    2.3766311e+01   -2.0712389e-12    9.2429717e-12    1.2404705e+05    6.8074706e-02   -2.8480326e-04    1.6818316e-18    5.3245439e-03   -5.1119619e+03    3.6497498e-13    1.1992816e-20    3.0772375e-18   -1.2729083e-05    1.0996126e+02
   1.0117566e+01    5.1671628e+00    5.2591677e-01    6.2039253e+02    0.0000000e+00    4.4246123e-05    8.4582863e+02    1.1965228e+03    8.1932302e+02    4.9000000e+02    4.9000000e+02    4.9000000e+02    9.8053351e+06    1.6958848e+03    7.6466946e+03    1.2666491e-02    2.3892717e+01   -2.0737994e-12    9.2543239e-12    1.2419919e+05    6.9113137e-02   -1.2006491e-04    1.7544231e-18   -3.3262670e-03   -5.1176524e+03    3.6538258e-13    5.1809664e-21    3.1226353e-18   -5.3916115e-06    1.0972164e+02
   1.0217017e+01    5.9223752e+00    5.2994191e-01    6.3660102e+02    0.0000000e+00    4.4176348e-05    8.4621629e+02    1.2054334e+03    8.1899471e+02    4.9000000e+02    4.9000000e+02    4.9000000e+02    9.8233149e+06    1.7049398e+03    7.6977810e+03    1.2666491e-02    2.4019913e+01   -2.0776258e-12    9.2709025e-12    1.2442693e+05    7.1211935e-02   -1.2462743e-04    1.8174435e-18    8.2397176e-03   -5.1283260e+03    3.6612618e-13    5.9683337e-21    3.2173434e-18   -4.1516383e-06    1.0966447e+02
   1.0317907e+01    6.3350207e+00    5.3671070e-01    6.6532719e+02    0.0000000e+00    4.4077828e-05    8.4670502e+02    1.2124925e+03    8.1837561e+02    4.9000000e+02    4.9000000e+02    4.9000000e+02    9.8446747e+06    1.7186590e+03    7.7732053e+03    1.2666491e-02    2.4150103e+01   -2.0822437e-12    9.2908001e-12    1.2469748e+05    7.3452268e-02   -7.9333207e-05    1.8551735e-18   -6.9376107e-03   -5.1422368e+03    3.6710182e-13    4.3003541e-21    3.3192362e-18   -2.4844171e-06    1.0956183e+02
   1.0425003e+01    6.2414241e+00    5.4414879e-01    6.8923311e+02    0.0000000e+00    4.4149064e-05    8.4721706e+02    1.2182931e+03    8.1747290e+02    4.9000000e+02    4.9000000e+02    4.9000000e+02    9.8653930e+06    1.7318428e+03    7.8477172e+03    1.2666491e-02    2.4289660e+01   -2.0867440e-12    9.3094911e-12    1.2495991e+05    7.4937965e-02   -8.8587823e-05    1.8572957e-18   -4.2748924e-03   -5.1563282e+03    3.6806282e-13    4.6354461e-21    3.3880196e-18   -2.8631886e-06    1.0987223e+02
   1.0509428e+01    5.8255445e+00    5.4837458e-01    7.0541302e+02    0.0000000e+00    4.4158214e-05    8.4757988e+02    1.2223105e+03    8.1683394e+02    4.9000000e+02    4.9000000e+02    4.9000000e+02    9.8781194e+06    1.7396863e+03    7.8948805e+03    1.2666491e-02    2.4400517e+01   -2.0894592e-12    9.3211029e-12    1.2512111e+05    7.5509451e-02   -1.0754066e-04    1.8218961e-18    5.0373881e-03   -5.1648633e+03    3.6864973e-13    5.2997818e-21    3.4161045e-18   -3.8419024e-06    1.0997020e+02
   1.0626793e+01    5.0163968e+00    5.5065277e-01    7.2268935e+02    0.0000000e+00    4.3974219e-05    8.4799948e+02    1.2295533e+03    8.1619715e+02    4.9000000e+02    4.9000000e+02    4.9000000e+02    9.8893327e+06    1.7460569e+03    7.9391458e+03    1.2666491e-02    2.4555460e+01   -2.0918404e-12    9.3316485e-12    1.2526314e+05    7.5458058e-02   -1.5130466e-04    1.7314132e-18    3.8628294e-03   -5.1714871e+03    3.6911992e-13    6.6106949e-21    3.4179662e-18   -5.5844063e-06    1.0956856e+02
   1.0717830e+01    4.4368226e+00    5.4978814e-01    7.3728008e+02    0.0000000e+00    4.3572825e-05    8.4820558e+02    1.2370369e+03    8.1586915e+02    4.9000000e+02    4.9000000e+02    4.9000000e+02    9.8926911e+06    1.7485113e+03    7.9599627e+03    1.2666491e-02    2.4676085e+01   -2.0925493e-12    9.3350365e-12    1.2530568e+05    7.4905062e-02   -2.1299394e-04    1.6113874e-18   -5.2776935e-03   -5.1724701e+03    3.6920115e-13    9.1556224e-21    3.3981285e-18   -7.7414589e-06    1.0858476e+02
   1.0810450e+01    4.0477873e+00    5.4733420e-01    7.4065947e+02    0.0000000e+00    4.3294481e-05    8.4831880e+02    1.2441229e+03    8.1567146e+02    4.9000000e+02    4.9000000e+02    4.9000000e+02    9.8915534e+06    1.7469491e+03    7.9605668e+03    1.2666491e-02    2.4798955e+01   -2.0922520e-12    9.3341188e-12    1.2529127e+05    7.3675050e-02   -2.7485575e-04    1.4767372e-18    5.0929190e-03   -5.1703504e+03    3.6905936e-13    1.1415076e-20    3.3479548e-18   -1.1032982e-05    1.0785809e+02
   1.0905991e+01    3.9339858e+00    5.4418632e-01    7.4048871e+02    0.0000000e+00    4.3050667e-05    8.4840959e+02    1.2506847e+03    8.1549836e+02    4.9000000e+02    4.9000000e+02    4.9000000e+02    9.8874303e+06    1.7435463e+03    7.9533476e+03    1.2666491e-02    2.4925617e+01   -2.0913358e-12    9.3305869e-12    1.2523905e+05    7.2832654e-02   -2.2914859e-04    1.3737437e-18    6.2600966e-04   -5.1662559e+03    3.6878587e-13    9.0423849e-21    3.3144548e-18   -8.9291157e-06    1.0719482e+02
   1.1004950e+01    4.1235473e+00    5.4139152e-01    7.4457974e+02    0.0000000e+00    4.2731031e-05    8.4855017e+02    1.2564955e+03    8.1526964e+02    4.9000000e+02    4.9000000e+02    4.9000000e+02    9.8825049e+06    1.7411350e+03    7.9534828e+03    1.2666491e-02    2.5056743e+01   -2.0902519e-12    9.3263588e-12    1.2517666e+05    7.2936078e-02   -6.1275493e-05    1.2985870e-18   -4.1440774e-03   -5.1618489e+03    3.6849348e-13    1.8403948e-21    3.3227578e-18   -1.2587601e-06    1.0632373e+02
   1.1106553e+01    4.5563626e+00    5.4005250e-01    7.4921241e+02    0.0000000e+00    4.2540435e-05    8.4880474e+02    1.2610820e+03    8.1497086e+02    4.9000000e+02    4.9000000e+02    4.9000000e+02    9.8789555e+06    1.7398727e+03    7.9636571e+03    1.2666491e-02    2.5191511e+01   -2.0894439e-12    9.3231162e-12    1.2513170e+05    7.3610290e-02    4.5300517e-05    1.3261364e-18    6.9127323e-03   -5.1588150e+03    3.6828463e-13   -2.4618137e-21    3.3529674e-18    3.8368223e-06    1.0576378e+02
   1.1211295e+01    5.0856908e+00    5.4092635e-01    7.6211004e+02    0.0000000e+00    4.2350717e-05    8.4926063e+02    1.2792278e+03    8.1457633e+02    4.9000000e+02    4.9000000e+02    4.9000000e+02    9.8780826e+06    1.7421374e+03    7.9978896e+03    1.2666491e-02    2.5330863e+01   -2.0892684e-12    9.3225123e-12    1.2512064e+05    7.4206447e-02    1.8846688e-04    1.3347486e-18   -4.8916423e-03   -5.1582725e+03    3.6825623e-13   -8.3505205e-21    3.3799527e-18    9.6404934e-06    1.0519860e+02
   1.1313081e+01    5.5023026e+00    5.4392436e-01    7.8192268e+02    0.0000000e+00    4.2236574e-05    8.4990225e+02    1.3494812e+03    8.1410690e+02    4.9000000e+02    4.9000000e+02    4.9000000e+02    9.8796677e+06    1.7469972e+03    8.0513152e+03    1.2666491e-02    2.5467072e+01   -2.0896386e-12    9.3235802e-12    1.2514072e+05    7.4674723e-02    2.1086826e-04    1.3296554e-18    1.2944141e-03   -5.1599505e+03    3.6835360e-13   -8.9692060e-21    3.4016199e-18    9.9951412e-06    1.0482070e+02
   1.1423953e+01    5.6903753e+00    5.4863442e-01    8.0644182e+02    0.0000000e+00    4.2209006e-05    8.5072976e+02    1.4313766e+03    8.1348004e+02    4.9000000e+02    4.9000000e+02    4.9000000e+02    9.8810264e+06    1.7533761e+03    8.1220463e+03    1.2666491e-02    2.5616639e+01   -2.0899783e-12    9.3246146e-12    1.2515793e+05    7.5029316e-02    2.2090365e-04    1.2710310e-18   -1.4194664e-03   -5.1623569e+03    3.6851053e-13   -9.2126167e-21    3.4210381e-18    9.7815715e-06    1.0464440e+02
   1.1536275e+01    5.5718238e+00    5.5363214e-01    8.4192287e+02    0.0000000e+00    4.1940388e-05    8.5162839e+02    1.5165833e+03    8.1281837e+02    4.9000000e+02    4.9000000e+02    4.9000000e+02    9.8807935e+06    1.7617102e+03    8.2072062e+03    1.2666491e-02    2.5769670e+01   -2.0899568e-12    9.3241111e-12    1.2515498e+05    7.5025137e-02    8.3700262e-05    1.2060101e-18    2.5335510e-03   -5.1638510e+03    3.6860010e-13   -3.1568344e-21    3.4243165e-18    2.5918618e-06    1.0384603e+02
   1.1611053e+01    5.3726496e+00    5.5635384e-01    8.6167183e+02    0.0000000e+00    4.1798499e-05    8.5225638e+02    1.5700427e+03    8.1243229e+02    4.9000000e+02    4.9000000e+02    4.9000000e+02    9.8790164e+06    1.7657427e+03    8.2597270e+03    1.2666491e-02    2.5872398e+01   -2.0896079e-12    9.3223089e-12    1.2513247e+05    7.4792522e-02    8.7944435e-05    1.1898421e-18    3.8680950e-04   -5.1635420e+03    3.6857074e-13   -3.7389311e-21    3.4147330e-18    2.6930861e-06    1.0339018e+02
   1.1724787e+01    5.0123755e+00    5.5906682e-01    8.8336526e+02    0.0000000e+00    4.1709781e-05    8.5323747e+02    1.6300997e+03    8.1190462e+02    4.9000000e+02    4.9000000e+02    4.9000000e+02    9.8723322e+06    1.7679953e+03    8.3257846e+03    1.2666491e-02    2.6029774e+01   -2.0881996e-12    9.3160650e-12    1.2504781e+05    7.4265502e-02    1.6109034e-04    1.0776383e-18   -4.2329831e-03   -5.1602824e+03    3.6834077e-13   -7.4837559e-21    3.3961617e-18    5.8914634e-06    1.0297580e+02
   1.1801316e+01    4.8009837e+00    5.6005933e-01    8.9538642e+02    0.0000000e+00    4.1634166e-05    8.5391095e+02    1.6811752e+03    8.1158905e+02    4.9000000e+02    4.9000000e+02    4.9000000e+02    9.8652467e+06    1.7680024e+03    8.3654475e+03    1.2666491e-02    2.6136334e+01   -2.0866746e-12    9.3094071e-12    1.2495806e+05    7.3732230e-02    1.8293556e-04    9.8016458e-19    7.0405918e-04   -5.1562598e+03    3.6805573e-13   -8.8750965e-21    3.3765106e-18    6.7984666e-06    1.0262846e+02
   1.1918877e+01    4.6225601e+00    5.6111605e-01    9.1463289e+02    0.0000000e+00    4.1445761e-05    8.5505046e+02    1.7604077e+03    8.1113734e+02    4.9000000e+02    4.9000000e+02    4.9000000e+02    9.8511771e+06    1.7674426e+03    8.4298599e+03    1.2666491e-02    2.6301035e+01   -2.0836669e-12    9.2963912e-12    1.2477985e+05    7.2703312e-02    2.7416805e-04    7.6953392e-19    8.7214086e-05   -5.1479074e+03    3.6747393e-13   -1.2914743e-20    3.3395459e-18    1.0939561e-05    1.0187231e+02
   1.2041633e+01    4.6577017e+00    5.6221210e-01    9.3301917e+02    0.0000000e+00    4.1255889e-05    8.5634967e+02    1.8544870e+03    8.1064531e+02    4.9000000e+02    4.9000000e+02    4.9000000e+02    9.8340837e+06    1.7663082e+03    8.5025658e+03    1.2666491e-02    2.6474407e+01   -2.0800218e-12    9.2804263e-12    1.2456333e+05    7.2038688e-02    3.0588737e-04    6.8823818e-19    2.4982097e-03   -5.1378522e+03    3.6676594e-13   -1.4441323e-20    3.3129782e-18    1.1770907e-05    1.0105689e+02
   1.2126432e+01    4.7902530e+00    5.6359520e-01    9.4841608e+02    0.0000000e+00    4.1148745e-05    8.5737604e+02    1.9090402e+03    8.1028824e+02    4.9000000e+02    4.9000000e+02    4.9000000e+02    9.8219787e+06    1.7659823e+03    8.5616810e+03    1.2666491e-02    2.6595151e+01   -2.0774566e-12    9.2690534e-12    1.2441000e+05    7.1917454e-02    3.1069016e-04    6.9838898e-19    8.0077749e-04   -5.1309599e+03    3.6627700e-13   -1.4687514e-20    3.3068373e-18    1.1058741e-05    1.0053105e+02
   1.2212936e+01    4.9710278e+00    5.6577194e-01    9.6904942e+02    0.0000000e+00    4.0996729e-05    8.5854996e+02    1.9625975e+03    8.0990948e+02    4.9000000e+02    4.9000000e+02    4.9000000e+02    9.8102516e+06    1.7670920e+03    8.6353339e+03    1.2666491e-02    2.6719329e+01   -2.0749528e-12    9.2581200e-12    1.2426146e+05    7.1916027e-02    3.3334039e-04    6.9758503e-19    1.1259713e-03   -5.1245740e+03    3.6582841e-13   -1.5556822e-20    3.3067299e-18    1.1493106e-05    9.9883563e+01
   1.2341526e+01    5.2361576e+00    5.7057934e-01    1.0094032e+03    0.0000000e+00    4.0767020e-05    8.6054829e+02    2.0486067e+03    8.0930519e+02    4.9000000e+02    4.9000000e+02    4.9000000e+02    9.7938335e+06    1.7708964e+03    8.7669920e+03    1.2666491e-02    2.6906136e+01   -2.0715008e-12    9.2424872e-12    1.2405350e+05    7.2062787e-02    3.7988056e-04    6.7160574e-19    8.1684334e-04   -5.1161587e+03    3.6521926e-13   -1.7458497e-20    3.3147797e-18    1.2845647e-05    9.8899345e+01
   1.2431197e+01    5.3512751e+00    5.7474035e-01    1.0376668e+03    0.0000000e+00    4.0710133e-05    8.6205511e+02    2.0834780e+03    8.0885094e+02    4.9000000e+02    4.9000000e+02    4.9000000e+02    9.7826543e+06    1.7737099e+03    8.8681147e+03    1.2666491e-02    2.7038209e+01   -2.0691388e-12    9.2319742e-12    1.2391190e+05    7.2086441e-02    4.1322892e-04    6.3822618e-19   -1.9990780e-03   -5.1108186e+03    3.6483948e-13   -1.8796679e-20    3.3176679e-18    1.3896735e-05    9.8501160e+01
   1.2523173e+01    5.3790268e+00    5.7933446e-01    1.0684232e+03    0.0000000e+00    4.0617715e-05    8.6360382e+02    2.1227621e+03    8.0837891e+02    4.9000000e+02    4.9000000e+02    4.9000000e+02    9.7706385e+06    1.7772696e+03    8.9769628e+03    1.2666491e-02    2.7175369e+01   -2.0665993e-12    9.2205533e-12    1.2375970e+05    7.2002324e-02    4.1878342e-04    6.2630690e-19    2.0126454e-03   -5.1051765e+03    3.6443199e-13   -1.9155886e-20    3.3145161e-18    1.3507501e-05    9.7992131e+01
   1.2616724e+01    5.3229041e+00    5.8391871e-01    1.1018340e+03    0.0000000e+00    4.0475002e-05    8.6525287e+02    2.1833034e+03    8.0780559e+02    4.9000000e+02    4.9000000e+02    4.9000000e+02    9.7574885e+06    1.7808843e+03    9.0919652e+03    1.2666491e-02    2.7316591e+01   -2.0638485e-12    9.2080425e-12    1.2359314e+05    7.1717371e-02    3.9240695e-04    5.6667890e-19   -2.4386264e-03   -5.0988497e+03    3.6397443e-13   -1.8022382e-20    3.3045500e-18    1.1636720e-05    9.7329957e+01
   1.2711986e+01    5.2120275e+00    5.8819793e-01    1.1300390e+03    0.0000000e+00    4.0465280e-05    8.6699471e+02    2.2415384e+03    8.0719383e+02    4.9000000e+02    4.9000000e+02    4.9000000e+02    9.7426758e+06    1.7825881e+03    9.2040498e+03    1.2666491e-02    2.7462258e+01   -2.0607139e-12    9.1940267e-12    1.2340551e+05    7.1275786e-02    4.2998768e-04    5.4266082e-19   -5.5826684e-04   -5.0914123e+03    3.6344132e-13   -1.9965915e-20    3.2854223e-18    1.2711344e-05    9.6977183e+01
   1.2807198e+01    5.0936999e+00    5.9208535e-01    1.1549228e+03    0.0000000e+00    4.0550348e-05    8.6883940e+02    2.2826632e+03    8.0662853e+02    4.9000000e+02    4.9000000e+02    4.9000000e+02    9.7262322e+06    1.7826262e+03    9.3131687e+03    1.2666491e-02    2.7609611e+01   -2.0572330e-12    9.1784514e-12    1.2319723e+05    7.0746476e-02    3.3853299e-04    5.4273199e-19    1.5107623e-03   -5.0828060e+03    3.6282395e-13   -1.6149685e-20    3.2612872e-18    7.8628736e-06    9.6837082e+01
   1.2902307e+01    5.0048588e+00    5.9558388e-01    1.1847060e+03    0.0000000e+00    4.0394584e-05    8.7070317e+02    2.3192106e+03    8.0611590e+02    4.9000000e+02    4.9000000e+02    4.9000000e+02    9.7082972e+06    1.7839641e+03    9.4301190e+03    1.2666491e-02    2.7758566e+01   -2.0534306e-12    9.1616587e-12    1.2297006e+05    7.0046532e-02    3.0107966e-04    5.0970718e-19   -9.2981994e-05   -5.0731752e+03    3.6214353e-13   -1.4719962e-20    3.2308757e-18    5.0671885e-06    9.6092250e+01
   1.3044882e+01    4.9735348e+00    6.0070970e-01    1.2232294e+03    0.0000000e+00    4.0352794e-05    8.7358151e+02    2.3479505e+03    8.0538200e+02    4.9000000e+02    4.9000000e+02    4.9000000e+02    9.6793368e+06    1.7837550e+03    9.5997895e+03    1.2666491e-02    2.7985289e+01   -2.0472958e-12    9.1343509e-12    1.2260323e+05    6.9385676e-02    2.5598306e-04    5.8180100e-19    1.1343082e-03   -5.0574571e+03    3.6102334e-13   -1.3212688e-20    3.1968491e-18    1.7717727e-06    9.5422650e+01
   1.3139950e+01    5.0221799e+00    6.0430257e-01    1.2518371e+03    0.0000000e+00    4.0256658e-05    8.7560469e+02    2.3441594e+03    8.0450013e+02    4.9000000e+02    4.9000000e+02    4.9000000e+02    9.6596238e+06    1.7844161e+03    9.7211319e+03    1.2666491e-02    2.8138777e+01   -2.0431121e-12    9.1158355e-12    1.2235354e+05    6.9146484e-02    2.2379334e-04    6.7475034e-19    1.8813174e-03   -5.0468175e+03    3.6026880e-13   -1.2152989e-20    3.1809282e-18   -8.1876362e-07    9.4799609e+01
   1.3234991e+01    5.1077133e+00    6.0846141e-01    1.2781556e+03    0.0000000e+00    4.0325492e-05    8.7775299e+02    2.3406954e+03    8.0364275e+02    4.9000000e+02    4.9000000e+02    4.9000000e+02    9.6399794e+06    1.7845970e+03    9.8436660e+03    1.2666491e-02    2.8294210e+01   -2.0389587e-12    9.0972867e-12    1.2210471e+05    6.9127362e-02    8.9112870e-05    7.6474339e-19    1.7824605e-03   -5.0363619e+03    3.5952365e-13   -6.1758861e-21    3.1754983e-18   -7.7970903e-06    9.4567929e+01
   1.3330050e+01    5.1983887e+00    6.1273099e-01    1.3106439e+03    0.0000000e+00    4.0145665e-05    8.7991613e+02    2.3446804e+03    8.0272310e+02    4.9000000e+02    4.9000000e+02    4.9000000e+02    9.6204138e+06    1.7871438e+03    9.9787811e+03    1.2666491e-02    2.8451696e+01   -2.0348173e-12    9.0788041e-12    1.2185688e+05    6.9217977e-02   -6.1078781e-05    9.3900424e-19    2.6205922e-03   -5.0261297e+03    3.5879180e-13    1.7246158e-22    3.1709576e-18   -1.5672645e-05    9.3738523e+01
   1.3425209e+01    5.2742967e+00    6.1722078e-01    1.3389646e+03    0.0000000e+00    4.0134318e-05    8.8214172e+02    2.3655468e+03    8.0190662e+02    4.9000000e+02    4.9000000e+02    4.9000000e+02    9.6010140e+06    1.7886947e+03    1.0112037e+04    1.2666491e-02    2.8611505e+01   -2.0307228e-12    9.0605120e-12    1.2161116e+05    6.9162692e-02   -1.2037815e-04    1.0291541e-18    9.7727513e-05   -5.0161481e+03    3.5807984e-13    2.7765086e-21    3.1639564e-18   -1.9231824e-05    9.3330061e+01
   1.3520623e+01    5.3144457e+00    6.2195484e-01    1.3698453e+03    0.0000000e+00    4.0067085e-05    8.8431703e+02    2.3556886e+03    8.0101875e+02    4.9000000e+02    4.9000000e+02    4.9000000e+02    9.5812971e+06    1.7909911e+03    1.0246044e+04    1.2666491e-02    2.8773866e+01   -2.0265543e-12    9.0418898e-12    1.2136141e+05    6.9055770e-02   -2.1840606e-04    1.1739724e-18    5.4670048e-04   -5.0060952e+03    3.5736138e-13    6.9417970e-21    3.1519230e-18   -2.4688130e-05    9.2789491e+01
   1.3616237e+01    5.3157778e+00    6.2666588e-01    1.3978576e+03    0.0000000e+00    4.0080289e-05    8.8648145e+02    2.3415891e+03    8.0043974e+02    4.9000000e+02    4.9000000e+02    4.9000000e+02    9.5611487e+06    1.7925417e+03    1.0374580e+04    1.2666491e-02    2.8938653e+01   -2.0222961e-12    9.0228321e-12    1.2110620e+05    6.8798540e-02   -3.2199081e-04    1.3664240e-18    1.2071580e-03   -4.9958283e+03    3.5662599e-13    1.0933756e-20    3.1304434e-18   -3.0064184e-05    9.2430062e+01
   1.3712250e+01    5.2921319e+00    6.3127057e-01    1.4221914e+03    0.0000000e+00    4.0239497e-05    8.8874314e+02    2.3733676e+03    8.0063404e+02    4.9000000e+02    4.9000000e+02    4.9000000e+02    9.5403191e+06    1.7927845e+03    1.0498552e+04    1.2666491e-02    2.9106163e+01   -2.0178975e-12    9.0031522e-12    1.2084236e+05    6.8591125e-02   -3.1984544e-04    1.5122263e-18    1.8582669e-04   -4.9851236e+03    3.5586044e-13    1.0352056e-20    3.1135948e-18   -3.0543488e-05    9.2424713e+01
   1.3808642e+01    5.2487790e+00    6.3541831e-01    1.4485699e+03    0.0000000e+00    4.0180202e-05    8.9091016e+02    2.3555382e+03    7.9975698e+02    4.9000000e+02    4.9000000e+02    4.9000000e+02    9.5185935e+06    1.7942190e+03    1.0623478e+04    1.2666491e-02    2.9276295e+01   -2.0132980e-12    8.9826490e-12    1.2056718e+05    6.8242446e-02   -4.2604832e-04    1.6052574e-18    6.7683412e-04   -4.9738622e+03    3.5505715e-13    1.5013246e-20    3.0928384e-18   -3.5893395e-05    9.1890634e+01
   1.3905378e+01    5.2047635e+00    6.3926126e-01    1.4764862e+03    0.0000000e+00    4.0024661e-05    8.9302374e+02    2.3372030e+03    7.9884523e+02    4.9000000e+02    4.9000000e+02    4.9000000e+02    9.4960146e+06    1.7960280e+03    1.0748095e+04    1.2666491e-02    2.9448969e+01   -2.0085219e-12    8.9613666e-12    1.2028118e+05    6.7861104e-02   -5.1862318e-04    1.6833006e-18    3.7382999e-04   -4.9620596e+03    3.5421604e-13    1.8925357e-20    3.0710326e-18   -4.1586226e-05    9.1189495e+01
   1.4002630e+01    5.1724839e+00    6.4276553e-01    1.4986382e+03    0.0000000e+00    4.0006558e-05    8.9502410e+02    2.3395084e+03    7.9795641e+02    4.9000000e+02    4.9000000e+02    4.9000000e+02    9.4726305e+06    1.7961548e+03    1.0857347e+04    1.2666491e-02    2.9624493e+01   -2.0035816e-12    8.9392728e-12    1.1998499e+05    6.7430832e-02   -5.3838313e-04    1.7476881e-18   -4.8261932e-04   -4.9497283e+03    3.5333437e-13    1.9560392e-20    3.0478498e-18   -4.3010786e-05    9.0779842e+01
   1.4148051e+01    5.1746490e+00    6.4762422e-01    1.5280037e+03    0.0000000e+00    3.9985705e-05    8.9794391e+02    2.3411544e+03    7.9653984e+02    4.9000000e+02    4.9000000e+02    4.9000000e+02    9.4370246e+06    1.7959789e+03    1.1010745e+04    1.2666491e-02    2.9890104e+01   -1.9960396e-12    8.9057207e-12    1.1953399e+05    6.7087907e-02   -5.6359082e-04    1.8381951e-18    6.3123590e-04   -4.9308437e+03    3.5198924e-13    2.0381003e-20    3.0271765e-18   -4.5030516e-05    9.0163497e+01
   1.4244681e+01    5.2063191e+00    6.5096713e-01    1.5471603e+03    0.0000000e+00    4.0013534e-05    8.9992213e+02    2.3482812e+03    7.9570818e+02    4.9000000e+02    4.9000000e+02    4.9000000e+02    9.4130768e+06    1.7958135e+03    1.1109992e+04    1.2666491e-02    3.0068584e+01   -1.9909657e-12    8.8831730e-12    1.1923065e+05    6.7020733e-02   -6.0043872e-04    1.9291085e-18    5.1340571e-04   -4.9182304e+03    3.5109165e-13    2.1807886e-20    3.0193687e-18   -4.7225776e-05    8.9857590e+01
   1.4342971e+01    5.2411811e+00    6.5417471e-01    1.5655366e+03    0.0000000e+00    3.9953941e-05    9.0183937e+02    2.3317161e+03    7.9499642e+02    4.9000000e+02    4.9000000e+02    4.9000000e+02    9.3886477e+06    1.7962871e+03    1.1208327e+04    1.2666491e-02    3.0251761e+01   -1.9858057e-12    8.8600726e-12    1.1892122e+05    6.7037926e-02   -6.1952993e-04    2.0139358e-18    9.3401436e-04   -4.9054483e+03    3.5017725e-13    2.2433085e-20    3.0158494e-18   -4.8234970e-05    8.9335449e+01
   1.4440823e+01    5.2733272e+00    6.5727955e-01    1.5859319e+03    0.0000000e+00    3.9785106e-05    9.0375315e+02    2.3489142e+03    7.9417735e+02    4.9000000e+02    4.9000000e+02    4.9000000e+02    9.3642274e+06    1.7978152e+03    1.1309955e+04    1.2666491e-02    3.0435708e+01   -1.9806422e-12    8.8370380e-12    1.1861190e+05    6.7027407e-02   -6.3756699e-04    2.1144065e-18    2.8582686e-05   -4.8927141e+03    3.4926862e-13    2.3014904e-20    3.0101983e-18   -4.9129550e-05    8.8587495e+01
   1.4538862e+01    5.2926066e+00    6.6026596e-01    1.6009442e+03    0.0000000e+00    3.9770344e-05    9.0557833e+02    2.3380855e+03    7.9332859e+02    4.9000000e+02    4.9000000e+02    4.9000000e+02    9.3396827e+06    1.7979372e+03    1.1398204e+04    1.2666491e-02    3.0621567e+01   -1.9754514e-12    8.8138721e-12    1.1830101e+05    6.6976717e-02   -6.7704560e-04    2.1949522e-18    2.4810586e-04   -4.8799938e+03    3.4836091e-13    2.4649297e-20    3.0036674e-18   -5.1174251e-05    8.8190334e+01
   1.4637074e+01    5.2987804e+00    6.6312421e-01    1.6157311e+03    0.0000000e+00    3.9732023e-05    9.0736830e+02    2.3390595e+03    7.9221779e+02    4.9000000e+02    4.9000000e+02    4.9000000e+02    9.3148026e+06    1.7981862e+03    1.1484983e+04    1.2666491e-02    3.0809190e+01   -1.9701909e-12    8.7903843e-12    1.1798586e+05    6.6874953e-02   -6.9634556e-04    2.2572417e-18   -4.6171158e-04   -4.8670780e+03    3.4743838e-13    2.5429471e-20    2.9956389e-18   -5.2372740e-05    8.7783110e+01
   1.4737067e+01    5.2933752e+00    6.6591584e-01    1.6269550e+03    0.0000000e+00    3.9813405e-05    9.0921337e+02    2.3266727e+03    7.9236666e+02    4.9000000e+02    4.9000000e+02    4.9000000e+02    9.2892018e+06    1.7974258e+03    1.1565486e+04    1.2666491e-02    3.1001569e+01   -1.9647712e-12    8.7662350e-12    1.1766159e+05    6.6728223e-02   -7.3430212e-04    2.3119681e-18    7.1326697e-04   -4.8537959e+03    3.4649139e-13    2.6945426e-20    2.9859632e-18   -5.4296251e-05    8.7642835e+01
   1.4835287e+01    5.2763602e+00    6.6828316e-01    1.6382419e+03    0.0000000e+00    3.9758290e-05    9.1090986e+02    2.3411546e+03    7.9132622e+02    4.9000000e+02    4.9000000e+02    4.9000000e+02    9.2636761e+06    1.7973803e+03    1.1641709e+04    1.2666491e-02    3.1191815e+01   -1.9593780e-12    8.7421067e-12    1.1733827e+05    6.6477408e-02   -7.3720848e-04    2.3606242e-18    7.1471835e-05   -4.8405055e+03    3.4554073e-13    2.6918734e-20    2.9717673e-18   -5.4394939e-05    8.7194407e+01
   1.4933967e+01    5.2568450e+00    6.7031394e-01    1.6476310e+03    0.0000000e+00    3.9684648e-05    9.1257359e+02    2.3450153e+03    7.9029777e+02    4.9000000e+02    4.9000000e+02    4.9000000e+02    9.2376742e+06    1.7971545e+03    1.1712748e+04    1.2666491e-02    3.1384146e+01   -1.9538794e-12    8.7175717e-12    1.1700892e+05    6.6242367e-02   -7.4452150e-04    2.3823486e-18   -1.5552217e-04   -4.8269288e+03    3.4457166e-13    2.7161298e-20    2.9595905e-18   -5.4790001e-05    8.6691088e+01
   1.5031867e+01    5.2415997e+00    6.7210610e-01    1.6536889e+03    0.0000000e+00    3.9680161e-05    9.1417329e+02    2.3288874e+03    7.8939316e+02    4.9000000e+02    4.9000000e+02    4.9000000e+02    9.2115611e+06    1.7960975e+03    1.1774955e+04    1.2666491e-02    3.1576010e+01   -1.9483556e-12    8.6929318e-12    1.1667815e+05    6.6045156e-02   -7.7875195e-04    2.4027356e-18    2.3144498e-04   -4.8132387e+03    3.4359471e-13    2.8691302e-20    2.9492202e-18   -5.6474896e-05    8.6349643e+01
   1.5131551e+01    5.2368649e+00    6.7375851e-01    1.6591913e+03    0.0000000e+00    3.9655235e-05    9.1573731e+02    2.3275061e+03    7.8849313e+02    4.9000000e+02    4.9000000e+02    4.9000000e+02    9.1846000e+06    1.7950234e+03    1.1834219e+04    1.2666491e-02    3.1772354e+01   -1.9426538e-12    8.6674941e-12    1.1633665e+05    6.5831002e-02   -7.9756542e-04    2.4274273e-18   -2.4408247e-04   -4.7990811e+03    3.4258421e-13    2.9449989e-20    2.9380104e-18   -5.7191802e-05    8.5977496e+01
   1.5229044e+01    5.2482573e+00    6.7547307e-01    1.6624602e+03    0.0000000e+00    3.9759720e-05    9.1735895e+02    2.3253713e+03    7.8775652e+02    4.9000000e+02    4.9000000e+02    4.9000000e+02    9.1583919e+06    1.7931445e+03    1.1887165e+04    1.2666491e-02    3.1965248e+01   -1.9371023e-12    8.6428006e-12    1.1600469e+05    6.5683269e-02   -8.2283103e-04    2.4549363e-18   -1.2486978e-05   -4.7853149e+03    3.4160452e-13    3.0570940e-20    2.9296288e-18   -5.8275385e-05    8.5901458e+01
   1.5327928e+01    5.2605850e+00    6.7686948e-01    1.6682275e+03    0.0000000e+00    3.9607941e-05    9.1881217e+02    2.3405928e+03    7.8719509e+02    4.9000000e+02    4.9000000e+02    4.9000000e+02    9.1312567e+06    1.7931102e+03    1.1942210e+04    1.2666491e-02    3.2161753e+01   -1.9313693e-12    8.6171874e-12    1.1566098e+05    6.5681170e-02   -8.0081565e-04    2.4592254e-18   -1.2818821e-03   -4.7711133e+03    3.4059078e-13    2.9631359e-20    2.9290978e-18   -5.6469495e-05    8.5238767e+01
   1.5427266e+01    5.2732202e+00    6.7805622e-01    1.6721152e+03    0.0000000e+00    3.9522904e-05    9.2020917e+02    2.3291875e+03    7.8663056e+02    4.9000000e+02    4.9000000e+02    4.9000000e+02    9.1039327e+06    1.7922579e+03    1.1989831e+04    1.2666491e-02    3.2360035e+01   -1.9255871e-12    8.5913739e-12    1.1531488e+05    6.5599610e-02   -8.3476122e-04    2.4718292e-18    2.3406766e-04   -4.7568518e+03    3.3957135e-13    3.1148933e-20    2.9244466e-18   -5.7857002e-05    8.4756181e+01
   1.5521163e+01    5.2895813e+00    6.7911419e-01    1.6732027e+03    0.0000000e+00    3.9491258e-05    9.2159029e+02    2.3329799e+03    7.8610515e+02    4.9000000e+02    4.9000000e+02    4.9000000e+02    9.0789016e+06    1.7911717e+03    1.2035877e+04    1.2666491e-02    3.2548120e+01   -1.9202726e-12    8.5679288e-12    1.1499782e+05    6.5340482e-02   -8.3295493e-04    2.4862146e-18    5.3912968e-04   -4.7436708e+03    3.3864149e-13    3.1336491e-20    2.9115027e-18   -5.7030474e-05    8.4424694e+01
   1.5638921e+01    5.3223848e+00    6.8042848e-01    1.6757315e+03    0.0000000e+00    3.9448414e-05    9.2315130e+02    2.3181526e+03    7.8486017e+02    4.9000000e+02    4.9000000e+02    4.9000000e+02    9.0470950e+06    1.7898156e+03    1.2081488e+04    1.2666491e-02    3.2784933e+01   -1.9135822e-12    8.5376539e-12    1.1459495e+05    6.5525633e-02   -8.7634576e-04    2.4796289e-18   -3.5007044e-04   -4.7271286e+03    3.3744441e-13    3.3126789e-20    2.9202160e-18   -5.7840003e-05    8.4033525e+01
   1.5739159e+01    5.3063653e+00    6.8114618e-01    1.6736266e+03    0.0000000e+00    3.9454092e-05    9.2436516e+02    2.3245918e+03    7.8379779e+02    4.9000000e+02    4.9000000e+02    4.9000000e+02    9.0187190e+06    1.7877521e+03    1.2110946e+04    1.2666491e-02    3.2987128e+01   -1.9075613e-12    8.5109981e-12    1.1423552e+05    6.5412452e-02   -9.2399100e-04    2.4867768e-18   -6.7521933e-04   -4.7126413e+03    3.3641783e-13    3.5243131e-20    2.9144446e-18   -5.9040815e-05    8.3762962e+01
   1.5837330e+01    5.2691535e+00    6.8168212e-01    1.6715706e+03    0.0000000e+00    3.9421470e-05    9.2554880e+02    2.3141576e+03    7.8274601e+02    4.9000000e+02    4.9000000e+02    4.9000000e+02    8.9911116e+06    1.7858809e+03    1.2138050e+04    1.2666491e-02    3.3185590e+01   -1.9017148e-12    8.4849762e-12    1.1388583e+05    6.4909810e-02   -9.4403177e-04    2.4916429e-18    5.3453915e-04   -4.6982052e+03    3.3538889e-13    3.6161440e-20    2.8907291e-18   -5.8777403e-05    8.3414845e+01
   1.5935697e+01    5.2393698e+00    6.8195299e-01    1.6688854e+03    0.0000000e+00    3.9341251e-05    9.2670671e+02    2.3107266e+03    7.8153033e+02    4.9000000e+02    4.9000000e+02    4.9000000e+02    8.9631850e+06    1.7841143e+03    1.2162607e+04    1.2666491e-02    3.3384840e+01   -1.8958181e-12    8.4585676e-12    1.1353210e+05    6.4373406e-02   -9.4769815e-04    2.4837782e-18   -4.6007173e-04   -4.6835173e+03    3.3433731e-13    3.6337844e-20    2.8661652e-18   -5.7949695e-05    8.2960351e+01
   1.6035879e+01    5.2248849e+00    6.8203048e-01    1.6636714e+03    0.0000000e+00    3.9324013e-05    9.2783052e+02    2.3151197e+03    7.8098004e+02    4.9000000e+02    4.9000000e+02    4.9000000e+02    8.9345382e+06    1.7815243e+03    1.2180247e+04    1.2666491e-02    3.3588125e+01   -1.8897612e-12    8.4315034e-12    1.1316925e+05    6.4084319e-02   -9.3623271e-04    2.4725792e-18    3.1282397e-04   -4.6684770e+03    3.3326239e-13    3.5762137e-20    2.8532005e-18   -5.6695519e-05    8.2650009e+01
   1.6131177e+01    5.2280584e+00    6.8224813e-01    1.6568040e+03    0.0000000e+00    3.9448380e-05    9.2901708e+02    2.3102183e+03    7.8204065e+02    4.9000000e+02    4.9000000e+02    4.9000000e+02    8.9072791e+06    1.7781982e+03    1.2194429e+04    1.2666491e-02    3.3781745e+01   -1.8839910e-12    8.4058243e-12    1.1282397e+05    6.3944087e-02   -9.4901048e-04    2.4739283e-18   -1.6623414e-04   -4.6541535e+03    3.3224198e-13    3.6324685e-20    2.8464375e-18   -5.6813587e-05    8.2684368e+01
   1.6224635e+01    5.2362606e+00    6.8221715e-01    1.6500201e+03    0.0000000e+00    3.9491993e-05    9.2998996e+02    2.3310823e+03    7.8060795e+02    4.9000000e+02    4.9000000e+02    4.9000000e+02    8.8805558e+06    1.7751869e+03    1.2203122e+04    1.2666491e-02    3.3971795e+01   -1.8783372e-12    8.3806060e-12    1.1248548e+05    6.3820194e-02   -9.6824460e-04    2.4658224e-18    1.4032044e-04   -4.6401546e+03    3.3124282e-13    3.7261541e-20    2.8408110e-18   -5.7410397e-05    8.2538025e+01
   1.6318035e+01    5.2459518e+00    6.8219694e-01    1.6450128e+03    0.0000000e+00    3.9444080e-05    9.3093285e+02    2.3196098e+03    7.7952872e+02    4.9000000e+02    4.9000000e+02    4.9000000e+02    8.8538076e+06    1.7729880e+03    1.2213365e+04    1.2666491e-02    3.4161842e+01   -1.8726795e-12    8.3553757e-12    1.1214667e+05    6.3730283e-02   -9.8718807e-04    2.4599924e-18   -2.2749737e-04   -4.6261779e+03    3.3024566e-13    3.8166520e-20    2.8366918e-18   -5.7647465e-05    8.2183833e+01
   1.6411401e+01    5.2533609e+00    6.8212171e-01    1.6384568e+03    0.0000000e+00    3.9457503e-05    9.3183725e+02    2.3114312e+03    7.7841780e+02    4.9000000e+02    4.9000000e+02    4.9000000e+02    8.8270254e+06    1.7702041e+03    1.2218198e+04    1.2666491e-02    3.4351945e+01   -1.8670174e-12    8.3300714e-12    1.1180744e+05    6.3610318e-02   -1.0159481e-03    2.4499037e-18    3.5762683e-04   -4.6121948e+03    3.2924574e-13    3.9529047e-20    2.8314110e-18   -5.7962059e-05    8.1968951e+01
   1.6504751e+01    5.2563623e+00    6.8203019e-01    1.6329246e+03    0.0000000e+00    3.9422073e-05    9.3269302e+02    2.3059042e+03    7.7727923e+02    4.9000000e+02    4.9000000e+02    4.9000000e+02    8.8001332e+06    1.7677906e+03    1.2222593e+04    1.2666491e-02    3.4542070e+01   -1.8613271e-12    8.3047058e-12    1.1146681e+05    6.3429348e-02   -9.8377970e-04    2.4444226e-18    9.4781535e-05   -4.5981903e+03    3.2824619e-13    3.8074434e-20    2.8231056e-18   -5.5839333e-05    8.1663050e+01
   1.6644714e+01    5.2524508e+00    6.8183881e-01    1.6251597e+03    0.0000000e+00    3.9358699e-05    9.3397056e+02    2.3025012e+03    7.7769936e+02    4.9000000e+02    4.9000000e+02    4.9000000e+02    8.7596031e+06    1.7642521e+03    1.2225982e+04    1.2666491e-02    3.4827241e+01   -1.8527569e-12    8.2664464e-12    1.1095343e+05    6.3104652e-02   -9.6453806e-04    2.4248321e-18   -6.7945892e-05   -4.5770568e+03    3.2673812e-13    3.7317646e-20    2.8087588e-18   -5.4138261e-05    8.1201633e+01
   1.6737992e+01    5.2415654e+00    6.8154697e-01    1.6192346e+03    0.0000000e+00    3.9291718e-05    9.3469906e+02    2.2947404e+03    7.7629569e+02    4.9000000e+02    4.9000000e+02    4.9000000e+02    8.7324584e+06    1.7618104e+03    1.2223416e+04    1.2666491e-02    3.5017233e+01   -1.8470132e-12    8.2408427e-12    1.1060960e+05    6.2860616e-02   -9.3665856e-04    2.4157698e-18    2.4133124e-04   -4.5629098e+03    3.2572901e-13    3.6111945e-20    2.7977049e-18   -5.2275306e-05    8.0826915e+01
   1.6831262e+01    5.2248366e+00    6.8119095e-01    1.6150166e+03    0.0000000e+00    3.9151321e-05    9.3538482e+02    2.2895604e+03    7.7555382e+02    4.9000000e+02    4.9000000e+02    4.9000000e+02    8.7051569e+06    1.7598536e+03    1.2222475e+04    1.2666491e-02    3.5207193e+01   -1.8412363e-12    8.2151017e-12    1.1026379e+05    6.2518110e-02   -9.3364457e-04    2.4121374e-18   -7.7377416e-06   -4.5486910e+03    3.2471518e-13    3.6005110e-20    2.7818491e-18   -5.1669886e-05    8.0330256e+01
   1.6924527e+01    5.2040605e+00    6.8070739e-01    1.6115129e+03    0.0000000e+00    3.8964568e-05    9.3601146e+02    2.3058146e+03    7.7484669e+02    4.9000000e+02    4.9000000e+02    4.9000000e+02    8.6777075e+06    1.7580793e+03    1.2219506e+04    1.2666491e-02    3.5397047e+01   -1.8354327e-12    8.1891773e-12    1.0991610e+05    6.2205099e-02   -9.1772585e-04    2.4027102e-18    2.0272903e-06   -4.5343709e+03    3.2369156e-13    3.5326844e-20    2.7677025e-18   -5.0372187e-05    7.9732700e+01
   1.7017785e+01    5.1858787e+00    6.8023738e-01    1.6017916e+03    0.0000000e+00    3.9085364e-05    9.3670647e+02    2.3003190e+03    7.7507774e+02    4.9000000e+02    4.9000000e+02    4.9000000e+02    8.6500846e+06    1.7537052e+03    1.2203719e+04    1.2666491e-02    3.5586826e+01   -1.8295906e-12    8.1631056e-12    1.0956622e+05    6.1842395e-02   -8.9545825e-04    2.3930527e-18    4.4516952e-06   -4.5199290e+03    3.2265983e-13    3.4373237e-20    2.7513200e-18   -4.8664796e-05    7.9800365e+01
   1.7110986e+01    5.1678609e+00    6.7960230e-01    1.5935738e+03    0.0000000e+00    3.9060911e-05    9.3721545e+02    2.2996310e+03    7.7475474e+02    4.9000000e+02    4.9000000e+02    4.9000000e+02    8.6222615e+06    1.7502713e+03    1.2186635e+04    1.2666491e-02    3.5776184e+01   -1.8237050e-12    8.1368563e-12    1.0921380e+05    6.1527585e-02   -8.8054917e-04    2.3767078e-18   -4.6401494e-05   -4.5053721e+03    3.2162102e-13    3.3816201e-20    2.7373223e-18   -4.7474439e-05    7.9536253e+01
   1.7204156e+01    5.1545757e+00    6.7889833e-01    1.5846131e+03    0.0000000e+00    3.9063605e-05    9.3770311e+02    2.3036804e+03    7.7382393e+02    4.9000000e+02    4.9000000e+02    4.9000000e+02    8.5943052e+06    1.7464886e+03    1.2166833e+04    1.2666491e-02    3.5965191e+01   -1.8177931e-12    8.1104701e-12    1.0885969e+05    6.1215181e-02   -8.6106511e-04    2.3635692e-18    5.4413549e-05   -4.4907268e+03    3.2057541e-13    3.3015324e-20    2.7233292e-18   -4.5912386e-05    7.9338372e+01
   1.7343893e+01    5.1454243e+00    6.7788276e-01    1.5770461e+03    0.0000000e+00    3.8804575e-05    9.3834335e+02    2.2916404e+03    7.7241079e+02    4.9000000e+02    4.9000000e+02    4.9000000e+02    8.5522321e+06    1.7429723e+03    1.2142283e+04    1.2666491e-02    3.6248064e+01   -1.8088939e-12    8.0707688e-12    1.0832677e+05    6.0836209e-02   -8.4255821e-04    2.3485053e-18   -3.9854543e-05   -4.4686863e+03    3.1900222e-13    3.2242721e-20    2.7063223e-18   -4.4148377e-05    7.8450946e+01
   1.7437043e+01    5.1417073e+00    6.7715802e-01    1.5706455e+03    0.0000000e+00    3.8682035e-05    9.3870449e+02    2.2900576e+03    7.7155137e+02    4.9000000e+02    4.9000000e+02    4.9000000e+02    8.5240947e+06    1.7401399e+03    1.2121756e+04    1.2666491e-02    3.6436274e+01   -1.8029414e-12    8.0442244e-12    1.0797037e+05    6.0600042e-02   -8.3077322e-04    2.3363905e-18   -2.2483523e-04   -4.4539883e+03    3.1795476e-13    3.1799922e-20    2.6958352e-18   -4.2937511e-05    7.7996079e+01
   1.7530176e+01    5.1373368e+00    6.7646100e-01    1.5604117e+03    0.0000000e+00    3.8791045e-05    9.3909096e+02    2.2803208e+03    7.7255041e+02    4.9000000e+02    4.9000000e+02    4.9000000e+02    8.4959397e+06    1.7353593e+03    1.2091881e+04    1.2666491e-02    3.6624077e+01   -1.7969860e-12    8.0176559e-12    1.0761374e+05    6.0370907e-02   -8.2931440e-04    2.3280768e-18   -8.4748165e-05   -4.4392902e+03    3.1690575e-13    3.1808072e-20    2.6854196e-18   -4.2131667e-05    7.8050195e+01
   1.7623298e+01    5.1302542e+00    6.7574453e-01    1.5516556e+03    0.0000000e+00    3.8804849e-05    9.3935808e+02    2.2808177e+03    7.7166752e+02    4.9000000e+02    4.9000000e+02    4.9000000e+02    8.4677813e+06    1.7312557e+03    1.2062034e+04    1.2666491e-02    3.6811392e+01   -1.7910297e-12    7.9910744e-12    1.0725707e+05    6.0105176e-02   -8.1812142e-04    2.3172685e-18    1.7036651e-04   -4.4245899e+03    3.1585589e-13    3.1406838e-20    2.6736108e-18   -4.1054549e-05    7.7896129e+01
   1.7716390e+01    5.1209015e+00    6.7502018e-01    1.5449669e+03    0.0000000e+00    3.8722025e-05    9.3959328e+02    2.2821336e+03    7.7051242e+02    4.9000000e+02    4.9000000e+02    4.9000000e+02    8.4395700e+06    1.7278967e+03    1.2033799e+04    1.2666491e-02    3.6998183e+01   -1.7850637e-12    7.9644524e-12    1.0689974e+05    5.9844395e-02   -8.1215815e-04    2.3050964e-18   -8.7631749e-05   -4.4098639e+03    3.1480430e-13    3.1173119e-20    2.6619599e-18   -4.0269964e-05    7.7521356e+01
   1.7809467e+01    5.1080435e+00    6.7425841e-01    1.5393230e+03    0.0000000e+00    3.8587882e-05    9.3978829e+02    2.2797005e+03    7.6940966e+02    4.9000000e+02    4.9000000e+02    4.9000000e+02    8.4112250e+06    1.7248793e+03    1.2005097e+04    1.2666491e-02    3.7184492e+01   -1.7790676e-12    7.9377144e-12    1.0654071e+05    5.9547168e-02   -7.9198675e-04    2.2934499e-18   -4.0878866e-04   -4.3950797e+03    3.1374874e-13    3.0326469e-20    2.6486261e-18   -3.8826116e-05    7.7031960e+01
   1.7902545e+01    5.0917373e+00    6.7346907e-01    1.5324561e+03    0.0000000e+00    3.8504224e-05    9.3992300e+02    2.2768222e+03    7.6865533e+02    4.9000000e+02    4.9000000e+02    4.9000000e+02    8.3827707e+06    1.7213483e+03    1.1972352e+04    1.2666491e-02    3.7370299e+01   -1.7730507e-12    7.9108437e-12    1.0618029e+05    5.9200869e-02   -7.8910352e-04    2.2815221e-18   -9.1906687e-05   -4.3802322e+03    3.1268726e-13    3.0260827e-20    2.6330448e-18   -3.8326666e-05    7.6669228e+01
   1.8042137e+01    5.0666612e+00    6.7207373e-01    1.5158603e+03    0.0000000e+00    3.8676828e-05    9.4018501e+02    2.2689533e+03    7.6884734e+02    4.9000000e+02    4.9000000e+02    4.9000000e+02    8.3398666e+06    1.7132589e+03    1.1911845e+04    1.2666491e-02    3.7647851e+01   -1.7639753e-12    7.8703670e-12    1.0563684e+05    5.8706246e-02   -7.7653096e-04    2.2553761e-18   -2.1198151e-04   -4.3578267e+03    3.1108845e-13    2.9914588e-20    2.6111891e-18   -3.7265293e-05    7.6810159e+01
   1.8135164e+01    5.0485019e+00    6.7113668e-01    1.5080641e+03    0.0000000e+00    3.8642116e-05    9.4020078e+02    2.2625187e+03    7.6791926e+02    4.9000000e+02    4.9000000e+02    4.9000000e+02    8.3111160e+06    1.7089676e+03    1.1871224e+04    1.2666491e-02    3.7832061e+01   -1.7578933e-12    7.8432369e-12    1.0527268e+05    5.8357138e-02   -7.7022822e-04    2.2405723e-18   -7.8901279e-05   -4.3427991e+03    3.1001576e-13    2.9744757e-20    2.5956197e-18   -3.6680171e-05    7.6555136e+01
   1.8228180e+01    5.0320836e+00    6.7014843e-01    1.5033319e+03    0.0000000e+00    3.8467987e-05    9.4017594e+02    2.2556505e+03    7.6687984e+02    4.9000000e+02    4.9000000e+02    4.9000000e+02    8.2822817e+06    1.7058086e+03    1.1837344e+04    1.2666491e-02    3.8015644e+01   -1.7517941e-12    7.8160198e-12    1.0490745e+05    5.7998536e-02   -7.5023897e-04    2.2283333e-18    9.9419531e-05   -4.3277176e+03    3.0893884e-13    2.8936752e-20    2.5795279e-18   -3.5426715e-05    7.6093102e+01
   1.8321190e+01    5.0166526e+00    6.6912862e-01    1.4944306e+03    0.0000000e+00    3.8467364e-05    9.4009474e+02    2.2496603e+03    7.6597196e+02    4.9000000e+02    4.9000000e+02    4.9000000e+02    8.2534173e+06    1.7010407e+03    1.1791426e+04    1.2666491e-02    3.8198601e+01   -1.7456892e-12    7.7887898e-12    1.0454184e+05    5.7656603e-02   -7.3413920e-04    2.2176666e-18   -1.1566880e-04   -4.3126256e+03    3.0786196e-13    2.8273344e-20    2.5640895e-18   -3.4263427e-05    7.5919376e+01
   1.8414194e+01    5.0068753e+00    6.6818588e-01    1.4852150e+03    0.0000000e+00    3.8508977e-05    9.4002955e+02    2.2463154e+03    7.6575776e+02    4.9000000e+02    4.9000000e+02    4.9000000e+02    8.2244290e+06    1.6960658e+03    1.1744541e+04    1.2666491e-02    3.8380833e+01   -1.7395583e-12    7.7614246e-12    1.0417466e+05    5.7304864e-02   -7.2551775e-04    2.2040052e-18    1.3425259e-04   -4.2974591e+03    3.0677950e-13    2.7948091e-20    2.5484435e-18   -3.2383254e-05    7.5852350e+01
   1.8507180e+01    4.9968748e+00    6.6715400e-01    1.4797525e+03    0.0000000e+00    3.8331068e-05    9.3988511e+02    2.2522989e+03    7.6446931e+02    4.9000000e+02    4.9000000e+02    4.9000000e+02    8.1953985e+06    1.6926914e+03    1.1702036e+04    1.2666491e-02    3.8562319e+01   -1.7334169e-12    7.7340405e-12    1.0380694e+05    5.7025942e-02   -7.4692647e-04    2.1887791e-18    3.3062481e-05   -4.2822822e+03    3.0569669e-13    2.9039155e-20    2.5361077e-18   -3.3117885e-05    7.5289203e+01
   1.8600151e+01    4.9871722e+00    6.6616995e-01    1.4710916e+03    0.0000000e+00    3.8312961e-05    9.3969281e+02    2.2477363e+03    7.6313723e+02    4.9000000e+02    4.9000000e+02    4.9000000e+02    8.1663247e+06    1.6880120e+03    1.1652596e+04    1.2666491e-02    3.8743065e+01   -1.7272672e-12    7.7066041e-12    1.0343868e+05    5.6752378e-02   -7.4089057e-04    2.1758654e-18   -5.0163696e-05   -4.2670917e+03    3.0461234e-13    2.8863906e-20    2.5239080e-18   -3.2649995e-05    7.5076346e+01
   1.8739590e+01    4.9699876e+00    6.6468546e-01    1.4626228e+03    0.0000000e+00    3.8111551e-05    9.3935612e+02    2.2367948e+03    7.6135957e+02    4.9000000e+02    4.9000000e+02    4.9000000e+02    8.1226349e+06    1.6822657e+03    1.1582174e+04    1.2666491e-02    3.9012728e+01   -1.7180267e-12    7.6653701e-12    1.0288528e+05    5.6330837e-02   -7.3031875e-04    2.1546360e-18   -1.1808563e-04   -4.2442787e+03    3.0298351e-13    2.8532925e-20    2.5052154e-18   -3.1857446e-05    7.4375182e+01
   1.8832531e+01    4.9565017e+00    6.6370695e-01    1.4571408e+03    0.0000000e+00    3.7972908e-05    9.3908888e+02    2.2316608e+03    7.6029841e+02    4.9000000e+02    4.9000000e+02    4.9000000e+02    8.0935095e+06    1.6784402e+03    1.1534410e+04    1.2666491e-02    3.9191550e+01   -1.7118667e-12    7.6378886e-12    1.0251636e+05    5.6031991e-02   -7.2439673e-04    2.1377314e-18   -1.9370621e-04   -4.2290681e+03    3.0189788e-13    2.8427388e-20    2.4920499e-18   -3.1383559e-05    7.3916214e+01
   1.8925448e+01    4.9437560e+00    6.6264603e-01    1.4489653e+03    0.0000000e+00    3.7972698e-05    9.3884827e+02    2.2359483e+03    7.5987253e+02    4.9000000e+02    4.9000000e+02    4.9000000e+02    8.0643493e+06    1.6733867e+03    1.1481074e+04    1.2666491e-02    3.9369519e+01   -1.7056994e-12    7.6103685e-12    1.0214701e+05    5.5724987e-02   -7.0930309e-04    2.1248713e-18   -4.0816170e-04   -4.2138376e+03    3.0081059e-13    2.7804878e-20    2.4783946e-18   -3.0430699e-05    7.3746499e+01
   1.9018343e+01    4.9281162e+00    6.6166603e-01    1.4412894e+03    0.0000000e+00    3.7920339e-05    9.3849568e+02    2.2250821e+03    7.5888012e+02    4.9000000e+02    4.9000000e+02    4.9000000e+02    8.0351012e+06    1.6687993e+03    1.1426989e+04    1.2666491e-02    3.9546627e+01   -1.6995127e-12    7.5827672e-12    1.0177654e+05    5.5433113e-02   -7.1538865e-04    2.1152483e-18   -2.6997642e-04   -4.1985660e+03    2.9972041e-13    2.8122753e-20    2.4652599e-18   -3.0585551e-05    7.3464032e+01
   1.9111211e+01    4.9123334e+00    6.6069422e-01    1.4368204e+03    0.0000000e+00    3.7699899e-05    9.3809906e+02    2.2156489e+03    7.5764758e+02    4.9000000e+02    4.9000000e+02    4.9000000e+02    8.0058421e+06    1.6655996e+03    1.1377387e+04    1.2666491e-02    3.9722853e+01   -1.6933257e-12    7.5551496e-12    1.0140593e+05    5.5131020e-02   -7.0572683e-04    2.1057729e-18   -2.5777647e-04   -4.1832766e+03    2.9862806e-13    2.7717680e-20    2.4516172e-18   -2.9915613e-05    7.2822383e+01
   1.9204059e+01    4.8959943e+00    6.5968158e-01    1.4334456e+03    0.0000000e+00    3.7529658e-05    9.3764261e+02    2.2187039e+03    7.5611343e+02    4.9000000e+02    4.9000000e+02    4.9000000e+02    7.9764478e+06    1.6617143e+03    1.1323997e+04    1.2666491e-02    3.9898261e+01   -1.6871057e-12    7.5274178e-12    1.0103360e+05    5.4822444e-02   -6.8789729e-04    2.0945658e-18   -2.7752895e-04   -4.1679215e+03    2.9753226e-13    2.6985493e-20    2.4378087e-18   -2.8780424e-05    7.2311411e+01
   1.9343311e+01    4.8763454e+00    6.5813166e-01    1.4236029e+03    0.0000000e+00    3.7479655e-05    9.3702155e+02    2.2024256e+03    7.5477567e+02    4.9000000e+02    4.9000000e+02    4.9000000e+02    7.9324556e+06    1.6541568e+03    1.1236928e+04    1.2666491e-02    4.0159751e+01   -1.6778032e-12    7.4858971e-12    1.0047638e+05    5.4316221e-02   -6.7932785e-04    2.0771879e-18   -4.8626382e-04   -4.1449197e+03    2.9589002e-13    2.6661374e-20    2.4151028e-18   -2.7815292e-05    7.1962230e+01
   1.9436129e+01    4.8637559e+00    6.5712001e-01    1.4218318e+03    0.0000000e+00    3.7268967e-05    9.3648894e+02    2.1964561e+03    7.5411971e+02    4.9000000e+02    4.9000000e+02    4.9000000e+02    7.9030579e+06    1.6504691e+03    1.1181738e+04    1.2666491e-02    4.0332894e+01   -1.6715835e-12    7.4581581e-12    1.0010401e+05    5.4002825e-02   -6.8486007e-04    2.0635485e-18   -2.6491579e-04   -4.1295516e+03    2.9479316e-13    2.6976460e-20    2.4011742e-18   -2.7589686e-05    7.1360736e+01
   1.9528934e+01    4.8513122e+00    6.5611774e-01    1.4152706e+03    0.0000000e+00    3.7222883e-05    9.3591844e+02    2.1911771e+03    7.5323222e+02    4.9000000e+02    4.9000000e+02    4.9000000e+02    7.8736107e+06    1.6454965e+03    1.1120361e+04    1.2666491e-02    4.0505130e+01   -1.6653571e-12    7.4303639e-12    9.9731018e+04    5.3722177e-02   -6.9162310e-04    2.0503568e-18   -3.6206864e-04   -4.1141681e+03    2.9369471e-13    2.7339980e-20    2.3886144e-18   -2.7691970e-05    7.1111046e+01
   1.9621735e+01    4.8388846e+00    6.5510729e-01    1.4101013e+03    0.0000000e+00    3.7137302e-05    9.3531984e+02    2.1810291e+03    7.5186286e+02    4.9000000e+02    4.9000000e+02    4.9000000e+02    7.8441627e+06    1.6407610e+03    1.1058836e+04    1.2666491e-02    4.0676381e+01   -1.6591261e-12    7.4025751e-12    9.9358016e+04    5.3455546e-02   -7.0765566e-04    2.0363239e-18    5.7515844e-05   -4.0987799e+03    2.9259639e-13    2.8162587e-20    2.3768383e-18   -2.8363975e-05    7.0771218e+01
   1.9714515e+01    4.8271108e+00    6.5410277e-01    1.4051805e+03    0.0000000e+00    3.7000685e-05    9.3470439e+02    2.1713150e+03    7.5049613e+02    4.9000000e+02    4.9000000e+02    4.9000000e+02    7.8147384e+06    1.6364991e+03    1.0998872e+04    1.2666491e-02    4.0846644e+01   -1.6529033e-12    7.3748109e-12    9.8985313e+04    5.3180103e-02   -7.0570977e-04    2.0250190e-18   -1.1298608e-04   -4.0834001e+03    2.9149860e-13    2.8100194e-20    2.3644875e-18   -2.8163085e-05    7.0321554e+01
   1.9807276e+01    4.8168704e+00    6.5305808e-01    1.3946921e+03    0.0000000e+00    3.7166154e-05    9.3413526e+02    2.1580155e+03    7.5011727e+02    4.9000000e+02    4.9000000e+02    4.9000000e+02    7.7852984e+06    1.6296912e+03    1.0930018e+04    1.2666491e-02    4.1015939e+01   -1.6466762e-12    7.3470240e-12    9.8612411e+04    5.2898907e-02   -7.0298157e-04    2.0125123e-18   -1.8401070e-04   -4.0680177e+03    2.9039994e-13    2.8010170e-20    2.3518864e-18   -2.8103231e-05    7.0540212e+01
   1.9900018e+01    4.8050507e+00    6.5205884e-01    1.3890269e+03    0.0000000e+00    3.7089840e-05    9.3344506e+02    2.1451175e+03    7.4946709e+02    4.9000000e+02    4.9000000e+02    4.9000000e+02    7.7559002e+06    1.6248655e+03    1.0865785e+04    1.2666491e-02    4.1184125e+01   -1.6404579e-12    7.3192861e-12    9.8240039e+04    5.2623161e-02   -7.2052971e-04    2.0019869e-18   -2.1264752e-04   -4.0526598e+03    2.8930450e-13    2.8829833e-20    2.3394909e-18   -2.8995231e-05    7.0218965e+01
   2.0039102e+01    4.7880765e+00    6.5057722e-01    1.3846650e+03    0.0000000e+00    3.6838050e-05    9.3236972e+02    2.1253244e+03    7.4741278e+02    4.9000000e+02    4.9000000e+02    4.9000000e+02    7.7117968e+06    1.6186159e+03    1.0773005e+04    1.2666491e-02    4.1434522e+01   -1.6311304e-12    7.2776570e-12    9.7681404e+04    5.2235263e-02   -7.3866463e-04    1.9788930e-18   -1.1155599e-04   -4.0296103e+03    2.8765862e-13    2.9764411e-20    2.3225446e-18   -2.9871116e-05    6.9465419e+01
   2.0131807e+01    4.7781357e+00    6.4961922e-01    1.3837865e+03    0.0000000e+00    3.6629340e-05    9.3162361e+02    2.1131083e+03    7.4620542e+02    4.9000000e+02    4.9000000e+02    4.9000000e+02    7.6825113e+06    1.6146993e+03    1.0711578e+04    1.2666491e-02    4.1600228e+01   -1.6249363e-12    7.2500258e-12    9.7310460e+04    5.1984582e-02   -7.4153579e-04    1.9653878e-18   -1.9790095e-04   -4.0143015e+03    2.8656609e-13    2.9968236e-20    2.3114910e-18   -2.9649183e-05    6.8886462e+01
   2.0224497e+01    4.7678263e+00    6.4863967e-01    1.3790529e+03    0.0000000e+00    3.6536284e-05    9.3084635e+02    2.1021369e+03    7.4509905e+02    4.9000000e+02    4.9000000e+02    4.9000000e+02    7.6530779e+06    1.6099045e+03    1.0645747e+04    1.2666491e-02    4.1764914e+01   -1.6187099e-12    7.2222545e-12    9.6937641e+04    5.1731746e-02   -7.3303024e-04    1.9492921e-18   -2.9983501e-04   -3.9989266e+03    2.8546874e-13    2.9697750e-20    2.3004604e-18   -2.9043996e-05    6.8536126e+01
   2.0317172e+01    4.7567808e+00    6.4766195e-01    1.3708579e+03    0.0000000e+00    3.6613571e-05    9.3010784e+02    2.0908010e+03    7.4439384e+02    4.9000000e+02    4.9000000e+02    4.9000000e+02    7.6236679e+06    1.6037015e+03    1.0574826e+04    1.2666491e-02    4.1928527e+01   -1.6124894e-12    7.1944992e-12    9.6565120e+04    5.1475478e-02   -7.2891175e-04    1.9371650e-18   -9.4633142e-05   -3.9835750e+03    2.8437286e-13    2.9549715e-20    2.2891007e-18   -2.8739112e-05    6.8547312e+01
   2.0400578e+01    4.7449194e+00    6.4678125e-01    1.3696056e+03    0.0000000e+00    3.6425406e-05    9.2938858e+02    2.0807315e+03    7.4318420e+02    4.9000000e+02    4.9000000e+02    4.9000000e+02    7.5971401e+06    1.6001773e+03    1.0518916e+04    1.2666491e-02    4.2074904e+01   -1.6068821e-12    7.1694425e-12    9.6229106e+04    5.1231779e-02   -7.3553990e-04    1.9254402e-18   -5.2362879e-04   -3.9697034e+03    2.8338168e-13    2.9873774e-20    2.2783030e-18   -2.9003815e-05    6.8011475e+01
   2.0530306e+01    4.7255081e+00    6.4537050e-01    1.3672636e+03    0.0000000e+00    3.6200164e-05    9.2820283e+02    2.0647201e+03    7.4153032e+02    4.9000000e+02    4.9000000e+02    4.9000000e+02    7.5559311e+06    1.5940698e+03    1.0428253e+04    1.2666491e-02    4.2300986e+01   -1.5981625e-12    7.1305737e-12    9.5707133e+04    5.0832886e-02   -7.5859776e-04    1.9099655e-18   -2.5786234e-04   -3.9481866e+03    2.8184652e-13    3.0963065e-20    2.2605103e-18   -3.0021385e-05    6.7375948e+01
   2.0613691e+01    4.7141788e+00    6.4441889e-01    1.3622699e+03    0.0000000e+00    3.6125015e-05    9.2742511e+02    2.0544050e+03    7.4056980e+02    4.9000000e+02    4.9000000e+02    4.9000000e+02    7.5295273e+06    1.5895892e+03    1.0366941e+04    1.2666491e-02    4.2445249e+01   -1.5925757e-12    7.1056723e-12    9.5372689e+04    5.0590968e-02   -7.6511090e-04    1.9014098e-18   -1.4677840e-04   -3.9343858e+03    2.8086195e-13    3.1267002e-20    2.2496728e-18   -3.0244026e-05    6.7087056e+01
   2.0701992e+01    4.7084683e+00    6.4329329e-01    1.3558057e+03    0.0000000e+00    3.6116043e-05    9.2668385e+02    2.0433460e+03    7.3944879e+02    4.9000000e+02    4.9000000e+02    4.9000000e+02    7.5017417e+06    1.5841113e+03    1.0301297e+04    1.2666491e-02    4.2597174e+01   -1.5866975e-12    7.0794590e-12    9.5020743e+04    5.0346512e-02   -7.7930163e-04    1.8831035e-18   -2.0454012e-04   -3.9198140e+03    2.7982174e-13    3.2002903e-20    2.2391536e-18   -3.0755404e-05    6.6927774e+01
   2.0839864e+01    4.6908025e+00    6.4171818e-01    1.3525999e+03    0.0000000e+00    3.5860169e-05    9.2535176e+02    2.0260996e+03    7.3719774e+02    4.9000000e+02    4.9000000e+02    4.9000000e+02    7.4581086e+06    1.5774749e+03    1.0202753e+04    1.2666491e-02    4.2832304e+01   -1.5774742e-12    7.0382533e-12    9.4468064e+04    5.0007298e-02   -7.8759064e-04    1.8620666e-18   -5.4447649e-04   -3.8970769e+03    2.7819798e-13    3.2477242e-20    2.2243449e-18   -3.1028969e-05    6.6179615e+01
   2.0932495e+01    4.6770009e+00    6.4073779e-01    1.3460124e+03    0.0000000e+00    3.5845690e-05    9.2444938e+02    2.0155197e+03    7.3596124e+02    4.9000000e+02    4.9000000e+02    4.9000000e+02    7.4289009e+06    1.5719465e+03    1.0132642e+04    1.2666491e-02    4.2989006e+01   -1.5712947e-12    7.0106949e-12    9.4098105e+04    4.9734619e-02   -7.9373491e-04    1.8504158e-18   -2.6668041e-04   -3.8818135e+03    2.7710857e-13    3.2766540e-20    2.2122237e-18   -3.1146305e-05    6.6000731e+01
   2.1025116e+01    4.6623143e+00    6.3972591e-01    1.3419483e+03    0.0000000e+00    3.5716246e-05    9.2354049e+02    2.0054713e+03    7.3481551e+02    4.9000000e+02    4.9000000e+02    4.9000000e+02    7.3994348e+06    1.5672616e+03    1.0066206e+04    1.2666491e-02    4.3144611e+01   -1.5650619e-12    6.9828872e-12    9.3724874e+04    4.9420863e-02   -8.0211960e-04    1.8390305e-18   -2.3970229e-04   -3.8664253e+03    2.7600996e-13    3.3146264e-20    2.1981726e-18   -3.1376119e-05    6.5579289e+01
   2.1117722e+01    4.6491062e+00    6.3854857e-01    1.3331172e+03    0.0000000e+00    3.5839492e-05    9.2277414e+02    1.9953989e+03    7.3376888e+02    4.9000000e+02    4.9000000e+02    4.9000000e+02    7.3700889e+06    1.5603296e+03    9.9947709e+03    1.2666491e-02    4.3299161e+01   -1.5588550e-12    6.9551940e-12    9.3353164e+04    4.9074798e-02   -7.9781968e-04    1.8244487e-18   -2.0879720e-04   -3.8510899e+03    2.7491529e-13    3.3017761e-20    2.1828537e-18   -3.1016379e-05    6.5684842e+01
   2.1218996e+01    4.6353240e+00    6.3746962e-01    1.3301338e+03    0.0000000e+00    3.5665453e-05    9.2176082e+02    1.9843420e+03    7.3272064e+02    4.9000000e+02    4.9000000e+02    4.9000000e+02    7.3382212e+06    1.5553773e+03    9.9230670e+03    1.2666491e-02    4.3466921e+01   -1.5521149e-12    6.9251277e-12    9.2949512e+04    4.8767167e-02   -8.1066921e-04    1.8164726e-18   -6.5262705e-04   -3.8344185e+03    2.7372541e-13    3.3562137e-20    2.1689041e-18   -3.1731903e-05    6.5168891e+01
   2.1320339e+01    4.6250495e+00    6.3638899e-01    1.3351265e+03    0.0000000e+00    3.5346699e-05    9.2073398e+02    1.9733574e+03    7.3174840e+02    4.9000000e+02    4.9000000e+02    4.9000000e+02    7.3062985e+06    1.5513952e+03    9.8577057e+03    1.2666491e-02    4.3633579e+01   -1.5453629e-12    6.8949983e-12    9.2545163e+04    4.8507835e-02   -8.1022426e-04    1.8013679e-18   -4.6910870e-04   -3.8177151e+03    2.7253289e-13    3.3558499e-20    2.1575603e-18   -3.1673966e-05    6.4428032e+01
   2.1421709e+01    4.6139107e+00    6.3519442e-01    1.3292498e+03    0.0000000e+00    3.5266754e-05    9.1965971e+02    1.9623072e+03    7.3072454e+02    4.9000000e+02    4.9000000e+02    4.9000000e+02    7.2743472e+06    1.5456409e+03    9.7823944e+03    1.2666491e-02    4.3799158e+01   -1.5386048e-12    6.8648480e-12    9.2140453e+04    4.8252873e-02   -8.2064068e-04    1.7884279e-18   -4.5686088e-04   -3.8010306e+03    2.7134195e-13    3.4021039e-20    2.1462931e-18   -3.2193777e-05    6.4109957e+01
   2.1523171e+01    4.6016904e+00    6.3399457e-01    1.3233795e+03    0.0000000e+00    3.5161943e-05    9.1858220e+02    1.9513826e+03    7.2949252e+02    4.9000000e+02    4.9000000e+02    4.9000000e+02    7.2424116e+06    1.5400750e+03    9.7083238e+03    1.2666491e-02    4.3963623e+01   -1.5318503e-12    6.8347067e-12    9.1735941e+04    4.7981375e-02   -8.1779506e-04    1.7737312e-18   -2.9109616e-04   -3.7843517e+03    2.7015115e-13    3.3906931e-20    2.1344149e-18   -3.2054162e-05    6.3737630e+01
   2.1614514e+01    4.5903294e+00    6.3293162e-01    1.3172320e+03    0.0000000e+00    3.5220988e-05    9.1777606e+02    1.9426077e+03    7.2845604e+02    4.9000000e+02    4.9000000e+02    4.9000000e+02    7.2133186e+06    1.5338309e+03    9.6404463e+03    1.2666491e-02    4.4110642e+01   -1.5256989e-12    6.8072258e-12    9.1367435e+04    4.7721328e-02   -8.1621985e-04    1.7536159e-18   -3.4230771e-05   -3.7691689e+03    2.6906575e-13    3.3950829e-20    2.1233157e-18   -3.1980067e-05    6.3707801e+01
   2.1705856e+01    4.5773094e+00    6.3185637e-01    1.3146735e+03    0.0000000e+00    3.5090411e-05    9.1681514e+02    1.9340860e+03    7.2727717e+02    4.9000000e+02    4.9000000e+02    4.9000000e+02    7.1845439e+06    1.5289274e+03    9.5752350e+03    1.2666491e-02    4.4256637e+01   -1.5196118e-12    6.7800767e-12    9.1002959e+04    4.7428068e-02   -8.1126703e-04    1.7462325e-18    4.0702781e-05   -3.7541095e+03    2.6799091e-13    3.3667736e-20    2.1100282e-18   -3.1696510e-05    6.3309333e+01
   2.1847945e+01    4.5647930e+00    6.3019236e-01    1.3072390e+03    0.0000000e+00    3.4988958e-05    9.1533130e+02    1.9208414e+03    7.2553174e+02    4.9000000e+02    4.9000000e+02    4.9000000e+02    7.1400575e+06    1.5206023e+03    9.4726064e+03    1.2666491e-02    4.4481737e+01   -1.5101990e-12    6.7381263e-12    9.0439474e+04    4.7051209e-02   -7.9871886e-04    1.7274769e-18   -1.8567023e-04   -3.7308296e+03    2.6632988e-13    3.3102129e-20    2.0934369e-18   -3.1013946e-05    6.2900795e+01
   2.1905119e+01    4.5644463e+00    6.2956212e-01    1.3045051e+03    0.0000000e+00    3.4950652e-05    9.1474173e+02    1.9158220e+03    7.2488884e+02    4.9000000e+02    4.9000000e+02    4.9000000e+02    7.1222305e+06    1.5173413e+03    9.4326332e+03    1.2666491e-02    4.4571706e+01   -1.5064297e-12    6.7212934e-12    9.0213668e+04    4.6944577e-02   -7.9318241e-04    1.7174729e-18   -3.8924916e-04   -3.7214587e+03    2.6566065e-13    3.2833946e-20    2.0889200e-18   -3.0716175e-05    6.2726873e+01
   2.2045312e+01    4.5579976e+00    6.2805224e-01    1.3029658e+03    0.0000000e+00    3.4777230e-05    9.1333439e+02    1.9028669e+03    7.2330741e+02    4.9000000e+02    4.9000000e+02    4.9000000e+02    7.0786666e+06    1.5096011e+03    9.3357246e+03    1.2666491e-02    4.4790570e+01   -1.4972176e-12    6.6801693e-12    8.9661866e+04    4.6664773e-02   -7.8047782e-04    1.7004714e-18   -2.1757625e-04   -3.6987696e+03    2.6404067e-13    3.2244876e-20    2.0767689e-18   -2.9961823e-05    6.2180491e+01
   2.2147056e+01    4.5459065e+00    6.2704366e-01    1.3006789e+03    0.0000000e+00    3.4650314e-05    9.1224577e+02    1.8934914e+03    7.2212680e+02    4.9000000e+02    4.9000000e+02    4.9000000e+02    7.0470555e+06    1.5041908e+03    9.2663476e+03    1.2666491e-02    4.4947951e+01   -1.4905286e-12    6.6503680e-12    8.9261464e+04    4.6439765e-02   -7.7666680e-04    1.6854333e-18   -8.4667004e-04   -3.6822775e+03    2.6286436e-13    3.2149900e-20    2.0670191e-18   -2.9937089e-05    6.1790028e+01
   2.2248828e+01    4.5290600e+00    6.2603733e-01    1.3017679e+03    0.0000000e+00    3.4430641e-05    9.1113321e+02    1.8841675e+03    7.2062332e+02    4.9000000e+02    4.9000000e+02    4.9000000e+02    7.0153255e+06    1.4993950e+03    9.1996177e+03    1.2666491e-02    4.5104243e+01   -1.4838183e-12    6.6204115e-12    8.8859557e+04    4.6140633e-02   -7.7605502e-04    1.6717753e-18   -4.9548942e-04   -3.6657437e+03    2.6168367e-13    3.2113818e-20    2.0537701e-18   -2.9930133e-05    6.1234524e+01
   2.2350640e+01    4.5085556e+00    6.2499025e-01    1.2964617e+03    0.0000000e+00    3.4418602e-05    9.1000630e+02    1.8747624e+03    7.1921650e+02    4.9000000e+02    4.9000000e+02    4.9000000e+02    6.9835862e+06    1.4930142e+03    9.1259709e+03    1.2666491e-02    4.5259410e+01   -1.4771050e-12    6.5904558e-12    8.8457531e+04    4.5764126e-02   -7.7699497e-04    1.6599236e-18   -3.0897905e-04   -3.6491669e+03    2.6050023e-13    3.2105113e-20    2.0369163e-18   -2.9938290e-05    6.1061846e+01
   2.2401559e+01    4.4991218e+00    6.2445301e-01    1.2939398e+03    0.0000000e+00    3.4400095e-05    9.0944630e+02    1.8700442e+03    7.1854806e+02    4.9000000e+02    4.9000000e+02    4.9000000e+02    6.9677478e+06    1.4899078e+03    9.0896954e+03    1.2666491e-02    4.5336546e+01   -1.4737552e-12    6.5755067e-12    8.8256915e+04    4.5600130e-02   -7.7870999e-04    1.6541127e-18   -3.0970172e-04   -3.6408797e+03    2.5990855e-13    3.2147584e-20    2.0296026e-18   -3.0012681e-05    6.0948966e+01
   2.2503421e+01    4.4826903e+00    6.2336314e-01    1.2905677e+03    0.0000000e+00    3.4310769e-05    9.0832995e+02    1.8605841e+03    7.1726608e+02    4.9000000e+02    4.9000000e+02    4.9000000e+02    6.9360506e+06    1.4839931e+03    9.0187932e+03    1.2666491e-02    4.5489935e+01   -1.4670510e-12    6.5455960e-12    8.7855421e+04    4.5289715e-02   -7.7599648e-04    1.6438865e-18   -4.2080819e-04   -3.6242976e+03    2.5872488e-13    3.1941585e-20    2.0157042e-18   -2.9967248e-05    6.0614398e+01
   2.2605344e+01    4.4711135e+00    6.2210126e-01    1.2849950e+03    0.0000000e+00    3.4323391e-05    9.0733050e+02    1.8511114e+03    7.1613554e+02    4.9000000e+02    4.9000000e+02    4.9000000e+02    6.9044118e+06    1.4770391e+03    8.9466901e+03    1.2666491e-02    4.5642215e+01   -1.4603593e-12    6.5157375e-12    8.7454669e+04    4.4986808e-02   -7.6793649e-04    1.6303930e-18   -4.6694003e-04   -3.6077412e+03    2.5754295e-13    3.1531047e-20    2.0023689e-18   -2.9668413e-05    6.0467385e+01
   2.2707308e+01    4.4619662e+00    6.2103748e-01    1.2803346e+03    0.0000000e+00    3.4292464e-05    9.0621622e+02    1.8416466e+03    7.1506130e+02    4.9000000e+02    4.9000000e+02    4.9000000e+02    6.8728617e+06    1.4707541e+03    8.8757036e+03    1.2666491e-02    4.5793348e+01   -1.4536863e-12    6.4859598e-12    8.7055040e+04    4.4733573e-02   -7.6545297e-04    1.6186368e-18   -2.8650136e-04   -3.5912285e+03    2.5636406e-13    3.1366431e-20    1.9912018e-18   -2.9632514e-05    6.0250812e+01
   2.2809331e+01    4.4547837e+00    6.2001490e-01    1.2777494e+03    0.0000000e+00    3.4190751e-05    9.0511157e+02    1.8325035e+03    7.1410219e+02    4.9000000e+02    4.9000000e+02    4.9000000e+02    6.8413610e+06    1.4650002e+03    8.8074795e+03    1.2666491e-02    4.5943385e+01   -1.4470238e-12    6.4562393e-12    8.6656037e+04    4.4499002e-02   -7.5974150e-04    1.6000131e-18   -5.8991355e-04   -3.5747649e+03    2.5518899e-13    3.1139086e-20    1.9811896e-18   -2.9604900e-05    5.9889065e+01
   2.2911424e+01    4.4494056e+00    6.1902284e-01    1.2743982e+03    0.0000000e+00    3.4124603e-05    9.0401238e+02    1.8233867e+03    7.1273580e+02    4.9000000e+02    4.9000000e+02    4.9000000e+02    6.8101691e+06    1.4590288e+03    8.7389545e+03    1.2666491e-02    4.6092369e+01   -1.4404265e-12    6.4267896e-12    8.6260945e+04    4.4278850e-02   -7.5753455e-04    1.5894887e-18   -1.9522741e-04   -3.5584492e+03    2.5402361e-13    3.0987780e-20    1.9714617e-18   -2.9828524e-05    5.9603087e+01
   2.3003330e+01    4.4396705e+00    6.1812105e-01    1.2729768e+03    0.0000000e+00    3.4018215e-05    9.0301925e+02    1.8154835e+03    7.1148166e+02    4.9000000e+02    4.9000000e+02    4.9000000e+02    6.7814595e+06    1.4539719e+03    8.6795505e+03    1.2666491e-02    4.6225526e+01   -1.4343546e-12    6.3996853e-12    8.5897294e+04    4.4071794e-02   -7.5260929e-04    1.5769367e-18    6.2433607e-05   -3.5434855e+03    2.5295554e-13    3.0733533e-20    1.9624598e-18   -2.9851136e-05    5.9250380e+01
   2.3146296e+01    4.4230047e+00    6.1666575e-01    1.2717832e+03    0.0000000e+00    3.3884339e-05    9.0149894e+02    1.8043288e+03    7.0966674e+02    4.9000000e+02    4.9000000e+02    4.9000000e+02    6.7374149e+06    1.4457221e+03    8.5866381e+03    1.2666491e-02    4.6430832e+01   -1.4250359e-12    6.3581498e-12    8.5339404e+04    4.3643984e-02   -7.4814850e-04    1.5549981e-18   -2.4985460e-04   -3.5204850e+03    2.5131425e-13    3.0513339e-20    1.9437576e-18   -3.0030828e-05    5.8821532e+01
   2.3212673e+01    4.4188684e+00    6.1602208e-01    1.2735068e+03    0.0000000e+00    3.3737719e-05    9.0077992e+02    1.7991182e+03    7.0890325e+02    4.9000000e+02    4.9000000e+02    4.9000000e+02    6.7172941e+06    1.4426179e+03    8.5463496e+03    1.2666491e-02    4.6525461e+01   -1.4207837e-12    6.3391389e-12    8.5084545e+04    4.3474687e-02   -7.4880885e-04    1.5447013e-18   -5.2179097e-04   -3.5099037e+03    2.5055812e-13    3.0508920e-20    1.9363667e-18   -3.0285123e-05    5.8443704e+01
   2.3309406e+01    4.4174610e+00    6.1515781e-01    1.2732782e+03    0.0000000e+00    3.3600143e-05    8.9971000e+02    1.7915206e+03    7.0781309e+02    4.9000000e+02    4.9000000e+02    4.9000000e+02    6.6878825e+06    1.4376034e+03    8.4854500e+03    1.2666491e-02    4.6662578e+01   -1.4145623e-12    6.3113768e-12    8.4712003e+04    4.3273198e-02   -7.3999624e-04    1.5304478e-18    3.2752397e-05   -3.4945379e+03    2.4946115e-13    3.0105464e-20    1.9277413e-18   -3.0126777e-05    5.8045656e+01
   2.3428218e+01    4.4116418e+00    6.1410448e-01    1.2692223e+03    0.0000000e+00    3.3597001e-05    8.9840686e+02    1.7821334e+03    7.0641595e+02    4.9000000e+02    4.9000000e+02    4.9000000e+02    6.6519893e+06    1.4301842e+03    8.4061371e+03    1.2666491e-02    4.6829560e+01   -1.4069687e-12    6.2775256e-12    8.4257362e+04    4.3040550e-02   -7.1789445e-04    1.5157538e-18   -1.8223952e-04   -3.4758260e+03    2.4812603e-13    2.9054316e-20    1.9176660e-18   -2.9171835e-05    5.7878589e+01
   2.3530595e+01    4.3999869e+00    6.1317015e-01    1.2680369e+03    0.0000000e+00    3.3472945e-05    8.9727603e+02    1.7740475e+03    7.0516456e+02    4.9000000e+02    4.9000000e+02    4.9000000e+02    6.6211799e+06    1.4246948e+03    8.3413738e+03    1.2666491e-02    4.6972133e+01   -1.4004521e-12    6.2484564e-12    8.3867115e+04    4.2797116e-02   -7.0493157e-04    1.5021168e-18   -5.9426043e-04   -3.4597480e+03    2.4697857e-13    2.8432356e-20    1.9070614e-18   -2.8491943e-05    5.7483888e+01
   2.3633021e+01    4.3863990e+00    6.1228163e-01    1.2647960e+03    0.0000000e+00    3.3407533e-05    8.9613951e+02    1.7660848e+03    7.0367060e+02    4.9000000e+02    4.9000000e+02    4.9000000e+02    6.5903067e+06    1.4189178e+03    8.2760482e+03    1.2666491e-02    4.7113682e+01   -1.3939207e-12    6.2193227e-12    8.3476060e+04    4.2495905e-02   -7.0326634e-04    1.4848140e-18   -2.8022262e-04   -3.4436345e+03    2.4582840e-13    2.8369955e-20    1.8939693e-18   -2.8424101e-05    5.7200752e+01
   2.3735477e+01    4.3705320e+00    6.1132477e-01    1.2662078e+03    0.0000000e+00    3.3216681e-05    8.9500043e+02    1.7582286e+03    7.0218332e+02    4.9000000e+02    4.9000000e+02    4.9000000e+02    6.5594052e+06    1.4138424e+03    8.2145798e+03    1.2666491e-02    4.7254195e+01   -1.3873865e-12    6.1901533e-12    8.3084647e+04    4.2152963e-02   -7.0508175e-04    1.4731721e-18   -3.8741739e-04   -3.4275015e+03    2.4467631e-13    2.8376223e-20    1.8786231e-18   -2.8649685e-05    5.6718787e+01
   2.3837975e+01    4.3551570e+00    6.1029251e-01    1.2647204e+03    0.0000000e+00    3.3132767e-05    8.9384359e+02    1.7503939e+03    7.0082080e+02    4.9000000e+02    4.9000000e+02    4.9000000e+02    6.5285705e+06    1.4079594e+03    8.1496679e+03    1.2666491e-02    4.7393682e+01   -1.3808657e-12    6.1610573e-12    8.2694079e+04    4.1828973e-02   -7.0350987e-04    1.4573276e-18   -6.5870910e-04   -3.4113765e+03    2.4352537e-13    2.8278839e-20    1.8643587e-18   -2.8669258e-05    5.6427735e+01
   2.3940522e+01    4.3457250e+00    6.0926470e-01    1.2614103e+03    0.0000000e+00    3.3180397e-05    8.9283217e+02    1.7426211e+03    6.9956013e+02    4.9000000e+02    4.9000000e+02    4.9000000e+02    6.4978186e+06    1.4011457e+03    8.0839449e+03    1.2666491e-02    4.7532126e+01   -1.3743595e-12    6.1320356e-12    8.2304560e+04    4.1538884e-02   -7.0007841e-04    1.4432326e-18   -3.2828512e-04   -3.3952854e+03    2.4237628e-13    2.8116346e-20    1.8516722e-18   -2.8470125e-05    5.6368276e+01
   2.4043113e+01    4.3364839e+00    6.0824880e-01    1.2595603e+03    0.0000000e+00    3.3069267e-05    8.9167392e+02    1.7352830e+03    6.9837741e+02    4.9000000e+02    4.9000000e+02    4.9000000e+02    6.4671347e+06    1.3955452e+03    8.0206049e+03    1.2666491e-02    4.7669516e+01   -1.3678696e-12    6.1030806e-12    8.1915902e+04    4.1290018e-02   -6.9541838e-04    1.4287908e-18   -3.5741320e-04   -3.3792392e+03    2.4123087e-13    2.7883037e-20    1.8408218e-18   -2.8381101e-05    5.6016311e+01
   2.4145742e+01    4.3293052e+00    6.0724870e-01    1.2612893e+03    0.0000000e+00    3.2850102e-05    8.9052402e+02    1.7279437e+03    6.9727128e+02    4.9000000e+02    4.9000000e+02    4.9000000e+02    6.4365868e+06    1.3906682e+03    7.9606393e+03    1.2666491e-02    4.7805906e+01   -1.3614096e-12    6.0742515e-12    8.1528968e+04    4.1063530e-02   -6.9136729e-04    1.4142779e-18   -5.6567096e-04   -3.3632620e+03    2.4009025e-13    2.7664314e-20    1.8309888e-18   -2.8378360e-05    5.5463486e+01
   2.4248374e+01    4.3226714e+00    6.0626996e-01    1.2589659e+03    0.0000000e+00    3.2765144e-05    8.8937320e+02    1.7207028e+03    6.9622406e+02    4.9000000e+02    4.9000000e+02    4.9000000e+02    6.4061910e+06    1.3849506e+03    7.8977580e+03    1.2666491e-02    4.7941261e+01   -1.3549797e-12    6.0455636e-12    8.1143960e+04    4.0845112e-02   -6.8848282e-04    1.4004359e-18   -3.1947609e-04   -3.3473783e+03    2.3895632e-13    2.7531247e-20    1.8215427e-18   -2.8547782e-05    5.5156212e+01
   2.4351087e+01    4.3148022e+00    6.0526975e-01    1.2557406e+03    0.0000000e+00    3.2702812e-05    8.8822644e+02    1.7135457e+03    6.9463159e+02    4.9000000e+02    4.9000000e+02    4.9000000e+02    6.3755659e+06    1.3790902e+03    7.8349312e+03    1.2666491e-02    4.8075642e+01   -1.3485016e-12    6.0166787e-12    8.0756047e+04    4.0631854e-02   -6.8362604e-04    1.3867060e-18   -8.1595483e-04   -3.3314036e+03    2.3781642e-13    2.7301289e-20    1.8123789e-18   -2.8620708e-05    5.4886975e+01
   2.4429414e+01    4.3115404e+00    6.0452832e-01    1.2560542e+03    0.0000000e+00    3.2641187e-05    8.8738794e+02    1.7080883e+03    6.9346584e+02    4.9000000e+02    4.9000000e+02    4.9000000e+02    6.3525338e+06    1.3746566e+03    7.7883952e+03    1.2666491e-02    4.8177487e+01   -1.3436296e-12    5.9949309e-12    8.0464312e+04    4.0459271e-02   -6.7782623e-04    1.3732640e-18    1.2731756e-04   -3.3193302e+03    2.3695406e-13    2.7061054e-20    1.8050397e-18   -2.8507588e-05    5.4672001e+01
   2.4501641e+01    4.3055537e+00    6.0386320e-01    1.2547674e+03    0.0000000e+00    3.2563435e-05    8.8657496e+02    1.7030346e+03    6.9246436e+02    4.9000000e+02    4.9000000e+02    4.9000000e+02    6.3311867e+06    1.3707918e+03    7.7452715e+03    1.2666491e-02    4.8270846e+01   -1.3391166e-12    5.9747635e-12    8.0193918e+04    4.0284051e-02   -6.7361897e-04    1.3612116e-18    1.2330752e-04   -3.3081964e+03    2.3615885e-13    2.6885582e-20    1.7975537e-18   -2.8462498e-05    5.4418621e+01
   2.4643329e+01    4.2991536e+00    6.0255787e-01    1.2523063e+03    0.0000000e+00    3.2444969e-05    8.8500756e+02    1.6932523e+03    6.9081567e+02    4.9000000e+02    4.9000000e+02    4.9000000e+02    6.2901515e+06    1.3630102e+03    7.6610447e+03    1.2666491e-02    4.8452388e+01   -1.3304360e-12    5.9360651e-12    7.9674147e+04    4.0039818e-02   -6.5991114e-04    1.3393183e-18   -6.4765131e-04   -3.2867178e+03    2.3462646e-13    2.6279550e-20    1.7873066e-18   -2.8223322e-05    5.4009801e+01
   2.4746161e+01    4.2949601e+00    6.0161795e-01    1.2527998e+03    0.0000000e+00    3.2285030e-05    8.8386156e+02    1.6862204e+03    6.8979790e+02    4.9000000e+02    4.9000000e+02    4.9000000e+02    6.2603648e+06    1.3579365e+03    7.6031185e+03    1.2666491e-02    4.8582923e+01   -1.3241359e-12    5.9079575e-12    7.9296854e+04    3.9875067e-02   -6.5290673e-04    1.3263687e-18   -7.3702715e-04   -3.2711700e+03    2.3351671e-13    2.5976842e-20    1.7803041e-18   -2.8273511e-05    5.3596736e+01
   2.4849040e+01    4.2874857e+00    6.0078571e-01    1.2515692e+03    0.0000000e+00    3.2145321e-05    8.8274949e+02    1.6791834e+03    6.8890948e+02    4.9000000e+02    4.9000000e+02    4.9000000e+02    6.2306360e+06    1.3530666e+03    7.5467222e+03    1.2666491e-02    4.8712506e+01   -1.3178479e-12    5.8798883e-12    7.8920294e+04    3.9660273e-02   -6.4382079e-04    1.3127614e-18   -2.0843685e-04   -3.2556685e+03    2.3240962e-13    2.5516555e-20    1.7709570e-18   -2.8266681e-05    5.3217991e+01
   2.4900494e+01    4.2806052e+00    6.0030175e-01    1.2514314e+03    0.0000000e+00    3.2055373e-05    8.8216418e+02    1.6756822e+03    6.8849778e+02    4.9000000e+02    4.9000000e+02    4.9000000e+02    6.2157561e+06    1.3505751e+03    7.5173829e+03    1.2666491e-02    4.8776958e+01   -1.3147004e-12    5.8658560e-12    7.8731819e+04    3.9520709e-02   -6.4022135e-04    1.3067891e-18   -6.0927934e-04   -3.2479129e+03    2.3185626e-13    2.5344084e-20    1.7648241e-18   -2.8229384e-05    5.2975847e+01
   2.5003438e+01    4.2660067e+00    5.9936133e-01    1.2485425e+03    0.0000000e+00    3.2015705e-05    8.8100108e+02    1.6688583e+03    6.8774028e+02    4.9000000e+02    4.9000000e+02    4.9000000e+02    6.1861138e+06    1.3446902e+03    7.4564667e+03    1.2666491e-02    4.8905149e+01   -1.3084302e-12    5.8378815e-12    7.8356355e+04    3.9245382e-02   -6.2936747e-04    1.2914162e-18   -2.5775424e-04   -3.2324360e+03    2.3075144e-13    2.4843520e-20    1.7528349e-18   -2.7905635e-05    5.2767254e+01
   2.5106391e+01    4.2523247e+00    5.9840342e-01    1.2486622e+03    0.0000000e+00    3.1841614e-05    8.7983529e+02    1.6623416e+03    6.8703265e+02    4.9000000e+02    4.9000000e+02    4.9000000e+02    6.1565797e+06    1.3397231e+03    7.3991011e+03    1.2666491e-02    4.9032327e+01   -1.3021832e-12    5.8100120e-12    7.7982261e+04    3.8981282e-02   -6.1849734e-04    1.2776378e-18   -3.3193163e-04   -3.2169922e+03    2.2964908e-13    2.4313424e-20    1.7413230e-18   -2.7570262e-05    5.2313941e+01
   2.5209377e+01    4.2407109e+00    5.9743193e-01    1.2455416e+03    0.0000000e+00    3.1766138e-05    8.7867746e+02    1.6559707e+03    6.8642115e+02    4.9000000e+02    4.9000000e+02    4.9000000e+02    6.1270960e+06    1.3341186e+03    7.3396646e+03    1.2666491e-02    4.9158544e+01   -1.2959480e-12    5.7821903e-12    7.7608806e+04    3.8738909e-02   -6.0937940e-04    1.2640625e-18   -5.1586790e-04   -3.2015757e+03    2.2854858e-13    2.3882199e-20    1.7307634e-18   -2.7390813e-05    5.2029089e+01
   2.5312408e+01    4.2323283e+00    5.9645428e-01    1.2432512e+03    0.0000000e+00    3.1659954e-05    8.7752500e+02    1.6496031e+03    6.8587731e+02    4.9000000e+02    4.9000000e+02    4.9000000e+02    6.0977710e+06    1.3287379e+03    7.2816569e+03    1.2666491e-02    4.9283819e+01   -1.2897457e-12    5.7545119e-12    7.7237361e+04    3.8519035e-02   -6.0042634e-04    1.2497921e-18   -5.2840723e-04   -3.1862288e+03    2.2745282e-13    2.3470250e-20    1.7212568e-18   -2.7292538e-05    5.1694711e+01
   2.5415465e+01    4.2257134e+00    5.9544982e-01    1.2424507e+03    0.0000000e+00    3.1544061e-05    8.7639802e+02    1.6432570e+03    6.8493758e+02    4.9000000e+02    4.9000000e+02    4.9000000e+02    6.0685304e+06    1.3232569e+03    7.2242034e+03    1.2666491e-02    4.9408125e+01   -1.2835603e-12    5.7269175e-12    7.6866985e+04    3.8319883e-02   -5.9820905e-04    1.2354926e-18   -3.2525455e-04   -3.1709396e+03    2.2636188e-13    2.3369244e-20    1.7127664e-18   -2.7559176e-05    5.1348280e+01
   2.5518507e+01    4.2194713e+00    5.9452116e-01    1.2427000e+03    0.0000000e+00    3.1381544e-05    8.7524715e+02    1.6369516e+03    6.8383844e+02    4.9000000e+02    4.9000000e+02    4.9000000e+02    6.0394876e+06    1.3182777e+03    7.1688753e+03    1.2666491e-02    4.9531462e+01   -1.2774172e-12    5.6995078e-12    7.6499115e+04    3.8132087e-02   -5.8578597e-04    1.2212688e-18   -3.0276798e-04   -3.1557622e+03    2.2527846e-13    2.2783947e-20    1.7047491e-18   -2.7166829e-05    5.0928209e+01
   2.5621621e+01    4.2140947e+00    5.9360816e-01    1.2394569e+03    0.0000000e+00    3.1347437e-05    8.7410544e+02    1.6306712e+03    6.8287627e+02    4.9000000e+02    4.9000000e+02    4.9000000e+02    6.0105614e+06    1.3125049e+03    7.1107674e+03    1.2666491e-02    4.9653913e+01   -1.2712986e-12    5.6722157e-12    7.6132722e+04    3.7963045e-02   -5.6999125e-04    1.2084501e-18   -2.9255578e-04   -3.1406448e+03    2.2419934e-13    2.2052753e-20    1.6976017e-18   -2.6808038e-05    5.0725255e+01
   2.5724767e+01    4.2057776e+00    5.9270291e-01    1.2411891e+03    0.0000000e+00    3.1134110e-05    8.7297380e+02    1.6244656e+03    6.8207637e+02    4.9000000e+02    4.9000000e+02    4.9000000e+02    5.9813775e+06    1.3079484e+03    7.0583846e+03    1.2666491e-02    4.9775427e+01   -1.2651250e-12    5.6446867e-12    7.5763063e+04    3.7779842e-02   -5.3854905e-04    1.1973257e-18   -5.7000920e-04   -3.1254416e+03    2.2311438e-13    2.0560034e-20    1.6896614e-18   -2.5892069e-05    5.0230358e+01
   2.5817607e+01    4.1995903e+00    5.9190306e-01    1.2383784e+03    0.0000000e+00    3.1086417e-05    8.7194773e+02    1.6188048e+03    6.8149469e+02    4.9000000e+02    4.9000000e+02    4.9000000e+02    5.9559861e+06    1.3029274e+03    7.0068905e+03    1.2666491e-02    4.9884038e+01   -1.2597573e-12    5.6206848e-12    7.5441444e+04    3.7582346e-02   -5.1741999e-04    1.1889003e-18    3.7947065e-04   -3.1121209e+03    2.2216200e-13    1.9539184e-20    1.6809780e-18   -2.5214886e-05    5.0014681e+01
   2.5920808e+01    4.1947486e+00    5.9104401e-01    1.2373584e+03    0.0000000e+00    3.1017636e-05    8.7086483e+02    1.6126243e+03    6.8094735e+02    4.9000000e+02    4.9000000e+02    4.9000000e+02    5.9273236e+06    1.2974392e+03    6.9526569e+03    1.2666491e-02    5.0003822e+01   -1.2536924e-12    5.5936691e-12    7.5078390e+04    3.7420563e-02   -5.0030142e-04    1.1781155e-18   -5.7231672e-04   -3.0971437e+03    2.2109413e-13    1.8739228e-20    1.6740476e-18   -2.4865764e-05    4.9779942e+01
   2.6024022e+01    4.1889261e+00    5.9017481e-01    1.2353550e+03    0.0000000e+00    3.0925173e-05    8.6974537e+02    1.6064411e+03    6.8051268e+02    4.9000000e+02    4.9000000e+02    4.9000000e+02    5.8989437e+06    1.2921866e+03    6.8982435e+03    1.2666491e-02    5.0122702e+01   -1.2476912e-12    5.5668822e-12    7.4718917e+04    3.7257773e-02   -4.8093096e-04    1.1698416e-18   -4.8283396e-04   -3.0823278e+03    2.2003634e-13    1.7823130e-20    1.6669522e-18   -2.4267529e-05    4.9475159e+01
   2.6127260e+01    4.1806887e+00    5.8934171e-01    1.2333878e+03    0.0000000e+00    3.0829069e-05    8.6863524e+02    1.6002941e+03    6.7999908e+02    4.9000000e+02    4.9000000e+02    4.9000000e+02    5.8706769e+06    1.2870301e+03    6.8445168e+03    1.2666491e-02    5.0240688e+01   -1.2417121e-12    5.5401997e-12    7.4360876e+04    3.7061210e-02   -4.6196456e-04    1.1594771e-18   -2.8366820e-04   -3.0675734e+03    2.1898276e-13    1.6908015e-20    1.6583578e-18   -2.3653792e-05    4.9156272e+01
   2.6230536e+01    4.1705494e+00    5.8854493e-01    1.2331455e+03    0.0000000e+00    3.0719022e-05    8.6754516e+02    1.5941752e+03    6.7916666e+02    4.9000000e+02    4.9000000e+02    4.9000000e+02    5.8425076e+06    1.2819626e+03    6.7923794e+03    1.2666491e-02    5.0357794e+01   -1.2357532e-12    5.5136135e-12    7.4004069e+04    3.6844060e-02   -4.4420458e-04    1.1456580e-18   -8.4430365e-05   -3.0528638e+03    2.1793265e-13    1.6135790e-20    1.6490255e-18   -2.2974542e-05    4.8833062e+01
   2.6333842e+01    4.1614383e+00    5.8780102e-01    1.2315989e+03    0.0000000e+00    3.0653595e-05    8.6645716e+02    1.5880591e+03    6.7804414e+02    4.9000000e+02    4.9000000e+02    4.9000000e+02    5.8146235e+06    1.2766769e+03    6.7396048e+03    1.2666491e-02    5.0474044e+01   -1.2298574e-12    5.4872958e-12    7.3650875e+04    3.6634731e-02   -4.3263626e-04    1.1347491e-18   -2.4462237e-04   -3.0382804e+03    2.1689140e-13    1.5593623e-20    1.6398996e-18   -2.2600522e-05    4.8585121e+01
   2.6437195e+01    4.1511137e+00    5.8705381e-01    1.2331369e+03    0.0000000e+00    3.0515525e-05    8.6541033e+02    1.5820434e+03    6.7692317e+02    4.9000000e+02    4.9000000e+02    4.9000000e+02    5.7864941e+06    1.2717669e+03    6.6896004e+03    1.2666491e-02    5.0589455e+01   -1.2239071e-12    5.4607629e-12    7.3294575e+04    3.6443540e-02   -4.3497795e-04    1.1234042e-18   -6.2785756e-04   -3.0235966e+03    2.1584395e-13    1.5691943e-20    1.6316242e-18   -2.3091067e-05    4.8214466e+01
   2.6540592e+01    4.1414766e+00    5.8641700e-01    1.2313076e+03    0.0000000e+00    3.0459773e-05    8.6433134e+02    1.5760479e+03    6.7587551e+02    4.9000000e+02    4.9000000e+02    4.9000000e+02    5.7586526e+06    1.2665631e+03    6.6378013e+03    1.2666491e-02    5.0704054e+01   -1.2180190e-12    5.4344811e-12    7.2941921e+04    3.6258796e-02   -4.2223945e-04    1.1132533e-18   -5.7503952e-04   -3.0090417e+03    2.1480467e-13    1.5089311e-20    1.6236202e-18   -2.2701723e-05    4.7969233e+01
   2.6644019e+01    4.1331649e+00    5.8583732e-01    1.2345039e+03    0.0000000e+00    3.0260288e-05    8.6325328e+02    1.5701227e+03    6.7489643e+02    4.9000000e+02    4.9000000e+02    4.9000000e+02    5.7309232e+06    1.2623064e+03    6.5907194e+03    1.2666491e-02    5.0817811e+01   -1.2121530e-12    5.4083112e-12    7.2590687e+04    3.6091137e-02   -4.1347564e-04    1.1036666e-18   -2.5123951e-04   -2.9945413e+03    2.1376973e-13    1.4684086e-20    1.6163897e-18   -2.2593284e-05    4.7517129e+01
   2.6747469e+01    4.1260528e+00    5.8530298e-01    1.2342246e+03    0.0000000e+00    3.0177434e-05    8.6218440e+02    1.5642327e+03    6.7398499e+02    4.9000000e+02    4.9000000e+02    4.9000000e+02    5.7033511e+06    1.2573832e+03    6.5408787e+03    1.2666491e-02    5.0930789e+01   -1.2063218e-12    5.3822979e-12    7.2241445e+04    3.5935380e-02   -4.0295084e-04    1.0927594e-18   -5.2656207e-04   -2.9801292e+03    2.1274117e-13    1.4195234e-20    1.6097416e-18   -2.2500870e-05    4.7230301e+01
   2.6850938e+01    4.1198928e+00    5.8481581e-01    1.2339875e+03    0.0000000e+00    3.0053801e-05    8.6112341e+02    1.5583732e+03    6.7305266e+02    4.9000000e+02    4.9000000e+02    4.9000000e+02    5.6759374e+06    1.2528693e+03    6.4926414e+03    1.2666491e-02    5.1042935e+01   -1.2005233e-12    5.3564264e-12    7.1894209e+04    3.5798521e-02   -3.8790758e-04    1.0849220e-18   -5.3767988e-04   -2.9657976e+03    2.1171808e-13    1.3489109e-20    1.6038346e-18   -2.2159151e-05    4.6863097e+01
   2.6902691e+01    4.1179493e+00    5.8449386e-01    1.2319996e+03    0.0000000e+00    3.0114468e-05    8.6063608e+02    1.5554513e+03    6.7240639e+02    4.9000000e+02    4.9000000e+02    4.9000000e+02    5.6622691e+06    1.2496688e+03    6.4664168e+03    1.2666491e-02    5.1098719e+01   -1.1976323e-12    5.3435237e-12    7.1721079e+04    3.5727268e-02   -3.8146646e-04    1.0801087e-18   -4.9291765e-04   -2.9586542e+03    2.1120806e-13    1.3182983e-20    1.6007913e-18   -2.2062132e-05    4.6900051e+01
   2.7006222e+01    4.1121080e+00    5.8400187e-01    1.2314434e+03    0.0000000e+00    3.0029144e-05    8.5959039e+02    1.5496332e+03    6.7116017e+02    4.9000000e+02    4.9000000e+02    4.9000000e+02    5.6350141e+06    1.2448696e+03    6.4181315e+03    1.2666491e-02    5.1209653e+01   -1.1918669e-12    5.3178033e-12    7.1375855e+04    3.5599715e-02   -3.6809277e-04    1.0682568e-18   -2.7184975e-04   -2.9444156e+03    2.1019160e-13    1.2611214e-20    1.5955079e-18   -2.1825593e-05    4.6606094e+01
   2.7109795e+01    4.1060352e+00    5.8352130e-01    1.2305627e+03    0.0000000e+00    2.9956937e-05    8.5856506e+02    1.5438369e+03    6.7000611e+02    4.9000000e+02    4.9000000e+02    4.9000000e+02    5.6079021e+06    1.2400337e+03    6.3704457e+03    1.2666491e-02    5.1319814e+01   -1.1861333e-12    5.2922251e-12    7.1032441e+04    3.5461267e-02   -3.5244112e-04    1.0596181e-18   -6.4369662e-04   -2.9302533e+03    2.0918085e-13    1.1873751e-20    1.5895430e-18   -2.1428686e-05    4.6332593e+01
   2.7213400e+01    4.1008560e+00    5.8309197e-01    1.2321861e+03    0.0000000e+00    2.9788627e-05    8.5755758e+02    1.5380861e+03    6.6895451e+02    4.9000000e+02    4.9000000e+02    4.9000000e+02    5.5811160e+06    1.2358429e+03    6.3257413e+03    1.2666491e-02    5.1429202e+01   -1.1804679e-12    5.2669366e-12    7.0693155e+04    3.5325445e-02   -3.3864638e-04    1.0497920e-18   -2.4859682e-04   -2.9162441e+03    2.0818041e-13    1.1235335e-20    1.5837637e-18   -2.1128010e-05    4.5898689e+01
   2.7317048e+01    4.0962245e+00    5.8271851e-01    1.2315037e+03    0.0000000e+00    2.9735562e-05    8.5656088e+02    1.5324332e+03    6.6801767e+02    4.9000000e+02    4.9000000e+02    4.9000000e+02    5.5543431e+06    1.2310023e+03    6.2793874e+03    1.2666491e-02    5.1537862e+01   -1.1748029e-12    5.2416816e-12    7.0354036e+04    3.5212853e-02   -3.2982190e-04    1.0425638e-18   -4.0743739e-04   -2.9022572e+03    2.0718242e-13    1.0798418e-20    1.5789379e-18   -2.1107594e-05    4.5658007e+01
   2.7420728e+01    4.0893153e+00    5.8238777e-01    1.2299275e+03    0.0000000e+00    2.9771510e-05    8.5565451e+02    1.5268545e+03    6.6718335e+02    4.9000000e+02    4.9000000e+02    4.9000000e+02    5.5274927e+06    1.2256465e+03    6.2335580e+03    1.2666491e-02    5.1645775e+01   -1.1691245e-12    5.2163363e-12    7.0013935e+04    3.5069839e-02   -3.1722436e-04    1.0343469e-18   -1.7116401e-04   -2.8882646e+03    2.0618305e-13    1.0229870e-20    1.5727368e-18   -2.0852285e-05    4.5577749e+01
   2.7524436e+01    4.0797696e+00    5.8205504e-01    1.2319504e+03    0.0000000e+00    2.9595821e-05    8.5469092e+02    1.5212373e+03    6.6635316e+02    4.9000000e+02    4.9000000e+02    4.9000000e+02    5.5010536e+06    1.2216878e+03    6.1917152e+03    1.2666491e-02    5.1752940e+01   -1.1635345e-12    5.1913752e-12    6.9679046e+04    3.4883178e-02   -2.9804127e-04    1.0231667e-18   -2.8823009e-04   -2.8744372e+03    2.0519548e-13    9.3492452e-21    1.5646904e-18   -2.0232211e-05    4.5143783e+01
   2.7628194e+01    4.0695858e+00    5.8177760e-01    1.2321918e+03    0.0000000e+00    2.9500308e-05    8.5374181e+02    1.5156852e+03    6.6531474e+02    4.9000000e+02    4.9000000e+02    4.9000000e+02    5.4744127e+06    1.2172615e+03    6.1485419e+03    1.2666491e-02    5.1859446e+01   -1.1578966e-12    5.1662491e-12    6.9341598e+04    3.4722467e-02   -2.8305068e-04    1.0138615e-18   -2.0319568e-04   -2.8605261e+03    2.0420307e-13    8.6541345e-21    1.5577163e-18   -1.9778421e-05    4.4818070e+01
   2.7731985e+01    4.0613157e+00    5.8153268e-01    1.2325729e+03    0.0000000e+00    2.9442027e-05    8.5281866e+02    1.5101283e+03    6.6440691e+02    4.9000000e+02    4.9000000e+02    4.9000000e+02    5.4480730e+06    1.2125934e+03    6.1056478e+03    1.2666491e-02    5.1965237e+01   -1.1523269e-12    5.1413868e-12    6.9007967e+04    3.4574112e-02   -2.6739449e-04    1.0053056e-18   -3.2299252e-04   -2.8467497e+03    2.0321895e-13    7.9386992e-21    1.5513200e-18   -1.9290744e-05    4.4572037e+01
   2.7835823e+01    4.0558304e+00    5.8134548e-01    1.2333584e+03    0.0000000e+00    2.9370680e-05    8.5190196e+02    1.5045836e+03    6.6318561e+02    4.9000000e+02    4.9000000e+02    4.9000000e+02    5.4218557e+06    1.2080687e+03    6.0635358e+03    1.2666491e-02    5.2070336e+01   -1.1467807e-12    5.1166566e-12    6.8675886e+04    3.4453824e-02   -2.4521256e-04    9.9581862e-19   -5.1320000e-04   -2.8330372e+03    2.0224090e-13    6.9502384e-21    1.5462693e-18   -1.8453079e-05    4.4298532e+01
   2.7939706e+01    4.0523490e+00    5.8110099e-01    1.2338756e+03    0.0000000e+00    2.9342361e-05    8.5107674e+02    1.4987899e+03    6.6199957e+02    4.9000000e+02    4.9000000e+02    4.9000000e+02    5.3957894e+06    1.2032264e+03    6.0228388e+03    1.2666491e-02    5.2174765e+01   -1.1412685e-12    5.0920505e-12    6.8345717e+04    3.4325641e-02   -2.3064987e-04    9.8888745e-19   -3.6795860e-04   -2.8194188e+03    2.0126818e-13    6.2790281e-21    1.5407040e-18   -1.8028408e-05    4.4113988e+01
   2.8043627e+01    4.0470739e+00    5.8092566e-01    1.2339254e+03    0.0000000e+00    2.9305601e-05    8.5018312e+02    1.4931725e+03    6.6092752e+02    4.9000000e+02    4.9000000e+02    4.9000000e+02    5.3698350e+06    1.1985359e+03    5.9811052e+03    1.2666491e-02    5.2278535e+01   -1.1357797e-12    5.0675513e-12    6.8016966e+04    3.4207196e-02   -2.1722318e-04    9.8248648e-19   -5.1919196e-04   -2.8058504e+03    2.0029928e-13    5.6582381e-21    1.5356208e-18   -1.7689565e-05    4.3898554e+01
   2.8147593e+01    4.0426481e+00    5.8078015e-01    1.2339249e+03    0.0000000e+00    2.9263252e-05    8.4931773e+02    1.4881818e+03    6.5999020e+02    4.9000000e+02    4.9000000e+02    4.9000000e+02    5.3438849e+06    1.1939849e+03    5.9407136e+03    1.2666491e-02    5.2381639e+01   -1.1302887e-12    5.0430840e-12    6.7688270e+04    3.4100846e-02   -2.0126577e-04    9.7602683e-19   -7.7357748e-04   -2.7923012e+03    1.9933287e-13    4.9277983e-21    1.5310609e-18   -1.7351675e-05    4.3669903e+01
   2.8241170e+01    4.0371020e+00    5.8066894e-01    1.2349531e+03    0.0000000e+00    2.9185024e-05    8.4855092e+02    1.4839591e+03    6.5925456e+02    4.9000000e+02    4.9000000e+02    4.9000000e+02    5.3208717e+06    1.1901136e+03    5.9056452e+03    1.2666491e-02    5.2473864e+01   -1.1254241e-12    5.0213356e-12    6.7396773e+04    3.3986576e-02   -1.8962238e-04    9.6915718e-19   -1.2176057e-04   -2.7802733e+03    1.9847351e-13    4.3937861e-21    1.5261168e-18   -1.7152530e-05    4.3402375e+01
   2.8345201e+01    4.0319438e+00    5.8063480e-01    1.2369208e+03    0.0000000e+00    2.9087652e-05    8.4771154e+02    1.4793326e+03    6.5856758e+02    4.9000000e+02    4.9000000e+02    4.9000000e+02    5.2953147e+06    1.1860211e+03    5.8697127e+03    1.2666491e-02    5.2575754e+01   -1.1200177e-12    4.9972342e-12    6.7073055e+04    3.3869631e-02   -1.7518709e-04    9.6136292e-19   -6.0327995e-04   -2.7669131e+03    1.9752058e-13    3.7503452e-21    1.5211276e-18   -1.6877172e-05    4.3123051e+01
   2.8423247e+01    4.0294838e+00    5.8068338e-01    1.2365661e+03    0.0000000e+00    2.9125621e-05    8.4714451e+02    1.4758469e+03    6.5813920e+02    4.9000000e+02    4.9000000e+02    4.9000000e+02    5.2760238e+06    1.1823507e+03    5.8408150e+03    1.2666491e-02    5.2651809e+01   -1.1159343e-12    4.9790638e-12    6.6828708e+04    3.3783175e-02   -1.6247000e-04    9.5430534e-19   -1.4063607e-03   -2.7568449e+03    1.9680261e-13    3.1641599e-21    1.5174630e-18   -1.6492955e-05    4.3062728e+01
   2.8547267e+01    4.0220144e+00    5.8071257e-01    1.2376654e+03    0.0000000e+00    2.9077824e-05    8.4618679e+02    1.4703670e+03    6.5714650e+02    4.9000000e+02    4.9000000e+02    4.9000000e+02    5.2460890e+06    1.1770750e+03    5.7958127e+03    1.2666491e-02    5.2771907e+01   -1.1096056e-12    4.9507665e-12    6.6449538e+04    3.3640651e-02   -1.4807192e-04    9.4406379e-19    8.9188086e-05   -2.7412095e+03    1.9568469e-13    2.5647800e-21    1.5113993e-18   -1.6189431e-05    4.2798717e+01
   2.8651406e+01    4.0171874e+00    5.8079549e-01    1.2393383e+03    0.0000000e+00    2.8994962e-05    8.4540744e+02    1.4657531e+03    6.5628452e+02    4.9000000e+02    4.9000000e+02    4.9000000e+02    5.2211151e+06    1.1730086e+03    5.7598220e+03    1.2666491e-02    5.2872021e+01   -1.1043225e-12    4.9272142e-12    6.6133207e+04    3.3534116e-02   -1.3680431e-04    9.3708943e-19   -5.5256820e-04   -2.7281344e+03    1.9475194e-13    2.0512562e-21    1.5068499e-18   -1.5982916e-05    4.2495941e+01
   2.8703490e+01    4.0134942e+00    5.8085540e-01    1.2422558e+03    0.0000000e+00    2.8890455e-05    8.4502924e+02    1.4635388e+03    6.5586680e+02    4.9000000e+02    4.9000000e+02    4.9000000e+02    5.2084343e+06    1.1713805e+03    5.7444281e+03    1.2666491e-02    5.2921863e+01   -1.1016392e-12    4.9152605e-12    6.5972586e+04    3.3488558e-02   -1.3155922e-04    9.3382675e-19   -8.0921973e-04   -2.7215270e+03    1.9428093e-13    1.8173689e-21    1.5049040e-18   -1.5909534e-05    4.2270246e+01
   2.8807690e+01    4.0051100e+00    5.8097931e-01    1.2434355e+03    0.0000000e+00    2.8872787e-05    8.4427814e+02    1.4590296e+03    6.5513356e+02    4.9000000e+02    4.9000000e+02    4.9000000e+02    5.1834943e+06    1.1669638e+03    5.7087400e+03    1.2666491e-02    5.3021156e+01   -1.0963651e-12    4.8917055e-12    6.5656683e+04    3.3367778e-02   -1.1765505e-04    9.2903468e-19   -2.4507277e-04   -2.7085043e+03    1.9335058e-13    1.1868175e-21    1.4995760e-18   -1.5475001e-05    4.2085945e+01
   2.8911935e+01    3.9987840e+00    5.8106940e-01    1.2437400e+03    0.0000000e+00    2.8893781e-05    8.4362425e+02    1.4545860e+03    6.5445185e+02    4.9000000e+02    4.9000000e+02    4.9000000e+02    5.1586039e+06    1.1622530e+03    5.6736422e+03    1.2666491e-02    5.3119885e+01   -1.0911022e-12    4.8682127e-12    6.5341409e+04    3.3223282e-02   -1.0517260e-04    9.2073974e-19   -5.0895878e-04   -2.6954986e+03    1.9242179e-13    6.3645393e-22    1.4933250e-18   -1.5100685e-05    4.1940680e+01
   2.9016219e+01    3.9910651e+00    5.8127544e-01    1.2453255e+03    0.0000000e+00    2.8865079e-05    8.4290562e+02    1.4502198e+03    6.5344613e+02    4.9000000e+02    4.9000000e+02    4.9000000e+02    5.1338378e+06    1.1579844e+03    5.6394524e+03    1.2666491e-02    5.3218047e+01   -1.0858636e-12    4.8448424e-12    6.5027710e+04    3.3094929e-02   -9.4993276e-05    9.1254738e-19   -5.3675914e-04   -2.6825525e+03    1.9149774e-13    1.8931656e-22    1.4878011e-18   -1.4878488e-05    4.1731720e+01
   2.9120534e+01    3.9840770e+00    5.8152400e-01    1.2468923e+03    0.0000000e+00    2.8851133e-05    8.4221262e+02    1.4460138e+03    6.5258456e+02    4.9000000e+02    4.9000000e+02    4.9000000e+02    5.1091955e+06    1.1536804e+03    5.6061369e+03    1.2666491e-02    5.3315656e+01   -1.0806511e-12    4.8215915e-12    6.4715579e+04    3.2983067e-02   -8.3675735e-05    9.0538448e-19   -4.7904782e-04   -2.6696730e+03    1.9057845e-13   -2.8727225e-22    1.4829998e-18   -1.4623157e-05    4.1552751e+01
   2.9224886e+01    3.9786881e+00    5.8183080e-01    1.2487585e+03    0.0000000e+00    2.8826318e-05    8.4155257e+02    1.4418274e+03    6.5185898e+02    4.9000000e+02    4.9000000e+02    4.9000000e+02    5.0846950e+06    1.1495167e+03    5.5740241e+03    1.2666491e-02    5.3412728e+01   -1.0754685e-12    4.7984672e-12    6.4405243e+04    3.2890358e-02   -7.0770541e-05    8.9800083e-19   -3.4947821e-04   -2.6568598e+03    1.8966369e-13   -8.4534533e-22    1.4790607e-18   -1.4362032e-05    4.1350551e+01
   2.9329271e+01    3.9756086e+00    5.8221153e-01    1.2502410e+03    0.0000000e+00    2.8834625e-05    8.4091815e+02    1.4376676e+03    6.5128423e+02    4.9000000e+02    4.9000000e+02    4.9000000e+02    5.0603550e+06    1.1452368e+03    5.5421598e+03    1.2666491e-02    5.3509286e+01   -1.0703208e-12    4.7755000e-12    6.4096940e+04    3.2806999e-02   -5.5710877e-05    8.9279288e-19   -4.6313431e-04   -2.6441330e+03    1.8875519e-13   -1.5277738e-21    1.4754837e-18   -1.4006675e-05    4.1194945e+01
   2.9433694e+01    3.9760720e+00    5.8268093e-01    1.2530071e+03    0.0000000e+00    2.8781934e-05    8.4040246e+02    1.4335287e+03    6.5048785e+02    4.9000000e+02    4.9000000e+02    4.9000000e+02    5.0361310e+06    1.1414227e+03    5.5139496e+03    1.2666491e-02    5.3605346e+01   -1.0651971e-12    4.7526488e-12    6.3790108e+04    3.2733421e-02   -3.7149655e-05    8.8795350e-19   -8.0240236e-04   -2.6314784e+03    1.8785178e-13   -2.3755370e-21    1.4723117e-18   -1.3501253e-05    4.0924836e+01
   2.9538164e+01    3.9721419e+00    5.8319074e-01    1.2570012e+03    0.0000000e+00    2.8707022e-05    8.3981208e+02    1.4293933e+03    6.4959910e+02    4.9000000e+02    4.9000000e+02    4.9000000e+02    5.0122020e+06    1.1377540e+03    5.4852833e+03    1.2666491e-02    5.3700972e+01   -1.0601348e-12    4.7300562e-12    6.3487011e+04    3.2661616e-02   -2.0535246e-05    8.8110992e-19   -2.6933821e-04   -2.6189715e+03    1.8695865e-13   -3.1057260e-21    1.4693351e-18   -1.3035455e-05    4.0630612e+01
   2.9642678e+01    3.9653535e+00    5.8368941e-01    1.2599840e+03    0.0000000e+00    2.8669169e-05    8.3923506e+02    1.4253035e+03    6.4885549e+02    4.9000000e+02    4.9000000e+02    4.9000000e+02    4.9882505e+06    1.1338939e+03    5.4568034e+03    1.2666491e-02    5.3796141e+01   -1.0550699e-12    4.7074480e-12    6.3183630e+04    3.2567572e-02   -9.6004186e-06    8.7551745e-19   -2.0365671e-04   -2.6064734e+03    1.8606666e-13   -3.5905869e-21    1.4652745e-18   -1.2777396e-05    4.0404861e+01
   2.9747236e+01    3.9577482e+00    5.8423959e-01    1.2634284e+03    0.0000000e+00    2.8607001e-05    8.3868785e+02    1.4212295e+03    6.4824486e+02    4.9000000e+02    4.9000000e+02    4.9000000e+02    4.9644134e+06    1.1302412e+03    5.4296284e+03    1.2666491e-02    5.3890864e+01   -1.0500284e-12    4.6849471e-12    6.2881697e+04    3.2451438e-02    1.4403498e-06    8.6982668e-19   -1.2218994e-04   -2.5940231e+03    1.8517759e-13   -4.0967861e-21    1.4601691e-18   -1.2533073e-05    4.0134966e+01
   2.9851835e+01    3.9481831e+00    5.8481133e-01    1.2686657e+03    0.0000000e+00    2.8509804e-05    8.3816364e+02    1.4171921e+03    6.4735881e+02    4.9000000e+02    4.9000000e+02    4.9000000e+02    4.9405187e+06    1.1267896e+03    5.4039864e+03    1.2666491e-02    5.3985163e+01   -1.0449738e-12    4.6624070e-12    6.2579036e+04    3.2333799e-02    1.4898194e-05    8.6287342e-19   -3.7599129e-04   -2.5815510e+03    1.8428771e-13   -4.6943670e-21    1.4550729e-18   -1.2116009e-05    3.9817355e+01
   2.9904146e+01    3.9440838e+00    5.8512871e-01    1.2699089e+03    0.0000000e+00    2.8516400e-05    8.3790578e+02    1.4151710e+03    6.4690747e+02    4.9000000e+02    4.9000000e+02    4.9000000e+02    4.9287078e+06    1.1247732e+03    5.3902709e+03    1.2666491e-02    5.4032158e+01   -1.0424756e-12    4.6512609e-12    6.2429433e+04    3.2273399e-02    2.1153862e-05    8.6054233e-19   -3.6814856e-04   -2.5753730e+03    1.8384662e-13   -4.9733904e-21    1.4524105e-18   -1.1895389e-05    3.9740079e+01
   3.0008800e+01    3.9410261e+00    5.8566124e-01    1.2685927e+03    0.0000000e+00    2.8709704e-05    8.3754478e+02    1.4111482e+03    6.4609562e+02    4.9000000e+02    4.9000000e+02    4.9000000e+02    4.9051179e+06    1.1195553e+03    5.3614269e+03    1.2666491e-02    5.4125806e+01   -1.0374870e-12    4.6289972e-12    6.2130631e+04    3.2148218e-02    2.6377649e-05    8.5412133e-19   -5.0953372e-04   -2.5630389e+03    1.8296624e-13   -5.1961513e-21    1.4469427e-18   -1.1849405e-05    3.9849798e+01
   3.0113484e+01    3.9354422e+00    5.8637029e-01    1.2722488e+03    0.0000000e+00    2.8667631e-05    8.3707857e+02    1.4071495e+03    6.4541642e+02    4.9000000e+02    4.9000000e+02    4.9000000e+02    4.8816701e+06    1.1159612e+03    5.3365519e+03    1.2666491e-02    5.4219015e+01   -1.0325265e-12    4.6068707e-12    6.1833630e+04    3.2054500e-02    4.0075594e-05    8.4902734e-19   -4.2414541e-04   -2.5507796e+03    1.8209110e-13   -5.8045301e-21    1.4428677e-18   -1.1455681e-05    3.9601956e+01
   3.0218216e+01    3.9309951e+00    5.8713106e-01    1.2760116e+03    0.0000000e+00    2.8649400e-05    8.3664172e+02    1.4031744e+03    6.4465596e+02    4.9000000e+02    4.9000000e+02    4.9000000e+02    4.8583664e+06    1.1122691e+03    5.3122980e+03    1.2666491e-02    5.4311841e+01   -1.0275985e-12    4.5848792e-12    6.1538454e+04    3.1976557e-02    5.2467183e-05    8.4421023e-19   -6.1758342e-04   -2.5385954e+03    1.8122130e-13   -6.3638779e-21    1.4395045e-18   -1.1182889e-05    3.9398705e+01
   3.0322993e+01    3.9281776e+00    5.8796404e-01    1.2824356e+03    0.0000000e+00    2.8489942e-05    8.3622173e+02    1.3990553e+03    6.4381710e+02    4.9000000e+02    4.9000000e+02    4.9000000e+02    4.8351748e+06    1.1094884e+03    5.2911531e+03    1.2666491e-02    5.4404305e+01   -1.0226913e-12    4.5630045e-12    6.1244697e+04    3.1921622e-02    6.4891999e-05    8.3934499e-19   -6.2575287e-04   -2.5264727e+03    1.8035642e-13   -6.9067908e-21    1.4372295e-18   -1.0847945e-05    3.8962841e+01
   3.0427812e+01    3.9237187e+00    5.8879687e-01    1.2857119e+03    0.0000000e+00    2.8506327e-05    8.3581943e+02    1.3951321e+03    6.4307386e+02    4.9000000e+02    4.9000000e+02    4.9000000e+02    4.8121241e+06    1.1056780e+03    5.2674846e+03    1.2666491e-02    5.4496430e+01   -1.0178170e-12    4.5412414e-12    6.0952726e+04    3.1854014e-02    7.4226847e-05    8.3575049e-19   -4.4212825e-04   -2.5144351e+03    1.7949675e-13   -7.3274037e-21    1.4342864e-18   -1.0612331e-05    3.8808760e+01
   3.0532660e+01    3.9284926e+00    5.9028545e-01    1.2855816e+03    0.0000000e+00    2.8728385e-05    8.3573174e+02    1.3912220e+03    6.4242661e+02    4.9000000e+02    4.9000000e+02    4.9000000e+02    4.7891940e+06    1.1013195e+03    5.2467785e+03    1.2666491e-02    5.4588191e+01   -1.0129678e-12    4.5196027e-12    6.0662282e+04    3.1796556e-02    8.3581605e-05    8.3056131e-19   -5.9139968e-04   -2.5024562e+03    1.7864155e-13   -7.7426326e-21    1.4318677e-18   -1.0289450e-05    3.8919735e+01
   3.0637558e+01    3.9228136e+00    5.9127276e-01    1.2895650e+03    0.0000000e+00    2.8719182e-05    8.3538189e+02    1.3873267e+03    6.4153116e+02    4.9000000e+02    4.9000000e+02    4.9000000e+02    4.7663584e+06    1.0978389e+03    5.2252635e+03    1.2666491e-02    5.4679631e+01   -1.0081370e-12    4.4980513e-12    6.0373036e+04    3.1709007e-02    9.3237054e-05    8.2471246e-19   -4.2495138e-04   -2.4905320e+03    1.7779030e-13   -8.1494026e-21    1.4281239e-18   -1.0040045e-05    3.8715799e+01
   3.0742498e+01    3.9167261e+00    5.9228631e-01    1.2950796e+03    0.0000000e+00    2.8660262e-05    8.3505847e+02    1.3834496e+03    6.4072466e+02    4.9000000e+02    4.9000000e+02    4.9000000e+02    4.7436782e+06    1.0946437e+03    5.2053645e+03    1.2666491e-02    5.4770754e+01   -1.0033406e-12    4.4766492e-12    6.0085757e+04    3.1622056e-02    1.0204666e-04    8.1963814e-19   -6.1879567e-04   -2.4786799e+03    1.7694438e-13   -8.5427593e-21    1.4243146e-18   -9.8098389e-06    3.8438334e+01
   3.0847476e+01    3.9118064e+00    5.9332413e-01    1.2996580e+03    0.0000000e+00    2.8640540e-05    8.3475593e+02    1.3795753e+03    6.3970380e+02    4.9000000e+02    4.9000000e+02    4.9000000e+02    4.7212414e+06    1.0912566e+03    5.1853319e+03    1.2666491e-02    5.4861561e+01   -9.9859530e-13    4.4554685e-12    5.9801562e+04    3.1534099e-02    1.1009043e-04    8.1526106e-19   -3.4723217e-04   -2.4669454e+03    1.7610636e-13   -8.8915708e-21    1.4204669e-18   -9.6138933e-06    3.8219983e+01
   3.0952505e+01    3.9049741e+00    5.9442297e-01    1.3069658e+03    0.0000000e+00    2.8517890e-05    8.3448289e+02    1.3757119e+03    6.3876022e+02    4.9000000e+02    4.9000000e+02    4.9000000e+02    4.6986269e+06    1.0885473e+03    5.1691184e+03    1.2666491e-02    5.4952099e+01   -9.9381059e-13    4.4341387e-12    5.9515115e+04    3.1457514e-02    1.1826646e-04    8.1054846e-19   -5.6522696e-04   -2.4551447e+03    1.7526451e-13   -9.2205902e-21    1.4171860e-18   -9.4071153e-06    3.7878420e+01
   3.1005029e+01    3.9048837e+00    5.9511320e-01    1.3074889e+03    0.0000000e+00    2.8636686e-05    8.3445824e+02    1.3738104e+03    6.3832933e+02    4.9000000e+02    4.9000000e+02    4.9000000e+02    4.6874554e+06    1.0862719e+03    5.1592304e+03    1.2666491e-02    5.4997265e+01   -9.9144791e-13    4.4235910e-12    5.9373611e+04    3.1418683e-02    1.2298886e-04    8.0764415e-19   -2.9343208e-04   -2.4493053e+03    1.7484779e-13   -9.4273445e-21    1.4155138e-18   -9.1830887e-06    3.7950224e+01
   3.1110105e+01    3.8980064e+00    5.9623358e-01    1.3132728e+03    0.0000000e+00    2.8594077e-05    8.3420595e+02    1.3700221e+03    6.3755221e+02    4.9000000e+02    4.9000000e+02    4.9000000e+02    4.6651406e+06    1.0830965e+03    5.1412226e+03    1.2666491e-02    5.5087364e+01   -9.8672793e-13    4.4025326e-12    5.9090961e+04    3.1325024e-02    1.2988864e-04    8.0441525e-19   -3.5180429e-04   -2.4376446e+03    1.7401531e-13   -9.7488792e-21    1.4113452e-18   -8.9104135e-06    3.7699142e+01
   3.1215223e+01    3.8915488e+00    5.9736407e-01    1.3187187e+03    0.0000000e+00    2.8557444e-05    8.3396628e+02    1.3662508e+03    6.3659891e+02    4.9000000e+02    4.9000000e+02    4.9000000e+02    4.6429487e+06    1.0798783e+03    5.1232921e+03    1.2666491e-02    5.5177193e+01   -9.8203333e-13    4.3815903e-12    5.8809867e+04    3.1241484e-02    1.3432418e-04    7.9923833e-19   -1.9611217e-04   -2.4260439e+03    1.7318724e-13   -9.9273342e-21    1.4077379e-18   -8.8272143e-06    3.7453364e+01
   3.1320380e+01    3.8862123e+00    5.9851198e-01    1.3237553e+03    0.0000000e+00    2.8539105e-05    8.3375336e+02    1.3625014e+03    6.3564018e+02    4.9000000e+02    4.9000000e+02    4.9000000e+02    4.6208951e+06    1.0765880e+03    5.1057654e+03    1.2666491e-02    5.5266750e+01   -9.7736955e-13    4.3607777e-12    5.8530525e+04    3.1168180e-02    1.3617119e-04    7.9512797e-19   -2.6951179e-04   -2.4145136e+03    1.7236408e-13   -1.0000957e-20    1.4045496e-18   -8.8383639e-06    3.7235904e+01
   3.1425577e+01    3.8817101e+00    5.9971695e-01    1.3287476e+03    0.0000000e+00    2.8546165e-05    8.3357495e+02    1.3587739e+03    6.3480901e+02    4.9000000e+02    4.9000000e+02    4.9000000e+02    4.5989336e+06    1.0732230e+03    5.0888603e+03    1.2666491e-02    5.5356043e+01   -9.7272485e-13    4.3400550e-12    5.8252351e+04    3.1110143e-02    1.3890313e-04    7.9242801e-19   -5.0699793e-04   -2.4030377e+03    1.7154495e-13   -1.0107302e-20    1.4020357e-18   -8.8639511e-06    3.7055474e+01
   3.1530826e+01    3.8813293e+00    6.0096184e-01    1.3312022e+03    0.0000000e+00    2.8701440e-05    8.3349844e+02    1.3550501e+03    6.3397007e+02    4.9000000e+02    4.9000000e+02    4.9000000e+02    4.5772642e+06    1.0690133e+03    5.0709908e+03    1.2666491e-02    5.5445100e+01   -9.6814241e-13    4.3195948e-12    5.7977875e+04    3.1049187e-02    1.6475495e-04    7.8861701e-19   -3.1412603e-04   -2.3916965e+03    1.7073503e-13   -1.1344159e-20    1.3993728e-18   -7.8648943e-06    3.7093059e+01
   3.1636127e+01    3.8766680e+00    6.0227367e-01    1.3383616e+03    0.0000000e+00    2.8623202e-05    8.3336714e+02    1.3513796e+03    6.3290958e+02    4.9000000e+02    4.9000000e+02    4.9000000e+02    4.5553826e+06    1.0662586e+03    5.0572073e+03    1.2666491e-02    5.5533900e+01   -9.6351208e-13    4.2989694e-12    5.7700712e+04    3.1001271e-02    1.5998385e-04    7.8592097e-19   -7.3903368e-04   -2.3802905e+03    1.6992203e-13   -1.1095585e-20    1.3973140e-18   -8.3362913e-06    3.6787512e+01
   3.1741483e+01    3.8705833e+00    6.0358960e-01    1.3445576e+03    0.0000000e+00    2.8568607e-05    8.3325021e+02    1.3477012e+03    6.3200407e+02    4.9000000e+02    4.9000000e+02    4.9000000e+02    4.5339640e+06    1.0633988e+03    5.0433997e+03    1.2666491e-02    5.5622507e+01   -9.5898436e-13    4.2787246e-12    5.7429413e+04    3.0927351e-02    1.5847423e-04    7.8186992e-19   -3.9642617e-05   -2.3690922e+03    1.6912125e-13   -1.1015384e-20    1.3940833e-18   -8.4357022e-06    3.6517098e+01
   3.1846907e+01    3.8644160e+00    6.0494322e-01    1.3513451e+03    0.0000000e+00    2.8508685e-05    8.3315808e+02    1.3440558e+03    6.3102553e+02    4.9000000e+02    4.9000000e+02    4.9000000e+02    4.5124751e+06    1.0605784e+03    5.0303437e+03    1.2666491e-02    5.5710937e+01   -9.5443783e-13    4.2584678e-12    5.7157225e+04    3.0855900e-02    1.6037456e-04    7.7686506e-19   -5.8514400e-04   -2.3578687e+03    1.6832085e-13   -1.1071478e-20    1.3910320e-18   -8.4101050e-06    3.6238691e+01
   3.1952370e+01    3.8572174e+00    6.0633614e-01    1.3571332e+03    0.0000000e+00    2.8507118e-05    8.3309211e+02    1.3404343e+03    6.2965423e+02    4.9000000e+02    4.9000000e+02    4.9000000e+02    4.4911162e+06    1.0574588e+03    5.0167891e+03    1.2666491e-02    5.5799171e+01   -9.4991998e-13    4.2383066e-12    5.6886683e+04    3.0784322e-02    1.6193441e-04    7.7423323e-19   -3.6341320e-04   -2.3467123e+03    1.6752434e-13   -1.1133400e-20    1.3878536e-18   -8.3468961e-06    3.6038152e+01
   3.2005127e+01    3.8531688e+00    6.0703101e-01    1.3600153e+03    0.0000000e+00    2.8506420e-05    8.3306879e+02    1.3386299e+03    6.2901189e+02    4.9000000e+02    4.9000000e+02    4.9000000e+02    4.4804647e+06    1.0558956e+03    5.0101908e+03    1.2666491e-02    5.5843223e+01   -9.4766767e-13    4.2282535e-12    5.6751766e+04    3.0745154e-02    1.6267709e-04    7.7180022e-19   -5.9033251e-04   -2.3411502e+03    1.6712724e-13   -1.1150126e-20    1.3861734e-18   -8.3259914e-06    3.5937502e+01
   3.2110669e+01    3.8481217e+00    6.0846042e-01    1.3629051e+03    0.0000000e+00    2.8660243e-05    8.3313448e+02    1.3350371e+03    6.2786501e+02    4.9000000e+02    4.9000000e+02    4.9000000e+02    4.4592523e+06    1.0519427e+03    4.9960792e+03    1.2666491e-02    5.5931170e+01   -9.4318084e-13    4.2082353e-12    5.6483078e+04    3.0656480e-02    1.6215160e-04    7.6862040e-19   -5.2783800e-04   -2.3300658e+03    1.6633617e-13   -1.1114882e-20    1.3822355e-18   -8.3725285e-06    3.5947048e+01
   3.2216213e+01    3.8387960e+00    6.0990575e-01    1.3696959e+03    0.0000000e+00    2.8619104e-05    8.3314394e+02    1.3314825e+03    6.2691592e+02    4.9000000e+02    4.9000000e+02    4.9000000e+02    4.4379773e+06    1.0490907e+03    4.9847828e+03    1.2666491e-02    5.6018901e+01   -9.3867971e-13    4.1881625e-12    5.6213599e+04    3.0567344e-02    1.6048827e-04    7.6415558e-19   -5.1515290e-04   -2.3189650e+03    1.6554392e-13   -1.0996078e-20    1.3783523e-18   -8.4945052e-06    3.5682945e+01
   3.2321769e+01    3.8335024e+00    6.1137235e-01    1.3752083e+03    0.0000000e+00    2.8639245e-05    8.3316680e+02    1.3279002e+03    6.2617767e+02    4.9000000e+02    4.9000000e+02    4.9000000e+02    4.4173456e+06    1.0459291e+03    4.9727862e+03    1.2666491e-02    5.6106437e+01   -9.3431989e-13    4.1686610e-12    5.5952268e+04    3.0479567e-02    1.5775784e-04    7.5940321e-19   -5.9303509e-05   -2.3081393e+03    1.6476968e-13   -1.0870780e-20    1.3745359e-18   -8.5634429e-06    3.5510658e+01
   3.2427373e+01    3.8295306e+00    6.1292150e-01    1.3814888e+03    0.0000000e+00    2.8626367e-05    8.3323108e+02    1.3241348e+03    6.2565444e+02    4.9000000e+02    4.9000000e+02    4.9000000e+02    4.3961681e+06    1.0430544e+03    4.9626575e+03    1.2666491e-02    5.6193818e+01   -9.2983520e-13    4.1487308e-12    5.5684023e+04    3.0445083e-02    1.5955235e-04    7.5693167e-19   -1.0937713e-03   -2.2970882e+03    1.6398320e-13   -1.0925742e-20    1.3730653e-18   -8.6294529e-06    3.5286987e+01
   3.2533032e+01    3.8233538e+00    6.1452096e-01    1.3877505e+03    0.0000000e+00    2.8642933e-05    8.3332448e+02    1.3201500e+03    6.2507296e+02    4.9000000e+02    4.9000000e+02    4.9000000e+02    4.3754600e+06    1.0400276e+03    4.9526329e+03    1.2666491e-02    5.6281076e+01   -9.2545809e-13    4.1291577e-12    5.5421724e+04    3.0400770e-02    1.6104263e-04    7.5548647e-19   -4.0022643e-04   -2.2862697e+03    1.6320963e-13   -1.0981670e-20    1.3711032e-18   -8.5342135e-06    3.5107947e+01
   3.2638688e+01    3.8205972e+00    6.1622278e-01    1.3941038e+03    0.0000000e+00    2.8693141e-05    8.3351526e+02    1.3164175e+03    6.2381378e+02    4.9000000e+02    4.9000000e+02    4.9000000e+02    4.3548156e+06    1.0369002e+03    4.9436597e+03    1.2666491e-02    5.6368156e+01   -9.2109187e-13    4.1096738e-12    5.5160232e+04    3.0333696e-02    1.5951280e-04    7.4898537e-19   -4.3698154e-04   -2.2754842e+03    1.6243927e-13   -1.0856387e-20    1.3683128e-18   -8.6008852e-06    3.4965608e+01
   3.2744352e+01    3.8140945e+00    6.1790157e-01    1.4012855e+03    0.0000000e+00    2.8669294e-05    8.3366407e+02    1.3129009e+03    6.2272569e+02    4.9000000e+02    4.9000000e+02    4.9000000e+02    4.3342421e+06    1.0341898e+03    4.9355113e+03    1.2666491e-02    5.6455098e+01   -9.1673973e-13    4.0902622e-12    5.4899639e+04    3.0265263e-02    1.5507671e-04    7.4512835e-19   -4.3484927e-04   -2.2647375e+03    1.6167237e-13   -1.0633801e-20    1.3653313e-18   -8.7918905e-06    3.4719665e+01
   3.2849050e+01    3.8079155e+00    6.1955197e-01    1.4080143e+03    0.0000000e+00    2.8637564e-05    8.3383535e+02    1.3094352e+03    6.2185730e+02    4.9000000e+02    4.9000000e+02    4.9000000e+02    4.3141724e+06    1.0315797e+03    4.9280392e+03    1.2666491e-02    5.6541114e+01   -9.1249729e-13    4.0712995e-12    5.4645425e+04    3.0189868e-02    1.5113580e-04    7.4263157e-19   -1.2730950e-04   -2.2542352e+03    1.6092172e-13   -1.0457810e-20    1.3619639e-18   -8.8556764e-06    3.4460970e+01
   3.2901932e+01    3.8032483e+00    6.2039228e-01    1.4116551e+03    0.0000000e+00    2.8615604e-05    8.3393261e+02    1.3077226e+03    6.2152172e+02    4.9000000e+02    4.9000000e+02    4.9000000e+02    4.3036722e+06    1.0303101e+03    4.9247714e+03    1.2666491e-02    5.6584514e+01   -9.1027267e-13    4.0614376e-12    5.4512425e+04    3.0155589e-02    1.4927759e-04    7.4209277e-19   -1.1391320e-03   -2.2487738e+03    1.6053371e-13   -1.0355813e-20    1.3604129e-18   -8.9675765e-06    3.4323341e+01
   3.3007723e+01    3.7967468e+00    6.2210335e-01    1.4181420e+03    0.0000000e+00    2.8637047e-05    8.3415317e+02    1.3042575e+03    6.2101058e+02    4.9000000e+02    4.9000000e+02    4.9000000e+02    4.2833839e+06    1.0274106e+03    4.9175959e+03    1.2666491e-02    5.6671247e+01   -9.0598058e-13    4.0422972e-12    5.4255444e+04    3.0099738e-02    1.4729506e-04    7.3954856e-19   -1.0476069e-03   -2.2381743e+03    1.5977730e-13   -1.0258145e-20    1.3579673e-18   -8.9946243e-06    3.4142429e+01
   3.3113535e+01    3.7942539e+00    6.2375286e-01    1.4219935e+03    0.0000000e+00    2.8791348e-05    8.3449092e+02    1.3007998e+03    6.2077167e+02    4.9000000e+02    4.9000000e+02    4.9000000e+02    4.2633905e+06    1.0237269e+03    4.9096524e+03    1.2666491e-02    5.6757887e+01   -9.0175431e-13    4.0233944e-12    5.4002197e+04    3.0021088e-02    1.4457519e-04    7.3450425e-19   -3.5821502e-04   -2.2277119e+03    1.5902912e-13   -1.0080778e-20    1.3545938e-18   -9.0314973e-06    3.4142576e+01
   3.3219372e+01    3.7870317e+00    6.2552144e-01    1.4293947e+03    0.0000000e+00    2.8773955e-05    8.3477124e+02    1.2973786e+03    6.2016129e+02    4.9000000e+02    4.9000000e+02    4.9000000e+02    4.2431727e+06    1.0210960e+03    4.9043467e+03    1.2666491e-02    5.6844417e+01   -8.9747668e-13    4.0043261e-12    5.3746109e+04    2.9942135e-02    1.3514692e-04    7.3180830e-19   -5.1809441e-04   -2.2171635e+03    1.5827691e-13   -9.6270930e-21    1.3510801e-18   -9.3636790e-06    3.3903553e+01
[truncated: 241,741 more chars]
