# Supplementary material for: Research on combustion and emissions of heavy duty diesel engines under low-speed and low-load conditions in low temperature environments
Source: PLoS One. 2025 Feb 21;20(2):e0318933. doi: 10.1371/journal.pone.0318933 (PMC11844864; doi:10.1371/journal.pone.0318933)
Supplement: S1 File — (ZIP) [file pone.0318933.s001.zip › 1000rpm_30%/3-tigaojinqiwendu/Tin282K/cell_count_ranks.out]

# CONVERGE Release Build 2.3.20/  Jan 30, 2017        Run Date:Wed Aug 30 10:44:59 2023
# column       1                2                3                4                5                6                7                8                9               10               11               12               13               14               15               16               17               18               19               20               21               22               23               24               25               26               27               28               29               30               31               32               33               34 
#          Crank      Total_Cells            Rank0            Rank1            Rank2            Rank3            Rank4            Rank5            Rank6            Rank7            Rank8            Rank9           Rank10           Rank11           Rank12           Rank13           Rank14           Rank15           Rank16           Rank17           Rank18           Rank19           Rank20           Rank21           Rank22           Rank23           Rank24           Rank25           Rank26           Rank27           Rank28           Rank29           Rank30           Rank31 
#          (DEG)           (none)           (none)           (none)           (none)           (none)           (none)           (none)           (none)           (none)           (none)           (none)           (none)           (none)           (none)           (none)           (none)           (none)           (none)           (none)           (none)           (none)           (none)           (none)           (none)           (none)           (none)           (none)           (none)           (none)           (none)           (none)           (none)           (none) 
#
  -1.4600000e+02             5408              176              176              176              152              128              160              172              128              180              176              160              180              176              192              176              176              176              176              169              176              152              176              177              174              176              164              176              176              152              152              176              176 
  -1.4587230e+02             5404              176              176              176              152              128              160              172              128              180              176              160              180              176              192              176              176              176              176              168              176              152              176              174              174              176              164              176              176              152              152              176              176 
  -1.4579372e+02             5404              176              176              176              152              128              160              172              128              180              176              160              180              176              192              176              176              176              176              168              176              152              176              174              174              176              164              176              176              152              152              176              176 
  -1.4567094e+02             5404              176              176              176              152              128              160              172              128              180              176              160              180              176              192              176              176              176              176              168              176              152              176              174              174              176              164              176              176              152              152              176              176 
  -1.4558567e+02             5400              176              176              176              152              128              160              172              128              180              176              160              180              176              192              176              176              176              176              167              176              152              176              171              174              176              164              176              176              152              152              176              176 
  -1.4547909e+02             5394              176              176              176              152              128              160              172              128              180              176              160              180              176              192              176              176              176              176              164              176              152              176              168              174              176              164              176              176              152              152              176              176 
  -1.4534587e+02             5382              176              176              176              152              128              160              172              128              180              176              160              180              176              192              176              176              176              176              163              176              152              176              157              174              176              164              176              176              152              152              176              176 
  -1.4517933e+02             5382              176              176              176              152              128              160              172              128              180              176              160              180              176              192              176              176              176              176              163              176              152              176              157              174              176              164              176              176              152              152              176              176 
  -1.4497117e+02             5380              176              176              176              152              128              160              172              128              180              176              160              180              176              192              176              176              176              176              163              176              152              176              156              173              176              164              176              176              152              152              176              176 
  -1.4471096e+02             5378              176              176              176              152              128              160              172              128              180              176              160              180              176              192              176              176              176              176              163              176              152              176              155              172              176              164              176              176              152              152              176              176 
  -1.4438570e+02             5372              176              176              176              152              128              160              172              128              180              176              160              180              176              192              176              176              176              176              161              176              152              176              152              171              176              164              176              176              152              152              176              176 
  -1.4397912e+02             5368              176              176              176              152              128              160              172              128              180              176              160              180              176              192              176              176              176              176              159              176              152              176              150              171              176              164              176              176              152              152              176              176 
  -1.4347090e+02             5364              176              176              176              152              128              160              172              128              180              176              160              180              176              192              176              176              176              176              155              176              152              176              150              171              176              164              176              176              152              152              176              176 
  -1.4287090e+02             5360              176              176              176              152              128              160              172              128              180              176              160              180              176              192              176              176              176              176              152              176              152              176              149              171              176              164              176              176              152              152              176              176 
  -1.4227090e+02             5340              176              176              176              152              128              160              172              128              180              176              160              180              176              192              176              176              176              176              134              176              152              176              147              171              176              164              176              176              152              152              176              176 
  -1.4167090e+02             5328              176              176              176              152              128              160              172              128              180              176              160              180              176              192              176              176              176              176              128              176              152              176              143              169              176              164              176              176              152              152              176              176 
  -1.4107090e+02             5292              176              176              176              152              128              160              172              128              180              176              160              180              176              192              176              176              162              176              126              162              152              176              138              168              176              164              176              176              152              152              176              176 
  -1.4047090e+02             5288              176              176              176              152              128              160              172              128              180              176              160              180              176              192              176              176              162              176              122              162              152              176              138              168              176              164              176              176              152              152              176              176 
  -1.3987090e+02             5282              176              176              176              152              128              160              172              128              180              176              160              180              176              192              176              176              160              176              121              160              152              176              137              168              176              164              176              176              152              152              176              176 
  -1.3927090e+02             5268              176              176              176              152              128              160              172              128              180              176              160              180              176              192              176              176              159              176              118              159              152              176              128              168              176              164              176              176              152              152              176              176 
  -1.3867090e+02             5252              176              176              176              152              128              160              172              128              180              176              160              180              176              192              176              176              159              176              116              159              152              176              116              166              176              164              176              176              152              152              176              176 
  -1.3807090e+02             5242              176              176              176              152              128              160              172              128              180              176              160              180              176              192              176              176              157              176              116              157              152              176              111              165              176              164              176              176              152              152              176              176 
  -1.3747090e+02             5238              176              176              176              152              128              160              172              128              180              176              160              180              176              192              176              176              155              176              116              155              152              176              111              165              176              164              176              176              152              152              176              176 
  -1.3687090e+02             5234              176              176              176              152              128              160              172              128              180              176              160              180              176              192              176              176              154              176              114              154              152              176              111              165              176              164              176              176              152              152              176              176 
  -1.3627090e+02             5204              176              176              176              152              128              160              172              128              180              176              160              180              176              192              176              176              152              176               92              152              152              176              108              164              176              164              176              176              152              152              176              176 
  -1.3567090e+02             5168              176              176              176              152              128              160              172              128              180              176              160              180              176              192              176              176              137              176               92              137              152              176              104              162              176              164              176              176              152              152              176              176 
  -1.3507090e+02             5162              176              176              176              152              128              160              172              128              180              176              160              180              176              192              176              176              135              176               92              135              152              176              102              162              176              164              176              176              152              152              176              176 
  -1.3447090e+02             5156              176              176              176              152              128              160              172              128              180              176              160              180              176              192              176              176              133              176               90              133              152              176              102              162              176              164              176              176              152              152              176              176 
  -1.3387090e+02             5134              176              176              176              152              128              160              172              128              180              176              160              180              176              192              176              176              132              176               84              132              152              176               88              162              176              164              176              176              152              152              176              176 
  -1.3327090e+02             5122              176              176              176              152              128              160              172              128              180              176              160              180              176              192              176              176              131              176               82              131              152              176               83              159              176              164              176              176              152              152              176              176 
  -1.3267090e+02             5116              176              176              176              152              128              160              172              128              180              176              160              180              176              192              176              176              130              176               82              130              152              176               79              159              176              164              176              176              152              152              176              176 
  -1.3207090e+02             5110              176              176              176              152              128              160              172              128              180              176              160              180              176              192              176              176              128              176               80              128              152              176               79              159              176              164              176              176              152              152              176              176 
  -1.3147090e+02             5084              176              176              176              152              128              160              172              128              180              176              160              180              176              192              176              176              126              176               60              126              152              176               77              159              176              164              176              176              152              152              176              176 
  -1.3087090e+02             5044              176              176              176              152              128              160              172              128              180              176              160              180              176              192              176              176              110              176               58              110              152              176               73              157              176              164              176              176              152              152              176              176 
  -1.3027090e+02             5036              176              176              176              152              128              160              172              128              180              176              160              180              176              192              176              176              108              176               58              108              152              176               70              156              176              164              176              176              152              152              176              176 
  -1.2967090e+02             5030              176              176              176              152              128              160              172              128              180              176              160              180              176              192              176              176              106              176               56              106              152              176               70              156              176              164              176              176              152              152              176              176 
  -1.2907090e+02             5004              176              176              176              152              128              160              172              128              180              176              160              180              176              192              176              176              105              176               48              105              152              176               54              156              176              164              176              176              152              152              176              176 
  -1.2847090e+02             4996              176              176              176              152              128              160              172              128              180              176              160              180              176              192              176              176              104              176               48              104              152              176               52              152              176              164              176              176              152              152              176              176 
  -1.2787090e+02             4988              176              176              176              152              128              160              172              128              180              176              160              180              176              192              176              176              102              176               48              102              152              176               48              152              176              164              176              176              152              152              176              176 
  -1.2727090e+02             4982              176              176              176              152              128              160              172              128              180              176              160              180              176              192              176              176              100              176               46              100              152              176               48              152              176              164              176              176              152              152              176              176 
  -1.2667090e+02             4952              176              176              176              152              128              160              172              128              180              176              160              180              176              192              176              176               98              176               24               98              152              176               45              151              176              164              176              176              152              152              176              176 
  -1.2607090e+02             4912              176              176              176              152              128              160              172              128              180              176              160              180              176              192              176              176               82              176               24               82              152              176               40              148              176              164              176              176              152              152              176              176 
  -1.2547090e+02             4906              176              176              176              152              128              160              172              128              180              176              160              180              176              192              176              176               80              176               22               80              152              176               40              148              176              164              176              176              152              152              176              176 
  -1.2487090e+02             4894              176              176              176              152              128              160              172              128              180              176              160              180              176              192              176              176               79              176               16               79              152              176               36              148              176              164              176              176              152              152              176              176 
  -1.2427090e+02             4870              176              176              176              152              128              160              172              128              180              176              160              180              176              192              176              176               77              176               14               77              152              176               24              142              176              164              176              176              152              152              176              176 
  -1.2367090e+02             4862              176              176              176              152              128              160              172              128              180              176              160              180              176              192              176              176               75              176               14               75              152              176               20              142              176              164              176              176              152              152              176              176 
  -1.2307090e+02             4856              176              176              176              152              128              160              172              128              180              176              160              180              176              192              176              176               73              176               12               73              152              176               20              142              176              164              176              176              152              152              176              176 
  -1.2247090e+02             4826              176              176              176              152              128              160              172              128              180              176              160              180              176              192              176              176               62              176                8               62              152              176               18              140              176              164              176              176              152              152              176              176 
  -1.2187090e+02             4784              176              176              176              152              128              160              172              128              180              176              160              180              176              192              176              176               59              162                8               59              152              162               14              136              176              164              176              176              152              152              176              176 
  -1.2127090e+02             4778              176              176              176              152              128              160              172              128              180              176              160              180              176              192              176              176               59              160                6               59              152              160               14              136              176              164              176              176              152              152              176              176 
  -1.2067611e+02             4752              176              176              176              152              128              160              172              128              180              176              160              180              176              192              176              176               58              159                0               58              152              159                0              134              176              164              176              176              152              152              176              176 
  -1.2008717e+02             4740              176              176              176              152              128              160              172              128              180              176              160              180              176              192              176              176               58              158                0               58              152              158                0              124              176              164              176              176              152              152              176              176 
  -1.1950389e+02             4734              176              176              176              152              128              160              172              128              180              176              160              180              176              192              176              176               58              155                0               58              152              155                0              124              176              164              176              176              152              152              176              176 
  -1.1892610e+02             4730              176              176              176              152              128              160              172              128              180              176              160              180              176              192              176              176               57              154                0               57              152              154                0              124              176              164              176              176              152              152              176              176 
  -1.1835364e+02             4668              176              176              176              152              128              160              172              128              180              176              160              180              176              192              176              176               46              138                0               46              152              138                0              116              176              164              176              176              152              152              176              176 
  -1.1778632e+02             4658              176              176              176              152              128              160              172              128              180              176              160              180              176              192              176              176               46              135                0               46              152              135                0              112              176              164              176              176              152              152              176              176 
  -1.1722396e+02             4650              176              176              176              152              128              160              172              128              180              176              160              180              176              192              176              176               44              133                0               44              152              133                0              112              176              164              176              176              152              152              176              176 
  -1.1666646e+02             4622              176              176              176              152              128              160              172              128              180              176              160              180              176              192              176              176               41              132                0               41              152              132                0               92              176              164              176              176              152              152              176              176 
  -1.1611365e+02             4612              176              176              176              152              128              160              172              128              180              176              160              180              176              192              176              176               41              130                0               41              152              130                0               86              176              164              176              176              152              152              176              176 
  -1.1556538e+02             4606              176              176              176              152              128              160              172              128              180              176              160              180              176              192              176              176               40              128                0               40              152              128                0               86              176              164              176              176              152              152              176              176 
  -1.1502155e+02             4578              176              176              176              152              128              160              172              128              180              176              160              180              176              192              176              176               30              125                0               30              152              125                0               84              176              164              176              176              152              152              176              176 
  -1.1448200e+02             4538              176              176              176              152              128              160              172              128              180              176              160              180              176              192              176              176               29              110                0               29              152              110                0               76              176              164              176              176              152              152              176              176 
  -1.1394661e+02             4528              176              176              176              152              128              160              172              128              180              176              160              180              176              192              176              176               28              107                0               28              152              107                0               74              176              164              176              176              152              152              176              176 
  -1.1341530e+02             4516              176              176              176              152              128              160              172              128              180              176              160              180              176              192              176              176               25              106                0               25              152              106                0               70              176              164              176              176              152              152              176              176 
  -1.1288790e+02             4492              176              176              176              152              128              160              172              128              180              176              160              180              176              192              176              176               24              104                0               24              150              104                0               54              176              164              176              176              152              152              176              176 
  -1.1236435e+02             4484              176              176              176              152              128              160              172              128              180              176              160              180              176              192              176              176               24              102                0               24              150              102                0               50              176              164              176              176              152              152              176              176 
  -1.1184453e+02             4478              176              176              176              152              128              160              172              128              180              176              160              180              176              192              176              176               23              100                0               23              150              100                0               50              176              164              176              176              152              152              176              176 
  -1.1132833e+02             4446              176              176              176              152              128              160              172              128              180              176              160              180              176              192              176              176               12               98                0               12              148               98                0               46              176              164              176              176              152              152              176              176 
  -1.1081566e+02             4406              176              176              176              152              128              160              172              128              180              176              160              180              176              192              176              176               12               81                0               12              148               81                0               40              176              164              176              176              152              152              176              176 
  -1.1030642e+02             4400              176              176              176              152              128              160              172              128              180              176              160              180              176              192              176              176               11               79                0               11              148               79                0               40              176              164              176              176              152              152              176              176 
  -1.0980052e+02             4374              176              176              176              152              128              160              172              128              180              176              160              180              176              192              176              176                7               78                0                7              148               78                0               24              176              164              176              176              152              152              176              176 
  -1.0929789e+02             4362              176              176              176              152              128              160              172              128              180              176              160              180              176              192              176              176                7               77                0                7              142               77                0               20              176              164              176              176              152              152              176              176 
  -1.0879844e+02             4356              176              176              176              152              128              160              172              128              180              176              160              180              176              192              176              176                7               74                0                7              142               74                0               20              176              164              176              176              152              152              176              176 
  -1.0830207e+02             4332              176              176              176              152              128              160              172              128              180              176              160              180              176              192              176              176                6               64                0                6              142               64                0               18              176              164              176              176              152              152              176              176 
  -1.0780872e+02             4286              176              176              176              152              128              160              172              128              180              176              160              180              176              192              176              176                4               61                0                4              136               61                0               16              172              154              176              162              152              152              176              176 
  -1.0731831e+02             4278              176              176              176              152              128              160              172              128              180              176              160              180              176              192              176              176                4               59                0                4              136               59                0               14              172              153              176              161              152              152              176              176 
  -1.0683077e+02             4270              176              176              176              152              128              160              172              128              180              176              160              180              176              192              176              176                2               59                0                2              136               59                0               12              172              152              176              160              152              152              176              176 
  -1.0634601e+02             4244              176              176              176              152              128              160              172              128              180              176              160              180              176              192              176              176                0               58                0                0              130               58                0                0              171              152              176              159              152              152              176              176 
  -1.0586398e+02             4234              176              176              176              152              128              160              172              128              180              176              160              180              176              192              176              176                0               58                0                0              124               58                0                0              169              152              174              159              152              152              176              176 
  -1.0538460e+02             4226              176              176              176              152              128              160              172              128              180              176              160              180              176              192              176              176                0               57                0                0              124               57                0                0              166              152              172              158              152              152              176              176 
  -1.0490780e+02             4196              176              176              176              152              128              160              172              128              180              176              160              180              176              192              176              176                0               46                0                0              120               46                0                0              164              152              171              157              152              152              176              176 
  -1.0443354e+02             4156              176              176              176              152              128              160              172              128              180              176              160              180              176              192              176              176                0               46                0                0              112               46                0                0              158              142              169              143              152              152              176              176 
  -1.0396174e+02             4148              176              176              176              152              128              160              172              128              180              176              160              180              176              192              176              176                0               45                0                0              112               45                0                0              157              140              168              141              152              152              176              176 
  -1.0349235e+02             4134              176              176              176              152              128              160              172              128              180              176              160              180              176              192              176              176                0               42                0                0              106               42                0                0              156              140              168              140              152              152              176              176 
  -1.0302529e+02             4114              176              176              176              152              128              160              172              128              180              176              160              180              176              192              176              176                0               41                0                0               90               41                0                0              155              140              167              140              152              152              176              176 
  -1.0256053e+02             4104              176              176              176              152              128              160              172              128              180              176              160              180              176              192              176              176                0               41                0                0               86               41                0                0              152              140              164              140              152              152              176              176 
  -1.0209800e+02             4100              176              176              176              152              128              160              172              128              180              176              160              180              176              192              176              176                0               40                0                0               86               40                0                0              151              140              164              139              152              152              176              176 
  -1.0163764e+02             4040              176              176              176              152              128              160              172              128              180              176              160              180              176              192              176              176                0               29                0                0               80               29                0                0              145              130              163              124              152              152              176              176 
  -1.0117943e+02             4028              176              176              176              152              128              160              172              128              180              176              160              180              176              192              176              176                0               29                0                0               74               29                0                0              142              130              160              124              152              152              176              176 
  -1.0072328e+02             4022              128              128              108              128              120              128              128              128              136              116              148              128               96              128              128              128              136              128              126              124              124              104              137              137              130              116              124              152              112              112              128              128 
  -1.0026915e+02             3996              128              128              108              128              120              128              128              128              136              116              148              128               96              128              128              128              136              128              121              124              120              104              129              129              129              116              124              152              112              112              128              128 
  -9.9817011e+01             3984              128              128              108              128              120              128              128              128              136              116              148              128               96              128              128              128              136              128              121              123              119              104              124              124              129              116              124              152              112              112              128              128 
  -9.9366792e+01             3976              128              128              108              128              120              128              128              128              136              116              148              128               96              128              128              128              136              128              120              120              115              104              124              124              129              116              124              152              112              112              128              128 
  -9.8918464e+01             3950              128              128              108              128              120              128              128              128              136              116              148              128               96              128              128              128              136              128              104              120              109              104              123              123              127              116              124              152              112              112              128              128 
  -9.8471966e+01             3908              128              128              108              128              120              128              128              128              136              116              148              128               96              128              128              128              136              128               89              118               92              104              119              119              127              116              124              152              112              112              128              128 
  -9.8027267e+01             3900              128              128              108              128              120              128              128              128              136              116              148              128               96              128              128              128              136              128               88              116               89              104              118              118              127              116              124              152              112              112              128              128 
  -9.7584316e+01             3892              128              128              108              128              120              128              128              128              136              116              148              128               96              128              128              128              136              128               85              116               86              104              117              117              127              116              124              152              112              112              128              128 
  -9.7143069e+01             3864              128              128              108              128              120              128              128              128              136              116              148              128               96              128              128              128              136              128               81              116               83              104              107              107              126              116              124              152              112              112              128              128 
  -9.6703497e+01             3856              128              128              108              128              120              128              128              128              136              116              148              128               96              128              128              128              136              128               81              114               81              104              105              105              126              116              124              152              112              112              128              128 
  -9.6265535e+01             3848              128              128              108              128              120              128              128              128              136              116              148              128               96              128              128              128              136              128               79              112               78              104              105              105              125              116              124              152              112              112              128              128 
  -9.5829177e+01             3818              128              128              108              128              120              128              128              128              136              116              148              128               96              128              128              128              136              128               67              111               66              104              103              103              124              116              124              152              112              112              128              128 
  -9.5394356e+01             3778              128              128              108              128              120              128              128              128              136              116              148              128               96              128              128              128              132              108               63              109               64              104               99               99              124              116              124              152              112              112              128              128 
  -9.4961038e+01             3770              128              128              108              128              120              128              128              128              136              116              148              128               96              128              128              128              132              104               62              108               62              104               99               99              124              116              124              152              112              112              128              128 
  -9.4529204e+01             3746              128              128              108              128              120              128              128              128              136              116              148              128               96              128              128              128              132              104               59              106               58              104               92               92              123              116              124              152              112              112              128              128 
  -9.4098795e+01             3732              128              128              108              128              120              128              128              128              136              116              148              128               96              128              128              128              131              104               59              105               58              104               86               86              123              116              124              152              112              112              128              128 
  -9.3669779e+01             3726              128              128              108              128              120              128              128              128              136              116              148              128               96              128              128              128              128              104               59              102               58              104               86               86              123              116              124              152              112              112              128              128 
  -9.3242139e+01             3722              128              128              108              128              120              128              128              128              136              116              148              128               96              128              128              128              128              104               59              100               57              104               86               86              122              116              124              152              112              112              128              128 
  -9.2815820e+01             3660              128              128              108              128              120              128              128              128              136              116              148              128               96              128              128              128              123               84               46               96               46              104               82               82              121              116              124              152              112              112              128              128 
  -9.2390790e+01             3650              128              128              108              128              120              128              128              128              136              116              148              128               96              128              128              128              120               84               46               93               46              104               80               80              121              116              124              152              112              112              128              128 
  -9.1967022e+01             3644              128              128              108              128              120              128              128              128              136              116              148              128               96              128              128              128              120               80               46               92               45              104               80               80              121              116              124              152              112              112              128              128 
  -9.1544487e+01             3616              128              128              108              128              120              128              128              128              136              116              148              128               96              128              128              128              120               80               46               87               41              104               71               71              120              116              124              152              112              112              128              128 
  -9.1123141e+01             3604              128              128              108              128              120              128              128              128              136              116              148              128               96              128              128              128              118               80               46               85               41              104               67               67              120              116              124              152              112              112              128              128 
  -9.0702955e+01             3598              128              128              108              128              120              128              128              128              136              116              148              128               96              128              128              128              116               80               46               82               40              104               67               67              120              116              124              152              112              112              128              128 
  -9.0283896e+01             3572              128              128              108              128              120              128              128              128              136              116              148              128               96              128              128              128              116               80               37               79               30              104               66               66              118              116              124              152              112              112              128              128 
  -8.9865945e+01             3530              128              128              108              128              120              128              128              128              136              116              148              128               96              128              128              128              110               60               33               76               29              104               62               62              118              116              124              152              112              112              128              128 
  -8.9449062e+01             3520              128              128              108              128              120              128              128              128              136              116              148              128               96              128              128              128              108               58               33               73               28              104               61               61              118              116              124              152              112              112              128              128 
  -8.9033215e+01             3512              128              128              108              128              120              128              128              128              136              116              148              128               96              128              128              128              108               56               33               71               26              104               60               60              118              116              124              152              112              112              128              128 
  -8.8618375e+01             3484              128              128              108              128              120              128              128              128              136              116              148              128               96              128              128              128              107               56               33               67               24              104               50               50              117              116              124              152              112              112              128              128 
  -8.8204513e+01             3476              128              128              108              128              120              128              128              128              136              116              148              128               96              128              128              128              105               56               33               65               24              104               48               48              117              116              124              152              112              112              128              128 
  -8.7791601e+01             3470              128              128              108              128              120              128              128              128              136              116              148              128               96              128              128              128              104               56               33               62               23              104               48               48              116              116              124              152              112              112              128              128 
  -8.7615897e+01             3452               76               76              100              100               64              128              112              112              124              104              104              124              128              108              128              128              104              100              112              112              100               96              114              114              108              128              128               64              104              124              124              104 
  -8.7396269e+01             3440               76               76              100              100               64              128              112              112              124              104              104              124              128              108              128              128              103              100              112              112               98               95              110              110              108              128              128               64              104              124              124              104 
  -8.7121732e+01             3404               76               76              100              100               64              128              112              112              124              104              104              124              128              108              128              128              103              100              112              112               83               80              107              107              108              128              128               64              104              124              124              104 
  -8.6778562e+01             3398               76               76              100              100               64              128              112              112              124              104              104              124              128              108              128              128              103              100              112              112               81               78              106              106              108              128              128               64              104              124              124              104 
  -8.6368793e+01             3388               76               76              100              100               64              128              112              112              124              104              104              124              128              108              128              128              103              100              112              112               79               76              103              103              108              128              128               64              104              124              124              104 
  -8.5959780e+01             3362               76               76              100              100               64              128              112              112              124              104              104              124              128              108              128              128              102              100              112              112               78               76               91               91              108              128              128               64              104              124              124              104 
  -8.5551565e+01             3352               76               76              100              100               64              128              112              112              124              104              104              124              128              108              128              128              102              100              112              112               76               74               88               88              108              128              128               64              104              124              124              104 
  -8.5144120e+01             3344               76               76              100              100               64              128              112              112              124              104              104              124              128              108              128              128              101              100              112              112               73               72               87               87              108              128              128               64              104              124              124              104 
  -8.4737418e+01             3316               76               76              100              100               64              128              112              112              124              104              104              124              128              108              128              128              100              100              112              112               62               62               84               84              108              128              128               64              104              124              124              104 
  -8.4331434e+01             3274               76               76              100              100               64              128              112              112              124              104              104              124              128              108              128              128              100               86              108              102               60               60               79               79              108              128              128               64              104              124              124              104 
  -8.3926142e+01             3266               76               76              100              100               64              128              112              112              124              104              104              124              128              108              128              128              100               84              108              100               59               59               78               78              108              128              128               64              104              124              124              104 
  -8.3521515e+01             3254               76               76              100              100               64              128              112              112              124              104              104              124              128              108              128              128               99               84              107              100               59               59               73               73              108              128              128               64              104              124              124              104 
  -8.3117527e+01             3232               76               76              100              100               64              128              112              112              124              104              104              124              128              108              128              128               98               84              106              100               58               58               64               64              108              128              128               64              104              124              124              104 
  -8.2714154e+01             3222               76               76              100              100               64              128              112              112              124              104              104              124              128              108              128              128               95               84              103              100               58               58               62               62              108              128              128               64              104              124              124              104 
  -8.2311370e+01             3218               76               76              100              100               64              128              112              112              124              104              104              124              128              108              128              128               94               84              102              100               57               57               62               62              108              128              128               64              104              124              124              104 
  -8.1909149e+01             3158               76               76              100              100               64              128              112              112              124              104              104              124              128              108              128              128               92               70               96               90               46               46               59               59              108              128              128               64              104              124              124              104 
  -8.1507467e+01             3146               76               76              100              100               64              128              112              112              124              104              104              124              128              108              128              128               89               70               93               90               46               46               56               56              108              128              128               64              104              124              124              104 
  -8.1106299e+01             3140               76               76              100              100               64              128              112              112              124              104              104              124              128              108              128              128               89               68               93               88               45               45               56               56              108              128              128               64              104              124              124              104 
  -8.0705619e+01             3114               76               76              100              100               64              128              112              112              124              104              104              124              128              108              128              128               88               68               92               88               41               41               48               48              108              128              128               64              104              124              124              104 
  -8.0305405e+01             3102               76               76              100              100               64              128              112              112              124              104              104              124              128              108              128              128               87               68               91               88               41               41               43               43              108              128              128               64              104              124              124              104 
  -7.9905630e+01             3096               76               76              100              100               64              128              112              112              124              104              104              124              128              108              128              128               84               68               88               88               41               41               43               43              108              128              128               64              104              124              124              104 
  -7.9506270e+01             3070               76               76              100              100               64              128              112              112              124              104              104              124              128              108              128              128               82               68               86               88               31               31               42               42              108              128              128               64              104              124              124              104 
  -7.9107302e+01             3026               76               76              100              100               64              128              112              112              124              104              104              124              128              108              128              128               80               54               80               78               29               29               38               38              108              128              128               64              104              124              124              104 
  -7.8708700e+01             3018               76               76              100              100               64              128              112              112              124              104              104              124              128              108              128              128               78               53               78               77               29               29               37               37              108              128              128               64              104              124              124              104 
  -7.8310442e+01             3010               76               76              100              100               64              128              112              112              124              104              104              124              128              108              128              128               78               52               78               76               27               27               36               36              108              128              128               64              104              124              124              104 
  -7.7912501e+01             2984               76               76              100              100               64              128              112              112              124              104              104              124              128              108              128              128               77               52               77               76               24               24               28               28              108              128              128               64              104              124              122              104 
  -7.7514856e+01             2974               76               76              100              100               64              128              112              112              124              104              104              124              128              108              128              128               75               52               75               76               24               24               25               25              108              128              128               64              104              124              122              104 
  -7.7117481e+01             2966               76               76              100              100               64              128              112              112              124              104              104              124              128              108              128              128               72               52               72               76               23               23               25               25              108              128              128               64              104              124              122              104 
  -7.6877823e+01             2948              100               76              100               76               64               96              128               64               76              100              116              100               96              104              100              104               76              100              100               88              100              128               88               64               74              104              100               76               92               80               74              104 
  -7.6578250e+01             2906              100               76              100               76               64               96              128               64               76              100              116              100               96              104              100              104               76              100              100               88              100              128               83               64               70              104              100               76               89               56               68              104 
  -7.6203784e+01             2894              100               76              100               76               64               96              128               64               76              100              116              100               96              104              100              104               76              100              100               88              100              128               83               64               68              104              100               76               83               56               64              104 
  -7.5807136e+01             2888              100               76              100               76               64               96              128               64               76              100              116              100               96              104              100              104               76              100              100               88              100              128               83               64               68              104              100               76               83               52               62              104 
  -7.5410651e+01             2862              100               76              100               76               64               96              128               64               76              100              116              100               96              104              100              104               76              100              100               88              100              128               82               64               68              104              100               76               82               52               38              104 
  -7.5014309e+01             2850              100               76              100               76               64               96              128               64               76              100              116              100               96              104              100              104               76              100              100               88              100              128               82               64               62              104              100               76               80               52               34              104 
  -7.4618087e+01             2844              100               76              100               76               64               96              128               64               76              100              116              100               96              104              100              104               76              100              100               88              100              128               82               64               62              104              100               76               74               52               34              104 
  -7.4221960e+01             2822              100               76              100               76               64               96              128               64               76              100              116              100               96              104              100              104               76              100              100               88              100              128               76               64               62              104              100               76               73               39               32              104 
  -7.3825903e+01             2774              100               76              100               76               64               96              128               64               76              100              116              100               96              104              100              104               76               86              100               88              100              128               71               54               56              104              100               76               68               39               24              104 
  -7.3429894e+01             2768              100               76              100               76               64               96              128               64               76              100              116              100               96              104              100              104               76               86              100               88              100              128               71               54               56              104              100               76               64               39               22              104 
  -7.3033907e+01             2758              100               76              100               76               64               96              128               64               76              100              116              100               96              104              100              104               76               84              100               88              100              128               71               52               56              104              100               76               64               39               16              104 
  -7.2637917e+01             2732              100               76              100               76               64               96              128               64               76              100              116              100               96              104              100              104               75               84              100               88              100              128               70               52               52              104              100               76               62               39                0              102 
  -7.2241901e+01             2722              100               76              100               76               64               96              128               64               76              100              116              100               96              104              100              104               73               84              100               88              100              126               70               52               50              104              100               76               62               39                0               98 
  -7.1845834e+01             2714              100               76              100               76               64               96              128               64               76              100              116              100               96              104              100              104               70               84              100               88              100              124               69               52               50              104              100               76               60               39                0               98 
  -7.1449692e+01             2686              100               76              100               76               64               96              128               64               76              100              116              100               96              104              100              104               68               84              100               88              100              123               63               52               48              104              100               76               58               26                0               96 
  -7.1053448e+01             2646              100               76              100               76               64               96              128               64               76              100              116              100               96              104              100              104               67               70              100               88              100              122               59               42               44              104              100               76               56               26                0               92 
  -7.0657078e+01             2636              100               76              100               76               64               96              128               64               76              100              116              100               96              104              100              104               65               68              100               88              100              120               59               40               44              104              100               76               54               26                0               92 
  -7.0260557e+01             2624              100               76              100               76               64               96              128               64               76              100              116              100               96              104              100              104               64               68              100               88              100              120               58               40               44              104              100               76               48               26                0               88 
  -6.9863859e+01             2602              100               76              100               76               64               96              128               64               76              100              116              100               96              104              100              104               63               68              100               88              100              119               58               40               38              104              100               76               46               26                0               76 
  -6.9466959e+01             2592              100               76              100               76               64               96              128               64               76              100              116              100               96              104              100              104               60               68              100               88              100              116               58               40               38              104              100               76               46               26                0               72 
  -6.9069831e+01             2588              100               76              100               76               64               96              128               64               76              100              116              100               96              104              100              104               59               68              100               88              100              116               57               40               38              104              100               76               44               26                0               72 
  -6.8672449e+01             2556              100               76              100               76               64               96              128               64               76              100              116              100               96              104              100              104               57               68              100               88              100              115               51               40               34              104              100               76               40               13                0               70 
  -6.8274786e+01             2516              100               76              100               76               64               96              128               64               76              100              116              100               96              104              100              104               54               54              100               88              100              112               47               30               32              104              100               76               40               13                0               66 
  -6.7876815e+01             2510              100               76              100               76               64               96              128               64               76              100              116              100               96              104              100              104               54               52              100               88              100              112               47               28               32              104              100               76               38               13                0               66 
  -6.7478511e+01             2484              100               76              100               76               64               96              128               64               76              100              116              100               96              104              100              104               53               52              100               88              100              112               46               28               32              104              100               76               30               13                0               50 
  -6.7079846e+01             2472              100               76              100               76               64               96              128               64               76              100              116              100               96              104              100              104               52               52              100               88              100              111               46               28               27              104              100               75               30               13                0               46 
  -6.6680791e+01             2466              100               76              100               76               64               96              128               64               76              100              116              100               96              104              100              104               49               52              100               88              100              108               46               28               27              104              100               75               30               13                0               46 
  -6.6281320e+01             2444              100               76              100               76               64               96              128               64               76              100              116              100               96              104              100              104               48               52              100               88              100              108               40               28               27              104              100               75               28                0                0               46 
  -6.5881405e+01             2396              100               76              100               76               64               96              128               64               76              100              116              100               96              104              100              104               45               38              100               88              100              106               35               18               22              104              100               74               24                0                0               42 
  -6.5481015e+01             2390              100               76              100               76               64               96              128               64               76              100              116              100               96              104              100              104               43               38              100               88              100              104               35               18               22              104              100               74               24                0                0               40 
  -6.5080124e+01             2380              100               76              100               76               64               96              128               64               76              100              116              100               96              104              100              104               43               36              100               88              100              104               35               16               22              104              100               74               20                0                0               38 
  -6.4678701e+01             2354              100               76              100               76               64               96              128               64               76              100              116              100               96              104              100              104               42               36              100               88              100              104               34               16               20              104              100               72               14                0                0               24 
  -6.4276717e+01             2344              100               76              100               76               64               96              128               64               76              100              116              100               96              104              100              104               40               36              100               88              100              102               34               16               19              104              100               71               14                0                0               20 
  -6.3874141e+01             2336              100               76              100               76               64               96              128               64               76              100              116              100               96              104              100              104               37               36              100               88              100              100               33               16               19              104              100               71               12                0                0               20 
  -6.3470943e+01             2310              100               76              100               76               64               96              128               64               76              100              116              100               96              104              100              104               35               27              100               88              100               99               27               12               19              104              100               71               10                0                0               18 
  -6.3067092e+01             2270              100               76              100               76               64               96              128               64               76              100              116              100               96              104              100              104               34               27               86               88               86               98               27               12               16              104              100               68                8                0                0               16 
  -6.2662555e+01             2260              100               76              100               76               64               96              128               64               76              100              116              100               96              104              100              104               32               27               85               88               85               96               27               12               16              104              100               68                6                0                0               14 
  -6.2338926e+01             2254              100               76              100               76               64               96              128               64               76              100              116              100               96              104              100              104               32               27               84               88               84               96               27               12               16              104              100               68                4                0                0               12 
  -6.1934389e+01             2228              100               76              100               76               64               96              128               64               76              100              116              100               96              104              100              104               31               27               84               87               84               95               26               12               14              103              100               65                0                0                0                0 
  -6.1527764e+01             2218              100               76              100               76               64               96              128               64               76              100              116              100               96              104              100              104               31               27               84               85               84               93               26               12               13              101              100               62                0                0                0                0 
  -6.1120330e+01             2210              100               76              100               76               64               96              128               64               76              100              116              100               96              104              100              104               30               27               84               82               84               90               25               12               13              101              100               62                0                0                0                0 
  -6.0712051e+01             2180               52               76               72               52               76               76               64               52                0               64               76              100              100              100               76               76               52               68               60               68               64               64              100               76               76               60               60               76               46               46               68               84 
  -6.0385428e+01             2144               52               76               72               52               76               76               64               52                0               64               76              100              100              100               76               76               42               67               60               64               64               64              100               76               76               57               57               76               46               46               67               70 
  -5.9977149e+01             2134               52               76               72               52               76               76               64               52                0               64               76              100              100              100               76               76               41               65               60               64               64               64              100               76               76               56               56               76               45               45               65               69 
  -5.9566315e+01             2126               52               76               72               52               76               76               64               52                0               64               76              100              100              100               76               76               40               65               60               64               64               64              100               76               76               55               55               76               43               43               65               68 
  -5.9154500e+01             2098               52               76               72               52               76               76               64               52                0               64               76              100              100              100               76               76               40               63               60               64               64               64              100               76               76               45               45               76               41               41               63               68 
  -5.8741664e+01             2090               52               76               72               52               76               76               64               52                0               64               76              100              100              100               76               76               40               61               60               64               64               64              100               76               76               43               43               76               41               41               61               68 
  -5.8327769e+01             2084               52               76               72               52               76               76               64               52                0               64               76              100              100              100               76               76               40               59               60               64               64               64              100               76               76               43               43               76               40               40               59               68 
  -5.7912776e+01             2054               52               76               72               52               76               76               64               52                0               64               76              100              100              100               76               76               40               57               60               64               64               64              100               76               76               41               41               76               29               29               57               68 
  -5.7496643e+01             2012               52               76               72               52               76               76               64               52                0               64               76              100              100              100               76               76               30               54               60               60               64               64              100               76               76               37               37               76               29               29               54               54 
  -5.7079327e+01             2006               52               76               72               52               76               76               64               52                0               64               76              100              100              100               76               76               28               54               60               60               64               64              100               76               76               37               37               76               28               28               54               52 
  -5.6660777e+01             1980               52               76               72               52               76               76               64               52                0               64               76              100              100              100               76               76               28               53               60               60               64               64              100               76               76               29               29               76               24               24               53               52 
  -5.6240960e+01             1968               52               76               72               52               76               76               64               52                0               64               76              100              100              100               76               76               28               52               60               60               64               64              100               76               75               25               25               75               24               24               52               52 
  -5.5819830e+01             1962               52               76               72               52               76               76               64               52                0               64               76              100              100              100               76               76               28               49               60               60               64               64              100               76               75               25               25               75               24               24               49               52 
  -5.5397342e+01             1958               52               76               72               52               76               76               64               52                0               64               76              100              100              100               76               76               28               48               60               60               64               64              100               76               75               25               25               75               23               23               48               52 
  -5.4973448e+01             1896               52               76               72               52               76               76               64               52                0               64               76              100              100              100               76               76               18               46               60               56               64               64              100               76               74               22               22               74               12               12               46               38 
  -5.4548083e+01             1886               52               76               72               52               76               76               64               52                0               64               76              100              100              100               76               76               18               43               60               56               64               64              100               76               74               20               20               74               12               12               43               38 
  -5.4121214e+01             1880               52               76               72               52               76               76               64               52                0               64               76              100              100              100               76               76               16               43               60               56               64               64              100               76               74               20               20               74               11               11               43               36 
  -5.3692791e+01             1852               52               76               72               52               76               76               64               52                0               64               76              100              100              100               76               76               16               42               60               56               64               64              100               76               73               12               12               73                7                7               42               36 
  -5.3262755e+01             1840               52               76               72               52               76               76               64               52                0               64               76              100              100              100               76               76               16               40               60               56               64               64              100               76               71               10               10               71                7                7               40               36 
  -5.2831039e+01             1834               52               76               72               52               76               76               64               52                0               64               76              100              100              100               76               76               16               38               60               56               64               64              100               76               71               10               10               71                6                6               38               36 
  -5.2397605e+01             1808               52               76               72               52               76               76               64               52                0               64               76              100              100              100               76               76               12               36               60               51               64               64              100               76               71                9                9               71                5                5               36               27 
  -5.1962397e+01             1766               52               76               72               52               76               76               64               52                0               64               76              100              100              100               76               76               12               34               60               47               64               54               86               76               68                8                8               68                4                4               34               27 
  -5.1525324e+01             1758               52               76               72               52               76               76               64               52                0               64               76              100              100              100               76               76               12               32               60               47               64               53               85               76               68                7                7               68                4                4               32               27 
  -5.1175665e+01             1750               52               76               72               52               76               76               64               52                0               64               76              100              100              100               76               76               12               32               60               47               64               52               84               76               68                6                6               68                2                2               32               27 
  -5.0738593e+01             1724               52               76               72               52               76               76               64               52                0               64               76              100              100              100               76               76               12               31               59               47               64               52               84               75               65                0                0               65                0                0               31               27 
  -5.0388934e+01             1716               52               76               72               52               76               76               64               52                0               64               76              100              100              100               76               76               12               31               59               47               63               52               84               74               62                0                0               62                0                0               31               27 
  -4.9951861e+01             1710               52               76               72               52               76               76               64               52                0               64               76              100              100              100               76               76               12               31               59               47               60               52               84               71               62                0                0               62                0                0               31               27 
  -4.9602203e+01             1706               52               76               72               52               76               76               64               52                0               64               76              100              100              100               76               76               12               30               58               47               60               52               84               70               62                0                0               62                0                0               30               27 
  -4.9165130e+01             1646               52               76               72               52               76               76               64               52                0               64               76              100              100              100               76               76                8               28               57               38               59               42               70               68               59                0                0               59                0                0               28               18 
  -4.8815472e+01             1634               52               76               72               52               76               76               64               52                0               64               76              100              100              100               76               76                8               28               57               38               56               42               70               65               56                0                0               56                0                0               28               18 
  -4.8378399e+01             1628               52               76               72               52               76               76               64               52                0               64               76              100              100              100               76               76                8               27               57               38               56               40               68               65               56                0                0               56                0                0               27               18 
  -4.8028741e+01             1618               52               76               72               52               76               76               64               52                0               64               76              100              100              100               76               76                8               24               57               38               56               40               68               65               54                0                0               54                0                0               24               18 
  -4.7591668e+01             1594               52               76               72               52               76               76               64               52                0               64               76              100              100              100               76               76                8               23               56               38               55               40               68               63               45                0                0               45                0                0               23               18 
  -4.7242010e+01             1588               52               76               72               52               76               76               64               52                0               64               76              100              100              100               76               76                8               23               56               38               54               40               68               62               43                0                0               43                0                0               23               18 
  -4.6804937e+01             1582               52               76               72               52               76               76               64               52                0               64               76              100              100              100               76               76                8               22               56               38               52               40               68               60               43                0                0               43                0                0               22               18 
  -4.6455278e+01             1558               52               76               72               52               76               76               64               52                0               64               76              100              100              100               76               76                4               22               54               33               52               40               68               58               42                0                0               42                0                0               22                9 
  -4.6018205e+01             1516               52               76               72               52               76               76               64               52                0               64               76              100              100              100               76               76                4               20               54               29               50               30               54               56               39                0                0               39                0                0               20                9 
  -4.5668547e+01             1508               52               76               72               52               76               76               64               52                0               64               76              100              100              100               76               76                4               20               54               29               48               30               54               54               37                0                0               37                0                0               20                9 
  -4.5231474e+01             1502               52               76               72               52               76               76               64               52                0               64               76              100              100              100               76               76                4               19               54               29               48               28               52               54               37                0                0               37                0                0               19                9 
  -4.4881816e+01             1488               52               76               72               52               76               76               64               52                0               64               76              100              100              100               76               76                4               16               53               29               48               28               52               53               34                0                0               34                0                0               16                9 
  -4.4444743e+01             1468               52               76               70               52               76               76               64               52                0               64               76              100              100              100               76               76                4               15               53               29               47               28               52               52               27                0                0               27                0                0               15                9 
  -4.4095085e+01             1462               52               76               70               52               76               76               64               52                0               64               76              100              100              100               76               76                4               15               53               29               46               28               52               51               25                0                0               25                0                0               15                9 
  -4.3658012e+01             1456               52               76               70               52               76               76               64               52                0               64               76              100              100              100               76               76                4               14               53               29               44               28               52               49               25                0                0               25                0                0               14                9 
  -4.3308354e+01             1436               52               76               70               52               76               76               64               52                0               64               76              100              100              100               76               76                0               14               52               24               44               28               52               48               25                0                0               25                0                0               14                0 
  -4.2871281e+01             1392               52               76               68               52               76               76               64               52                0               64               76              100              100              100               76               76                0               12               51               20               43               18               38               46               22                0                0               22                0                0               12                0 
  -4.2521623e+01             1382               52               76               68               52               76               76               64               52                0               64               76              100              100              100               76               76                0               12               51               20               40               18               38               43               20                0                0               20                0                0               12                0 
  -4.2084550e+01             1376               52               76               68               52               76               76               64               52                0               64               76              100              100              100               76               76                0               11               51               20               40               16               36               43               20                0                0               20                0                0               11                0 
  -4.1734891e+01             1372               52               76               68               52               76               76               64               52                0               64               76              100              100              100               76               76                0               10               51               20               40               16               36               43               19                0                0               19                0                0               10                0 
  -4.1297818e+01             1346               52               76               64               52               76               76               64               52                0               64               76              100              100              100               76               76                0                7               50               20               40               16               36               42               12                0                0               12                0                0                7                0 
  -4.0948160e+01             1338               52               76               62               52               76               76               64               52                0               64               76              100              100              100               76               76                0                7               50               20               39               16               36               41               10                0                0               10                0                0                7                0 
  -4.0511087e+01             1332               52               76               62               52               76               76               64               52                0               64               76              100              100              100               76               76                0                7               50               20               36               16               36               38               10                0                0               10                0                0                7                0 
  -4.0161429e+01             1328               48               64               26               16               64               13               20               64                0                0                0                0                0                0                0              343               43               43               48               52                0               52               52               52               64               48                0               52                0               64               36               64 
  -3.9724356e+01             1298               48               64               22               12               64               12               15               64                0                0                0                0                0                0                0              329               42               42               48               52                0               52               52               52               64               48                0               52                0               64               36               64 
  -3.9374698e+01             1262               48               64               20               12               64               12               15               64                0                0                0                0                0                0                0              313               40               40               48               52                0               52               52               52               64               48                0               52                0               64               32               54 
  -3.8937625e+01             1256               48               64               18               12               64               12               15               64                0                0                0                0                0                0                0              309               40               40               48               52                0               52               52               52               64               48                0               52                0               64               32               54 
  -3.8587967e+01             1250               48               64               17               12               64               12               15               64                0                0                0                0                0                0                0              306               40               40               48               52                0               52               52               52               64               48                0               52                0               64               32               52 
  -3.8150894e+01             1236               48               64                8               12               64               11               15               64                0                0                0                0                0                0                0              302               40               40               48               52                0               52               52               52               64               48                0               52                0               64               32               52 
  -3.7801235e+01             1220               48               64                0               12               64               11               15               64                0                0                0                0                0                0                0              299               38               38               48               52                0               51               52               52               64               48                0               52                0               64               32               52 
  -3.7364163e+01             1210               48               64                0               12               62               11               15               64                0                0                0                0                0                0                0              295               37               37               48               52                0               49               52               52               64               48                0               52                0               64               32               52 
  -3.7014504e+01             1206               48               64                0               12               60               11               15               64                0                0                0                0                0                0                0              293               37               37               48               52                0               49               52               52               64               48                0               52                0               64               32               52 
  -3.6577431e+01             1202               48               64                0               12               60               10               15               64                0                0                0                0                0                0                0              290               37               37               48               52                0               49               52               52               64               48                0               52                0               64               32               52 
  -3.6227773e+01             1176               48               64                0                8               59                9               10               64                0                0                0                0                0                0                0              276               37               37               48               52                0               48               52               52               64               48                0               52                0               64               32               52 
  -3.5790700e+01             1136               48               64                0                8               58                9               10               64                0                0                0                0                0                0                0              258               34               34               48               52                0               47               52               52               64               48                0               52                0               64               28               42 
  -3.5441042e+01             1130               48               64                0                8               56                9               10               64                0                0                0                0                0                0                0              255               34               34               48               52                0               46               52               52               64               48                0               52                0               64               28               42 
  -3.5003969e+01             1124               48               64                0                8               56                9               10               64                0                0                0                0                0                0                0              251               34               34               48               52                0               46               52               52               64               48                0               52                0               64               28               40 
  -3.4654311e+01             1120               48               64                0                8               56                9               10               64                0                0                0                0                0                0                0              248               34               34               48               52                0               45               52               52               64               48                0               52                0               64               28               40 
  -3.4217238e+01             1096               48               64                0                8               56                8               10               64                0                0                0                0                0                0                0              234               33               33               48               52                0               38               52               52               64               48                0               52                0               64               28               40 
  -3.3867580e+01             1090               48               64                0                8               55                8               10               64                0                0                0                0                0                0                0              233               31               31               48               52                0               38               52               52               64               48                0               52                0               64               28               40 
  -3.3430507e+01             1084               48               64                0                8               54                8               10               64                0                0                0                0                0                0                0              230               31               31               48               52                0               36               52               52               64               48                0               52                0               64               28               40 
  -3.3080848e+01             1078               48               64                0                8               52                8               10               64                0                0                0                0                0                0                0              226               31               31               48               52                0               36               52               52               64               48                0               52                0               64               28               40 
  -3.2643776e+01             1076               48               64                0                8               52                7               10               64                0                0                0                0                0                0                0              225               31               31               48               52                0               36               52               52               64               48                0               52                0               64               28               40 
  -3.2294117e+01             1048               48               64                0                4               51                6                5               64                0                0                0                0                0                0                0              211               30               30               48               52                0               35               52               52               64               48                0               52                0               64               28               40 
  -3.1857044e+01             1010               48               64                0                4               50                6                5               64                0                0                0                0                0                0                0              193               28               28               48               52                0               34               52               52               64               48                0               52                0               64               24               30 
  -3.1507386e+01             1004               48               64                0                4               48                6                5               64                0                0                0                0                0                0                0              190               28               28               48               52                0               33               52               52               64               48                0               52                0               64               24               30 
  -3.1070313e+01              998               48               64                0                4               48                6                5               64                0                0                0                0                0                0                0              186               28               28               48               52                0               33               52               52               64               48                0               52                0               64               24               28 
  -3.0720655e+01              998               48               64                0                4               48                6                5               64                0                0                0                0                0                0                0              186               28               28               48               52                0               33               52               52               64               48                0               52                0               64               24               28 
  -3.0283582e+01              972                0               52                0               64                0               52               17               48                0               52                0               52               25               32               48               24               36               12                0               64                0               64                0               64                0                0                0               28                0               36              202                0 
  -2.9933924e+01              968                0               52                0               64                0               52               17               48                0               52                0               52               25               29               47               24               36               12                0               64                0               64                0               64                0                0                0               28                0               36              202                0 
  -2.9496851e+01              960                0               52                0               64                0               52               17               47                0               52                0               52               23               27               47               24               36               12                0               64                0               64                0               64                0                0                0               28                0               36              199                0 
  -2.9147193e+01              954                0               52                0               64                0               52               17               44                0               52                0               52               23               27               47               24               36               12                0               64                0               64                0               64                0                0                0               28                0               36              196                0 
  -2.8710120e+01              950                0               52                0               64                0               52               16               44                0               52                0               52               23               27               47               24               36               12                0               64                0               64                0               64                0                0                0               28                0               36              193                0 
  -2.8360461e+01              950                0               52                0               64                0               52               16               44                0               52                0               52               23               27               47               24               36               12                0               64                0               64                0               64                0                0                0               28                0               36              193                0 
  -2.7923389e+01              920                0               52                0               64                0               52               15               43                0               52                0               52               22               25               47               24               36               12                0               64                0               64                0               64                0                0                0               28                0               36              168                0 
  -2.7573730e+01              886                0               52                0               64                0               52               15               42                0               52                0               52               21               24               46               24               36               12                0               64                0               64                0               64                0                0                0               18                0               36              148                0 
  -2.7136657e+01              878                0               52                0               64                0               52               15               40                0               52                0               52               20               22               46               24               36               12                0               64                0               64                0               64                0                0                0               18                0               36              145                0 
  -2.6786999e+01              876                0               52                0               64                0               52               15               40                0               52                0               52               20               22               46               24               36               12                0               64                0               64                0               64                0                0                0               17                0               36              144                0 
  -2.6349926e+01              872                0               52                0               64                0               52               15               40                0               52                0               52               20               22               46               24               36               12                0               64                0               64                0               64                0                0                0               16                0               36              141                0 
  -2.6000268e+01              868                0               52                0               64                0               52               15               40                0               52                0               52               19               22               46               24               36               12                0               64                0               64                0               64                0                0                0               16                0               36              138                0 
  -2.5720541e+01              846                0               52                0               64                0               52               14               40                0               52                0               52               12               22               46               24               36               12                0               64                0               64                0               64                0                0                0               16                0               36              124                0 
  -2.5370883e+01              842                0               52                0               64                0               52               14               40                0               52                0               52               12               20               44               24               36               12                0               64                0               64                0               64                0                0                0               16                0               36              124                0 
  -2.5091156e+01              838                0               52                0               64                0               52               14               39                0               52                0               52               12               19               43               24               36               12                0               64                0               64                0               64                0                0                0               16                0               36              123                0 
  -2.4741498e+01              832                0               52                0               64                0               52               14               38                0               52                0               52               10               19               43               24               36               12                0               64                0               64                0               64                0                0                0               16                0               36              120                0 
  -2.4461771e+01              830                0               52                0               64                0               52               14               37                0               52                0               52               10               19               43               24               36               12                0               64                0               64                0               64                0                0                0               16                0               36              119                0 
  -2.4112113e+01              828                0               52                0               64                0               52               14               36                0               52                0               52               10               19               43               24               36               12                0               64                0               64                0               64                0                0                0               16                0               36              118                0 
  -2.3675040e+01              824               36               13                0               64                0               64                0               36                0                0                0                0                0                0                0              231               24               19               19               24               10               52                0               52                0               12                0               64                0               52                0               52 
  -2.3325382e+01              806               36               13                0               64                0               64                0               36                0                0                0                0                0                0                0              213               24               19               19               24               10               52                0               52                0               12                0               64                0               52                0               52 
  -2.3045655e+01              798               35               12                0               64                0               64                0               36                0                0                0                0                0                0                0              208               24               19               19               24                9               52                0               52                0               12                0               64                0               52                0               52 
  -2.2695997e+01              764               35               12                0               64                0               54                0               32                0                0                0                0                0                0                0              192               24               17               17               24                9               52                0               52                0               12                0               64                0               52                0               52 
  -2.2416270e+01              758               34               12                0               64                0               54                0               32                0                0                0                0                0                0                0              190               24               16               16               24                8               52                0               52                0               12                0               64                0               52                0               52 
  -2.2066612e+01              752               32               12                0               64                0               54                0               32                0                0                0                0                0                0                0              187               24               16               16               24                7               52                0               52                0               12                0               64                0               52                0               52 
  -2.1786885e+01              752                0               12                0               64                0               54               27               32                0               12                0               64                0               54               27               32               24               16                0               52               24               16                0               52               11               32                0               52               11               32                0               52 
  -2.1437227e+01              748                0               12                0               64                0               53               27               32                0               12                0               64                0               53               27               32               24               16                0               52               24               16                0               52               10               32                0               52               10               32                0               52 
  -2.1157501e+01              746                0               12                0               64                0               52               27               32                0               12                0               64                0               52               27               32               24               16                0               52               24               16                0               52               10               32                0               52               10               32                0               52 
  -2.0807842e+01              742                0               12                0               64                0               52               27               32                0               12                0               64                0               52               27               32               24               16                0               52               24               16                0               52                8               32                0               52                8               32                0               52 
  -2.0528116e+01              738                0               12                0               64                0               52               27               32                0               12                0               64                0               52               27               32               24               16                0               52               24               16                0               52                6               32                0               52                6               32                0               52 
  -2.0178457e+01              720                0               11                0               64                0               52               27               32                0               11                0               64                0               52               27               32               24               16                0               52               24               16                0               52                0               31                0               51                0               31                0               51 
  -1.9898731e+01            26516                0              265                0             2696                0             2662              550             1035                0              265                0             2696                0             2662              550             1035              910              474                0             1765              910              474                0             1765                0             1195                0             1706                0             1195                0             1706 
  -1.9745629e+01            25870              963              550                0             2453                0             2688                0              256             1188              550             1188                0                0             2453                0              963              910              470              470              910                0             1692                0             1765                0             1765                0             1692                0             2688                0              256 
  -1.9660573e+01            25828              963              550                0             2452                0             2685                0              256             1181              550             1181                0                0             2452                0              963              910              467              467              910                0             1685                0             1765                0             1765                0             1685                0             2685                0              256 
  -1.9592528e+01            25800              963              550                0             2452                0             2682                0              255             1178              550             1178                0                0             2452                0              963              910              463              463              910                0             1682                0             1765                0             1765                0             1682                0             2682                0              255 
  -1.9401151e+01            25722              963              550                0             2452                0             2674                0              252             1168              550             1168                0                0             2452                0              963              910              454              454              910                0             1673                0             1765                0             1765                0             1673                0             2674                0              252 
  -1.9316094e+01            25728              963              550                0             2452                0             2685                0              251             1165              550             1165                0                0             2452                0              963              910              450              450              910                0             1673                0             1765                0             1765                0             1673                0             2685                0              251 
  -1.9248049e+01            25724              963              550                0             2452                0             2679                0              251             1162              550             1162                0                0             2452                0              963              910              449              449              910                0             1681                0             1765                0             1765                0             1681                0             2679                0              251 
  -1.9193613e+01            25684              963              550                0             2452                0             2673                0              249             1158              550             1158                0                0             2452                0              963              910              446              446              910                0             1676                0             1765                0             1765                0             1676                0             2673                0              249 
  -1.9040511e+01            25670              963              550                0             2451                0             2670                0              248             1144              550             1144                0                0             2451                0              963              910              443              443              910                0             1691                0             1765                0             1765                0             1691                0             2670                0              248 
  -1.8934191e+01            36140              963              550                0             2451                0             2917                0              247             1135              550             1135                0                0             2451                0              963             1561              440              440             1561                0             1995                0             5811                0             5811                0             1995                0             2917                0              247 
  -1.8849134e+01            36028             1561                0                0             1989                0                0                0             5832                0                0                0             5832                0             1989             1561              874                0             2910              244              963              495             1132                0             2451              963              244                0             2910                0             2451              495             1132 
  -1.8742814e+01            35938             1561                0                0             1947                0                0                0             5832                0                0                0             5832                0             1947             1561              862                0             2914              244              963              495             1131                0             2451              963              244                0             2914                0             2451              495             1131 
  -1.8609913e+01            35756             1554                0                0             1932                0                0                0             5804                0                0                0             5804                0             1932             1554              850                0             2896              244              963              495             1115                0             2450              963              244                0             2896                0             2450              495             1115 
  -1.8503593e+01            35740             1554                0                0             1927                0                0                0             5804                0                0                0             5804                0             1927             1554              842                0             2905              243              963              495             1109                0             2449              963              243                0             2905                0             2449              495             1109 
  -1.8500000e+01            35740             1554                0                0             1927                0                0                0             5804                0                0                0             5804                0             1927             1554              842                0             2905              243              963              495             1109                0             2449              963              243                0             2905                0             2449              495             1109 
  -1.8343670e+01            35694             1554                0                0             1919                0                0                0             5804                0                0                0             5804                0             1919             1554              830                0             2908              241              963              495             1100                0             2448              963              241                0             2908                0             2448              495             1100 
  -1.8218606e+01            35682             1554                0                0             1911                0                0                0             5804                0                0                0             5804                0             1911             1554              820                0             2922              240              963              495             1097                0             2445              963              240                0             2922                0             2445              495             1097 
  -1.8118555e+01            35058             1554                0                0             1903                0                0                0             5804                0                0                0             5804                0             1903             1554              814                0             2913              232              891              495             1092                0             2238              891              232                0             2913                0             2238              495             1092 
  -1.7993492e+01            35042             1554                0                0             1893                0                0                0             5804                0                0                0             5804                0             1893             1554              806                0             2919              232              891              495             1093                0             2237              891              232                0             2919                0             2237              495             1093 
  -1.7837714e+01            34968             1554                0                0             1885                0                0                0             5804                0                0                0             5804                0             1885             1554              788                0             2910              229              891              495             1085                0             2237              891              229                0             2910                0             2237              495             1085 
  -1.7713093e+01            34906             1554                0                0             1873                0                0                0             5804                0                0                0             5804                0             1873             1554              782                0             2900              227              891              495             1081                0             2237              891              227                0             2900                0             2237              495             1081 
  -1.7613395e+01            34888             1554                0                0             1864                0                0                0             5804                0                0                0             5804                0             1864             1554              772                0             2904              227              891              495             1082                0             2237              891              227                0             2904                0             2237              495             1082 
  -1.7489380e+01            34828             1554                0                0             1856                0                0                0             5804                0                0                0             5804                0             1856             1554              766                0             2899              225              891              495             1070                0             2237              891              225                0             2899                0             2237              495             1070 
  -1.7377202e+01            34828             1554                0                0             1870                0                0                0             5804                0                0                0             5804                0             1870             1554              760                0             2896              224              891              495             1064                0             2236              891              224                0             2896                0             2236              495             1064 
  -1.7278992e+01            34810             1554                0                0             1873                0                0                0             5804                0                0                0             5804                0             1873             1554              758                0             2892              223              891              495             1058                0             2236              891              223                0             2892                0             2236              495             1058 
  -1.7183440e+01            34674             1554                0                0             1870                0                0                0             5804                0                0                0             5804                0             1870             1554              766                0             2883              221              891              440             1055                0             2236              891              221                0             2883                0             2236              440             1055 
  -1.7085370e+01            34622             1554                0                0             1855                0                0                0             5804                0                0                0             5804                0             1855             1554              756                0             2882              220              891              440             1051                0             2236              891              220                0             2882                0             2236              440             1051 
  -1.7000000e+01            34548             1554                0                0             1827                0                0                0             5804                0                0                0             5804                0             1827             1554              750                0             2876              220              891              440             1052                0             2235              891              220                0             2876                0             2235              440             1052 
  -1.6894452e+01            34516             1554                0                0             1820                0                0                0             5804                0                0                0             5804                0             1820             1554              738                0             2871              220              891              440             1054                0             2235              891              220                0             2871                0             2235              440             1054 
  -1.6784492e+01            34478             1554                0                0             1815                0                0                0             5804                0                0                0             5804                0             1815             1554              730                0             2869              219              891              440             1047                0             2235              891              219                0             2869                0             2235              440             1047 
  -1.6670327e+01            34428             1554                0                0             1809                0                0                0             5804                0                0                0             5804                0             1809             1554              718                0             2863              217              891              440             1043                0             2234              891              217                0             2863                0             2234              440             1043 
  -1.6549009e+01            34416             1554                0                0             1803                0                0                0             5804                0                0                0             5804                0             1803             1554              710                0             2869              217              891              440             1042                0             2233              891              217                0             2869                0             2233              440             1042 
  -1.6421549e+01            29190             1351                0                0             1754                0                0                0             3459                0                0                0             3459                0             1754             1351              708                0             2855              216              891              440             1045                0             2230              891              216                0             2855                0             2230              440             1045 
  -1.6286727e+01            28564             2096                0                0             3459             1467             2022             2847                0                0                0                0                0                0                0                0             1351             2080             2096                0             3459                0             2847             1467             2022                0                0                0                0                0                0                0             1351 
  -1.6178870e+01            28502             2081                0                0             3459             1467             2022             2837                0                0                0                0                0                0                0                0             1351             2068             2081                0             3459                0             2837             1467             2022                0                0                0                0                0                0                0             1351 
  -1.6092584e+01            28468             2072                0                0             3459             1464             2022             2836                0                0                0                0                0                0                0                0             1351             2060             2072                0             3459                0             2836             1464             2022                0                0                0                0                0                0                0             1351 
  -1.5937269e+01            28406             2058                0                0             3459             1463             2022             2825                0                0                0                0                0                0                0                0             1351             2050             2058                0             3459                0             2825             1463             2022                0                0                0                0                0                0                0             1351 
  -1.5868240e+01            28400             2065                0                0             3459             1462             2022             2819                0                0                0                0                0                0                0                0             1351             2044             2065                0             3459                0             2819             1462             2022                0                0                0                0                0                0                0             1351 
  -1.5781955e+01            28414             2063                0                0             3459             1462             2022             2831                0                0                0                0                0                0                0                0             1351             2038             2063                0             3459                0             2831             1462             2022                0                0                0                0                0                0                0             1351 
  -1.5674097e+01            28380             2060                0                0             3459             1460             2022             2823                0                0                0                0                0                0                0                0             1351             2030             2060                0             3459                0             2823             1460             2022                0                0                0                0                0                0                0             1351 
  -1.5539276e+01            28380             2071                0                0             3459             1459             2022             2820                0                0                0                0                0                0                0                0             1351             2016             2071                0             3459                0             2820             1459             2022                0                0                0                0                0                0                0             1351 
  -1.5385907e+01            24444             1906                0                0             2094             1458             2021             2651                0                0                0                0                0                0                0                0             1106             1972             1906                0             2094                0             2651             1458             2021                0                0                0                0                0                0                0             1106 
  -1.5263212e+01            24314             1906                0                0             2094             1401             2021             2648                0                0                0                0                0                0                0                0             1106             1962             1906                0             2094                0             2648             1401             2021                0                0                0                0                0                0                0             1106 
  -1.5109844e+01            24202             1858                0                0             2094             1400             2021             2645                0                0                0                0                0                0                0                0             1106             1954             1858                0             2094                0             2645             1400             2021                0                0                0                0                0                0                0             1106 
  -1.5004856e+01            24172             2832                0             3224                0                0             2094             1960                0                0                0                0                0                0                0                0             1106                0             3082                0             2094             3224                0             2832                0                0                0                0                0                0                0                0             1724 
  -1.4873622e+01            24886             2843                0             3224                0                0             2094             1948                0                0                0                0                0                0                0                0             1469                0             3072                0             2094             3224                0             2843                0                0                0                0                0                0                0                0             2075 
  -1.4787347e+01            24870             2837                0             3223                0                0             2094             1940                0                0                0                0                0                0                0                0             1476                0             3066                0             2094             3223                0             2837                0                0                0                0                0                0                0                0             2080 
  -1.4632143e+01            24812             2824                0             3222                0                0             2094             1922                0                0                0                0                0                0                0                0             1483                0             3052                0             2094             3222                0             2824                0                0                0                0                0                0                0                0             2075 
  -1.4546013e+01            24790             2817                0             3221                0                0             2094             1920                0                0                0                0                0                0                0                0             1490                0             3042                0             2094             3221                0             2817                0                0                0                0                0                0                0                0             2074 
  -1.4459930e+01            24812             2831                0             3219                0                0             2094             1914                0                0                0                0                0                0                0                0             1497                0             3034                0             2094             3219                0             2831                0                0                0                0                0                0                0                0             2079 
  -1.4373892e+01            23075             2740                0             2940                0                0             1765             1894                0                0                0                0                0                0                0                0             1422                0             2878                0             1765             2940                0             2740                0                0                0                0                0                0                0                0             1991 
  -1.4266345e+01            23051             2729                0             2939                0                0             1765             1894                0                0                0                0                0                0                0                0             1429                0             2868                0             1765             2939                0             2729                0                0                0                0                0                0                0                0             1994 
  -1.4131912e+01            23061             2729                0             2939                0                0             1765             1886                0                0                0                0                0                0                0                0             1450                0             2854                0             1765             2939                0             2729                0                0                0                0                0                0                0                0             2005 
  -1.4024365e+01            23049             2729                0             2939                0                0             1765             1878                0                0                0                0                0                0                0                0             1457                0             2842                0             1765             2939                0             2729                0                0                0                0                0                0                0                0             2006 
  -1.3889931e+01            23069             2720                0             2939                0                0             1772             1870                0                0                0                0                0                0                0                0             1485                0             2826                0             1772             2939                0             2720                0                0                0                0                0                0                0                0             2026 
  -1.3782384e+01            23087             2720                0             2939                0                0             1779             1862                0                0                0                0                0                0                0                0             1499                0             2814                0             1779             2939                0             2720                0                0                0                0                0                0                0                0             2036 
  -1.3647951e+01            23051             2709                0             2939                0                0             1779             1862                0                0                0                0                0                0                0                0             1499                0             2796                0             1779             2939                0             2709                0                0                0                0                0                0                0                0             2040 
  -1.3540404e+01            23080             2706                0             2939                0                0             1779             1852                0                0                0                0                0                0                0                0             1534                0             2784                0             1779             2939                0             2706                0                0                0                0                0                0                0                0             2062 
  -1.3405970e+01            23105             2703                0             2938                0                0             1779             1842                0                0                0                0                0                0                0                0             1548                0             2812                0             1779             2938                0             2703                0                0                0                0                0                0                0                0             2063 
  -1.3298423e+01            23090             2691                0             2938                0                0             1779             1822                0                0                0                0                0                0                0                0             1562                0             2808                0             1779             2938                0             2691                0                0                0                0                0                0                0                0             2082 
  -1.3163990e+01            22944             2681                0             2883                0                0             1779             1806                0                0                0                0                0                0                0                0             1555                0             2814                0             1779             2883                0             2681                0                0                0                0                0                0                0                0             2083 
  -1.3056443e+01            22966             2673                0             2883                0                0             1793             1802                0                0                0                0                0                0                0                0             1569                0             2792                0             1793             2883                0             2673                0                0                0                0                0                0                0                0             2105 
  -1.2922009e+01            22933             2667                0             2882                0                0             1800             1796                0                0                0                0                0                0                0                0             1597                0             2726                0             1800             2882                0             2667                0                0                0                0                0                0                0                0             2116 
  -1.2814462e+01            22919             2658                0             2882                0                0             1814             1788                0                0                0                0                0                0                0                0             1597                0             2716                0             1814             2882                0             2658                0                0                0                0                0                0                0                0             2110 
  -1.2680028e+01            22936             2650                0             2882                0                0             1828             1788                0                0                0                0                0                0                0                0             1611                0             2708                0             1828             2882                0             2650                0                0                0                0                0                0                0                0             2109 
  -1.2572482e+01            22954             2643                0             2881                0                0             1842             1780                0                0                0                0                0                0                0                0             1625                0             2700                0             1842             2881                0             2643                0                0                0                0                0                0                0                0             2117 
  -1.2438048e+01            23013             2649                0             2881                0                0             1863             1786                0                0                0                0                0                0                0                0             1630                0             2690                0             1863             2881                0             2649                0                0                0                0                0                0                0                0             2121 
  -1.2330501e+01            22989             2641                0             2880                0                0             1863             1774                0                0                0                0                0                0                0                0             1637                0             2684                0             1870             2880                0             2641                0                0                0                0                0                0                0                0             2119 
  -1.2196067e+01            22971             2632                0             2878                0                0             1870             1780                0                0                0                0                0                0                0                0             1637                0             2670                0             1877             2878                0             2631                0                0                0                0                0                0                0                0             2118 
  -1.2088520e+01            22402             2619                0             2598                0                0             1891             1776                0                0                0                0                0                0                0                0             1637                0             2654                0             1891             2598                0             2619                0                0                0                0                0                0                0                0             2119 
  -1.1954087e+01            22338             2615                0             2597                0                0             1898             1760                0                0                0                0                0                0                0                0             1616                0             2646                0             1898             2597                0             2615                0                0                0                0                0                0                0                0             2096 
  -1.1846540e+01            22349             2608                0             2597                0                0             1919             1756                0                0                0                0                0                0                0                0             1623                0             2632                0             1919             2597                0             2608                0                0                0                0                0                0                0                0             2090 
  -1.1712106e+01            22310             2595                0             2597                0                0             1933             1746                0                0                0                0                0                0                0                0             1623                0             2616                0             1926             2597                0             2595                0                0                0                0                0                0                0                0             2082 
  -1.1604559e+01            22322             2588                0             2597                0                0             1933             1740                0                0                0                0                0                0                0                0             1637                0             2616                0             1940             2597                0             2588                0                0                0                0                0                0                0                0             2086 
  -1.1470126e+01            22336             2582                0             2597                0                0             1961             1732                0                0                0                0                0                0                0                0             1637                0             2600                0             1968             2597                0             2582                0                0                0                0                0                0                0                0             2080 
  -1.1362579e+01            22420             2592                0             2597                0                0             1989             1724                0                0                0                0                0                0                0                0             1644                0             2616                0             1989             2597                0             2592                0                0                0                0                0                0                0                0             2080 
  -1.1228145e+01            22392             2583                0             2597                0                0             1996             1710                0                0                0                0                0                0                0                0             1642                0             2616                0             1996             2597                0             2583                0                0                0                0                0                0                0                0             2072 
  -1.1120598e+01            22421             2575                0             2597                0                0             2010             1706                0                0                0                0                0                0                0                0             1649                0             2622                0             2010             2597                0             2575                0                0                0                0                0                0                0                0             2080 
  -1.0986165e+01            22456             2568                0             2597                0                0             2038             1690                0                0                0                0                0                0                0                0             1649                0             2638                0             2031             2597                0             2568                0                0                0                0                0                0                0                0             2080 
  -1.0878618e+01            22467             2559                0             2596                0                0             2045             1680                0                0                0                0                0                0                0                0             1656                0             2650                0             2045             2596                0             2559                0                0                0                0                0                0                0                0             2081 
  -1.0744184e+01            22425             2550                0             2596                0                0             2066             1644                0                0                0                0                0                0                0                0             1628                0             2664                0             2073             2596                0             2550                0                0                0                0                0                0                0                0             2058 
  -1.0636637e+01            22332             2542                0             2541                0                0             2087             1636                0                0                0                0                0                0                0                0             1628                0             2676                0             2087             2541                0             2542                0                0                0                0                0                0                0                0             2052 
  -1.0502204e+01            22307             2535                0             2541                0                0             2087             1632                0                0                0                0                0                0                0                0             1628                0             2668                0             2094             2541                0             2535                0                0                0                0                0                0                0                0             2046 
  -1.0394657e+01            22330             2530                0             2541                0                0             2129             1626                0                0                0                0                0                0                0                0             1628                0             2636                0             2129             2541                0             2530                0                0                0                0                0                0                0                0             2040 
  -1.0260223e+01            22288             2526                0             2540                0                0             2143             1634                0                0                0                0                0                0                0                0             1628                0             2578                0             2143             2540                0             2526                0                0                0                0                0                0                0                0             2030 
  -1.0152676e+01            22314             2517                0             2540                0                0             2164             1630                0                0                0                0                0                0                0                0             1635                0             2574                0             2164             2540                0             2517                0                0                0                0                0                0                0                0             2033 
  -1.0085459e+01            22296             2516                0             2540                0                0             2164             1622                0                0                0                0                0                0                0                0             1635                0             2568                0             2164             2540                0             2516                0                0                0                0                0                0                0                0             2031 
  -9.8964120e+00            22345             2519                0             2539                0                0             2192             1608                0                0                0                0                0                0                0                0             1641                0             2558                0             2206             2539                0             2519                0                0                0                0                0                0                0                0             2024 
  -9.7073647e+00            22299             3178             1896             1459             2358                0                0                0             2227                0                0                0                0                0                0                0             1624             1459             2358                0             1896                0                0                0             2227                0                0                0                0                0                0                0             1617 
  -9.5760818e+00            22263             3176             1890             1455             2351                0                0                0             2227                0                0                0                0                0                0                0             1624             1455             2351                0             1890                0                0                0             2227                0                0                0                0                0                0                0             1617 
  -9.4134433e+00            22254             3174             1887             1444             2358                0                0                0             2227                0                0                0                0                0                0                0             1631             1444             2358                0             1887                0                0                0             2227                0                0                0                0                0                0                0             1617 
  -9.2833325e+00            21677             2756             1802             1438             2352                0                0                0             2241                0                0                0                0                0                0                0             1631             1438             2352                0             1802                0                0                0             2241                0                0                0                0                0                0                0             1624 
  -9.1218144e+00            21697             2754             1803             1429             2343                0                0                0             2269                0                0                0                0                0                0                0             1631             1429             2343                0             1803                0                0                0             2269                0                0                0                0                0                0                0             1624 
  -8.9925999e+00            21697             2754             1799             1420             2349                0                0                0             2276                0                0                0                0                0                0                0             1631             1420             2349                0             1799                0                0                0             2276                0                0                0                0                0                0                0             1624 
  -8.8311347e+00            21718             2754             1795             1413             2339                0                0                0             2304                0                0                0                0                0                0                0             1631             1413             2339                0             1795                0                0                0             2311                0                0                0                0                0                0                0             1624 
  -8.7019625e+00            21705             2754             1788             1404             2338                0                0                0             2318                0                0                0                0                0                0                0             1631             1404             2338                0             1788                0                0                0             2318                0                0                0                0                0                0                0             1624 
  -8.5457306e+00            21709             2754             1783             1399             2329                0                0                0             2339                0                0                0                0                0                0                0             1631             1399             2329                0             1783                0                0                0             2339                0                0                0                0                0                0                0             1624 
  -8.4207451e+00            21730             2754             1781             1390             2327                0                0                0             2367                0                0                0                0                0                0                0             1637             1390             2327                0             1781                0                0                0             2353                0                0                0                0                0                0                0             1623 
  -8.2645132e+00            21655             2754             1769             1384             2323                0                0                0             2367                0                0                0                0                0                0                0             1608             1384             2322                0             1769                0                0                0             2374                0                0                0                0                0                0                0             1601 
  -8.1395277e+00            21671             2754             1770             1375             2316                0                0                0             2388                0                0                0                0                0                0                0             1606             1375             2316                0             1770                0                0                0             2388                0                0                0                0                0                0                0             1613 
  -7.9919893e+00            21700             2754             1767             1373             2311                0                0                0             2423                0                0                0                0                0                0                0             1606             1373             2311                0             1767                0                0                0             2402                0                0                0                0                0                0                0             1613 
  -7.8739586e+00            21744             2754             1762             1372             2305                0                0                0             2444                0                0                0                0                0                0                0             1605             1372             2305                0             1762                0                0                0             2444                0                0                0                0                0                0                0             1619 
  -7.7265790e+00            21796             2754             1755             1373             2302                0                0                0             2479                0                0                0                0                0                0                0             1605             1373             2302                0             1755                0                0                0             2479                0                0                0                0                0                0                0             1619 
  -7.5793291e+00            21790             2752             1748             1373             2293                0                0                0             2493                0                0                0                0                0                0                0             1605             1373             2293                0             1748                0                0                0             2486                0                0                0                0                0                0                0             1626 
  -7.4615292e+00            21838             2752             1743             1373             2287                0                0                0             2521                0                0                0                0                0                0                0             1605             1373             2287                0             1743                0                0                0             2528                0                0                0                0                0                0                0             1626 
  -7.3143817e+00            21838             2752             1742             1365             2282                0                0                0             2542                0                0                0                0                0                0                0             1605             1365             2282                0             1742                0                0                0             2535                0                0                0                0                0                0                0             1626 
  -7.1673552e+00            21808             2752             1684             1370             2278                0                0                0             2563                0                0                0                0                0                0                0             1612             1370             2278                0             1684                0                0                0             2577                0                0                0                0                0                0                0             1640 
  -7.0497340e+00            21853             2752             1681             1361             2274                0                0                0             2598                0                0                0                0                0                0                0             1619             1361             2274                0             1681                0                0                0             2612                0                0                0                0                0                0                0             1640 
  -6.9028279e+00            21775             2752             1678             1350             2270                0                0                0             2605                0                0                0                0                0                0                0             1598             1350             2270                0             1678                0                0                0             2619                0                0                0                0                0                0                0             1605 
  -6.7560245e+00            21744             2750             1677             1321             2268                0                0                0             2626                0                0                0                0                0                0                0             1598             1321             2268                0             1677                0                0                0             2633                0                0                0                0                0                0                0             1605 
  -6.6093040e+00            21761             2750             1673             1313             2264                0                0                0             2640                0                0                0                0                0                0                0             1605             1313             2264                0             1673                0                0                0             2654                0                0                0                0                0                0                0             1612 
  -6.4626622e+00            21801             2750             1678             1308             2257                0                0                0             2668                0                0                0                0                0                0                0             1611             1308             2257                0             1678                0                0                0             2675                0                0                0                0                0                0                0             1611 
  -6.3160937e+00            21797             2750             1671             1307             2253                0                0                0             2682                0                0                0                0                0                0                0             1610             1307             2254                0             1671                0                0                0             2682                0                0                0                0                0                0                0             1610 
  -6.1695923e+00            21810             2748             1669             1301             2248                0                0                0             2696                0                0                0                0                0                0                0             1617             1301             2248                0             1669                0                0                0             2696                0                0                0                0                0                0                0             1617 
  -6.0231593e+00            21847             2748             1665             1300             2247                0                0                0             2717                0                0                0                0                0                0                0             1617             1300             2247                0             1665                0                0                0             2724                0                0                0                0                0                0                0             1617 
  -5.8767951e+00            21818             2748             1663             1293             2242                0                0                0             2724                0                0                0                0                0                0                0             1613             1293             2242                0             1663                0                0                0             2724                0                0                0                0                0                0                0             1613 
  -5.7304980e+00            21855             2746             1665             1292             2243                0                0                0             2738                0                0                0                0                0                0                0             1620             1292             2243                0             1665                0                0                0             2738                0                0                0                0                0                0                0             1613 
  -5.5842656e+00            21849             2746             1662             1290             2239                0                0                0             2738                0                0                0                0                0                0                0             1619             1290             2239                0             1662                0                0                0             2752                0                0                0                0                0                0                0             1612 
  -5.4380947e+00            21830             2744             1662             1283             2234                0                0                0             2745                0                0                0                0                0                0                0             1612             1283             2234                0             1662                0                0                0             2759                0                0                0                0                0                0                0             1612 
  -5.2919858e+00            21880             2742             1666             1279             2232                0                0                0             2773                0                0                0                0                0                0                0             1619             1279             2232                0             1666                0                0                0             2780                0                0                0                0                0                0                0             1612 
  -5.1459379e+00            21325             2326             1582             1274             2227                0                0                0             2794                0                0                0                0                0                0                0             1619             1274             2227                0             1582                0                0                0             2801                0                0                0                0                0                0                0             1619 
  -4.9999480e+00            21372             2326             1581             1268             2226                0                0                0             2808                0                0                0                0                0                0                0             1619             1268             2226                0             1581                0                0                0             2850                0                0                0                0                0                0                0             1619 
  -4.8540169e+00            21385             2326             1577             1265             2222                0                0                0             2836                0                0                0                0                0                0                0             1619             1265             2222                0             1577                0                0                0             2857                0                0                0                0                0                0                0             1619 
  -4.7605698e+00            21441             2324             1576             1264             2218                0                0                0             2864                0                0                0                0                0                0                0             1626             1264             2218                0             1576                0                0                0             2885                0                0                0                0                0                0                0             1626 
  -4.6312874e+00            21486             2324             1572             1257             2220                0                0                0             2885                0                0                0                0                0                0                0             1640             1257             2220                0             1572                0                0                0             2899                0                0                0                0                0                0                0             1640 
  -4.5807199e+00            21543             2324             1572             1255             2219                0                0                0             2906                0                0                0                0                0                0                0             1654             1255             2219                0             1572                0                0                0             2913                0                0                0                0                0                0                0             1654 
  -4.4735411e+00            21612             2324             1572             1253             2217                0                0                0             2941                0                0                0                0                0                0                0             1661             1253             2217                0             1572                0                0                0             2934                0                0                0                0                0                0                0             1668 
  -4.3981383e+00            21823             2324             1571             1253             2215                0                0                0             2976                0                0                0                0                0                0                0             1724             1253             2215                0             1571                0                0                0             2969                0                0                0                0                0                0                0             1752 
  -4.2930707e+00            22107             2324             1569             1249             2209                0                0                0             3032                0                0                0                0                0                0                0             1822             1249             2209                0             1569                0                0                0             3032                0                0                0                0                0                0                0             1843 
  -4.1760834e+00            22407             2324             1568             1248             2207                0                0                0             3109                0                0                0                0                0                0                0             1899             1248             2207                0             1568                0                0                0             3116                0                0                0                0                0                0                0             1913 
  -4.0822973e+00            22519             2324             1564             1245             2207                0                0                0             3172                0                0                0                0                0                0                0             1906             1245             2207                0             1564                0                0                0             3165                0                0                0                0                0                0                0             1920 
  -3.9998946e+00            22608             2324             1562             1240             2206                0                0                0             3207                0                0                0                0                0                0                0             1920             1240             2206                0             1562                0                0                0             3214                0                0                0                0                0                0                0             1927 
  -3.8922917e+00            22670             2324             1561             1239             2204                0                0                0             3228                0                0                0                0                0                0                0             1927             1239             2204                0             1561                0                0                0             3235                0                0                0                0                0                0                0             1948 
  -3.7303335e+00            22750             2324             1559             1237             2200                0                0                0             3249                0                0                0                0                0                0                0             1961             1237             2200                0             1559                0                0                0             3249                0                0                0                0                0                0                0             1975 
  -3.6583520e+00            22754             2324             1557             1235             2199                0                0                0             3249                0                0                0                0                0                0                0             1968             1235             2199                0             1557                0                0                0             3249                0                0                0                0                0                0                0             1982 
  -3.5683752e+00            22781             2324             1556             1234             2197                0                0                0             3270                0                0                0                0                0                0                0             1968             1234             2197                0             1556                0                0                0             3263                0                0                0                0                0                0                0             1982 
  -3.4559043e+00            22782             2324             1556             1231             2197                0                0                0             3270                0                0                0                0                0                0                0             1968             1231             2197                0             1556                0                0                0             3270                0                0                0                0                0                0                0             1982 
  -3.3659275e+00            22795             2324             1555             1229             2197                0                0                0             3284                0                0                0                0                0                0                0             1953             1229             2197                0             1555                0                0                0             3291                0                0                0                0                0                0                0             1981 
  -3.2939460e+00            22813             2324             1554             1227             2195                0                0                0             3305                0                0                0                0                0                0                0             1953             1227             2195                0             1554                0                0                0             3298                0                0                0                0                0                0                0             1981 
  -3.0914983e+00            22891             2324             1551             1230             2192                0                0                0             3333                0                0                0                0                0                0                0             1960             1230             2192                0             1551                0                0                0             3340                0                0                0                0                0                0                0             1988 
  -2.8890505e+00            22953             2324             1549             1235             2199                0                0                0             3347                0                0                0                0                0                0                0             1967             1235             2199                0             1549                0                0                0             3354                0                0                0                0                0                0                0             1995 
  -2.7484618e+00            22968             2324             1547             1233             2195                0                0                0             3375                0                0                0                0                0                0                0             1965             1233             2195                0             1547                0                0                0             3361                0                0                0                0                0                0                0             1993 
  -2.6033672e+00            23041             2324             1545             1229             2192                0                0                0             3410                0                0                0                0                0                0                0             1972             1229             2192                0             1545                0                0                0             3403                0                0                0                0                0                0                0             2000 
  -2.4872915e+00            23113             2324             1543             1233             2192                0                0                0             3438                0                0                0                0                0                0                0             1985             1233             2192                0             1543                0                0                0             3431                0                0                0                0                0                0                0             1999 
  -2.3422444e+00            23205             2324             1542             1233             2190                0                0                0             3452                0                0                0                0                0                0                0             2006             1233             2190                0             1542                0                0                0             3473                0                0                0                0                0                0                0             2020 
  -2.1972453e+00            23351             2324             1542             1238             2188                0                0                0             3515                0                0                0                0                0                0                0             2027             1238             2188                0             1542                0                0                0             3515                0                0                0                0                0                0                0             2034 
  -2.0812460e+00            23358             2324             1542             1238             2188                0                0                0             3515                0                0                0                0                0                0                0             2027             1238             2188                0             1542                0                0                0             3522                0                0                0                0                0                0                0             2034 
  -1.9362693e+00            23357             2324             1540             1238             2186                0                0                0             3515                0                0                0                0                0                0                0             2027             1238             2186                0             1540                0                0                0             3529                0                0                0                0                0                0                0             2034 
  -1.7913413e+00            23424             2324             1539             1236             2184                0                0                0             3564                0                0                0                0                0                0                0             2027             1236             2184                0             1539                0                0                0             3557                0                0                0                0                0                0                0             2034 
  -1.6464266e+00            23462             2324             1537             1232             2182                0                0                0             3585                0                0                0                0                0                0                0             2026             1232             2182                0             1537                0                0                0             3592                0                0                0                0                0                0                0             2033 
  -1.5015351e+00            23505             2324             1537             1230             2181                0                0                0             3592                0                0                0                0                0                0                0             2033             1230             2181                0             1537                0                0                0             3613                0                0                0                0                0                0                0             2047 
  -1.3566653e+00            23579             2324             1535             1230             2180                0                0                0             3634                0                0                0                0                0                0                0             2033             1230             2180                0             1535                0                0                0             3620                0                0                0                0                0                0                0             2078 
  -1.2400822e+00            23616             2324             1535             1230             2181                0                0                0             3634                0                0                0                0                0                0                0             2040             1230             2181                0             1535                0                0                0             3648                0                0                0                0                0                0                0             2078 
  -1.1234526e+00            23635             2324             1535             1229             2181                0                0                0             3641                0                0                0                0                0                0                0             2040             1229             2181                0             1535                0                0                0             3648                0                0                0                0                0                0                0             2092 
  -1.0067637e+00            23647             2324             1535             1229             2180                0                0                0             3641                0                0                0                0                0                0                0             2054             1229             2180                0             1535                0                0                0             3648                0                0                0                0                0                0                0             2092 
  -8.9001897e-01            23635             2324             1534             1229             2173                0                0                0             3662                0                0                0                0                0                0                0             2047             1229             2173                0             1534                0                0                0             3655                0                0                0                0                0                0                0             2075 
  -7.4516304e-01            23659             2324             1532             1229             2173                0                0                0             3669                0                0                0                0                0                0                0             2047             1229             2173                0             1532                0                0                0             3676                0                0                0                0                0                0                0             2075 
  -6.0032421e-01            23704             2324             1531             1228             2173                0                0                0             3697                0                0                0                0                0                0                0             2047             1228             2173                0             1531                0                0                0             3697                0                0                0                0                0                0                0             2075 
  -4.5549734e-01            23737             2324             1531             1235             2172                0                0                0             3711                0                0                0                0                0                0                0             2047             1235             2172                0             1531                0                0                0             3704                0                0                0                0                0                0                0             2075 
  -3.1067383e-01            23766             2324             1529             1242             2171                0                0                0             3718                0                0                0                0                0                0                0             2047             1242             2171                0             1529                0                0                0             3718                0                0                0                0                0                0                0             2075 
  -1.6584831e-01            23815             2324             1529             1242             2171                0                0                0             3753                0                0                0                0                0                0                0             2054             1242             2171                0             1529                0                0                0             3718                0                0                0                0                0                0                0             2082 
  -2.1018502e-02            23904             2324             1529             1248             2171                0                0                0             3767                0                0                0                0                0                0                0             2061             1248             2171                0             1529                0                0                0             3774                0                0                0                0                0                0                0             2082 
   1.2381658e-01            23932             2324             1529             1248             2171                0                0                0             3781                0                0                0                0                0                0                0             2061             1248             2171                0             1529                0                0                0             3788                0                0                0                0                0                0                0             2082 
   2.6865781e-01            23955             2324             1529             1249             2171                0                0                0             3788                0                0                0                0                0                0                0             2061             1249             2171                0             1529                0                0                0             3795                0                0                0                0                0                0                0             2089 
   4.1350685e-01            23973             2324             1531             1249             2171                0                0                0             3795                0                0                0                0                0                0                0             2068             1249             2171                0             1531                0                0                0             3795                0                0                0                0                0                0                0             2089 
   5.5836559e-01            23898             2324             1531             1228             2172                0                0                0             3802                0                0                0                0                0                0                0             2033             1228             2172                0             1531                0                0                0             3795                0                0                0                0                0                0                0             2082 
   7.0323574e-01            23925             2324             1532             1229             2173                0                0                0             3802                0                0                0                0                0                0                0             2033             1229             2173                0             1532                0                0                0             3816                0                0                0                0                0                0                0             2082 
   8.4811870e-01            23941             2324             1533             1229             2173                0                0                0             3816                0                0                0                0                0                0                0             2033             1229             2173                0             1533                0                0                0             3816                0                0                0                0                0                0                0             2082 
   9.9301591e-01            24043             2324             1535             1229             2173                0                0                0             3893                0                0                0                0                0                0                0             2033             1229             2173                0             1535                0                0                0             3837                0                0                0                0                0                0                0             2082 
   1.1379288e+00            24096             2324             1535             1230             2174                0                0                0             3921                0                0                0                0                0                0                0             2047             1230             2174                0             1535                0                0                0             3844                0                0                0                0                0                0                0             2082 
   1.2828594e+00            24194             2324             1535             1230             2174                0                0                0             3921                0                0                0                0                0                0                0             2075             1230             2174                0             1535                0                0                0             3907                0                0                0                0                0                0                0             2089 
   1.4278093e+00            24285             2324             1535             1230             2181                0                0                0             3949                0                0                0                0                0                0                0             2075             1230             2181                0             1535                0                0                0             3949                0                0                0                0                0                0                0             2096 
   1.5727807e+00            24394             2324             1537             1230             2181                0                0                0             4012                0                0                0                0                0                0                0             2075             1230             2181                0             1537                0                0                0             3991                0                0                0                0                0                0                0             2096 
   1.7177690e+00            24443             2324             1537             1234             2184                0                0                0             4040                0                0                0                0                0                0                0             2075             1234             2184                0             1537                0                0                0             3998                0                0                0                0                0                0                0             2096 
   1.8627783e+00            24505              218             1129             1129                0                0             2125                0             2076                0                0                0                0                0                0                0             4040                0                0                0                0                0                0                0             4012                0             2186             1382             1320             2186                0             1382             1320 
   2.0078103e+00            30650              218             1416             1416                0                0             2258                0             2237                0                0                0                0                0                0                0             6434                0                0                0                0                0                0                0             6413                0             2426             1382             1321             2426                0             1382             1321 
   2.1528557e+00            30738             2427                0             1382             1322                0             2427             1382             1322                0                0                0                0                0                0                0             6455                0                0                0                0                0                0                0             6476             1416                0              218             1416                0             2237                0             2258 
   2.2979322e+00            30794             2427                0             1382             1322                0             2427             1382             1322                0                0                0                0                0                0                0             6476                0                0                0                0                0                0                0             6511             1416                0              218             1416                0             2237                0             2258 
   2.4430464e+00            30811             2429                0             1382             1323                0             2429             1382             1323                0                0                0                0                0                0                0             6476                0                0                0                0                0                0                0             6518             1418                0              218             1418                0             2237                0             2258 
   2.5881920e+00            30830             2430                0             1382             1324                0             2430             1382             1324                0                0                0                0                0                0                0             6476                0                0                0                0                0                0                0             6518             1421                0              218             1421                0             2245                0             2259 
   2.7333691e+00            30869             2433                0             1382             1327                0             2433             1382             1327                0                0                0                0                0                0                0             6476                0                0                0                0                0                0                0             6539             1423                0              220             1423                0             2245                0             2259 
   2.8785796e+00            30936             2436                0             1382             1329                0             2436             1382             1329                0                0                0                0                0                0                0             6504                0                0                0                0                0                0                0             6560             1424                0              222             1424                0             2247                0             2261 
   2.9000000e+00            31001             2437                0             1382             1329                0             2437             1382             1329                0                0                0                0                0                0                0             6511                0                0                0                0                0                0                0             6567             1425                0              222             1425                0             2260                0             2295 
   3.0113000e+00            31022             2437                0             1382             1329                0             2437             1382             1329                0                0                0                0                0                0                0             6532                0                0                0                0                0                0                0             6567             1425                0              222             1425                0             2260                0             2295 
   3.1225896e+00            31048             2438                0             1382             1331                0             2438             1382             1331                0                0                0                0                0                0                0             6532                0                0                0                0                0                0                0             6567             1427                0              222             1427                0             2268                0             2303 
   3.2338833e+00            30936             2425                0             1382             1333                0             2425             1382             1333                0                0                0                0                0                0                0             6532                0                0                0                0                0                0                0             6539             1402                0              222             1402                0             2269                0             2290 
   3.3191367e+00            30946             2427                0             1382             1334                0             2427             1382             1334                0                0                0                0                0                0                0             6532                0                0                0                0                0                0                0             6539             1403                0              224             1403                0             2269                0             2290 
   3.4195533e+00            31002             2428                0             1382             1336                0             2428             1382             1336                0                0                0                0                0                0                0             6574                0                0                0                0                0                0                0             6539             1405                0              226             1405                0             2270                0             2291 
   3.5218706e+00            31020             2428                0             1382             1336                0             2428             1382             1336                0                0                0                0                0                0                0             6574                0                0                0                0                0                0                0             6539             1407                0              226             1407                0             2277                0             2298 
   3.6057105e+00            31149             2429                0             1382             1336                0             2429             1382             1336                0                0                0                0                0                0                0             6574                0                0                0                0                0                0                0             6546             1409                0              226             1409                0             2335                0             2356 
   3.7020958e+00            31178             2430                0             1382             1338                0             2430             1382             1338                0                0                0                0                0                0                0             6574                0                0                0                0                0                0                0             6553             1403                0              226             1403                0             2356                0             2363 
   3.8068414e+00            31256             2434                0             1382             1341                0             2434             1382             1341                0                0                0                0                0                0                0             6574                0                0                0                0                0                0                0             6553             1404                0              230             1404                0             2378                0             2399 
   3.9171763e+00            31284             2437                0             1382             1341                0             2437             1382             1341                0                0                0                0                0                0                0             6574                0                0                0                0                0                0                0             6553             1404                0              230             1404                0             2403                0             2396 
   4.0155408e+00            31323             2437                0             1382             1342                0             2437             1382             1342                0                0                0                0                0                0                0             6602                0                0                0                0                0                0                0             6553             1404                0              232             1404                0             2410                0             2396 
   4.1042082e+00            31458             2439                0             1382             1344                0             2439             1382             1344                0                0                0                0                0                0                0             6682                0                0                0                0                0                0                0             6560             1408                0              236             1408                0             2410                0             2424 
   4.2112598e+00            31430             2438                0             1382             1348                0             2438             1382             1348                0                0                0                0                0                0                0             6658                0                0                0                0                0                0                0             6560             1410                0              236             1410                0             2403                0             2417 
   4.3085568e+00            31539             2440                0             1382             1349                0             2440             1382             1349                0                0                0                0                0                0                0             6658                0                0                0                0                0                0                0             6591             1410                0              238             1410                0             2466                0             2424 
   4.4088505e+00            31723             2447                0             1382             1351                0             2447             1382             1351                0                0                0                0                0                0                0             6693                0                0                0                0                0                0                0             6609             1412                0              242             1412                0             2508                0             2487 
   4.5018395e+00            31808             2448                0             1382             1352                0             2448             1382             1352                0                0                0                0                0                0                0             6700                0                0                0                0                0                0                0             6637             1413                0              244             1413                0             2522                0             2515 
   4.6018099e+00            32114             2450                0             1382             1352                0             2450             1382             1352                0                0                0                0                0                0                0             6763                0                0                0                0                0                0                0             6686             1414                0              244             1414                0             2623                0             2602 
   4.7017275e+00            32309                0                0                0             2668                0                0                0             2623                0                0                0                0                0                0                0             6763              727             2454             1518             1805              710             2454             1667             2129                0                0                0                0                0                0                0             6791 
   4.8014131e+00            32471                0                0                0             2712                0                0                0             2688                0                0                0                0                0                0                0             6798              727             2450             1519             1806              713             2450             1670             2133                0                0                0                0                0                0                0             6805 
   4.9012961e+00            32578                0                0                0             2740                0                0                0             2730                0                0                0                0                0                0                0             6798              727             2454             1519             1806              715             2454             1672             2137                0                0                0                0                0                0                0             6826 
   5.0012265e+00            32711                0                0                0             2789                0                0                0             2779                0                0                0                0                0                0                0             6812              727             2457             1519             1806              718             2457             1673             2141                0                0                0                0                0                0                0             6833 
   5.1010651e+00            32769                0                0                0             2818                0                0                0             2787                0                0                0                0                0                0                0             6826              727             2458             1519             1806              719             2458             1680             2145                0                0                0                0                0                0                0             6826 
   5.2009631e+00            33417                0                0                0             2832                0                0                0             2801                0                0                0                0                0                0                0             6840              807             2461             1726             2093              721             2461             1685             2150                0                0                0                0                0                0                0             6840 
   5.3007893e+00            33564                0                0                0             2842                0                0                0             2831                0                0                0                0                0                0                0             6877              808             2485             1728             2096              722             2478             1687             2153                0                0                0                0                0                0                0             6857 
   5.4005382e+00            33814                0                0                0             2863                0                0                0             2838                0                0                0                0                0                0                0             6884              808             2584             1728             2096              723             2570             1692             2157                0                0                0                0                0                0                0             6871 
   5.5003765e+00            34210                0                0                0             2884                0                0                0             2890                0                0                0                0                0                0                0             6912              808             2711             1729             2097              732             2690             1692             2166                0                0                0                0                0                0                0             6899 
   5.6002085e+00            34644                0                0                0             2926                0                0                0             2918                0                0                0                0                0                0                0             6975              808             2855             1729             2097              733             2775             1716             2185                0                0                0                0                0                0                0             6927 
   5.7001301e+00            35358                0                0                0                0                0                0                0             7021                0             2972             1585             1585                0                0                0             2968             1373             1716                0             2997             1373             1737                0             2997                0                0                0                0                0                0                0             7034 
   5.8098907e+00            36413                0                0                0                0                0                0                0             7105                0             3025             1594             1587                0                0                0             3014             1374             1858                0             3280             1374             1844                0             3226                0                0                0                0                0                0                0             7132 
   5.9096771e+00            37180                0                0                0                0                0                0                0             7185                0             3052             1625             1604                0                0                0             3017             1374             1993                0             3467             1374             1884                0             3389                0                0                0                0                0                0                0             7216 
   6.0061604e+00            38090                0                0                0                0                0                0                0             7255                0             3092             1650             1636                0                0                0             3050             1374             2161                0             3578             1374             2133                0             3501                0                0                0                0                0                0                0             7286 
   6.1076948e+00            39299                0                0                0                0                0                0                0             7283                0             3109             1664             1657                0                0                0             3050             1374             2376                0             3873             1374             2343                0             3875                0                0                0                0                0                0                0             7321 
   6.2008562e+00            40937                0                0                0                0                0                0                0             7318                0             3171             1700             1693                0                0                0             3060             1375             2568                0             4431             1375             2519                0             4329                0                0                0                0                0                0                0             7398 
   6.3054876e+00            42817                0                0                0                0                0                0                0             7416                0             3171             1713             1713                0                0                0             3067             1375             2762                0             5096             1375             2697                0             4901                0                0                0                0                0                0                0             7531 
   6.4010208e+00            45599                0                0                0                0                0                0                0             7465                0             3187             1727             1720                0                0                0             3111             1375             3618                0             5669             1375             3264                0             5466                0                0                0                0                0                0                0             7622 
   6.5069482e+00            49169                0                0                0                0                0                0                0             7507                0             3265             1758             1772                0                0                0             3189             1375             4597                0             6226             1375             4358                0             6069                0                0                0                0                0                0                0             7678 
   6.6007567e+00            51416                0                0                0                0                0                0                0             7556                0             3286             1824             1810                0                0                0             3248             1375             5140                0             6648             1375             5002                0             6439                0                0                0                0                0                0                0             7713 
   6.7066443e+00            54161             4643             2023                0             2186                0                0             6908                0                0                0                0             3286                0                0                0             7790                0             7209             1375             1083                0             2009                0             4724                0                0                0             3258                0                0                0             7667 
   6.8045023e+00            56350             5008             2294                0             2187                0                0             7354                0                0                0                0             3300                0                0                0             7825                0             7697             1376             1083                0             2203                0             5070                0                0                0             3251                0                0                0             7702 
   6.9024472e+00            57861             5253             2569                0             2187                0                0             7649                0                0                0                0             3300                0                0                0             7881                0             7942             1376             1083                0             2387                0             5246                0                0                0             3251                0                0                0             7737 
   7.0055998e+00            59155             5464             2782                0             2187                0                0             7849                0                0                0                0             3338                0                0                0             7891                0             8144             1376             1083                0             2553                0             5490                0                0                0             3268                0                0                0             7730 
   7.1029610e+00            60344             5640             2993                0             2188                0                0             8047                0                0                0                0             3331                0                0                0             7898                0             8386             1376             1084                0             2762                0             5641                0                0                0             3268                0                0                0             7730 
   7.2054962e+00            61783             5873             3265                0             2188                0                0             8285                0                0                0                0             3324                0                0                0             7905                0             8632             1376             1084                0             2980                0             5866                0                0                0             3275                0                0                0             7730 
   7.3013640e+00            63035             5986             3470                0             2211                0                0             8479                0                0                0                0             3355                0                0                0             7926                0             8851             1376             1175                0             3141                0             6015                0                0                0             3292                0                0                0             7758 
   7.4015411e+00            64277             6060             3779                0             2211                0                0             8691                0                0                0                0             3376                0                0                0             7919                0             9017             1376             1175                0             3507                0             6081                0                0                0             3334                0                0                0             7751 
   7.5001420e+00            65523             6144             4097                0             2211                0                0             8923                0                0                0                0             3418                0                0                0             7926                0             9191             1376             1175                0             3783                0             6158                0                0                0             3370                0                0                0             7751 
   7.6004177e+00            66659             3867              308                0             3387                0                0                0             7800                0                0                0             7947                0             4273                0             3425             2382                0                0             6189                0                0                0             9113                0                0                0             9390             2382                0                0             6196 
   7.7009011e+00            67665             4169              312                0             3380                0                0                0             7793                0                0                0             7961                0             4506                0             3425             2383                0                0             6231                0                0                0             9321                0                0                0             9570             2383                0                0             6231 
   7.8014176e+00            68737             4440              314                0             3352                0                0                0             7800                0                0                0             7940                0             4771                0             3404             2383                0                0             6249                0                0                0             9635                0                0                0             9817             2383                0                0             6249 
   7.9040367e+00            69995             4699              314                0             3420                0                0                0             7821                0                0                0             7982                0             5021                0             3448             2384                0                0             6267                0                0                0             9868                0                0                0            10120             2384                0                0             6267 
   8.0095269e+00            71351             5000              318                0             3383                0                0                0             7822                0                0                0             7976                0             5360                0             3425             2385                0                0             6294                0                0                0            10195                0                0                0            10514             2385                0                0             6294 
   8.1000000e+00            72491                0                0                0             6298            10509                0                0                0            10795                0                0                0             2386             2386                0             6305                0             3425                0             3383                0             5547             5229              318                0                0                0             8018                0                0                0             7892 
   8.2077829e+00            73726                0                0                0             6321            10813                0                0                0            11103                0                0                0             2389             2392                0             6314                0             3412                0             3377                0             5772             5496              318                0                0                0             8083                0                0                0             7936 
   8.3039024e+00            74825                0                0                0             6350            11044                0                0                0            11314                0                0                0             2393             2399                0             6343                0             3413                0             3378                0             6003             5768              324                0                0                0             8139                0                0                0             7957 
   8.4105382e+00            75758                0                0                0             6373            11230                0                0                0            11597                0                0                0             2398             2408                0             6366                0             3399                0             3357                0             6275             5970              324                0                0                0             8111                0                0                0             7950 
   8.5032950e+00            76607                0                0                0             6388            11453                0                0                0            11730                0                0                0             2401             2411                0             6381                0             3386                0             3337                0             6471             6199              328                0                0                0             8103                0                0                0             8019 
   8.6109632e+00            77702                0                0                0             6414            11681                0                0                0            11882                0                0                0             2409             2433                0             6407                0             3386                0             3337                0             6663             6484              328                0                0                0             8223                0                0                0             8055 
   8.7060587e+00            78761                0                0                0             6430            11824                0                0                0            12011                0                0                0             2409             2433                0             6423                0             3386                0             3337                0             6952             6812              334                0                0                0             8282                0                0                0             8128 
   8.8033479e+00            79538                0                0                0             6449            11914                0                0                0            12203                0                0                0             2419             2436                0             6442                0             3369                0             3334                0             7200             6986              340                0                0                0             8279                0                0                0             8167 
   8.9104089e+00            80564             2447             2430                0             6470                0                0                0            12361                0                0                0            12113                0                0                0             6477             3501             3501                0             7296                0                0                0             7385                0                0                0             8323                0                0                0             8260 
   9.0008124e+00            81441             2448             2431                0             6481                0                0                0            12561                0                0                0            12310                0                0                0             6502             3450             3436                0             7473                0                0                0             7633                0                0                0             8414                0                0                0             8302 
   9.1060742e+00            82472             2519             2467                0             6501                0                0                0            12769                0                0                0            12495                0                0                0             6522             3453             3439                0             7656                0                0                0             7816                0                0                0             8456                0                0                0             8379 
   9.2072826e+00            83613             2565             2507                0             6516                0                0                0            13040                0                0                0            12746                0                0                0             6544             3439             3418                0             7904                0                0                0             7976                0                0                0             8507                0                0                0             8451 
   9.3007189e+00            84620             2611             2576                0             6536                0                0                0            13162                0                0                0            12906                0                0                0             6571             3441             3420                0             8172                0                0                0             8120                0                0                0             8612                0                0                0             8493 
   9.4104243e+00            86223             2964             2934                0             6571                0                0                0            13410                0                0                0            13141                0                0                0             6592             3411             3390                0             8239                0                0                0             8215                0                0                0             8734                0                0                0             8622 
   9.5093637e+00            86931             3002             2992                0             6590                0                0                0            13540                0                0                0            13269                0                0                0             6611             3381             3374                0             8305                0                0                0             8303                0                0                0             8840                0                0                0             8724 
   9.6192153e+00            88333             3057             3027                0             6616                0                0                0            13707                0                0                0            13441                0                0                0             6637             3432             3385                0             8669                0                0                0             8585                0                0                0             8938                0                0                0             8839 
   9.7158274e+00            89481             3124             3070                0             6651                0                0                0            13804                0                0                0            13572                0                0                0             6672             3432             3385                0             8878                0                0                0             8823                0                0                0             9067                0                0                0             9003 
   9.8160647e+00            90168             3147             3076                0             6666                0                0                0            13962                0                0                0            13700                0                0                0             6687             3407             3377                0             8979                0                0                0             8858                0                0                0             9193                0                0                0             9116 
   9.9158736e+00            91540             3229             3104                0             6699                0                0                0            14083                0                0                0            13782                0                0                0             6721             3414             3398                0             9208                0                0                0             9149                0                0                0             9457                0                0                0             9296 
   1.0018232e+01            92141             3275             3211                0             6717                0                0                0            14186                0                0                0            13942                0                0                0             6751             3390             3381                0             9284                0                0                0             9194                0                0                0             9475                0                0                0             9335 
   1.0117566e+01            93409             3295             3244                0             6736                0                0                0            14320                0                0                0            14119                0                0                0             6770             3390             3381                0             9572                0                0                0             9389                0                0                0             9637                0                0                0             9556 
   1.0217017e+01            94744             3335             3278                0             6764                0                0                0            14479                0                0                0            14282                0                0                0             6798             3400             3384                0             9853                0                0                0             9672                0                0                0             9783                0                0                0             9716 
   1.0317907e+01            95965             3469             3421                0             6778                0                0                0            14590                0                0                0            14416                0                0                0             6820             3399             3407                0            10021                0                0                0             9833                0                0                0             9967                0                0                0             9844 
   1.0425003e+01            97647             3591             3542                0             6806                0                0                0            14756                0                0                0            14589                0                0                0             6849             3402             3417                0            10361                0                0                0            10149                0                0                0            10131                0                0                0            10054 
   1.0509428e+01            98037             3644             3600                0             6760                0                0                0            14742                0                0                0            14622                0                0                0             6820             3362             3353                0            10530                0                0                0            10251                0                0                0            10229                0                0                0            10124 
   1.0626793e+01            99514             3684             3677                0             6792                0                0                0            14902                0                0                0            14799                0                0                0             6852             3376             3356                0            10819                0                0                0            10516                0                0                0            10388                0                0                0            10353 
   1.0717830e+01           100891             3784             3767                0             6811                0                0                0            15019                0                0                0            14919                0                0                0             6871             3379             3359                0            11068                0                0                0            10769                0                0                0            10597                0                0                0            10548 
   1.0810450e+01           101338             3853             3836                0             6770                0                0                0            15074                0                0                0            14961                0                0                0             6821             3348             3331                0            11229                0                0                0            10869                0                0                0            10679                0                0                0            10567 
   1.0905991e+01           103138             4109             4055                0             6805                0                0                0            15204                0                0                0            15070                0                0                0             6862             3368             3369                0            11457                0                0                0            11094                0                0                0            10890                0                0                0            10855 
   1.1004950e+01           104498             4236             4164                0             6832                0                0                0            15277                0                0                0            15164                0                0                0             6889             3395             3379                0            11646                0                0                0            11306                0                0                0            11142                0                0                0            11068 
   1.1106553e+01           105655                0             6908             1331             2958                0                0                0            15299                0            11496             3129              614                0                0                0            11290             2906             1331                0             6850                0                0                0            15370                0            11812             3113                0                0                0                0            11248 
   1.1211295e+01           106462                0             6877             1335             3021                0                0                0            15308                0            11680             3087              678                0                0                0            11476             2948             1328                0             6838                0                0                0            15404                0            12012             3071                0                0                0                0            11399 
   1.1313081e+01           107535                0             6898             1336             3081                0                0                0            15385                0            11784             3088              742                0                0                0            11647             3076             1336                0             6860                0                0                0            15512                0            12134             3072                0                0                0                0            11584 
   1.1423953e+01           108933                0             6931             1337             3158                0                0                0            15485                0            11996             3094              836                0                0                0            11942             3203             1337                0             6893                0                0                0            15595                0            12295             3078                0                0                0                0            11753 
   1.1536275e+01           109703                0             6926             1361             3372                0                0                0            15553                0            12068             3066              904                0                0                0            11959             3314             1376                0             6885                0                0                0            15617                0            12307             3050                0                0                0                0            11945 
   1.1611053e+01           110719                0             6946             1405             3400                0                0                0            15672                0            12147             3071             1080                0                0                0            12085             3365             1391                0             6908                0                0                0            15768                0            12383             3062                0                0                0                0            12036 
   1.1724787e+01           111714                0             6970             1443             3442                0                0                0            15746                0            12239             3093             1174                0                0                0            12259             3418             1408                0             6929                0                0                0            15852                0            12482             3077                0                0                0                0            12182 
   1.1801316e+01           112666                0             6986             1444             3508                0                0                0            15794                0            12369             3098             1219                0                0                0            12405             3470             1409                0             6953                0                0                0            15896                0            12653             3096                0                0                0                0            12366 
   1.1918877e+01           112874                0             6980             1450             3564                0                0                0            15765                0            12374             3036             1322                0                0                0            12497             3522             1422                0             6963                0                0                0            15805                0            12648             3036                0                0                0                0            12490 
   1.2041633e+01           114023                0             7020             1455             3575                0                0                0            15848                0            12455             3088             1497                0                0                0            12643             3599             1448                0             6989                0                0                0            15925                0            12740             3089                0                0                0                0            12652 
   1.2126432e+01           114789                0             7043             1485             3621                0                0                0            15951                0            12523             3130             1536                0                0                0            12757             3607             1471                0             7012                0                0                0            15963                0            12809             3110                0                0                0                0            12771 
   1.2212936e+01           116765                0             7072             1599             4048                0                0                0            16056                0            12595             3150             1670                0                0                0            12864             4048             1585                0             7046                0                0                0            16078                0            12880             3144                0                0                0                0            12930 
   1.2341526e+01           117182                0             7112             1606             4310                0                0                0            15992                0            12565             3135             1790                0                0                0            12882             4232             1592                0             7066                0                0                0            16021                0            12824             3122                0                0                0                0            12933 
   1.2431197e+01           118120                0             7145             1610             4400                0                0                0            16060                0            12603             3147             1839                0                0                0            13042             4345             1617                0             7099                0                0                0            16089                0            12862             3141                0                0                0                0            13121 
   1.2523173e+01           118939                0             7167             1623             4489                0                0                0            16139                0            12633             3177             1950                0                0                0            13118             4418             1623                0             7116                0                0                0            16137                0            12921             3206                0                0                0                0            13222 
   1.2616724e+01           119872                0             7203             1624             4499                0                0                0            16233                0            12726             3259             2054                0                0                0            13216             4516             1624                0             7148                0                0                0            16194                0            12982             3274                0                0                0                0            13320 
   1.2711986e+01           120744                0             7236             1649             4531                0                0                0            16300                0            12846             3287             2140                0                0                0            13307             4566             1649                0             7187                0                0                0            16265                0            13103             3309                0                0                0                0            13369 
   1.2807198e+01           120244                0             7240             1649             4608                0                0                0            16195                0            12721             3291             2219                0                0                0            13204             4649             1666                0             7215                0                0                0            16114                0            12957             3327                0                0                0                0            13189 
   1.2902307e+01           121076                0             7263             1654             4682                0                0                0            16279                0            12757             3351             2292                0                0                0            13313             4699             1705                0             7242                0                0                0            16170                0            12994             3366                0                0                0                0            13309 
   1.3044882e+01           122426                0             7300             1696             4748                0                0                0            16382                0            12895             3417             2544                0                0                0            13376             4734             1709                0             7319                0                0                0            16256                0            13169             3474                0                0                0                0            13407 
   1.3139950e+01           123296                0             7318             1710             4821                0                0                0            16432                0            12974             3471             2654                0                0                0            13450             4753             1713                0             7352                0                0                0            16327                0            13263             3500                0                0                0                0            13558 
   1.3234991e+01           122741                0             7334             1798             4873                0                0                0            16275                0            12871             3453             2687                0                0                0            13254             4843             1777                0             7389                0                0                0            16195                0            13135             3489                0                0                0                0            13368 
   1.3330050e+01           123672                0             7378             1839             4954                0                0                0            16331                0            12923             3498             2745                0                0                0            13353             4949             1807                0             7419                0                0                0            16281                0            13196             3555                0                0                0                0            13444 
   1.3425209e+01           125375                0             7428             1899             5324                0                0                0            16441                0            12997             3540             2833                0                0                0            13401             5400             1844                0             7464                0                0                0            16411                0            13259             3583                0                0                0                0            13551 
   1.3520623e+01           126227                0             7502             1901             5379                0                0                0            16561                0            13068             3601             2874                0                0                0            13457             5474             1846                0             7528                0                0                0            16462                0            13351             3630                0                0                0                0            13593 
   1.3616237e+01           127188                0             7534             1913             5422                0                0                0            16620                0            13107             3671             2940                0                0                0            13593             5523             1858                0             7594                0                0                0            16518                0            13434             3742                0                0                0                0            13719 
   1.3712250e+01           126365                0             7567             1922             5465                0                0                0            16477                0            12937             3676             2921                0                0                0            13423             5594             1888                0             7639                0                0                0            16368                0            13206             3747                0                0                0                0            13535 
   1.3808642e+01           127235                0             7624             1925             5594                0                0                0            16531                0            12978             3733             2959                0                0                0            13496             5652             1898                0             7716                0                0                0            16450                0            13250             3790                0                0                0                0            13639 
   1.3905378e+01           128204                0             7695             1928             5735                0                0                0            16594                0            13044             3796             3032                0                0                0            13590             5733             1921                0             7748                0                0                0            16523                0            13296             3853                0                0                0                0            13716 
   1.4002630e+01           129094                0             7747             1970             5812                0                0                0            16655                0            13125             3850             3101                0                0                0            13639             5805             1991                0             7775                0                0                0            16615                0            13337             3921                0                0                0                0            13751 
   1.4148051e+01           130338                0             7794             2024             5899                0                0                0            16742                0            13257             3944             3204                0                0                0            13723             5896             2045                0             7842                0                0                0            16692                0            13503             3994                0                0                0                0            13779 
   1.4244681e+01           129516                0             7808             2062             5950                0                0                0            16538                0            13171             3800             3174                0                0                0            13577             5921             2062                0             7899                0                0                0            16529                0            13479             3906                0                0                0                0            13640 
   1.4342971e+01           130441                0             7840             2074             5989                0                0                0            16607                0            13238             3868             3265                0                0                0            13670             5969             2088                0             7936                0                0                0            16608                0            13539             3981                0                0                0                0            13769 
   1.4440823e+01           132649                0             7880             2239             6539                0                0                0            16791                0            13317             3951             3332                0                0                0            13712             6492             2232                0             7974                0                0                0            16694                0            13604             4036                0                0                0                0            13856 
   1.4538862e+01           133485                0             7964             2244             6615                0                0                0            16848                0            13386             4025             3398                0                0                0            13734             6565             2237                0             8042                0                0                0            16759                0            13670             4089                0                0                0                0            13909 
   1.4637074e+01           134293                0             7989             2264             6651                0                0                0            16928                0            13449             4059             3475                0                0                0            13782             6683             2264                0             8081                0                0                0            16825                0            13735             4151                0                0                0                0            13957 
   1.4737067e+01           133670                0             8020             2272             6714                0                0                0            16809                0            13402             3939             3414                0                0                0            13721             6777             2272                0             8106                0                0                0            16693                0            13650             4010                0                0                0                0            13871 
   1.4835287e+01           134520                0             8055             2356             6791                0                0                0            16899                0            13462             4007             3463                0                0                0            13773             6850             2301                0             8152                0                0                0            16755                0            13693             4043                0                0                0                0            13920 
   1.4933967e+01           135440                0             8103             2368             6912                0                0                0            16965                0            13536             4049             3513                0                0                0            13923             6958             2306                0             8183                0                0                0            16821                0            13763             4050                0                0                0                0            13990 
   1.5031867e+01           136248                0             8131             2378             6948                0                0                0            17047                0            13617             4084             3575                0                0                0            13958             7090             2357                0             8210                0                0                0            16883                0            13832             4085                0                0                0                0            14053 
   1.5131551e+01           137195                0             8164             2403             7058                0                0                0            17109                0            13693             4123             3706                0                0                0            14031             7166             2369                0             8244                0                0                0            16945                0            13923             4145                0                0                0                0            14116 
   1.5229044e+01           136822                0             8179             2422             7082                0                0                0            16925                0            13753             4081             3666                0                0                0            13981             7189             2416                0             8266                0                0                0            16719                0            13943             4124                0                0                0                0            14076 
   1.5327928e+01           137549                0             8199             2463             7122                0                0                0            16980                0            13861             4130             3709                0                0                0            14005             7229             2444                0             8292                0                0                0            16812                0            14016             4138                0                0                0                0            14149 
   1.5427266e+01           138310                0             8232             2551             7132                0                0                0            17050                0            13962             4159             3743                0                0                0            14033             7269             2504                0             8328                0                0                0            16911                0            14086             4153                0                0                0                0            14197 
   1.5521163e+01           139996                0             8266             2645             7565                0                0                0            17134                0            14050             4180             3767                0                0                0            14107             7681             2588                0             8360                0                0                0            16995                0            14178             4216                0                0                0                0            14264 
   1.5638921e+01           139488                0                0                0            16832                0             8371             2600             7749                0                0                0            16916             2640             7748                0             8264             3797                0                0            14119             4123             4094                0            14014                0                0                0            14222                0                0                0            13999 
   1.5739159e+01           140270                0                0                0            16891                0             8414             2636             7813                0                0                0            16975             2648             7832                0             8304             3853                0                0            14180             4178             4156                0            14068                0                0                0            14253                0                0                0            14069 
   1.5837330e+01           141159                0                0                0            16958                0             8454             2694             7852                0                0                0            17042             2717             7854                0             8339             3938                0                0            14257             4199             4184                0            14195                0                0                0            14328                0                0                0            14148 
   1.5935697e+01           141934                0                0                0            17028                0             8487             2742             7941                0                0                0            17119             2745             7894                0             8377             3969                0                0            14310             4213             4205                0            14247                0                0                0            14398                0                0                0            14259 
   1.6035879e+01           142637                0                0                0            17100                0             8530             2755             8057                0                0                0            17190             2748             7951                0             8410             4013                0                0            14360             4240             4253                0            14304                0                0                0            14453                0                0                0            14273 
   1.6131177e+01           142177                0                0                0            16858                0             8511             2762             8083                0                0                0            16988             2765             7983                0             8416             3998                0                0            14425             4199             4160                0            14376                0                0                0            14394                0                0                0            14259 
   1.6224635e+01           142987                0                0                0            16930                0             8541             2774             8146                0                0                0            17060             2770             8011                0             8444             4055                0                0            14515             4287             4234                0            14469                0                0                0            14443                0                0                0            14308 
   1.6318035e+01           144000                0                0                0            17024                0             8583             2820             8227                0                0                0            17146             2809             8163                0             8465             4089                0                0            14629             4316             4256                0            14569                0                0                0            14506                0                0                0            14398 
   1.6411401e+01           144754                0                0                0            17089                0             8609             2838             8263                0                0                0            17211             2879             8185                0             8495             4132                0                0            14729             4333             4280                0            14636                0                0                0            14593                0                0                0            14482 
   1.6504751e+01           146852                0                0                0            17188                0             8650             2994             8800                0                0                0            17303             3025             8776                0             8539             4179                0                0            14803             4352             4327                0            14710                0                0                0            14660                0                0                0            14546 
   1.6644714e+01           146583                0                0                0            16994                0             8642             3055             8939                0                0                0            17092             3089             8836                0             8514             4279                0                0            14802             4295             4249                0            14711                0                0                0            14647                0                0                0            14439 
   1.6737992e+01           147246                0                0                0            17051                0             8671             3061             9075                0                0                0            17148             3095             8905                0             8542             4323                0                0            14843             4344             4291                0            14752                0                0                0            14671                0                0                0            14474 
   1.6831262e+01           148026                0                0                0            17120                0             8710             3096             9097                0                0                0            17216             3167             8986                0             8582             4378                0                0            14917             4351             4298                0            14833                0                0                0            14741                0                0                0            14534 
   1.6924527e+01           148900                0                0                0            17195                0             8734             3120             9122                0                0                0            17329             3215             9017                0             8618             4414                0                0            14994             4390             4330                0            14889                0                0                0            14930                0                0                0            14603 
   1.7017785e+01           148359                0                0                0            16865                0             8728             3185             9288                0                0                0            17058             3239             9154                0             8565             4414                0                0            15031             4340             4252                0            14850                0                0                0            14847                0                0                0            14543 
   1.7110986e+01           149127                0                0                0            16934                0             8761             3189             9332                0                0                0            17134             3271             9161                0             8600             4460                0                0            15202             4345             4264                0            15011                0                0                0            14882                0                0                0            14581 
   1.7204156e+01           149785                0                0                0            17028                0             8786             3194             9376                0                0                0            17194             3277             9192                0             8622             4508                0                0            15291             4364             4304                0            15123                0                0                0            14882                0                0                0            14644 
   1.7343893e+01           152344                0                0                0            17177                0             8821             3445             9875                0                0                0            17365             3446             9778                0             8707             4570                0                0            15404             4406             4325                0            15250                0                0                0            14976                0                0                0            14799 
   1.7437043e+01           153380                0                0                0            17286                0             8857             3462             9995                0                0                0            17439             3507             9828                0             8742             4636                0                0            15494             4468             4380                0            15326                0                0                0            15053                0                0                0            14907 
   1.7530176e+01           152890                0                0                0            17105                0             8817             3519            10060                0                0                0            17304             3542             9893                0             8706             4677                0                0            15415             4423             4314                0            15287                0                0                0            15049                0                0                0            14779 
   1.7623298e+01           153648                0                0                0            17212                0             8846             3554            10124                0                0                0            17401             3591            10020                0             8732             4723                0                0            15466             4423             4321                0            15337                0                0                0            15070                0                0                0            14828 
   1.7716390e+01           154493                0                0                0            17313                0             8884             3557            10175                0                0                0            17492             3614            10161                0             8783             4810                0                0            15533             4444             4335                0            15411                0                0                0            15118                0                0                0            14863 
   1.7809467e+01           155268                0                0                0            17438                0             8907             3581            10197                0                0                0            17566             3634            10169                0             8813             4846                0                0            15599             4459             4357                0            15470                0                0                0            15245                0                0                0            14987 
   1.7902545e+01           156116                0                0                0            17518                0             8943             3604            10282                0                0                0            17667             3639            10340                0             8839             4905                0                0            15641             4498             4403                0            15512                0                0                0            15300                0                0                0            15025 
   1.8042137e+01           155877                0                0                0            17270                0             8954             3638            10431                0                0                0            17379             3701            10398                0             8865             4905                0                0            15725             4498             4333                0            15543                0                0                0            15235                0                0                0            15002 
   1.8135164e+01           156506                0                0                0            17349                0             8981             3684            10457                0                0                0            17451             3712            10403                0             8904             4956                0                0            15797             4529             4357                0            15624                0                0                0            15252                0                0                0            15050 
   1.8228180e+01           158706                0                0                0            17466                0             9017             3864            11038                0                0                0            17564             3875            11037                0             8939             4995                0                0            15887             4571             4399                0            15717                0                0                0            15266                0                0                0            15071 
   1.8321190e+01           159482                0                0                0            17574                0             9064             3876            11064                0                0                0            17644             3908            11125                0             8992             5088                0                0            15970             4585             4420                0            15776                0                0                0            15311                0                0                0            15085 
   1.8414194e+01           158487                0                0                0            17210                0             9024             3905            11131                0                0                0            17279             3920            11142                0             8922             5113                0                0            15947             4530             4358                0            15752                0                0                0            15242                0                0                0            15012 
   1.8507180e+01           159488                0                0                0            17305                0             9062             3978            11183                0                0                0            17418             3972            11164                0             8948             5190                0                0            16022             4576             4390                0            15847                0                0                0            15314                0                0                0            15119 
   1.8600151e+01           160289                0                0                0            17449                0             9114             3989            11285                0                0                0            17513             4011            11190                0             8994             5222                0                0            16100             4583             4404                0            15918                0                0                0            15377                0                0                0            15140 
   1.8739590e+01           161569                0                0                0            17590                0             9168             4033            11380                0                0                0            17684             4123            11291                0             9068             5323                0                0            16188             4621             4442                0            15992                0                0                0            15451                0                0                0            15215 
   1.8832531e+01           162798                0                0                0            17693                0             9208             4120            11468                0                0                0            17811             4145            11427                0             9113             5388                0                0            16352             4667             4488                0            16134                0                0                0            15465                0                0                0            15319 
   1.8925448e+01           161710                0                0                0            17257                0             9092             4137            11461                0                0                0            17576             4229            11450                0             9050             5389                0                0            16288             4636             4390                0            16147                0                0                0            15392                0                0                0            15216 
   1.9018343e+01           162635                0                0                0            17425                0             9116             4207            11481                0                0                0            17692             4327            11535                0             9079             5432                0                0            16388             4667             4414                0            16236                0                0                0            15399                0                0                0            15237 
   1.9111211e+01           164753                0                0                0            17580                0             9167             4324            12008                0                0                0            17829             4452            12098                0             9125             5506                0                0            16463             4707             4454                0            16345                0                0                0            15423                0                0                0            15272 
   1.9204059e+01           165564                0                0                0            17661                0             9207             4355            12107                0                0                0            17934             4463            12156                0             9169             5556                0                0            16539             4714             4468                0            16421                0                0                0            15453                0                0                0            15361 
   1.9343311e+01           164801                0                0                0            17346                0             9124             4367            12174                0                0                0            17703             4482            12257                0             9089             5631                0                0            16427             4701             4392                0            16467                0                0                0            15306                0                0                0            15335 
   1.9436129e+01           165646                0                0                0            17480                0             9160             4383            12251                0                0                0            17779             4507            12314                0             9132             5690                0                0            16487             4715             4406                0            16527                0                0                0            15416                0                0                0            15399 
   1.9528934e+01           166358                0                0                0            17578                0             9194             4393            12300                0                0                0            17927             4518            12328                0             9164             5746                0                0            16546             4746             4437                0            16586                0                0                0            15451                0                0                0            15444 
   1.9621735e+01           167267                0                0                0            17667                0             9244             4411            12409                0                0                0            18066             4558            12336                0             9208             5804                0                0            16675             4746             4437                0            16715                0                0                0            15468                0                0                0            15523 
   1.9714515e+01           168210                0                0                0            17771                0             9293             4487            12461                0                0                0            18142             4565            12434                0             9276             5883                0                0            16792             4753             4437                0            16801                0                0                0            15506                0                0                0            15609 
   1.9807276e+01           166537                0                0                0            17317                0             9210             4486            12476                0                0                0            17558             4564            12437                0             9242             5854                0                0            16735             4705             4375                0            16837                0                0                0            15202                0                0                0            15539 
   1.9900018e+01           168793                0                0                0            17467                0             9253             4655            13057                0                0                0            17671             4726            13026                0             9283             5891                0                0            16845             4733             4382                0            16954                0                0                0            15229                0                0                0            15621 
   2.0039102e+01           170124                0                0                0            17682                0             9354             4672            13149                0                0                0            17808             4744            13150                0             9365             6009                0                0            16933             4748             4428                0            17047                0                0                0            15357                0                0                0            15678 
   2.0131807e+01           170886                0                0                0            17768                0             9398             4683            13190                0                0                0            17891             4762            13205                0             9426             6073                0                0            16992             4772             4449                0            17105                0                0                0            15408                0                0                0            15764 
   2.0224497e+01           171675                0             4786                0            15452                0             4449                0            15852                0            17187                0             2891                0             3223                0            17054                0                0                0            17869             4698             9452                0            13243                0            18006                0                0                0            13227             4810             9476 
   2.0317172e+01           169906                0             4761                0            15143                0             4368                0            15771                0            17189                0             2890                0             3230                0            16985                0                0                0            17309             4706             9371                0            13241                0            17551                0                0                0            13228             4815             9348 
   2.0400578e+01           170945                0             4775                0            15191                0             4389                0            15835                0            17344                0             2914                0             3255                0            17165                0                0                0            17399             4747             9412                0            13305                0            17630                0                0                0            13292             4907             9385 
   2.0530306e+01           172430                0             4797                0            15236                0             4411                0            15901                0            17482                0             2955                0             3303                0            17303                0                0                0            17596             4884             9470                0            13345                0            17825                0                0                0            13435             5057             9430 
   2.0613691e+01           174339                0             4797                0            15236                0             4411                0            15963                0            17591                0             2971                0             3319                0            17377                0                0                0            17749             5036             9511                0            13812                0            17955                0                0                0            13954             5178             9479 
   2.0701992e+01           172920                0             4694                0            14916                0             4345                0            15887                0            17537                0             2981                0             3324                0            17235                0                0                0            17413             5073             9525                0            13793                0            17646                0                0                0            13918             5192             9441 
   2.0839864e+01           173975                0             4694                0            14984                0             4376                0            15959                0            17638                0             3035                0             3378                0            17329                0                0                0            17530             5110             9598                0            13886                0            17769                0                0                0            13956             5224             9509 
   2.0932495e+01           174783                0             4718                0            14998                0             4376                0            15980                0            17700                0             3058                0             3401                0            17408                0                0                0            17611             5113             9656                0            13916                0            18006                0                0                0            14042             5235             9565 
   2.1025116e+01           175842                0             4732                0            15077                0             4376                0            16011                0            17771                0             3090                0             3426                0            17479                0                0                0            17809             5147             9701                0            14065                0            18159                0                0                0            14120             5269             9610 
   2.1117722e+01           173902                0             4611                0            14769                0             4273                0            15791                0            17733                0             3066                0             3444                0            17425                0                0                0            17369             5149             9650                0            14001                0            17692                0                0                0            14105             5279             9545 
   2.1218996e+01           174944                0             4625                0            14842                0             4280                0            15852                0            17835                0             3096                0             3474                0            17538                0                0                0            17494             5155             9700                0            14080                0            17838                0                0                0            14193             5343             9599 
   2.1320339e+01           176035                0             4649                0            14893                0             4311                0            15883                0            17933                0             3118                0             3496                0            17625                0                0                0            17672             5224             9776                0            14112                0            17961                0                0                0            14332             5395             9655 
   2.1421709e+01           178465                0             4709                0            14917                0             4364                0            15890                0            18062                0             3143                0             3521                0            17705                0                0                0            17841             5445             9825                0            14653                0            18123                0                0                0            15001             5567             9699 
   2.1523171e+01           179432                0             4716                0            14918                0             4364                0            15898                0            18129                0             3177                0             3555                0            17800                0                0                0            17944             5499             9894                0            14797                0            18298                0                0                0            15041             5640             9762 
   2.1614514e+01           177198                0             4612                0            14623                0             4291                0            15633                0            17971                0             3180                0             3572                0            17675                0                0                0            17356             5518             9869                0            14758                0            17775                0                0                0            14978             5672             9715 
   2.1705856e+01           178147                0             4660                0            14647                0             4333                0            15678                0            18063                0             3197                0             3589                0            17747                0                0                0            17469             5573             9951                0            14789                0            17934                0                0                0            15016             5716             9785 
   2.1847945e+01           179540                0             4660                0            14667                0             4340                0            15678                0            18243                0             3257                0             3656                0            17952                0                0                0            17705             5602            10037                0            14832                0            18107                0                0                0            15170             5735             9899 
   2.1905119e+01           180098                0             4665                0            14687                0             4345                0            15685                0            18313                0             3277                0             3676                0            18037                0                0                0            17750             5633            10102                0            14881                0            18181                0                0                0            15170             5740             9956 
   2.2045312e+01           178708                0             4557                0            14366                0             4293                0            15499                0            18191                0             3275                0             3695                0            17993                0                0                0            17453             5726            10115                0            14931                0            17717                0                0                0            15104             5904             9889 
   2.2147056e+01           180707                0             4569                0            14403                0             4298                0            15551                0            18297                0             3301                0             3721                0            18074                0                0                0            17598             5840            10219                0            15386                0            17895                0                0                0            15543             6057             9955 
   2.2248828e+01           181867                0             4569                0            14492                0             4298                0            15558                0            18378                0             3342                0             3762                0            18148                0                0                0            17780             5925            10301                0            15524                0            18088                0                0                0            15559             6110            10033 
   2.2350640e+01           182690                0             4569                0            14492                0             4305                0            15565                0            18474                0             3405                0             3818                0            18237                0                0                0            17890             5973            10377                0            15562                0            18221                0                0                0            15569             6137            10096 
   2.2401559e+01           183098                0             4569                0            14492                0             4305                0            15579                0            18511                0             3418                0             3831                0            18274                0                0                0            17958             5985            10414                0            15590                0            18275                0                0                0            15632             6140            10125 
   2.2503421e+01           184022                0             4576                0            14526                0             4305                0            15593                0            18589                0             3454                0             3867                0            18373                0                0                0            18146             5990            10502                0            15626                0            18430                0                0                0            15675             6160            10210 
   2.2605344e+01           181541                0             4464                0            14098                0             4243                0            15190                0            18378                0             3447                0             3881                0            18217                0                0                0            17582             6043            10480                0            15579                0            17837                0                0                0            15670             6210            10222 
   2.2707308e+01           182578                0             4478                0            14126                0             4243                0            15214                0            18484                0             3475                0             3909                0            18312                0                0                0            17730             6077            10560                0            15675                0            18012                0                0                0            15738             6252            10293 
   2.2809331e+01           184864                0             4509                0            14143                0             4243                0            15244                0            18577                0             3501                0             3935                0            18445                0                0                0            17839             6246            10634                0            16248                0            18263                0                0                0            16268             6411            10358 
   2.2911424e+01           185812                0             4509                0            14168                0             4284                0            15252                0            18665                0             3540                0             3974                0            18545                0                0                0            17985             6251            10729                0            16314                0            18412                0                0                0            16306             6437            10441 
   2.3003330e+01           186663                0             4551                0            14168                0             4306                0            15282                0            18718                0             3568                0             4002                0            18601                0                0                0            18131             6258            10796                0            16350                0            18516                0                0                0            16464             6444            10508 
   2.3146296e+01           184311                0             4443                0            13832                0             4264                0            14749                0            18582                0             3588                0             4036                0            18358                0                0                0            17615             6298            10814                0            16303                0            18047                0                0                0            16447             6459            10476 
   2.3212673e+01           184864                0             4443                0            13882                0             4285                0            14769                0            18621                0             3613                0             4061                0            18397                0                0                0            17656             6301            10880                0            16360                0            18103                0                0                0            16469             6477            10547 
   2.3309406e+01           186113                0             4472                0            13882                0             4307                0            14809                0            18793                0             3655                0             4096                0            18589                0                0                0            17815             6359            11028                0            16444                0            18173                0                0                0            16503             6545            10643 
   2.3428218e+01           184538                0             4381                0            13671                0             4279                0            14434                0            18604                0             3650                0             4105                0            18457                0                0                0            17474             6552            10998                0            16375                0            17842                0                0                0            16402             6664            10650 
   2.3530595e+01           186611                0             4381                0            13691                0             4286                0            14464                0            18758                0             3677                0             4132                0            18549                0                0                0            17692             6663            11161                0            16826                0            18009                0                0                0            16775             6769            10778 
   2.3633021e+01           187669                0             4381                0            13691                0             4286                0            14464                0            18869                0             3721                0             4176                0            18655                0                0                0            17786             6689            11282                0            16968                0            18133                0                0                0            16868             6817            10883 
   2.3735477e+01           188621                0             4412                0            13691                0             4307                0            14464                0            18960                0             3754                0             4216                0            18733                0                0                0            17934             6721            11396                0            17005                0            18303                0                0                0            16898             6843            10984 
   2.3837975e+01           189635                0             4412                0            13691                0             4307                0            14484                0            19049                0             3787                0             4249                0            18838                0                0                0            18065             6755            11527                0            17048                0            18461                0                0                0            17011             6849            11102
[truncated: 328,873 more chars]
