# Supplementary material for: Research on combustion and emissions of heavy duty diesel engines under low-speed and low-load conditions in low temperature environments
Source: PLoS One. 2025 Feb 21;20(2):e0318933. doi: 10.1371/journal.pone.0318933 (PMC11844864; doi:10.1371/journal.pone.0318933)
Supplement: S1 File — (ZIP) [file pone.0318933.s001.zip › 1000rpm_30%/3-tigaojinqiwendu/Tin282K/cell_count_regions.out]

# CONVERGE Release Build 2.3.20/  Jan 30, 2017        Run Date:Wed Aug 30 10:44:59 2023
# column       1                2                3 
#          Crank      Total_Cells          Region0 
#          (DEG)           (none)           (none) 
#
  -1.4600000e+02             5408             5408 
  -1.4587230e+02             5404             5404 
  -1.4579372e+02             5404             5404 
  -1.4567094e+02             5404             5404 
  -1.4558567e+02             5400             5400 
  -1.4547909e+02             5394             5394 
  -1.4534587e+02             5382             5382 
  -1.4517933e+02             5382             5382 
  -1.4497117e+02             5380             5380 
  -1.4471096e+02             5378             5378 
  -1.4438570e+02             5372             5372 
  -1.4397912e+02             5368             5368 
  -1.4347090e+02             5364             5364 
  -1.4287090e+02             5360             5360 
  -1.4227090e+02             5340             5340 
  -1.4167090e+02             5328             5328 
  -1.4107090e+02             5292             5292 
  -1.4047090e+02             5288             5288 
  -1.3987090e+02             5282             5282 
  -1.3927090e+02             5268             5268 
  -1.3867090e+02             5252             5252 
  -1.3807090e+02             5242             5242 
  -1.3747090e+02             5238             5238 
  -1.3687090e+02             5234             5234 
  -1.3627090e+02             5204             5204 
  -1.3567090e+02             5168             5168 
  -1.3507090e+02             5162             5162 
  -1.3447090e+02             5156             5156 
  -1.3387090e+02             5134             5134 
  -1.3327090e+02             5122             5122 
  -1.3267090e+02             5116             5116 
  -1.3207090e+02             5110             5110 
  -1.3147090e+02             5084             5084 
  -1.3087090e+02             5044             5044 
  -1.3027090e+02             5036             5036 
  -1.2967090e+02             5030             5030 
  -1.2907090e+02             5004             5004 
  -1.2847090e+02             4996             4996 
  -1.2787090e+02             4988             4988 
  -1.2727090e+02             4982             4982 
  -1.2667090e+02             4952             4952 
  -1.2607090e+02             4912             4912 
  -1.2547090e+02             4906             4906 
  -1.2487090e+02             4894             4894 
  -1.2427090e+02             4870             4870 
  -1.2367090e+02             4862             4862 
  -1.2307090e+02             4856             4856 
  -1.2247090e+02             4826             4826 
  -1.2187090e+02             4784             4784 
  -1.2127090e+02             4778             4778 
  -1.2067611e+02             4752             4752 
  -1.2008717e+02             4740             4740 
  -1.1950389e+02             4734             4734 
  -1.1892610e+02             4730             4730 
  -1.1835364e+02             4668             4668 
  -1.1778632e+02             4658             4658 
  -1.1722396e+02             4650             4650 
  -1.1666646e+02             4622             4622 
  -1.1611365e+02             4612             4612 
  -1.1556538e+02             4606             4606 
  -1.1502155e+02             4578             4578 
  -1.1448200e+02             4538             4538 
  -1.1394661e+02             4528             4528 
  -1.1341530e+02             4516             4516 
  -1.1288790e+02             4492             4492 
  -1.1236435e+02             4484             4484 
  -1.1184453e+02             4478             4478 
  -1.1132833e+02             4446             4446 
  -1.1081566e+02             4406             4406 
  -1.1030642e+02             4400             4400 
  -1.0980052e+02             4374             4374 
  -1.0929789e+02             4362             4362 
  -1.0879844e+02             4356             4356 
  -1.0830207e+02             4332             4332 
  -1.0780872e+02             4286             4286 
  -1.0731831e+02             4278             4278 
  -1.0683077e+02             4270             4270 
  -1.0634601e+02             4244             4244 
  -1.0586398e+02             4234             4234 
  -1.0538460e+02             4226             4226 
  -1.0490780e+02             4196             4196 
  -1.0443354e+02             4156             4156 
  -1.0396174e+02             4148             4148 
  -1.0349235e+02             4134             4134 
  -1.0302529e+02             4114             4114 
  -1.0256053e+02             4104             4104 
  -1.0209800e+02             4100             4100 
  -1.0163764e+02             4040             4040 
  -1.0117943e+02             4028             4028 
  -1.0072328e+02             4022             4022 
  -1.0026915e+02             3996             3996 
  -9.9817011e+01             3984             3984 
  -9.9366792e+01             3976             3976 
  -9.8918464e+01             3950             3950 
  -9.8471966e+01             3908             3908 
  -9.8027267e+01             3900             3900 
  -9.7584316e+01             3892             3892 
  -9.7143069e+01             3864             3864 
  -9.6703497e+01             3856             3856 
  -9.6265535e+01             3848             3848 
  -9.5829177e+01             3818             3818 
  -9.5394356e+01             3778             3778 
  -9.4961038e+01             3770             3770 
  -9.4529204e+01             3746             3746 
  -9.4098795e+01             3732             3732 
  -9.3669779e+01             3726             3726 
  -9.3242139e+01             3722             3722 
  -9.2815820e+01             3660             3660 
  -9.2390790e+01             3650             3650 
  -9.1967022e+01             3644             3644 
  -9.1544487e+01             3616             3616 
  -9.1123141e+01             3604             3604 
  -9.0702955e+01             3598             3598 
  -9.0283896e+01             3572             3572 
  -8.9865945e+01             3530             3530 
  -8.9449062e+01             3520             3520 
  -8.9033215e+01             3512             3512 
  -8.8618375e+01             3484             3484 
  -8.8204513e+01             3476             3476 
  -8.7791601e+01             3470             3470 
  -8.7615897e+01             3452             3452 
  -8.7396269e+01             3440             3440 
  -8.7121732e+01             3404             3404 
  -8.6778562e+01             3398             3398 
  -8.6368793e+01             3388             3388 
  -8.5959780e+01             3362             3362 
  -8.5551565e+01             3352             3352 
  -8.5144120e+01             3344             3344 
  -8.4737418e+01             3316             3316 
  -8.4331434e+01             3274             3274 
  -8.3926142e+01             3266             3266 
  -8.3521515e+01             3254             3254 
  -8.3117527e+01             3232             3232 
  -8.2714154e+01             3222             3222 
  -8.2311370e+01             3218             3218 
  -8.1909149e+01             3158             3158 
  -8.1507467e+01             3146             3146 
  -8.1106299e+01             3140             3140 
  -8.0705619e+01             3114             3114 
  -8.0305405e+01             3102             3102 
  -7.9905630e+01             3096             3096 
  -7.9506270e+01             3070             3070 
  -7.9107302e+01             3026             3026 
  -7.8708700e+01             3018             3018 
  -7.8310442e+01             3010             3010 
  -7.7912501e+01             2984             2984 
  -7.7514856e+01             2974             2974 
  -7.7117481e+01             2966             2966 
  -7.6877823e+01             2948             2948 
  -7.6578250e+01             2906             2906 
  -7.6203784e+01             2894             2894 
  -7.5807136e+01             2888             2888 
  -7.5410651e+01             2862             2862 
  -7.5014309e+01             2850             2850 
  -7.4618087e+01             2844             2844 
  -7.4221960e+01             2822             2822 
  -7.3825903e+01             2774             2774 
  -7.3429894e+01             2768             2768 
  -7.3033907e+01             2758             2758 
  -7.2637917e+01             2732             2732 
  -7.2241901e+01             2722             2722 
  -7.1845834e+01             2714             2714 
  -7.1449692e+01             2686             2686 
  -7.1053448e+01             2646             2646 
  -7.0657078e+01             2636             2636 
  -7.0260557e+01             2624             2624 
  -6.9863859e+01             2602             2602 
  -6.9466959e+01             2592             2592 
  -6.9069831e+01             2588             2588 
  -6.8672449e+01             2556             2556 
  -6.8274786e+01             2516             2516 
  -6.7876815e+01             2510             2510 
  -6.7478511e+01             2484             2484 
  -6.7079846e+01             2472             2472 
  -6.6680791e+01             2466             2466 
  -6.6281320e+01             2444             2444 
  -6.5881405e+01             2396             2396 
  -6.5481015e+01             2390             2390 
  -6.5080124e+01             2380             2380 
  -6.4678701e+01             2354             2354 
  -6.4276717e+01             2344             2344 
  -6.3874141e+01             2336             2336 
  -6.3470943e+01             2310             2310 
  -6.3067092e+01             2270             2270 
  -6.2662555e+01             2260             2260 
  -6.2338926e+01             2254             2254 
  -6.1934389e+01             2228             2228 
  -6.1527764e+01             2218             2218 
  -6.1120330e+01             2210             2210 
  -6.0712051e+01             2180             2180 
  -6.0385428e+01             2144             2144 
  -5.9977149e+01             2134             2134 
  -5.9566315e+01             2126             2126 
  -5.9154500e+01             2098             2098 
  -5.8741664e+01             2090             2090 
  -5.8327769e+01             2084             2084 
  -5.7912776e+01             2054             2054 
  -5.7496643e+01             2012             2012 
  -5.7079327e+01             2006             2006 
  -5.6660777e+01             1980             1980 
  -5.6240960e+01             1968             1968 
  -5.5819830e+01             1962             1962 
  -5.5397342e+01             1958             1958 
  -5.4973448e+01             1896             1896 
  -5.4548083e+01             1886             1886 
  -5.4121214e+01             1880             1880 
  -5.3692791e+01             1852             1852 
  -5.3262755e+01             1840             1840 
  -5.2831039e+01             1834             1834 
  -5.2397605e+01             1808             1808 
  -5.1962397e+01             1766             1766 
  -5.1525324e+01             1758             1758 
  -5.1175665e+01             1750             1750 
  -5.0738593e+01             1724             1724 
  -5.0388934e+01             1716             1716 
  -4.9951861e+01             1710             1710 
  -4.9602203e+01             1706             1706 
  -4.9165130e+01             1646             1646 
  -4.8815472e+01             1634             1634 
  -4.8378399e+01             1628             1628 
  -4.8028741e+01             1618             1618 
  -4.7591668e+01             1594             1594 
  -4.7242010e+01             1588             1588 
  -4.6804937e+01             1582             1582 
  -4.6455278e+01             1558             1558 
  -4.6018205e+01             1516             1516 
  -4.5668547e+01             1508             1508 
  -4.5231474e+01             1502             1502 
  -4.4881816e+01             1488             1488 
  -4.4444743e+01             1468             1468 
  -4.4095085e+01             1462             1462 
  -4.3658012e+01             1456             1456 
  -4.3308354e+01             1436             1436 
  -4.2871281e+01             1392             1392 
  -4.2521623e+01             1382             1382 
  -4.2084550e+01             1376             1376 
  -4.1734891e+01             1372             1372 
  -4.1297818e+01             1346             1346 
  -4.0948160e+01             1338             1338 
  -4.0511087e+01             1332             1332 
  -4.0161429e+01             1328             1328 
  -3.9724356e+01             1298             1298 
  -3.9374698e+01             1262             1262 
  -3.8937625e+01             1256             1256 
  -3.8587967e+01             1250             1250 
  -3.8150894e+01             1236             1236 
  -3.7801235e+01             1220             1220 
  -3.7364163e+01             1210             1210 
  -3.7014504e+01             1206             1206 
  -3.6577431e+01             1202             1202 
  -3.6227773e+01             1176             1176 
  -3.5790700e+01             1136             1136 
  -3.5441042e+01             1130             1130 
  -3.5003969e+01             1124             1124 
  -3.4654311e+01             1120             1120 
  -3.4217238e+01             1096             1096 
  -3.3867580e+01             1090             1090 
  -3.3430507e+01             1084             1084 
  -3.3080848e+01             1078             1078 
  -3.2643776e+01             1076             1076 
  -3.2294117e+01             1048             1048 
  -3.1857044e+01             1010             1010 
  -3.1507386e+01             1004             1004 
  -3.1070313e+01              998              998 
  -3.0720655e+01              998              998 
  -3.0283582e+01              972              972 
  -2.9933924e+01              968              968 
  -2.9496851e+01              960              960 
  -2.9147193e+01              954              954 
  -2.8710120e+01              950              950 
  -2.8360461e+01              950              950 
  -2.7923389e+01              920              920 
  -2.7573730e+01              886              886 
  -2.7136657e+01              878              878 
  -2.6786999e+01              876              876 
  -2.6349926e+01              872              872 
  -2.6000268e+01              868              868 
  -2.5720541e+01              846              846 
  -2.5370883e+01              842              842 
  -2.5091156e+01              838              838 
  -2.4741498e+01              832              832 
  -2.4461771e+01              830              830 
  -2.4112113e+01              828              828 
  -2.3675040e+01              824              824 
  -2.3325382e+01              806              806 
  -2.3045655e+01              798              798 
  -2.2695997e+01              764              764 
  -2.2416270e+01              758              758 
  -2.2066612e+01              752              752 
  -2.1786885e+01              752              752 
  -2.1437227e+01              748              748 
  -2.1157501e+01              746              746 
  -2.0807842e+01              742              742 
  -2.0528116e+01              738              738 
  -2.0178457e+01              720              720 
  -1.9898731e+01            26516            26516 
  -1.9745629e+01            25870            25870 
  -1.9660573e+01            25828            25828 
  -1.9592528e+01            25800            25800 
  -1.9401151e+01            25722            25722 
  -1.9316094e+01            25728            25728 
  -1.9248049e+01            25724            25724 
  -1.9193613e+01            25684            25684 
  -1.9040511e+01            25670            25670 
  -1.8934191e+01            36140            36140 
  -1.8849134e+01            36028            36028 
  -1.8742814e+01            35938            35938 
  -1.8609913e+01            35756            35756 
  -1.8503593e+01            35740            35740 
  -1.8500000e+01            35740            35740 
  -1.8343670e+01            35694            35694 
  -1.8218606e+01            35682            35682 
  -1.8118555e+01            35058            35058 
  -1.7993492e+01            35042            35042 
  -1.7837714e+01            34968            34968 
  -1.7713093e+01            34906            34906 
  -1.7613395e+01            34888            34888 
  -1.7489380e+01            34828            34828 
  -1.7377202e+01            34828            34828 
  -1.7278992e+01            34810            34810 
  -1.7183440e+01            34674            34674 
  -1.7085370e+01            34622            34622 
  -1.7000000e+01            34548            34548 
  -1.6894452e+01            34516            34516 
  -1.6784492e+01            34478            34478 
  -1.6670327e+01            34428            34428 
  -1.6549009e+01            34416            34416 
  -1.6421549e+01            29190            29190 
  -1.6286727e+01            28564            28564 
  -1.6178870e+01            28502            28502 
  -1.6092584e+01            28468            28468 
  -1.5937269e+01            28406            28406 
  -1.5868240e+01            28400            28400 
  -1.5781955e+01            28414            28414 
  -1.5674097e+01            28380            28380 
  -1.5539276e+01            28380            28380 
  -1.5385907e+01            24444            24444 
  -1.5263212e+01            24314            24314 
  -1.5109844e+01            24202            24202 
  -1.5004856e+01            24172            24172 
  -1.4873622e+01            24886            24886 
  -1.4787347e+01            24870            24870 
  -1.4632143e+01            24812            24812 
  -1.4546013e+01            24790            24790 
  -1.4459930e+01            24812            24812 
  -1.4373892e+01            23075            23075 
  -1.4266345e+01            23051            23051 
  -1.4131912e+01            23061            23061 
  -1.4024365e+01            23049            23049 
  -1.3889931e+01            23069            23069 
  -1.3782384e+01            23087            23087 
  -1.3647951e+01            23051            23051 
  -1.3540404e+01            23080            23080 
  -1.3405970e+01            23105            23105 
  -1.3298423e+01            23090            23090 
  -1.3163990e+01            22944            22944 
  -1.3056443e+01            22966            22966 
  -1.2922009e+01            22933            22933 
  -1.2814462e+01            22919            22919 
  -1.2680028e+01            22936            22936 
  -1.2572482e+01            22954            22954 
  -1.2438048e+01            23013            23013 
  -1.2330501e+01            22989            22989 
  -1.2196067e+01            22971            22971 
  -1.2088520e+01            22402            22402 
  -1.1954087e+01            22338            22338 
  -1.1846540e+01            22349            22349 
  -1.1712106e+01            22310            22310 
  -1.1604559e+01            22322            22322 
  -1.1470126e+01            22336            22336 
  -1.1362579e+01            22420            22420 
  -1.1228145e+01            22392            22392 
  -1.1120598e+01            22421            22421 
  -1.0986165e+01            22456            22456 
  -1.0878618e+01            22467            22467 
  -1.0744184e+01            22425            22425 
  -1.0636637e+01            22332            22332 
  -1.0502204e+01            22307            22307 
  -1.0394657e+01            22330            22330 
  -1.0260223e+01            22288            22288 
  -1.0152676e+01            22314            22314 
  -1.0085459e+01            22296            22296 
  -9.8964120e+00            22345            22345 
  -9.7073647e+00            22299            22299 
  -9.5760818e+00            22263            22263 
  -9.4134433e+00            22254            22254 
  -9.2833325e+00            21677            21677 
  -9.1218144e+00            21697            21697 
  -8.9925999e+00            21697            21697 
  -8.8311347e+00            21718            21718 
  -8.7019625e+00            21705            21705 
  -8.5457306e+00            21709            21709 
  -8.4207451e+00            21730            21730 
  -8.2645132e+00            21655            21655 
  -8.1395277e+00            21671            21671 
  -7.9919893e+00            21700            21700 
  -7.8739586e+00            21744            21744 
  -7.7265790e+00            21796            21796 
  -7.5793291e+00            21790            21790 
  -7.4615292e+00            21838            21838 
  -7.3143817e+00            21838            21838 
  -7.1673552e+00            21808            21808 
  -7.0497340e+00            21853            21853 
  -6.9028279e+00            21775            21775 
  -6.7560245e+00            21744            21744 
  -6.6093040e+00            21761            21761 
  -6.4626622e+00            21801            21801 
  -6.3160937e+00            21797            21797 
  -6.1695923e+00            21810            21810 
  -6.0231593e+00            21847            21847 
  -5.8767951e+00            21818            21818 
  -5.7304980e+00            21855            21855 
  -5.5842656e+00            21849            21849 
  -5.4380947e+00            21830            21830 
  -5.2919858e+00            21880            21880 
  -5.1459379e+00            21325            21325 
  -4.9999480e+00            21372            21372 
  -4.8540169e+00            21385            21385 
  -4.7605698e+00            21441            21441 
  -4.6312874e+00            21486            21486 
  -4.5807199e+00            21543            21543 
  -4.4735411e+00            21612            21612 
  -4.3981383e+00            21823            21823 
  -4.2930707e+00            22107            22107 
  -4.1760834e+00            22407            22407 
  -4.0822973e+00            22519            22519 
  -3.9998946e+00            22608            22608 
  -3.8922917e+00            22670            22670 
  -3.7303335e+00            22750            22750 
  -3.6583520e+00            22754            22754 
  -3.5683752e+00            22781            22781 
  -3.4559043e+00            22782            22782 
  -3.3659275e+00            22795            22795 
  -3.2939460e+00            22813            22813 
  -3.0914983e+00            22891            22891 
  -2.8890505e+00            22953            22953 
  -2.7484618e+00            22968            22968 
  -2.6033672e+00            23041            23041 
  -2.4872915e+00            23113            23113 
  -2.3422444e+00            23205            23205 
  -2.1972453e+00            23351            23351 
  -2.0812460e+00            23358            23358 
  -1.9362693e+00            23357            23357 
  -1.7913413e+00            23424            23424 
  -1.6464266e+00            23462            23462 
  -1.5015351e+00            23505            23505 
  -1.3566653e+00            23579            23579 
  -1.2400822e+00            23616            23616 
  -1.1234526e+00            23635            23635 
  -1.0067637e+00            23647            23647 
  -8.9001897e-01            23635            23635 
  -7.4516304e-01            23659            23659 
  -6.0032421e-01            23704            23704 
  -4.5549734e-01            23737            23737 
  -3.1067383e-01            23766            23766 
  -1.6584831e-01            23815            23815 
  -2.1018502e-02            23904            23904 
   1.2381658e-01            23932            23932 
   2.6865781e-01            23955            23955 
   4.1350685e-01            23973            23973 
   5.5836559e-01            23898            23898 
   7.0323574e-01            23925            23925 
   8.4811870e-01            23941            23941 
   9.9301591e-01            24043            24043 
   1.1379288e+00            24096            24096 
   1.2828594e+00            24194            24194 
   1.4278093e+00            24285            24285 
   1.5727807e+00            24394            24394 
   1.7177690e+00            24443            24443 
   1.8627783e+00            24505            24505 
   2.0078103e+00            30650            30650 
   2.1528557e+00            30738            30738 
   2.2979322e+00            30794            30794 
   2.4430464e+00            30811            30811 
   2.5881920e+00            30830            30830 
   2.7333691e+00            30869            30869 
   2.8785796e+00            30936            30936 
   2.9000000e+00            31001            31001 
   3.0113000e+00            31022            31022 
   3.1225896e+00            31048            31048 
   3.2338833e+00            30936            30936 
   3.3191367e+00            30946            30946 
   3.4195533e+00            31002            31002 
   3.5218706e+00            31020            31020 
   3.6057105e+00            31149            31149 
   3.7020958e+00            31178            31178 
   3.8068414e+00            31256            31256 
   3.9171763e+00            31284            31284 
   4.0155408e+00            31323            31323 
   4.1042082e+00            31458            31458 
   4.2112598e+00            31430            31430 
   4.3085568e+00            31539            31539 
   4.4088505e+00            31723            31723 
   4.5018395e+00            31808            31808 
   4.6018099e+00            32114            32114 
   4.7017275e+00            32309            32309 
   4.8014131e+00            32471            32471 
   4.9012961e+00            32578            32578 
   5.0012265e+00            32711            32711 
   5.1010651e+00            32769            32769 
   5.2009631e+00            33417            33417 
   5.3007893e+00            33564            33564 
   5.4005382e+00            33814            33814 
   5.5003765e+00            34210            34210 
   5.6002085e+00            34644            34644 
   5.7001301e+00            35358            35358 
   5.8098907e+00            36413            36413 
   5.9096771e+00            37180            37180 
   6.0061604e+00            38090            38090 
   6.1076948e+00            39299            39299 
   6.2008562e+00            40937            40937 
   6.3054876e+00            42817            42817 
   6.4010208e+00            45599            45599 
   6.5069482e+00            49169            49169 
   6.6007567e+00            51416            51416 
   6.7066443e+00            54161            54161 
   6.8045023e+00            56350            56350 
   6.9024472e+00            57861            57861 
   7.0055998e+00            59155            59155 
   7.1029610e+00            60344            60344 
   7.2054962e+00            61783            61783 
   7.3013640e+00            63035            63035 
   7.4015411e+00            64277            64277 
   7.5001420e+00            65523            65523 
   7.6004177e+00            66659            66659 
   7.7009011e+00            67665            67665 
   7.8014176e+00            68737            68737 
   7.9040367e+00            69995            69995 
   8.0095269e+00            71351            71351 
   8.1000000e+00            72491            72491 
   8.2077829e+00            73726            73726 
   8.3039024e+00            74825            74825 
   8.4105382e+00            75758            75758 
   8.5032950e+00            76607            76607 
   8.6109632e+00            77702            77702 
   8.7060587e+00            78761            78761 
   8.8033479e+00            79538            79538 
   8.9104089e+00            80564            80564 
   9.0008124e+00            81441            81441 
   9.1060742e+00            82472            82472 
   9.2072826e+00            83613            83613 
   9.3007189e+00            84620            84620 
   9.4104243e+00            86223            86223 
   9.5093637e+00            86931            86931 
   9.6192153e+00            88333            88333 
   9.7158274e+00            89481            89481 
   9.8160647e+00            90168            90168 
   9.9158736e+00            91540            91540 
   1.0018232e+01            92141            92141 
   1.0117566e+01            93409            93409 
   1.0217017e+01            94744            94744 
   1.0317907e+01            95965            95965 
   1.0425003e+01            97647            97647 
   1.0509428e+01            98037            98037 
   1.0626793e+01            99514            99514 
   1.0717830e+01           100891           100891 
   1.0810450e+01           101338           101338 
   1.0905991e+01           103138           103138 
   1.1004950e+01           104498           104498 
   1.1106553e+01           105655           105655 
   1.1211295e+01           106462           106462 
   1.1313081e+01           107535           107535 
   1.1423953e+01           108933           108933 
   1.1536275e+01           109703           109703 
   1.1611053e+01           110719           110719 
   1.1724787e+01           111714           111714 
   1.1801316e+01           112666           112666 
   1.1918877e+01           112874           112874 
   1.2041633e+01           114023           114023 
   1.2126432e+01           114789           114789 
   1.2212936e+01           116765           116765 
   1.2341526e+01           117182           117182 
   1.2431197e+01           118120           118120 
   1.2523173e+01           118939           118939 
   1.2616724e+01           119872           119872 
   1.2711986e+01           120744           120744 
   1.2807198e+01           120244           120244 
   1.2902307e+01           121076           121076 
   1.3044882e+01           122426           122426 
   1.3139950e+01           123296           123296 
   1.3234991e+01           122741           122741 
   1.3330050e+01           123672           123672 
   1.3425209e+01           125375           125375 
   1.3520623e+01           126227           126227 
   1.3616237e+01           127188           127188 
   1.3712250e+01           126365           126365 
   1.3808642e+01           127235           127235 
   1.3905378e+01           128204           128204 
   1.4002630e+01           129094           129094 
   1.4148051e+01           130338           130338 
   1.4244681e+01           129516           129516 
   1.4342971e+01           130441           130441 
   1.4440823e+01           132649           132649 
   1.4538862e+01           133485           133485 
   1.4637074e+01           134293           134293 
   1.4737067e+01           133670           133670 
   1.4835287e+01           134520           134520 
   1.4933967e+01           135440           135440 
   1.5031867e+01           136248           136248 
   1.5131551e+01           137195           137195 
   1.5229044e+01           136822           136822 
   1.5327928e+01           137549           137549 
   1.5427266e+01           138310           138310 
   1.5521163e+01           139996           139996 
   1.5638921e+01           139488           139488 
   1.5739159e+01           140270           140270 
   1.5837330e+01           141159           141159 
   1.5935697e+01           141934           141934 
   1.6035879e+01           142637           142637 
   1.6131177e+01           142177           142177 
   1.6224635e+01           142987           142987 
   1.6318035e+01           144000           144000 
   1.6411401e+01           144754           144754 
   1.6504751e+01           146852           146852 
   1.6644714e+01           146583           146583 
   1.6737992e+01           147246           147246 
   1.6831262e+01           148026           148026 
   1.6924527e+01           148900           148900 
   1.7017785e+01           148359           148359 
   1.7110986e+01           149127           149127 
   1.7204156e+01           149785           149785 
   1.7343893e+01           152344           152344 
   1.7437043e+01           153380           153380 
   1.7530176e+01           152890           152890 
   1.7623298e+01           153648           153648 
   1.7716390e+01           154493           154493 
   1.7809467e+01           155268           155268 
   1.7902545e+01           156116           156116 
   1.8042137e+01           155877           155877 
   1.8135164e+01           156506           156506 
   1.8228180e+01           158706           158706 
   1.8321190e+01           159482           159482 
   1.8414194e+01           158487           158487 
   1.8507180e+01           159488           159488 
   1.8600151e+01           160289           160289 
   1.8739590e+01           161569           161569 
   1.8832531e+01           162798           162798 
   1.8925448e+01           161710           161710 
   1.9018343e+01           162635           162635 
   1.9111211e+01           164753           164753 
   1.9204059e+01           165564           165564 
   1.9343311e+01           164801           164801 
   1.9436129e+01           165646           165646 
   1.9528934e+01           166358           166358 
   1.9621735e+01           167267           167267 
   1.9714515e+01           168210           168210 
   1.9807276e+01           166537           166537 
   1.9900018e+01           168793           168793 
   2.0039102e+01           170124           170124 
   2.0131807e+01           170886           170886 
   2.0224497e+01           171675           171675 
   2.0317172e+01           169906           169906 
   2.0400578e+01           170945           170945 
   2.0530306e+01           172430           172430 
   2.0613691e+01           174339           174339 
   2.0701992e+01           172920           172920 
   2.0839864e+01           173975           173975 
   2.0932495e+01           174783           174783 
   2.1025116e+01           175842           175842 
   2.1117722e+01           173902           173902 
   2.1218996e+01           174944           174944 
   2.1320339e+01           176035           176035 
   2.1421709e+01           178465           178465 
   2.1523171e+01           179432           179432 
   2.1614514e+01           177198           177198 
   2.1705856e+01           178147           178147 
   2.1847945e+01           179540           179540 
   2.1905119e+01           180098           180098 
   2.2045312e+01           178708           178708 
   2.2147056e+01           180707           180707 
   2.2248828e+01           181867           181867 
   2.2350640e+01           182690           182690 
   2.2401559e+01           183098           183098 
   2.2503421e+01           184022           184022 
   2.2605344e+01           181541           181541 
   2.2707308e+01           182578           182578 
   2.2809331e+01           184864           184864 
   2.2911424e+01           185812           185812 
   2.3003330e+01           186663           186663 
   2.3146296e+01           184311           184311 
   2.3212673e+01           184864           184864 
   2.3309406e+01           186113           186113 
   2.3428218e+01           184538           184538 
   2.3530595e+01           186611           186611 
   2.3633021e+01           187669           187669 
   2.3735477e+01           188621           188621 
   2.3837975e+01           189635           189635 
   2.3940522e+01           185944           185944 
   2.4043113e+01           186884           186884 
   2.4145742e+01           189214           189214 
   2.4248374e+01           190031           190031 
   2.4351087e+01           190979           190979 
   2.4429414e+01           188435           188435 
   2.4501641e+01           189204           189204 
   2.4643329e+01           190793           190793 
   2.4746161e+01           192775           192775 
   2.4849040e+01           190426           190426 
   2.4900494e+01           191109           191109 
   2.5003438e+01           191935           191935 
   2.5106391e+01           192993           192993 
   2.5209377e+01           193927           193927 
   2.5312408e+01           195199           195199 
   2.5415465e+01           193013           193013 
   2.5518507e+01           194027           194027 
   2.5621621e+01           194843           194843 
   2.5724767e+01           195940           195940 
   2.5817607e+01           196913           196913 
   2.5920808e+01           193661           193661 
   2.6024022e+01           195432           195432 
   2.6127260e+01           196541           196541 
   2.6230536e+01           197571           197571 
   2.6333842e+01           198528           198528 
   2.6437195e+01           194495           194495 
   2.6540592e+01           195567           195567 
   2.6644019e+01           197977           197977 
   2.6747469e+01           198993           198993 
   2.6850938e+01           200013           200013 
   2.6902691e+01           195379           195379 
   2.7006222e+01           196270           196270 
   2.7109795e+01           197378           197378 
   2.7213400e+01           199381           199381 
   2.7317048e+01           200394           200394 
   2.7420728e+01           196561           196561 
   2.7524436e+01           197494           197494 
   2.7628194e+01           198550           198550 
   2.7731985e+01           199378           199378 
   2.7835823e+01           201574           201574 
   2.7939706e+01           197546           197546 
   2.8043627e+01           198513           198513 
   2.8147593e+01           199291           199291 
   2.8241170e+01           200675           200675 
   2.8345201e+01           202598           202598 
   2.8423247e+01           198088           198088 
   2.8547267e+01           199252           199252 
   2.8651406e+01           200420           200420 
   2.8703490e+01           200963           200963 
   2.8807690e+01           202239           202239 
   2.8911935e+01           199492           199492 
   2.9016219e+01           200576           200576 
   2.9120534e+01           201367           201367 
   2.9224886e+01           202360           202360 
   2.9329271e+01           203562           203562 
   2.9433694e+01           198700           198700 
   2.9538164e+01           200365           200365 
   2.9642678e+01           201422           201422 
   2.9747236e+01           202557           202557 
   2.9851835e+01           203695           203695 
   2.9904146e+01           204215           204215 
   3.0008800e+01           200338           200338 
   3.0113484e+01           201297           201297 
   3.0218216e+01           202301           202301 
   3.0322993e+01           203475           203475 
   3.0427812e+01           204741           204741 
   3.0532660e+01           200173           200173 
   3.0637558e+01           201841           201841 
   3.0742498e+01           202951           202951 
   3.0847476e+01           203937           203937 
   3.0952505e+01           205411           205411 
   3.1005029e+01           199491           199491 
   3.1110105e+01           201804           201804 
   3.1215223e+01           202779           202779 
   3.1320380e+01           203705           203705 
   3.1425577e+01           204802           204802 
   3.1530826e+01           199851           199851 
   3.1636127e+01           201550           201550 
   3.1741483e+01           202692           202692 
   3.1846907e+01           203855           203855 
   3.1952370e+01           204923           204923 
   3.2005127e+01           205564           205564 
   3.2110669e+01           200655           200655 
   3.2216213e+01           201730           201730 
   3.2321769e+01           202542           202542 
   3.2427373e+01           203583           203583 
   3.2533032e+01           204889           204889 
   3.2638688e+01           199789           199789 
   3.2744352e+01           200774           200774 
   3.2849050e+01           201775           201775 
   3.2901932e+01           202239           202239 
   3.3007723e+01           203405           203405 
   3.3113535e+01           198245           198245 
   3.3219372e+01           199379           199379 
   3.3325243e+01           200577           200577 
   3.3431186e+01           201573           201573 
   3.3537173e+01           202873           202873 
   3.3643181e+01           197666           197666 
   3.3749235e+01           198595           198595 
   3.3802271e+01           199123           199123 
   3.3908373e+01           200373           200373 
   3.4014535e+01           201680           201680 
   3.4120751e+01           204108           204108 
   3.4227008e+01           197385           197385 
   3.4333363e+01           198287           198287 
   3.4439737e+01           199402           199402 
   3.4546197e+01           200573           200573 
   3.4652695e+01           202259           202259 
   3.4705789e+01           195219           195219 
   3.4807422e+01           196179           196179 
   3.4914023e+01           197312           197312 
   3.5020693e+01           198403           198403 
   3.5127405e+01           200636           200636 
   3.5234151e+01           193716           193716 
   3.5340919e+01           194778           194778 
   3.5447714e+01           195904           195904 
   3.5501123e+01           196553           196553 
   3.5607967e+01           198334           198334 
   3.5714853e+01           199403           199403 
   3.5821767e+01           192735           192735 
   3.5928687e+01           193771           193771 
   3.6035630e+01           196044           196044 
   3.6142633e+01           197137           197137 
   3.6249690e+01           198124           198124 
   3.6303230e+01           190483           190483 
   3.6409876e+01           191928           191928 
   3.6516604e+01           193514           193514 
   3.6622449e+01           194722           194722 
   3.6726827e+01           195852           195852 
   3.6833675e+01           189015           189015 
   3.6940565e+01           190978           190978 
   3.7047457e+01           192062           192062 
   3.7100913e+01           192536           192536 
   3.7207842e+01           193584           193584 
   3.7314795e+01           194832           194832 
   3.7421774e+01           188690           188690 
   3.7528753e+01           189686           189686 
   3.7635752e+01           190699           190699 
   3.7742769e+01           191920           191920 
   3.7849815e+01           194095           194095 
   3.7903394e+01           186946           186946 
   3.8010507e+01           187964           187964 
   3.8117666e+01           188893           188893 
   3.8224850e+01           190377           190377 
   3.8332067e+01           192160           192160 
   3.8439319e+01           185470           185470 
   3.8546593e+01           186456           186456 
   3.8600254e+01           187142           187142 
   3.8707568e+01           188145           188145 
   3.8814910e+01           190278           190278 
   3.8922297e+01           191255           191255 
   3.9029710e+01           184958           184958 
   3.9137112e+01           186206           186206 
   3.9244519e+01           187655           187655 
   3.9351942e+01           188832           188832 
   3.9405662e+01           189532           189532 
   3.9513138e+01           183215           183215 
   3.9620643e+01           185270           185270 
   3.9728165e+01           186111           186111 
   3.9835721e+01           187002           187002 
   3.9943316e+01           188188           188188 
   4.0050939e+01           179285           179285 
   4.0104762e+01           179746           179746 
   4.0209460e+01           180670           180670 
   4.0317179e+01           181799           181799 
   4.0424918e+01           183398           183398 
   4.0532669e+01           185075           185075 
   4.0640436e+01           176967           176967 
   4.0748260e+01           178172           178172 
   4.0802196e+01           178844           178844 
   4.0910097e+01           180361           180361 
   4.1018021e+01           181462           181462 
   4.1124897e+01           173870           173870 
   4.1234124e+01           175063           175063 
   4.1343408e+01           176827           176827 
   4.1452703e+01           177941           177941 
   4.1507373e+01           178425           178425 
   4.1616757e+01           179729           179729 
   4.1726225e+01           172234           172234 
   4.1835781e+01           173360           173360 
   4.1944756e+01           174350           174350 
   4.2054418e+01           175584           175584 
   4.2109260e+01           176300           176300 
   4.2218967e+01           169874           169874 
   4.2323182e+01           170813           170813 
   4.2432909e+01           171864           171864 
   4.2542711e+01           173358           173358 
   4.2652561e+01           174418           174418 
   4.2707427e+01           175073           175073 
   4.2817378e+01           167635           167635 
   4.2927425e+01           168881           168881 
   4.3037529e+01           170629           170629 
   4.3147722e+01           171641           171641 
   4.3202828e+01           172233           172233 
   4.3313115e+01           173498           173498 
   4.3423452e+01           165396           165396 
   4.3533552e+01           166360           166360 
   4.3644067e+01           167461           167461 
   4.3754666e+01           168664           168664 
   4.3809997e+01           169777           169777 
   4.3920739e+01           162654           162654 
   4.4031580e+01           163557           163557 
   4.4142531e+01           164930           164930 
   4.4253404e+01           166370           166370 
   4.4308966e+01           166918           166918 
   4.4419093e+01           168234           168234 
   4.4530419e+01           160511           160511 
   4.4641960e+01           162394           162394 
   4.4753563e+01           163430           163430 
   4.4809400e+01           164113           164113 
   4.4921144e+01           165420           165420 
   4.5032988e+01           157916           157916 
   4.5145586e+01           158751           158751 
   4.5202889e+01           159353           159353 
   4.5315277e+01           160680           160680 
   4.5429565e+01           162192           162192 
   4.5544276e+01           163316           163316 
   4.5601637e+01           155680           155680 
   4.5715949e+01           156874           156874 
   4.5830740e+01           158231           158231 
   4.5943544e+01           159370           159370 
   4.6001008e+01           159853           159853 
   4.6115954e+01           161160           161160 
   4.6230929e+01           154212           154212 
   4.6345621e+01           155194           155194 
   4.6403149e+01           155704           155704 
   4.6518220e+01           157032           157032 
   4.6633339e+01           158384           158384 
   4.6747464e+01           151402           151402 
   4.6805081e+01           151951           151951 
   4.6920386e+01           153016           153016 
   4.7035272e+01           154623           154623 
   4.7150644e+01           155692           155692 
   4.7208344e+01           156347           156347 
   4.7323779e+01           149488           149488 
   4.7439202e+01           150776           150776 
   4.7552762e+01           151740           151740 
   4.7610311e+01           152426           152426 
   4.7725313e+01           154171           154171 
   4.7840151e+01           155158           155158 
   4.7954827e+01           148731           148731 
   4.8012087e+01           149333           149333 
   4.8126515e+01           150792           150792 
   4.8240580e+01           151747           151747 
   4.8354692e+01           152903           152903 
   4.8411671e+01           153542           153542 
   4.8517303e+01           146744           146744 
   4.8614594e+01           147490           147490 
   4.8711850e+01           148281           148281 
   4.8809068e+01           149415           149415 
   4.8906265e+01           150529           150529 
   4.9042287e+01           145296           145296 
   4.9129701e+01           146114           146114 
   4.9248175e+01           147958           147958 
   4.9335561e+01           148748           148748 
   4.9422897e+01           143605           143605 
   4.9523818e+01           144868           144868 
   4.9611129e+01           146051           146051 
   4.9737203e+01           147208           147208 
   4.9807025e+01           143210           143210 
   4.9925304e+01           144341           144341 
   5.0012547e+01            57970            57970 
   5.0138552e+01            58363            58363 
   5.0208340e+01            18297            18297 
   5.0317382e+01            18409            18409 
   5.0487762e+01            18557            18557 
   5.0599010e+01            18644            18644 
   5.0710142e+01            18796            18796 
   5.0821132e+01            18894            18894 
   5.0931991e+01            18985            18985 
   5.1042720e+01            19171            19171 
   5.1153320e+01             5521             5521 
   5.1291571e+01             5533             5533 
   5.1464385e+01             5549             5549 
   5.1602636e+01             5569             5569 
   5.1713236e+01             5583             5583 
   5.1851487e+01             5603             5603 
   5.2024301e+01             5615             5615 
   5.2162552e+01             5643             5643 
   5.2335365e+01             5739             5739 
   5.2473616e+01             5791             5791 
   5.2646430e+01             2124             2124 
   5.2784681e+01             2126             2126 
   5.2957494e+01             2128             2128 
   5.3095745e+01             2130             2130 
   5.3268559e+01             2132             2132 
   5.3406810e+01             2134             2134 
   5.3579623e+01             2142             2142 
   5.3717874e+01             2144             2144 
   5.3828475e+01             2146             2146 
   5.3966726e+01             2166             2166 
   5.4139539e+01             2172             2172 
   5.4277790e+01             2172             2172 
   5.4450604e+01             2176             2176 
   5.4588855e+01             2178             2178 
   5.4761668e+01             2180             2180 
   5.4977685e+01             2188             2188 
   5.5150499e+01             2220             2220 
   5.5288750e+01             2226             2226 
   5.5399350e+01             2250             2250 
   5.5537601e+01             2250             2250 
   5.5648202e+01             2252             2252 
   5.5786453e+01             2254             2254 
   5.5959266e+01             2256             2256 
   5.6097517e+01             2258             2258 
   5.6270331e+01             2262             2262 
   5.6408582e+01             2266             2266 
   5.6581395e+01             2272             2272 
   5.6719646e+01             2284             2284 
   5.6892460e+01             2294             2294 
   5.7030711e+01             2298             2298 
   5.7203524e+01             2300             2300 
   5.7341775e+01             2304             2304 
   5.7514589e+01             2304             2304 
   5.7652839e+01             2310             2310 
   5.7763440e+01             2314             2314 
   5.7901691e+01             2346             2346 
   5.8074505e+01             2352             2352 
   5.8290522e+01             2376             2376 
   5.8463335e+01             2378             2378 
   5.8601586e+01             2380             2380 
   5.8774400e+01             2384             2384 
   5.8912650e+01             2384             2384 
   5.9085464e+01             2390             2390 
   5.9223715e+01             2394             2394 
   5.9396529e+01             2398             2398 
   5.9534779e+01             2414             2414 
   5.9707593e+01             2424             2424 
   5.9923610e+01             2424             2424 
   6.0096424e+01             2430             2430 
   6.0312441e+01             2432             2432 
   6.0485254e+01             2436             2436 
   6.0623505e+01             2470             2470 
   6.0796319e+01             2478             2478 
   6.0934569e+01             2502             2502 
   6.1107383e+01             2502             2502 
   6.1323400e+01             2506             2506 
   6.1496214e+01             2510             2510 
   6.1712231e+01             2512             2512 
   6.1885044e+01             2516             2516 
   6.2023295e+01             2520             2520 
   6.2196109e+01             2528             2528 
   6.2412126e+01             2548             2548 
   6.2584939e+01             2550             2550 
   6.2800956e+01             2556             2556 
   6.2973770e+01             2556             2556 
   6.3112021e+01             2562             2562 
   6.3284834e+01             2568             2568 
   6.3423085e+01             2598             2598 
   6.3595899e+01             2610             2610 
   6.3734150e+01             2628             2628 
   6.3844750e+01             2628             2628 
   6.3983001e+01             2632             2632 
   6.4155815e+01             2634             2634 
   6.4294066e+01             2636             2636 
   6.4466879e+01             2638             2638 
   6.4605130e+01             2644             2644 
   6.4777944e+01             2650             2650 
   6.4916195e+01             2662             2662 
   6.5089008e+01             2672             2672 
   6.5305025e+01             2676             2676 
   6.5477839e+01             2682             2682 
   6.5616090e+01             2682             2682 
   6.5788903e+01             2688             2688 
   6.5927154e+01             2692             2692 
   6.6099968e+01             2724             2724 
   6.6315985e+01             2754             2754 
   6.6488798e+01             2754             2754 
   6.6704815e+01             2758             2758 
   6.6877629e+01             2762             2762 
   6.7015880e+01             2762             2762 
   6.7188693e+01             2768             2768 
   6.7326944e+01             2772             2772 
   6.7499758e+01             2776             2776 
   6.7638009e+01             2792             2792 
   6.7810822e+01             2802             2802 
   6.8026839e+01             2804             2804 
   6.8199653e+01             2808             2808 
   6.8415670e+01             2814             2814 
   6.8685691e+01             2848             2848 
   6.9023218e+01             2880             2880 
   6.9293239e+01             2882             2882 
   6.9630765e+01             2888             2888 
   6.9900787e+01             2894             2894 
   7.0238313e+01             2914             2914 
   7.0508334e+01             2928             2928 
   7.0845861e+01             2934             2934 
   7.1115882e+01             2940             2940 
   7.1453409e+01             2980             2980 
   7.1723430e+01             3006             3006 
   7.2060956e+01             3010             3010 
   7.2330978e+01             3016             3016 
   7.2668504e+01             3024             3024 
   7.2938525e+01             3046             3046 
   7.3276052e+01             3054             3054 
   7.3546073e+01             3060             3060 
   7.3883600e+01             3070             3070 
   7.4153621e+01             3108             3108 
   7.4491147e+01             3132             3132 
   7.4761169e+01             3138             3138 
   7.5098695e+01             3144             3144 
   7.5368716e+01             3154             3154 
   7.5706243e+01             3178             3178 
   7.5976264e+01             3182             3182 
   7.6313791e+01             3188             3188 
   7.6583812e+01             3198             3198 
   7.6921339e+01             3258             3258 
   7.7191360e+01             3260             3260 
   7.7528886e+01             3266             3266 
   7.7798908e+01             3272             3272 
   7.8136434e+01             3284             3284 
   7.8533981e+01             3306             3306 
   7.8852019e+01             3312             3312 
   7.9249566e+01             3352             3352 
   7.9567604e+01             3384             3384 
   7.9965151e+01             3388             3388 
   8.0283189e+01             3394             3394 
   8.0680736e+01             3406             3406 
   8.0998774e+01             3428             3428 
   8.1396321e+01             3438             3438 
   8.1714359e+01             3444             3444 
   8.2111906e+01             3486             3486 
   8.2429943e+01             3510             3510 
   8.2827491e+01             3518             3518 
   8.3145528e+01             3524             3524 
   8.3543076e+01             3548             3548 
   8.3861113e+01             3558             3558 
   8.4258660e+01             3564             3564 
   8.4576698e+01             3576             3576 
   8.4974245e+01             3636             3636 
   8.5292283e+01             3640             3640 
   8.5689830e+01             3646             3646 
   8.6007868e+01             3654             3654 
   8.6405415e+01             3682             3682 
   8.6723453e+01             3688             3688 
   8.7121000e+01             3696             3696 
   8.7439038e+01             3732             3732 
   8.7836585e+01             3762             3762 
   8.8154623e+01             3766             3766 
   8.8552170e+01             3776             3776 
   8.8870208e+01             3784             3784 
   8.9267755e+01             3810             3810 
   8.9585792e+01             3816             3816 
   8.9983340e+01             3826             3826 
   9.0301377e+01             3864             3864 
   9.0698924e+01             3890             3890 
   9.1016962e+01             3896             3896 
   9.1414509e+01             3904             3904 
   9.1732547e+01             3922             3922 
   9.2130094e+01             3936             3936 
   9.2448132e+01             3942             3942 
   9.2845679e+01             3954             3954 
   9.3163717e+01             3994             3994 
   9.3561264e+01             4016             4016 
   9.3879302e+01             4022             4022 
   9.4276849e+01             4032             4032 
   9.4594887e+01             4050             4050 
   9.4992434e+01             4062             4062 
   9.5310472e+01             4068             4068 
   9.5708019e+01             4080             4080 
   9.6026056e+01             4118             4118 
   9.6423604e+01             4142             4142 
   9.6741641e+01             4148             4148 
   9.7139189e+01             4156             4156 
   9.7457226e+01             4174             4174 
   9.7854773e+01             4188             4188 
   9.8172811e+01             4194             4194 
   9.8570358e+01             4204             4204 
   9.8888396e+01             4242             4242 
   9.9285943e+01             4266             4266 
   9.9603981e+01             4272             4272 
   1.0000153e+02             4280             4280 
   1.0031957e+02             4288             4288 
   1.0071711e+02             4314             4314 
   1.0103515e+02             4318             4318 
   1.0143270e+02             4326             4326 
   1.0186730e+02             4366             4366 
   1.0221497e+02             4392             4392 
   1.0243227e+02             4396             4396 
   1.0260611e+02             4396             4396 
   1.0274518e+02             4400             4400 
   1.0291902e+02             4402             4402 
   1.0313632e+02             4406             4406 
   1.0331016e+02             4412             4412 
   1.0352746e+02             4428             4428 
   1.0379909e+02             4440             4440 
   1.0401638e+02             4442             4442 
   1.0419022e+02             4446             4446 
   1.0440752e+02             4448             4448 
   1.0458136e+02             4452             4452 
   1.0479866e+02             4488             4488 
   1.0507029e+02             4496             4496 
   1.0528758e+02             4518             4518 
   1.0546142e+02             4520             4520 
   1.0567872e+02             4522             4522 
   1.0585256e+02             4526             4526 
   1.0606986e+02             4528             4528 
   1.0624370e+02             4532             4532 
   1.0646100e+02             4538             4538 
   1.0663484e+02             4550             4550 
   1.0685214e+02             4562             4562 
   1.0702598e+02             4566             4566 
   1.0724328e+02             4568             4568 
   1.0741712e+02             4572             4572 
   1.0763441e+02             4574             4574 
   1.0780825e+02             4578             4578 
   1.0802555e+02             4614             4614 
   1.0819939e+02             4619             4619 
   1.0841669e+02             4644             4644 
   1.0859053e+02             4644             4644 
   1.0880783e+02             4648             4648 
   1.0907945e+02             4652             4652 
   1.0929675e+02             4654             4654 
   1.0947059e+02             4658             4658 
   1.0968789e+02             4662             4662 
   1.0986173e+02             4666             4666 
   1.1007903e+02             4688             4688 
   1.1025287e+02             4692             4692 
   1.1047017e+02             4692             4692 
   1.1064401e+02             4698             4698 
   1.1086131e+02             4698             4698 
   1.1113293e+02             4704             4704 
   1.1135023e+02             4740             4740 
   1.1152407e+02             4744             4744 
   1.1174137e+02             4770             4770 
   1.1191521e+02             4770             4770 
   1.1213251e+02             4772             4772 
   1.1240413e+02             4776             4776 
   1.1262143e+02             4778             4778 
   1.1279527e+02             4782             4782 
   1.1301257e+02             4788             4788 
   1.1328419e+02             4792             4792 
   1.1350149e+02             4814             4814 
   1.1367533e+02             4818             4818 
   1.1389263e+02             4818             4818 
   1.1406647e+02             4822             4822 
   1.1428377e+02             4824             4824 
   1.1455539e+02             4830             4830 
   1.1477269e+02             4836             4836 
   1.1504431e+02             4872             4872 
   1.1526161e+02             4896             4896 
   1.1543545e+02             4896             4896 
   1.1565275e+02             4898             4898 
   1.1582659e+02             4900             4900 
   1.1604389e+02             4904             4904 
   1.1631551e+02             4906             4906 
   1.1653281e+02             4912             4912 
   1.1670665e+02             4916             4916 
   1.1692395e+02             4930             4930 
   1.1719558e+02             4940             4940 
   1.1741288e+02             4944             4944 
   1.1758671e+02             4946             4946 
   1.1780401e+02             4950             4950 
   1.1807564e+02             4952             4952 
   1.1829294e+02             4956             4956 
   1.1856456e+02             4992             4992 
   1.1878186e+02             4998             4998 
   1.1895570e+02             5022             5022 
   1.1917300e+02             5022             5022 
   1.1934684e+02             5024             5024 
   1.1956414e+02             5026             5026 
   1.1983576e+02             5030             5030 
   1.2005306e+02             5032             5032 
   1.2022690e+02             5036             5036 
   1.2044420e+02             5040             5040 
   1.2061804e+02             5044             5044 
   1.2083534e+02             5064             5064 
   1.2100918e+02             5066             5066 
