# Supplementary material for: Research on combustion and emissions of heavy duty diesel engines under low-speed and low-load conditions in low temperature environments
Source: PLoS One. 2025 Feb 21;20(2):e0318933. doi: 10.1371/journal.pone.0318933 (PMC11844864; doi:10.1371/journal.pone.0318933)
Supplement: S1 File — (ZIP) [file pone.0318933.s001.zip › 1000rpm_30%/3-tigaojinqiwendu/Tin282K/dynamic.out]

# CONVERGE Release Build 2.3.20/  Jan 30, 2017        Run Date:Wed Aug 30 10:44:59 2023
# column       1                2                3                4                5                6                7                8 
#          Crank   Tumble_Ratio_X   Tumble_Ratio_Y      Swirl_Ratio        Ang_Mom_X        Ang_Mom_Y        Ang_Mom_Z    Mag_Vorticity
#          (DEG)           (none)           (none)           (none)       (kg*m^2/s)       (kg*m^2/s)       (kg*m^2/s)            (1/s)
#
  -1.4600000e+02    1.4362319e-09   -1.7068583e-01    0.0000000e+00    1.9553431e-13   -4.0414273e-05    0.0000000e+00    9.9999986e-11
  -1.4587230e+02   -5.4900877e-08   -1.7051961e-01   -3.0715036e-08   -7.4676357e-12   -4.0353732e-05   -3.4288101e-12    2.3234206e-01
  -1.4579372e+02   -7.5081031e-08   -1.7031367e-01   -4.6657072e-08   -1.0206800e-11   -4.0291739e-05   -5.2083986e-12    2.9344230e-01
  -1.4567094e+02   -1.1012283e-07   -1.6977767e-01   -6.7522967e-08   -1.4957297e-11   -4.0143980e-05   -7.5374321e-12    3.3172495e-01
  -1.4558567e+02   -1.2914938e-07   -1.6922653e-01   -7.9949572e-08   -1.7530762e-11   -3.9998971e-05   -8.9242941e-12    3.8119920e-01
  -1.4547909e+02   -1.4866937e-07   -1.6838283e-01   -9.5478764e-08   -2.0164872e-11   -3.9781120e-05   -1.0657198e-11    4.5876813e-01
  -1.4534587e+02   -1.5775728e-07   -1.6722481e-01   -1.1103759e-07   -2.1376936e-11   -3.9484512e-05   -1.2392960e-11    5.5927408e-01
  -1.4517933e+02   -2.0289936e-07   -1.6592303e-01   -1.3918933e-07   -2.7460909e-11   -3.9148508e-05   -1.5533462e-11    6.7470086e-01
  -1.4497117e+02   -2.3068612e-07   -1.6493049e-01   -1.7203591e-07   -3.1174804e-11   -3.8878824e-05   -1.9196781e-11    7.4875957e-01
  -1.4471096e+02   -2.4247786e-07   -1.6474632e-01   -2.0990086e-07   -3.2706672e-11   -3.8791297e-05   -2.3418824e-11    7.6857288e-01
  -1.4438570e+02   -1.6437240e-07   -1.6552379e-01   -2.4576804e-07   -2.2118719e-11   -3.8919025e-05   -2.7416775e-11    7.8356161e-01
  -1.4397912e+02    2.6967491e-07   -1.6706534e-01   -2.5639815e-07    3.6179289e-11   -3.9211159e-05   -2.8598292e-11    8.4185809e-01
  -1.4347090e+02    1.1099776e-06   -1.6956048e-01   -2.7965587e-07    1.4834345e-10   -3.9706510e-05   -3.1186539e-11    7.7834125e-01
  -1.4287090e+02    3.1832553e-06   -1.7376684e-01   -1.8835390e-07    4.2347433e-10   -4.0580772e-05   -2.0999804e-11    9.4075332e-01
  -1.4227090e+02    5.0903643e-06   -1.7864003e-01   -5.8320357e-08    6.7402909e-10   -4.1604199e-05   -6.5007349e-12    1.1197049e+00
  -1.4167090e+02    7.0755741e-06   -1.8366729e-01   -2.1798141e-07    9.3246858e-10   -4.2656167e-05   -2.4292316e-11    1.2957903e+00
  -1.4107090e+02    8.9730400e-06   -1.8817633e-01   -3.1566302e-07    1.1768515e-09   -4.3580407e-05   -3.5170886e-11    1.4041950e+00
  -1.4047090e+02    1.0707007e-05   -1.9188210e-01   -6.1814243e-07    1.3974108e-09   -4.4311866e-05   -6.8858929e-11    1.5644557e+00
  -1.3987090e+02    1.2283035e-05   -1.9489827e-01   -6.4232550e-07    1.5951477e-09   -4.4878274e-05   -7.1538577e-11    1.7578923e+00
  -1.3927090e+02    1.3069292e-05   -1.9738228e-01   -5.1294581e-07    1.6887038e-09   -4.5317363e-05   -5.7118124e-11    1.8774329e+00
  -1.3867090e+02    1.4335581e-05   -2.0017925e-01   -5.0769204e-07    1.8428378e-09   -4.5823106e-05   -5.6521922e-11    2.0202111e+00
  -1.3807090e+02    1.5876697e-05   -2.0311247e-01   -6.1526653e-07    2.0303306e-09   -4.6354788e-05   -6.8485021e-11    2.2099879e+00
  -1.3747090e+02    1.6625924e-05   -2.0622453e-01   -8.5764503e-07    2.1149243e-09   -4.6922124e-05   -9.5446535e-11    2.1745024e+00
  -1.3687090e+02    1.7321125e-05   -2.0985093e-01   -9.6467687e-07    2.1915308e-09   -4.7600072e-05   -1.0733814e-10    2.3429833e+00
  -1.3627090e+02    1.8079718e-05   -2.1372535e-01   -2.5326080e-06    2.2750571e-09   -4.8327761e-05   -2.8174759e-10    2.4288411e+00
  -1.3567090e+02    1.9218646e-05   -2.1773309e-01   -2.4629706e-06    2.4049847e-09   -4.9078335e-05   -2.7395052e-10    2.5530891e+00
  -1.3507090e+02    1.9775986e-05   -2.2163251e-01   -2.4091349e-06    2.4608220e-09   -4.9797435e-05   -2.6791406e-10    2.6336332e+00
  -1.3447090e+02    2.0906085e-05   -2.2544808e-01   -2.2706919e-06    2.5865950e-09   -5.0490568e-05   -2.5247302e-10    2.7981808e+00
  -1.3387090e+02    2.1661110e-05   -2.2911687e-01   -6.9845084e-07    2.6644878e-09   -5.1143978e-05   -7.7645386e-11    2.8720777e+00
  -1.3327090e+02    2.1611232e-05   -2.3268901e-01   -6.5386389e-07    2.6427189e-09   -5.1768948e-05   -7.2675934e-11    3.0049124e+00
  -1.3267090e+02    2.2262905e-05   -2.3622177e-01   -9.0311628e-07    2.7061619e-09   -5.2378410e-05   -1.0036235e-10    3.1717035e+00
  -1.3207090e+02    2.3565378e-05   -2.3980595e-01   -1.1488042e-06    2.8471493e-09   -5.2992575e-05   -1.2764304e-10    3.1724011e+00
  -1.3147090e+02    2.5618983e-05   -2.4351632e-01   -9.1135930e-07    3.0762691e-09   -5.3627792e-05   -1.0124302e-10    3.2650794e+00
  -1.3087090e+02    3.1376167e-05   -2.4739483e-01   -1.1976496e-06    3.7440828e-09   -5.4292386e-05   -1.3302407e-10    3.3720143e+00
  -1.3027090e+02    3.0045752e-05   -2.5128826e-01   -2.6974311e-06    3.5626418e-09   -5.4952793e-05   -2.9955438e-10    3.4624104e+00
  -1.2967090e+02    2.8824183e-05   -2.5525337e-01   -4.3916470e-06    3.3958489e-09   -5.5621156e-05   -4.8761568e-10    3.6129151e+00
  -1.2907090e+02    3.1160093e-05   -2.5919232e-01   -1.1823533e-06    3.6471472e-09   -5.6276219e-05   -1.3125706e-10    3.6490933e+00
  -1.2847090e+02    3.1313311e-05   -2.6313143e-01   -1.0879722e-06    3.6408630e-09   -5.6923476e-05   -1.2075874e-10    3.8093072e+00
  -1.2787090e+02    3.2217066e-05   -2.6701212e-01    8.4710337e-07    3.7208431e-09   -5.7550405e-05    9.4007504e-11    3.9814208e+00
  -1.2727090e+02    3.0817976e-05   -2.7075472e-01   -2.8090772e-06    3.5350912e-09   -5.8140314e-05   -3.1168598e-10    4.0249702e+00
  -1.2667090e+02    3.0600057e-05   -2.7483396e-01   -3.2028254e-06    3.4859362e-09   -5.8794627e-05   -3.5531450e-10    4.0877615e+00
  -1.2607090e+02    3.1327666e-05   -2.7920778e-01   -3.5659607e-06    3.5438656e-09   -5.9502841e-05   -3.9552905e-10    4.1113402e+00
  -1.2547090e+02    3.0757219e-05   -2.8319811e-01   -6.5379579e-06    3.4546764e-09   -6.0121415e-05   -7.2505409e-10    4.2803906e+00
  -1.2487090e+02    3.0284521e-05   -2.8748540e-01   -5.4594803e-06    3.3771439e-09   -6.0794504e-05   -6.0534501e-10    4.3216613e+00
  -1.2427090e+02    2.9106156e-05   -2.9158825e-01   -5.9172160e-06    3.2220931e-09   -6.1420137e-05   -6.5598340e-10    4.4650462e+00
  -1.2367090e+02    2.9001012e-05   -2.9545514e-01   -6.1506647e-06    3.1867469e-09   -6.1988235e-05   -6.8174899e-10    4.6467133e+00
  -1.2307090e+02    2.8385688e-05   -2.9953266e-01   -6.1693920e-06    3.0958047e-09   -6.2592427e-05   -6.8370669e-10    4.7168535e+00
  -1.2247090e+02    2.9634332e-05   -3.0378925e-01   -4.5255652e-06    3.2075019e-09   -6.3225654e-05   -5.0144622e-10    4.7956909e+00
  -1.2187090e+02    3.2311356e-05   -3.0837307e-01   -5.9269289e-06    3.4703576e-09   -6.3917329e-05   -6.5660118e-10    4.8219923e+00
  -1.2127090e+02    3.5838752e-05   -3.1257163e-01   -6.1680362e-06    3.8192255e-09   -6.4520702e-05   -6.8319387e-10    5.0121875e+00
  -1.2067611e+02    3.2472081e-05   -3.1684013e-01   -6.6959495e-06    3.4333678e-09   -6.5132119e-05   -7.4153941e-10    5.0107848e+00
  -1.2008717e+02    3.1959590e-05   -3.2128223e-01   -6.8812369e-06    3.3526476e-09   -6.5772758e-05   -7.6192178e-10    5.1795196e+00
  -1.1950389e+02    3.0176765e-05   -3.2524411e-01   -9.5674048e-06    3.1407324e-09   -6.6310107e-05   -1.0591661e-09    5.2589099e+00
  -1.1892610e+02    3.4864719e-05   -3.2964844e-01   -9.7187005e-06    3.5999889e-09   -6.6931309e-05   -1.0757255e-09    5.4324285e+00
  -1.1835364e+02    3.5910909e-05   -3.3386634e-01   -8.2567929e-06    3.6786464e-09   -6.7508903e-05   -9.1375468e-10    5.5693411e+00
  -1.1778632e+02    3.6465984e-05   -3.3808597e-01   -8.7266334e-06    3.7058079e-09   -6.8080947e-05   -9.6558302e-10    5.5927163e+00
  -1.1722396e+02    3.8271916e-05   -3.4235609e-01   -8.9402174e-06    3.8583070e-09   -6.8657444e-05   -9.8904575e-10    5.7485628e+00
  -1.1666646e+02    4.1043025e-05   -3.4657609e-01   -9.1609129e-06    4.1045660e-09   -6.9218308e-05   -1.0132877e-09    5.7614986e+00
  -1.1611365e+02    4.2683772e-05   -3.5075622e-01   -9.3987074e-06    4.2343818e-09   -6.9765597e-05   -1.0394123e-09    5.9502347e+00
  -1.1556538e+02    4.4555784e-05   -3.5489975e-01   -9.6053275e-06    4.3845200e-09   -7.0300367e-05   -1.0620803e-09    6.0904142e+00
  -1.1502155e+02    4.5829418e-05   -3.5911606e-01   -9.2111434e-06    4.4734608e-09   -7.0844333e-05   -1.0183212e-09    6.1486740e+00
  -1.1448200e+02    4.7913130e-05   -3.6334659e-01   -9.3945416e-06    4.6389194e-09   -7.1385051e-05   -1.0384187e-09    6.2018784e+00
  -1.1394661e+02    4.8344221e-05   -3.6739880e-01   -9.6116109e-06    4.6425777e-09   -7.1885766e-05   -1.0622362e-09    6.3047840e+00
  -1.1341530e+02    4.9846158e-05   -3.7180274e-01   -9.6679499e-06    4.7477475e-09   -7.2449613e-05   -1.0682765e-09    6.3274411e+00
  -1.1288790e+02    5.1466663e-05   -3.7600514e-01   -9.9424133e-06    4.8619427e-09   -7.2968648e-05   -1.0984131e-09    6.4676025e+00
  -1.1236435e+02    5.1341153e-05   -3.8008778e-01   -1.2198324e-05    4.8102244e-09   -7.3459386e-05   -1.3474090e-09    6.6844812e+00
  -1.1184453e+02    4.8007694e-05   -3.8396998e-01   -1.2336427e-05    4.4608426e-09   -7.3906928e-05   -1.3624363e-09    6.7696612e+00
  -1.1132833e+02    4.6382617e-05   -3.8817658e-01   -1.2340935e-05    4.2742137e-09   -7.4411982e-05   -1.3627047e-09    6.8226013e+00
  -1.1081566e+02    5.1531920e-05   -3.9238044e-01   -1.2954316e-05    4.7093003e-09   -7.4910897e-05   -1.4301881e-09    6.7647287e+00
  -1.1030642e+02    5.2694344e-05   -3.9659546e-01   -1.3270050e-05    4.7753919e-09   -7.5406694e-05   -1.4647920e-09    6.9203485e+00
  -1.0980052e+02    5.1999295e-05   -4.0075277e-01   -1.3669491e-05    4.6729978e-09   -7.5886572e-05   -1.5086227e-09    6.8853782e+00
  -1.0929789e+02    5.3283118e-05   -4.0486243e-01   -1.3975254e-05    4.7481817e-09   -7.6352443e-05   -1.5421005e-09    7.0660100e+00
  -1.0879844e+02    5.2811158e-05   -4.0887356e-01   -1.4218210e-05    4.6665223e-09   -7.6795240e-05   -1.5686362e-09    7.0913743e+00
  -1.0830207e+02    5.3734004e-05   -4.1308376e-01   -1.4299763e-05    4.7079533e-09   -7.7270256e-05   -1.5773508e-09    7.2575520e+00
  -1.0780872e+02    5.2837842e-05   -4.1692716e-01   -1.4958886e-05    4.5901945e-09   -7.7672617e-05   -1.6497776e-09    7.3354660e+00
  -1.0731831e+02    5.1253139e-05   -4.2092007e-01   -1.5356942e-05    4.4146179e-09   -7.8097843e-05   -1.6933813e-09    7.3400029e+00
  -1.0683077e+02    4.9303003e-05   -4.2517166e-01   -1.5586733e-05    4.2103475e-09   -7.8565989e-05   -1.7184085e-09    7.5018987e+00
  -1.0634601e+02    5.0908689e-05   -4.2906302e-01   -1.5788049e-05    4.3101927e-09   -7.8963490e-05   -1.7402991e-09    7.5119654e+00
  -1.0586398e+02    5.3057690e-05   -4.3318583e-01   -1.5850840e-05    4.4534716e-09   -7.9398782e-05   -1.7469054e-09    7.7304887e+00
  -1.0538460e+02    5.5540285e-05   -4.3708418e-01   -1.6078393e-05    4.6216096e-09   -7.9788803e-05   -1.7716636e-09    7.8363572e+00
  -1.0490780e+02    5.7177346e-05   -4.4102224e-01   -1.5977623e-05    4.7166417e-09   -8.0182232e-05   -1.7602469e-09    7.9029733e+00
  -1.0443354e+02    5.7436707e-05   -4.4493495e-01   -1.6481510e-05    4.6968008e-09   -8.0566215e-05   -1.8154326e-09    7.8168120e+00
  -1.0396174e+02    5.6745240e-05   -4.4888497e-01   -1.7250931e-05    4.5997251e-09   -8.0952810e-05   -1.8998412e-09    8.0279274e+00
  -1.0349235e+02    5.5953686e-05   -4.5288159e-01   -1.7610673e-05    4.4958025e-09   -8.1343612e-05   -1.9391073e-09    8.0900059e+00
  -1.0302529e+02    5.8563900e-05   -4.5682566e-01   -1.7854617e-05    4.6641261e-09   -8.1720801e-05   -1.9656093e-09    8.2502882e+00
  -1.0256053e+02    5.9043126e-05   -4.6060154e-01   -1.8217886e-05    4.6607898e-09   -8.2064328e-05   -2.0052408e-09    8.2284242e+00
  -1.0209800e+02    5.8052015e-05   -4.6456587e-01   -1.7958517e-05    4.5419402e-09   -8.2437293e-05   -1.9763302e-09    8.4905478e+00
  -1.0163764e+02    5.5983720e-05   -4.6854692e-01   -1.6570116e-05    4.3411731e-09   -8.2809284e-05   -1.8232018e-09    8.5493461e+00
  -1.0117943e+02    6.0478803e-05   -4.7263017e-01   -1.6325772e-05    4.6478353e-09   -8.3194463e-05   -1.7959716e-09    8.4947502e+00
  -1.0072328e+02    7.6137573e-05   -4.7624964e-01   -1.4783133e-05    5.7987481e-09   -8.3494384e-05   -1.6259586e-09    8.7092697e+00
  -1.0026915e+02    8.3813736e-05   -4.8019543e-01   -1.4888477e-05    6.3259287e-09   -8.3848041e-05   -1.6372355e-09    8.7168315e+00
  -9.9817011e+01    9.0210092e-05   -4.8417343e-01   -1.5787846e-05    6.7471744e-09   -8.4203338e-05   -1.7358065e-09    8.9637362e+00
  -9.9366792e+01    9.1870912e-05   -4.8808287e-01   -1.6660582e-05    6.8091025e-09   -8.4543018e-05   -1.8314084e-09    9.0357106e+00
  -9.8918464e+01    9.2490468e-05   -4.9206518e-01   -1.9501207e-05    6.7926601e-09   -8.4891671e-05   -2.1432505e-09    9.1803862e+00
  -9.8471966e+01    9.1205313e-05   -4.9592136e-01   -1.9627279e-05    6.6370478e-09   -8.5214234e-05   -2.1566782e-09    9.2434785e+00
  -9.8027267e+01    9.0995406e-05   -4.9967765e-01   -2.2352664e-05    6.5610062e-09   -8.5516729e-05   -2.4556840e-09    9.2503224e+00
  -9.7584316e+01    9.4180331e-05   -5.0351788e-01   -2.1835254e-05    6.7280792e-09   -8.5829642e-05   -2.3983699e-09    9.2971397e+00
  -9.7143069e+01    9.1460791e-05   -5.0728516e-01   -2.1790418e-05    6.4733558e-09   -8.6126567e-05   -2.3929683e-09    9.4720920e+00
  -9.6703497e+01    9.4295949e-05   -5.1097237e-01   -2.2664935e-05    6.6120355e-09   -8.6406818e-05   -2.4885164e-09    9.7687874e+00
  -9.6265535e+01    1.0538324e-04   -5.1460936e-01   -2.1917134e-05    7.3206268e-09   -8.6675223e-05   -2.4059205e-09    9.7516041e+00
  -9.5829177e+01    1.0736887e-04   -5.1836064e-01   -2.1586731e-05    7.3888490e-09   -8.6960184e-05   -2.3691725e-09    9.8734340e+00
  -9.5394356e+01    1.0428656e-04   -5.2210062e-01   -2.1161475e-05    7.1092707e-09   -8.7238890e-05   -2.3220088e-09    9.7250031e+00
  -9.4961038e+01    1.0338779e-04   -5.2579440e-01   -2.1502056e-05    6.9815037e-09   -8.7507517e-05   -2.3589051e-09    1.0001783e+01
  -9.4529204e+01    1.0201585e-04   -5.2953463e-01   -2.0857392e-05    6.8236088e-09   -8.7780698e-05   -2.2877170e-09    1.0009759e+01
  -9.4098795e+01    1.0737063e-04   -5.3322789e-01   -2.4090905e-05    7.1134799e-09   -8.8042775e-05   -2.6418319e-09    1.0296226e+01
  -9.3669779e+01    1.2381287e-04   -5.3683845e-01   -2.3304143e-05    8.1245188e-09   -8.8288287e-05   -2.5550135e-09    1.0216568e+01
  -9.3242139e+01    1.2087606e-04   -5.4048182e-01   -2.3258472e-05    7.8557703e-09   -8.8536147e-05   -2.5494636e-09    1.0601399e+01
  -9.2815820e+01    1.2853514e-04   -5.4404037e-01   -2.2824195e-05    8.2732025e-09   -8.8767731e-05   -2.5013307e-09    1.0695637e+01
  -9.2390790e+01    1.2442691e-04   -5.4761767e-01   -2.3073265e-05    7.9313477e-09   -8.8998917e-05   -2.5280776e-09    1.0594727e+01
  -9.1967022e+01    1.2419830e-04   -5.5124299e-01   -2.2939247e-05    7.8399287e-09   -8.9235172e-05   -2.5128457e-09    1.0839842e+01
  -9.1544487e+01    1.2620030e-04   -5.5484216e-01   -2.2138377e-05    7.8886833e-09   -8.9464546e-05   -2.4245836e-09    1.0892295e+01
  -9.1123141e+01    1.3244633e-04   -5.5838299e-01   -2.1925330e-05    8.1980923e-09   -8.9681695e-05   -2.4007189e-09    1.1195071e+01
  -9.0702955e+01    1.3370948e-04   -5.6184609e-01   -2.2300021e-05    8.1950114e-09   -8.9884026e-05   -2.4411985e-09    1.1218530e+01
  -9.0283896e+01    1.3623863e-04   -5.6540820e-01   -2.0698181e-05    8.2677541e-09   -9.0100063e-05   -2.2653370e-09    1.1428488e+01
  -8.9865945e+01    1.4634276e-04   -5.6883772e-01   -2.0712118e-05    8.7929490e-09   -9.0291509e-05   -2.2663365e-09    1.1294122e+01
  -8.9449062e+01    1.5484542e-04   -5.7224351e-01   -2.0270432e-05    9.2112596e-09   -9.0477244e-05   -2.2175020e-09    1.1460992e+01
  -8.9033215e+01    1.5905529e-04   -5.7574396e-01   -1.9479373e-05    9.3671700e-09   -9.0675598e-05   -2.1304761e-09    1.1592219e+01
  -8.8618375e+01    1.6266888e-04   -5.7919391e-01   -1.9478775e-05    9.4838638e-09   -9.0863415e-05   -2.1299144e-09    1.1808425e+01
  -8.8204513e+01    1.6667829e-04   -5.8256061e-01   -1.9519825e-05    9.6197024e-09   -9.1035754e-05   -2.1338969e-09    1.2200954e+01
  -8.7791601e+01    1.6971735e-04   -5.8582056e-01   -2.0070464e-05    9.6960539e-09   -9.1189727e-05   -2.1935732e-09    1.2121345e+01
  -8.7615897e+01    1.8074563e-04   -5.8769269e-01   -1.7538615e-05    1.0281431e-08   -9.1330376e-05   -1.9166726e-09    1.2232683e+01
  -8.7396269e+01    1.8952053e-04   -5.9001692e-01   -1.7990551e-05    1.0722062e-08   -9.1502171e-05   -1.9658163e-09    1.2279308e+01
  -8.7121732e+01    1.8743849e-04   -5.9270582e-01   -1.9336334e-05    1.0531921e-08   -9.1680812e-05   -2.1125230e-09    1.2280161e+01
  -8.6778562e+01    1.8143363e-04   -5.9573689e-01   -2.0269490e-05    1.0107276e-08   -9.1851087e-05   -2.2140139e-09    1.2125846e+01
  -8.6368793e+01    1.8200091e-04   -5.9873167e-01   -2.1656508e-05    1.0034792e-08   -9.1955446e-05   -2.3649182e-09    1.2391430e+01
  -8.5959780e+01    1.8201492e-04   -6.0132309e-01   -2.2206472e-05    9.9321337e-09   -9.1997123e-05   -2.4243739e-09    1.2499512e+01
  -8.5551565e+01    1.8279110e-04   -6.0395194e-01   -2.2630781e-05    9.8712256e-09   -9.2043047e-05   -2.4700712e-09    1.2897225e+01
  -8.5144120e+01    1.8686164e-04   -6.0673905e-01   -2.2804023e-05    9.9861946e-09   -9.2112023e-05   -2.4883413e-09    1.2858754e+01
  -8.4737418e+01    1.8297627e-04   -6.0995503e-01   -2.0116817e-05    9.6765963e-09   -9.2245063e-05   -2.1945555e-09    1.3018441e+01
  -8.4331434e+01    1.7771671e-04   -6.1320360e-01   -2.1853146e-05    9.2998980e-09   -9.2380645e-05   -2.3833534e-09    1.2747247e+01
  -8.3926142e+01    1.7547520e-04   -6.1662413e-01   -2.3113691e-05    9.0859002e-09   -9.2540231e-05   -2.5201677e-09    1.3093531e+01
  -8.3521515e+01    1.8067001e-04   -6.1998693e-01   -2.6612773e-05    9.2559254e-09   -9.2689143e-05   -2.9009142e-09    1.3293375e+01
  -8.3117527e+01    1.8792231e-04   -6.2315679e-01   -2.7074349e-05    9.5251788e-09   -9.2807406e-05   -2.9504348e-09    1.3575701e+01
  -8.2714154e+01    1.9384761e-04   -6.2612770e-01   -2.7550758e-05    9.7207295e-09   -9.2894680e-05   -3.0015338e-09    1.3339217e+01
  -8.2311370e+01    2.0137928e-04   -6.2913604e-01   -2.5086169e-05    9.9902610e-09   -9.2986185e-05   -2.7322757e-09    1.3881063e+01
  -8.1909149e+01    2.0240788e-04   -6.3204527e-01   -2.9109055e-05    9.9333184e-09   -9.3061862e-05   -3.1695529e-09    1.4033923e+01
  -8.1507467e+01    1.9830115e-04   -6.3484909e-01   -2.8653466e-05    9.6266184e-09   -9.3120491e-05   -3.1190662e-09    1.3846002e+01
  -8.1106299e+01    2.0065265e-04   -6.3778577e-01   -2.9378001e-05    9.6350196e-09   -9.3197319e-05   -3.1970257e-09    1.4189657e+01
  -8.0705619e+01    2.0883809e-04   -6.4074314e-01   -2.9539301e-05    9.9187556e-09   -9.3276038e-05   -3.2136561e-09    1.4286248e+01
  -8.0305405e+01    2.1405826e-04   -6.4364762e-01   -2.8539322e-05    1.0055346e-08   -9.3345734e-05   -3.1039623e-09    1.4759367e+01
  -7.9905630e+01    2.1828620e-04   -6.4642571e-01   -2.8592234e-05    1.0141235e-08   -9.3396150e-05   -3.1087980e-09    1.4477459e+01
  -7.9506270e+01    2.1284220e-04   -6.4934311e-01   -2.2577384e-05    9.7791520e-09   -9.3465804e-05   -2.4540795e-09    1.4993371e+01
  -7.9107302e+01    1.9863694e-04   -6.5201171e-01   -2.7935101e-05    9.0253058e-09   -9.3498777e-05   -3.0355402e-09    1.5059814e+01
  -7.8708700e+01    2.0573384e-04   -6.5474800e-01   -2.8179071e-05    9.2435638e-09   -9.3539776e-05   -3.0611061e-09    1.4966722e+01
  -7.8310442e+01    2.1428974e-04   -6.5752538e-01   -2.8628131e-05    9.5201774e-09   -9.3585796e-05   -3.1089216e-09    1.5325722e+01
  -7.7912501e+01    2.2114695e-04   -6.6023942e-01   -2.8318061e-05    9.7143343e-09   -9.3622264e-05   -3.0742957e-09    1.5502898e+01
  -7.7514856e+01    2.2957321e-04   -6.6285512e-01   -2.8019693e-05    9.9705545e-09   -9.3643541e-05   -3.0409340e-09    1.6043221e+01
  -7.7117481e+01    2.2738322e-04   -6.6532696e-01   -2.5296172e-05    9.7634414e-09   -9.3644297e-05   -2.7444747e-09    1.5877805e+01
  -7.6877823e+01    2.4283416e-04   -6.6756453e-01   -2.6775871e-05    1.0355202e-08   -9.3749791e-05   -2.9044593e-09    1.6094133e+01
  -7.6578250e+01    2.3435846e-04   -6.7001988e-01   -2.4132439e-05    9.9075531e-09   -9.3832117e-05   -2.6170796e-09    1.6162934e+01
  -7.6203784e+01    2.4294325e-04   -6.7228932e-01   -2.4191647e-05    1.0159316e-08   -9.3821448e-05   -2.6226688e-09    1.5841994e+01
  -7.5807136e+01    2.4868231e-04   -6.7424425e-01   -2.4851949e-05    1.0279582e-08   -9.3747520e-05   -2.6933475e-09    1.6230924e+01
  -7.5410651e+01    2.4864257e-04   -6.7616277e-01   -2.4348012e-05    1.0159115e-08   -9.3668766e-05   -2.6378386e-09    1.6359930e+01
  -7.5014309e+01    2.5269102e-04   -6.7827353e-01   -2.5059689e-05    1.0204567e-08   -9.3616363e-05   -2.7140052e-09    1.6936958e+01
  -7.4618087e+01    2.5364309e-04   -6.8050686e-01   -2.5742654e-05    1.0123581e-08   -9.3580855e-05   -2.7869928e-09    1.6513455e+01
  -7.4221960e+01    2.6081975e-04   -6.8304409e-01   -2.6981757e-05    1.0288065e-08   -9.3586536e-05   -2.9200983e-09    1.7158089e+01
  -7.3825903e+01    2.4772263e-04   -6.8531943e-01   -2.7887248e-05    9.6565010e-09   -9.3556709e-05   -3.0170274e-09    1.7236856e+01
  -7.3429894e+01    2.5233863e-04   -6.8764838e-01   -2.7847209e-05    9.7200993e-09   -9.3533150e-05   -3.0115959e-09    1.7075405e+01
  -7.3033907e+01    2.5730377e-04   -6.8998006e-01   -2.6965622e-05    9.7935955e-09   -9.3509433e-05   -2.9151688e-09    1.7486988e+01
  -7.2637917e+01    2.6879785e-04   -6.9208896e-01   -2.7196504e-05    1.0109016e-08   -9.3455653e-05   -2.9390255e-09    1.7759729e+01
  -7.2241901e+01    2.7941809e-04   -6.9409359e-01   -2.7768191e-05    1.0382432e-08   -9.3387723e-05   -2.9996661e-09    1.8442713e+01
  -7.1845834e+01    2.8722672e-04   -6.9587232e-01   -2.7993587e-05    1.0544136e-08   -9.3289736e-05   -3.0228467e-09    1.8184277e+01
  -7.1449692e+01    2.9994171e-04   -6.9804452e-01   -2.9407594e-05    1.0877947e-08   -9.3245179e-05   -3.1743008e-09    1.8509988e+01
  -7.1053448e+01    3.0074899e-04   -6.9989267e-01   -2.8589765e-05    1.0774733e-08   -9.3156662e-05   -3.0847941e-09    1.8274569e+01
  -7.0657078e+01    3.2077267e-04   -7.0176627e-01   -3.1129757e-05    1.1351882e-08   -9.3071744e-05   -3.3574995e-09    1.8557920e+01
  -7.0260557e+01    3.1419580e-04   -7.0367983e-01   -3.2216049e-05    1.0982850e-08   -9.2992384e-05   -3.4732426e-09    1.8956929e+01
  -6.9863859e+01    3.3438870e-04   -7.0552010e-01   -3.2267020e-05    1.1544760e-08   -9.2903462e-05   -3.4772946e-09    1.9422805e+01
  -6.9466959e+01    3.5358302e-04   -7.0719937e-01   -3.0288386e-05    1.2056404e-08   -9.2793543e-05   -3.2626866e-09    2.0241083e+01
  -6.9069831e+01    3.6861403e-04   -7.0868155e-01   -3.2916832e-05    1.2412823e-08   -9.2658779e-05   -3.5443167e-09    1.9793416e+01
  -6.8672449e+01    3.2833893e-04   -7.1066763e-01   -3.0693684e-05    1.0918775e-08   -9.2590655e-05   -3.3035201e-09    2.0125655e+01
  -6.8274786e+01    3.5402629e-04   -7.1207007e-01   -2.9982397e-05    1.1625495e-08   -9.2445683e-05   -3.2255183e-09    1.9607462e+01
  -6.7876815e+01    3.8166016e-04   -7.1356578e-01   -2.9627628e-05    1.2375126e-08   -9.2313624e-05   -3.1859144e-09    2.0168717e+01
  -6.7478511e+01    3.8543415e-04   -7.1506374e-01   -2.6906807e-05    1.2339433e-08   -9.2182951e-05   -2.8920323e-09    2.0410115e+01
  -6.7079846e+01    4.0409530e-04   -7.1646829e-01   -2.6442895e-05    1.2772454e-08   -9.2040194e-05   -2.8408469e-09    2.1214510e+01
  -6.6680791e+01    4.4679654e-04   -7.1778545e-01   -2.9018471e-05    1.3942007e-08   -9.1887501e-05   -3.1160844e-09    2.0589570e+01
  -6.6281320e+01    4.1173404e-04   -7.1941641e-01   -3.0825734e-05    1.2683224e-08   -9.1775258e-05   -3.3085673e-09    2.1497540e+01
  -6.5881405e+01    4.5467515e-04   -7.2055020e-01   -2.6495564e-05    1.3825866e-08   -9.1600792e-05   -2.8424314e-09    2.1595860e+01
  -6.5481015e+01    5.0261703e-04   -7.2161677e-01   -2.5167563e-05    1.5086103e-08   -9.1417899e-05   -2.6986167e-09    2.1351894e+01
  -6.5080124e+01    5.2811435e-04   -7.2265439e-01   -2.5008832e-05    1.5645469e-08   -9.1232259e-05   -2.6802406e-09    2.1895307e+01
  -6.4678701e+01    5.4445385e-04   -7.2366808e-01   -2.5027014e-05    1.5919130e-08   -9.1044783e-05   -2.6808145e-09    2.2308577e+01
  -6.4276717e+01    5.4904908e-04   -7.2472743e-01   -2.5559135e-05    1.5843052e-08   -9.0863821e-05   -2.7363855e-09    2.3235076e+01
  -6.3874141e+01    5.7479756e-04   -7.2546181e-01   -2.5033420e-05    1.6367783e-08   -9.0643204e-05   -2.6786748e-09    2.2761659e+01
  -6.3470943e+01    6.1448110e-04   -7.2667525e-01   -2.3625820e-05    1.7266808e-08   -9.0483979e-05   -2.5266946e-09    2.3236848e+01
  -6.3067092e+01    6.0763318e-04   -7.2723195e-01   -2.8082061e-05    1.6847664e-08   -9.0243285e-05   -3.0016166e-09    2.2960545e+01
  -6.2662555e+01    6.3428448e-04   -7.2794207e-01   -2.8080811e-05    1.7352173e-08   -9.0023124e-05   -2.9998022e-09    2.3267687e+01
  -6.2338926e+01    6.3908946e-04   -7.2912223e-01   -2.8447498e-05    1.7296445e-08   -8.9923974e-05   -3.0376050e-09    2.3805871e+01
  -6.1934389e+01    6.5608207e-04   -7.2969189e-01   -2.8350991e-05    1.7518449e-08   -8.9688956e-05   -3.0255467e-09    2.4311095e+01
  -6.1527764e+01    6.7643053e-04   -7.2986319e-01   -2.6775649e-05    1.7817916e-08   -8.9405351e-05   -2.8557388e-09    2.5434579e+01
  -6.1120330e+01    7.0742598e-04   -7.2983244e-01   -2.6803079e-05    1.8381860e-08   -8.9098811e-05   -2.8569402e-09    2.4741548e+01
  -6.0712051e+01    7.9352383e-04   -7.3048765e-01   -2.5113485e-05    2.0338738e-08   -8.8878898e-05   -2.6752406e-09    2.5293598e+01
  -6.0385428e+01    7.7506896e-04   -7.3141083e-01   -2.4243508e-05    1.9648638e-08   -8.8750462e-05   -2.5812475e-09    2.4896329e+01
  -5.9977149e+01    7.6819746e-04   -7.3128691e-01   -2.3619422e-05    1.9208559e-08   -8.8436855e-05   -2.5131725e-09    2.5125981e+01
  -5.9566315e+01    7.1468938e-04   -7.3120508e-01   -1.6813588e-05    1.7624522e-08   -8.8129567e-05   -1.7878490e-09    2.5829995e+01
  -5.9154500e+01    6.4614293e-04   -7.3123262e-01   -1.6133041e-05    1.5713780e-08   -8.7837346e-05   -1.7143532e-09    2.6555876e+01
  -5.8741664e+01    6.1316939e-04   -7.3121952e-01   -1.5715061e-05    1.4704741e-08   -8.7541668e-05   -1.6688134e-09    2.7857612e+01
  -5.8327769e+01    6.1169856e-04   -7.3095840e-01   -1.6276847e-05    1.4465009e-08   -8.7217883e-05   -1.7272799e-09    2.6956847e+01
  -5.7912776e+01    6.9229614e-04   -7.3133116e-01   -1.7729004e-05    1.6142031e-08   -8.6971642e-05   -1.8800634e-09    2.7612370e+01
  -5.7496643e+01    7.5776265e-04   -7.3083342e-01   -1.7074465e-05    1.7420215e-08   -8.6622676e-05   -1.8093478e-09    2.6755856e+01
  -5.7079327e+01    7.7966974e-04   -7.3036472e-01   -1.6076832e-05    1.7670984e-08   -8.6279996e-05   -1.7024004e-09    2.7636085e+01
  -5.6660777e+01    7.7076602e-04   -7.3015976e-01   -8.5433654e-06    1.7221767e-08   -8.5969703e-05   -9.0399857e-10    2.8100802e+01
  -5.6240960e+01    8.2771480e-04   -7.2984977e-01   -8.4452264e-06    1.8231144e-08   -8.5648099e-05   -8.9293151e-10    2.9392128e+01
  -5.5819830e+01    8.5806562e-04   -7.2919445e-01   -8.8028900e-06    1.8629983e-08   -8.5287737e-05   -9.3001993e-10    2.8259362e+01
  -5.5397342e+01    8.5929769e-04   -7.2914392e-01   -8.2503781e-06    1.8389283e-08   -8.4999336e-05   -8.7094969e-10    2.9841500e+01
  -5.4973448e+01    8.6460038e-04   -7.2837498e-01   -1.5800059e-05    1.8237072e-08   -8.4629700e-05   -1.6665742e-09    3.0352392e+01
  -5.4548083e+01    9.9024772e-04   -7.2713218e-01   -1.4009814e-05    2.0585930e-08   -8.4205927e-05   -1.4764999e-09    2.9528953e+01
  -5.4121214e+01    1.0102895e-03   -7.2588867e-01   -1.1907721e-05    2.0698229e-08   -8.3784395e-05   -1.2538870e-09    3.0451956e+01
  -5.3692791e+01    1.0311009e-03   -7.2452263e-01   -1.6060313e-05    2.0817559e-08   -8.3350932e-05   -1.6896793e-09    3.1172649e+01
  -5.3262755e+01    1.0057708e-03   -7.2352711e-01   -1.6713475e-05    2.0009660e-08   -8.2961805e-05   -1.7568249e-09    3.2766589e+01
  -5.2831039e+01    1.0228473e-03   -7.2222655e-01   -1.6344439e-05    2.0051329e-08   -8.2539483e-05   -1.7164573e-09    3.1939136e+01
  -5.2397605e+01    1.0472778e-03   -7.2167993e-01   -1.0532487e-05    2.0228642e-08   -8.2205124e-05   -1.1050599e-09    3.3177642e+01
  -5.1962397e+01    1.2149541e-03   -7.2021189e-01   -1.0387369e-05    2.3121292e-08   -8.1767485e-05   -1.0887894e-09    3.3298632e+01
  -5.1525324e+01    1.3243996e-03   -7.1850804e-01   -3.9564102e-06    2.4831554e-08   -8.1305720e-05   -4.1429993e-10    3.2732957e+01
  -5.1175665e+01    1.3311445e-03   -7.1838793e-01    1.5043413e-06    2.4662426e-08   -8.1078954e-05    1.5740395e-10    3.3518544e+01
  -5.0738593e+01    1.3936907e-03   -7.1636899e-01    4.1039693e-06    2.5439957e-08   -8.0585950e-05    4.2897150e-10    3.4330208e+01
  -5.0388934e+01    1.3996829e-03   -7.1540744e-01    4.4624220e-06    2.5247405e-08   -8.0268123e-05    4.6605508e-10    3.5711386e+01
  -4.9951861e+01    1.3564822e-03   -7.1292369e-01   -4.5994236e-06    2.4107778e-08   -7.9728264e-05   -4.7984946e-10    3.4282413e+01
  -4.9602203e+01    1.3345304e-03   -7.1247179e-01   -6.2689195e-06    2.3438007e-08   -7.9471215e-05   -6.5346474e-10    3.6117917e+01
  -4.9165130e+01    1.3305193e-03   -7.0995778e-01   -6.0058559e-06    2.3024633e-08   -7.8933834e-05   -6.2534942e-10    3.6649361e+01
  -4.8815472e+01    1.1701416e-03   -7.0783181e-01   -1.2180374e-05    2.0011904e-08   -7.8494678e-05   -1.2671275e-09    3.5288032e+01
  -4.8378399e+01    1.1501152e-03   -7.0483844e-01   -1.3225719e-05    1.9381914e-08   -7.7910383e-05   -1.3742905e-09    3.6413775e+01
  -4.8028741e+01    1.1619827e-03   -7.0359764e-01   -1.4142103e-05    1.9353212e-08   -7.7574215e-05   -1.4681589e-09    3.7415128e+01
  -4.7591668e+01    1.1916996e-03   -7.0119921e-01   -1.4889428e-05    1.9559256e-08   -7.7061278e-05   -1.5438936e-09    3.8638189e+01
  -4.7242010e+01    1.2144350e-03   -6.9986878e-01   -1.4654454e-05    1.9700512e-08   -7.6718752e-05   -1.5180693e-09    4.0466875e+01
  -4.6804937e+01    1.3581249e-03   -6.9643769e-01   -1.2667582e-05    2.1712240e-08   -7.6097850e-05   -1.3106107e-09    3.9184746e+01
  -4.6455278e+01    1.4207609e-03   -6.9565783e-01   -1.2131830e-05    2.2450966e-08   -7.5819482e-05   -1.2539281e-09    4.0480362e+01
  -4.6018205e+01    1.5120647e-03   -6.9232522e-01   -1.0276317e-05    2.3549852e-08   -7.5215468e-05   -1.0607734e-09    4.0671265e+01
  -4.5668547e+01    1.4972634e-03   -6.8971637e-01   -1.0855270e-05    2.3051838e-08   -7.4742132e-05   -1.1193683e-09    3.9620270e+01
  -4.5231474e+01    1.5372891e-03   -6.8632071e-01   -1.6815644e-05    2.3329837e-08   -7.4137345e-05   -1.7316559e-09    4.0847859e+01
  -4.4881816e+01    1.5488567e-03   -6.8472502e-01   -1.6209196e-05    2.3237333e-08   -7.3778158e-05   -1.6674060e-09    4.2027974e+01
  -4.4444743e+01    1.6353775e-03   -6.8137997e-01   -1.5690015e-05    2.4187225e-08   -7.3184175e-05   -1.6117393e-09    4.3465502e+01
  -4.4095085e+01    1.6731192e-03   -6.7958263e-01   -1.4285267e-05    2.4465051e-08   -7.2806764e-05   -1.4657899e-09    4.5659298e+01
  -4.3658012e+01    2.0006381e-03   -6.7540437e-01   -1.7114798e-05    2.8842088e-08   -7.2128930e-05   -1.7535644e-09    4.3980681e+01
  -4.3308354e+01    1.6349182e-03   -6.7449703e-01   -1.0625786e-05    2.3304863e-08   -7.1849884e-05   -1.0874298e-09    4.5538930e+01
  -4.2871281e+01    2.1021790e-03   -6.7085720e-01   -3.2662067e-06    2.9547340e-08   -7.1234614e-05   -3.3375134e-10    4.6406693e+01
  -4.2521623e+01    2.1964138e-03   -6.6705834e-01   -5.9987322e-06    3.0529271e-08   -7.0652354e-05   -6.1222082e-10    4.4467360e+01
  -4.2084550e+01    2.3407066e-03   -6.6259893e-01   -6.9257112e-06    3.2085982e-08   -6.9956556e-05   -7.0570964e-10    4.5781198e+01
  -4.1734891e+01    2.3360781e-03   -6.6039540e-01   -6.1572575e-06    3.1670173e-08   -6.9547888e-05   -6.2661408e-10    4.7106806e+01
  -4.1297818e+01    2.4964356e-03   -6.5623882e-01   -6.2115625e-06    3.3381458e-08   -6.8890028e-05   -6.3110587e-10    4.8559417e+01
  -4.0948160e+01    2.5614350e-03   -6.5369722e-01   -4.0013049e-06    3.3877233e-08   -6.8448658e-05   -4.0600041e-10    5.0987697e+01
  -4.0511087e+01    2.6490895e-03   -6.4892967e-01   -3.3941319e-06    3.4562497e-08   -6.7731834e-05   -3.4380324e-10    4.8700061e+01
  -4.0161429e+01    2.5885170e-03   -6.4709299e-01    8.4750304e-06    3.3407499e-08   -6.7367527e-05    8.5728034e-10    5.0829763e+01
  -3.9724356e+01    2.4589256e-03   -6.4285018e-01    4.1905476e-06    3.1310472e-08   -6.6710751e-05    4.2313609e-10    5.2240459e+01
  -3.9374698e+01    2.3053244e-03   -6.3882306e-01    2.6629095e-06    2.9042266e-08   -6.6122344e-05    2.6849547e-10    5.2663409e+01
  -3.8937625e+01    2.2719832e-03   -6.3329982e-01    1.7736243e-06    2.8245451e-08   -6.5338773e-05    1.7849869e-10    5.1231920e+01
  -3.8587967e+01    2.2898883e-03   -6.3071528e-01    1.4484343e-06    2.8169122e-08   -6.4904291e-05    1.4555311e-10    5.2558243e+01
  -3.8150894e+01    2.3376015e-03   -6.2589508e-01    1.7805479e-06    2.8381647e-08   -6.4198333e-05    1.7858102e-10    5.4553060e+01
  -3.7801235e+01    2.3807567e-03   -6.2287717e-01    1.5936064e-06    2.8606376e-08   -6.3722882e-05    1.5958224e-10    5.6011699e+01
  -3.7364163e+01    2.4506703e-03   -6.1787729e-01    2.1523503e-06    2.9067570e-08   -6.3002719e-05    2.1509728e-10    5.9468618e+01
  -3.7014504e+01    2.4956242e-03   -6.1436311e-01    2.0700153e-06    2.9298303e-08   -6.2479837e-05    2.0653152e-10    5.5215616e+01
  -3.6577431e+01    2.5490397e-03   -6.0971564e-01    4.7878682e-06    2.9545270e-08   -6.1800110e-05    4.7668802e-10    5.8905261e+01
  -3.6227773e+01    2.4603427e-03   -6.0637596e-01    5.0140576e-06    2.8229983e-08   -6.1298567e-05    4.9835939e-10    6.0313088e+01
  -3.5790700e+01    2.2338861e-03   -5.9947681e-01    5.8324701e-07    2.5311813e-08   -6.0396459e-05    5.7842110e-11    6.1171760e+01
  -3.5441042e+01    2.2936694e-03   -5.9488622e-01   -1.7175350e-06    2.5732907e-08   -5.9773439e-05   -1.7003033e-10    5.9113781e+01
  -3.5003969e+01    2.3084305e-03   -5.9009442e-01   -3.2324953e-06    2.5580873e-08   -5.9089817e-05   -3.1927158e-10    6.0711839e+01
  -3.4654311e+01    2.4706220e-03   -5.8627220e-01   -6.7932895e-06    2.7111667e-08   -5.8547373e-05   -6.6972617e-10    6.2483695e+01
  -3.4217238e+01    2.5441494e-03   -5.8097060e-01   -7.0159938e-06    2.7581442e-08   -5.7816728e-05   -6.9001787e-10    6.4078650e+01
  -3.3867580e+01    2.6844303e-03   -5.7704948e-01   -7.2798440e-06    2.8823173e-08   -5.7267757e-05   -7.1458138e-10    6.7063867e+01
  -3.3430507e+01    2.6652299e-03   -5.7111410e-01   -7.6492633e-06    2.8276298e-08   -5.6478808e-05   -7.4895819e-10    7.1799121e+01
  -3.3080848e+01    2.7312822e-03   -5.6693307e-01   -7.2082486e-06    2.8703350e-08   -5.5907657e-05   -7.0435095e-10    6.5198116e+01
  -3.2643776e+01    2.7394768e-03   -5.6212226e-01    1.3301795e-05    2.8452203e-08   -5.5234670e-05    1.2963812e-09    7.0172515e+01
  -3.2294117e+01    2.4735812e-03   -5.5833450e-01    3.5307512e-05    2.5451908e-08   -5.4704848e-05    3.4337485e-09    7.1574750e+01
  -3.1857044e+01    2.0483268e-03   -5.4955426e-01    1.0057942e-05    2.0834807e-08   -5.3647896e-05    9.7548309e-10    7.2577270e+01
  -3.1507386e+01    2.3434365e-03   -5.4383124e-01    5.2779122e-06    2.3620755e-08   -5.2934233e-05    5.1075389e-10    6.9726491e+01
  -3.1070313e+01    1.7431652e-03   -5.3763834e-01    2.0712955e-05    1.7372752e-08   -5.2137216e-05    1.9987336e-09    7.1560873e+01
  -3.0720655e+01    2.4059396e-03   -5.3323083e-01   -5.2568153e-06    2.3764117e-08   -5.1555529e-05   -5.0609529e-10    7.3638054e+01
  -3.0283582e+01    2.9101976e-03   -5.2719665e-01   -3.1607279e-05    2.8426815e-08   -5.0777484e-05   -3.0338485e-09    7.5361805e+01
  -2.9933924e+01    2.9401967e-03   -5.2247927e-01   -2.9620458e-05    2.8467812e-08   -5.0169469e-05   -2.8362814e-09    7.8913349e+01
  -2.9496851e+01    3.0062916e-03   -5.1589605e-01   -2.8257789e-05    2.8790925e-08   -4.9344512e-05   -2.6973849e-09    8.4139742e+01
  -2.9147193e+01    3.0730367e-03   -5.1084689e-01   -2.6629044e-05    2.9175676e-08   -4.8709005e-05   -2.5355212e-09    8.8495430e+01
  -2.8710120e+01    3.1418837e-03   -5.0392965e-01   -3.0124221e-05    2.9509525e-08   -4.7857751e-05   -2.8590054e-09    8.2793203e+01
  -2.8360461e+01    3.9263746e-03   -5.0014633e-01   -4.1257721e-05    3.6564279e-08   -4.7345692e-05   -3.9053126e-09    8.6490650e+01
  -2.7923389e+01    4.3596124e-03   -4.9287219e-01   -5.2945633e-05    4.0171330e-08   -4.6465485e-05   -4.9945716e-09    8.8449195e+01
  -2.7573730e+01    4.0245294e-03   -4.8444290e-01   -5.2276215e-05    3.6775958e-08   -4.5520493e-05   -4.9178360e-09    8.9165128e+01
  -2.7136657e+01    3.8365253e-03   -4.7681713e-01   -5.5898075e-05    3.4699760e-08   -4.4616325e-05   -5.2399445e-09    8.5703398e+01
  -2.6786999e+01    3.7735978e-03   -4.7178679e-01   -5.7840722e-05    3.3852888e-08   -4.3997427e-05   -5.4065868e-09    8.7112061e+01
  -2.6349926e+01    3.7822293e-03   -4.6545880e-01   -5.8187214e-05    3.3587855e-08   -4.3220210e-05   -5.4188694e-09    8.9754284e+01
  -2.6000268e+01    3.7242047e-03   -4.5984478e-01   -5.5646490e-05    3.2807615e-08   -4.2551659e-05   -5.1668435e-09    9.3166738e+01
  -2.5720541e+01    3.8880084e-03   -4.5634651e-01   -5.6722076e-05    3.4032431e-08   -4.2109866e-05   -5.2539423e-09    9.3597940e+01
  -2.5370883e+01    3.9510697e-03   -4.5087722e-01   -5.4792377e-05    3.4310552e-08   -4.1456723e-05   -5.0593876e-09    9.7794415e+01
  -2.5091156e+01    3.9095141e-03   -4.4656267e-01   -5.4158339e-05    3.3735540e-08   -4.0941783e-05   -4.9882091e-09    1.0083237e+02
  -2.4741498e+01    4.0162594e-03   -4.4056002e-01   -5.4559301e-05    3.4384967e-08   -4.0243893e-05   -5.0089491e-09    1.0682595e+02
  -2.4461771e+01    4.1142679e-03   -4.3583445e-01   -5.1187547e-05    3.5004076e-08   -3.9695051e-05   -4.6871504e-09    1.1120979e+02
  -2.4112113e+01    4.3584085e-03   -4.2956961e-01   -5.0090002e-05    3.6793111e-08   -3.8977778e-05   -4.5713424e-09    1.0109648e+02
  -2.3675040e+01    3.6817414e-03   -4.2315087e-01   -6.5019279e-05    3.0781329e-08   -3.8211333e-05   -5.9083285e-09    1.0713908e+02
  -2.3325382e+01    3.1613292e-03   -4.1740923e-01   -5.2146825e-05    2.6228305e-08   -3.7549693e-05   -4.7224283e-09    1.1126470e+02
  -2.3045655e+01    3.3309884e-03   -4.1261520e-01   -3.7513666e-05    2.7467902e-08   -3.7004190e-05   -3.3878099e-09    1.1226615e+02
  -2.2695997e+01    3.7845945e-03   -4.0320250e-01   -3.7629987e-05    3.0973170e-08   -3.6017676e-05   -3.3861593e-09    1.1466847e+02
  -2.2416270e+01    3.9908128e-03   -3.9677209e-01   -3.7348542e-05    3.2467691e-08   -3.5331107e-05   -3.3511164e-09    1.1571258e+02
  -2.2066612e+01    4.0959540e-03   -3.9176719e-01   -3.7173554e-05    3.3077452e-08   -3.4745110e-05   -3.3231067e-09    1.0902413e+02
  -2.1786885e+01    3.7600662e-03   -3.8667576e-01   -3.9540774e-05    3.0186606e-08   -3.4183051e-05   -3.5242521e-09    1.1015392e+02
  -2.1437227e+01    3.6616130e-03   -3.8089277e-01   -4.2646612e-05    2.9180861e-08   -3.3533223e-05   -3.7866317e-09    1.1155742e+02
  -2.1157501e+01    3.6682987e-03   -3.7570123e-01   -4.3969940e-05    2.9063369e-08   -3.2966114e-05   -3.8921006e-09    1.1340629e+02
  -2.0807842e+01    3.8422664e-03   -3.6954213e-01   -5.6005406e-05    3.0220328e-08   -3.2289476e-05   -4.9380992e-09    1.1678139e+02
  -2.0528116e+01    3.9085182e-03   -3.6445764e-01   -5.4179137e-05    3.0563484e-08   -3.1737390e-05   -4.7620084e-09    1.2020744e+02
  -2.0178457e+01    3.8835954e-03   -3.5815088e-01   -5.3262671e-05    3.0150160e-08   -3.1054626e-05   -4.6627189e-09    1.2068792e+02
  -1.9898731e+01    3.7559277e-03   -3.5252774e-01   -5.2870405e-05    2.9432210e-08   -3.0502710e-05   -4.6199003e-09    1.9363099e+02
  -1.9745629e+01    4.1534828e-03   -3.4718326e-01   -5.3131056e-05    3.2446891e-08   -2.9983169e-05   -4.6344000e-09    1.9529606e+02
  -1.9660573e+01    4.1370998e-03   -3.4161067e-01   -5.3210906e-05    3.2263305e-08   -2.9470504e-05   -4.6367231e-09    1.9491151e+02
  -1.9592528e+01    4.1199233e-03   -3.3840423e-01   -5.3278802e-05    3.2085210e-08   -2.9168944e-05   -4.6389103e-09    1.9470433e+02
  -1.9401151e+01    4.0965337e-03   -3.3502668e-01   -5.3478286e-05    3.1780291e-08   -2.8808044e-05   -4.6456886e-09    1.9413581e+02
  -1.9316094e+01    4.0875290e-03   -3.3520394e-01   -5.3555618e-05    3.1656510e-08   -2.8792240e-05   -4.6476852e-09    1.9422942e+02
  -1.9248049e+01    4.0831284e-03   -3.3549429e-01   -5.3607615e-05    3.1579343e-08   -2.8792305e-05   -4.6484130e-09    1.9438879e+02
  -1.9193613e+01    4.0770260e-03   -3.3584312e-01   -5.3655466e-05    3.1497649e-08   -2.8802301e-05   -4.6495276e-09    1.9455214e+02
  -1.9040511e+01    4.0768742e-03   -3.3364515e-01   -5.3790229e-05    3.1400089e-08   -2.8557908e-05   -4.6526142e-09    1.9486072e+02
  -1.8934191e+01    4.0737706e-03   -3.3100212e-01   -5.3899582e-05    3.1320672e-08   -2.8293924e-05   -4.6562091e-09    2.0157530e+02
  -1.8849134e+01    4.0775481e-03   -3.2939009e-01   -5.3957466e-05    3.1296192e-08   -2.8125194e-05   -4.6563679e-09    2.0189630e+02
  -1.8742814e+01    4.0796403e-03   -3.2685789e-01   -5.4060322e-05    3.1245506e-08   -2.7870400e-05   -4.6591407e-09    2.0234762e+02
  -1.8609913e+01    4.0930549e-03   -3.2397392e-01   -5.4164300e-05    3.1264399e-08   -2.7576364e-05   -4.6603952e-09    1.9463124e+02
  -1.8503593e+01    4.0938311e-03   -3.2142626e-01   -5.4282227e-05    3.1204321e-08   -2.7321496e-05   -4.6643861e-09    1.9514538e+02
  -1.8500000e+01    4.0912629e-03   -3.2123102e-01   -5.4448386e-05    3.1182525e-08   -2.7303626e-05   -4.6784566e-09    1.9533722e+02
  -1.8343670e+01    4.1134074e-03   -3.1894680e-01   -5.4743574e-05    3.1253363e-08   -2.7053559e-05   -4.6946109e-09    1.9655776e+02
  -1.8218606e+01    4.1097579e-03   -3.1577013e-01   -5.4925522e-05    3.1148648e-08   -2.6740198e-05   -4.7028766e-09    1.9703371e+02
  -1.8118555e+01    4.1130262e-03   -3.1364355e-01   -5.5037568e-05    3.1111999e-08   -2.6525392e-05   -4.7066149e-09    1.9513060e+02
  -1.7993492e+01    4.1099146e-03   -3.1132310e-01   -5.5147163e-05    3.1011957e-08   -2.6285915e-05   -4.7086255e-09    1.9564304e+02
  -1.7837714e+01    4.1185735e-03   -3.0789321e-01   -5.5263316e-05    3.0981311e-08   -2.5942494e-05   -4.7092441e-09    1.9676449e+02
  -1.7713093e+01    4.1080614e-03   -3.0407711e-01   -5.5417587e-05    3.0826555e-08   -2.5578584e-05   -4.7149464e-09    1.9810489e+02
  -1.7613395e+01    4.1070944e-03   -3.0167626e-01   -5.5513186e-05    3.0759323e-08   -2.5343067e-05   -4.7171235e-09    1.9968377e+02
  -1.7489380e+01    4.1202422e-03   -3.0003380e-01   -5.5573275e-05    3.0782448e-08   -2.5163240e-05   -4.7147484e-09    2.0207161e+02
  -1.7377202e+01    4.1219614e-03   -2.9797215e-01   -5.5678445e-05    3.0727712e-08   -2.4952653e-05   -4.7168686e-09    2.0408680e+02
  -1.7278992e+01    4.1204695e-03   -2.9581770e-01   -5.5763958e-05    3.0657812e-08   -2.4739474e-05   -4.7181410e-09    2.0709740e+02
  -1.7183440e+01    4.1243812e-03   -2.9384743e-01   -5.5845159e-05    3.0629770e-08   -2.4542978e-05   -4.7191780e-09    2.1014921e+02
  -1.7085370e+01    4.1379638e-03   -2.9211002e-01   -5.5936903e-05    3.0671616e-08   -2.4365351e-05   -4.7209027e-09    2.1308049e+02
  -1.7000000e+01    4.1503694e-03   -2.9045813e-01   -5.6005303e-05    3.0712206e-08   -2.4199378e-05   -4.7214097e-09    2.1527484e+02
  -1.6894452e+01    4.1634590e-03   -2.8854781e-01   -5.6097958e-05    3.0745238e-08   -2.4005339e-05   -4.7226455e-09    2.0833967e+02
  -1.6784492e+01    4.1724204e-03   -2.8633836e-01   -5.6191965e-05    3.0744706e-08   -2.3785230e-05   -4.7236460e-09    2.1034189e+02
  -1.6670327e+01    4.1768615e-03   -2.8350221e-01   -5.6273132e-05    3.0708516e-08   -2.3512298e-05   -4.7232675e-09    2.1236799e+02
  -1.6549009e+01    4.1937836e-03   -2.8137439e-01   -5.6353663e-05    3.0759862e-08   -2.3296382e-05   -4.7223469e-09    2.1427841e+02
  -1.6421549e+01    4.1998282e-03   -2.7905774e-01   -5.6724802e-05    3.0723463e-08   -2.3063243e-05   -4.7452730e-09    2.1483106e+02
  -1.6286727e+01    4.2049372e-03   -2.7603772e-01   -5.6913573e-05    3.0681114e-08   -2.2771163e-05   -4.7525391e-09    2.1445003e+02
  -1.6178870e+01    4.1947664e-03   -2.7361913e-01   -5.7020485e-05    3.0543305e-08   -2.2538164e-05   -4.7546749e-09    2.1595052e+02
  -1.6092584e+01    4.1909000e-03   -2.7208419e-01   -5.7075060e-05    3.0464460e-08   -2.2385142e-05   -4.7537969e-09    2.1714762e+02
  -1.5937269e+01    4.1847469e-03   -2.6917816e-01   -5.7185093e-05    3.0328503e-08   -2.2098470e-05   -4.7531172e-09    2.1990699e+02
  -1.5868240e+01    4.1786067e-03   -2.6791010e-01   -5.7252888e-05    3.0243706e-08   -2.1973200e-05   -4.7543431e-09    2.2121911e+02
  -1.5781955e+01    4.1813411e-03   -2.6644757e-01   -5.7301723e-05    3.0213142e-08   -2.1826722e-05   -4.7528336e-09    2.2296084e+02
  -1.5674097e+01    4.1935471e-03   -2.6446271e-01   -5.7365827e-05    3.0237847e-08   -2.1630906e-05   -4.7511134e-09    2.2493876e+02
  -1.5539276e+01    4.2078156e-03   -2.6185621e-01   -5.7452672e-05    3.0261527e-08   -2.1376356e-05   -4.7494339e-09    2.2715800e+02
  -1.5385907e+01    4.2207437e-03   -2.5832112e-01   -5.7639112e-05    3.0262494e-08   -2.1041346e-05   -4.7547070e-09    2.2842007e+02
  -1.5263212e+01    4.2293866e-03   -2.5590928e-01   -5.7732955e-05    3.0253776e-08   -2.0808577e-05   -4.7544317e-09    2.3096463e+02
  -1.5109844e+01    4.2509411e-03   -2.5370010e-01   -5.7845773e-05    3.0319112e-08   -2.0584123e-05   -4.7537243e-09    2.3437712e+02
  -1.5004856e+01    4.2613433e-03   -2.5103978e-01   -5.7992132e-05    3.0331929e-08   -2.0338032e-05   -4.7589074e-09    2.2556463e+02
  -1.4873622e+01    4.2596457e-03   -2.4815508e-01   -5.8064174e-05    3.0244135e-08   -2.0066873e-05   -4.7562298e-09    2.2820397e+02
  -1.4787347e+01    4.2644035e-03   -2.4683438e-01   -5.8111095e-05    3.0228112e-08   -1.9935537e-05   -4.7544095e-09    2.2899309e+02
  -1.4632143e+01    4.2742148e-03   -2.4443422e-01   -5.8239284e-05    3.0207982e-08   -1.9697751e-05   -4.7546269e-09    2.3018134e+02
  -1.4546013e+01    4.2779009e-03   -2.4294430e-01   -5.8299779e-05    3.0184241e-08   -1.9553317e-05   -4.7538238e-09    2.3078656e+02
  -1.4459930e+01    4.2820414e-03   -2.4126462e-01   -5.8369339e-05    3.0164016e-08   -1.9393915e-05   -4.7537412e-09    2.3190974e+02
  -1.4373892e+01    4.2883095e-03   -2.3950698e-01   -5.8584254e-05    3.0151997e-08   -1.9228218e-05   -4.7653738e-09    2.2833814e+02
  -1.4266345e+01    4.2866964e-03   -2.3656482e-01   -5.8669421e-05    3.0079205e-08   -1.8962370e-05   -4.7650724e-09    2.2944107e+02
  -1.4131912e+01    4.2914376e-03   -2.3330351e-01   -5.8763911e-05    3.0035961e-08   -1.8664461e-05   -4.7637074e-09    2.3077107e+02
  -1.4024365e+01    4.2809006e-03   -2.3057073e-01   -5.8849700e-05    2.9901134e-08   -1.8417091e-05   -4.7634423e-09    2.3181493e+02
  -1.3889931e+01    4.2931411e-03   -2.2829917e-01   -5.8943234e-05    2.9910729e-08   -1.8200138e-05   -4.7619903e-09    2.3352631e+02
  -1.3782384e+01    4.2869373e-03   -2.2616669e-01   -5.9018368e-05    2.9807081e-08   -1.8002072e-05   -4.7608491e-09    2.3482998e+02
  -1.3647951e+01    4.2985382e-03   -2.2420875e-01   -5.9102555e-05    2.9812405e-08   -1.7811433e-05   -4.7586062e-09    2.3634218e+02
  -1.3540404e+01    4.2965664e-03   -2.2204567e-01   -5.9216711e-05    2.9738660e-08   -1.7612071e-05   -4.7605631e-09    2.3763758e+02
  -1.3405970e+01    4.3124645e-03   -2.1990874e-01   -5.9302088e-05    2.9773960e-08   -1.7408462e-05   -4.7583571e-09    2.3898621e+02
  -1.3298423e+01    4.3068678e-03   -2.1744257e-01   -5.9400206e-05    2.9675472e-08   -1.7186270e-05   -4.7589630e-09    2.4063487e+02
  -1.3163990e+01    4.3251978e-03   -2.1499269e-01   -5.9475659e-05    2.9727383e-08   -1.6959308e-05   -4.7559089e-09    2.4272626e+02
  -1.3056443e+01    4.3209175e-03   -2.1264230e-01   -5.9563220e-05    2.9638487e-08   -1.6747582e-05   -4.7556305e-09    2.4461562e+02
  -1.2922009e+01    4.3363266e-03   -2.1045871e-01   -5.9659600e-05    2.9670074e-08   -1.6543048e-05   -4.7542108e-09    2.4680092e+02
  -1.2814462e+01    4.3416675e-03   -2.0808212e-01   -5.9758885e-05    2.9647332e-08   -1.6330554e-05   -4.7548331e-09    2.4123606e+02
  -1.2680028e+01    4.3651294e-03   -2.0581816e-01   -5.9895063e-05    2.9733715e-08   -1.6121110e-05   -4.7565303e-09    2.4290289e+02
  -1.2572482e+01    4.3674974e-03   -2.0355102e-01   -5.9973624e-05    2.9690774e-08   -1.5918470e-05   -4.7554663e-09    2.4399769e+02
  -1.2438048e+01    4.3866696e-03   -2.0171822e-01   -6.0052703e-05    2.9747815e-08   -1.5744133e-05   -4.7526060e-09    2.4518320e+02
  -1.2330501e+01    4.3882414e-03   -1.9967099e-01   -6.0151470e-05    2.9699609e-08   -1.5559874e-05   -4.7531266e-09    2.4595352e+02
  -1.2196067e+01    4.4056314e-03   -1.9789356e-01   -6.0241786e-05    2.9744117e-08   -1.5391086e-05   -4.7511406e-09    2.4711573e+02
  -1.2088520e+01    4.4045728e-03   -1.9562051e-01   -6.0340733e-05    2.9678559e-08   -1.5190458e-05   -4.7516610e-09    2.4554298e+02
  -1.1954087e+01    4.4126169e-03   -1.9236120e-01   -6.0459208e-05    2.9660419e-08   -1.4908139e-05   -4.7518917e-09    2.4722239e+02
  -1.1846540e+01    4.4055361e-03   -1.8960225e-01   -6.0555516e-05    2.9555042e-08   -1.4671349e-05   -4.7521920e-09    2.4857051e+02
  -1.1712106e+01    4.4149746e-03   -1.8747045e-01   -6.0653001e-05    2.9546497e-08   -1.4478012e-05   -4.7507422e-09    2.4936697e+02
  -1.1604559e+01    4.4101750e-03   -1.8530963e-01   -6.0743159e-05    2.9457081e-08   -1.4288771e-05   -4.7505346e-09    2.5082245e+02
  -1.1470126e+01    4.4221388e-03   -1.8357004e-01   -6.0843843e-05    2.9465907e-08   -1.4126989e-05   -4.7493203e-09    2.5216480e+02
  -1.1362579e+01    4.4154027e-03   -1.8164344e-01   -6.0923519e-05    2.9364824e-08   -1.3956950e-05   -4.7482931e-09    2.5348649e+02
  -1.1228145e+01    4.4287900e-03   -1.8001590e-01   -6.0990638e-05    2.9383417e-08   -1.3804954e-05   -4.7444664e-09    2.5492449e+02
  -1.1120598e+01    4.4263527e-03   -1.7784186e-01   -6.1098471e-05    2.9311236e-08   -1.3617053e-05   -4.7456310e-09    2.5630505e+02
  -1.0986165e+01    4.4421757e-03   -1.7599713e-01   -6.1183587e-05    2.9346331e-08   -1.3449676e-05   -4.7432234e-09    2.5754214e+02
  -1.0878618e+01    4.4374749e-03   -1.7369368e-01   -6.1281643e-05    2.9259835e-08   -1.3253131e-05   -4.7436356e-09    2.5905562e+02
  -1.0744184e+01    4.4516917e-03   -1.7183277e-01   -6.1417887e-05    2.9284632e-08   -1.3085848e-05   -4.7452018e-09    2.6125115e+02
  -1.0636637e+01    4.4488682e-03   -1.6964343e-01   -6.1518474e-05    2.9211299e-08   -1.2899264e-05   -4.7458178e-09    2.6290354e+02
  -1.0502204e+01    4.4628713e-03   -1.6785388e-01   -6.1648060e-05    2.9234871e-08   -1.2738690e-05   -4.7468720e-09    2.6531092e+02
  -1.0394657e+01    4.4584100e-03   -1.6546821e-01   -6.1739589e-05    2.9151256e-08   -1.2538426e-05   -4.7467927e-09    2.6743329e+02
  -1.0260223e+01    4.4767679e-03   -1.6340329e-01   -6.1846235e-05    2.9203645e-08   -1.2358321e-05   -4.7460972e-09    2.6943442e+02
  -1.0152676e+01    4.4704971e-03   -1.6109278e-01   -6.1933472e-05    2.9108947e-08   -1.2165050e-05   -4.7457060e-09    2.6568424e+02
  -1.0085459e+01    4.4787230e-03   -1.5930309e-01   -6.1991987e-05    2.9128922e-08   -1.2018526e-05   -4.7457859e-09    2.6664107e+02
  -9.8964120e+00    4.5018453e-03   -1.5665139e-01   -6.2149737e-05    2.9185802e-08   -1.1787162e-05   -4.7455038e-09    2.6884468e+02
  -9.7073647e+00    4.5202585e-03   -1.5487353e-01   -6.2283516e-05    2.9211695e-08   -1.1622512e-05   -4.7433607e-09    2.7005128e+02
  -9.5760818e+00    4.5347714e-03   -1.5283904e-01   -6.2421696e-05    2.9240864e-08   -1.1448741e-05   -4.7453078e-09    2.7088529e+02
  -9.4134433e+00    4.5493956e-03   -1.5036659e-01   -6.2594898e-05    2.9255938e-08   -1.1238058e-05   -4.7479122e-09    2.7239010e+02
  -9.2833325e+00    4.5558874e-03   -1.4764088e-01   -6.2742073e-05    2.9234529e-08   -1.1014591e-05   -4.7507124e-09    2.7056154e+02
  -9.1218144e+00    4.5723618e-03   -1.4422300e-01   -6.2898258e-05    2.9263270e-08   -1.0735900e-05   -4.7522401e-09    2.7286063e+02
  -8.9925999e+00    4.5741059e-03   -1.4105786e-01   -6.3030254e-05    2.9213067e-08   -1.0481947e-05   -4.7540456e-09    2.7440066e+02
  -8.8311347e+00    4.5878782e-03   -1.3914146e-01   -6.3154308e-05    2.9225099e-08   -1.0317062e-05   -4.7532357e-09    2.7622658e+02
  -8.7019625e+00    4.5880977e-03   -1.3679042e-01   -6.3315683e-05    2.9165969e-08   -1.0125242e-05   -4.7573079e-09    2.7707066e+02
  -8.5457306e+00    4.6070216e-03   -1.3504917e-01   -6.3442564e-05    2.9214142e-08   -9.9756339e-06   -4.7571372e-09    2.7884844e+02
  -8.4207451e+00    4.6103600e-03   -1.3285783e-01   -6.3617069e-05    2.9177987e-08   -9.7976438e-06   -4.7625222e-09    2.8006345e+02
  -8.2645132e+00    4.6245681e-03   -1.3138862e-01   -6.3733485e-05    2.9196890e-08   -9.6695028e-06   -4.7616626e-09    2.8157527e+02
  -8.1395277e+00    4.6314255e-03   -1.2897125e-01   -6.3862103e-05    2.9183893e-08   -9.4762490e-06   -4.7636899e-09    2.8288162e+02
  -7.9919893e+00    4.6499030e-03   -1.2755252e-01   -6.4001569e-05    2.9234586e-08   -9.3542407e-06   -4.7652012e-09    2.8424357e+02
  -7.8739586e+00    4.6558185e-03   -1.2520300e-01   -6.4110267e-05    2.9219619e-08   -9.1681549e-06   -4.7662523e-09    2.8516911e+02
  -7.7265790e+00    4.6716108e-03   -1.2407381e-01   -6.4253355e-05    2.9254485e-08   -9.0685474e-06   -4.7681480e-09    2.8596904e+02
  -7.5793291e+00    4.6842753e-03   -1.2173961e-01   -6.4399383e-05    2.9269916e-08   -8.8815685e-06   -4.7703400e-09    2.8738458e+02
  -7.4615292e+00    4.6883608e-03   -1.1926101e-01   -6.4505402e-05    2.9245001e-08   -8.6881189e-06   -4.7713767e-09    2.8845702e+02
  -7.3143817e+00    4.7071433e-03   -1.1848302e-01   -6.4633095e-05    2.9300203e-08   -8.6159254e-06   -4.7723740e-09    2.8984006e+02
  -7.1673552e+00    4.7175091e-03   -1.1631129e-01   -6.4743421e-05    2.9303517e-08   -8.4429949e-06   -4.7721809e-09    2.9179348e+02
  -7.0497340e+00    4.7203572e-03   -1.1424930e-01   -6.4887705e-05    2.9272609e-08   -8.2816879e-06   -4.7762211e-09    2.9345718e+02
  -6.9028279e+00    4.7419735e-03   -1.1301710e-01   -6.4999296e-05    2.9346625e-08   -8.1781724e-06   -4.7762842e-09    2.9512940e+02
  -6.7560245e+00    4.7585913e-03   -1.1060768e-01   -6.5113847e-05    2.9390508e-08   -7.9902164e-06   -4.7767041e-09    2.9615368e+02
  -6.6093040e+00    4.7723126e-03   -1.0784495e-01   -6.5285504e-05    2.9418085e-08   -7.7777800e-06   -4.7815223e-09    2.9246402e+02
  -6.4626622e+00    4.7997591e-03   -1.0515634e-01   -6.5368726e-05    2.9531274e-08   -7.5716717e-06   -4.7800443e-09    2.9445261e+02
  -6.3160937e+00    4.8180246e-03   -1.0369498e-01   -6.5489496e-05    2.9588348e-08   -7.4546806e-06   -4.7814584e-09    2.9542842e+02
  -6.1695923e+00    4.8308847e-03   -1.0236665e-01   -6.5604244e-05    2.9612918e-08   -7.3477887e-06   -4.7825471e-09    2.9629933e+02
  -6.0231593e+00    4.8325970e-03   -1.0083101e-01   -6.5709611e-05    2.9570146e-08   -7.2265402e-06   -4.7830596e-09    2.9707771e+02
  -5.8767951e+00    4.8498966e-03   -9.9109443e-02   -6.5790370e-05    2.9623473e-08   -7.0925196e-06   -4.7818908e-09    2.9727012e+02
  -5.7304980e+00    4.8563254e-03   -9.7445798e-02   -6.5888453e-05    2.9611581e-08   -6.9632193e-06   -4.7821034e-09    2.9774848e+02
  -5.5842656e+00    4.8648380e-03   -9.5934100e-02   -6.5994465e-05    2.9612990e-08   -6.8452982e-06   -4.7829980e-09    2.9875497e+02
  -5.4380947e+00    4.8730766e-03   -9.4215574e-02   -6.6066766e-05    2.9613725e-08   -6.7131607e-06   -4.7815758e-09    2.9911638e+02
  -5.2919858e+00    4.8794334e-03   -9.2463200e-02   -6.6157058e-05    2.9604464e-08   -6.5792037e-06   -4.7816123e-09    2.9949458e+02
  -5.1459379e+00    4.8846771e-03   -9.0577704e-02   -6.6253202e-05    2.9589548e-08   -6.4363780e-06   -4.7822329e-09    2.9762342e+02
  -4.9999480e+00    4.8902076e-03   -8.7367243e-02   -6.6311988e-05    2.9578060e-08   -6.2001839e-06   -4.7803668e-09    2.9893169e+02
  -4.8540169e+00    4.8900398e-03   -8.5146511e-02   -6.6407128e-05    2.9533242e-08   -6.0349742e-06   -4.7812994e-09    3.0004994e+02
  -4.7605698e+00    4.8896880e-03   -8.2718250e-02   -6.6431186e-05    2.9504085e-08   -5.8583064e-06   -4.7793750e-09    3.0076909e+02
  -4.6312874e+00    4.8813013e-03   -7.7590811e-02   -6.6432946e-05    2.9419764e-08   -5.4897010e-06   -4.7748288e-09    3.0413455e+02
  -4.5807199e+00    4.8773613e-03   -7.4919684e-02   -6.6411136e-05    2.9384520e-08   -5.2988544e-06   -4.7716182e-09    3.0653506e+02
  -4.4735411e+00    4.8767468e-03   -6.6101454e-02   -6.6401823e-05    2.9362125e-08   -4.6723054e-06   -4.7680924e-09    3.1809286e+02
  -4.3981383e+00    4.8921569e-03   -5.5779296e-02   -6.6398657e-05    2.9447782e-08   -3.9415710e-06   -4.7665447e-09    3.3056124e+02
  -4.2930707e+00    4.8041253e-03   -3.6299365e-02   -6.6503696e-05    2.8920593e-08   -2.5648895e-06   -4.7738430e-09    3.5039045e+02
  -4.1760834e+00    4.8377693e-03   -3.7153568e-02   -6.6310140e-05    2.9137716e-08   -2.6263904e-06   -4.7621168e-09    3.5167314e+02
  -4.0822973e+00    4.8186179e-03   -6.2680637e-02   -6.6273697e-05    2.9030400e-08   -4.4328151e-06   -4.7616851e-09    3.3895077e+02
  -3.9998946e+00    4.8273925e-03   -7.9036210e-02   -6.6184828e-05    2.9082583e-08   -5.5907099e-06   -4.7564812e-09    3.3079555e+02
  -3.8922917e+00    4.8182270e-03   -7.2648336e-02   -6.6206526e-05    2.9014333e-08   -5.1384982e-06   -4.7579024e-09    3.2736595e+02
  -3.7303335e+00    4.8273800e-03   -5.2816533e-02   -6.6152192e-05    2.9038674e-08   -3.7332552e-06   -4.7509905e-09    3.2492163e+02
  -3.6583520e+00    4.8268944e-03   -5.3206799e-02   -6.6154070e-05    2.9021042e-08   -3.7592535e-06   -4.7491674e-09    3.2311301e+02
  -3.5683752e+00    4.8240303e-03   -6.2854820e-02   -6.6168461e-05    2.8984230e-08   -4.4381092e-06   -4.7472209e-09    3.2197901e+02
  -3.4559043e+00    4.8233456e-03   -7.4969693e-02   -6.6184940e-05    2.8953569e-08   -5.2886280e-06   -4.7440148e-09    3.2125778e+02
  -3.3659275e+00    4.8200078e-03   -7.9009416e-02   -6.6231552e-05    2.8911612e-08   -5.5692260e-06   -4.7436222e-09    3.2088971e+02
  -3.2939460e+00    4.8178476e-03   -7.8661554e-02   -6.6255930e-05    2.8880986e-08   -5.5411855e-06   -4.7423509e-09    3.1995583e+02
  -3.0914983e+00    4.8106208e-03   -6.8998700e-02   -6.6308475e-05    2.8791282e-08   -4.8527668e-06   -4.7385826e-09    3.1889671e+02
  -2.8890505e+00    4.8007073e-03   -6.0846515e-02   -6.6326478e-05    2.8695672e-08   -4.2747519e-06   -4.7347985e-09    3.1699213e+02
  -2.7484618e+00    4.7968208e-03   -5.9560623e-02   -6.6355637e-05    2.8652260e-08   -4.1823059e-06   -4.7345934e-09    3.1614167e+02
  -2.6033672e+00    4.7965402e-03   -5.8463016e-02   -6.6371732e-05    2.8632005e-08   -4.1034115e-06   -4.7337431e-09    3.1544040e+02
  -2.4872915e+00    4.7942012e-03   -5.7404799e-02   -6.6350313e-05    2.8603630e-08   -4.0277252e-06   -4.7306317e-09    3.1464179e+02
  -2.3422444e+00    4.7953266e-03   -5.7865237e-02   -6.6308391e-05    2.8591657e-08   -4.0580137e-06   -4.7253726e-09    3.1355604e+02
  -2.1972453e+00    4.7799894e-03   -5.6406166e-02   -6.6303586e-05    2.8481834e-08   -3.9535711e-06   -4.7225539e-09    3.1318002e+02
  -2.0812460e+00    4.7858861e-03   -5.5771737e-02   -6.6278414e-05    2.8502150e-08   -3.9073533e-06   -4.7186833e-09    3.1245201e+02
  -1.9362693e+00    4.7857965e-03   -5.6121311e-02   -6.6221810e-05    2.8483114e-08   -3.9295782e-06   -4.7119748e-09    3.1186079e+02
  -1.7913413e+00    4.7798702e-03   -5.3875842e-02   -6.6201934e-05    2.8430972e-08   -3.7703645e-06   -4.7081120e-09    3.1147626e+02
  -1.6464266e+00    4.7783354e-03   -5.1866634e-02   -6.6173195e-05    2.8407000e-08   -3.6281121e-06   -4.7039734e-09    3.1056363e+02
  -1.5015351e+00    4.7742487e-03   -5.0214075e-02   -6.6140678e-05    2.8369796e-08   -3.5111945e-06   -4.6999350e-09    3.0967031e+02
  -1.3566653e+00    4.7696855e-03   -4.8076745e-02   -6.6107971e-05    2.8331920e-08   -3.3607379e-06   -4.6962475e-09    3.0885566e+02
  -1.2400822e+00    4.7632262e-03   -4.5781561e-02   -6.6077111e-05    2.8286479e-08   -3.1997007e-06   -4.6932127e-09    3.0836672e+02
  -1.1234526e+00    4.7592775e-03   -4.4567356e-02   -6.6037163e-05    2.8257105e-08   -3.1143902e-06   -4.6897312e-09    3.0749023e+02
  -1.0067637e+00    4.7566300e-03   -4.3990556e-02   -6.5990658e-05    2.8236162e-08   -3.0737100e-06   -4.6858910e-09    3.0652177e+02
  -8.9001897e-01    4.7510977e-03   -4.3219587e-02   -6.5962877e-05    2.8198647e-08   -3.0195133e-06   -4.6834385e-09    3.0555743e+02
  -7.4516304e-01    4.7466595e-03   -4.2399648e-02   -6.5909269e-05    2.8167195e-08   -2.9618651e-06   -4.6790878e-09    3.0477620e+02
  -6.0032421e-01    4.7389024e-03   -4.1114253e-02   -6.5863402e-05    2.8117167e-08   -2.8717794e-06   -4.6753773e-09    3.0421413e+02
  -4.5549734e-01    4.7316442e-03   -3.9392039e-02   -6.5810837e-05    2.8071611e-08   -2.7513094e-06   -4.6713645e-09    3.0355984e+02
  -3.1067383e-01    4.7236627e-03   -3.8006405e-02   -6.5754635e-05    2.8023321e-08   -2.6544911e-06   -4.6673191e-09    3.0293728e+02
  -1.6584831e-01    4.7144608e-03   -3.6424166e-02   -6.5703049e-05    2.7969436e-08   -2.5440832e-06   -4.6638543e-09    3.0236182e+02
  -2.1018502e-02    4.7058750e-03   -3.4896672e-02   -6.5646596e-05    2.7920922e-08   -2.4376251e-06   -4.6603001e-09    3.0167879e+02
   1.2381658e-01    4.6961580e-03   -3.3287155e-02   -6.5584135e-05    2.7866954e-08   -2.3255379e-06   -4.6565606e-09    3.0095048e+02
   2.6865781e-01    4.6840025e-03   -3.1710317e-02   -6.5521649e-05    2.7800000e-08   -2.2158106e-06   -4.6530459e-09    3.0019505e+02
   4.1350685e-01    4.6737765e-03   -3.0269789e-02   -6.5450994e-05    2.7745889e-08   -2.1156620e-06   -4.6491556e-09    2.9944123e+02
   5.5836559e-01    4.6610738e-03   -2.8790897e-02   -6.5414531e-05    2.7678028e-08   -2.0128655e-06   -4.6478799e-09    2.9857251e+02
   7.0323574e-01    4.6488707e-03   -2.7499307e-02   -6.5363620e-05    2.7614876e-08   -1.9231878e-06   -4.6457624e-09    2.9781785e+02
   8.4811870e-01    4.6371407e-03   -2.5970031e-02   -6.5311668e-05    2.7555810e-08   -1.8168975e-06   -4.6437534e-09    2.9695952e+02
   9.9301591e-01    4.6222410e-03   -2.4641020e-02   -6.5248399e-05    2.7479444e-08   -1.7246182e-06   -4.6411308e-09    2.9645717e+02
   1.1379288e+00    4.6046939e-03   -2.3038498e-02   -6.5182902e-05    2.7388486e-08   -1.6131838e-06   -4.6385466e-09    2.9578336e+02
   1.2828594e+00    4.5922927e-03   -2.1603404e-02   -6.5108623e-05    2.7329516e-08   -1.5134465e-06   -4.6355431e-09    2.9512090e+02
   1.4278093e+00    4.5802532e-03   -2.0027263e-02   -6.5034068e-05    2.7274127e-08   -1.4037893e-06   -4.6327293e-09    2.9449337e+02
   1.5727807e+00    4.5642907e-03   -1.8711260e-02   -6.4960408e-05    2.7196628e-08   -1.3123120e-06   -4.6301682e-09    2.9375031e+02
   1.7177690e+00    4.5473072e-03   -1.7155268e-02   -6.4880945e-05    2.7113963e-08   -1.2039354e-06   -4.6273760e-09    2.9295137e+02
   1.8627783e+00    4.5257042e-03   -1.5200483e-02   -6.4790416e-05    2.7005165e-08   -1.0674706e-06   -4.6240110e-09    2.9231457e+02
   2.0078103e+00    4.5174065e-03   -1.4431069e-02   -6.4706066e-05    2.6988486e-08   -1.0141918e-06   -4.6213998e-09    2.9497533e+02
   2.1528557e+00    4.5034760e-03   -1.2549371e-02   -6.4619472e-05    2.6928694e-08   -8.8262063e-07   -4.6186983e-09    2.9411716e+02
   2.2979322e+00    4.4796936e-03   -1.0878569e-02   -6.4499256e-05    2.6810834e-08   -7.6573605e-07   -4.6138467e-09    2.9312044e+02
   2.4430464e+00    4.4622630e-03   -9.3392912e-03   -6.4396527e-05    2.6731650e-08   -6.5795175e-07   -4.6104212e-09    2.9208966e+02
   2.5881920e+00    4.4443236e-03   -7.9183549e-03   -6.4267439e-05    2.6650305e-08   -5.5834378e-07   -4.6052410e-09    2.9097721e+02
   2.7333691e+00    4.4266682e-03   -6.2664662e-03   -6.4164949e-05    2.6571677e-08   -4.4227315e-07   -4.6021058e-09    2.8988815e+02
   2.8785796e+00    4.4042584e-03   -4.7251138e-03   -6.4019663e-05    2.6465495e-08   -3.3380837e-07   -4.5960539e-09    2.8878067e+02
   2.9000000e+00    4.4071488e-03   -5.3856328e-03   -6.3760898e-05    2.6486561e-08   -3.8052376e-07   -4.5781058e-09    2.8848770e+02
   3.0113000e+00    4.3854032e-03   -5.1370487e-03   -6.3892919e-05    2.6376100e-08   -3.6321654e-07   -4.5907932e-09    2.8761848e+02
   3.1225896e+00    4.3591861e-03   -1.8080001e-03   -6.3849207e-05    2.6241011e-08   -1.2793059e-07   -4.5910335e-09    2.8751268e+02
   3.2338833e+00    4.3442681e-03    2.6753253e-04   -6.3756529e-05    2.6174416e-08    1.8945104e-08   -4.5879629e-09    2.8814260e+02
   3.3191367e+00    4.3359366e-03    2.7695004e-04   -6.3707416e-05    2.6142360e-08    1.9624215e-08   -4.5872527e-09    2.9210026e+02
   3.4195533e+00    4.3227681e-03    3.5041542e-04   -6.3755937e-05    2.6084365e-08    2.4848152e-08   -4.5940920e-09    3.0985774e+02
   3.5218706e+00    4.3062534e-03    2.2124076e-03   -6.3783153e-05    2.6007269e-08    1.5700270e-07   -4.5995156e-09    3.4491504e+02
   3.6057105e+00    4.3039199e-03    3.4952720e-03   -6.3907236e-05    2.6012160e-08    2.4819921e-07   -4.6113707e-09    3.8480791e+02
   3.7020958e+00    4.2729728e-03    4.1159746e-03   -6.3361482e-05    2.5846976e-08    2.9249352e-07   -4.5753602e-09    4.4825415e+02
   3.8068414e+00    4.2655992e-03    4.4116608e-03   -6.2599299e-05    2.5826369e-08    3.1376200e-07   -4.5239671e-09    5.3977925e+02
   3.9171763e+00    4.2721044e-03    5.7683175e-03   -6.2386613e-05    2.5890985e-08    4.1060092e-07   -4.5124128e-09    6.6660558e+02
   4.0155408e+00    4.2601246e-03    7.7793133e-03   -6.3209943e-05    2.5840694e-08    5.5416882e-07   -4.5753897e-09    8.1033440e+02
   4.1042082e+00    4.2392551e-03    9.5410026e-03   -6.5561521e-05    2.5733999e-08    6.8012730e-07   -4.7487850e-09    9.6762766e+02
   4.2112598e+00    4.2612963e-03    1.1687544e-02   -7.5590024e-05    2.5891598e-08    8.3382175e-07   -5.4795619e-09    1.1963486e+03
   4.3085568e+00    4.3136694e-03    1.3189255e-02   -9.1958614e-05    2.6231243e-08    9.4165282e-07   -6.6709636e-09    1.4452932e+03
   4.4088505e+00    4.3269023e-03    2.0457609e-02   -8.9025031e-05    2.6335379e-08    1.4617530e-06   -6.4632266e-09    1.7489101e+03
   4.5018395e+00    4.2539645e-03    3.5868410e-02   -8.1246847e-05    2.5913046e-08    2.5650145e-06   -5.9033235e-09    2.0424389e+03
   4.6018099e+00    4.0425639e-03    4.9886888e-02   -5.2534491e-05    2.4652347e-08    3.5711899e-06   -3.8210004e-09    2.3975251e+03
   4.7017275e+00    3.9665660e-03    7.0123404e-02   -5.5964095e-07    2.4226404e-08    5.0263849e-06   -4.0756755e-11    2.6970153e+03
   4.8014131e+00    4.1118978e-03    6.8731151e-02   -1.4533758e-05    2.5158548e-08    4.9347611e-06   -1.0601855e-09    2.9442477e+03
   4.9012961e+00    4.1459766e-03    4.9701429e-02    8.5741460e-05    2.5415409e-08    3.5750646e-06    6.2660474e-09    3.2574374e+03
   5.0012265e+00    4.1550341e-03    4.7776387e-02   -3.7180337e-04    2.5518411e-08    3.4431237e-06   -2.7223268e-08    3.5993180e+03
   5.1010651e+00    4.0095940e-03    7.7200612e-02    7.1880129e-07    2.4673170e-08    5.5743354e-06    5.2731534e-11    3.8983925e+03
   5.2009631e+00    4.1694441e-03    1.1567022e-01    7.3351251e-05    2.5713747e-08    8.3691715e-06    5.3920760e-09    4.1626090e+03
   5.3007893e+00    4.0565284e-03    1.2050198e-01    3.2880992e-04    2.5082909e-08    8.7386388e-06    2.4225835e-08    4.4292219e+03
   5.4005382e+00    4.4713275e-03    9.5569192e-02    4.1922597e-04    2.7732855e-08    6.9485686e-06    3.0967345e-08    4.7252319e+03
   5.5003765e+00    4.5632317e-03    6.4470282e-02    4.1774398e-04    2.8399025e-08    4.6996987e-06    3.0938083e-08    5.0141589e+03
   5.6002085e+00    5.2525035e-03    5.5262228e-02    4.0163675e-04    3.2809083e-08    4.0392344e-06    2.9824373e-08    5.3115562e+03
   5.7001301e+00    5.7232586e-03    8.3586915e-02    4.9507806e-04    3.5892096e-08    6.1252676e-06    3.6857467e-08    5.5643575e+03
   5.8098907e+00    6.1904768e-03    1.2436574e-01   -4.8762708e-05    3.9020120e-08    9.1386694e-06   -3.6403056e-09    5.6947407e+03
   5.9096771e+00    4.4858056e-03    1.2796561e-01   -1.0586090e-03    2.8418040e-08    9.4279739e-06   -7.9238438e-08    5.8402472e+03
   6.0061604e+00    5.7974574e-03    1.0848975e-01   -5.1262953e-04    3.6914475e-08    8.0136151e-06   -3.8471071e-08    6.0545401e+03
   6.1076948e+00    5.4337720e-03    8.0271224e-02   -2.7301457e-04    3.4811781e-08    5.9437126e-06   -2.0540352e-08    6.1612119e+03
   6.2008562e+00    6.8203047e-03    1.4452184e-02   -2.0646425e-04    4.3970920e-08    1.0721121e-06   -1.5564272e-08    6.1992457e+03
   6.3054876e+00    1.6968814e-02   -8.9508325e-02   -1.5458941e-04    1.1013419e-07   -6.6505346e-06   -1.1675029e-08    6.2050542e+03
   6.4010208e+00    1.7335663e-03   -9.0014459e-02   -1.9757313e-04    1.1304671e-08   -6.6982437e-06   -1.4946976e-08    6.2861910e+03
   6.5069482e+00    3.6237642e-02   -9.1930132e-02   -1.9441417e-04    2.3736032e-07   -6.8526536e-06   -1.4738057e-08    6.3488967e+03
   6.6007567e+00    1.1007066e-02   -1.3182589e-01   -1.3573957e-04    7.2320790e-08   -9.8451925e-06   -1.0312334e-08    6.4183202e+03
   6.7066443e+00    3.1436849e-02   -2.8703631e-01   -1.5950848e-04    2.0722477e-07   -2.1487856e-05   -1.2151520e-08    6.3556661e+03
   6.8045023e+00    6.4961709e-02   -4.1750901e-01   -1.2013849e-04    4.2892758e-07   -3.1327546e-05   -9.1771965e-09    6.5233104e+03
   6.9024472e+00    3.5597821e-02   -1.4501227e-01   -2.7300088e-05    2.3528512e-07   -1.0913012e-05   -2.0921364e-09    6.6544308e+03
   7.0055998e+00    2.2143968e-02    2.9392263e-01   -2.3114857e-05    1.4670466e-07    2.2199442e-05   -1.7780777e-09    6.8408263e+03
   7.1029610e+00    2.5509293e-02    3.1053886e-01   -8.7852211e-06    1.6929405e-07    2.3522840e-05   -6.7779913e-10    6.9750785e+03
   7.2054962e+00    1.7270948e-02   -8.0459181e-03    1.5025881e-05    1.1466664e-07   -6.1060526e-07    1.1615426e-09    7.0381351e+03
   7.3013640e+00    2.3187687e-02   -2.1923485e-01    1.9837471e-06    1.5381370e-07   -1.6648750e-05    1.5346262e-10    7.1102947e+03
   7.4015411e+00    2.0662177e-02   -2.0389689e-01    2.8028025e-06    1.3683103e-07   -1.5482503e-05    2.1681601e-10    7.1840929e+03
   7.5001420e+00    2.4242269e-02   -6.4152597e-02    9.5169087e-06    1.6021616e-07   -4.8700059e-06    7.3602228e-10    7.2878735e+03
   7.6004177e+00    2.0712924e-02    8.9458806e-02   -7.3371360e-06    1.3663017e-07    6.7926260e-06   -5.6759095e-10    7.3693113e+03
   7.7009011e+00    2.3427354e-02    1.1694026e-01    2.0959515e-06    1.5434373e-07    8.8897474e-06    1.6234016e-10    7.4724946e+03
   7.8014176e+00    2.1713008e-02   -1.2977439e-02    1.0389217e-05    1.4295975e-07   -9.8870351e-07    8.0652693e-10    7.5267782e+03
   7.9040367e+00    2.0402446e-02   -1.1583117e-01    2.3661334e-05    1.3429981e-07   -8.8530221e-06    1.8430003e-09    7.5278970e+03
   8.0095269e+00    1.5344899e-02   -5.1127455e-02   -2.0511178e-05    1.0099689e-07   -3.9229333e-06   -1.6041500e-09    7.4061550e+03
   8.1000000e+00    1.2500485e-02    8.2597798e-02   -1.5489706e-05    8.2276002e-08    6.3597821e-06   -1.2158632e-09    7.2984104e+03
   8.2077829e+00    7.1561504e-03    1.9564157e-01   -2.5487569e-05    4.7114840e-08    1.5125536e-05   -2.0091947e-09    7.1590490e+03
   8.3039024e+00    1.2065924e-03    1.5563985e-01   -2.0291466e-05    7.9472020e-09    1.2071778e-05   -1.6049379e-09    6.9986564e+03
   8.4105382e+00   -4.4338505e-03   -1.2069623e-02   -2.0611577e-05   -2.9204301e-08   -9.3870977e-07   -1.6348879e-09    6.7779549e+03
   8.5032950e+00   -1.1865208e-02   -1.0605450e-01   -2.3603781e-05   -7.8104823e-08   -8.2612372e-06   -1.8753058e-09    6.5873067e+03
   8.6109632e+00   -2.1569297e-02   -4.0356585e-02   -1.8135916e-05   -1.4181221e-07   -3.1471159e-06   -1.4425962e-09    6.4092301e+03
   8.7060587e+00   -2.4821717e-02    8.8006127e-02   -7.0431637e-06   -1.6303051e-07    6.8680837e-06   -5.6067799e-10    6.2602259e+03
   8.8033479e+00   -3.0797442e-02    1.4492352e-01   -5.0395856e-06   -2.0214080e-07    1.1320788e-05   -4.0157701e-10    6.1195589e+03
   8.9104089e+00   -3.5394131e-02    1.0231894e-01   -1.1084317e-05   -2.3225899e-07    8.0058923e-06   -8.8475941e-10    5.9561293e+03
   9.0008124e+00   -3.7986363e-02    6.3208550e-02   -1.2619284e-05   -2.4934643e-07    4.9560580e-06   -1.0094730e-09    5.8499288e+03
   9.1060742e+00   -4.3833845e-02    8.7207133e-02   -1.9139001e-05   -2.8805275e-07    6.8600101e-06   -1.5361963e-09    5.7547920e+03
   9.2072826e+00   -4.6526179e-02    1.4846456e-01   -2.3206710e-05   -3.0623267e-07    1.1721507e-05   -1.8697731e-09    5.6628796e+03
   9.3007189e+00   -4.8343098e-02    1.8500239e-01   -2.3611800e-05   -3.1865647e-07    1.4656242e-05   -1.9091702e-09    5.5731401e+03
   9.4104243e+00   -4.9746665e-02    1.7341023e-01   -3.5813311e-05   -3.2833686e-07    1.3787758e-05   -2.9066734e-09    5.4434933e+03
   9.5093637e+00   -5.1195918e-02    1.1858383e-01   -4.4548520e-05   -3.3812075e-07    9.4538459e-06   -3.6257615e-09    5.3321977e+03
   9.6192153e+00   -5.2721859e-02    6.4363102e-02   -5.1586479e-05   -3.4828004e-07    5.1429808e-06   -4.2086547e-09    5.2427887e+03
   9.7158274e+00   -5.3603884e-02    4.8363219e-02   -5.6857740e-05   -3.5405870e-07    3.8704794e-06   -4.6462372e-09    5.1712178e+03
   9.8160647e+00   -5.3535329e-02    5.7080575e-02   -7.1427493e-05   -3.5349879e-07    4.5744130e-06   -5.8452560e-09    5.0854017e+03
   9.9158736e+00   -5.4299445e-02    8.0220260e-02   -8.7297071e-05   -3.5845343e-07    6.4379778e-06   -7.1546298e-09    4.9976152e+03
   1.0018232e+01   -5.3538831e-02    1.0581695e-01   -1.0212027e-04   -3.5343907e-07    8.5077198e-06   -8.3855225e-09    4.9035912e+03
   1.0117566e+01   -5.3330526e-02    1.2460442e-01   -1.1718381e-04   -3.5223723e-07    1.0041390e-05   -9.6457297e-09    4.8366474e+03
   1.0217017e+01   -5.1400131e-02    1.4397679e-01   -1.3552214e-04   -3.3981273e-07    1.1635680e-05   -1.1188507e-08    4.7854597e+03
   1.0317907e+01   -5.1177817e-02    1.6913765e-01   -1.5441794e-04   -3.3879990e-07    1.3714054e-05   -1.2792239e-08    4.5857649e+03
   1.0425003e+01   -5.0849520e-02    1.8011119e-01   -1.7014139e-04   -3.3715994e-07    1.4656358e-05   -1.4147597e-08    4.5298620e+03
   1.0509428e+01   -4.8898117e-02    1.7448417e-01   -1.8327024e-04   -3.2458552e-07    1.4236466e-05   -1.5281731e-08    4.4754952e+03
   1.0626793e+01   -4.7087160e-02    1.5637042e-01   -1.9696061e-04   -3.1294868e-07    1.2800282e-05   -1.6479194e-08    4.4026239e+03
   1.0717830e+01   -4.6517527e-02    1.4718714e-01   -2.0573722e-04   -3.0937790e-07    1.2074535e-05   -1.7252069e-08    4.3487258e+03
   1.0810450e+01   -4.4060035e-02    1.4445954e-01   -2.1583055e-04   -2.9319486e-07    1.1873809e-05   -1.8134900e-08    4.3044330e+03
   1.0905991e+01   -4.2981498e-02    1.4915235e-01   -2.2649944e-04   -2.8617694e-07    1.2282863e-05   -1.9068772e-08    4.2709451e+03
   1.1004950e+01   -4.1122623e-02    1.6126002e-01   -2.3516669e-04   -2.7398951e-07    1.3307149e-05   -1.9840322e-08    4.2340252e+03
   1.1106553e+01   -3.8933284e-02    1.7907892e-01   -2.4246858e-04   -2.5965059e-07    1.4812366e-05   -2.0506068e-08    4.2030935e+03
   1.1211295e+01   -3.7721199e-02    2.0004718e-01   -2.4878165e-04   -2.5189729e-07    1.6592850e-05   -2.1100463e-08    4.1739360e+03
   1.1313081e+01   -3.5687453e-02    2.1835381e-01   -2.5246971e-04   -2.3869687e-07    1.8166102e-05   -2.1480106e-08    4.1600265e+03
   1.1423953e+01   -3.3755314e-02    2.3490741e-01   -2.5787399e-04   -2.2622159e-07    1.9611757e-05   -2.2019100e-08    4.1341761e+03
   1.1536275e+01   -3.2387646e-02    2.3581392e-01   -2.5952251e-04   -2.1750244e-07    1.9757221e-05   -2.2240672e-08    4.0884353e+03
   1.1611053e+01   -3.1178275e-02    2.3343158e-01   -2.6168720e-04   -2.0965780e-07    1.9601834e-05   -2.2478264e-08    4.0562449e+03
   1.1724787e+01   -2.9452849e-02    2.3116496e-01   -2.6443520e-04   -1.9842753e-07    1.9473968e-05   -2.2789248e-08    4.0111028e+03
   1.1801316e+01   -2.8205202e-02    2.3067730e-01   -2.6487652e-04   -1.9024932e-07    1.9472182e-05   -2.2874473e-08    3.9832331e+03
   1.1918877e+01   -2.6408702e-02    2.3679472e-01   -2.6628952e-04   -1.7845135e-07    2.0047823e-05   -2.3066011e-08    3.9418276e+03
   1.2041633e+01   -2.5009644e-02    2.4926449e-01   -2.6548369e-04   -1.6932768e-07    2.1168261e-05   -2.3067946e-08    3.9018121e+03
   1.2126432e+01   -2.4060603e-02    2.5881066e-01   -2.6545269e-04   -1.6314047e-07    2.2027033e-05   -2.3116546e-08    3.8802216e+03
   1.2212936e+01   -2.3179109e-02    2.6932598e-01   -2.6586123e-04   -1.5741559e-07    2.2975440e-05   -2.3207006e-08    3.8505528e+03
   1.2341526e+01   -2.2003984e-02    2.8246481e-01   -2.6462268e-04   -1.4982145e-07    2.4184656e-05   -2.3185026e-08    3.8155359e+03
   1.2431197e+01   -2.1251116e-02    2.9040745e-01   -2.6309562e-04   -1.4497567e-07    2.4930800e-05   -2.3113503e-08    3.7952786e+03
   1.2523173e+01   -2.0289759e-02    2.9544877e-01   -2.6181137e-04   -1.3870135e-07    2.5433433e-05   -2.3065014e-08    3.7782883e+03
   1.2616724e+01   -1.9810495e-02    2.9892253e-01   -2.6130703e-04   -1.3571058e-07    2.5803754e-05   -2.3085289e-08    3.7531343e+03
   1.2711986e+01   -1.9339589e-02    3.0111037e-01   -2.6131728e-04   -1.3276708e-07    2.6063983e-05   -2.3150413e-08    3.7270791e+03
   1.2807198e+01   -1.8947277e-02    3.0340843e-01   -2.6040408e-04   -1.3034712e-07    2.6332609e-05   -2.3131440e-08    3.6983062e+03
   1.2902307e+01   -1.8360790e-02    3.0605651e-01   -2.5912589e-04   -1.2657608e-07    2.6630863e-05   -2.3077780e-08    3.5587735e+03
   1.3044882e+01   -1.8005934e-02    3.1266033e-01   -2.5560505e-04   -1.2452066e-07    2.7308708e-05   -2.2851324e-08    3.5215241e+03
   1.3139950e+01   -1.7636897e-02    3.1722980e-01   -2.5346271e-04   -1.2223101e-07    2.7778196e-05   -2.2717801e-08    3.4976675e+03
   1.3234991e+01   -1.7168862e-02    3.2217378e-01   -2.5186453e-04   -1.1924976e-07    2.8283891e-05   -2.2633246e-08    3.4704523e+03
   1.3330050e+01   -1.6760000e-02    3.2716585e-01   -2.5010749e-04   -1.1667598e-07    2.8797758e-05   -2.2534985e-08    3.4479911e+03
   1.3425209e+01   -1.6652993e-02    3.3237839e-01   -2.4789085e-04   -1.1620407e-07    2.9334997e-05   -2.2395604e-08    3.4290387e+03
   1.3520623e+01   -1.6346676e-02    3.3679322e-01   -2.4673232e-04   -1.1434151e-07    2.9805252e-05   -2.2351845e-08    3.4089260e+03
   1.3616237e+01   -1.6219823e-02    3.4034189e-01   -2.4575872e-04   -1.1373172e-07    3.0201061e-05   -2.2324497e-08    3.3859509e+03
   1.3712250e+01   -1.5986057e-02    3.4320218e-01   -2.4426889e-04   -1.1236814e-07    3.0537129e-05   -2.2249437e-08    3.3672041e+03
   1.3808642e+01   -1.5543915e-02    3.4625414e-01   -2.4317962e-04   -1.0953133e-07    3.0891063e-05   -2.2209722e-08    3.3481822e+03
   1.3905378e+01   -1.5249711e-02    3.4933229e-01   -2.4201954e-04   -1.0772568e-07    3.1247940e-05   -2.2162315e-08    3.3230526e+03
   1.4002630e+01   -1.4895078e-02    3.5211922e-01   -2.4107035e-04   -1.0548401e-07    3.1579644e-05   -2.2133297e-08    3.3008610e+03
   1.4148051e+01   -1.4572515e-02    3.5765358e-01   -2.3811006e-04   -1.0358972e-07    3.2200702e-05   -2.1946602e-08    3.2661186e+03
   1.4244681e+01   -1.4045068e-02    3.6176816e-01   -2.3567337e-04   -1.0009341e-07    3.2655385e-05   -2.1778215e-08    3.2428269e+03
   1.4342971e+01   -1.3905976e-02    3.6648075e-01   -2.3391481e-04   -9.9362436e-08    3.3168224e-05   -2.1672854e-08    3.2184615e+03
   1.4440823e+01   -1.3715768e-02    3.7134974e-01   -2.3174954e-04   -9.8263815e-08    3.3697854e-05   -2.1529045e-08    3.1899255e+03
   1.4538862e+01   -1.3488252e-02    3.7543958e-01   -2.2970998e-04   -9.6893394e-08    3.4159526e-05   -2.1396230e-08    3.1659480e+03
   1.4637074e+01   -1.3107441e-02    3.7901348e-01   -2.2719434e-04   -9.4413103e-08    3.4576382e-05   -2.1218081e-08    3.1425033e+03
   1.4737067e+01   -1.2932016e-02    3.8278555e-01   -2.2451462e-04   -9.3407333e-08    3.5014511e-05   -2.1024120e-08    3.1189287e+03
   1.4835287e+01   -1.2684150e-02    3.8585930e-01   -2.2230896e-04   -9.1868100e-08    3.5388286e-05   -2.0872009e-08    3.1018930e+03
   1.4933967e+01   -1.2369278e-02    3.8864337e-01   -2.2027028e-04   -8.9834577e-08    3.5736689e-05   -2.0734365e-08    3.0784479e+03
   1.5031867e+01   -1.2101527e-02    3.9119175e-01   -2.1841404e-04   -8.8130939e-08    3.6063426e-05   -2.0612171e-08    3.0551439e+03
   1.5131551e+01   -1.1662419e-02    3.9556646e-01   -2.1657812e-04   -8.5171183e-08    3.6561538e-05   -2.0491719e-08    2.9547812e+03
   1.5229044e+01   -1.1407138e-02    3.9828022e-01   -2.1474201e-04   -8.3536052e-08    3.6905719e-05   -2.0369161e-08    2.9342712e+03
   1.5327928e+01   -1.0828527e-02    4.0240945e-01   -2.1354563e-04   -7.9521882e-08    3.7384152e-05   -2.0307333e-08    2.9118125e+03
   1.5427266e+01   -1.0594225e-02    4.0579043e-01   -2.1206201e-04   -7.8022433e-08    3.7795529e-05   -2.0217864e-08    2.8908141e+03
   1.5521163e+01   -1.0495809e-02    4.0345237e-01   -2.1063254e-04   -7.7508348e-08    3.7669689e-05   -2.0130289e-08    2.8750889e+03
   1.5638921e+01   -9.8469875e-03    4.1115250e-01   -2.0802228e-04   -7.2962938e-08    3.8506631e-05   -1.9941424e-08    2.8479721e+03
   1.5739159e+01   -9.5227395e-03    4.1858570e-01   -2.0579710e-04   -7.0765879e-08    3.9304589e-05   -1.9778834e-08    2.8273330e+03
   1.5837330e+01   -9.0740794e-03    4.2089035e-01   -2.0393816e-04   -6.7625119e-08    3.9620546e-05   -1.9649006e-08    2.8113876e+03
   1.5935697e+01   -8.6620731e-03    4.2237438e-01   -2.0139806e-04   -6.4739388e-08    3.9859323e-05   -1.9452058e-08    2.7918389e+03
   1.6035879e+01   -8.3376611e-03    4.2404050e-01   -1.9872553e-04   -6.2495931e-08    4.0117090e-05   -1.9241546e-08    2.7698883e+03
   1.6131177e+01   -7.8832348e-03    4.2531802e-01   -1.9585263e-04   -5.9253139e-08    4.0333717e-05   -1.9007909e-08    2.7507742e+03
   1.6224635e+01   -7.4215200e-03    4.2735127e-01   -1.9357710e-04   -5.5934791e-08    4.0621005e-05   -1.8830257e-08    2.7321460e+03
   1.6318035e+01   -7.0263787e-03    4.3032910e-01   -1.9128919e-04   -5.3101319e-08    4.0999255e-05   -1.8650402e-08    2.7135115e+03
   1.6411401e+01   -6.6826334e-03    4.3400154e-01   -1.8928273e-04   -5.0641895e-08    4.1445273e-05   -1.8497059e-08    2.6958216e+03
   1.6504751e+01   -6.3339635e-03    4.3757094e-01   -1.8662749e-04   -4.8131436e-08    4.1883084e-05   -1.8279267e-08    2.6749409e+03
   1.6644714e+01   -5.5730966e-03    4.4224780e-01   -1.8249548e-04   -4.2524193e-08    4.2477448e-05   -1.7935534e-08    2.6460800e+03
   1.6737992e+01   -5.3046638e-03    4.4425887e-01   -1.7955164e-04   -4.0587368e-08    4.2768446e-05   -1.7686009e-08    2.6281598e+03
   1.6831262e+01   -4.7397065e-03    4.4663019e-01   -1.7659156e-04   -3.6364276e-08    4.3094527e-05   -1.7433326e-08    2.6112239e+03
   1.6924527e+01   -4.3575739e-03    4.4878207e-01   -1.7346225e-04   -3.3523996e-08    4.3399715e-05   -1.7162289e-08    2.5901929e+03
   1.7017785e+01   -3.8344034e-03    4.5181808e-01   -1.7013904e-04   -2.9579434e-08    4.3790771e-05   -1.6870337e-08    2.5110082e+03
   1.7110986e+01   -3.3030372e-03    4.5465217e-01   -1.6679474e-04   -2.5549768e-08    4.4162871e-05   -1.6574577e-08    2.4935569e+03
   1.7204156e+01   -2.9250900e-03    4.5710524e-01   -1.6333550e-04   -2.2687802e-08    4.4498561e-05   -1.6265718e-08    2.4771725e+03
   1.7343893e+01   -2.1441174e-03    4.6104736e-01   -1.5822753e-04   -1.6698189e-08    4.5029092e-05   -1.5807489e-08    2.4520482e+03
   1.7437043e+01   -1.7019759e-03    4.6344624e-01   -1.5511912e-04   -1.3290838e-08    4.5361539e-05   -1.5529830e-08    2.4339054e+03
   1.7530176e+01   -1.2764707e-03    4.6537736e-01   -1.5182999e-04   -9.9949832e-09    4.5648869e-05   -1.5232626e-08    2.4191316e+03
   1.7623298e+01   -7.9526449e-04    4.6758473e-01   -1.4888582e-04   -6.2439156e-09    4.5963938e-05   -1.4968624e-08    2.4045807e+03
   1.7716390e+01   -3.4754445e-04    4.7023640e-01   -1.4577731e-04   -2.7360782e-09    4.6323385e-05   -1.4686705e-08    2.3913610e+03
   1.7809467e+01    1.2409123e-04    4.7235534e-01   -1.4274311e-04    9.7955356e-10    4.6630920e-05   -1.4410833e-08    2.3744573e+03
   1.7902545e+01    6.5562895e-04    4.7433929e-01   -1.3962941e-04    5.1893192e-09    4.6925435e-05   -1.4125469e-08    2.3562775e+03
   1.8042137e+01    1.3362004e-03    4.7800742e-01   -1.3507467e-04    1.0618396e-08    4.7436159e-05   -1.3706346e-08    2.3329346e+03
   1.8135164e+01    1.7660593e-03    4.8024424e-01   -1.3197620e-04    1.4071692e-08    4.7756324e-05   -1.3418814e-08    2.3179680e+03
   1.8228180e+01    2.2894979e-03    4.8245279e-01   -1.2877744e-04    1.8290782e-08    4.8074003e-05   -1.3119624e-08    2.3033680e+03
   1.8321190e+01    2.7303751e-03    4.8500901e-01   -1.2559569e-04    2.1870692e-08    4.8426755e-05   -1.2820718e-08    2.2872856e+03
   1.8414194e+01    3.1610393e-03    4.8745662e-01   -1.2274591e-04    2.5386939e-08    4.8769223e-05   -1.2554356e-08    2.2730175e+03
   1.8507180e+01    3.6468708e-03    4.9008839e-01   -1.2006911e-04    2.9365900e-08    4.9130834e-05   -1.2304494e-08    2.2576128e+03
   1.8600151e+01    4.1297160e-03    4.9207778e-01   -1.1749542e-04    3.3341335e-08    4.9428626e-05   -1.2064056e-08    2.2438158e+03
   1.8739590e+01    4.8660452e-03    4.9481234e-01   -1.1363121e-04    3.9440446e-08    4.9850870e-05   -1.1700902e-08    2.1723994e+03
   1.8832531e+01    5.3624731e-03    4.9710566e-01   -1.1123344e-04    4.3577416e-08    5.0180131e-05   -1.1475778e-08    2.1570615e+03
   1.8925448e+01    5.9153101e-03    4.9913704e-01   -1.0853024e-04    4.8194337e-08    5.0483243e-05   -1.1218008e-08    2.1434395e+03
   1.9018343e+01    6.3741859e-03    5.0104660e-01   -1.0644387e-04    5.2067361e-08    5.0774271e-05   -1.1022934e-08    2.1307583e+03
   1.9111211e+01    6.8849490e-03    5.0303095e-01   -1.0439297e-04    5.6384487e-08    5.1073050e-05   -1.0830600e-08    2.1174114e+03
   1.9204059e+01    7.3185138e-03    5.0530284e-01   -1.0226446e-04    6.0089129e-08    5.1401269e-05   -1.0629279e-08    2.1040292e+03
   1.9343311e+01    8.0478157e-03    5.0860178e-01   -9.8894293e-05    6.6330185e-08    5.1883094e-05   -1.0307056e-08    2.0875566e+03
   1.9436129e+01    8.5010098e-03    5.1059100e-01   -9.7218797e-05    7.0244076e-08    5.2183285e-05   -1.0150696e-08    2.0748046e+03
   1.9528934e+01    8.9981554e-03    5.1242884e-01   -9.5627577e-05    7.4540778e-08    5.2468203e-05   -1.0002411e-08    2.0609307e+03
   1.9621735e+01    9.4147779e-03    5.1418911e-01   -9.3890725e-05    7.8189428e-08    5.2745359e-05   -9.8381702e-09    2.0478434e+03
   1.9714515e+01    9.8765671e-03    5.1596511e-01   -9.1915178e-05    8.2231473e-08    5.3024308e-05   -9.6481320e-09    2.0349305e+03
   1.9807276e+01    1.0227976e-02    5.1772453e-01   -8.9609714e-05    8.5370029e-08    5.3301662e-05   -9.4225675e-09    2.0235662e+03
   1.9900018e+01    1.0633508e-02    5.1967569e-01   -8.8011233e-05    8.8977287e-08    5.3599019e-05   -9.2705435e-09    2.0135336e+03
   2.0039102e+01    1.1324853e-02    5.2342874e-01   -8.5871120e-05    9.5117480e-08    5.4131017e-05   -9.0684606e-09    1.9928281e+03
   2.0131807e+01    1.1713486e-02    5.2551567e-01   -8.4751490e-05    9.8626408e-08    5.4443294e-05   -8.9654825e-09    1.9813497e+03
   2.0224497e+01    1.2144245e-02    5.2740603e-01   -8.3711335e-05    1.0250732e-07    5.4735500e-05   -8.8704436e-09    1.9688209e+03
   2.0317172e+01    1.2492216e-02    5.2887875e-01   -8.2726660e-05    1.0570411e-07    5.4984412e-05   -8.7808234e-09    1.9179883e+03
   2.0400578e+01    1.2931463e-02    5.3057046e-01   -8.1486673e-05    1.0966395e-07    5.5246568e-05   -8.6621790e-09    1.9070679e+03
   2.0530306e+01    1.3540283e-02    5.3313330e-01   -7.9154863e-05    1.1522229e-07    5.5647278e-05   -8.4337356e-09    1.8909873e+03
   2.0613691e+01    1.3843541e-02    5.3457839e-01   -7.7623021e-05    1.1806237e-07    5.5883807e-05   -8.2826781e-09    1.8833842e+03
   2.0701992e+01    1.4181609e-02    5.3587090e-01   -7.5814858e-05    1.2122633e-07    5.6109618e-05   -8.1022695e-09    1.8727391e+03
   2.0839864e+01    1.4770799e-02    5.3966088e-01   -7.5258171e-05    1.2671938e-07    5.6648360e-05   -8.0620852e-09    1.8562732e+03
   2.0932495e+01    1.5137157e-02    5.4229849e-01   -7.4984749e-05    1.3017756e-07    5.7020307e-05   -8.0456066e-09    1.8474716e+03
   2.1025116e+01    1.5480633e-02    5.4431434e-01   -7.4889298e-05    1.3345382e-07    5.7327035e-05   -8.0480583e-09    1.8363794e+03
   2.1117722e+01    1.5836367e-02    5.4569712e-01   -7.4921563e-05    1.3684780e-07    5.7566918e-05   -8.0641105e-09    1.8259882e+03
   2.1218996e+01    1.6207242e-02    5.4699807e-01   -7.5406861e-05    1.4042021e-07    5.7806864e-05   -8.1301053e-09    1.8139421e+03
   2.1320339e+01    1.6537791e-02    5.4899204e-01   -7.5974337e-05    1.4365943e-07    5.8120154e-05   -8.2050715e-09    1.8019211e+03
   2.1421709e+01    1.6851373e-02    5.5118299e-01   -7.6510607e-05    1.4676640e-07    5.8454587e-05   -8.2767872e-09    1.7934933e+03
   2.1523171e+01    1.7155143e-02    5.5359572e-01   -7.7200429e-05    1.4980214e-07    5.8812961e-05   -8.3652651e-09    1.7813329e+03
   2.1614514e+01    1.7392340e-02    5.5668933e-01   -7.5994274e-05    1.5222751e-07    5.9233552e-05   -8.2467157e-09    1.7733766e+03
   2.1705856e+01    1.7635311e-02    5.5792905e-01   -7.5040339e-05    1.5471541e-07    5.9457155e-05   -8.1551225e-09    1.7634436e+03
   2.1847945e+01    1.8061403e-02    5.6016030e-01   -7.3995281e-05    1.5902823e-07    5.9837276e-05   -8.0597170e-09    1.7140693e+03
   2.1905119e+01    1.8190353e-02    5.6103353e-01   -7.3030594e-05    1.6039680e-07    5.9987743e-05   -7.9618303e-09    1.7086424e+03
   2.2045312e+01    1.8576119e-02    5.6324975e-01   -7.4200055e-05    1.6438046e-07    6.0365372e-05   -8.1072117e-09    1.6945720e+03
   2.2147056e+01    1.8904491e-02    5.6589855e-01   -7.5730357e-05    1.6771761e-07    6.0751275e-05   -8.2875819e-09    1.6847609e+03
   2.2248828e+01    1.9184877e-02    5.6891050e-01   -7.6795519e-05    1.7064375e-07    6.1176346e-05   -8.4173726e-09    1.6736175e+03
   2.2350640e+01    1.9321587e-02    5.7114776e-01   -7.7871341e-05    1.7230100e-07    6.1518006e-05   -8.5485420e-09    1.6664135e+03
   2.2401559e+01    1.9473296e-02    5.7180722e-01   -7.8372048e-05    1.7387592e-07    6.1639227e-05   -8.6101158e-09    1.6615444e+03
   2.2503421e+01    1.9682135e-02    5.7329131e-01   -7.9422552e-05    1.7618911e-07    6.1899122e-05   -8.7388080e-09    1.6509083e+03
   2.2605344e+01    1.9954676e-02    5.7482358e-01   -8.0459036e-05    1.7908059e-07    6.2163920e-05   -8.8661803e-09    1.6407212e+03
   2.2707308e+01    2.0145115e-02    5.7643773e-01   -8.1463933e-05    1.8124873e-07    6.2437646e-05   -8.9903339e-09    1.6312239e+03
   2.2809331e+01    2.0371822e-02    5.7829360e-01   -8.2363981e-05    1.8375348e-07    6.2737781e-05   -9.1031674e-09    1.6252138e+03
   2.2911424e+01    2.0508256e-02    5.8039053e-01   -8.3675489e-05    1.8545314e-07    6.3064559e-05   -9.2618048e-09    1.6154595e+03
   2.3003330e+01    2.0694426e-02    5.8351193e-01   -8.2849261e-05    1.8756370e-07    6.3492959e-05   -9.1824478e-09    1.6084013e+03
   2.3146296e+01    2.0838850e-02    5.8597658e-01   -8.1695790e-05    1.8953963e-07    6.3899482e-05   -9.0729930e-09    1.5966189e+03
   2.3212673e+01    2.0960064e-02    5.8672147e-01   -8.1190546e-05    1.9095444e-07    6.4044695e-05   -9.0253174e-09    1.5593459e+03
   2.3309406e+01    2.1095414e-02    5.8762545e-01   -8.0326630e-05    1.9264633e-07    6.4236591e-05   -8.9414171e-09    1.5505583e+03
   2.3428218e+01    2.1187247e-02    5.8936529e-01   -7.9951003e-05    1.9404917e-07    6.4541362e-05   -8.9143957e-09    1.5418505e+03
   2.3530595e+01    2.1398926e-02    5.9156324e-01   -8.0658297e-05    1.9648048e-07    6.4880633e-05   -9.0060373e-09    1.5336173e+03
   2.3633021e+01    2.1499195e-02    5.9439097e-01   -8.1130561e-05    1.9789721e-07    6.5289028e-05   -9.0715017e-09    1.5248862e+03
   2.3735477e+01    2.1666920e-02    5.9681356e-01   -8.1562910e-05    1.9994165e-07    6.5652845e-05   -9.1324989e-09    1.5187177e+03
   2.3837975e+01    2.1793748e-02    5.9848915e-01   -8.2015706e-05    2.0161590e-07    6.5934190e-05   -9.1957764e-09    1.5099383e+03
   2.3940522e+01    2.1882753e-02    5.9990550e-01   -8.2412964e-05    2.0294132e-07    6.6186564e-05   -9.2528194e-09    1.5021710e+03
   2.4043113e+01    2.2034868e-02    6.0136589e-01   -8.2801032e-05    2.0486160e-07    6.6443705e-05   -9.3088631e-09    1.4943077e+03
   2.4145742e+01    2.2095676e-02    6.0285558e-01   -8.3041106e-05    2.0593911e-07    6.6704127e-05   -9.3482944e-09    1.4900942e+03
   2.4248374e+01    2.2119573e-02    6.0485350e-01   -8.3315092e-05    2.0667533e-07    6.7020943e-05   -9.3915572e-09    1.4811590e+03
   2.4351087e+01    2.2275379e-02    6.0785525e-01   -8.2842080e-05    2.0865003e-07    6.7449393e-05   -9.3505215e-09    1.4749282e+03
   2.4429414e+01    2.2213786e-02    6.0990509e-01   -8.1952992e-05    2.0846745e-07    6.7749847e-05   -9.2593800e-09    1.4696980e+03
   2.4501641e+01    2.2270787e-02    6.1026564e-01   -8.1105202e-05    2.0936942e-07    6.7857102e-05   -9.1719746e-09    1.4361600e+03
   2.4643329e+01    2.2370024e-02    6.1155237e-01   -8.0521364e-05    2.1102386e-07    6.8131942e-05   -9.1222281e-09    1.4257944e+03
   2.4746161e+01    2.2476302e-02    6.1342438e-01   -8.0503345e-05    2.1255349e-07    6.8436088e-05   -9.1319491e-09    1.4189245e+03
   2.4849040e+01    2.2465164e-02    6.1575197e-01   -8.0517269e-05    2.1297503e-07    6.8791276e-05   -9.1452208e-09    1.4107007e+03
   2.4900494e+01    2.2540650e-02    6.1653232e-01   -8.0485652e-05    2.1395689e-07    6.8926038e-05   -9.1474376e-09    1.4065961e+03
   2.5003438e+01    2.2549681e-02    6.1852905e-01   -8.0609678e-05    2.1457548e-07    6.9244051e-05   -9.1730667e-09    1.4009634e+03
   2.5106391e+01    2.2565987e-02    6.2025973e-01   -8.0490812e-05    2.1526412e-07    6.9531878e-05   -9.1709181e-09    1.3935502e+03
   2.5209377e+01    2.2616201e-02    6.2184136e-01   -8.0419625e-05    2.1627835e-07    6.9802725e-05   -9.1740618e-09    1.3860958e+03
   2.5312408e+01    2.2594769e-02    6.2346427e-01   -8.0288419e-05    2.1660960e-07    7.0078108e-05   -9.1702450e-09    1.3788090e+03
   2.5415465e+01    2.2581838e-02    6.2489337e-01   -7.9978544e-05    2.1701961e-07    7.0331674e-05   -9.1458882e-09    1.3760758e+03
   2.5518507e+01    2.2557776e-02    6.2668865e-01   -7.9754615e-05    2.1732631e-07    7.0626645e-05   -9.1312403e-09    1.3686924e+03
   2.5621621e+01    2.2573544e-02    6.2897021e-01   -7.9377204e-05    2.1801852e-07    7.0976872e-05   -9.0989087e-09    1.3624493e+03
   2.5724767e+01    2.2591794e-02    6.3143435e-01   -7.8376574e-05    2.1873788e-07    7.1347979e-05   -8.9948845e-09    1.3559043e+03
   2.5817607e+01    2.2400348e-02    6.3298950e-01   -7.7893888e-05    2.1737061e-07    7.1607285e-05   -8.9489855e-09    1.3246617e+03
   2.5920808e+01    2.2519963e-02    6.3368650e-01   -7.7871914e-05    2.1907171e-07    7.1778803e-05   -8.9569692e-09    1.3184616e+03
   2.6024022e+01    2.2517869e-02    6.3522252e-01   -7.7605599e-05    2.1959645e-07    7.2045438e-05   -8.9367702e-09    1.3129592e+03
   2.6127260e+01    2.2501692e-02    6.3706916e-01   -7.7279662e-05    2.1998542e-07    7.2347391e-05   -8.9095650e-09    1.3061520e+03
   2.6230536e+01    2.2433704e-02    6.3890646e-01   -7.7057101e-05    2.1986729e-07    7.2648205e-05   -8.8941188e-09    1.3010307e+03
   2.6333842e+01    2.2439568e-02    6.4050634e-01   -7.7024926e-05    2.2047256e-07    7.2921888e-05   -8.9005270e-09    1.2947903e+03
   2.6437195e+01    2.2454926e-02    6.4218874e-01   -7.6744479e-05    2.2116970e-07    7.3204704e-05   -8.8781063e-09    1.2882716e+03
   2.6540592e+01    2.2375883e-02    6.4407245e-01   -7.6422697e-05    2.2094084e-07    7.3510461e-05   -8.8507514e-09    1.2821624e+03
   2.6644019e+01    2.2323854e-02    6.4555981e-01   -7.6097529e-05    2.2097726e-07    7.3770938e-05   -8.8228470e-09    1.2799082e+03
   2.6747469e+01    2.2323820e-02    6.4710104e-01   -7.5848449e-05    2.2152864e-07    7.4037577e-05   -8.8036314e-09    1.2740430e+03
   2.6850938e+01    2.2266985e-02    6.4899877e-01   -7.5644561e-05    2.2151677e-07    7.4345169e-05   -8.7895586e-09    1.2687241e+03
   2.6902691e+01    2.2257390e-02    6.4977193e-01   -7.5165065e-05    2.2169391e-07    7.4478852e-05   -8.7385862e-09    1.2659711e+03
   2.7006222e+01    2.2171451e-02    6.5187181e-01   -7.4750964e-05    2.2139091e-07    7.4810032e-05   -8.6998638e-09    1.2373858e+03
   2.7109795e+01    2.2110994e-02    6.5351828e-01   -7.4311811e-05    2.2134097e-07    7.5089421e-05   -8.6580762e-09    1.2319812e+03
   2.7213400e+01    2.2009467e-02    6.5480378e-01   -7.4045406e-05    2.2087766e-07    7.5327448e-05   -8.6362857e-09    1.2270214e+03
   2.7317048e+01    2.1991233e-02    6.5592922e-01   -7.4008784e-05    2.2124902e-07    7.5547215e-05   -8.6412299e-09    1.2214636e+03
   2.7420728e+01    2.1954485e-02    6.5788372e-01   -7.3751429e-05    2.2143114e-07    7.5862240e-05   -8.6202801e-09    1.2166724e+03
   2.7524436e+01    2.1873544e-02    6.5973948e-01   -7.3499645e-05    2.2116988e-07    7.6165818e-05   -8.5998405e-09    1.2110182e+03
   2.7628194e+01    2.1866310e-02    6.6117899e-01   -7.3212746e-05    2.2165353e-07    7.6421096e-05   -8.5751366e-09    1.2054136e+03
   2.7731985e+01    2.1779616e-02    6.6287339e-01   -7.2945232e-05    2.2133087e-07    7.6705649e-05   -8.5525578e-09    1.2003083e+03
   2.7835823e+01    2.1738281e-02    6.6422133e-01   -7.2756994e-05    2.2146812e-07    7.6950212e-05   -8.5391752e-09    1.1983987e+03
   2.7939706e+01    2.1663476e-02    6.6610680e-01   -7.2495645e-05    2.2126026e-07    7.7257060e-05   -8.5171030e-09    1.1926540e+03
   2.8043627e+01    2.1606277e-02    6.6827820e-01   -7.2085922e-05    2.2123503e-07    7.7597451e-05   -8.4774906e-09    1.1877728e+03
   2.8147593e+01    2.1593093e-02    6.6984854e-01   -7.1782767e-05    2.2166141e-07    7.7868393e-05   -8.4502999e-09    1.1624312e+03
   2.8241170e+01    2.1402539e-02    6.7188015e-01   -7.1214979e-05    2.2020899e-07    7.8184176e-05   -8.3909642e-09    1.1580492e+03
   2.8345201e+01    2.1321901e-02    6.7283397e-01   -7.0840883e-05    2.1993761e-07    7.8383528e-05   -8.3551504e-09    1.1537479e+03
   2.8423247e+01    2.1356839e-02    6.7356580e-01   -7.0401648e-05    2.2071457e-07    7.8534880e-05   -8.3094754e-09    1.1498703e+03
   2.8547267e+01    2.1109660e-02    6.7586773e-01   -6.9667682e-05    2.1882465e-07    7.8908173e-05   -8.2324147e-09    1.1442899e+03
   2.8651406e+01    2.1123284e-02    6.7684490e-01   -6.9592109e-05    2.1952478e-07    7.9110236e-05   -8.2314817e-09    1.1398260e+03
   2.8703490e+01    2.1139096e-02    6.7726472e-01   -6.9429163e-05    2.1996969e-07    7.9203141e-05   -8.2161752e-09    1.1376271e+03
   2.8807690e+01    2.1047392e-02    6.7935563e-01   -6.8996635e-05    2.1957657e-07    7.9535195e-05   -8.1728236e-09    1.1332492e+03
   2.8911935e+01    2.0956885e-02    6.8143552e-01   -6.8267467e-05    2.1919053e-07    7.9865844e-05   -8.0941242e-09    1.1309445e+03
   2.9016219e+01    2.0873164e-02    6.8317639e-01   -6.7662498e-05    2.1887610e-07    8.0156752e-05   -8.0299362e-09    1.1262010e+03
   2.9120534e+01    2.0799334e-02    6.8481317e-01   -6.6996694e-05    2.1866334e-07    8.0435441e-05   -7.9583332e-09    1.1216244e+03
   2.9224886e+01    2.0674847e-02    6.8629660e-01   -6.6429553e-05    2.1791504e-07    8.0696188e-05   -7.8982732e-09    1.1174458e+03
   2.9329271e+01    2.0564929e-02    6.8810142e-01   -6.5908929e-05    2.1731639e-07    8.0994955e-05   -7.8435978e-09    1.0944953e+03
   2.9433694e+01    2.0458538e-02    6.8946927e-01   -6.5460520e-05    2.1674749e-07    8.1242546e-05   -7.7973896e-09    1.0896807e+03
   2.9538164e+01    2.0324753e-02    6.9080867e-01   -6.5071816e-05    2.1588908e-07    8.1487154e-05   -7.7581941e-09    1.0855126e+03
   2.9642678e+01    2.0228182e-02    6.9230509e-01   -6.4617231e-05    2.1542239e-07    8.1750268e-05   -7.7110058e-09    1.0814528e+03
   2.9747236e+01    2.0107060e-02    6.9414570e-01   -6.4158028e-05    2.1469029e-07    8.2053911e-05   -7.6631065e-09    1.0770522e+03
   2.9851835e+01    2.0025344e-02    6.9568638e-01   -6.3755188e-05    2.1437558e-07    8.2321840e-05   -7.6217710e-09    1.0726072e+03
   2.9904146e+01    1.9998572e-02    6.9642803e-01   -6.3494714e-05    2.1436853e-07    8.2452311e-05   -7.5939824e-09    1.0706837e+03
   3.0008800e+01    1.9875607e-02    6.9799995e-01   -6.3105301e-05    2.1360265e-07    8.2723439e-05   -7.5540072e-09    1.0683689e+03
   3.0113484e+01    1.9745781e-02    6.9948343e-01   -6.2544090e-05    2.1276278e-07    8.2984177e-05   -7.4933296e-09    1.0640057e+03
   3.0218216e+01    1.9604372e-02    7.0126595e-01   -6.2044564e-05    2.1179330e-07    8.3280592e-05   -7.4399045e-09    1.0598551e+03
   3.0322993e+01    1.9498204e-02    7.0280037e-01   -6.1455387e-05    2.1120060e-07    8.3547978e-05   -7.3756110e-09    1.0558540e+03
   3.0427812e+01    1.9350718e-02    7.0468397e-01   -6.0951936e-05    2.1015613e-07    8.3857096e-05   -7.3214664e-09    1.0349540e+03
   3.0532660e+01    1.9184334e-02    7.0638226e-01   -6.0095130e-05    2.0889556e-07    8.4144158e-05   -7.2246918e-09    1.0300224e+03
   3.0637558e+01    1.9027906e-02    7.0771291e-01   -5.9448442e-05    2.0774082e-07    8.4387558e-05   -7.1529924e-09    1.0259815e+03
   3.0742498e+01    1.8896181e-02    7.0901748e-01   -5.8805714e-05    2.0684987e-07    8.4627705e-05   -7.0815900e-09    1.0224720e+03
   3.0847476e+01    1.8708691e-02    7.1049266e-01   -5.8177824e-05    2.0534116e-07    8.4888174e-05   -7.0118058e-09    1.0185200e+03
   3.0952505e+01    1.8596495e-02    7.1184925e-01   -5.7575240e-05    2.0465373e-07    8.5134438e-05   -6.9449067e-09    1.0149632e+03
   3.1005029e+01    1.8503692e-02    7.1261102e-01   -5.7507683e-05    2.0389923e-07    8.5267323e-05   -6.9395869e-09    1.0123278e+03
   3.1110105e+01    1.8323457e-02    7.1434805e-01   -5.6870365e-05    2.0245243e-07    8.5558883e-05   -6.8682602e-09    1.0105370e+03
   3.1215223e+01    1.8154648e-02    7.1588134e-01   -5.6219772e-05    2.0112372e-07    8.5825968e-05   -6.7951572e-09    1.0067272e+03
   3.1320380e+01    1.7972710e-02    7.1765881e-01   -5.5627175e-05    1.9964173e-07    8.6122438e-05   -6.7289120e-09    1.0028670e+03
   3.1425577e+01    1.7789320e-02    7.1930992e-01   -5.5039384e-05    1.9813574e-07    8.6403973e-05   -6.6631109e-09    9.8378141e+02
   3.1530826e+01    1.7593622e-02    7.2121899e-01   -5.4525644e-05    1.9648083e-07    8.6716690e-05   -6.6061448e-09    9.7942651e+02
   3.1636127e+01    1.7506252e-02    7.2225399e-01   -5.3856534e-05    1.9603316e-07    8.6924710e-05   -6.5302355e-09    9.7560365e+02
   3.1741483e+01    1.7247140e-02    7.2373983e-01   -5.3175175e-05    1.9365462e-07    8.7186926e-05   -6.4526754e-09    9.7208512e+02
   3.1846907e+01    1.7084050e-02    7.2507051e-01   -5.2461489e-05    1.9234367e-07    8.7430469e-05   -6.3710291e-09    9.6858526e+02
   3.1952370e+01    1.6875840e-02    7.2638858e-01   -5.1851072e-05    1.9051562e-07    8.7672352e-05   -6.3017569e-09    9.6486027e+02
   3.2005127e+01    1.6799397e-02    7.2701752e-01   -5.1501953e-05    1.8991051e-07    8.7789595e-05   -6.2617228e-09    9.6313154e+02
   3.2110669e+01    1.6576175e-02    7.2870120e-01   -5.1043988e-05    1.8789382e-07    8.8075166e-05   -6.2107441e-09    9.6031759e+02
   3.2216213e+01    1.6387057e-02    7.3026769e-01   -5.0245052e-05    1.8625743e-07    8.8346438e-05   -6.1181141e-09    9.5657799e+02
   3.2321769e+01    1.6066320e-02    7.3255988e-01   -4.9403765e-05    1.8311070e-07    8.8705386e-05   -6.0201309e-09    9.5286114e+02
   3.2427373e+01    1.6003455e-02    7.3345484e-01   -4.8322420e-05    1.8289400e-07    8.8895624e-05   -5.8927226e-09    9.3550936e+02
   3.2533032e+01    1.5760966e-02    7.3500011e-01   -4.7566675e-05    1.8061860e-07    8.9164789e-05   -5.8048337e-09    9.3197886e+02
   3.2638688e+01    1.5522205e-02    7.3679558e-01   -4.6861766e-05    1.7836867e-07    8.9464134e-05   -5.7229768e-09    9.2765993e+02
   3.2744352e+01    1.5302346e-02    7.3819109e-01   -4.5925121e-05    1.7632707e-07    8.9715042e-05   -5.6126494e-09    9.2435675e+02
   3.2849050e+01    1.5039232e-02    7.3962330e-01   -4.5052813e-05    1.7376919e-07    8.9969495e-05   -5.5099507e-09    9.2125181e+02
   3.2901932e+01    1.5018935e-02    7.3987475e-01   -4.4651627e-05    1.7377491e-07    9.0040538e-05   -5.4628293e-09    9.1932140e+02
   3.3007723e+01    1.4810572e-02    7.4111267e-01   -4.3757233e-05    1.7183882e-07    9.0272118e-05   -5.3572030e-09    9.1614222e+02
   3.3113535e+01    1.4547540e-02    7.4272338e-01   -4.2882270e-05    1.6925132e-07    9.0548856e-05   -5.2537629e-09    9.1396112e+02
   3.3219372e+01    1.4345045e-02    7.4433517e-01   -4.2041445e-05    1.6735990e-07    9.0825798e-05   -5.1543316e-09    9.1036514e+02
   3.3325243e+01    1.4067722e-02    7.4637285e-01   -4.1023699e-05    1.6458219e-07    9.1154789e-05   -5.0330254e-09    9.0699664e+02
   3.3431186e+01    1.3868474e-02    7.4766965e-01   -4.0137806e-05    1.6270486e-07    9.1393402e-05   -4.9277126e-09    8.9121878e+02
   3.3537173e+01    1.3633620e-02    7.4953102e-01   -3.9102932e-05    1.6039757e-07    9.1701170e-05   -4.8039310e-09    8.8790131e+02
   3.3643181e+01    1.3438599e-02    7.5064347e-01   -3.8791092e-05    1.5854493e-07    9.1917141e-05   -4.7688314e-09    8.8409039e+02
   3.3749235e+01    1.3206445e-02    7.5212254e-01   -3.8078234e-05    1.5624417e-07    9.2178006e-05   -4.6843250e-09    8.8103406e+02
   3.3802271e+01    1.3052374e-02    7.5286884e-01   -3.7600012e-05    1.5463822e-07    9.2309305e-05   -4.6270343e-09    8.7956270e+02
   3.3908373e+01    1.2873088e-02    7.5398671e-01   -3.6669192e-05    1.5294406e-07    9.2526125e-05   -4.5154834e-09    8.7652570e+02
   3.4014535e+01    1.2621886e-02    7.5531173e-01   -3.5535870e-05    1.5038336e-07    9.2768527e-05   -4.3788171e-09    8.7378944e+02
   3.4120751e+01    1.2462935e-02    7.5624457e-01   -3.4683677e-05    1.4891084e-07    9.2962743e-05   -4.2766106e-09    8.7262822e+02
   3.4227008e+01    1.2225539e-02    7.5807254e-01   -3.4063536e-05    1.4648626e-07    9.3266310e-05   -4.2028465e-09    8.6873759e+02
   3.4333363e+01    1.2011862e-02    7.6022520e-01   -3.3120099e-05    1.4433540e-07    9.3610002e-05   -4.0890502e-09    8.6571805e+02
   3.4439737e+01    1.1785589e-02    7.6217359e-01   -3.2039031e-05    1.4201999e-07    9.3928714e-05   -3.9580853e-09    8.5111692e+02
   3.4546197e+01    1.1670322e-02    7.6270984e-01   -3.0840908e-05    1.4103345e-07    9.4073673e-05   -3.8124754e-09    8.4809126e+02
   3.4652695e+01    1.1405764e-02    7.6361610e-01   -2.9966260e-05    1.3823190e-07    9.4263960e-05   -3.7066667e-09    8.4547350e+02
   3.4705789e+01    1.1245626e-02    7.6453434e-01   -2.9518789e-05    1.3648308e-07    9.4416191e-05   -3.6524410e-09    8.4320813e+02
   3.4807422e+01    1.1072502e-02    7.6572780e-01   -2.8683191e-05    1.3475010e-07    9.4638115e-05   -3.5511335e-09    8.4052687e+02
   3.4914023e+01    1.0863584e-02    7.6706205e-01   -2.7789941e-05    1.3258814e-07    9.4881007e-05   -3.4426439e-09    8.3772586e+02
   3.5020693e+01    1.0658550e-02    7.6851498e-01   -2.6909491e-05    1.3046093e-07    9.5138559e-05   -3.3355895e-09    8.3482402e+02
   3.5127405e+01    1.0411218e-02    7.7017760e-01   -2.5734383e-05    1.2780151e-07    9.5422154e-05   -3.1918442e-09    8.3376675e+02
   3.5234151e+01    1.0297130e-02    7.7099789e-01   -2.4204132e-05    1.2676370e-07    9.5601373e-05   -3.0038365e-09    8.3016132e+02
   3.5340919e+01    1.0074505e-02    7.7244462e-01   -2.3369548e-05    1.2438362e-07    9.5858311e-05   -2.9019766e-09    8.1668396e+02
   3.5447714e+01    9.8687759e-03    7.7457505e-01   -2.2123848e-05    1.2219767e-07    9.6200116e-05   -2.7488991e-09    8.1380897e+02
   3.5501123e+01    9.7641629e-03    7.7501850e-01   -2.1729538e-05    1.2107835e-07    9.6293774e-05   -2.7006904e-09    8.1233011e+02
   3.5607967e+01    9.5026616e-03    7.7660618e-01   -2.0571281e-05    1.1817903e-07    9.6568132e-05   -2.5582113e-09    8.0986160e+02
   3.5714853e+01    9.3368138e-03    7.7754313e-01   -1.9424481e-05    1.1645564e-07    9.6761644e-05   -2.4169830e-09    8.0722715e+02
   3.5821767e+01    9.1863064e-03    7.7823950e-01   -1.8520117e-05    1.1491191e-07    9.6924821e-05   -2.3057574e-09    8.0373090e+02
   3.5928687e+01    8.9411341e-03    7.8005968e-01   -1.7119966e-05    1.1217229e-07    9.7228154e-05   -2.1326400e-09    8.0097289e+02
   3.6035630e+01    8.8195426e-03    7.8072790e-01   -1.6296594e-05    1.1097239e-07    9.7387791e-05   -2.0312035e-09    8.0036222e+02
   3.6142633e+01    8.5632065e-03    7.8269446e-01   -1.4783562e-05    1.0806366e-07    9.7709308e-05   -1.8436375e-09    7.9754086e+02
   3.6249690e+01    8.4088405e-03    7.8370399e-01   -1.3910626e-05    1.0642925e-07    9.7911380e-05   -1.7357234e-09    7.9487219e+02
   3.6303230e+01    8.2578769e-03    7.8481948e-01   -1.3099980e-05    1.0466987e-07    9.8088422e-05   -1.6350136e-09    7.8272762e+02
   3.6409876e+01    8.0871851e-03    7.8666528e-01   -1.1516639e-05    1.0280817e-07    9.8394883e-05   -1.4381716e-09    7.7997640e+02
   3.6516604e+01    7.9019232e-03    7.8742270e-01   -1.0360785e-05    1.0075037e-07    9.8565235e-05   -1.2945228e-09    7.7774461e+02
   3.6622449e+01    7.7460093e-03    7.8810950e-01   -9.3591286e-06    9.9052778e-08    9.8725742e-05   -1.1699827e-09    7.7524597e+02
   3.6726827e+01    7.5698719e-03    7.8935502e-01   -8.3810389e-06    9.7080767e-08    9.8954865e-05   -1.0482448e-09    7.7272645e+02
   3.6833675e+01    7.3048697e-03    7.9140370e-01   -6.9898469e-06    9.3957761e-08    9.9286253e-05   -8.7469387e-10    7.6945283e+02
   3.6940565e+01    7.2054054e-03    7.9218233e-01   -5.6997290e-06    9.2954044e-08    9.9458958e-05   -7.1361967e-10    7.6879835e+02
   3.7047457e+01    7.0069982e-03    7.9298940e-01   -4.6571473e-06    9.0664466e-08    9.9635001e-05   -5.8338328e-10    7.6618605e+02
   3.7100913e+01    6.8650914e-03    7.9408753e-01   -3.8075416e-06    8.8960476e-08    9.9810283e-05   -4.7707734e-10    7.6476398e+02
   3.7207842e+01    6.7009094e-03    7.9575194e-01   -2.0491240e-06    8.7092167e-08    1.0009427e-04   -2.5688100e-10    7.5287701e+02
   3.7314795e+01    6.5543069e-03    7.9693620e-01   -3.8937575e-07    8.5442102e-08    1.0031804e-04   -4.8837209e-11    7.5042240e+02
   3.7421774e+01    6.4330780e-03    7.9728456e-01    1.2776433e-06    8.4111735e-08    1.0043587e-04    1.6032636e-10    7.4734561e+02
   3.7528753e+01    6.1546413e-03    7.9939344e-01    2.7692890e-06    8.0712773e-08    1.0077530e-04    3.4767582e-10    7.4498628e+02
   3.7635752e+01    5.9918407e-03    8.0088441e-01    4.5013421e-06    7.8813604e-08    1.0103701e-04    5.6540251e-10    7.4250887e+02
   3.7742769e+01    5.8309484e-03    8.0135402e-01    6.0903231e-06    7.6928414e-08    1.0116999e-04    7.6535749e-10    7.4028422e+02
   3.7849815e+01    5.6501120e-03    8.0202115e-01    7.7834561e-06    7.4767767e-08    1.0132779e-04    9.7859477e-10    7.3972836e+02
   3.7903394e+01    5.6013502e-03    8.0210406e-01    8.3301398e-06    7.4233322e-08    1.0137463e-04    1.0475715e-09    7.3750177e+02
   3.8010507e+01    5.3707774e-03    8.0382641e-01    9.3776398e-06    7.1393420e-08    1.0166511e-04    1.1798468e-09    7.3497479e+02
   3.8117666e+01    5.2023217e-03    8.0633840e-01    1.1041164e-05    6.9363391e-08    1.0205578e-04    1.3897825e-09    7.2368454e+02
   3.8224850e+01    5.0437749e-03    8.0765651e-01    1.2175042e-05    6.7454099e-08    1.0229573e-04    1.5332089e-09    7.2152119e+02
   3.8332067e+01    4.8474607e-03    8.0904579e-01    1.4025576e-05    6.5025932e-08    1.0254507e-04    1.7670570e-09    7.1968236e+02
   3.8439319e+01    4.6889922e-03    8.0938121e-01    1.5906006e-05    6.3090807e-08    1.0266075e-04    2.0048790e-09    7.1661580e+02
   3.8546593e+01    4.5119772e-03    8.0995747e-01    1.7595710e-05    6.0894720e-08    1.0280703e-04    2.2188596e-09    7.1440629e+02
   3.8600254e+01    4.4166274e-03    8.1029646e-01    1.8431044e-05    5.9699020e-08    1.0288649e-04    2.3247158e-09    7.1337681e+02
   3.8707568e+01    4.2434892e-03    8.1147175e-01    2.0152628e-05    5.7534368e-08    1.0310827e-04    2.5429801e-09    7.1101136e+02
   3.8814910e+01    4.1074911e-03    8.1235369e-01    2.1614587e-05    5.5861573e-08    1.0329241e-04    2.7286385e-09    7.1053894e+02
   3.8922297e+01    3.8988108e-03    8.1439062e-01    2.3381791e-05    5.3186260e-08    1.0362318e-04    2.9529891e-09    7.0823091e+02
   3.9029710e+01    3.7468408e-03    8.1611481e-01    2.5356946e-05    5.1268867e-08    1.0391404e-04    3.2037843e-09    6.9695772e+02
   3.9137112e+01    3.5596570e-03    8.1704489e-01    2.6744813e-05    4.8858136e-08    1.0410424e-04    3.3805534e-09    6.9473175e+02
   3.9244519e+01    3.4058680e-03    8.1821455e-01    2.8647535e-05    4.6891634e-08    1.0432510e-04    3.6225697e-09    6.9290249e+02
   3.9351942e+01    3.3021861e-03    8.1820162e-01    2.9927631e-05    4.5605192e-08    1.0439520e-04    3.7860085e-09    6.9108096e+02
   3.9405662e+01    3.1800238e-03    8.1907766e-01    3.0719089e-05    4.3985931e-08    1.0454276e-04    3.8869308e-09    6.9005524e+02
   3.9513138e+01    3.0143052e-03    8.2056221e-01    3.2611390e-05    4.1821794e-08    1.0480364e-04    4.1280467e-09    6.8724603e+02
   3.9620643e+01    2.8670530e-03    8.2156479e-01    3.4364644e-05    3.9902354e-08    1.0500349e-04    4.3517508e-09    6.8694262e+02
   3.9728165e+01    2.7464131e-03    8.2151323e-01    3.5122252e-05    3.8342857e-08    1.0506800e-04    4.4494560e-09    6.8478315e+02
   3.9835721e+01    2.5243789e-03    8.2425138e-01    3.6583778e-05    3.5352610e-08    1.0548887e-04    4.6364166e-09    6.8274464e+02
   3.9943316e+01    2.4006992e-03    8.2636463e-01    3.8432243e-05    3.3725185e-08    1.0583049e-04    4.8725867e-09    6.7250305e+02
   4.0050939e+01    2.2475488e-03    8.2680572e-01    4.1172846e-05    3.1667057e-08    1.0595572e-04    5.2219644e-09    6.7400825e+02
   4.0104762e+01    2.1858094e-03    8.2692930e-01    4.2246919e-05    3.0845429e-08    1.0600724e-04    5.3592302e-09    6.6419871e+02
   4.0209460e+01    1.9961208e-03    8.2709078e-01    4.3518935e-05    2.8254616e-08    1.0609707e-04    5.5226534e-09    6.6251756e+02
   4.0317179e+01    1.8003433e-03    8.2830221e-01    4.5108106e-05    2.5563376e-08    1.0632327e-04    5.7264916e-09    6.6039262e+02
   4.0424918e+01    1.6404148e-03    8.2945372e-01    4.6775878e-05    2.3365698e-08    1.0654175e-04    5.9404416e-09    6.5841812e+02
   4.0532669e+01    1.5338762e-03    8.2966935e-01    4.7601212e-05    2.1917194e-08    1.0663969e-04    6.0474764e-09    6.5666566e+02
   4.0640436e+01    1.3510618e-03    8.3207223e-01    4.9281044e-05    1.9364442e-08    1.0701758e-04    6.2631000e-09    6.5290500e+02
   4.0748260e+01    1.2190826e-03    8.3379577e-01    5.1048448e-05    1.7527856e-08    1.0730963e-04    6.4900714e-09    6.4908752e+02
   4.0802196e+01    1.1475208e-03    8.3397989e-01    5.1852781e-05    1.6525018e-08    1.0736864e-04    6.5935260e-09    6.4810780e+02
   4.0910097e+01    1.0061164e-03    8.3385811e-01    5.3518359e-05    1.4534636e-08    1.0742351e-04    6.8077708e-09    6.4616641e+02
   4.1018021e+01    8.9021582e-04    8.3329466e-01    5.4795962e-05    1.2901204e-08    1.0742101e-04    6.9727543e-09    6.4410110e+02
   4.1124897e+01    7.6272211e-04    8.3441790e-01    5.5786667e-05    1.1087920e-08    1.0763404e-04    7.1012148e-09    6.4166935e+02
   4.1234124e+01    6.2142332e-04    8.3658444e-01    5.6523601e-05    9.0628153e-09    1.0798360e-04    7.1974983e-09    6.3933727e+02
   4.1343408e+01    4.8861805e-04    8.3851367e-01    5.7238759e-05    7.1489199e-09    1.0830299e-04    7.2910656e-09    6.3749250e+02
   4.1452703e+01    3.2944701e-04    8.3990963e-01    5.8018833e-05    4.8356572e-09    1.0855375e-04    7.3929488e-09    6.3546344e+02
   4.1507373e+01    2.5608443e-04    8.4042956e-01    5.8367623e-05    3.7649100e-09    1.0865625e-04    7.4386547e-09    6.3443453e+02
   4.1616757e+01    1.2173567e-04    8.4164952e-01    5.9145137e-05    1.7955431e-09    1.0888472e-04    7.5402924e-09    6.3092255e+02
   4.1726225e+01   -4.5934387e-05    8.4352495e-01    6.1134069e-05   -6.7968550e-10    1.0919780e-04    7.7964517e-09    6.2895932e+02
   4.1835781e+01   -1.7398765e-04    8.4423068e-01    6.3082217e-05   -2.5828459e-09    1.0936061e-04    8.0476300e-09    6.1666661e+02
   4.1944756e+01   -3.0973597e-04    8.4416953e-01    6.4897869e-05   -4.6129497e-09    1.0942363e-04    8.2820213e-09    6.1498826e+02
   4.2054418e+01   -4.3227690e-04    8.4398537e-01    6.6898553e-05   -6.4590122e-09    1.0947059e-04    8.5401440e-09    6.1290352e+02
   4.2109260e+01   -5.0221550e-04    8.4411385e-01    6.7931881e-05   -7.5162950e-09    1.0952244e-04    8.6734552e-09    6.1185825e+02
   4.2218967e+01   -5.9042084e-04    8.4408897e-01    6.8868395e-05   -8.8651719e-09    1.0958831e-04    8.7957325e-09    6.0946621e+02
   4.2323182e+01   -7.2129203e-04    8.4590608e-01    6.9644662e-05   -1.0863893e-08    1.0988971e-04    8.8974340e-09    6.0756788e+02
   4.2432909e+01   -8.7176941e-04    8.4938905e-01    7.1682194e-05   -1.3173123e-08    1.1041169e-04    9.1605389e-09    6.0409122e+02
   4.2542711e+01   -9.9080814e-04    8.5009183e-01    7.3574459e-05   -1.5021068e-08    1.1057347e-04    9.4052763e-09    6.0230521e+02
   4.2652561e+01   -1.1070666e-03    8.4964618e-01    7.5639295e-05   -1.6838993e-08    1.1058608e-04    9.6722210e-09    6.0054869e+02
   4.2707427e+01   -1.1476070e-03    8.4867344e-01    7.6114535e-05   -1.7484556e-08    1.1049451e-04    9.7344643e-09    5.9985478e+02
   4.2817378e+01   -1.2866975e-03    8.4934965e-01    7.6921038e-05   -1.9667869e-08    1.1065171e-04    9.8404940e-09    5.9722109e+02
   4.2927425e+01   -1.4267181e-03    8.5162848e-01    7.8291343e-05   -2.1880053e-08    1.1101826e-04    1.0018752e-08    5.9511414e+02
   4.3037529e+01   -1.5416711e-03    8.5286101e-01    7.9273553e-05   -2.3721263e-08    1.1124887e-04    1.0147418e-08    5.9359220e+02
   4.3147722e+01   -1.6613504e-03    8.5382462e-01    8.0140163e-05   -2.5647777e-08    1.1144451e-04    1.0261317e-08    5.9175878e+02
   4.3202828e+01   -1.7239453e-03    8.5444524e-01    8.0554817e-05   -2.6658399e-08    1.1156046e-04    1.0315886e-08    5.8954122e+02
   4.3313115e+01   -1.8422638e-03    8.5600463e-01    8.2045959e-05   -2.8582903e-08    1.1183418e-04    1.0509851e-08    5.8780326e+02
   4.3423452e+01   -1.9699313e-03    8.5652740e-01    8.2736126e-05   -3.0664783e-08    1.1197182e-04    1.0601183e-08    5.8584724e+02
   4.3533552e+01   -2.1312423e-03    8.5811036e-01    8.4029048e-05   -3.3286278e-08    1.1224860e-04    1.0769848e-08    5.7526229e+02
   4.3644067e+01   -2.2489486e-03    8.5795072e-01    8.4707491e-05   -3.5242494e-08    1.1229783e-04    1.0859811e-08    5.7341467e+02
   4.3754666e+01   -2.3708080e-03    8.5833655e-01    8.5518302e-05   -3.7277017e-08    1.1241839e-04    1.0966764e-08    5.7159302e+02
   4.3809997e+01   -2.4368155e-03    8.5864100e-01    8.5929380e-05   -3.8379244e-08    1.1249324e-04    1.1020974e-08    5.7088135e+02
   4.3920739e+01   -2.5620718e-03    8.5954284e-01    8.6860917e-05   -4.0486609e-08    1.1268081e-04    1.1143394e-08    5.6869573e+02
   4.4031580e+01   -2.6856911e-03    8.6082345e-01    8.8143344e-05   -4.2583040e-08    1.1291873e-04    1.1310933e-08    5.6582015e+02
   4.4142531e+01   -2.7778871e-03    8.6143882e-01    8.9613594e-05   -4.4193762e-08    1.1306967e-04    1.1502650e-08    5.6412070e+02
   4.4253404e+01   -2.8741231e-03    8.6166681e-01    9.0433351e-05   -4.5879900e-08    1.1316950e-04    1.1610876e-08    5.6253471e+02
   4.4308966e+01   -2.9272871e-03    8.6203633e-01    9.0927356e-05   -4.6807802e-08    1.1325293e-04    1.1675794e-08    5.6170347e+02
   4.4419093e+01   -3.0374811e-03    8.6313746e-01    9.2344978e-05   -4.8732985e-08    1.1346688e-04    1.1860829e-08    5.6005737e+02
   4.4530419e+01   -3.1482443e-03    8.6371420e-01    9.3418425e-05   -5.0680368e-08    1.1361209e-04    1.2001668e-08    5.5795483e+02
   4.4641960e+01   -3.2560961e-03    8.6466506e-01    9.4412713e-05   -5.2595676e-08    1.1380721e-04    1.2132426e-08    5.5644187e+02
   4.4753563e+01   -3.3753466e-03    8.6602932e-01    9.5627215e-05   -5.4708245e-08    1.1405690e-04    1.2291522e-08    5.5468138e+02
   4.4809400e+01   -3.4322905e-03    8.6703285e-01    9.6617370e-05   -5.5726187e-08    1.1422432e-04    1.2420334e-08    5.5290362e+02
   4.4921144e+01   -3.5347544e-03    8.6782176e-01    9.8055954e-05   -5.7587096e-08    1.1439898e-04    1.2608366e-08    5.5149806e+02
   4.5032988e+01   -3.6300942e-03    8.6770623e-01    9.8525814e-05   -5.9342978e-08    1.1445392e-04    1.2671795e-08    5.4904913e+02
   4.5145586e+01   -3.7552102e-03    8.6858033e-01    9.9623805e-05   -6.1601393e-08    1.1464012e-04    1.2816076e-08    5.3922558e+02
   4.5202889e+01   -3.8136020e-03    8.6896951e-01    1.0002232e-04   -6.2669701e-08    1.1472751e-04    1.2868891e-08    5.3838759e+02
   4.5315277e+01   -3.9213685e-03    8.6971132e-01    1.0120886e-04   -6.4664065e-08    1.1489614e-04    1.3024603e-08    5.3669100e+02
   4.5429565e+01   -4.0359720e-03    8.7049158e-01    1.0224931e-04   -6.6788623e-08    1.1507110e-04    1.3161597e-08    5.3510078e+02
   4.5544276e+01   -4.1409125e-03    8.7075943e-01    1.0345618e-04   -6.8768470e-08    1.1517870e-04    1.3320062e-08    5.3360384e+02
   4.5601637e+01   -4.1859830e-03    8.7085724e-01    1.0411096e-04   -6.9638033e-08    1.1522708e-04    1.3405849e-08    5.3152989e+02
   4.5715949e+01   -4.2860186e-03    8.7159627e-01    1.0493207e-04   -7.1554677e-08    1.1539652e-04    1.3514635e-08    5.3001773e+02
   4.5830740e+01   -4.3786431e-03    8.7254607e-01    1.0609990e-04   -7.3360752e-08    1.1559429e-04    1.3668122e-08    5.2846291e+02
   4.5943544e+01   -4.4898901e-03    8.7372160e-01    1.0739262e-04   -7.5487560e-08    1.1582097e-04    1.3837699e-08    5.2702431e+02
   4.6001008e+01   -4.5249887e-03    8.7358465e-01    1.0790321e-04   -7.6213369e-08    1.1583897e-04    1.3905033e-08    5.2621839e+02
   4.6115954e+01   -4.6237535e-03    8.7409750e-01    1.0904733e-04   -7.8154898e-08    1.1597928e-04    1.4055564e-08    5.2463491e+02
   4.6230929e+01   -4.7172726e-03    8.7442683e-01    1.1105494e-04   -8.0017473e-08    1.1609449e-04    1.4317358e-08    5.2291106e+02
   4.6345621e+01   -4.8085017e-03    8.7509416e-01    1.1228894e-04   -8.1856227e-08    1.1625504e-04    1.4479517e-08    5.2190006e+02
   4.6403149e+01   -4.8665941e-03    8.7577289e-01    1.1309489e-04   -8.2993395e-08    1.1638131e-04    1.4584981e-08    5.2010939e+02
   4.6518220e+01   -4.9479065e-03    8.7672358e-01    1.1412156e-04   -8.4683362e-08    1.1658000e-04    1.4720451e-08    5.1878586e+02
   4.6633339e+01   -5.0393676e-03    8.7774451e-01    1.1544310e-04   -8.6558859e-08    1.1678829e-04    1.4893999e-08    5.0976717e+02
   4.6747464e+01   -5.1503304e-03    8.7858791e-01    1.1610166e-04   -8.8777789e-08    1.1697199e-04    1.4981946e-08    5.0794984e+02
   4.6805081e+01   -5.2010699e-03    8.7890904e-01    1.1670396e-04   -8.9813739e-08    1.1705113e-04    1.5061207e-08    5.0722518e+02
   4.6920386e+01   -5.2766386e-03    8.7884334e-01    1.1762740e-04   -9.1447937e-08    1.1711515e-04    1.5183438e-08    5.0567793e+02
   4.7035272e+01   -5.3725306e-03    8.7938605e-01    1.1907186e-04   -9.3444704e-08    1.1725991e-04    1.5372937e-08    5.0409728e+02
   4.7150644e+01   -5.4543606e-03    8.7965288e-01    1.2029551e-04   -9.5211281e-08    1.1736817e-04    1.5533953e-08    5.0274465e+02
   4.7208344e+01   -5.4888744e-03    8.7967352e-01    1.2075937e-04   -9.5987422e-08    1.1740725e-04    1.5595354e-08    5.0123124e+02
   4.7323779e+01   -5.5842706e-03    8.8058313e-01    1.2166607e-04   -9.8005652e-08    1.1760053e-04    1.5715349e-08    4.9922465e+02
   4.7439202e+01   -5.6660971e-03    8.8090390e-01    1.2242900e-04   -9.9802869e-08    1.1771604e-04    1.5816864e-08    4.9801706e+02
   4.7552762e+01   -5.7574652e-03    8.8186536e-01    1.2365998e-04   -1.0177412e-07    1.1791609e-04    1.5978820e-08    4.9664903e+02
   4.7610311e+01   -5.7939319e-03    8.8193237e-01    1.2419034e-04   -1.0260424e-07    1.1796136e-04    1.6048824e-08    4.9589214e+02
   4.7725313e+01   -5.8774307e-03    8.8264722e-01    1.2554195e-04   -1.0445966e-07    1.1812964e-04    1.6226455e-08    4.9439095e+02
   4.7840151e+01   -5.9619827e-03    8.8316483e-01    1.2681291e-04   -1.0634598e-07    1.1827145e-04    1.6393666e-08    4.9293955e+02
   4.7954827e+01   -6.0471266e-03    8.8347621e-01    1.2769107e-04   -1.0825221e-07    1.1838506e-04    1.6510017e-08    4.9001152e+02
   4.8012087e+01   -6.0916465e-03    8.8403034e-01    1.2824643e-04   -1.0924638e-07    1.1849555e-04    1.6583266e-08    4.8917005e+02
   4.8126515e+01   -6.1744508e-03    8.8486606e-01    1.2929848e-04   -1.1113249e-07    1.1868010e-04    1.6722182e-08    4.8805699e+02
   4.8240580e+01   -6.2626892e-03    8.8579578e-01    1.3055942e-04   -1.1312757e-07    1.1887728e-04    1.6888143e-08    4.7986115e+02
   4.8354692e+01   -6.3471097e-03    8.8619739e-01    1.3175377e-04   -1.1506736e-07    1.1900387e-04    1.7045527e-08    4.7843580e+02
   4.8411671e+01   -6.3880929e-03    8.8621853e-01    1.3236165e-04   -1.1601933e-07    1.1904300e-04    1.7125605e-08    4.7770438e+02
   4.8517303e+01   -6.4568958e-03    8.8593613e-01    1.3286771e-04   -1.1765797e-07    1.1907146e-04    1.7193599e-08    4.7591152e+02
   4.8614594e+01   -6.5198015e-03    8.8617573e-01    1.3350240e-04   -1.1917125e-07    1.1916544e-04    1.7278109e-08    4.7485384e+02
   4.8711850e+01   -6.5786302e-03    8.8649224e-01    1.3402227e-04   -1.2061794e-07    1.1926971e-04    1.7347738e-08    4.7284892e+02
   4.8809068e+01   -6.6385364e-03    8.8737140e-01    1.3473143e-04   -1.2209204e-07    1.1944977e-04    1.7441874e-08    4.7172296e+02
   4.8906265e+01   -6.6938506e-03    8.8771732e-01    1.3505638e-04   -1.2348987e-07    1.1955819e-04    1.7486261e-08    4.7052315e+02
   4.9042287e+01   -6.7764527e-03    8.8866221e-01    1.3550916e-04   -1.2555103e-07    1.1977159e-04    1.7548028e-08    4.6882801e+02
   4.9129701e+01   -6.8275719e-03    8.8906240e-01    1.3555469e-04   -1.2685003e-07    1.1988141e-04    1.7555984e-08    4.6781612e+02
   4.9248175e+01   -6.8914171e-03    8.8984040e-01    1.3604357e-04   -1.2851886e-07    1.2006221e-04    1.7622093e-08    4.6648043e+02
   4.9335561e+01   -6.9443316e-03    8.8982847e-01    1.3602314e-04   -1.2986676e-07    1.2011664e-04    1.7621470e-08    4.6542063e+02
   4.9422897e+01   -7.0038757e-03    8.9009999e-01    1.3577439e-04   -1.3134180e-07    1.2020869e-04    1.7591145e-08    4.6404165e+02
   4.9523818e+01   -7.0565759e-03    8.9063745e-01    1.3578878e-04   -1.3275728e-07    1.2034614e-04    1.7595284e-08    4.6244016e+02
   4.9611129e+01   -7.0966893e-03    8.9121780e-01    1.3588200e-04   -1.3388482e-07    1.2048076e-04    1.7609313e-08    4.6180852e+02
   4.9737203e+01   -7.1775732e-03    8.9220024e-01    1.3613628e-04   -1.3595726e-07    1.2069493e-04    1.7645060e-08    4.5415463e+02
   4.9807025e+01   -7.2147950e-03    8.9255589e-01    1.3636789e-04   -1.3696493e-07    1.2078771e-04    1.7676553e-08    4.5294519e+02
   4.9925304e+01   -7.2621386e-03    8.9274586e-01    1.3641177e-04   -1.3838601e-07    1.2088994e-04    1.7684823e-08    4.5146753e+02
   5.0012547e+01   -7.2655005e-03    8.9289579e-01    1.2691962e-04   -1.3861041e-07    1.2091530e-04    1.6449179e-08    4.2516453e+02
   5.0138552e+01   -7.2056728e-03    8.9898802e-01    1.2657649e-04   -1.3801504e-07    1.2182085e-04    1.6407068e-08    4.1624869e+02
   5.0208340e+01   -7.0993666e-03    9.0038942e-01    1.2372513e-04   -1.3609449e-07    1.2202714e-04    1.6035081e-08    4.0310009e+02
   5.0317382e+01   -7.1528295e-03    8.9977406e-01    1.2282417e-04   -1.3759493e-07    1.2201370e-04    1.5920242e-08    4.0138599e+02
   5.0487762e+01   -7.1906214e-03    8.9646107e-01    1.2026130e-04   -1.3907307e-07    1.2167345e-04    1.5590940e-08    3.9908286e+02
   5.0599010e+01   -7.2559812e-03    8.9543797e-01    1.1867759e-04   -1.4083356e-07    1.2160567e-04    1.5387451e-08    3.9779443e+02
   5.0710142e+01   -7.3592878e-03    8.9512947e-01    1.1722157e-04   -1.4334368e-07    1.2163463e-04    1.5200417e-08    3.9629954e+02
   5.0821132e+01   -7.4483501e-03    8.9546174e-01    1.1527524e-04   -1.4559143e-07    1.2175041e-04    1.4949686e-08    3.9503219e+02
   5.0931991e+01   -7.5825119e-03    8.9621476e-01    1.1337918e-04   -1.4873774e-07    1.2192337e-04    1.4705377e-08    3.9361787e+02
   5.1042720e+01   -7.7052889e-03    8.9698820e-01    1.1152448e-04   -1.5168034e-07    1.2209925e-04    1.4466353e-08    3.9181406e+02
   5.1153320e+01   -7.8028161e-03    8.9784584e-01    7.5084874e-05   -1.5370445e-07    1.2219719e-04    9.7331638e-09    3.5522124e+02
   5.1291571e+01   -7.8861872e-03    9.0057371e-01    7.1610907e-05   -1.5603523e-07    1.2265491e-04    9.2838520e-09    3.5294668e+02
   5.1464385e+01   -8.1789515e-03    9.0174283e-01    6.9146719e-05   -1.6272144e-07    1.2292220e-04    8.9655705e-09    3.5151170e+02
   5.1602636e+01   -8.2654749e-03    9.0152708e-01    6.7755678e-05   -1.6516923e-07    1.2298017e-04    8.7861723e-09    3.5029322e+02
   5.1713236e+01   -8.2896638e-03    9.0088922e-01    6.6622190e-05   -1.6623852e-07    1.2296389e-04    8.6399854e-09    3.4829321e+02
   5.1851487e+01   -8.3277803e-03    9.0006663e-01    6.4740010e-05   -1.6774118e-07    1.2293958e-04    8.3968143e-09    3.4633171e+02
   5.2024301e+01   -8.4211267e-03    9.0008206e-01    6.2640881e-05   -1.7055847e-07    1.2305179e-04    8.1256481e-09    3.4466117e+02
   5.2162552e+01   -8.4643063e-03    9.0005896e-01    5.2084485e-05   -1.7219356e-07    1.2313718e-04    6.7570186e-09    3.4325496e+02
   5.2335365e+01   -8.5140870e-03    9.0060544e-01    4.9533235e-05   -1.7417206e-07    1.2332280e-04    6.4268479e-09    3.4086656e+02
   5.2473616e+01   -8.8086470e-03    9.0095331e-01    4.7112846e-05   -1.8099585e-07    1.2345901e-04    6.1134085e-09    3.3970170e+02
   5.2646430e+01   -8.9165291e-03    9.0314581e-01    1.0426764e-04   -1.8386527e-07    1.2380815e-04    1.3524198e-08    3.1785028e+02
   5.2784681e+01   -9.0383284e-03    9.1017999e-01    1.0439868e-04   -1.8720123e-07    1.2486405e-04    1.3542615e-08    3.1761252e+02
   5.2957494e+01   -9.0452856e-03    9.1003011e-01    1.0327956e-04   -1.8838856e-07    1.2495808e-04    1.3399161e-08    3.1630133e+02
   5.3095745e+01   -9.0770457e-03    9.0733760e-01    1.0153141e-04   -1.8989011e-07    1.2467891e-04    1.3173601e-08    3.0319805e+02
   5.3268559e+01   -9.0340091e-03    9.0620138e-01    9.8673698e-05   -1.9004734e-07    1.2463624e-04    1.2804210e-08    3.0222124e+02
   5.3406810e+01   -9.0611960e-03    9.0514836e-01    9.7075725e-05   -1.9147014e-07    1.2458184e-04    1.2597889e-08    3.0061652e+02
   5.3579623e+01   -9.0615134e-03    9.0514808e-01    9.5798020e-05   -1.9254645e-07    1.2469433e-04    1.2433210e-08    2.9915518e+02
   5.3717874e+01   -9.0866641e-03    9.0532759e-01    9.4430515e-05   -1.9394355e-07    1.2480987e-04    1.2256667e-08    2.9798465e+02
   5.3828475e+01   -9.1314712e-03    9.0560832e-01    9.3047371e-05   -1.9559688e-07    1.2492180e-04    1.2077903e-08    2.9742326e+02
   5.3966726e+01   -9.0730690e-03    9.0597685e-01    9.0803187e-05   -1.9521304e-07    1.2506408e-04    1.1787494e-08    2.9648902e+02
   5.4139539e+01   -9.0910777e-03    9.0645372e-01    8.8429476e-05   -1.9669323e-07    1.2524471e-04    1.1480433e-08    2.9449980e+02
   5.4277790e+01   -8.9850803e-03    9.0639008e-01    8.5979104e-05   -1.9527002e-07    1.2532862e-04    1.1163170e-08    2.9378988e+02
   5.4450604e+01   -8.9678725e-03    9.0631279e-01    8.3286795e-05   -1.9598547e-07    1.2543342e-04    1.0814572e-08    2.9284817e+02
   5.4588855e+01   -8.9927167e-03    9.0602665e-01    8.1179952e-05   -1.9740742e-07    1.2548673e-04    1.0541757e-08    2.9134447e+02
   5.4761668e+01   -9.0304495e-03    9.0608192e-01    7.7994154e-05   -1.9934386e-07    1.2561058e-04    1.0128922e-08    2.9051102e+02
   5.4977685e+01   -9.0255804e-03    9.0633585e-01    7.4854039e-05   -2.0062866e-07    1.2579117e-04    9.7220967e-09    2.8854143e+02
   5.5150499e+01   -9.0370971e-03    9.0639516e-01    7.2483588e-05   -2.0201178e-07    1.2591755e-04    9.4150315e-09    2.8691595e+02
   5.5288750e+01   -9.0528876e-03    9.0562013e-01    7.0585259e-05   -2.0327178e-07    1.2590414e-04    9.1690343e-09    2.8614819e+02
   5.5399350e+01   -9.2653286e-03    9.0544777e-01    6.9061239e-05   -2.0878717e-07    1.2595552e-04    8.9714923e-09    2.8492914e+02
   5.5537601e+01   -9.1960763e-03    9.0591855e-01    6.8970064e-05   -2.0815764e-07    1.2611523e-04    8.9601496e-09    2.8408530e+02
   5.5648202e+01   -9.1869342e-03    9.0620088e-01    6.7196953e-05   -2.0869996e-07    1.2623105e-04    8.7302164e-09    2.8353381e+02
   5.5786453e+01   -9.1709486e-03    9.0653420e-01    6.4686675e-05   -2.0927599e-07    1.2637333e-04    8.4045683e-09    2.8328585e+02
   5.5959266e+01   -9.1860391e-03    9.0707596e-01    6.1873152e-05   -2.1079518e-07    1.2656816e-04    8.0395654e-09    2.7370476e+02
   5.6097517e+01   -9.2063418e-03    9.0866041e-01    5.9917494e-05   -2.1221427e-07    1.2688653e-04    7.7859229e-09    2.7330872e+02
   5.6270331e+01   -9.2170543e-03    9.0902290e-01    5.6934397e-05   -2.1365638e-07    1.2705838e-04    7.3987959e-09    2.7186150e+02
   5.6408582e+01   -9.2418545e-03    9.0874515e-01    5.5735652e-05   -2.1519594e-07    1.2711717e-04    7.2434171e-09    2.7076354e+02
   5.6581395e+01   -9.2256962e-03    9.0836363e-01    5.2913015e-05   -2.1602581e-07    1.2718527e-04    6.8770145e-09    2.6967373e+02
   5.6719646e+01   -9.2157167e-03    9.0799836e-01    5.1048379e-05   -2.1676173e-07    1.2723199e-04    6.6350082e-09    2.6879673e+02
   5.6892460e+01   -9.2406736e-03    9.0779229e-01    4.8131946e-05   -2.1856869e-07    1.2732560e-04    6.2563299e-09    2.6734804e+02
   5.7030711e+01   -9.1959016e-03    9.0752916e-01    4.6654007e-05   -2.1848759e-07    1.2738738e-04    6.0645254e-09    2.6663839e+02
   5.7203524e+01   -9.1599536e-03    9.0738955e-01    4.3988004e-05   -2.1885566e-07    1.2749132e-04    5.7183127e-09    2.6585823e+02
   5.7341775e+01   -9.1556223e-03    9.0708547e-01    4.2088053e-05   -2.1973585e-07    1.2754811e-04    5.4715886e-09    2.6524093e+02
   5.7514589e+01   -9.1267351e-03    9.0702452e-01    3.9334068e-05   -2.2027276e-07    1.2766407e-04    5.1138550e-09    2.6398860e+02
   5.7652839e+01   -9.1132614e-03    9.0642809e-01    3.7388546e-05   -2.2093599e-07    1.2767990e-04    4.8611211e-09    2.6285375e+02
   5.7763440e+01   -9.1427253e-03    9.0590835e-01    3.5881274e-05   -2.2244550e-07    1.2768670e-04    4.6653109e-09    2.6217572e+02
   5.7901691e+01   -9.1436321e-03    9.0555132e-01    3.3677447e-05   -2.2346606e-07    1.2773649e-04    4.3789431e-09    2.6097464e+02
   5.8074505e+01   -9.1835679e-03    9.0555487e-01    3.1130743e-05   -2.2570192e-07    1.2786270e-04    4.0480058e-09    2.6041995e+02
   5.8290522e+01   -9.3172986e-03    9.0621725e-01    2.8483336e-05   -2.3059465e-07    1.2811393e-04    3.7039824e-09    2.5895570e+02
   5.8463335e+01   -9.3052134e-03    9.0687588e-01    2.8405579e-05   -2.3159076e-07    1.2833511e-04    3.6940615e-09    2.5837323e+02
   5.8601586e+01   -9.3360738e-03    9.0653456e-01    2.6120795e-05   -2.3340504e-07    1.2838970e-04    3.3970710e-09    2.5819504e+02
   5.8774400e+01   -9.3522950e-03    9.0617469e-01    2.2833913e-05   -2.3512223e-07    1.2846672e-04    2.9697336e-09    2.5074311e+02
   5.8912650e+01   -9.2832028e-03    9.0694836e-01    2.0755431e-05   -2.3443570e-07    1.2868018e-04    2.6995149e-09    2.5045729e+02
   5.9085464e+01   -9.2473744e-03    9.0720632e-01    1.9214705e-05   -2.3484212e-07    1.2884672e-04    2.4992404e-09    2.4894560e+02
   5.9223715e+01   -9.2406855e-03    9.0662276e-01    1.8367494e-05   -2.3572641e-07    1.2886813e-04    2.3891292e-09    2.4842652e+02
   5.9396529e+01   -9.1779181e-03    9.0615576e-01    1.6590996e-05   -2.3543454e-07    1.2893171e-04    2.1581392e-09    2.4749728e+02
   5.9534779e+01   -9.1610456e-03    9.0578331e-01    1.4687567e-05   -2.3605562e-07    1.2898355e-04    1.9106097e-09    2.4668325e+02
   5.9707593e+01   -9.1168759e-03    9.0547151e-01    1.2590801e-05   -2.3623509e-07    1.2907066e-04    1.6379228e-09    2.4529925e+02
   5.9923610e+01   -9.1191509e-03    9.0532722e-01    1.1026076e-05   -2.3794375e-07    1.2921428e-04    1.4344355e-09    2.4450340e+02
   6.0096424e+01   -9.0347873e-03    9.0484987e-01    9.4453161e-06   -2.3706201e-07    1.2927916e-04    1.2288379e-09    2.4380451e+02
   6.0312441e+01   -8.9579886e-03    9.0433041e-01    6.4810031e-06   -2.3668909e-07    1.2937089e-04    8.4321815e-10    2.4253707e+02
   6.0485254e+01   -8.9658060e-03    9.0339490e-01    4.5593295e-06   -2.3821844e-07    1.2937046e-04    5.9321704e-10    2.4141466e+02
   6.0623505e+01   -8.9743038e-03    9.0252442e-01    3.2115416e-06   -2.3950867e-07    1.2935284e-04    4.1786653e-10    2.4005958e+02
   6.0796319e+01   -9.0629951e-03    9.0199043e-01    1.3524191e-06   -2.4322737e-07    1.2941046e-04    1.7597384e-10    2.3951378e+02
   6.0934569e+01   -9.1324399e-03    9.0145158e-01    4.1625793e-07   -2.4618021e-07    1.2944058e-04    5.4163947e-11    2.3878377e+02
   6.1107383e+01   -9.1499604e-03    9.0196396e-01   -2.0970610e-06   -2.4802696e-07    1.2964913e-04   -2.7287998e-10    2.3800890e+02
   6.1323400e+01   -9.1062458e-03    9.0235090e-01   -5.1827510e-06   -2.4856522e-07    1.2987494e-04   -6.7442912e-10    2.3750540e+02
   6.1496214e+01   -9.1903409e-03    9.0212048e-01   -8.1861473e-06   -2.5225649e-07    1.2997841e-04   -1.0652906e-09    2.3150689e+02
   6.1712231e+01   -9.1569958e-03    9.0267391e-01   -1.0307887e-05   -2.5309254e-07    1.3022998e-04   -1.3414436e-09    2.3063719e+02
   6.1885044e+01   -9.1822204e-03    9.0235853e-01   -1.0098231e-05   -2.5520341e-07    1.3032331e-04   -1.3142002e-09    2.2976476e+02
   6.2023295e+01   -9.1749640e-03    9.0129725e-01   -1.2059064e-05   -2.5613695e-07    1.3028097e-04   -1.5694181e-09    2.2929506e+02
   6.2196109e+01   -9.1806098e-03    9.0037613e-01   -1.4090843e-05   -2.5771940e-07    1.3028654e-04   -1.8338821e-09    2.2822263e+02
   6.2412126e+01   -9.1649004e-03    8.9989731e-01   -1.5423329e-05   -2.5906402e-07    1.3039136e-04   -2.0073565e-09    2.2708895e+02
   6.2584939e+01   -9.1339237e-03    8.9922365e-01   -1.7794160e-05   -2.5962126e-07    1.3043379e-04   -2.3159766e-09    2.2644368e+02
   6.2800956e+01   -8.9799689e-03    8.9883971e-01   -2.0450323e-05   -2.5701304e-07    1.3055386e-04   -2.6617633e-09    2.2570086e+02
   6.2973770e+01   -8.9365857e-03    8.9770283e-01   -2.2548106e-05   -2.5718458e-07    1.3052930e-04   -2.9348573e-09    2.2462666e+02
   6.3112021e+01   -8.8631604e-03    8.9669959e-01   -2.4277861e-05   -2.5619930e-07    1.3049630e-04   -3.1600420e-09    2.2403178e+02
   6.3284834e+01   -8.7877577e-03    8.9582606e-01   -2.6192986e-05   -2.5542090e-07    1.3051028e-04   -3.4093686e-09    2.2306932e+02
   6.3423085e+01   -8.7849992e-03    8.9516891e-01   -2.7808171e-05   -2.5646910e-07    1.3052829e-04   -3.6196528e-09    2.2214616e+02
   6.3595899e+01   -8.8431829e-03    8.9481902e-01   -3.0031779e-05   -2.5959032e-07    1.3061957e-04   -3.9091517e-09    2.2145096e+02
   6.3734150e+01   -8.8304835e-03    8.9474178e-01   -3.1583228e-05   -2.6035967e-07    1.3072246e-04   -4.1111435e-09    2.2066346e+02
   6.3844750e+01   -8.8513764e-03    8.9463581e-01   -3.3577604e-05   -2.6189761e-07    1.3079917e-04   -4.3707906e-09    2.2026131e+02
   6.3983001e+01   -8.8720694e-03    8.9423836e-01   -3.5555231e-05   -2.6366903e-07    1.3085654e-04   -4.6282686e-09    2.2002088e+02
   6.4155815e+01   -8.8715754e-03    8.9370781e-01   -3.8418630e-05   -2.6510417e-07    1.3092293e-04   -5.0010544e-09    2.1481465e+02
   6.4294066e+01   -8.8460889e-03    8.9408819e-01   -4.0199503e-05   -2.6550652e-07    1.3109497e-04   -5.2329339e-09    2.1464064e+02
   6.4466879e+01   -8.8049891e-03    8.9393648e-01   -4.2735936e-05   -2.6572630e-07    1.3121853e-04   -5.5631854e-09    2.1383645e+02
   6.4605130e+01   -8.8110633e-03    8.9329112e-01   -4.2239750e-05   -2.6707745e-07    1.3124081e-04   -5.4986492e-09    2.1317694e+02
   6.4777944e+01   -8.7889964e-03    8.9247407e-01   -4.4747118e-05   -2.6786966e-07    1.3126714e-04   -5.8251099e-09    2.1248976e+02
   6.4916195e+01   -8.7647388e-03    8.9165624e-01   -4.6601042e-05   -2.6830074e-07    1.3126442e-04   -6.0665037e-09    2.1189498e+02
   6.5089008e+01   -8.7318581e-03    8.9081022e-01   -4.8796760e-05   -2.6875592e-07    1.3128693e-04   -6.3524025e-09    2.1104885e+02
   6.5305025e+01   -8.7108259e-03    8.9013603e-01   -4.7793485e-05   -2.6994072e-07    1.3137187e-04   -6.2218510e-09    2.1040570e+02
   6.5477839e+01   -8.6432303e-03    8.8941849e-01   -5.0002971e-05   -2.6930791e-07    1.3141437e-04   -6.5095467e-09    2.0988261e+02
   6.5616090e+01   -8.5976942e-03    8.8858088e-01   -5.1664942e-05   -2.6905596e-07    1.3140949e-04   -6.7259503e-09    2.0911394e+02
   6.5788903e+01   -8.5194868e-03    8.8750068e-01   -5.3541435e-05   -2.6806108e-07    1.3139848e-04   -6.9702644e-09    2.0856547e+02
   6.5927154e+01   -8.4474743e-03    8.8650872e-01   -5.4971686e-05   -2.6695052e-07    1.3137103e-04   -7.1564975e-09    2.0790020e+02
   6.6099968e+01   -8.3676974e-03    8.8559949e-01   -5.6795300e-05   -2.6586650e-07    1.3138581e-04   -7.3939312e-09    2.0694959e+02
   6.6315985e+01   -8.2813299e-03    8.8472562e-01   -5.9926941e-05   -2.6490650e-07    1.3144306e-04   -7.8016378e-09    2.0607957e+02
   6.6488798e+01   -8.3210637e-03    8.8460568e-01   -6.1741005e-05   -2.6761993e-07    1.3157586e-04   -8.0378239e-09    2.0543161e+02
   6.6704815e+01   -8.3682690e-03    8.8446948e-01   -6.4763364e-05   -2.7096397e-07    1.3174554e-04   -8.4313350e-09    2.0488311e+02
   6.6877629e+01   -8.3887622e-03    8.8337752e-01   -6.7432116e-05   -2.7309572e-07    1.3173469e-04   -8.7787748e-09    2.0038656e+02
   6.7015880e+01   -8.3584265e-03    8.8288278e-01   -6.9036862e-05   -2.7328412e-07    1.3178276e-04   -8.9876835e-09    2.0018178e+02
   6.7188693e+01   -8.3588436e-03    8.8203140e-01   -6.9524791e-05   -2.7477331e-07    1.3180824e-04   -9.0511746e-09    1.9920092e+02
   6.7326944e+01   -8.3386226e-03    8.8110259e-01   -7.0967755e-05   -2.7529158e-07    1.3179214e-04   -9.2390243e-09    1.9888565e+02
   6.7499758e+01   -8.3286997e-03    8.8019597e-01   -7.1372421e-05   -2.7644369e-07    1.3180988e-04   -9.2916832e-09    1.9829636e+02
   6.7638009e+01   -8.3151325e-03    8.7946287e-01   -7.2429335e-05   -2.7717908e-07    1.3182326e-04   -9.4292718e-09    1.9775045e+02
   6.7810822e+01   -8.2790328e-03    8.7865560e-01   -7.4837266e-05   -2.7745661e-07    1.3185630e-04   -9.7427228e-09    1.9686208e+02
   6.8026839e+01   -8.1488554e-03    8.7790293e-01   -7.7546114e-05   -2.7492342e-07    1.3193631e-04   -1.0095308e-08    1.9633665e+02
   6.8199653e+01   -8.0575481e-03    8.7691668e-01   -7.9380272e-05   -2.7329680e-07    1.3194320e-04   -1.0334053e-08    1.9585171e+02
   6.8415670e+01   -8.0370262e-03    8.7730245e-01   -8.1765315e-05   -2.7442426e-07    1.3219797e-04   -1.0644667e-08    1.9512368e+02
   6.8685691e+01   -8.0044288e-03    8.7715368e-01   -8.4029858e-05   -2.7559140e-07    1.3242359e-04   -1.0939746e-08    1.9368305e+02
   6.9023218e+01   -7.9244296e-03    8.7460127e-01   -8.7111754e-05   -2.7567640e-07    1.3234665e-04   -1.1341030e-08    1.9240585e+02
   6.9293239e+01   -7.9112457e-03    8.6988888e-01   -9.0756660e-05   -2.7749727e-07    1.3187583e-04   -1.1815058e-08    1.9108419e+02
   6.9630765e+01   -7.8783598e-03    8.6964132e-01   -9.5174880e-05   -2.7920500e-07    1.3214747e-04   -1.2390049e-08    1.8724067e+02
   6.9900787e+01   -7.8650489e-03    8.6780348e-01   -9.8187882e-05   -2.8103465e-07    1.3211623e-04   -1.2782047e-08    1.8599047e+02
   7.0238313e+01   -7.7980827e-03    8.6668773e-01   -1.0250366e-04   -2.8151107e-07    1.3225812e-04   -1.3343579e-08    1.8499529e+02
   7.0508334e+01   -7.7752590e-03    8.6283567e-01   -1.0525453e-04   -2.8298847e-07    1.3191738e-04   -1.3701078e-08    1.8367916e+02
   7.0845861e+01   -7.6299691e-03    8.6286920e-01   -1.0932574e-04   -2.8054347e-07    1.3223733e-04   -1.4230774e-08    1.8324879e+02
   7.1115882e+01   -7.5623606e-03    8.6019892e-01   -1.1186459e-04   -2.8032515e-07    1.3207964e-04   -1.4560873e-08    1.8204628e+02
   7.1453409e+01   -7.4619798e-03    8.5842293e-01   -1.1561159e-04   -2.7941612e-07    1.3212257e-04   -1.5048131e-08    1.8087149e+02
   7.1723430e+01   -7.5134720e-03    8.5451158e-01   -1.1913328e-04   -2.8362181e-07    1.3177079e-04   -1.5505745e-08    1.7962629e+02
   7.2060956e+01   -7.4740136e-03    8.5509769e-01   -1.2457984e-04   -2.8498618e-07    1.3218024e-04   -1.6214165e-08    1.7920384e+02
   7.2330978e+01   -7.4451718e-03    8.5302227e-01   -1.2513438e-04   -2.8617707e-07    1.3211555e-04   -1.6285887e-08    1.7523254e+02
   7.2668504e+01   -7.4053602e-03    8.5188351e-01   -1.3037908e-04   -2.8750997e-07    1.3226047e-04   -1.6967840e-08    1.7419864e+02
   7.2938525e+01   -7.3566966e-03    8.4876569e-01   -1.3386605e-04   -2.8790924e-07    1.3203329e-04   -1.7420983e-08    1.7326158e+02
   7.3276052e+01   -7.2801408e-03    8.4689612e-01   -1.3760565e-04   -2.8775987e-07    1.3206519e-04   -1.7906903e-08    1.7240142e+02
   7.3546073e+01   -7.2285092e-03    8.4403499e-01   -1.4044835e-04   -2.8799233e-07    1.3187704e-04   -1.8276072e-08    1.7151145e+02
   7.3883600e+01   -7.1296202e-03    8.4235805e-01   -1.4400630e-04   -2.8687016e-07    1.3193929e-04   -1.8738197e-08    1.7085401e+02
   7.4153621e+01   -7.0667377e-03    8.3942816e-01   -1.4756383e-04   -2.8658721e-07    1.3173970e-04   -1.9200267e-08    1.6977375e+02
   7.4491147e+01   -7.0475574e-03    8.3798986e-01   -1.5126736e-04   -2.8862560e-07    1.3183975e-04   -1.9681179e-08    1.6885079e+02
   7.4761169e+01   -7.0237201e-03    8.3557182e-01   -1.5358010e-04   -2.8990755e-07    1.3172030e-04   -1.9981157e-08    1.6546965e+02
   7.5098695e+01   -6.9883229e-03    8.3467019e-01   -1.5583739e-04   -2.9127049e-07    1.3190667e-04   -2.0273810e-08    1.6488295e+02
   7.5368716e+01   -6.9529197e-03    8.3196395e-01   -1.5913762e-04   -2.9205625e-07    1.3174217e-04   -2.0702224e-08    1.6394001e+02
   7.5706243e+01   -6.8836207e-03    8.3010516e-01   -1.6321325e-04   -2.9195627e-07    1.3177808e-04   -2.1231325e-08    1.6310530e+02
   7.5976264e+01   -6.8490324e-03    8.2703379e-01   -1.6603155e-04   -2.9273912e-07    1.3155454e-04   -2.1596895e-08    1.6243047e+02
   7.6313791e+01   -6.7757752e-03    8.2507074e-01   -1.6986017e-04   -2.9240296e-07    1.3157349e-04   -2.2093644e-08    1.6170845e+02
   7.6583812e+01   -6.7405431e-03    8.2207803e-01   -1.7278775e-04   -2.9311684e-07    1.3136093e-04   -2.2473269e-08    1.6101247e+02
   7.6921339e+01   -6.6385186e-03    8.2004367e-01   -1.7686906e-04   -2.9144833e-07    1.3136834e-04   -2.3002705e-08    1.5995075e+02
   7.7191360e+01   -6.6119298e-03    8.1760256e-01   -1.8040475e-04   -2.9249625e-07    1.3124328e-04   -2.3461271e-08    1.5923939e+02
   7.7528886e+01   -6.5706761e-03    8.1582290e-01   -1.8481353e-04   -2.9343656e-07    1.3129162e-04   -2.4033121e-08    1.5641398e+02
   7.7798908e+01   -6.5442627e-03    8.1342633e-01   -1.8788171e-04   -2.9447263e-07    1.3117349e-04   -2.4430775e-08    1.5558193e+02
   7.8136434e+01   -6.4766570e-03    8.1237144e-01   -1.9233857e-04   -2.9418451e-07    1.3134097e-04   -2.5009119e-08    1.5499242e+02
   7.8533981e+01   -6.4216325e-03    8.1076290e-01   -1.9606712e-04   -2.9491882e-07    1.3148120e-04   -2.5492836e-08    1.5401865e+02
   7.8852019e+01   -6.3697629e-03    8.0429828e-01   -1.9981766e-04   -2.9511408e-07    1.3074632e-04   -2.5977972e-08    1.5292702e+02
   7.9249566e+01   -6.3035994e-03    8.0293545e-01   -2.0423311e-04   -2.9525514e-07    1.3092347e-04   -2.6550294e-08    1.5222447e+02
   7.9567604e+01   -6.2332858e-03    7.9736317e-01   -2.0754315e-04   -2.9451102e-07    1.3032970e-04   -2.6978144e-08    1.5132937e+02
   7.9965151e+01   -6.1805135e-03    7.9720649e-01   -2.1115963e-04   -2.9519406e-07    1.3070438e-04   -2.7446497e-08    1.5081381e+02
   8.0283189e+01   -6.1634981e-03    7.9221711e-01   -2.1497835e-04   -2.9692737e-07    1.3020245e-04   -2.7940279e-08    1.4795736e+02
   8.0680736e+01   -6.1114710e-03    7.9195366e-01   -2.1894238e-04   -2.9759461e-07    1.3056101e-04   -2.8453625e-08    1.4726256e+02
   8.0998774e+01   -6.0526637e-03    7.8654161e-01   -2.2200035e-04   -2.9725575e-07    1.2998573e-04   -2.8848327e-08    1.4617304e+02
   8.1396321e+01   -5.9841622e-03    7.8554822e-01   -2.2596744e-04   -2.9702826e-07    1.3022383e-04   -2.9361842e-08    1.4582417e+02
   8.1714359e+01   -5.9228230e-03    7.7991235e-01   -2.2907205e-04   -2.9647789e-07    1.2960668e-04   -2.9762346e-08    1.4485559e+02
   8.2111906e+01   -5.8444393e-03    7.7881542e-01   -2.3477832e-04   -2.9564510e-07    1.2982654e-04   -3.0501542e-08    1.4418248e+02
   8.2429943e+01   -5.7611470e-03    7.7356157e-01   -2.3775426e-04   -2.9388029e-07    1.2926818e-04   -3.0885111e-08    1.4317106e+02
   8.2827491e+01   -5.7364016e-03    7.7285729e-01   -2.4186877e-04   -2.9567973e-07    1.2955316e-04   -3.1417194e-08    1.4113438e+02
   8.3145528e+01   -5.7158311e-03    7.6796269e-01   -2.4522419e-04   -2.9707117e-07    1.2905101e-04   -3.1849883e-08    1.4023560e+02
   8.3543076e+01   -5.6648996e-03    7.6684925e-01   -2.5057359e-04   -2.9747483e-07    1.2926727e-04   -3.2542171e-08    1.3976143e+02
   8.3861113e+01   -5.6262870e-03    7.6149316e-01   -2.5381000e-04   -2.9788077e-07    1.2868269e-04   -3.2959160e-08    1.3882056e+02
   8.4258660e+01   -5.5578472e-03    7.6026895e-01   -2.5827464e-04   -2.9727423e-07    1.2887879e-04   -3.3536244e-08    1.3836564e+02
   8.4576698e+01   -5.5221141e-03    7.5487331e-01   -2.6198131e-04   -2.9777012e-07    1.2828209e-04   -3.4014016e-08    1.3767724e+02
   8.4974245e+01   -5.4464456e-03    7.5349868e-01   -2.6661346e-04   -2.9667086e-07    1.2845092e-04   -3.4612489e-08    1.3696183e+02
   8.5292283e+01   -5.4180405e-03    7.4856014e-01   -2.7169032e-04   -2.9750449e-07    1.2792700e-04   -3.5267898e-08    1.3620446e+02
   8.5689830e+01   -5.3733191e-03    7.4730977e-01   -2.7383556e-04   -2.9801225e-07    1.2811560e-04   -3.5543304e-08    1.3429858e+02
   8.6007868e+01   -5.3366498e-03    7.4232931e-01   -2.7706351e-04   -2.9834201e-07    1.2757970e-04   -3.5958515e-08    1.3362935e+02
   8.6405415e+01   -5.2796182e-03    7.4083053e-01   -2.8206944e-04   -2.9808625e-07    1.2772373e-04   -3.6604961e-08    1.3300195e+02
   8.6723453e+01   -5.2423055e-03    7.3565163e-01   -2.8602052e-04   -2.9831698e-07    1.2714819e-04   -3.7113812e-08    1.3236531e+02
   8.7121000e+01   -5.1644867e-03    7.3395458e-01   -2.9111050e-04   -2.9677662e-07    1.2725523e-04   -3.7770774e-08    1.3193837e+02
   8.7439038e+01   -5.1112464e-03    7.2875570e-01   -2.9492441e-04   -2.9601091e-07    1.2667014e-04   -3.8261499e-08    1.3109895e+02
   8.7836585e+01   -5.0389516e-03    7.2703345e-01   -3.0005910e-04   -2.9466080e-07    1.2676994e-04   -3.8923943e-08    1.3067127e+02
   8.8154623e+01   -5.0160339e-03    7.2321878e-01   -3.0402854e-04   -2.9558674e-07    1.2642186e-04   -3.9435048e-08    1.2882752e+02
   8.8552170e+01   -4.9821589e-03    7.2071142e-01   -3.0592935e-04   -2.9641388e-07    1.2638117e-04   -3.9677362e-08    1.2835154e+02
   8.8870208e+01   -4.9452745e-03    7.1633584e-01   -3.0981040e-04   -2.9646925e-07    1.2592998e-04   -4.0176679e-08    1.2785816e+02
   8.9267755e+01   -4.8982319e-03    7.1349553e-01   -3.1283984e-04   -2.9644082e-07    1.2582660e-04   -4.0565164e-08    1.2716492e+02
   8.9585792e+01   -4.8543421e-03    7.0926555e-01   -3.1667976e-04   -2.9600513e-07    1.2539531e-04   -4.1058885e-08    1.2671852e+02
   8.9983340e+01   -4.7946962e-03    7.0656078e-01   -3.2132640e-04   -2.9511596e-07    1.2531126e-04   -4.1656700e-08    1.2628901e+02
   9.0301377e+01   -4.7442798e-03    7.0235450e-01   -3.2529272e-04   -2.9419559e-07    1.2487867e-04   -4.2166541e-08    1.2564545e+02
   9.0698924e+01   -4.7077185e-03    6.9985155e-01   -3.2970882e-04   -2.9464258e-07    1.2482630e-04   -4.2734150e-08    1.2512876e+02
   9.1016962e+01   -4.6642057e-03    6.9580825e-01   -3.3315385e-04   -2.9407671e-07    1.2441729e-04   -4.3176113e-08    1.2356964e+02
   9.1414509e+01   -4.6090740e-03    6.9419556e-01   -3.3752460e-04   -2.9327167e-07    1.2452175e-04   -4.3738224e-08    1.2317664e+02
   9.1732547e+01   -4.5786986e-03    6.8897044e-01   -3.4023640e-04   -2.9346733e-07    1.2389452e-04   -4.4084575e-08    1.2254372e+02
   9.2130094e+01   -4.5228974e-03    6.8661509e-01   -3.4571391e-04   -2.9252389e-07    1.2386073e-04   -4.4789474e-08    1.2207934e+02
   9.2448132e+01   -4.4649811e-03    6.8134820e-01   -3.4938807e-04   -2.9086292e-07    1.2321849e-04   -4.5260182e-08    1.2153102e+02
   9.2845679e+01   -4.4059719e-03    6.7925744e-01   -3.5398800e-04   -2.8959510e-07    1.2322760e-04   -4.5851013e-08    1.2132212e+02
   9.3163717e+01   -4.3609602e-03    6.7429442e-01   -3.5736750e-04   -2.8868216e-07    1.2263333e-04   -4.6283281e-08    1.2062634e+02
   9.3561264e+01   -4.3136997e-03    6.7269438e-01   -3.6293007e-04   -2.8808759e-07    1.2272759e-04   -4.6998480e-08    1.2029266e+02
   9.3879302e+01   -4.2831559e-03    6.6789011e-01   -3.6693953e-04   -2.8806569e-07    1.2215576e-04   -4.7512084e-08    1.1880380e+02
   9.4276849e+01   -4.2381615e-03    6.6594729e-01   -3.7180130e-04   -2.8753922e-07    1.2218339e-04   -4.8136175e-08    1.1851406e+02
   9.4594887e+01   -4.2012063e-03    6.6109013e-01   -3.7557666e-04   -2.8701852e-07    1.2159495e-04   -4.8619199e-08    1.1798911e+02
   9.4992434e+01   -4.1580893e-03    6.5901348e-01   -3.7833672e-04   -2.8653301e-07    1.2159316e-04   -4.8970905e-08    1.1754789e+02
   9.5310472e+01   -4.1042203e-03    6.5406791e-01   -3.8184611e-04   -2.8476788e-07    1.2098112e-04   -4.9419228e-08    1.1706045e+02
   9.5708019e+01   -4.0491361e-03    6.5183954e-01   -3.8623958e-04   -2.8334966e-07    1.2094611e-04   -4.9981966e-08    1.1687896e+02
   9.6026056e+01   -4.0154738e-03    6.4703246e-01   -3.8961477e-04   -2.8290549e-07    1.2035239e-04   -5.0412612e-08    1.1628069e+02
   9.6423604e+01   -3.9700312e-03    6.4512991e-01   -3.9455348e-04   -2.8206896e-07    1.2037310e-04   -5.1045591e-08    1.1599662e+02
   9.6741641e+01   -3.9503132e-03    6.4043950e-01   -3.9784670e-04   -2.8255465e-07    1.1979421e-04   -5.1465424e-08    1.1464385e+02
   9.7139189e+01   -3.9052825e-03    6.3825605e-01   -4.0231811e-04   -2.8166674e-07    1.1975752e-04   -5.2037653e-08    1.1439926e+02
   9.7457226e+01   -3.8653847e-03    6.3355349e-01   -4.0585775e-04   -2.8063969e-07    1.1916899e-04   -5.2489079e-08    1.1395438e+02
   9.7854773e+01   -3.8204986e-03    6.3127581e-01   -4.1022828e-04   -2.7966799e-07    1.1910893e-04   -5.3047887e-08    1.1354507e+02
   9.8172811e+01   -3.7729536e-03    6.2657341e-01   -4.1357818e-04   -2.7799774e-07    1.1851289e-04   -5.3474508e-08    1.1313798e+02
   9.8570358e+01   -3.7244107e-03    6.2427422e-01   -4.1775306e-04   -2.7665561e-07    1.1844299e-04   -5.4007620e-08    1.1298059e+02
   9.8888396e+01   -3.6880190e-03    6.1958414e-01   -4.2152969e-04   -2.7572606e-07    1.1784171e-04   -5.4489091e-08    1.1251747e+02
   9.9285943e+01   -3.6285600e-03    6.1733185e-01   -4.2534320e-04   -2.7346315e-07    1.1777509e-04   -5.4975176e-08    1.1221426e+02
   9.9603981e+01   -3.6122677e-03    6.1289934e-01   -4.2838651e-04   -2.7397581e-07    1.1721552e-04   -5.5361609e-08    1.1103983e+02
   1.0000153e+02   -3.5808287e-03    6.1063497e-01   -4.3315288e-04   -2.7374832e-07    1.1714090e-04   -5.5970528e-08    1.1085310e+02
   1.0031957e+02   -3.5473441e-03    6.0616003e-01   -4.3656470e-04   -2.7290035e-07    1.1656592e-04   -5.6404382e-08    1.1052879e+02
   1.0071711e+02   -3.5093480e-03    6.0382407e-01   -4.4051293e-04   -2.7209381e-07    1.1647159e-04   -5.6907280e-08    1.1006050e+02
   1.0103515e+02   -3.4750710e-03    5.9930238e-01   -4.4380919e-04   -2.7111502e-07    1.1587992e-04   -5.7325903e-08    1.0980001e+02
   1.0143270e+02   -3.4312848e-03    5.9778474e-01   -4.4778121e-04   -2.6977017e-07    1.1593897e-04   -5.7832300e-08    1.0958373e+02
   1.0186730e+02   -3.3888095e-03    5.9402009e-01   -4.5172317e-04   -2.6866774e-07    1.1559068e-04   -5.8333015e-08    1.0900538e+02
   1.0221497e+02   -3.3487478e-03    5.8784879e-01   -4.5572869e-04   -2.6726448e-07    1.1469019e-04   -5.8841105e-08    1.0867710e+02
   1.0243227e+02   -3.3620984e-03    5.8214074e-01   -4.6123305e-04   -2.6944571e-07    1.1376132e-04   -5.9544681e-08    1.0874786e+02
   1.0260611e+02   -3.3578081e-03    5.7917751e-01   -4.6346487e-04   -2.6999305e-07    1.1333024e-04   -5.9827760e-08    1.0816048e+02
   1.0274518e+02   -3.3515405e-03    5.7747504e-01   -4.6504380e-04   -2.7020039e-07    1.1311583e-04   -6.0028208e-08    1.0847586e+02
   1.0291902e+02   -3.3394886e-03    5.7604831e-01   -4.6699302e-04   -2.7011256e-07    1.1298483e-04   -6.0276306e-08    1.0858836e+02
   1.0313632e+02   -3.3209825e-03    5.7520183e-01   -4.6937316e-04   -2.6971223e-07    1.1300412e-04   -6.0579445e-08    1.0838176e+02
   1.0331016e+02   -3.3044495e-03    5.7493585e-01   -4.7142621e-04   -2.6924253e-07    1.1309998e-04   -6.0841048e-08    1.0807335e+02
   1.0352746e+02   -3.2839419e-03    5.7517342e-01   -4.7385751e-04   -2.6865620e-07    1.1333161e-04   -6.1150260e-08    1.0760153e+02
   1.0379909e+02   -3.2561899e-03    5.7513120e-01   -4.7701861e-04   -2.6773162e-07    1.1355421e-04   -6.1552029e-08    1.0691621e+02
   1.0401638e+02   -3.2339452e-03    5.7433532e-01   -4.7956491e-04   -2.6697332e-07    1.1358172e-04   -6.1875557e-08    1.0668541e+02
   1.0419022e+02   -3.2157000e-03    5.7316205e-01   -4.8156499e-04   -2.6631914e-07    1.1349716e-04   -6.2129550e-08    1.0657801e+02
   1.0440752e+02   -3.1953476e-03    5.7104238e-01   -4.8414119e-04   -2.6569109e-07    1.1326091e-04   -6.2456790e-08    1.0643767e+02
   1.0458136e+02   -3.1783620e-03    5.6885285e-01   -4.8610235e-04   -2.6511989e-07    1.1297288e-04   -6.2705742e-08    1.0640039e+02
   1.0479866e+02   -3.1579316e-03    5.6592480e-01   -4.8856562e-04   -2.6445956e-07    1.1257317e-04   -6.3018479e-08    1.0625650e+02
   1.0507029e+02   -3.1316766e-03    5.6218808e-01   -4.9165994e-04   -2.6355526e-07    1.1205563e-04   -6.3411229e-08    1.0628295e+02
   1.0528758e+02   -3.1064646e-03    5.5937614e-01   -4.9432194e-04   -2.6246085e-07    1.1167493e-04   -6.3749455e-08    1.0620430e+02
   1.0546142e+02   -3.0887249e-03    5.5724899e-01   -4.9621630e-04   -2.6177961e-07    1.1139360e-04   -6.3989648e-08    1.0622891e+02
   1.0567872e+02   -3.0678446e-03    5.5494452e-01   -4.9867088e-04   -2.6102390e-07    1.1111116e-04   -6.4300996e-08    1.0614309e+02
   1.0585256e+02   -3.0521614e-03    5.5325992e-01   -5.0055108e-04   -2.6049675e-07    1.1091608e-04   -6.4539296e-08    1.0531424e+02
   1.0606986e+02   -3.0328771e-03    5.5140315e-01   -5.0307843e-04   -2.5985282e-07    1.1072084e-04   -6.4859921e-08    1.0520567e+02
   1.0624370e+02   -3.0183870e-03    5.5002129e-01   -5.0496154e-04   -2.5940936e-07    1.1058469e-04   -6.5098514e-08    1.0510109e+02
   1.0646100e+02   -3.0011271e-03    5.4848138e-01   -5.0740611e-04   -2.5891695e-07    1.1045104e-04   -6.5408357e-08    1.0494207e+02
   1.0663484e+02   -2.9861673e-03    5.4717987e-01   -5.0938017e-04   -2.5841526e-07    1.1032940e-04   -6.5658550e-08    1.0479209e+02
   1.0685214e+02   -2.9658744e-03    5.4556254e-01   -5.1174823e-04   -2.5763798e-07    1.1017818e-04   -6.5958373e-08    1.0448973e+02
   1.0702598e+02   -2.9497488e-03    5.4413441e-01   -5.1361700e-04   -2.5701614e-07    1.1002934e-04   -6.6194887e-08    1.0438635e+02
   1.0724328e+02   -2.9267071e-03    5.4228329e-01   -5.1606137e-04   -2.5597358e-07    1.0982871e-04   -6.6504446e-08    1.0431814e+02
   1.0741712e+02   -2.9105933e-03    5.4063441e-01   -5.1789318e-04   -2.5533225e-07    1.0963332e-04   -6.6736103e-08    1.0420590e+02
   1.0763441e+02   -2.8915660e-03    5.3852703e-01   -5.2030034e-04   -2.5461618e-07    1.0937832e-04   -6.7040694e-08    1.0417083e+02
   1.0780825e+02   -2.8776031e-03    5.3673615e-01   -5.2211929e-04   -2.5414521e-07    1.0915199e-04   -6.7270609e-08    1.0410625e+02
   1.0802555e+02   -2.8583031e-03    5.3454288e-01   -5.2441869e-04   -2.5338178e-07    1.0887686e-04   -6.7561234e-08    1.0390446e+02
   1.0819939e+02   -2.8438038e-03    5.3275426e-01   -5.2624927e-04   -2.5284592e-07    1.0864891e-04   -6.7792565e-08    1.0393117e+02
   1.0841669e+02   -2.8307279e-03    5.3061469e-01   -5.2865403e-04   -2.5261532e-07    1.0838221e-04   -6.8096666e-08    1.0381918e+02
   1.0859053e+02   -2.8115318e-03    5.2898929e-01   -5.3028133e-04   -2.5164233e-07    1.0818542e-04   -6.8301706e-08    1.0374967e+02
   1.0880783e+02   -2.7890068e-03    5.2708858e-01   -5.3262751e-04   -2.5054338e-07    1.0796503e-04   -6.8598197e-08    1.0372060e+02
   1.0907945e+02   -2.7631211e-03    5.2476469e-01   -5.3570610e-04   -2.4935260e-07    1.0769827e-04   -6.8987472e-08    1.0279631e+02
   1.0929675e+02   -2.7444814e-03    5.2282311e-01   -5.3791499e-04   -2.4857225e-07    1.0746661e-04   -6.9266127e-08    1.0271487e+02
   1.0947059e+02   -2.7312890e-03    5.2129269e-01   -5.3969202e-04   -2.4809505e-07    1.0728505e-04   -6.9490301e-08    1.0265416e+02
   1.0968789e+02   -2.7135877e-03    5.1939745e-01   -5.4187438e-04   -2.4737721e-07    1.0706037e-04   -6.9765390e-08    1.0260416e+02
   1.0986173e+02   -2.6993770e-03    5.1780337e-01   -5.4367317e-04   -2.4678984e-07    1.0686365e-04   -6.9992230e-08    1.0252866e+02
   1.1007903e+02   -2.6816227e-03    5.1599064e-01   -5.4590197e-04   -2.4604482e-07    1.0665364e-04   -7.0273294e-08    1.0235520e+02
   1.1025287e+02   -2.6645408e-03    5.1423857e-01   -5.4760239e-04   -2.4517555e-07    1.0642223e-04   -7.0487356e-08    1.0215764e+02
   1.1047017e+02   -2.6444013e-03    5.1222348e-01   -5.4992771e-04   -2.4418748e-07    1.0616780e-04   -7.0780583e-08    1.0213633e+02
   1.1064401e+02   -2.6293630e-03    5.1057117e-01   -5.5173695e-04   -2.4348683e-07    1.0595500e-04   -7.1008597e-08    1.0213504e+02
   1.1086131e+02   -2.6119806e-03    5.0861888e-01   -5.5403983e-04   -2.4273050e-07    1.0571113e-04   -7.1298902e-08    1.0204734e+02
   1.1113293e+02   -2.5903089e-03    5.0622245e-01   -5.5703522e-04   -2.4177340e-07    1.0541346e-04   -7.1676646e-08    1.0194648e+02
   1.1135023e+02   -2.5729562e-03    5.0424283e-01   -5.5928017e-04   -2.4099320e-07    1.0516087e-04   -7.1959323e-08    1.0175332e+02
   1.1152407e+02   -2.5597009e-03    5.0266978e-01   -5.6107624e-04   -2.4041969e-07    1.0496012e-04   -7.2185449e-08    1.0176038e+02
   1.1174137e+02   -2.5462485e-03    5.0076735e-01   -5.6332129e-04   -2.3998589e-07    1.0472120e-04   -7.2468014e-08    1.0166584e+02
   1.1191521e+02   -2.5283124e-03    4.9928384e-01   -5.6489734e-04   -2.3895379e-07    1.0453710e-04   -7.2665721e-08    1.0160435e+02
   1.1213251e+02   -2.5083603e-03    4.9746019e-01   -5.6708629e-04   -2.3788372e-07    1.0431225e-04   -7.2941035e-08    1.0158028e+02
   1.1240413e+02   -2.4856693e-03    4.9514069e-01   -5.6992306e-04   -2.3674066e-07    1.0402085e-04   -7.3297957e-08    1.0071343e+02
   1.1262143e+02   -2.4686359e-03    4.9319102e-01   -5.7217584e-04   -2.3591982e-07    1.0376662e-04   -7.3581337e-08    1.0070634e+02
   1.1279527e+02   -2.4545791e-03    4.9158157e-01   -5.7390216e-04   -2.3521359e-07    1.0355178e-04   -7.3798211e-08    1.0064594e+02
   1.1301257e+02   -2.4391319e-03    4.8969470e-01   -5.7597118e-04   -2.3452343e-07    1.0330819e-04   -7.4057830e-08    1.0060128e+02
   1.1328419e+02   -2.4173171e-03    4.8734297e-01   -5.7870473e-04   -2.3340305e-07    1.0300313e-04   -7.4401177e-08    1.0051646e+02
   1.1350149e+02   -2.4003523e-03    4.8552105e-01   -5.8090441e-04   -2.3254090e-07    1.0277037e-04   -7.4677581e-08    1.0037601e+02
   1.1367533e+02   -2.3844712e-03    4.8379748e-01   -5.8266689e-04   -2.3161851e-07    1.0252676e-04   -7.4898873e-08    1.0019432e+02
   1.1389263e+02   -2.3632235e-03    4.8180150e-01   -5.8494444e-04   -2.3031683e-07    1.0225443e-04   -7.5184953e-08    1.0019583e+02
   1.1406647e+02   -2.3461310e-03    4.8018464e-01   -5.8669882e-04   -2.2925592e-07    1.0203132e-04   -7.5405124e-08    1.0021457e+02
   1.1428377e+02   -2.3310372e-03    4.7828823e-01   -5.8892960e-04   -2.2853104e-07    1.0177760e-04   -7.5685186e-08    1.0015603e+02
   1.1455539e+02   -2.3093768e-03    4.7615599e-01   -5.9163695e-04   -2.2733492e-07    1.0150937e-04   -7.6024832e-08    1.0005496e+02
   1.1477269e+02   -2.2931204e-03    4.7411969e-01   -5.9382422e-04   -2.2647075e-07    1.0122280e-04   -7.6299122e-08    1.0001312e+02
   1.1504431e+02   -2.2710436e-03    4.7175301e-01   -5.9668139e-04   -2.2520085e-07    1.0090073e-04   -7.6657523e-08    9.9871803e+01
   1.1526161e+02   -2.2576188e-03    4.6988734e-01   -5.9889703e-04   -2.2459321e-07    1.0064766e-04   -7.6935289e-08    9.9812211e+01
   1.1543545e+02   -2.2451495e-03    4.6842697e-01   -6.0081990e-04   -2.2392767e-07    1.0045111e-04   -7.7176774e-08    9.9771168e+01
   1.1565275e+02   -2.2311618e-03    4.6658915e-01   -6.0309588e-04   -2.2324537e-07    1.0020148e-04   -7.7462204e-08    9.9775302e+01
   1.1582659e+02   -2.2203011e-03    4.6506451e-01   -6.0500542e-04   -2.2272564e-07    9.9989180e-05   -7.7701951e-08    9.9713268e+01
   1.1604389e+02   -2.2056880e-03    4.6328678e-01   -6.0710647e-04   -2.2196249e-07    9.9750063e-05   -7.7964883e-08    9.8967202e+01
   1.1631551e+02   -2.1862795e-03    4.6094974e-01   -6.1003400e-04   -2.2087879e-07    9.9424502e-05   -7.8332055e-08    9.8900839e+01
   1.1653281e+02   -2.1728653e-03    4.5922496e-01   -6.1181784e-04   -2.2021414e-07    9.9193994e-05   -7.8554194e-08    9.8872612e+01
   1.1670665e+02   -2.1586118e-03    4.5763087e-01   -6.1367242e-04   -2.1931806e-07    9.8962316e-05   -7.8786622e-08    9.8808747e+01
   1.1692395e+02   -2.1431016e-03    4.5582759e-01   -6.1558630e-04   -2.1842140e-07    9.8712300e-05   -7.9025173e-08    9.8768045e+01
   1.1719558e+02   -2.1236474e-03    4.5358712e-01   -6.1817811e-04   -2.1727832e-07    9.8400831e-05   -7.9348904e-08    9.8581577e+01
   1.1741288e+02   -2.1074465e-03    4.5166914e-01   -6.2012839e-04   -2.1628674e-07    9.8123005e-05   -7.9592030e-08    9.8552129e+01
   1.1758671e+02   -2.0904321e-03    4.5011496e-01   -6.2180279e-04   -2.1506852e-07    9.7895491e-05   -7.9801152e-08    9.8578241e+01
   1.1780401e+02   -2.0726479e-03    4.4828237e-01   -6.2391687e-04   -2.1389169e-07    9.7633694e-05   -8.0065227e-08    9.8603118e+01
   1.1807564e+02   -2.0522587e-03    4.4603164e-01   -6.2660298e-04   -2.1259386e-07    9.7313188e-05   -8.0400770e-08    9.8548468e+01
   1.1829294e+02   -2.0360401e-03    4.4417921e-01   -6.2862743e-04   -2.1155288e-07    9.7044057e-05   -8.0653204e-08    9.8474971e+01
   1.1856456e+02   -2.0165383e-03    4.4196397e-01   -6.3115749e-04   -2.1031620e-07    9.6727620e-05   -8.0968525e-08    9.8320357e+01
   1.1878186e+02   -2.0079537e-03    4.4022550e-01   -6.3320471e-04   -2.1004943e-07    9.6480576e-05   -8.1223749e-08    9.8348963e+01
   1.1895570e+02   -1.9866432e-03    4.3867276e-01   -6.3484983e-04   -2.0831710e-07    9.6246461e-05   -8.1428723e-08    9.8286033e+01
   1.1917300e+02   -1.9761879e-03    4.3685366e-01   -6.3697793e-04   -2.0783724e-07    9.5979196e-05   -8.1694074e-08    9.8263270e+01
   1.1934684e+02   -1.9696779e-03    4.3537393e-01   -6.3880225e-04   -2.0764361e-07    9.5759150e-05   -8.1922019e-08    9.8278705e+01
   1.1956414e+02   -1.9570935e-03    4.3359560e-01   -6.4102737e-04   -2.0692544e-07    9.5498521e-05   -8.2199867e-08    9.8235875e+01
   1.1983576e+02   -1.9395090e-03    4.3146175e-01   -6.4351171e-04   -2.0581829e-07    9.5190491e-05   -8.2508983e-08    9.7477530e+01
   1.2005306e+02   -1.9251337e-03    4.2955762e-01   -6.4556507e-04   -2.0488937e-07    9.4899226e-05   -8.2764633e-08    9.7442191e+01
   1.2022690e+02   -1.9137235e-03    4.2806869e-01   -6.4717085e-04   -2.0414882e-07    9.4672847e-05   -8.2964374e-08    9.7432705e+01
   1.2044420e+02   -1.9002024e-03    4.2633695e-01   -6.4888749e-04   -2.0329318e-07    9.4417211e-05   -8.3176717e-08    9.7450537e+01
   1.2061804e+02   -1.8881693e-03    4.2489532e-01   -6.5052115e-04   -2.0247167e-07    9.4199371e-05   -8.3379953e-08    9.7417827e+01
   1.2083534e+02   -1.8740224e-03    4.2314981e-01   -6.5262873e-04   -2.0153122e-07    9.3938337e-05   -8.3642331e-08    9.7397535e+01
   1.2100918e+02   -1.8616556e-03    4.2171189e-01   -6.5420139e-04   -2.0065895e-07    9.3719431e-05   -8.3837695e-08    9.7237739e+01
