# Supplementary material for: Research on combustion and emissions of heavy duty diesel engines under low-speed and low-load conditions in low temperature environments
Source: PLoS One. 2025 Feb 21;20(2):e0318933. doi: 10.1371/journal.pone.0318933 (PMC11844864; doi:10.1371/journal.pone.0318933)
Supplement: S1 File — (ZIP) [file pone.0318933.s001.zip › 1000rpm_30%/3-tigaojinqiwendu/Tin282K/equiv_ratio_bin.out]

# CONVERGE Release Build 2.3.20/  Jan 30, 2017        Run Date:Wed Aug 30 10:44:59 2023
# column       1                2                3                4                5                6                7                8                9               10               11               12               13               14               15               16               17               18               19               20               21 
#          Crank          0.0-0.1          0.1-0.2          0.2-0.3          0.3-0.4          0.4-0.5          0.5-0.6          0.6-0.7          0.7-0.8          0.8-0.9          0.9-1.0          1.0-1.1          1.1-1.2          1.2-1.3          1.3-1.4          1.4-1.5          1.5-1.6          1.6-1.7          1.7-1.8          1.8-1.9          1.9-2.0
#          (DEG)           (None)           (None)           (None)           (None)           (None)           (None)           (None)           (None)           (None)           (None)           (None)           (None)           (None)           (None)           (None)           (None)           (None)           (None)           (None)           (None)
#
  -1.4600000e+02    1.0000000e+00    0.0000000e+00    0.0000000e+00    0.0000000e+00    0.0000000e+00    0.0000000e+00    0.0000000e+00    0.0000000e+00    0.0000000e+00    0.0000000e+00    0.0000000e+00    0.0000000e+00    0.0000000e+00    0.0000000e+00    0.0000000e+00    0.0000000e+00    0.0000000e+00    0.0000000e+00    0.0000000e+00    0.0000000e+00
  -1.4587230e+02    1.0000000e+00    0.0000000e+00    0.0000000e+00    0.0000000e+00    0.0000000e+00    0.0000000e+00    0.0000000e+00    0.0000000e+00    0.0000000e+00    0.0000000e+00    0.0000000e+00    0.0000000e+00    0.0000000e+00    0.0000000e+00    0.0000000e+00    0.0000000e+00    0.0000000e+00    0.0000000e+00    0.0000000e+00    0.0000000e+00
  -1.4579372e+02    1.0000000e+00    0.0000000e+00    0.0000000e+00    0.0000000e+00    0.0000000e+00    0.0000000e+00    0.0000000e+00    0.0000000e+00    0.0000000e+00    0.0000000e+00    0.0000000e+00    0.0000000e+00    0.0000000e+00    0.0000000e+00    0.0000000e+00    0.0000000e+00    0.0000000e+00    0.0000000e+00    0.0000000e+00    0.0000000e+00
  -1.4567094e+02    1.0000000e+00    0.0000000e+00    0.0000000e+00    0.0000000e+00    0.0000000e+00    0.0000000e+00    0.0000000e+00    0.0000000e+00    0.0000000e+00    0.0000000e+00    0.0000000e+00    0.0000000e+00    0.0000000e+00    0.0000000e+00    0.0000000e+00    0.0000000e+00    0.0000000e+00    0.0000000e+00    0.0000000e+00    0.0000000e+00
  -1.4558567e+02    1.0000000e+00    0.0000000e+00    0.0000000e+00    0.0000000e+00    0.0000000e+00    0.0000000e+00    0.0000000e+00    0.0000000e+00    0.0000000e+00    0.0000000e+00    0.0000000e+00    0.0000000e+00    0.0000000e+00    0.0000000e+00    0.0000000e+00    0.0000000e+00    0.0000000e+00    0.0000000e+00    0.0000000e+00    0.0000000e+00
  -1.4547909e+02    1.0000000e+00    0.0000000e+00    0.0000000e+00    0.0000000e+00    0.0000000e+00    0.0000000e+00    0.0000000e+00    0.0000000e+00    0.0000000e+00    0.0000000e+00    0.0000000e+00    0.0000000e+00    0.0000000e+00    0.0000000e+00    0.0000000e+00    0.0000000e+00    0.0000000e+00    0.0000000e+00    0.0000000e+00    0.0000000e+00
  -1.4534587e+02    1.0000000e+00    0.0000000e+00    0.0000000e+00    0.0000000e+00    0.0000000e+00    0.0000000e+00    0.0000000e+00    0.0000000e+00    0.0000000e+00    0.0000000e+00    0.0000000e+00    0.0000000e+00    0.0000000e+00    0.0000000e+00    0.0000000e+00    0.0000000e+00    0.0000000e+00    0.0000000e+00    0.0000000e+00    0.0000000e+00
  -1.4517933e+02    1.0000000e+00    0.0000000e+00    0.0000000e+00    0.0000000e+00    0.0000000e+00    0.0000000e+00    0.0000000e+00    0.0000000e+00    0.0000000e+00    0.0000000e+00    0.0000000e+00    0.0000000e+00    0.0000000e+00    0.0000000e+00    0.0000000e+00    0.0000000e+00    0.0000000e+00    0.0000000e+00    0.0000000e+00    0.0000000e+00
  -1.4497117e+02    1.0000000e+00    0.0000000e+00    0.0000000e+00    0.0000000e+00    0.0000000e+00    0.0000000e+00    0.0000000e+00    0.0000000e+00    0.0000000e+00    0.0000000e+00    0.0000000e+00    0.0000000e+00    0.0000000e+00    0.0000000e+00    0.0000000e+00    0.0000000e+00    0.0000000e+00    0.0000000e+00    0.0000000e+00    0.0000000e+00
  -1.4471096e+02    1.0000000e+00    0.0000000e+00    0.0000000e+00    0.0000000e+00    0.0000000e+00    0.0000000e+00    0.0000000e+00    0.0000000e+00    0.0000000e+00    0.0000000e+00    0.0000000e+00    0.0000000e+00    0.0000000e+00    0.0000000e+00    0.0000000e+00    0.0000000e+00    0.0000000e+00    0.0000000e+00    0.0000000e+00    0.0000000e+00
  -1.4438570e+02    1.0000000e+00    0.0000000e+00    0.0000000e+00    0.0000000e+00    0.0000000e+00    0.0000000e+00    0.0000000e+00    0.0000000e+00    0.0000000e+00    0.0000000e+00    0.0000000e+00    0.0000000e+00    0.0000000e+00    0.0000000e+00    0.0000000e+00    0.0000000e+00    0.0000000e+00    0.0000000e+00    0.0000000e+00    0.0000000e+00
  -1.4397912e+02    1.0000000e+00    0.0000000e+00    0.0000000e+00    0.0000000e+00    0.0000000e+00    0.0000000e+00    0.0000000e+00    0.0000000e+00    0.0000000e+00    0.0000000e+00    0.0000000e+00    0.0000000e+00    0.0000000e+00    0.0000000e+00    0.0000000e+00    0.0000000e+00    0.0000000e+00    0.0000000e+00    0.0000000e+00    0.0000000e+00
  -1.4347090e+02    1.0000000e+00    0.0000000e+00    0.0000000e+00    0.0000000e+00    0.0000000e+00    0.0000000e+00    0.0000000e+00    0.0000000e+00    0.0000000e+00    0.0000000e+00    0.0000000e+00    0.0000000e+00    0.0000000e+00    0.0000000e+00    0.0000000e+00    0.0000000e+00    0.0000000e+00    0.0000000e+00    0.0000000e+00    0.0000000e+00
  -1.4287090e+02    1.0000000e+00    0.0000000e+00    0.0000000e+00    0.0000000e+00    0.0000000e+00    0.0000000e+00    0.0000000e+00    0.0000000e+00    0.0000000e+00    0.0000000e+00    0.0000000e+00    0.0000000e+00    0.0000000e+00    0.0000000e+00    0.0000000e+00    0.0000000e+00    0.0000000e+00    0.0000000e+00    0.0000000e+00    0.0000000e+00
  -1.4227090e+02    1.0000000e+00    0.0000000e+00    0.0000000e+00    0.0000000e+00    0.0000000e+00    0.0000000e+00    0.0000000e+00    0.0000000e+00    0.0000000e+00    0.0000000e+00    0.0000000e+00    0.0000000e+00    0.0000000e+00    0.0000000e+00    0.0000000e+00    0.0000000e+00    0.0000000e+00    0.0000000e+00    0.0000000e+00    0.0000000e+00
  -1.4167090e+02    1.0000000e+00    0.0000000e+00    0.0000000e+00    0.0000000e+00    0.0000000e+00    0.0000000e+00    0.0000000e+00    0.0000000e+00    0.0000000e+00    0.0000000e+00    0.0000000e+00    0.0000000e+00    0.0000000e+00    0.0000000e+00    0.0000000e+00    0.0000000e+00    0.0000000e+00    0.0000000e+00    0.0000000e+00    0.0000000e+00
  -1.4107090e+02    1.0000000e+00    0.0000000e+00    0.0000000e+00    0.0000000e+00    0.0000000e+00    0.0000000e+00    0.0000000e+00    0.0000000e+00    0.0000000e+00    0.0000000e+00    0.0000000e+00    0.0000000e+00    0.0000000e+00    0.0000000e+00    0.0000000e+00    0.0000000e+00    0.0000000e+00    0.0000000e+00    0.0000000e+00    0.0000000e+00
  -1.4047090e+02    1.0000000e+00    0.0000000e+00    0.0000000e+00    0.0000000e+00    0.0000000e+00    0.0000000e+00    0.0000000e+00    0.0000000e+00    0.0000000e+00    0.0000000e+00    0.0000000e+00    0.0000000e+00    0.0000000e+00    0.0000000e+00    0.0000000e+00    0.0000000e+00    0.0000000e+00    0.0000000e+00    0.0000000e+00    0.0000000e+00
  -1.3987090e+02    1.0000000e+00    0.0000000e+00    0.0000000e+00    0.0000000e+00    0.0000000e+00    0.0000000e+00    0.0000000e+00    0.0000000e+00    0.0000000e+00    0.0000000e+00    0.0000000e+00    0.0000000e+00    0.0000000e+00    0.0000000e+00    0.0000000e+00    0.0000000e+00    0.0000000e+00    0.0000000e+00    0.0000000e+00    0.0000000e+00
  -1.3927090e+02    1.0000000e+00    0.0000000e+00    0.0000000e+00    0.0000000e+00    0.0000000e+00    0.0000000e+00    0.0000000e+00    0.0000000e+00    0.0000000e+00    0.0000000e+00    0.0000000e+00    0.0000000e+00    0.0000000e+00    0.0000000e+00    0.0000000e+00    0.0000000e+00    0.0000000e+00    0.0000000e+00    0.0000000e+00    0.0000000e+00
  -1.3867090e+02    1.0000000e+00    0.0000000e+00    0.0000000e+00    0.0000000e+00    0.0000000e+00    0.0000000e+00    0.0000000e+00    0.0000000e+00    0.0000000e+00    0.0000000e+00    0.0000000e+00    0.0000000e+00    0.0000000e+00    0.0000000e+00    0.0000000e+00    0.0000000e+00    0.0000000e+00    0.0000000e+00    0.0000000e+00    0.0000000e+00
  -1.3807090e+02    1.0000000e+00    0.0000000e+00    0.0000000e+00    0.0000000e+00    0.0000000e+00    0.0000000e+00    0.0000000e+00    0.0000000e+00    0.0000000e+00    0.0000000e+00    0.0000000e+00    0.0000000e+00    0.0000000e+00    0.0000000e+00    0.0000000e+00    0.0000000e+00    0.0000000e+00    0.0000000e+00    0.0000000e+00    0.0000000e+00
  -1.3747090e+02    1.0000000e+00    0.0000000e+00    0.0000000e+00    0.0000000e+00    0.0000000e+00    0.0000000e+00    0.0000000e+00    0.0000000e+00    0.0000000e+00    0.0000000e+00    0.0000000e+00    0.0000000e+00    0.0000000e+00    0.0000000e+00    0.0000000e+00    0.0000000e+00    0.0000000e+00    0.0000000e+00    0.0000000e+00    0.0000000e+00
  -1.3687090e+02    1.0000000e+00    0.0000000e+00    0.0000000e+00    0.0000000e+00    0.0000000e+00    0.0000000e+00    0.0000000e+00    0.0000000e+00    0.0000000e+00    0.0000000e+00    0.0000000e+00    0.0000000e+00    0.0000000e+00    0.0000000e+00    0.0000000e+00    0.0000000e+00    0.0000000e+00    0.0000000e+00    0.0000000e+00    0.0000000e+00
  -1.3627090e+02    1.0000000e+00    0.0000000e+00    0.0000000e+00    0.0000000e+00    0.0000000e+00    0.0000000e+00    0.0000000e+00    0.0000000e+00    0.0000000e+00    0.0000000e+00    0.0000000e+00    0.0000000e+00    0.0000000e+00    0.0000000e+00    0.0000000e+00    0.0000000e+00    0.0000000e+00    0.0000000e+00    0.0000000e+00    0.0000000e+00
  -1.3567090e+02    1.0000000e+00    0.0000000e+00    0.0000000e+00    0.0000000e+00    0.0000000e+00    0.0000000e+00    0.0000000e+00    0.0000000e+00    0.0000000e+00    0.0000000e+00    0.0000000e+00    0.0000000e+00    0.0000000e+00    0.0000000e+00    0.0000000e+00    0.0000000e+00    0.0000000e+00    0.0000000e+00    0.0000000e+00    0.0000000e+00
  -1.3507090e+02    1.0000000e+00    0.0000000e+00    0.0000000e+00    0.0000000e+00    0.0000000e+00    0.0000000e+00    0.0000000e+00    0.0000000e+00    0.0000000e+00    0.0000000e+00    0.0000000e+00    0.0000000e+00    0.0000000e+00    0.0000000e+00    0.0000000e+00    0.0000000e+00    0.0000000e+00    0.0000000e+00    0.0000000e+00    0.0000000e+00
  -1.3447090e+02    1.0000000e+00    0.0000000e+00    0.0000000e+00    0.0000000e+00    0.0000000e+00    0.0000000e+00    0.0000000e+00    0.0000000e+00    0.0000000e+00    0.0000000e+00    0.0000000e+00    0.0000000e+00    0.0000000e+00    0.0000000e+00    0.0000000e+00    0.0000000e+00    0.0000000e+00    0.0000000e+00    0.0000000e+00    0.0000000e+00
  -1.3387090e+02    1.0000000e+00    0.0000000e+00    0.0000000e+00    0.0000000e+00    0.0000000e+00    0.0000000e+00    0.0000000e+00    0.0000000e+00    0.0000000e+00    0.0000000e+00    0.0000000e+00    0.0000000e+00    0.0000000e+00    0.0000000e+00    0.0000000e+00    0.0000000e+00    0.0000000e+00    0.0000000e+00    0.0000000e+00    0.0000000e+00
  -1.3327090e+02    1.0000000e+00    0.0000000e+00    0.0000000e+00    0.0000000e+00    0.0000000e+00    0.0000000e+00    0.0000000e+00    0.0000000e+00    0.0000000e+00    0.0000000e+00    0.0000000e+00    0.0000000e+00    0.0000000e+00    0.0000000e+00    0.0000000e+00    0.0000000e+00    0.0000000e+00    0.0000000e+00    0.0000000e+00    0.0000000e+00
  -1.3267090e+02    1.0000000e+00    0.0000000e+00    0.0000000e+00    0.0000000e+00    0.0000000e+00    0.0000000e+00    0.0000000e+00    0.0000000e+00    0.0000000e+00    0.0000000e+00    0.0000000e+00    0.0000000e+00    0.0000000e+00    0.0000000e+00    0.0000000e+00    0.0000000e+00    0.0000000e+00    0.0000000e+00    0.0000000e+00    0.0000000e+00
  -1.3207090e+02    1.0000000e+00    0.0000000e+00    0.0000000e+00    0.0000000e+00    0.0000000e+00    0.0000000e+00    0.0000000e+00    0.0000000e+00    0.0000000e+00    0.0000000e+00    0.0000000e+00    0.0000000e+00    0.0000000e+00    0.0000000e+00    0.0000000e+00    0.0000000e+00    0.0000000e+00    0.0000000e+00    0.0000000e+00    0.0000000e+00
  -1.3147090e+02    1.0000000e+00    0.0000000e+00    0.0000000e+00    0.0000000e+00    0.0000000e+00    0.0000000e+00    0.0000000e+00    0.0000000e+00    0.0000000e+00    0.0000000e+00    0.0000000e+00    0.0000000e+00    0.0000000e+00    0.0000000e+00    0.0000000e+00    0.0000000e+00    0.0000000e+00    0.0000000e+00    0.0000000e+00    0.0000000e+00
  -1.3087090e+02    1.0000000e+00    0.0000000e+00    0.0000000e+00    0.0000000e+00    0.0000000e+00    0.0000000e+00    0.0000000e+00    0.0000000e+00    0.0000000e+00    0.0000000e+00    0.0000000e+00    0.0000000e+00    0.0000000e+00    0.0000000e+00    0.0000000e+00    0.0000000e+00    0.0000000e+00    0.0000000e+00    0.0000000e+00    0.0000000e+00
  -1.3027090e+02    1.0000000e+00    0.0000000e+00    0.0000000e+00    0.0000000e+00    0.0000000e+00    0.0000000e+00    0.0000000e+00    0.0000000e+00    0.0000000e+00    0.0000000e+00    0.0000000e+00    0.0000000e+00    0.0000000e+00    0.0000000e+00    0.0000000e+00    0.0000000e+00    0.0000000e+00    0.0000000e+00    0.0000000e+00    0.0000000e+00
  -1.2967090e+02    1.0000000e+00    0.0000000e+00    0.0000000e+00    0.0000000e+00    0.0000000e+00    0.0000000e+00    0.0000000e+00    0.0000000e+00    0.0000000e+00    0.0000000e+00    0.0000000e+00    0.0000000e+00    0.0000000e+00    0.0000000e+00    0.0000000e+00    0.0000000e+00    0.0000000e+00    0.0000000e+00    0.0000000e+00    0.0000000e+00
  -1.2907090e+02    1.0000000e+00    0.0000000e+00    0.0000000e+00    0.0000000e+00    0.0000000e+00    0.0000000e+00    0.0000000e+00    0.0000000e+00    0.0000000e+00    0.0000000e+00    0.0000000e+00    0.0000000e+00    0.0000000e+00    0.0000000e+00    0.0000000e+00    0.0000000e+00    0.0000000e+00    0.0000000e+00    0.0000000e+00    0.0000000e+00
  -1.2847090e+02    1.0000000e+00    0.0000000e+00    0.0000000e+00    0.0000000e+00    0.0000000e+00    0.0000000e+00    0.0000000e+00    0.0000000e+00    0.0000000e+00    0.0000000e+00    0.0000000e+00    0.0000000e+00    0.0000000e+00    0.0000000e+00    0.0000000e+00    0.0000000e+00    0.0000000e+00    0.0000000e+00    0.0000000e+00    0.0000000e+00
  -1.2787090e+02    1.0000000e+00    0.0000000e+00    0.0000000e+00    0.0000000e+00    0.0000000e+00    0.0000000e+00    0.0000000e+00    0.0000000e+00    0.0000000e+00    0.0000000e+00    0.0000000e+00    0.0000000e+00    0.0000000e+00    0.0000000e+00    0.0000000e+00    0.0000000e+00    0.0000000e+00    0.0000000e+00    0.0000000e+00    0.0000000e+00
  -1.2727090e+02    1.0000000e+00    0.0000000e+00    0.0000000e+00    0.0000000e+00    0.0000000e+00    0.0000000e+00    0.0000000e+00    0.0000000e+00    0.0000000e+00    0.0000000e+00    0.0000000e+00    0.0000000e+00    0.0000000e+00    0.0000000e+00    0.0000000e+00    0.0000000e+00    0.0000000e+00    0.0000000e+00    0.0000000e+00    0.0000000e+00
  -1.2667090e+02    1.0000000e+00    0.0000000e+00    0.0000000e+00    0.0000000e+00    0.0000000e+00    0.0000000e+00    0.0000000e+00    0.0000000e+00    0.0000000e+00    0.0000000e+00    0.0000000e+00    0.0000000e+00    0.0000000e+00    0.0000000e+00    0.0000000e+00    0.0000000e+00    0.0000000e+00    0.0000000e+00    0.0000000e+00    0.0000000e+00
  -1.2607090e+02    1.0000000e+00    0.0000000e+00    0.0000000e+00    0.0000000e+00    0.0000000e+00    0.0000000e+00    0.0000000e+00    0.0000000e+00    0.0000000e+00    0.0000000e+00    0.0000000e+00    0.0000000e+00    0.0000000e+00    0.0000000e+00    0.0000000e+00    0.0000000e+00    0.0000000e+00    0.0000000e+00    0.0000000e+00    0.0000000e+00
  -1.2547090e+02    1.0000000e+00    0.0000000e+00    0.0000000e+00    0.0000000e+00    0.0000000e+00    0.0000000e+00    0.0000000e+00    0.0000000e+00    0.0000000e+00    0.0000000e+00    0.0000000e+00    0.0000000e+00    0.0000000e+00    0.0000000e+00    0.0000000e+00    0.0000000e+00    0.0000000e+00    0.0000000e+00    0.0000000e+00    0.0000000e+00
  -1.2487090e+02    1.0000000e+00    0.0000000e+00    0.0000000e+00    0.0000000e+00    0.0000000e+00    0.0000000e+00    0.0000000e+00    0.0000000e+00    0.0000000e+00    0.0000000e+00    0.0000000e+00    0.0000000e+00    0.0000000e+00    0.0000000e+00    0.0000000e+00    0.0000000e+00    0.0000000e+00    0.0000000e+00    0.0000000e+00    0.0000000e+00
  -1.2427090e+02    1.0000000e+00    0.0000000e+00    0.0000000e+00    0.0000000e+00    0.0000000e+00    0.0000000e+00    0.0000000e+00    0.0000000e+00    0.0000000e+00    0.0000000e+00    0.0000000e+00    0.0000000e+00    0.0000000e+00    0.0000000e+00    0.0000000e+00    0.0000000e+00    0.0000000e+00    0.0000000e+00    0.0000000e+00    0.0000000e+00
  -1.2367090e+02    1.0000000e+00    0.0000000e+00    0.0000000e+00    0.0000000e+00    0.0000000e+00    0.0000000e+00    0.0000000e+00    0.0000000e+00    0.0000000e+00    0.0000000e+00    0.0000000e+00    0.0000000e+00    0.0000000e+00    0.0000000e+00    0.0000000e+00    0.0000000e+00    0.0000000e+00    0.0000000e+00    0.0000000e+00    0.0000000e+00
  -1.2307090e+02    1.0000000e+00    0.0000000e+00    0.0000000e+00    0.0000000e+00    0.0000000e+00    0.0000000e+00    0.0000000e+00    0.0000000e+00    0.0000000e+00    0.0000000e+00    0.0000000e+00    0.0000000e+00    0.0000000e+00    0.0000000e+00    0.0000000e+00    0.0000000e+00    0.0000000e+00    0.0000000e+00    0.0000000e+00    0.0000000e+00
  -1.2247090e+02    1.0000000e+00    0.0000000e+00    0.0000000e+00    0.0000000e+00    0.0000000e+00    0.0000000e+00    0.0000000e+00    0.0000000e+00    0.0000000e+00    0.0000000e+00    0.0000000e+00    0.0000000e+00    0.0000000e+00    0.0000000e+00    0.0000000e+00    0.0000000e+00    0.0000000e+00    0.0000000e+00    0.0000000e+00    0.0000000e+00
  -1.2187090e+02    1.0000000e+00    0.0000000e+00    0.0000000e+00    0.0000000e+00    0.0000000e+00    0.0000000e+00    0.0000000e+00    0.0000000e+00    0.0000000e+00    0.0000000e+00    0.0000000e+00    0.0000000e+00    0.0000000e+00    0.0000000e+00    0.0000000e+00    0.0000000e+00    0.0000000e+00    0.0000000e+00    0.0000000e+00    0.0000000e+00
  -1.2127090e+02    1.0000000e+00    0.0000000e+00    0.0000000e+00    0.0000000e+00    0.0000000e+00    0.0000000e+00    0.0000000e+00    0.0000000e+00    0.0000000e+00    0.0000000e+00    0.0000000e+00    0.0000000e+00    0.0000000e+00    0.0000000e+00    0.0000000e+00    0.0000000e+00    0.0000000e+00    0.0000000e+00    0.0000000e+00    0.0000000e+00
  -1.2067611e+02    1.0000000e+00    0.0000000e+00    0.0000000e+00    0.0000000e+00    0.0000000e+00    0.0000000e+00    0.0000000e+00    0.0000000e+00    0.0000000e+00    0.0000000e+00    0.0000000e+00    0.0000000e+00    0.0000000e+00    0.0000000e+00    0.0000000e+00    0.0000000e+00    0.0000000e+00    0.0000000e+00    0.0000000e+00    0.0000000e+00
  -1.2008717e+02    1.0000000e+00    0.0000000e+00    0.0000000e+00    0.0000000e+00    0.0000000e+00    0.0000000e+00    0.0000000e+00    0.0000000e+00    0.0000000e+00    0.0000000e+00    0.0000000e+00    0.0000000e+00    0.0000000e+00    0.0000000e+00    0.0000000e+00    0.0000000e+00    0.0000000e+00    0.0000000e+00    0.0000000e+00    0.0000000e+00
  -1.1950389e+02    1.0000000e+00    0.0000000e+00    0.0000000e+00    0.0000000e+00    0.0000000e+00    0.0000000e+00    0.0000000e+00    0.0000000e+00    0.0000000e+00    0.0000000e+00    0.0000000e+00    0.0000000e+00    0.0000000e+00    0.0000000e+00    0.0000000e+00    0.0000000e+00    0.0000000e+00    0.0000000e+00    0.0000000e+00    0.0000000e+00
  -1.1892610e+02    1.0000000e+00    0.0000000e+00    0.0000000e+00    0.0000000e+00    0.0000000e+00    0.0000000e+00    0.0000000e+00    0.0000000e+00    0.0000000e+00    0.0000000e+00    0.0000000e+00    0.0000000e+00    0.0000000e+00    0.0000000e+00    0.0000000e+00    0.0000000e+00    0.0000000e+00    0.0000000e+00    0.0000000e+00    0.0000000e+00
  -1.1835364e+02    1.0000000e+00    0.0000000e+00    0.0000000e+00    0.0000000e+00    0.0000000e+00    0.0000000e+00    0.0000000e+00    0.0000000e+00    0.0000000e+00    0.0000000e+00    0.0000000e+00    0.0000000e+00    0.0000000e+00    0.0000000e+00    0.0000000e+00    0.0000000e+00    0.0000000e+00    0.0000000e+00    0.0000000e+00    0.0000000e+00
  -1.1778632e+02    1.0000000e+00    0.0000000e+00    0.0000000e+00    0.0000000e+00    0.0000000e+00    0.0000000e+00    0.0000000e+00    0.0000000e+00    0.0000000e+00    0.0000000e+00    0.0000000e+00    0.0000000e+00    0.0000000e+00    0.0000000e+00    0.0000000e+00    0.0000000e+00    0.0000000e+00    0.0000000e+00    0.0000000e+00    0.0000000e+00
  -1.1722396e+02    1.0000000e+00    0.0000000e+00    0.0000000e+00    0.0000000e+00    0.0000000e+00    0.0000000e+00    0.0000000e+00    0.0000000e+00    0.0000000e+00    0.0000000e+00    0.0000000e+00    0.0000000e+00    0.0000000e+00    0.0000000e+00    0.0000000e+00    0.0000000e+00    0.0000000e+00    0.0000000e+00    0.0000000e+00    0.0000000e+00
  -1.1666646e+02    1.0000000e+00    0.0000000e+00    0.0000000e+00    0.0000000e+00    0.0000000e+00    0.0000000e+00    0.0000000e+00    0.0000000e+00    0.0000000e+00    0.0000000e+00    0.0000000e+00    0.0000000e+00    0.0000000e+00    0.0000000e+00    0.0000000e+00    0.0000000e+00    0.0000000e+00    0.0000000e+00    0.0000000e+00    0.0000000e+00
  -1.1611365e+02    1.0000000e+00    0.0000000e+00    0.0000000e+00    0.0000000e+00    0.0000000e+00    0.0000000e+00    0.0000000e+00    0.0000000e+00    0.0000000e+00    0.0000000e+00    0.0000000e+00    0.0000000e+00    0.0000000e+00    0.0000000e+00    0.0000000e+00    0.0000000e+00    0.0000000e+00    0.0000000e+00    0.0000000e+00    0.0000000e+00
  -1.1556538e+02    1.0000000e+00    0.0000000e+00    0.0000000e+00    0.0000000e+00    0.0000000e+00    0.0000000e+00    0.0000000e+00    0.0000000e+00    0.0000000e+00    0.0000000e+00    0.0000000e+00    0.0000000e+00    0.0000000e+00    0.0000000e+00    0.0000000e+00    0.0000000e+00    0.0000000e+00    0.0000000e+00    0.0000000e+00    0.0000000e+00
  -1.1502155e+02    1.0000000e+00    0.0000000e+00    0.0000000e+00    0.0000000e+00    0.0000000e+00    0.0000000e+00    0.0000000e+00    0.0000000e+00    0.0000000e+00    0.0000000e+00    0.0000000e+00    0.0000000e+00    0.0000000e+00    0.0000000e+00    0.0000000e+00    0.0000000e+00    0.0000000e+00    0.0000000e+00    0.0000000e+00    0.0000000e+00
  -1.1448200e+02    1.0000000e+00    0.0000000e+00    0.0000000e+00    0.0000000e+00    0.0000000e+00    0.0000000e+00    0.0000000e+00    0.0000000e+00    0.0000000e+00    0.0000000e+00    0.0000000e+00    0.0000000e+00    0.0000000e+00    0.0000000e+00    0.0000000e+00    0.0000000e+00    0.0000000e+00    0.0000000e+00    0.0000000e+00    0.0000000e+00
  -1.1394661e+02    1.0000000e+00    0.0000000e+00    0.0000000e+00    0.0000000e+00    0.0000000e+00    0.0000000e+00    0.0000000e+00    0.0000000e+00    0.0000000e+00    0.0000000e+00    0.0000000e+00    0.0000000e+00    0.0000000e+00    0.0000000e+00    0.0000000e+00    0.0000000e+00    0.0000000e+00    0.0000000e+00    0.0000000e+00    0.0000000e+00
  -1.1341530e+02    1.0000000e+00    0.0000000e+00    0.0000000e+00    0.0000000e+00    0.0000000e+00    0.0000000e+00    0.0000000e+00    0.0000000e+00    0.0000000e+00    0.0000000e+00    0.0000000e+00    0.0000000e+00    0.0000000e+00    0.0000000e+00    0.0000000e+00    0.0000000e+00    0.0000000e+00    0.0000000e+00    0.0000000e+00    0.0000000e+00
  -1.1288790e+02    1.0000000e+00    0.0000000e+00    0.0000000e+00    0.0000000e+00    0.0000000e+00    0.0000000e+00    0.0000000e+00    0.0000000e+00    0.0000000e+00    0.0000000e+00    0.0000000e+00    0.0000000e+00    0.0000000e+00    0.0000000e+00    0.0000000e+00    0.0000000e+00    0.0000000e+00    0.0000000e+00    0.0000000e+00    0.0000000e+00
  -1.1236435e+02    1.0000000e+00    0.0000000e+00    0.0000000e+00    0.0000000e+00    0.0000000e+00    0.0000000e+00    0.0000000e+00    0.0000000e+00    0.0000000e+00    0.0000000e+00    0.0000000e+00    0.0000000e+00    0.0000000e+00    0.0000000e+00    0.0000000e+00    0.0000000e+00    0.0000000e+00    0.0000000e+00    0.0000000e+00    0.0000000e+00
  -1.1184453e+02    1.0000000e+00    0.0000000e+00    0.0000000e+00    0.0000000e+00    0.0000000e+00    0.0000000e+00    0.0000000e+00    0.0000000e+00    0.0000000e+00    0.0000000e+00    0.0000000e+00    0.0000000e+00    0.0000000e+00    0.0000000e+00    0.0000000e+00    0.0000000e+00    0.0000000e+00    0.0000000e+00    0.0000000e+00    0.0000000e+00
  -1.1132833e+02    1.0000000e+00    0.0000000e+00    0.0000000e+00    0.0000000e+00    0.0000000e+00    0.0000000e+00    0.0000000e+00    0.0000000e+00    0.0000000e+00    0.0000000e+00    0.0000000e+00    0.0000000e+00    0.0000000e+00    0.0000000e+00    0.0000000e+00    0.0000000e+00    0.0000000e+00    0.0000000e+00    0.0000000e+00    0.0000000e+00
  -1.1081566e+02    1.0000000e+00    0.0000000e+00    0.0000000e+00    0.0000000e+00    0.0000000e+00    0.0000000e+00    0.0000000e+00    0.0000000e+00    0.0000000e+00    0.0000000e+00    0.0000000e+00    0.0000000e+00    0.0000000e+00    0.0000000e+00    0.0000000e+00    0.0000000e+00    0.0000000e+00    0.0000000e+00    0.0000000e+00    0.0000000e+00
  -1.1030642e+02    1.0000000e+00    0.0000000e+00    0.0000000e+00    0.0000000e+00    0.0000000e+00    0.0000000e+00    0.0000000e+00    0.0000000e+00    0.0000000e+00    0.0000000e+00    0.0000000e+00    0.0000000e+00    0.0000000e+00    0.0000000e+00    0.0000000e+00    0.0000000e+00    0.0000000e+00    0.0000000e+00    0.0000000e+00    0.0000000e+00
  -1.0980052e+02    1.0000000e+00    0.0000000e+00    0.0000000e+00    0.0000000e+00    0.0000000e+00    0.0000000e+00    0.0000000e+00    0.0000000e+00    0.0000000e+00    0.0000000e+00    0.0000000e+00    0.0000000e+00    0.0000000e+00    0.0000000e+00    0.0000000e+00    0.0000000e+00    0.0000000e+00    0.0000000e+00    0.0000000e+00    0.0000000e+00
  -1.0929789e+02    1.0000000e+00    0.0000000e+00    0.0000000e+00    0.0000000e+00    0.0000000e+00    0.0000000e+00    0.0000000e+00    0.0000000e+00    0.0000000e+00    0.0000000e+00    0.0000000e+00    0.0000000e+00    0.0000000e+00    0.0000000e+00    0.0000000e+00    0.0000000e+00    0.0000000e+00    0.0000000e+00    0.0000000e+00    0.0000000e+00
  -1.0879844e+02    1.0000000e+00    0.0000000e+00    0.0000000e+00    0.0000000e+00    0.0000000e+00    0.0000000e+00    0.0000000e+00    0.0000000e+00    0.0000000e+00    0.0000000e+00    0.0000000e+00    0.0000000e+00    0.0000000e+00    0.0000000e+00    0.0000000e+00    0.0000000e+00    0.0000000e+00    0.0000000e+00    0.0000000e+00    0.0000000e+00
  -1.0830207e+02    1.0000000e+00    0.0000000e+00    0.0000000e+00    0.0000000e+00    0.0000000e+00    0.0000000e+00    0.0000000e+00    0.0000000e+00    0.0000000e+00    0.0000000e+00    0.0000000e+00    0.0000000e+00    0.0000000e+00    0.0000000e+00    0.0000000e+00    0.0000000e+00    0.0000000e+00    0.0000000e+00    0.0000000e+00    0.0000000e+00
  -1.0780872e+02    1.0000000e+00    0.0000000e+00    0.0000000e+00    0.0000000e+00    0.0000000e+00    0.0000000e+00    0.0000000e+00    0.0000000e+00    0.0000000e+00    0.0000000e+00    0.0000000e+00    0.0000000e+00    0.0000000e+00    0.0000000e+00    0.0000000e+00    0.0000000e+00    0.0000000e+00    0.0000000e+00    0.0000000e+00    0.0000000e+00
  -1.0731831e+02    1.0000000e+00    0.0000000e+00    0.0000000e+00    0.0000000e+00    0.0000000e+00    0.0000000e+00    0.0000000e+00    0.0000000e+00    0.0000000e+00    0.0000000e+00    0.0000000e+00    0.0000000e+00    0.0000000e+00    0.0000000e+00    0.0000000e+00    0.0000000e+00    0.0000000e+00    0.0000000e+00    0.0000000e+00    0.0000000e+00
  -1.0683077e+02    1.0000000e+00    0.0000000e+00    0.0000000e+00    0.0000000e+00    0.0000000e+00    0.0000000e+00    0.0000000e+00    0.0000000e+00    0.0000000e+00    0.0000000e+00    0.0000000e+00    0.0000000e+00    0.0000000e+00    0.0000000e+00    0.0000000e+00    0.0000000e+00    0.0000000e+00    0.0000000e+00    0.0000000e+00    0.0000000e+00
  -1.0634601e+02    1.0000000e+00    0.0000000e+00    0.0000000e+00    0.0000000e+00    0.0000000e+00    0.0000000e+00    0.0000000e+00    0.0000000e+00    0.0000000e+00    0.0000000e+00    0.0000000e+00    0.0000000e+00    0.0000000e+00    0.0000000e+00    0.0000000e+00    0.0000000e+00    0.0000000e+00    0.0000000e+00    0.0000000e+00    0.0000000e+00
  -1.0586398e+02    1.0000000e+00    0.0000000e+00    0.0000000e+00    0.0000000e+00    0.0000000e+00    0.0000000e+00    0.0000000e+00    0.0000000e+00    0.0000000e+00    0.0000000e+00    0.0000000e+00    0.0000000e+00    0.0000000e+00    0.0000000e+00    0.0000000e+00    0.0000000e+00    0.0000000e+00    0.0000000e+00    0.0000000e+00    0.0000000e+00
  -1.0538460e+02    1.0000000e+00    0.0000000e+00    0.0000000e+00    0.0000000e+00    0.0000000e+00    0.0000000e+00    0.0000000e+00    0.0000000e+00    0.0000000e+00    0.0000000e+00    0.0000000e+00    0.0000000e+00    0.0000000e+00    0.0000000e+00    0.0000000e+00    0.0000000e+00    0.0000000e+00    0.0000000e+00    0.0000000e+00    0.0000000e+00
  -1.0490780e+02    1.0000000e+00    0.0000000e+00    0.0000000e+00    0.0000000e+00    0.0000000e+00    0.0000000e+00    0.0000000e+00    0.0000000e+00    0.0000000e+00    0.0000000e+00    0.0000000e+00    0.0000000e+00    0.0000000e+00    0.0000000e+00    0.0000000e+00    0.0000000e+00    0.0000000e+00    0.0000000e+00    0.0000000e+00    0.0000000e+00
  -1.0443354e+02    1.0000000e+00    0.0000000e+00    0.0000000e+00    0.0000000e+00    0.0000000e+00    0.0000000e+00    0.0000000e+00    0.0000000e+00    0.0000000e+00    0.0000000e+00    0.0000000e+00    0.0000000e+00    0.0000000e+00    0.0000000e+00    0.0000000e+00    0.0000000e+00    0.0000000e+00    0.0000000e+00    0.0000000e+00    0.0000000e+00
  -1.0396174e+02    1.0000000e+00    0.0000000e+00    0.0000000e+00    0.0000000e+00    0.0000000e+00    0.0000000e+00    0.0000000e+00    0.0000000e+00    0.0000000e+00    0.0000000e+00    0.0000000e+00    0.0000000e+00    0.0000000e+00    0.0000000e+00    0.0000000e+00    0.0000000e+00    0.0000000e+00    0.0000000e+00    0.0000000e+00    0.0000000e+00
  -1.0349235e+02    1.0000000e+00    0.0000000e+00    0.0000000e+00    0.0000000e+00    0.0000000e+00    0.0000000e+00    0.0000000e+00    0.0000000e+00    0.0000000e+00    0.0000000e+00    0.0000000e+00    0.0000000e+00    0.0000000e+00    0.0000000e+00    0.0000000e+00    0.0000000e+00    0.0000000e+00    0.0000000e+00    0.0000000e+00    0.0000000e+00
  -1.0302529e+02    1.0000000e+00    0.0000000e+00    0.0000000e+00    0.0000000e+00    0.0000000e+00    0.0000000e+00    0.0000000e+00    0.0000000e+00    0.0000000e+00    0.0000000e+00    0.0000000e+00    0.0000000e+00    0.0000000e+00    0.0000000e+00    0.0000000e+00    0.0000000e+00    0.0000000e+00    0.0000000e+00    0.0000000e+00    0.0000000e+00
  -1.0256053e+02    1.0000000e+00    0.0000000e+00    0.0000000e+00    0.0000000e+00    0.0000000e+00    0.0000000e+00    0.0000000e+00    0.0000000e+00    0.0000000e+00    0.0000000e+00    0.0000000e+00    0.0000000e+00    0.0000000e+00    0.0000000e+00    0.0000000e+00    0.0000000e+00    0.0000000e+00    0.0000000e+00    0.0000000e+00    0.0000000e+00
  -1.0209800e+02    1.0000000e+00    0.0000000e+00    0.0000000e+00    0.0000000e+00    0.0000000e+00    0.0000000e+00    0.0000000e+00    0.0000000e+00    0.0000000e+00    0.0000000e+00    0.0000000e+00    0.0000000e+00    0.0000000e+00    0.0000000e+00    0.0000000e+00    0.0000000e+00    0.0000000e+00    0.0000000e+00    0.0000000e+00    0.0000000e+00
  -1.0163764e+02    1.0000000e+00    0.0000000e+00    0.0000000e+00    0.0000000e+00    0.0000000e+00    0.0000000e+00    0.0000000e+00    0.0000000e+00    0.0000000e+00    0.0000000e+00    0.0000000e+00    0.0000000e+00    0.0000000e+00    0.0000000e+00    0.0000000e+00    0.0000000e+00    0.0000000e+00    0.0000000e+00    0.0000000e+00    0.0000000e+00
  -1.0117943e+02    1.0000000e+00    0.0000000e+00    0.0000000e+00    0.0000000e+00    0.0000000e+00    0.0000000e+00    0.0000000e+00    0.0000000e+00    0.0000000e+00    0.0000000e+00    0.0000000e+00    0.0000000e+00    0.0000000e+00    0.0000000e+00    0.0000000e+00    0.0000000e+00    0.0000000e+00    0.0000000e+00    0.0000000e+00    0.0000000e+00
  -1.0072328e+02    1.0000000e+00    0.0000000e+00    0.0000000e+00    0.0000000e+00    0.0000000e+00    0.0000000e+00    0.0000000e+00    0.0000000e+00    0.0000000e+00    0.0000000e+00    0.0000000e+00    0.0000000e+00    0.0000000e+00    0.0000000e+00    0.0000000e+00    0.0000000e+00    0.0000000e+00    0.0000000e+00    0.0000000e+00    0.0000000e+00
  -1.0026915e+02    1.0000000e+00    0.0000000e+00    0.0000000e+00    0.0000000e+00    0.0000000e+00    0.0000000e+00    0.0000000e+00    0.0000000e+00    0.0000000e+00    0.0000000e+00    0.0000000e+00    0.0000000e+00    0.0000000e+00    0.0000000e+00    0.0000000e+00    0.0000000e+00    0.0000000e+00    0.0000000e+00    0.0000000e+00    0.0000000e+00
  -9.9817011e+01    1.0000000e+00    0.0000000e+00    0.0000000e+00    0.0000000e+00    0.0000000e+00    0.0000000e+00    0.0000000e+00    0.0000000e+00    0.0000000e+00    0.0000000e+00    0.0000000e+00    0.0000000e+00    0.0000000e+00    0.0000000e+00    0.0000000e+00    0.0000000e+00    0.0000000e+00    0.0000000e+00    0.0000000e+00    0.0000000e+00
  -9.9366792e+01    1.0000000e+00    0.0000000e+00    0.0000000e+00    0.0000000e+00    0.0000000e+00    0.0000000e+00    0.0000000e+00    0.0000000e+00    0.0000000e+00    0.0000000e+00    0.0000000e+00    0.0000000e+00    0.0000000e+00    0.0000000e+00    0.0000000e+00    0.0000000e+00    0.0000000e+00    0.0000000e+00    0.0000000e+00    0.0000000e+00
  -9.8918464e+01    1.0000000e+00    0.0000000e+00    0.0000000e+00    0.0000000e+00    0.0000000e+00    0.0000000e+00    0.0000000e+00    0.0000000e+00    0.0000000e+00    0.0000000e+00    0.0000000e+00    0.0000000e+00    0.0000000e+00    0.0000000e+00    0.0000000e+00    0.0000000e+00    0.0000000e+00    0.0000000e+00    0.0000000e+00    0.0000000e+00
  -9.8471966e+01    1.0000000e+00    0.0000000e+00    0.0000000e+00    0.0000000e+00    0.0000000e+00    0.0000000e+00    0.0000000e+00    0.0000000e+00    0.0000000e+00    0.0000000e+00    0.0000000e+00    0.0000000e+00    0.0000000e+00    0.0000000e+00    0.0000000e+00    0.0000000e+00    0.0000000e+00    0.0000000e+00    0.0000000e+00    0.0000000e+00
  -9.8027267e+01    1.0000000e+00    0.0000000e+00    0.0000000e+00    0.0000000e+00    0.0000000e+00    0.0000000e+00    0.0000000e+00    0.0000000e+00    0.0000000e+00    0.0000000e+00    0.0000000e+00    0.0000000e+00    0.0000000e+00    0.0000000e+00    0.0000000e+00    0.0000000e+00    0.0000000e+00    0.0000000e+00    0.0000000e+00    0.0000000e+00
  -9.7584316e+01    1.0000000e+00    0.0000000e+00    0.0000000e+00    0.0000000e+00    0.0000000e+00    0.0000000e+00    0.0000000e+00    0.0000000e+00    0.0000000e+00    0.0000000e+00    0.0000000e+00    0.0000000e+00    0.0000000e+00    0.0000000e+00    0.0000000e+00    0.0000000e+00    0.0000000e+00    0.0000000e+00    0.0000000e+00    0.0000000e+00
  -9.7143069e+01    1.0000000e+00    0.0000000e+00    0.0000000e+00    0.0000000e+00    0.0000000e+00    0.0000000e+00    0.0000000e+00    0.0000000e+00    0.0000000e+00    0.0000000e+00    0.0000000e+00    0.0000000e+00    0.0000000e+00    0.0000000e+00    0.0000000e+00    0.0000000e+00    0.0000000e+00    0.0000000e+00    0.0000000e+00    0.0000000e+00
  -9.6703497e+01    1.0000000e+00    0.0000000e+00    0.0000000e+00    0.0000000e+00    0.0000000e+00    0.0000000e+00    0.0000000e+00    0.0000000e+00    0.0000000e+00    0.0000000e+00    0.0000000e+00    0.0000000e+00    0.0000000e+00    0.0000000e+00    0.0000000e+00    0.0000000e+00    0.0000000e+00    0.0000000e+00    0.0000000e+00    0.0000000e+00
  -9.6265535e+01    1.0000000e+00    0.0000000e+00    0.0000000e+00    0.0000000e+00    0.0000000e+00    0.0000000e+00    0.0000000e+00    0.0000000e+00    0.0000000e+00    0.0000000e+00    0.0000000e+00    0.0000000e+00    0.0000000e+00    0.0000000e+00    0.0000000e+00    0.0000000e+00    0.0000000e+00    0.0000000e+00    0.0000000e+00    0.0000000e+00
  -9.5829177e+01    1.0000000e+00    0.0000000e+00    0.0000000e+00    0.0000000e+00    0.0000000e+00    0.0000000e+00    0.0000000e+00    0.0000000e+00    0.0000000e+00    0.0000000e+00    0.0000000e+00    0.0000000e+00    0.0000000e+00    0.0000000e+00    0.0000000e+00    0.0000000e+00    0.0000000e+00    0.0000000e+00    0.0000000e+00    0.0000000e+00
  -9.5394356e+01    1.0000000e+00    0.0000000e+00    0.0000000e+00    0.0000000e+00    0.0000000e+00    0.0000000e+00    0.0000000e+00    0.0000000e+00    0.0000000e+00    0.0000000e+00    0.0000000e+00    0.0000000e+00    0.0000000e+00    0.0000000e+00    0.0000000e+00    0.0000000e+00    0.0000000e+00    0.0000000e+00    0.0000000e+00    0.0000000e+00
  -9.4961038e+01    1.0000000e+00    0.0000000e+00    0.0000000e+00    0.0000000e+00    0.0000000e+00    0.0000000e+00    0.0000000e+00    0.0000000e+00    0.0000000e+00    0.0000000e+00    0.0000000e+00    0.0000000e+00    0.0000000e+00    0.0000000e+00    0.0000000e+00    0.0000000e+00    0.0000000e+00    0.0000000e+00    0.0000000e+00    0.0000000e+00
  -9.4529204e+01    1.0000000e+00    0.0000000e+00    0.0000000e+00    0.0000000e+00    0.0000000e+00    0.0000000e+00    0.0000000e+00    0.0000000e+00    0.0000000e+00    0.0000000e+00    0.0000000e+00    0.0000000e+00    0.0000000e+00    0.0000000e+00    0.0000000e+00    0.0000000e+00    0.0000000e+00    0.0000000e+00    0.0000000e+00    0.0000000e+00
  -9.4098795e+01    1.0000000e+00    0.0000000e+00    0.0000000e+00    0.0000000e+00    0.0000000e+00    0.0000000e+00    0.0000000e+00    0.0000000e+00    0.0000000e+00    0.0000000e+00    0.0000000e+00    0.0000000e+00    0.0000000e+00    0.0000000e+00    0.0000000e+00    0.0000000e+00    0.0000000e+00    0.0000000e+00    0.0000000e+00    0.0000000e+00
  -9.3669779e+01    1.0000000e+00    0.0000000e+00    0.0000000e+00    0.0000000e+00    0.0000000e+00    0.0000000e+00    0.0000000e+00    0.0000000e+00    0.0000000e+00    0.0000000e+00    0.0000000e+00    0.0000000e+00    0.0000000e+00    0.0000000e+00    0.0000000e+00    0.0000000e+00    0.0000000e+00    0.0000000e+00    0.0000000e+00    0.0000000e+00
  -9.3242139e+01    1.0000000e+00    0.0000000e+00    0.0000000e+00    0.0000000e+00    0.0000000e+00    0.0000000e+00    0.0000000e+00    0.0000000e+00    0.0000000e+00    0.0000000e+00    0.0000000e+00    0.0000000e+00    0.0000000e+00    0.0000000e+00    0.0000000e+00    0.0000000e+00    0.0000000e+00    0.0000000e+00    0.0000000e+00    0.0000000e+00
  -9.2815820e+01    1.0000000e+00    0.0000000e+00    0.0000000e+00    0.0000000e+00    0.0000000e+00    0.0000000e+00    0.0000000e+00    0.0000000e+00    0.0000000e+00    0.0000000e+00    0.0000000e+00    0.0000000e+00    0.0000000e+00    0.0000000e+00    0.0000000e+00    0.0000000e+00    0.0000000e+00    0.0000000e+00    0.0000000e+00    0.0000000e+00
  -9.2390790e+01    1.0000000e+00    0.0000000e+00    0.0000000e+00    0.0000000e+00    0.0000000e+00    0.0000000e+00    0.0000000e+00    0.0000000e+00    0.0000000e+00    0.0000000e+00    0.0000000e+00    0.0000000e+00    0.0000000e+00    0.0000000e+00    0.0000000e+00    0.0000000e+00    0.0000000e+00    0.0000000e+00    0.0000000e+00    0.0000000e+00
  -9.1967022e+01    1.0000000e+00    0.0000000e+00    0.0000000e+00    0.0000000e+00    0.0000000e+00    0.0000000e+00    0.0000000e+00    0.0000000e+00    0.0000000e+00    0.0000000e+00    0.0000000e+00    0.0000000e+00    0.0000000e+00    0.0000000e+00    0.0000000e+00    0.0000000e+00    0.0000000e+00    0.0000000e+00    0.0000000e+00    0.0000000e+00
  -9.1544487e+01    1.0000000e+00    0.0000000e+00    0.0000000e+00    0.0000000e+00    0.0000000e+00    0.0000000e+00    0.0000000e+00    0.0000000e+00    0.0000000e+00    0.0000000e+00    0.0000000e+00    0.0000000e+00    0.0000000e+00    0.0000000e+00    0.0000000e+00    0.0000000e+00    0.0000000e+00    0.0000000e+00    0.0000000e+00    0.0000000e+00
  -9.1123141e+01    1.0000000e+00    0.0000000e+00    0.0000000e+00    0.0000000e+00    0.0000000e+00    0.0000000e+00    0.0000000e+00    0.0000000e+00    0.0000000e+00    0.0000000e+00    0.0000000e+00    0.0000000e+00    0.0000000e+00    0.0000000e+00    0.0000000e+00    0.0000000e+00    0.0000000e+00    0.0000000e+00    0.0000000e+00    0.0000000e+00
  -9.0702955e+01    1.0000000e+00    0.0000000e+00    0.0000000e+00    0.0000000e+00    0.0000000e+00    0.0000000e+00    0.0000000e+00    0.0000000e+00    0.0000000e+00    0.0000000e+00    0.0000000e+00    0.0000000e+00    0.0000000e+00    0.0000000e+00    0.0000000e+00    0.0000000e+00    0.0000000e+00    0.0000000e+00    0.0000000e+00    0.0000000e+00
  -9.0283896e+01    1.0000000e+00    0.0000000e+00    0.0000000e+00    0.0000000e+00    0.0000000e+00    0.0000000e+00    0.0000000e+00    0.0000000e+00    0.0000000e+00    0.0000000e+00    0.0000000e+00    0.0000000e+00    0.0000000e+00    0.0000000e+00    0.0000000e+00    0.0000000e+00    0.0000000e+00    0.0000000e+00    0.0000000e+00    0.0000000e+00
  -8.9865945e+01    1.0000000e+00    0.0000000e+00    0.0000000e+00    0.0000000e+00    0.0000000e+00    0.0000000e+00    0.0000000e+00    0.0000000e+00    0.0000000e+00    0.0000000e+00    0.0000000e+00    0.0000000e+00    0.0000000e+00    0.0000000e+00    0.0000000e+00    0.0000000e+00    0.0000000e+00    0.0000000e+00    0.0000000e+00    0.0000000e+00
  -8.9449062e+01    1.0000000e+00    0.0000000e+00    0.0000000e+00    0.0000000e+00    0.0000000e+00    0.0000000e+00    0.0000000e+00    0.0000000e+00    0.0000000e+00    0.0000000e+00    0.0000000e+00    0.0000000e+00    0.0000000e+00    0.0000000e+00    0.0000000e+00    0.0000000e+00    0.0000000e+00    0.0000000e+00    0.0000000e+00    0.0000000e+00
  -8.9033215e+01    1.0000000e+00    0.0000000e+00    0.0000000e+00    0.0000000e+00    0.0000000e+00    0.0000000e+00    0.0000000e+00    0.0000000e+00    0.0000000e+00    0.0000000e+00    0.0000000e+00    0.0000000e+00    0.0000000e+00    0.0000000e+00    0.0000000e+00    0.0000000e+00    0.0000000e+00    0.0000000e+00    0.0000000e+00    0.0000000e+00
  -8.8618375e+01    1.0000000e+00    0.0000000e+00    0.0000000e+00    0.0000000e+00    0.0000000e+00    0.0000000e+00    0.0000000e+00    0.0000000e+00    0.0000000e+00    0.0000000e+00    0.0000000e+00    0.0000000e+00    0.0000000e+00    0.0000000e+00    0.0000000e+00    0.0000000e+00    0.0000000e+00    0.0000000e+00    0.0000000e+00    0.0000000e+00
  -8.8204513e+01    1.0000000e+00    0.0000000e+00    0.0000000e+00    0.0000000e+00    0.0000000e+00    0.0000000e+00    0.0000000e+00    0.0000000e+00    0.0000000e+00    0.0000000e+00    0.0000000e+00    0.0000000e+00    0.0000000e+00    0.0000000e+00    0.0000000e+00    0.0000000e+00    0.0000000e+00    0.0000000e+00    0.0000000e+00    0.0000000e+00
  -8.7791601e+01    1.0000000e+00    0.0000000e+00    0.0000000e+00    0.0000000e+00    0.0000000e+00    0.0000000e+00    0.0000000e+00    0.0000000e+00    0.0000000e+00    0.0000000e+00    0.0000000e+00    0.0000000e+00    0.0000000e+00    0.0000000e+00    0.0000000e+00    0.0000000e+00    0.0000000e+00    0.0000000e+00    0.0000000e+00    0.0000000e+00
  -8.7615897e+01    1.0000000e+00    0.0000000e+00    0.0000000e+00    0.0000000e+00    0.0000000e+00    0.0000000e+00    0.0000000e+00    0.0000000e+00    0.0000000e+00    0.0000000e+00    0.0000000e+00    0.0000000e+00    0.0000000e+00    0.0000000e+00    0.0000000e+00    0.0000000e+00    0.0000000e+00    0.0000000e+00    0.0000000e+00    0.0000000e+00
  -8.7396269e+01    1.0000000e+00    0.0000000e+00    0.0000000e+00    0.0000000e+00    0.0000000e+00    0.0000000e+00    0.0000000e+00    0.0000000e+00    0.0000000e+00    0.0000000e+00    0.0000000e+00    0.0000000e+00    0.0000000e+00    0.0000000e+00    0.0000000e+00    0.0000000e+00    0.0000000e+00    0.0000000e+00    0.0000000e+00    0.0000000e+00
  -8.7121732e+01    1.0000000e+00    0.0000000e+00    0.0000000e+00    0.0000000e+00    0.0000000e+00    0.0000000e+00    0.0000000e+00    0.0000000e+00    0.0000000e+00    0.0000000e+00    0.0000000e+00    0.0000000e+00    0.0000000e+00    0.0000000e+00    0.0000000e+00    0.0000000e+00    0.0000000e+00    0.0000000e+00    0.0000000e+00    0.0000000e+00
  -8.6778562e+01    1.0000000e+00    0.0000000e+00    0.0000000e+00    0.0000000e+00    0.0000000e+00    0.0000000e+00    0.0000000e+00    0.0000000e+00    0.0000000e+00    0.0000000e+00    0.0000000e+00    0.0000000e+00    0.0000000e+00    0.0000000e+00    0.0000000e+00    0.0000000e+00    0.0000000e+00    0.0000000e+00    0.0000000e+00    0.0000000e+00
  -8.6368793e+01    1.0000000e+00    0.0000000e+00    0.0000000e+00    0.0000000e+00    0.0000000e+00    0.0000000e+00    0.0000000e+00    0.0000000e+00    0.0000000e+00    0.0000000e+00    0.0000000e+00    0.0000000e+00    0.0000000e+00    0.0000000e+00    0.0000000e+00    0.0000000e+00    0.0000000e+00    0.0000000e+00    0.0000000e+00    0.0000000e+00
  -8.5959780e+01    1.0000000e+00    0.0000000e+00    0.0000000e+00    0.0000000e+00    0.0000000e+00    0.0000000e+00    0.0000000e+00    0.0000000e+00    0.0000000e+00    0.0000000e+00    0.0000000e+00    0.0000000e+00    0.0000000e+00    0.0000000e+00    0.0000000e+00    0.0000000e+00    0.0000000e+00    0.0000000e+00    0.0000000e+00    0.0000000e+00
  -8.5551565e+01    1.0000000e+00    0.0000000e+00    0.0000000e+00    0.0000000e+00    0.0000000e+00    0.0000000e+00    0.0000000e+00    0.0000000e+00    0.0000000e+00    0.0000000e+00    0.0000000e+00    0.0000000e+00    0.0000000e+00    0.0000000e+00    0.0000000e+00    0.0000000e+00    0.0000000e+00    0.0000000e+00    0.0000000e+00    0.0000000e+00
  -8.5144120e+01    1.0000000e+00    0.0000000e+00    0.0000000e+00    0.0000000e+00    0.0000000e+00    0.0000000e+00    0.0000000e+00    0.0000000e+00    0.0000000e+00    0.0000000e+00    0.0000000e+00    0.0000000e+00    0.0000000e+00    0.0000000e+00    0.0000000e+00    0.0000000e+00    0.0000000e+00    0.0000000e+00    0.0000000e+00    0.0000000e+00
  -8.4737418e+01    1.0000000e+00    0.0000000e+00    0.0000000e+00    0.0000000e+00    0.0000000e+00    0.0000000e+00    0.0000000e+00    0.0000000e+00    0.0000000e+00    0.0000000e+00    0.0000000e+00    0.0000000e+00    0.0000000e+00    0.0000000e+00    0.0000000e+00    0.0000000e+00    0.0000000e+00    0.0000000e+00    0.0000000e+00    0.0000000e+00
  -8.4331434e+01    1.0000000e+00    0.0000000e+00    0.0000000e+00    0.0000000e+00    0.0000000e+00    0.0000000e+00    0.0000000e+00    0.0000000e+00    0.0000000e+00    0.0000000e+00    0.0000000e+00    0.0000000e+00    0.0000000e+00    0.0000000e+00    0.0000000e+00    0.0000000e+00    0.0000000e+00    0.0000000e+00    0.0000000e+00    0.0000000e+00
  -8.3926142e+01    1.0000000e+00    0.0000000e+00    0.0000000e+00    0.0000000e+00    0.0000000e+00    0.0000000e+00    0.0000000e+00    0.0000000e+00    0.0000000e+00    0.0000000e+00    0.0000000e+00    0.0000000e+00    0.0000000e+00    0.0000000e+00    0.0000000e+00    0.0000000e+00    0.0000000e+00    0.0000000e+00    0.0000000e+00    0.0000000e+00
  -8.3521515e+01    1.0000000e+00    0.0000000e+00    0.0000000e+00    0.0000000e+00    0.0000000e+00    0.0000000e+00    0.0000000e+00    0.0000000e+00    0.0000000e+00    0.0000000e+00    0.0000000e+00    0.0000000e+00    0.0000000e+00    0.0000000e+00    0.0000000e+00    0.0000000e+00    0.0000000e+00    0.0000000e+00    0.0000000e+00    0.0000000e+00
  -8.3117527e+01    1.0000000e+00    0.0000000e+00    0.0000000e+00    0.0000000e+00    0.0000000e+00    0.0000000e+00    0.0000000e+00    0.0000000e+00    0.0000000e+00    0.0000000e+00    0.0000000e+00    0.0000000e+00    0.0000000e+00    0.0000000e+00    0.0000000e+00    0.0000000e+00    0.0000000e+00    0.0000000e+00    0.0000000e+00    0.0000000e+00
  -8.2714154e+01    1.0000000e+00    0.0000000e+00    0.0000000e+00    0.0000000e+00    0.0000000e+00    0.0000000e+00    0.0000000e+00    0.0000000e+00    0.0000000e+00    0.0000000e+00    0.0000000e+00    0.0000000e+00    0.0000000e+00    0.0000000e+00    0.0000000e+00    0.0000000e+00    0.0000000e+00    0.0000000e+00    0.0000000e+00    0.0000000e+00
  -8.2311370e+01    1.0000000e+00    0.0000000e+00    0.0000000e+00    0.0000000e+00    0.0000000e+00    0.0000000e+00    0.0000000e+00    0.0000000e+00    0.0000000e+00    0.0000000e+00    0.0000000e+00    0.0000000e+00    0.0000000e+00    0.0000000e+00    0.0000000e+00    0.0000000e+00    0.0000000e+00    0.0000000e+00    0.0000000e+00    0.0000000e+00
  -8.1909149e+01    1.0000000e+00    0.0000000e+00    0.0000000e+00    0.0000000e+00    0.0000000e+00    0.0000000e+00    0.0000000e+00    0.0000000e+00    0.0000000e+00    0.0000000e+00    0.0000000e+00    0.0000000e+00    0.0000000e+00    0.0000000e+00    0.0000000e+00    0.0000000e+00    0.0000000e+00    0.0000000e+00    0.0000000e+00    0.0000000e+00
  -8.1507467e+01    1.0000000e+00    0.0000000e+00    0.0000000e+00    0.0000000e+00    0.0000000e+00    0.0000000e+00    0.0000000e+00    0.0000000e+00    0.0000000e+00    0.0000000e+00    0.0000000e+00    0.0000000e+00    0.0000000e+00    0.0000000e+00    0.0000000e+00    0.0000000e+00    0.0000000e+00    0.0000000e+00    0.0000000e+00    0.0000000e+00
  -8.1106299e+01    1.0000000e+00    0.0000000e+00    0.0000000e+00    0.0000000e+00    0.0000000e+00    0.0000000e+00    0.0000000e+00    0.0000000e+00    0.0000000e+00    0.0000000e+00    0.0000000e+00    0.0000000e+00    0.0000000e+00    0.0000000e+00    0.0000000e+00    0.0000000e+00    0.0000000e+00    0.0000000e+00    0.0000000e+00    0.0000000e+00
  -8.0705619e+01    1.0000000e+00    0.0000000e+00    0.0000000e+00    0.0000000e+00    0.0000000e+00    0.0000000e+00    0.0000000e+00    0.0000000e+00    0.0000000e+00    0.0000000e+00    0.0000000e+00    0.0000000e+00    0.0000000e+00    0.0000000e+00    0.0000000e+00    0.0000000e+00    0.0000000e+00    0.0000000e+00    0.0000000e+00    0.0000000e+00
  -8.0305405e+01    1.0000000e+00    0.0000000e+00    0.0000000e+00    0.0000000e+00    0.0000000e+00    0.0000000e+00    0.0000000e+00    0.0000000e+00    0.0000000e+00    0.0000000e+00    0.0000000e+00    0.0000000e+00    0.0000000e+00    0.0000000e+00    0.0000000e+00    0.0000000e+00    0.0000000e+00    0.0000000e+00    0.0000000e+00    0.0000000e+00
  -7.9905630e+01    1.0000000e+00    0.0000000e+00    0.0000000e+00    0.0000000e+00    0.0000000e+00    0.0000000e+00    0.0000000e+00    0.0000000e+00    0.0000000e+00    0.0000000e+00    0.0000000e+00    0.0000000e+00    0.0000000e+00    0.0000000e+00    0.0000000e+00    0.0000000e+00    0.0000000e+00    0.0000000e+00    0.0000000e+00    0.0000000e+00
  -7.9506270e+01    1.0000000e+00    0.0000000e+00    0.0000000e+00    0.0000000e+00    0.0000000e+00    0.0000000e+00    0.0000000e+00    0.0000000e+00    0.0000000e+00    0.0000000e+00    0.0000000e+00    0.0000000e+00    0.0000000e+00    0.0000000e+00    0.0000000e+00    0.0000000e+00    0.0000000e+00    0.0000000e+00    0.0000000e+00    0.0000000e+00
  -7.9107302e+01    1.0000000e+00    0.0000000e+00    0.0000000e+00    0.0000000e+00    0.0000000e+00    0.0000000e+00    0.0000000e+00    0.0000000e+00    0.0000000e+00    0.0000000e+00    0.0000000e+00    0.0000000e+00    0.0000000e+00    0.0000000e+00    0.0000000e+00    0.0000000e+00    0.0000000e+00    0.0000000e+00    0.0000000e+00    0.0000000e+00
  -7.8708700e+01    1.0000000e+00    0.0000000e+00    0.0000000e+00    0.0000000e+00    0.0000000e+00    0.0000000e+00    0.0000000e+00    0.0000000e+00    0.0000000e+00    0.0000000e+00    0.0000000e+00    0.0000000e+00    0.0000000e+00    0.0000000e+00    0.0000000e+00    0.0000000e+00    0.0000000e+00    0.0000000e+00    0.0000000e+00    0.0000000e+00
  -7.8310442e+01    1.0000000e+00    0.0000000e+00    0.0000000e+00    0.0000000e+00    0.0000000e+00    0.0000000e+00    0.0000000e+00    0.0000000e+00    0.0000000e+00    0.0000000e+00    0.0000000e+00    0.0000000e+00    0.0000000e+00    0.0000000e+00    0.0000000e+00    0.0000000e+00    0.0000000e+00    0.0000000e+00    0.0000000e+00    0.0000000e+00
  -7.7912501e+01    1.0000000e+00    0.0000000e+00    0.0000000e+00    0.0000000e+00    0.0000000e+00    0.0000000e+00    0.0000000e+00    0.0000000e+00    0.0000000e+00    0.0000000e+00    0.0000000e+00    0.0000000e+00    0.0000000e+00    0.0000000e+00    0.0000000e+00    0.0000000e+00    0.0000000e+00    0.0000000e+00    0.0000000e+00    0.0000000e+00
  -7.7514856e+01    1.0000000e+00    0.0000000e+00    0.0000000e+00    0.0000000e+00    0.0000000e+00    0.0000000e+00    0.0000000e+00    0.0000000e+00    0.0000000e+00    0.0000000e+00    0.0000000e+00    0.0000000e+00    0.0000000e+00    0.0000000e+00    0.0000000e+00    0.0000000e+00    0.0000000e+00    0.0000000e+00    0.0000000e+00    0.0000000e+00
  -7.7117481e+01    1.0000000e+00    0.0000000e+00    0.0000000e+00    0.0000000e+00    0.0000000e+00    0.0000000e+00    0.0000000e+00    0.0000000e+00    0.0000000e+00    0.0000000e+00    0.0000000e+00    0.0000000e+00    0.0000000e+00    0.0000000e+00    0.0000000e+00    0.0000000e+00    0.0000000e+00    0.0000000e+00    0.0000000e+00    0.0000000e+00
  -7.6877823e+01    1.0000000e+00    0.0000000e+00    0.0000000e+00    0.0000000e+00    0.0000000e+00    0.0000000e+00    0.0000000e+00    0.0000000e+00    0.0000000e+00    0.0000000e+00    0.0000000e+00    0.0000000e+00    0.0000000e+00    0.0000000e+00    0.0000000e+00    0.0000000e+00    0.0000000e+00    0.0000000e+00    0.0000000e+00    0.0000000e+00
  -7.6578250e+01    1.0000000e+00    0.0000000e+00    0.0000000e+00    0.0000000e+00    0.0000000e+00    0.0000000e+00    0.0000000e+00    0.0000000e+00    0.0000000e+00    0.0000000e+00    0.0000000e+00    0.0000000e+00    0.0000000e+00    0.0000000e+00    0.0000000e+00    0.0000000e+00    0.0000000e+00    0.0000000e+00    0.0000000e+00    0.0000000e+00
  -7.6203784e+01    1.0000000e+00    0.0000000e+00    0.0000000e+00    0.0000000e+00    0.0000000e+00    0.0000000e+00    0.0000000e+00    0.0000000e+00    0.0000000e+00    0.0000000e+00    0.0000000e+00    0.0000000e+00    0.0000000e+00    0.0000000e+00    0.0000000e+00    0.0000000e+00    0.0000000e+00    0.0000000e+00    0.0000000e+00    0.0000000e+00
  -7.5807136e+01    1.0000000e+00    0.0000000e+00    0.0000000e+00    0.0000000e+00    0.0000000e+00    0.0000000e+00    0.0000000e+00    0.0000000e+00    0.0000000e+00    0.0000000e+00    0.0000000e+00    0.0000000e+00    0.0000000e+00    0.0000000e+00    0.0000000e+00    0.0000000e+00    0.0000000e+00    0.0000000e+00    0.0000000e+00    0.0000000e+00
  -7.5410651e+01    1.0000000e+00    0.0000000e+00    0.0000000e+00    0.0000000e+00    0.0000000e+00    0.0000000e+00    0.0000000e+00    0.0000000e+00    0.0000000e+00    0.0000000e+00    0.0000000e+00    0.0000000e+00    0.0000000e+00    0.0000000e+00    0.0000000e+00    0.0000000e+00    0.0000000e+00    0.0000000e+00    0.0000000e+00    0.0000000e+00
  -7.5014309e+01    1.0000000e+00    0.0000000e+00    0.0000000e+00    0.0000000e+00    0.0000000e+00    0.0000000e+00    0.0000000e+00    0.0000000e+00    0.0000000e+00    0.0000000e+00    0.0000000e+00    0.0000000e+00    0.0000000e+00    0.0000000e+00    0.0000000e+00    0.0000000e+00    0.0000000e+00    0.0000000e+00    0.0000000e+00    0.0000000e+00
  -7.4618087e+01    1.0000000e+00    0.0000000e+00    0.0000000e+00    0.0000000e+00    0.0000000e+00    0.0000000e+00    0.0000000e+00    0.0000000e+00    0.0000000e+00    0.0000000e+00    0.0000000e+00    0.0000000e+00    0.0000000e+00    0.0000000e+00    0.0000000e+00    0.0000000e+00    0.0000000e+00    0.0000000e+00    0.0000000e+00    0.0000000e+00
  -7.4221960e+01    1.0000000e+00    0.0000000e+00    0.0000000e+00    0.0000000e+00    0.0000000e+00    0.0000000e+00    0.0000000e+00    0.0000000e+00    0.0000000e+00    0.0000000e+00    0.0000000e+00    0.0000000e+00    0.0000000e+00    0.0000000e+00    0.0000000e+00    0.0000000e+00    0.0000000e+00    0.0000000e+00    0.0000000e+00    0.0000000e+00
  -7.3825903e+01    1.0000000e+00    0.0000000e+00    0.0000000e+00    0.0000000e+00    0.0000000e+00    0.0000000e+00    0.0000000e+00    0.0000000e+00    0.0000000e+00    0.0000000e+00    0.0000000e+00    0.0000000e+00    0.0000000e+00    0.0000000e+00    0.0000000e+00    0.0000000e+00    0.0000000e+00    0.0000000e+00    0.0000000e+00    0.0000000e+00
  -7.3429894e+01    1.0000000e+00    0.0000000e+00    0.0000000e+00    0.0000000e+00    0.0000000e+00    0.0000000e+00    0.0000000e+00    0.0000000e+00    0.0000000e+00    0.0000000e+00    0.0000000e+00    0.0000000e+00    0.0000000e+00    0.0000000e+00    0.0000000e+00    0.0000000e+00    0.0000000e+00    0.0000000e+00    0.0000000e+00    0.0000000e+00
  -7.3033907e+01    1.0000000e+00    0.0000000e+00    0.0000000e+00    0.0000000e+00    0.0000000e+00    0.0000000e+00    0.0000000e+00    0.0000000e+00    0.0000000e+00    0.0000000e+00    0.0000000e+00    0.0000000e+00    0.0000000e+00    0.0000000e+00    0.0000000e+00    0.0000000e+00    0.0000000e+00    0.0000000e+00    0.0000000e+00    0.0000000e+00
  -7.2637917e+01    1.0000000e+00    0.0000000e+00    0.0000000e+00    0.0000000e+00    0.0000000e+00    0.0000000e+00    0.0000000e+00    0.0000000e+00    0.0000000e+00    0.0000000e+00    0.0000000e+00    0.0000000e+00    0.0000000e+00    0.0000000e+00    0.0000000e+00    0.0000000e+00    0.0000000e+00    0.0000000e+00    0.0000000e+00    0.0000000e+00
  -7.2241901e+01    1.0000000e+00    0.0000000e+00    0.0000000e+00    0.0000000e+00    0.0000000e+00    0.0000000e+00    0.0000000e+00    0.0000000e+00    0.0000000e+00    0.0000000e+00    0.0000000e+00    0.0000000e+00    0.0000000e+00    0.0000000e+00    0.0000000e+00    0.0000000e+00    0.0000000e+00    0.0000000e+00    0.0000000e+00    0.0000000e+00
  -7.1845834e+01    1.0000000e+00    0.0000000e+00    0.0000000e+00    0.0000000e+00    0.0000000e+00    0.0000000e+00    0.0000000e+00    0.0000000e+00    0.0000000e+00    0.0000000e+00    0.0000000e+00    0.0000000e+00    0.0000000e+00    0.0000000e+00    0.0000000e+00    0.0000000e+00    0.0000000e+00    0.0000000e+00    0.0000000e+00    0.0000000e+00
  -7.1449692e+01    1.0000000e+00    0.0000000e+00    0.0000000e+00    0.0000000e+00    0.0000000e+00    0.0000000e+00    0.0000000e+00    0.0000000e+00    0.0000000e+00    0.0000000e+00    0.0000000e+00    0.0000000e+00    0.0000000e+00    0.0000000e+00    0.0000000e+00    0.0000000e+00    0.0000000e+00    0.0000000e+00    0.0000000e+00    0.0000000e+00
  -7.1053448e+01    1.0000000e+00    0.0000000e+00    0.0000000e+00    0.0000000e+00    0.0000000e+00    0.0000000e+00    0.0000000e+00    0.0000000e+00    0.0000000e+00    0.0000000e+00    0.0000000e+00    0.0000000e+00    0.0000000e+00    0.0000000e+00    0.0000000e+00    0.0000000e+00    0.0000000e+00    0.0000000e+00    0.0000000e+00    0.0000000e+00
  -7.0657078e+01    1.0000000e+00    0.0000000e+00    0.0000000e+00    0.0000000e+00    0.0000000e+00    0.0000000e+00    0.0000000e+00    0.0000000e+00    0.0000000e+00    0.0000000e+00    0.0000000e+00    0.0000000e+00    0.0000000e+00    0.0000000e+00    0.0000000e+00    0.0000000e+00    0.0000000e+00    0.0000000e+00    0.0000000e+00    0.0000000e+00
  -7.0260557e+01    1.0000000e+00    0.0000000e+00    0.0000000e+00    0.0000000e+00    0.0000000e+00    0.0000000e+00    0.0000000e+00    0.0000000e+00    0.0000000e+00    0.0000000e+00    0.0000000e+00    0.0000000e+00    0.0000000e+00    0.0000000e+00    0.0000000e+00    0.0000000e+00    0.0000000e+00    0.0000000e+00    0.0000000e+00    0.0000000e+00
  -6.9863859e+01    1.0000000e+00    0.0000000e+00    0.0000000e+00    0.0000000e+00    0.0000000e+00    0.0000000e+00    0.0000000e+00    0.0000000e+00    0.0000000e+00    0.0000000e+00    0.0000000e+00    0.0000000e+00    0.0000000e+00    0.0000000e+00    0.0000000e+00    0.0000000e+00    0.0000000e+00    0.0000000e+00    0.0000000e+00    0.0000000e+00
  -6.9466959e+01    1.0000000e+00    0.0000000e+00    0.0000000e+00    0.0000000e+00    0.0000000e+00    0.0000000e+00    0.0000000e+00    0.0000000e+00    0.0000000e+00    0.0000000e+00    0.0000000e+00    0.0000000e+00    0.0000000e+00    0.0000000e+00    0.0000000e+00    0.0000000e+00    0.0000000e+00    0.0000000e+00    0.0000000e+00    0.0000000e+00
  -6.9069831e+01    1.0000000e+00    0.0000000e+00    0.0000000e+00    0.0000000e+00    0.0000000e+00    0.0000000e+00    0.0000000e+00    0.0000000e+00    0.0000000e+00    0.0000000e+00    0.0000000e+00    0.0000000e+00    0.0000000e+00    0.0000000e+00    0.0000000e+00    0.0000000e+00    0.0000000e+00    0.0000000e+00    0.0000000e+00    0.0000000e+00
  -6.8672449e+01    1.0000000e+00    0.0000000e+00    0.0000000e+00    0.0000000e+00    0.0000000e+00    0.0000000e+00    0.0000000e+00    0.0000000e+00    0.0000000e+00    0.0000000e+00    0.0000000e+00    0.0000000e+00    0.0000000e+00    0.0000000e+00    0.0000000e+00    0.0000000e+00    0.0000000e+00    0.0000000e+00    0.0000000e+00    0.0000000e+00
  -6.8274786e+01    1.0000000e+00    0.0000000e+00    0.0000000e+00    0.0000000e+00    0.0000000e+00    0.0000000e+00    0.0000000e+00    0.0000000e+00    0.0000000e+00    0.0000000e+00    0.0000000e+00    0.0000000e+00    0.0000000e+00    0.0000000e+00    0.0000000e+00    0.0000000e+00    0.0000000e+00    0.0000000e+00    0.0000000e+00    0.0000000e+00
  -6.7876815e+01    1.0000000e+00    0.0000000e+00    0.0000000e+00    0.0000000e+00    0.0000000e+00    0.0000000e+00    0.0000000e+00    0.0000000e+00    0.0000000e+00    0.0000000e+00    0.0000000e+00    0.0000000e+00    0.0000000e+00    0.0000000e+00    0.0000000e+00    0.0000000e+00    0.0000000e+00    0.0000000e+00    0.0000000e+00    0.0000000e+00
  -6.7478511e+01    1.0000000e+00    0.0000000e+00    0.0000000e+00    0.0000000e+00    0.0000000e+00    0.0000000e+00    0.0000000e+00    0.0000000e+00    0.0000000e+00    0.0000000e+00    0.0000000e+00    0.0000000e+00    0.0000000e+00    0.0000000e+00    0.0000000e+00    0.0000000e+00    0.0000000e+00    0.0000000e+00    0.0000000e+00    0.0000000e+00
  -6.7079846e+01    1.0000000e+00    0.0000000e+00    0.0000000e+00    0.0000000e+00    0.0000000e+00    0.0000000e+00    0.0000000e+00    0.0000000e+00    0.0000000e+00    0.0000000e+00    0.0000000e+00    0.0000000e+00    0.0000000e+00    0.0000000e+00    0.0000000e+00    0.0000000e+00    0.0000000e+00    0.0000000e+00    0.0000000e+00    0.0000000e+00
  -6.6680791e+01    1.0000000e+00    0.0000000e+00    0.0000000e+00    0.0000000e+00    0.0000000e+00    0.0000000e+00    0.0000000e+00    0.0000000e+00    0.0000000e+00    0.0000000e+00    0.0000000e+00    0.0000000e+00    0.0000000e+00    0.0000000e+00    0.0000000e+00    0.0000000e+00    0.0000000e+00    0.0000000e+00    0.0000000e+00    0.0000000e+00
  -6.6281320e+01    1.0000000e+00    0.0000000e+00    0.0000000e+00    0.0000000e+00    0.0000000e+00    0.0000000e+00    0.0000000e+00    0.0000000e+00    0.0000000e+00    0.0000000e+00    0.0000000e+00    0.0000000e+00    0.0000000e+00    0.0000000e+00    0.0000000e+00    0.0000000e+00    0.0000000e+00    0.0000000e+00    0.0000000e+00    0.0000000e+00
  -6.5881405e+01    1.0000000e+00    0.0000000e+00    0.0000000e+00    0.0000000e+00    0.0000000e+00    0.0000000e+00    0.0000000e+00    0.0000000e+00    0.0000000e+00    0.0000000e+00    0.0000000e+00    0.0000000e+00    0.0000000e+00    0.0000000e+00    0.0000000e+00    0.0000000e+00    0.0000000e+00    0.0000000e+00    0.0000000e+00    0.0000000e+00
  -6.5481015e+01    1.0000000e+00    0.0000000e+00    0.0000000e+00    0.0000000e+00    0.0000000e+00    0.0000000e+00    0.0000000e+00    0.0000000e+00    0.0000000e+00    0.0000000e+00    0.0000000e+00    0.0000000e+00    0.0000000e+00    0.0000000e+00    0.0000000e+00    0.0000000e+00    0.0000000e+00    0.0000000e+00    0.0000000e+00    0.0000000e+00
  -6.5080124e+01    1.0000000e+00    0.0000000e+00    0.0000000e+00    0.0000000e+00    0.0000000e+00    0.0000000e+00    0.0000000e+00    0.0000000e+00    0.0000000e+00    0.0000000e+00    0.0000000e+00    0.0000000e+00    0.0000000e+00    0.0000000e+00    0.0000000e+00    0.0000000e+00    0.0000000e+00    0.0000000e+00    0.0000000e+00    0.0000000e+00
  -6.4678701e+01    1.0000000e+00    0.0000000e+00    0.0000000e+00    0.0000000e+00    0.0000000e+00    0.0000000e+00    0.0000000e+00    0.0000000e+00    0.0000000e+00    0.0000000e+00    0.0000000e+00    0.0000000e+00    0.0000000e+00    0.0000000e+00    0.0000000e+00    0.0000000e+00    0.0000000e+00    0.0000000e+00    0.0000000e+00    0.0000000e+00
  -6.4276717e+01    1.0000000e+00    0.0000000e+00    0.0000000e+00    0.0000000e+00    0.0000000e+00    0.0000000e+00    0.0000000e+00    0.0000000e+00    0.0000000e+00    0.0000000e+00    0.0000000e+00    0.0000000e+00    0.0000000e+00    0.0000000e+00    0.0000000e+00    0.0000000e+00    0.0000000e+00    0.0000000e+00    0.0000000e+00    0.0000000e+00
  -6.3874141e+01    1.0000000e+00    0.0000000e+00    0.0000000e+00    0.0000000e+00    0.0000000e+00    0.0000000e+00    0.0000000e+00    0.0000000e+00    0.0000000e+00    0.0000000e+00    0.0000000e+00    0.0000000e+00    0.0000000e+00    0.0000000e+00    0.0000000e+00    0.0000000e+00    0.0000000e+00    0.0000000e+00    0.0000000e+00    0.0000000e+00
  -6.3470943e+01    1.0000000e+00    0.0000000e+00    0.0000000e+00    0.0000000e+00    0.0000000e+00    0.0000000e+00    0.0000000e+00    0.0000000e+00    0.0000000e+00    0.0000000e+00    0.0000000e+00    0.0000000e+00    0.0000000e+00    0.0000000e+00    0.0000000e+00    0.0000000e+00    0.0000000e+00    0.0000000e+00    0.0000000e+00    0.0000000e+00
  -6.3067092e+01    1.0000000e+00    0.0000000e+00    0.0000000e+00    0.0000000e+00    0.0000000e+00    0.0000000e+00    0.0000000e+00    0.0000000e+00    0.0000000e+00    0.0000000e+00    0.0000000e+00    0.0000000e+00    0.0000000e+00    0.0000000e+00    0.0000000e+00    0.0000000e+00    0.0000000e+00    0.0000000e+00    0.0000000e+00    0.0000000e+00
  -6.2662555e+01    1.0000000e+00    0.0000000e+00    0.0000000e+00    0.0000000e+00    0.0000000e+00    0.0000000e+00    0.0000000e+00    0.0000000e+00    0.0000000e+00    0.0000000e+00    0.0000000e+00    0.0000000e+00    0.0000000e+00    0.0000000e+00    0.0000000e+00    0.0000000e+00    0.0000000e+00    0.0000000e+00    0.0000000e+00    0.0000000e+00
  -6.2338926e+01    1.0000000e+00    0.0000000e+00    0.0000000e+00    0.0000000e+00    0.0000000e+00    0.0000000e+00    0.0000000e+00    0.0000000e+00    0.0000000e+00    0.0000000e+00    0.0000000e+00    0.0000000e+00    0.0000000e+00    0.0000000e+00    0.0000000e+00    0.0000000e+00    0.0000000e+00    0.0000000e+00    0.0000000e+00    0.0000000e+00
  -6.1934389e+01    1.0000000e+00    0.0000000e+00    0.0000000e+00    0.0000000e+00    0.0000000e+00    0.0000000e+00    0.0000000e+00    0.0000000e+00    0.0000000e+00    0.0000000e+00    0.0000000e+00    0.0000000e+00    0.0000000e+00    0.0000000e+00    0.0000000e+00    0.0000000e+00    0.0000000e+00    0.0000000e+00    0.0000000e+00    0.0000000e+00
  -6.1527764e+01    1.0000000e+00    0.0000000e+00    0.0000000e+00    0.0000000e+00    0.0000000e+00    0.0000000e+00    0.0000000e+00    0.0000000e+00    0.0000000e+00    0.0000000e+00    0.0000000e+00    0.0000000e+00    0.0000000e+00    0.0000000e+00    0.0000000e+00    0.0000000e+00    0.0000000e+00    0.0000000e+00    0.0000000e+00    0.0000000e+00
  -6.1120330e+01    1.0000000e+00    0.0000000e+00    0.0000000e+00    0.0000000e+00    0.0000000e+00    0.0000000e+00    0.0000000e+00    0.0000000e+00    0.0000000e+00    0.0000000e+00    0.0000000e+00    0.0000000e+00    0.0000000e+00    0.0000000e+00    0.0000000e+00    0.0000000e+00    0.0000000e+00    0.0000000e+00    0.0000000e+00    0.0000000e+00
  -6.0712051e+01    1.0000000e+00    0.0000000e+00    0.0000000e+00    0.0000000e+00    0.0000000e+00    0.0000000e+00    0.0000000e+00    0.0000000e+00    0.0000000e+00    0.0000000e+00    0.0000000e+00    0.0000000e+00    0.0000000e+00    0.0000000e+00    0.0000000e+00    0.0000000e+00    0.0000000e+00    0.0000000e+00    0.0000000e+00    0.0000000e+00
  -6.0385428e+01    1.0000000e+00    0.0000000e+00    0.0000000e+00    0.0000000e+00    0.0000000e+00    0.0000000e+00    0.0000000e+00    0.0000000e+00    0.0000000e+00    0.0000000e+00    0.0000000e+00    0.0000000e+00    0.0000000e+00    0.0000000e+00    0.0000000e+00    0.0000000e+00    0.0000000e+00    0.0000000e+00    0.0000000e+00    0.0000000e+00
  -5.9977149e+01    1.0000000e+00    0.0000000e+00    0.0000000e+00    0.0000000e+00    0.0000000e+00    0.0000000e+00    0.0000000e+00    0.0000000e+00    0.0000000e+00    0.0000000e+00    0.0000000e+00    0.0000000e+00    0.0000000e+00    0.0000000e+00    0.0000000e+00    0.0000000e+00    0.0000000e+00    0.0000000e+00    0.0000000e+00    0.0000000e+00
  -5.9566315e+01    1.0000000e+00    0.0000000e+00    0.0000000e+00    0.0000000e+00    0.0000000e+00    0.0000000e+00    0.0000000e+00    0.0000000e+00    0.0000000e+00    0.0000000e+00    0.0000000e+00    0.0000000e+00    0.0000000e+00    0.0000000e+00    0.0000000e+00    0.0000000e+00    0.0000000e+00    0.0000000e+00    0.0000000e+00    0.0000000e+00
  -5.9154500e+01    1.0000000e+00    0.0000000e+00    0.0000000e+00    0.0000000e+00    0.0000000e+00    0.0000000e+00    0.0000000e+00    0.0000000e+00    0.0000000e+00    0.0000000e+00    0.0000000e+00    0.0000000e+00    0.0000000e+00    0.0000000e+00    0.0000000e+00    0.0000000e+00    0.0000000e+00    0.0000000e+00    0.0000000e+00    0.0000000e+00
  -5.8741664e+01    1.0000000e+00    0.0000000e+00    0.0000000e+00    0.0000000e+00    0.0000000e+00    0.0000000e+00    0.0000000e+00    0.0000000e+00    0.0000000e+00    0.0000000e+00    0.0000000e+00    0.0000000e+00    0.0000000e+00    0.0000000e+00    0.0000000e+00    0.0000000e+00    0.0000000e+00    0.0000000e+00    0.0000000e+00    0.0000000e+00
  -5.8327769e+01    1.0000000e+00    0.0000000e+00    0.0000000e+00    0.0000000e+00    0.0000000e+00    0.0000000e+00    0.0000000e+00    0.0000000e+00    0.0000000e+00    0.0000000e+00    0.0000000e+00    0.0000000e+00    0.0000000e+00    0.0000000e+00    0.0000000e+00    0.0000000e+00    0.0000000e+00    0.0000000e+00    0.0000000e+00    0.0000000e+00
  -5.7912776e+01    1.0000000e+00    0.0000000e+00    0.0000000e+00    0.0000000e+00    0.0000000e+00    0.0000000e+00    0.0000000e+00    0.0000000e+00    0.0000000e+00    0.0000000e+00    0.0000000e+00    0.0000000e+00    0.0000000e+00    0.0000000e+00    0.0000000e+00    0.0000000e+00    0.0000000e+00    0.0000000e+00    0.0000000e+00    0.0000000e+00
  -5.7496643e+01    1.0000000e+00    0.0000000e+00    0.0000000e+00    0.0000000e+00    0.0000000e+00    0.0000000e+00    0.0000000e+00    0.0000000e+00    0.0000000e+00    0.0000000e+00    0.0000000e+00    0.0000000e+00    0.0000000e+00    0.0000000e+00    0.0000000e+00    0.0000000e+00    0.0000000e+00    0.0000000e+00    0.0000000e+00    0.0000000e+00
  -5.7079327e+01    1.0000000e+00    0.0000000e+00    0.0000000e+00    0.0000000e+00    0.0000000e+00    0.0000000e+00    0.0000000e+00    0.0000000e+00    0.0000000e+00    0.0000000e+00    0.0000000e+00    0.0000000e+00    0.0000000e+00    0.0000000e+00    0.0000000e+00    0.0000000e+00    0.0000000e+00    0.0000000e+00    0.0000000e+00    0.0000000e+00
  -5.6660777e+01    1.0000000e+00    0.0000000e+00    0.0000000e+00    0.0000000e+00    0.0000000e+00    0.0000000e+00    0.0000000e+00    0.0000000e+00    0.0000000e+00    0.0000000e+00    0.0000000e+00    0.0000000e+00    0.0000000e+00    0.0000000e+00    0.0000000e+00    0.0000000e+00    0.0000000e+00    0.0000000e+00    0.0000000e+00    0.0000000e+00
  -5.6240960e+01    1.0000000e+00    0.0000000e+00    0.0000000e+00    0.0000000e+00    0.0000000e+00    0.0000000e+00    0.0000000e+00    0.0000000e+00    0.0000000e+00    0.0000000e+00    0.0000000e+00    0.0000000e+00    0.0000000e+00    0.0000000e+00    0.0000000e+00    0.0000000e+00    0.0000000e+00    0.0000000e+00    0.0000000e+00    0.0000000e+00
  -5.5819830e+01    1.0000000e+00    0.0000000e+00    0.0000000e+00    0.0000000e+00    0.0000000e+00    0.0000000e+00    0.0000000e+00    0.0000000e+00    0.0000000e+00    0.0000000e+00    0.0000000e+00    0.0000000e+00    0.0000000e+00    0.0000000e+00    0.0000000e+00    0.0000000e+00    0.0000000e+00    0.0000000e+00    0.0000000e+00    0.0000000e+00
  -5.5397342e+01    1.0000000e+00    0.0000000e+00    0.0000000e+00    0.0000000e+00    0.0000000e+00    0.0000000e+00    0.0000000e+00    0.0000000e+00    0.0000000e+00    0.0000000e+00    0.0000000e+00    0.0000000e+00    0.0000000e+00    0.0000000e+00    0.0000000e+00    0.0000000e+00    0.0000000e+00    0.0000000e+00    0.0000000e+00    0.0000000e+00
  -5.4973448e+01    1.0000000e+00    0.0000000e+00    0.0000000e+00    0.0000000e+00    0.0000000e+00    0.0000000e+00    0.0000000e+00    0.0000000e+00    0.0000000e+00    0.0000000e+00    0.0000000e+00    0.0000000e+00    0.0000000e+00    0.0000000e+00    0.0000000e+00    0.0000000e+00    0.0000000e+00    0.0000000e+00    0.0000000e+00    0.0000000e+00
  -5.4548083e+01    1.0000000e+00    0.0000000e+00    0.0000000e+00    0.0000000e+00    0.0000000e+00    0.0000000e+00    0.0000000e+00    0.0000000e+00    0.0000000e+00    0.0000000e+00    0.0000000e+00    0.0000000e+00    0.0000000e+00    0.0000000e+00    0.0000000e+00    0.0000000e+00    0.0000000e+00    0.0000000e+00    0.0000000e+00    0.0000000e+00
  -5.4121214e+01    1.0000000e+00    0.0000000e+00    0.0000000e+00    0.0000000e+00    0.0000000e+00    0.0000000e+00    0.0000000e+00    0.0000000e+00    0.0000000e+00    0.0000000e+00    0.0000000e+00    0.0000000e+00    0.0000000e+00    0.0000000e+00    0.0000000e+00    0.0000000e+00    0.0000000e+00    0.0000000e+00    0.0000000e+00    0.0000000e+00
  -5.3692791e+01    1.0000000e+00    0.0000000e+00    0.0000000e+00    0.0000000e+00    0.0000000e+00    0.0000000e+00    0.0000000e+00    0.0000000e+00    0.0000000e+00    0.0000000e+00    0.0000000e+00    0.0000000e+00    0.0000000e+00    0.0000000e+00    0.0000000e+00    0.0000000e+00    0.0000000e+00    0.0000000e+00    0.0000000e+00    0.0000000e+00
  -5.3262755e+01    1.0000000e+00    0.0000000e+00    0.0000000e+00    0.0000000e+00    0.0000000e+00    0.0000000e+00    0.0000000e+00    0.0000000e+00    0.0000000e+00    0.0000000e+00    0.0000000e+00    0.0000000e+00    0.0000000e+00    0.0000000e+00    0.0000000e+00    0.0000000e+00    0.0000000e+00    0.0000000e+00    0.0000000e+00    0.0000000e+00
  -5.2831039e+01    1.0000000e+00    0.0000000e+00    0.0000000e+00    0.0000000e+00    0.0000000e+00    0.0000000e+00    0.0000000e+00    0.0000000e+00    0.0000000e+00    0.0000000e+00    0.0000000e+00    0.0000000e+00    0.0000000e+00    0.0000000e+00    0.0000000e+00    0.0000000e+00    0.0000000e+00    0.0000000e+00    0.0000000e+00    0.0000000e+00
  -5.2397605e+01    1.0000000e+00    0.0000000e+00    0.0000000e+00    0.0000000e+00    0.0000000e+00    0.0000000e+00    0.0000000e+00    0.0000000e+00    0.0000000e+00    0.0000000e+00    0.0000000e+00    0.0000000e+00    0.0000000e+00    0.0000000e+00    0.0000000e+00    0.0000000e+00    0.0000000e+00    0.0000000e+00    0.0000000e+00    0.0000000e+00
  -5.1962397e+01    1.0000000e+00    0.0000000e+00    0.0000000e+00    0.0000000e+00    0.0000000e+00    0.0000000e+00    0.0000000e+00    0.0000000e+00    0.0000000e+00    0.0000000e+00    0.0000000e+00    0.0000000e+00    0.0000000e+00    0.0000000e+00    0.0000000e+00    0.0000000e+00    0.0000000e+00    0.0000000e+00    0.0000000e+00    0.0000000e+00
  -5.1525324e+01    1.0000000e+00    0.0000000e+00    0.0000000e+00    0.0000000e+00    0.0000000e+00    0.0000000e+00    0.0000000e+00    0.0000000e+00    0.0000000e+00    0.0000000e+00    0.0000000e+00    0.0000000e+00    0.0000000e+00    0.0000000e+00    0.0000000e+00    0.0000000e+00    0.0000000e+00    0.0000000e+00    0.0000000e+00    0.0000000e+00
  -5.1175665e+01    1.0000000e+00    0.0000000e+00    0.0000000e+00    0.0000000e+00    0.0000000e+00    0.0000000e+00    0.0000000e+00    0.0000000e+00    0.0000000e+00    0.0000000e+00    0.0000000e+00    0.0000000e+00    0.0000000e+00    0.0000000e+00    0.0000000e+00    0.0000000e+00    0.0000000e+00    0.0000000e+00    0.0000000e+00    0.0000000e+00
  -5.0738593e+01    1.0000000e+00    0.0000000e+00    0.0000000e+00    0.0000000e+00    0.0000000e+00    0.0000000e+00    0.0000000e+00    0.0000000e+00    0.0000000e+00    0.0000000e+00    0.0000000e+00    0.0000000e+00    0.0000000e+00    0.0000000e+00    0.0000000e+00    0.0000000e+00    0.0000000e+00    0.0000000e+00    0.0000000e+00    0.0000000e+00
  -5.0388934e+01    1.0000000e+00    0.0000000e+00    0.0000000e+00    0.0000000e+00    0.0000000e+00    0.0000000e+00    0.0000000e+00    0.0000000e+00    0.0000000e+00    0.0000000e+00    0.0000000e+00    0.0000000e+00    0.0000000e+00    0.0000000e+00    0.0000000e+00    0.0000000e+00    0.0000000e+00    0.0000000e+00    0.0000000e+00    0.0000000e+00
  -4.9951861e+01    1.0000000e+00    0.0000000e+00    0.0000000e+00    0.0000000e+00    0.0000000e+00    0.0000000e+00    0.0000000e+00    0.0000000e+00    0.0000000e+00    0.0000000e+00    0.0000000e+00    0.0000000e+00    0.0000000e+00    0.0000000e+00    0.0000000e+00    0.0000000e+00    0.0000000e+00    0.0000000e+00    0.0000000e+00    0.0000000e+00
  -4.9602203e+01    1.0000000e+00    0.0000000e+00    0.0000000e+00    0.0000000e+00    0.0000000e+00    0.0000000e+00    0.0000000e+00    0.0000000e+00    0.0000000e+00    0.0000000e+00    0.0000000e+00    0.0000000e+00    0.0000000e+00    0.0000000e+00    0.0000000e+00    0.0000000e+00    0.0000000e+00    0.0000000e+00    0.0000000e+00    0.0000000e+00
  -4.9165130e+01    1.0000000e+00    0.0000000e+00    0.0000000e+00    0.0000000e+00    0.0000000e+00    0.0000000e+00    0.0000000e+00    0.0000000e+00    0.0000000e+00    0.0000000e+00    0.0000000e+00    0.0000000e+00    0.0000000e+00    0.0000000e+00    0.0000000e+00    0.0000000e+00    0.0000000e+00    0.0000000e+00    0.0000000e+00    0.0000000e+00
  -4.8815472e+01    1.0000000e+00    0.0000000e+00    0.0000000e+00    0.0000000e+00    0.0000000e+00    0.0000000e+00    0.0000000e+00    0.0000000e+00    0.0000000e+00    0.0000000e+00    0.0000000e+00    0.0000000e+00    0.0000000e+00    0.0000000e+00    0.0000000e+00    0.0000000e+00    0.0000000e+00    0.0000000e+00    0.0000000e+00    0.0000000e+00
  -4.8378399e+01    1.0000000e+00    0.0000000e+00    0.0000000e+00    0.0000000e+00    0.0000000e+00    0.0000000e+00    0.0000000e+00    0.0000000e+00    0.0000000e+00    0.0000000e+00    0.0000000e+00    0.0000000e+00    0.0000000e+00    0.0000000e+00    0.0000000e+00    0.0000000e+00    0.0000000e+00    0.0000000e+00    0.0000000e+00    0.0000000e+00
  -4.8028741e+01    1.0000000e+00    0.0000000e+00    0.0000000e+00    0.0000000e+00    0.0000000e+00    0.0000000e+00    0.0000000e+00    0.0000000e+00    0.0000000e+00    0.0000000e+00    0.0000000e+00    0.0000000e+00    0.0000000e+00    0.0000000e+00    0.0000000e+00    0.0000000e+00    0.0000000e+00    0.0000000e+00    0.0000000e+00    0.0000000e+00
  -4.7591668e+01    1.0000000e+00    0.0000000e+00    0.0000000e+00    0.0000000e+00    0.0000000e+00    0.0000000e+00    0.0000000e+00    0.0000000e+00    0.0000000e+00    0.0000000e+00    0.0000000e+00    0.0000000e+00    0.0000000e+00    0.0000000e+00    0.0000000e+00    0.0000000e+00    0.0000000e+00    0.0000000e+00    0.0000000e+00    0.0000000e+00
  -4.7242010e+01    1.0000000e+00    0.0000000e+00    0.0000000e+00    0.0000000e+00    0.0000000e+00    0.0000000e+00    0.0000000e+00    0.0000000e+00    0.0000000e+00    0.0000000e+00    0.0000000e+00    0.0000000e+00    0.0000000e+00    0.0000000e+00    0.0000000e+00    0.0000000e+00    0.0000000e+00    0.0000000e+00    0.0000000e+00    0.0000000e+00
  -4.6804937e+01    1.0000000e+00    0.0000000e+00    0.0000000e+00    0.0000000e+00    0.0000000e+00    0.0000000e+00    0.0000000e+00    0.0000000e+00    0.0000000e+00    0.0000000e+00    0.0000000e+00    0.0000000e+00    0.0000000e+00    0.0000000e+00    0.0000000e+00    0.0000000e+00    0.0000000e+00    0.0000000e+00    0.0000000e+00    0.0000000e+00
  -4.6455278e+01    1.0000000e+00    0.0000000e+00    0.0000000e+00    0.0000000e+00    0.0000000e+00    0.0000000e+00    0.0000000e+00    0.0000000e+00    0.0000000e+00    0.0000000e+00    0.0000000e+00    0.0000000e+00    0.0000000e+00    0.0000000e+00    0.0000000e+00    0.0000000e+00    0.0000000e+00    0.0000000e+00    0.0000000e+00    0.0000000e+00
  -4.6018205e+01    1.0000000e+00    0.0000000e+00    0.0000000e+00    0.0000000e+00    0.0000000e+00    0.0000000e+00    0.0000000e+00    0.0000000e+00    0.0000000e+00    0.0000000e+00    0.0000000e+00    0.0000000e+00    0.0000000e+00    0.0000000e+00    0.0000000e+00    0.0000000e+00    0.0000000e+00    0.0000000e+00    0.0000000e+00    0.0000000e+00
  -4.5668547e+01    1.0000000e+00    0.0000000e+00    0.0000000e+00    0.0000000e+00    0.0000000e+00    0.0000000e+00    0.0000000e+00    0.0000000e+00    0.0000000e+00    0.0000000e+00    0.0000000e+00    0.0000000e+00    0.0000000e+00    0.0000000e+00    0.0000000e+00    0.0000000e+00    0.0000000e+00    0.0000000e+00    0.0000000e+00    0.0000000e+00
  -4.5231474e+01    1.0000000e+00    0.0000000e+00    0.0000000e+00    0.0000000e+00    0.0000000e+00    0.0000000e+00    0.0000000e+00    0.0000000e+00    0.0000000e+00    0.0000000e+00    0.0000000e+00    0.0000000e+00    0.0000000e+00    0.0000000e+00    0.0000000e+00    0.0000000e+00    0.0000000e+00    0.0000000e+00    0.0000000e+00    0.0000000e+00
  -4.4881816e+01    1.0000000e+00    0.0000000e+00    0.0000000e+00    0.0000000e+00    0.0000000e+00    0.0000000e+00    0.0000000e+00    0.0000000e+00    0.0000000e+00    0.0000000e+00    0.0000000e+00    0.0000000e+00    0.0000000e+00    0.0000000e+00    0.0000000e+00    0.0000000e+00    0.0000000e+00    0.0000000e+00    0.0000000e+00    0.0000000e+00
  -4.4444743e+01    1.0000000e+00    0.0000000e+00    0.0000000e+00    0.0000000e+00    0.0000000e+00    0.0000000e+00    0.0000000e+00    0.0000000e+00    0.0000000e+00    0.0000000e+00    0.0000000e+00    0.0000000e+00    0.0000000e+00    0.0000000e+00    0.0000000e+00    0.0000000e+00    0.0000000e+00    0.0000000e+00    0.0000000e+00    0.0000000e+00
  -4.4095085e+01    1.0000000e+00    0.0000000e+00    0.0000000e+00    0.0000000e+00    0.0000000e+00    0.0000000e+00    0.0000000e+00    0.0000000e+00    0.0000000e+00    0.0000000e+00    0.0000000e+00    0.0000000e+00    0.0000000e+00    0.0000000e+00    0.0000000e+00    0.0000000e+00    0.0000000e+00    0.0000000e+00    0.0000000e+00    0.0000000e+00
  -4.3658012e+01    1.0000000e+00    0.0000000e+00    0.0000000e+00    0.0000000e+00    0.0000000e+00    0.0000000e+00    0.0000000e+00    0.0000000e+00    0.0000000e+00    0.0000000e+00    0.0000000e+00    0.0000000e+00    0.0000000e+00    0.0000000e+00    0.0000000e+00    0.0000000e+00    0.0000000e+00    0.0000000e+00    0.0000000e+00    0.0000000e+00
  -4.3308354e+01    1.0000000e+00    0.0000000e+00    0.0000000e+00    0.0000000e+00    0.0000000e+00    0.0000000e+00    0.0000000e+00    0.0000000e+00    0.0000000e+00    0.0000000e+00    0.0000000e+00    0.0000000e+00    0.0000000e+00    0.0000000e+00    0.0000000e+00    0.0000000e+00    0.0000000e+00    0.0000000e+00    0.0000000e+00    0.0000000e+00
  -4.2871281e+01    1.0000000e+00    0.0000000e+00    0.0000000e+00    0.0000000e+00    0.0000000e+00    0.0000000e+00    0.0000000e+00    0.0000000e+00    0.0000000e+00    0.0000000e+00    0.0000000e+00    0.0000000e+00    0.0000000e+00    0.0000000e+00    0.0000000e+00    0.0000000e+00    0.0000000e+00    0.0000000e+00    0.0000000e+00    0.0000000e+00
  -4.2521623e+01    1.0000000e+00    0.0000000e+00    0.0000000e+00    0.0000000e+00    0.0000000e+00    0.0000000e+00    0.0000000e+00    0.0000000e+00    0.0000000e+00    0.0000000e+00    0.0000000e+00    0.0000000e+00    0.0000000e+00    0.0000000e+00    0.0000000e+00    0.0000000e+00    0.0000000e+00    0.0000000e+00    0.0000000e+00    0.0000000e+00
  -4.2084550e+01    1.0000000e+00    0.0000000e+00    0.0000000e+00    0.0000000e+00    0.0000000e+00    0.0000000e+00    0.0000000e+00    0.0000000e+00    0.0000000e+00    0.0000000e+00    0.0000000e+00    0.0000000e+00    0.0000000e+00    0.0000000e+00    0.0000000e+00    0.0000000e+00    0.0000000e+00    0.0000000e+00    0.0000000e+00    0.0000000e+00
  -4.1734891e+01    1.0000000e+00    0.0000000e+00    0.0000000e+00    0.0000000e+00    0.0000000e+00    0.0000000e+00    0.0000000e+00    0.0000000e+00    0.0000000e+00    0.0000000e+00    0.0000000e+00    0.0000000e+00    0.0000000e+00    0.0000000e+00    0.0000000e+00    0.0000000e+00    0.0000000e+00    0.0000000e+00    0.0000000e+00    0.0000000e+00
  -4.1297818e+01    1.0000000e+00    0.0000000e+00    0.0000000e+00    0.0000000e+00    0.0000000e+00    0.0000000e+00    0.0000000e+00    0.0000000e+00    0.0000000e+00    0.0000000e+00    0.0000000e+00    0.0000000e+00    0.0000000e+00    0.0000000e+00    0.0000000e+00    0.0000000e+00    0.0000000e+00    0.0000000e+00    0.0000000e+00    0.0000000e+00
  -4.0948160e+01    1.0000000e+00    0.0000000e+00    0.0000000e+00    0.0000000e+00    0.0000000e+00    0.0000000e+00    0.0000000e+00    0.0000000e+00    0.0000000e+00    0.0000000e+00    0.0000000e+00    0.0000000e+00    0.0000000e+00    0.0000000e+00    0.0000000e+00    0.0000000e+00    0.0000000e+00    0.0000000e+00    0.0000000e+00    0.0000000e+00
  -4.0511087e+01    1.0000000e+00    0.0000000e+00    0.0000000e+00    0.0000000e+00    0.0000000e+00    0.0000000e+00    0.0000000e+00    0.0000000e+00    0.0000000e+00    0.0000000e+00    0.0000000e+00    0.0000000e+00    0.0000000e+00    0.0000000e+00    0.0000000e+00    0.0000000e+00    0.0000000e+00    0.0000000e+00    0.0000000e+00    0.0000000e+00
  -4.0161429e+01    1.0000000e+00    0.0000000e+00    0.0000000e+00    0.0000000e+00    0.0000000e+00    0.0000000e+00    0.0000000e+00    0.0000000e+00    0.0000000e+00    0.0000000e+00    0.0000000e+00    0.0000000e+00    0.0000000e+00    0.0000000e+00    0.0000000e+00    0.0000000e+00    0.0000000e+00    0.0000000e+00    0.0000000e+00    0.0000000e+00
  -3.9724356e+01    1.0000000e+00    0.0000000e+00    0.0000000e+00    0.0000000e+00    0.0000000e+00    0.0000000e+00    0.0000000e+00    0.0000000e+00    0.0000000e+00    0.0000000e+00    0.0000000e+00    0.0000000e+00    0.0000000e+00    0.0000000e+00    0.0000000e+00    0.0000000e+00    0.0000000e+00    0.0000000e+00    0.0000000e+00    0.0000000e+00
  -3.9374698e+01    1.0000000e+00    0.0000000e+00    0.0000000e+00    0.0000000e+00    0.0000000e+00    0.0000000e+00    0.0000000e+00    0.0000000e+00    0.0000000e+00    0.0000000e+00    0.0000000e+00    0.0000000e+00    0.0000000e+00    0.0000000e+00    0.0000000e+00    0.0000000e+00    0.0000000e+00    0.0000000e+00    0.0000000e+00    0.0000000e+00
  -3.8937625e+01    1.0000000e+00    0.0000000e+00    0.0000000e+00    0.0000000e+00    0.0000000e+00    0.0000000e+00    0.0000000e+00    0.0000000e+00    0.0000000e+00    0.0000000e+00    0.0000000e+00    0.0000000e+00    0.0000000e+00    0.0000000e+00    0.0000000e+00    0.0000000e+00    0.0000000e+00    0.0000000e+00    0.0000000e+00    0.0000000e+00
  -3.8587967e+01    1.0000000e+00    0.0000000e+00    0.0000000e+00    0.0000000e+00    0.0000000e+00    0.0000000e+00    0.0000000e+00    0.0000000e+00    0.0000000e+00    0.0000000e+00    0.0000000e+00    0.0000000e+00    0.0000000e+00    0.0000000e+00    0.0000000e+00    0.0000000e+00    0.0000000e+00    0.0000000e+00    0.0000000e+00    0.0000000e+00
  -3.8150894e+01    1.0000000e+00    0.0000000e+00    0.0000000e+00    0.0000000e+00    0.0000000e+00    0.0000000e+00    0.0000000e+00    0.0000000e+00    0.0000000e+00    0.0000000e+00    0.0000000e+00    0.0000000e+00    0.0000000e+00    0.0000000e+00    0.0000000e+00    0.0000000e+00    0.0000000e+00    0.0000000e+00    0.0000000e+00    0.0000000e+00
  -3.7801235e+01    1.0000000e+00    0.0000000e+00    0.0000000e+00    0.0000000e+00    0.0000000e+00    0.0000000e+00    0.0000000e+00    0.0000000e+00    0.0000000e+00    0.0000000e+00    0.0000000e+00    0.0000000e+00    0.0000000e+00    0.0000000e+00    0.0000000e+00    0.0000000e+00    0.0000000e+00    0.0000000e+00    0.0000000e+00    0.0000000e+00
  -3.7364163e+01    1.0000000e+00    0.0000000e+00    0.0000000e+00    0.0000000e+00    0.0000000e+00    0.0000000e+00    0.0000000e+00    0.0000000e+00    0.0000000e+00    0.0000000e+00    0.0000000e+00    0.0000000e+00    0.0000000e+00    0.0000000e+00    0.0000000e+00    0.0000000e+00    0.0000000e+00    0.0000000e+00    0.0000000e+00    0.0000000e+00
  -3.7014504e+01    1.0000000e+00    0.0000000e+00    0.0000000e+00    0.0000000e+00    0.0000000e+00    0.0000000e+00    0.0000000e+00    0.0000000e+00    0.0000000e+00    0.0000000e+00    0.0000000e+00    0.0000000e+00    0.0000000e+00    0.0000000e+00    0.0000000e+00    0.0000000e+00    0.0000000e+00    0.0000000e+00    0.0000000e+00    0.0000000e+00
  -3.6577431e+01    1.0000000e+00    0.0000000e+00    0.0000000e+00    0.0000000e+00    0.0000000e+00    0.0000000e+00    0.0000000e+00    0.0000000e+00    0.0000000e+00    0.0000000e+00    0.0000000e+00    0.0000000e+00    0.0000000e+00    0.0000000e+00    0.0000000e+00    0.0000000e+00    0.0000000e+00    0.0000000e+00    0.0000000e+00    0.0000000e+00
  -3.6227773e+01    1.0000000e+00    0.0000000e+00    0.0000000e+00    0.0000000e+00    0.0000000e+00    0.0000000e+00    0.0000000e+00    0.0000000e+00    0.0000000e+00    0.0000000e+00    0.0000000e+00    0.0000000e+00    0.0000000e+00    0.0000000e+00    0.0000000e+00    0.0000000e+00    0.0000000e+00    0.0000000e+00    0.0000000e+00    0.0000000e+00
  -3.5790700e+01    1.0000000e+00    0.0000000e+00    0.0000000e+00    0.0000000e+00    0.0000000e+00    0.0000000e+00    0.0000000e+00    0.0000000e+00    0.0000000e+00    0.0000000e+00    0.0000000e+00    0.0000000e+00    0.0000000e+00    0.0000000e+00    0.0000000e+00    0.0000000e+00    0.0000000e+00    0.0000000e+00    0.0000000e+00    0.0000000e+00
  -3.5441042e+01    1.0000000e+00    0.0000000e+00    0.0000000e+00    0.0000000e+00    0.0000000e+00    0.0000000e+00    0.0000000e+00    0.0000000e+00    0.0000000e+00    0.0000000e+00    0.0000000e+00    0.0000000e+00    0.0000000e+00    0.0000000e+00    0.0000000e+00    0.0000000e+00    0.0000000e+00    0.0000000e+00    0.0000000e+00    0.0000000e+00
  -3.5003969e+01    1.0000000e+00    0.0000000e+00    0.0000000e+00    0.0000000e+00    0.0000000e+00    0.0000000e+00    0.0000000e+00    0.0000000e+00    0.0000000e+00    0.0000000e+00    0.0000000e+00    0.0000000e+00    0.0000000e+00    0.0000000e+00    0.0000000e+00    0.0000000e+00    0.0000000e+00    0.0000000e+00    0.0000000e+00    0.0000000e+00
  -3.4654311e+01    1.0000000e+00    0.0000000e+00    0.0000000e+00    0.0000000e+00    0.0000000e+00    0.0000000e+00    0.0000000e+00    0.0000000e+00    0.0000000e+00    0.0000000e+00    0.0000000e+00    0.0000000e+00    0.0000000e+00    0.0000000e+00    0.0000000e+00    0.0000000e+00    0.0000000e+00    0.0000000e+00    0.0000000e+00    0.0000000e+00
  -3.4217238e+01    1.0000000e+00    0.0000000e+00    0.0000000e+00    0.0000000e+00    0.0000000e+00    0.0000000e+00    0.0000000e+00    0.0000000e+00    0.0000000e+00    0.0000000e+00    0.0000000e+00    0.0000000e+00    0.0000000e+00    0.0000000e+00    0.0000000e+00    0.0000000e+00    0.0000000e+00    0.0000000e+00    0.0000000e+00    0.0000000e+00
  -3.3867580e+01    1.0000000e+00    0.0000000e+00    0.0000000e+00    0.0000000e+00    0.0000000e+00    0.0000000e+00    0.0000000e+00    0.0000000e+00    0.0000000e+00    0.0000000e+00    0.0000000e+00    0.0000000e+00    0.0000000e+00    0.0000000e+00    0.0000000e+00    0.0000000e+00    0.0000000e+00    0.0000000e+00    0.0000000e+00    0.0000000e+00
  -3.3430507e+01    1.0000000e+00    0.0000000e+00    0.0000000e+00    0.0000000e+00    0.0000000e+00    0.0000000e+00    0.0000000e+00    0.0000000e+00    0.0000000e+00    0.0000000e+00    0.0000000e+00    0.0000000e+00    0.0000000e+00    0.0000000e+00    0.0000000e+00    0.0000000e+00    0.0000000e+00    0.0000000e+00    0.0000000e+00    0.0000000e+00
  -3.3080848e+01    1.0000000e+00    0.0000000e+00    0.0000000e+00    0.0000000e+00    0.0000000e+00    0.0000000e+00    0.0000000e+00    0.0000000e+00    0.0000000e+00    0.0000000e+00    0.0000000e+00    0.0000000e+00    0.0000000e+00    0.0000000e+00    0.0000000e+00    0.0000000e+00    0.0000000e+00    0.0000000e+00    0.0000000e+00    0.0000000e+00
  -3.2643776e+01    1.0000000e+00    0.0000000e+00    0.0000000e+00    0.0000000e+00    0.0000000e+00    0.0000000e+00    0.0000000e+00    0.0000000e+00    0.0000000e+00    0.0000000e+00    0.0000000e+00    0.0000000e+00    0.0000000e+00    0.0000000e+00    0.0000000e+00    0.0000000e+00    0.0000000e+00    0.0000000e+00    0.0000000e+00    0.0000000e+00
  -3.2294117e+01    1.0000000e+00    0.0000000e+00    0.0000000e+00    0.0000000e+00    0.0000000e+00    0.0000000e+00    0.0000000e+00    0.0000000e+00    0.0000000e+00    0.0000000e+00    0.0000000e+00    0.0000000e+00    0.0000000e+00    0.0000000e+00    0.0000000e+00    0.0000000e+00    0.0000000e+00    0.0000000e+00    0.0000000e+00    0.0000000e+00
  -3.1857044e+01    1.0000000e+00    0.0000000e+00    0.0000000e+00    0.0000000e+00    0.0000000e+00    0.0000000e+00    0.0000000e+00    0.0000000e+00    0.0000000e+00    0.0000000e+00    0.0000000e+00    0.0000000e+00    0.0000000e+00    0.0000000e+00    0.0000000e+00    0.0000000e+00    0.0000000e+00    0.0000000e+00    0.0000000e+00    0.0000000e+00
  -3.1507386e+01    1.0000000e+00    0.0000000e+00    0.0000000e+00    0.0000000e+00    0.0000000e+00    0.0000000e+00    0.0000000e+00    0.0000000e+00    0.0000000e+00    0.0000000e+00    0.0000000e+00    0.0000000e+00    0.0000000e+00    0.0000000e+00    0.0000000e+00    0.0000000e+00    0.0000000e+00    0.0000000e+00    0.0000000e+00    0.0000000e+00
  -3.1070313e+01    1.0000000e+00    0.0000000e+00    0.0000000e+00    0.0000000e+00    0.0000000e+00    0.0000000e+00    0.0000000e+00    0.0000000e+00    0.0000000e+00    0.0000000e+00    0.0000000e+00    0.0000000e+00    0.0000000e+00    0.0000000e+00    0.0000000e+00    0.0000000e+00    0.0000000e+00    0.0000000e+00    0.0000000e+00    0.0000000e+00
  -3.0720655e+01    1.0000000e+00    0.0000000e+00    0.0000000e+00    0.0000000e+00    0.0000000e+00    0.0000000e+00    0.0000000e+00    0.0000000e+00    0.0000000e+00    0.0000000e+00    0.0000000e+00    0.0000000e+00    0.0000000e+00    0.0000000e+00    0.0000000e+00    0.0000000e+00    0.0000000e+00    0.0000000e+00    0.0000000e+00    0.0000000e+00
  -3.0283582e+01    1.0000000e+00    0.0000000e+00    0.0000000e+00    0.0000000e+00    0.0000000e+00    0.0000000e+00    0.0000000e+00    0.0000000e+00    0.0000000e+00    0.0000000e+00    0.0000000e+00    0.0000000e+00    0.0000000e+00    0.0000000e+00    0.0000000e+00    0.0000000e+00    0.0000000e+00    0.0000000e+00    0.0000000e+00    0.0000000e+00
  -2.9933924e+01    1.0000000e+00    0.0000000e+00    0.0000000e+00    0.0000000e+00    0.0000000e+00    0.0000000e+00    0.0000000e+00    0.0000000e+00    0.0000000e+00    0.0000000e+00    0.0000000e+00    0.0000000e+00    0.0000000e+00    0.0000000e+00    0.0000000e+00    0.0000000e+00    0.0000000e+00    0.0000000e+00    0.0000000e+00    0.0000000e+00
  -2.9496851e+01    1.0000000e+00    0.0000000e+00    0.0000000e+00    0.0000000e+00    0.0000000e+00    0.0000000e+00    0.0000000e+00    0.0000000e+00    0.0000000e+00    0.0000000e+00    0.0000000e+00    0.0000000e+00    0.0000000e+00    0.0000000e+00    0.0000000e+00    0.0000000e+00    0.0000000e+00    0.0000000e+00    0.0000000e+00    0.0000000e+00
  -2.9147193e+01    1.0000000e+00    0.0000000e+00    0.0000000e+00    0.0000000e+00    0.0000000e+00    0.0000000e+00    0.0000000e+00    0.0000000e+00    0.0000000e+00    0.0000000e+00    0.0000000e+00    0.0000000e+00    0.0000000e+00    0.0000000e+00    0.0000000e+00    0.0000000e+00    0.0000000e+00    0.0000000e+00    0.0000000e+00    0.0000000e+00
  -2.8710120e+01    1.0000000e+00    0.0000000e+00    0.0000000e+00    0.0000000e+00    0.0000000e+00    0.0000000e+00    0.0000000e+00    0.0000000e+00    0.0000000e+00    0.0000000e+00    0.0000000e+00    0.0000000e+00    0.0000000e+00    0.0000000e+00    0.0000000e+00    0.0000000e+00    0.0000000e+00    0.0000000e+00    0.0000000e+00    0.0000000e+00
  -2.8360461e+01    1.0000000e+00    0.0000000e+00    0.0000000e+00    0.0000000e+00    0.0000000e+00    0.0000000e+00    0.0000000e+00    0.0000000e+00    0.0000000e+00    0.0000000e+00    0.0000000e+00    0.0000000e+00    0.0000000e+00    0.0000000e+00    0.0000000e+00    0.0000000e+00    0.0000000e+00    0.0000000e+00    0.0000000e+00    0.0000000e+00
  -2.7923389e+01    1.0000000e+00    0.0000000e+00    0.0000000e+00    0.0000000e+00    0.0000000e+00    0.0000000e+00    0.0000000e+00    0.0000000e+00    0.0000000e+00    0.0000000e+00    0.0000000e+00    0.0000000e+00    0.0000000e+00    0.0000000e+00    0.0000000e+00    0.0000000e+00    0.0000000e+00    0.0000000e+00    0.0000000e+00    0.0000000e+00
  -2.7573730e+01    1.0000000e+00    0.0000000e+00    0.0000000e+00    0.0000000e+00    0.0000000e+00    0.0000000e+00    0.0000000e+00    0.0000000e+00    0.0000000e+00    0.0000000e+00    0.0000000e+00    0.0000000e+00    0.0000000e+00    0.0000000e+00    0.0000000e+00    0.0000000e+00    0.0000000e+00    0.0000000e+00    0.0000000e+00    0.0000000e+00
  -2.7136657e+01    1.0000000e+00    0.0000000e+00    0.0000000e+00    0.0000000e+00    0.0000000e+00    0.0000000e+00    0.0000000e+00    0.0000000e+00    0.0000000e+00    0.0000000e+00    0.0000000e+00    0.0000000e+00    0.0000000e+00    0.0000000e+00    0.0000000e+00    0.0000000e+00    0.0000000e+00    0.0000000e+00    0.0000000e+00    0.0000000e+00
  -2.6786999e+01    1.0000000e+00    0.0000000e+00    0.0000000e+00    0.0000000e+00    0.0000000e+00    0.0000000e+00    0.0000000e+00    0.0000000e+00    0.0000000e+00    0.0000000e+00    0.0000000e+00    0.0000000e+00    0.0000000e+00    0.0000000e+00    0.0000000e+00    0.0000000e+00    0.0000000e+00    0.0000000e+00    0.0000000e+00    0.0000000e+00
  -2.6349926e+01    1.0000000e+00    0.0000000e+00    0.0000000e+00    0.0000000e+00    0.0000000e+00    0.0000000e+00    0.0000000e+00    0.0000000e+00    0.0000000e+00    0.0000000e+00    0.0000000e+00    0.0000000e+00    0.0000000e+00    0.0000000e+00    0.0000000e+00    0.0000000e+00    0.0000000e+00    0.0000000e+00    0.0000000e+00    0.0000000e+00
  -2.6000268e+01    1.0000000e+00    0.0000000e+00    0.0000000e+00    0.0000000e+00    0.0000000e+00    0.0000000e+00    0.0000000e+00    0.0000000e+00    0.0000000e+00    0.0000000e+00    0.0000000e+00    0.0000000e+00    0.0000000e+00    0.0000000e+00    0.0000000e+00    0.0000000e+00    0.0000000e+00    0.0000000e+00    0.0000000e+00    0.0000000e+00
  -2.5720541e+01    1.0000000e+00    0.0000000e+00    0.0000000e+00    0.0000000e+00    0.0000000e+00    0.0000000e+00    0.0000000e+00    0.0000000e+00    0.0000000e+00    0.0000000e+00    0.0000000e+00    0.0000000e+00    0.0000000e+00    0.0000000e+00    0.0000000e+00    0.0000000e+00    0.0000000e+00    0.0000000e+00    0.0000000e+00    0.0000000e+00
  -2.5370883e+01    1.0000000e+00    0.0000000e+00    0.0000000e+00    0.0000000e+00    0.0000000e+00    0.0000000e+00    0.0000000e+00    0.0000000e+00    0.0000000e+00    0.0000000e+00    0.0000000e+00    0.0000000e+00    0.0000000e+00    0.0000000e+00    0.0000000e+00    0.0000000e+00    0.0000000e+00    0.0000000e+00    0.0000000e+00    0.0000000e+00
  -2.5091156e+01    1.0000000e+00    0.0000000e+00    0.0000000e+00    0.0000000e+00    0.0000000e+00    0.0000000e+00    0.0000000e+00    0.0000000e+00    0.0000000e+00    0.0000000e+00    0.0000000e+00    0.0000000e+00    0.0000000e+00    0.0000000e+00    0.0000000e+00    0.0000000e+00    0.0000000e+00    0.0000000e+00    0.0000000e+00    0.0000000e+00
  -2.4741498e+01    1.0000000e+00    0.0000000e+00    0.0000000e+00    0.0000000e+00    0.0000000e+00    0.0000000e+00    0.0000000e+00    0.0000000e+00    0.0000000e+00    0.0000000e+00    0.0000000e+00    0.0000000e+00    0.0000000e+00    0.0000000e+00    0.0000000e+00    0.0000000e+00    0.0000000e+00    0.0000000e+00    0.0000000e+00    0.0000000e+00
  -2.4461771e+01    1.0000000e+00    0.0000000e+00    0.0000000e+00    0.0000000e+00    0.0000000e+00    0.0000000e+00    0.0000000e+00    0.0000000e+00    0.0000000e+00    0.0000000e+00    0.0000000e+00    0.0000000e+00    0.0000000e+00    0.0000000e+00    0.0000000e+00    0.0000000e+00    0.0000000e+00    0.0000000e+00    0.0000000e+00    0.0000000e+00
  -2.4112113e+01    1.0000000e+00    0.0000000e+00    0.0000000e+00    0.0000000e+00    0.0000000e+00    0.0000000e+00    0.0000000e+00    0.0000000e+00    0.0000000e+00    0.0000000e+00    0.0000000e+00    0.0000000e+00    0.0000000e+00    0.0000000e+00    0.0000000e+00    0.0000000e+00    0.0000000e+00    0.0000000e+00    0.0000000e+00    0.0000000e+00
  -2.3675040e+01    1.0000000e+00    0.0000000e+00    0.0000000e+00    0.0000000e+00    0.0000000e+00    0.0000000e+00    0.0000000e+00    0.0000000e+00    0.0000000e+00    0.0000000e+00    0.0000000e+00    0.0000000e+00    0.0000000e+00    0.0000000e+00    0.0000000e+00    0.0000000e+00    0.0000000e+00    0.0000000e+00    0.0000000e+00    0.0000000e+00
  -2.3325382e+01    1.0000000e+00    0.0000000e+00    0.0000000e+00    0.0000000e+00    0.0000000e+00    0.0000000e+00    0.0000000e+00    0.0000000e+00    0.0000000e+00    0.0000000e+00    0.0000000e+00    0.0000000e+00    0.0000000e+00    0.0000000e+00    0.0000000e+00    0.0000000e+00    0.0000000e+00    0.0000000e+00    0.0000000e+00    0.0000000e+00
  -2.3045655e+01    1.0000000e+00    0.0000000e+00    0.0000000e+00    0.0000000e+00    0.0000000e+00    0.0000000e+00    0.0000000e+00    0.0000000e+00    0.0000000e+00    0.0000000e+00    0.0000000e+00    0.0000000e+00    0.0000000e+00    0.0000000e+00    0.0000000e+00    0.0000000e+00    0.0000000e+00    0.0000000e+00    0.0000000e+00    0.0000000e+00
  -2.2695997e+01    1.0000000e+00    0.0000000e+00    0.0000000e+00    0.0000000e+00    0.0000000e+00    0.0000000e+00    0.0000000e+00    0.0000000e+00    0.0000000e+00    0.0000000e+00    0.0000000e+00    0.0000000e+00    0.0000000e+00    0.0000000e+00    0.0000000e+00    0.0000000e+00    0.0000000e+00    0.0000000e+00    0.0000000e+00    0.0000000e+00
  -2.2416270e+01    1.0000000e+00    0.0000000e+00    0.0000000e+00    0.0000000e+00    0.0000000e+00    0.0000000e+00    0.0000000e+00    0.0000000e+00    0.0000000e+00    0.0000000e+00    0.0000000e+00    0.0000000e+00    0.0000000e+00    0.0000000e+00    0.0000000e+00    0.0000000e+00    0.0000000e+00    0.0000000e+00    0.0000000e+00    0.0000000e+00
  -2.2066612e+01    1.0000000e+00    0.0000000e+00    0.0000000e+00    0.0000000e+00    0.0000000e+00    0.0000000e+00    0.0000000e+00    0.0000000e+00    0.0000000e+00    0.0000000e+00    0.0000000e+00    0.0000000e+00    0.0000000e+00    0.0000000e+00    0.0000000e+00    0.0000000e+00    0.0000000e+00    0.0000000e+00    0.0000000e+00    0.0000000e+00
  -2.1786885e+01    1.0000000e+00    0.0000000e+00    0.0000000e+00    0.0000000e+00    0.0000000e+00    0.0000000e+00    0.0000000e+00    0.0000000e+00    0.0000000e+00    0.0000000e+00    0.0000000e+00    0.0000000e+00    0.0000000e+00    0.0000000e+00    0.0000000e+00    0.0000000e+00    0.0000000e+00    0.0000000e+00    0.0000000e+00    0.0000000e+00
  -2.1437227e+01    1.0000000e+00    0.0000000e+00    0.0000000e+00    0.0000000e+00    0.0000000e+00    0.0000000e+00    0.0000000e+00    0.0000000e+00    0.0000000e+00    0.0000000e+00    0.0000000e+00    0.0000000e+00    0.0000000e+00    0.0000000e+00    0.0000000e+00    0.0000000e+00    0.0000000e+00    0.0000000e+00    0.0000000e+00    0.0000000e+00
  -2.1157501e+01    1.0000000e+00    0.0000000e+00    0.0000000e+00    0.0000000e+00    0.0000000e+00    0.0000000e+00    0.0000000e+00    0.0000000e+00    0.0000000e+00    0.0000000e+00    0.0000000e+00    0.0000000e+00    0.0000000e+00    0.0000000e+00    0.0000000e+00    0.0000000e+00    0.0000000e+00    0.0000000e+00    0.0000000e+00    0.0000000e+00
  -2.0807842e+01    1.0000000e+00    0.0000000e+00    0.0000000e+00    0.0000000e+00    0.0000000e+00    0.0000000e+00    0.0000000e+00    0.0000000e+00    0.0000000e+00    0.0000000e+00    0.0000000e+00    0.0000000e+00    0.0000000e+00    0.0000000e+00    0.0000000e+00    0.0000000e+00    0.0000000e+00    0.0000000e+00    0.0000000e+00    0.0000000e+00
  -2.0528116e+01    1.0000000e+00    0.0000000e+00    0.0000000e+00    0.0000000e+00    0.0000000e+00    0.0000000e+00    0.0000000e+00    0.0000000e+00    0.0000000e+00    0.0000000e+00    0.0000000e+00    0.0000000e+00    0.0000000e+00    0.0000000e+00    0.0000000e+00    0.0000000e+00    0.0000000e+00    0.0000000e+00    0.0000000e+00    0.0000000e+00
  -2.0178457e+01    1.0000000e+00    0.0000000e+00    0.0000000e+00    0.0000000e+00    0.0000000e+00    0.0000000e+00    0.0000000e+00    0.0000000e+00    0.0000000e+00    0.0000000e+00    0.0000000e+00    0.0000000e+00    0.0000000e+00    0.0000000e+00    0.0000000e+00    0.0000000e+00    0.0000000e+00    0.0000000e+00    0.0000000e+00    0.0000000e+00
  -1.9898731e+01    1.0000000e+00    0.0000000e+00    0.0000000e+00    0.0000000e+00    0.0000000e+00    0.0000000e+00    0.0000000e+00    0.0000000e+00    0.0000000e+00    0.0000000e+00    0.0000000e+00    0.0000000e+00    0.0000000e+00    0.0000000e+00    0.0000000e+00    0.0000000e+00    0.0000000e+00    0.0000000e+00    0.0000000e+00    0.0000000e+00
  -1.9745629e+01    1.0000000e+00    0.0000000e+00    0.0000000e+00    0.0000000e+00    0.0000000e+00    0.0000000e+00    0.0000000e+00    0.0000000e+00    0.0000000e+00    0.0000000e+00    0.0000000e+00    0.0000000e+00    0.0000000e+00    0.0000000e+00    0.0000000e+00    0.0000000e+00    0.0000000e+00    0.0000000e+00    0.0000000e+00    0.0000000e+00
  -1.9660573e+01    1.0000000e+00    0.0000000e+00    0.0000000e+00    0.0000000e+00    0.0000000e+00    0.0000000e+00    0.0000000e+00    0.0000000e+00    0.0000000e+00    0.0000000e+00    0.0000000e+00    0.0000000e+00    0.0000000e+00    0.0000000e+00    0.0000000e+00    0.0000000e+00    0.0000000e+00    0.0000000e+00    0.0000000e+00    0.0000000e+00
  -1.9592528e+01    1.0000000e+00    0.0000000e+00    0.0000000e+00    0.0000000e+00    0.0000000e+00    0.0000000e+00    0.0000000e+00    0.0000000e+00    0.0000000e+00    0.0000000e+00    0.0000000e+00    0.0000000e+00    0.0000000e+00    0.0000000e+00    0.0000000e+00    0.0000000e+00    0.0000000e+00    0.0000000e+00    0.0000000e+00    0.0000000e+00
  -1.9401151e+01    1.0000000e+00    0.0000000e+00    0.0000000e+00    0.0000000e+00    0.0000000e+00    0.0000000e+00    0.0000000e+00    0.0000000e+00    0.0000000e+00    0.0000000e+00    0.0000000e+00    0.0000000e+00    0.0000000e+00    0.0000000e+00    0.0000000e+00    0.0000000e+00    0.0000000e+00    0.0000000e+00    0.0000000e+00    0.0000000e+00
  -1.9316094e+01    1.0000000e+00    0.0000000e+00    0.0000000e+00    0.0000000e+00    0.0000000e+00    0.0000000e+00    0.0000000e+00    0.0000000e+00    0.0000000e+00    0.0000000e+00    0.0000000e+00    0.0000000e+00    0.0000000e+00    0.0000000e+00    0.0000000e+00    0.0000000e+00    0.0000000e+00    0.0000000e+00    0.0000000e+00    0.0000000e+00
  -1.9248049e+01    1.0000000e+00    0.0000000e+00    0.0000000e+00    0.0000000e+00    0.0000000e+00    0.0000000e+00    0.0000000e+00    0.0000000e+00    0.0000000e+00    0.0000000e+00    0.0000000e+00    0.0000000e+00    0.0000000e+00    0.0000000e+00    0.0000000e+00    0.0000000e+00    0.0000000e+00    0.0000000e+00    0.0000000e+00    0.0000000e+00
  -1.9193613e+01    1.0000000e+00    0.0000000e+00    0.0000000e+00    0.0000000e+00    0.0000000e+00    0.0000000e+00    0.0000000e+00    0.0000000e+00    0.0000000e+00    0.0000000e+00    0.0000000e+00    0.0000000e+00    0.0000000e+00    0.0000000e+00    0.0000000e+00    0.0000000e+00    0.0000000e+00    0.0000000e+00    0.0000000e+00    0.0000000e+00
  -1.9040511e+01    1.0000000e+00    0.0000000e+00    0.0000000e+00    0.0000000e+00    0.0000000e+00    0.0000000e+00    0.0000000e+00    0.0000000e+00    0.0000000e+00    0.0000000e+00    0.0000000e+00    0.0000000e+00    0.0000000e+00    0.0000000e+00    0.0000000e+00    0.0000000e+00    0.0000000e+00    0.0000000e+00    0.0000000e+00    0.0000000e+00
  -1.8934191e+01    1.0000000e+00    0.0000000e+00    0.0000000e+00    0.0000000e+00    0.0000000e+00    0.0000000e+00    0.0000000e+00    0.0000000e+00    0.0000000e+00    0.0000000e+00    0.0000000e+00    0.0000000e+00    0.0000000e+00    0.0000000e+00    0.0000000e+00    0.0000000e+00    0.0000000e+00    0.0000000e+00    0.0000000e+00    0.0000000e+00
  -1.8849134e+01    1.0000000e+00    0.0000000e+00    0.0000000e+00    0.0000000e+00    0.0000000e+00    0.0000000e+00    0.0000000e+00    0.0000000e+00    0.0000000e+00    0.0000000e+00    0.0000000e+00    0.0000000e+00    0.0000000e+00    0.0000000e+00    0.0000000e+00    0.0000000e+00    0.0000000e+00    0.0000000e+00    0.0000000e+00    0.0000000e+00
  -1.8742814e+01    1.0000000e+00    0.0000000e+00    0.0000000e+00    0.0000000e+00    0.0000000e+00    0.0000000e+00    0.0000000e+00    0.0000000e+00    0.0000000e+00    0.0000000e+00    0.0000000e+00    0.0000000e+00    0.0000000e+00    0.0000000e+00    0.0000000e+00    0.0000000e+00    0.0000000e+00    0.0000000e+00    0.0000000e+00    0.0000000e+00
  -1.8609913e+01    1.0000000e+00    0.0000000e+00    0.0000000e+00    0.0000000e+00    0.0000000e+00    0.0000000e+00    0.0000000e+00    0.0000000e+00    0.0000000e+00    0.0000000e+00    0.0000000e+00    0.0000000e+00    0.0000000e+00    0.0000000e+00    0.0000000e+00    0.0000000e+00    0.0000000e+00    0.0000000e+00    0.0000000e+00    0.0000000e+00
  -1.8503593e+01    1.0000000e+00    0.0000000e+00    0.0000000e+00    0.0000000e+00    0.0000000e+00    0.0000000e+00    0.0000000e+00    0.0000000e+00    0.0000000e+00    0.0000000e+00    0.0000000e+00    0.0000000e+00    0.0000000e+00    0.0000000e+00    0.0000000e+00    0.0000000e+00    0.0000000e+00    0.0000000e+00    0.0000000e+00    0.0000000e+00
  -1.8500000e+01    1.0000000e+00    0.0000000e+00    0.0000000e+00    0.0000000e+00    0.0000000e+00    0.0000000e+00    0.0000000e+00    0.0000000e+00    0.0000000e+00    0.0000000e+00    0.0000000e+00    0.0000000e+00    0.0000000e+00    0.0000000e+00    0.0000000e+00    0.0000000e+00    0.0000000e+00    0.0000000e+00    0.0000000e+00    0.0000000e+00
  -1.8343670e+01    1.0000000e+00    0.0000000e+00    0.0000000e+00    0.0000000e+00    0.0000000e+00    0.0000000e+00    0.0000000e+00    0.0000000e+00    0.0000000e+00    0.0000000e+00    0.0000000e+00    0.0000000e+00    0.0000000e+00    0.0000000e+00    0.0000000e+00    0.0000000e+00    0.0000000e+00    0.0000000e+00    0.0000000e+00    0.0000000e+00
  -1.8218606e+01    1.0000000e+00    0.0000000e+00    0.0000000e+00    0.0000000e+00    0.0000000e+00    0.0000000e+00    0.0000000e+00    0.0000000e+00    0.0000000e+00    0.0000000e+00    0.0000000e+00    0.0000000e+00    0.0000000e+00    0.0000000e+00    0.0000000e+00    0.0000000e+00    0.0000000e+00    0.0000000e+00    0.0000000e+00    0.0000000e+00
  -1.8118555e+01    1.0000000e+00    0.0000000e+00    0.0000000e+00    0.0000000e+00    0.0000000e+00    0.0000000e+00    0.0000000e+00    0.0000000e+00    0.0000000e+00    0.0000000e+00    0.0000000e+00    0.0000000e+00    0.0000000e+00    0.0000000e+00    0.0000000e+00    0.0000000e+00    0.0000000e+00    0.0000000e+00    0.0000000e+00    0.0000000e+00
  -1.7993492e+01    1.0000000e+00    0.0000000e+00    0.0000000e+00    0.0000000e+00    0.0000000e+00    0.0000000e+00    0.0000000e+00    0.0000000e+00    0.0000000e+00    0.0000000e+00    0.0000000e+00    0.0000000e+00    0.0000000e+00    0.0000000e+00    0.0000000e+00    0.0000000e+00    0.0000000e+00    0.0000000e+00    0.0000000e+00    0.0000000e+00
  -1.7837714e+01    1.0000000e+00    0.0000000e+00    0.0000000e+00    0.0000000e+00    0.0000000e+00    0.0000000e+00    0.0000000e+00    0.0000000e+00    0.0000000e+00    0.0000000e+00    0.0000000e+00    0.0000000e+00    0.0000000e+00    0.0000000e+00    0.0000000e+00    0.0000000e+00    0.0000000e+00    0.0000000e+00    0.0000000e+00    0.0000000e+00
  -1.7713093e+01    1.0000000e+00    0.0000000e+00    0.0000000e+00    0.0000000e+00    0.0000000e+00    0.0000000e+00    0.0000000e+00    0.0000000e+00    0.0000000e+00    0.0000000e+00    0.0000000e+00    0.0000000e+00    0.0000000e+00    0.0000000e+00    0.0000000e+00    0.0000000e+00    0.0000000e+00    0.0000000e+00    0.0000000e+00    0.0000000e+00
  -1.7613395e+01    1.0000000e+00    0.0000000e+00    0.0000000e+00    0.0000000e+00    0.0000000e+00    0.0000000e+00    0.0000000e+00    0.0000000e+00    0.0000000e+00    0.0000000e+00    0.0000000e+00    0.0000000e+00    0.0000000e+00    0.0000000e+00    0.0000000e+00    0.0000000e+00    0.0000000e+00    0.0000000e+00    0.0000000e+00    0.0000000e+00
  -1.7489380e+01    1.0000000e+00    0.0000000e+00    0.0000000e+00    0.0000000e+00    0.0000000e+00    0.0000000e+00    0.0000000e+00    0.0000000e+00    0.0000000e+00    0.0000000e+00    0.0000000e+00    0.0000000e+00    0.0000000e+00    0.0000000e+00    0.0000000e+00    0.0000000e+00    0.0000000e+00    0.0000000e+00    0.0000000e+00    0.0000000e+00
  -1.7377202e+01    1.0000000e+00    0.0000000e+00    0.0000000e+00    0.0000000e+00    0.0000000e+00    0.0000000e+00    0.0000000e+00    0.0000000e+00    0.0000000e+00    0.0000000e+00    0.0000000e+00    0.0000000e+00    0.0000000e+00    0.0000000e+00    0.0000000e+00    0.0000000e+00    0.0000000e+00    0.0000000e+00    0.0000000e+00    0.0000000e+00
  -1.7278992e+01    1.0000000e+00    0.0000000e+00    0.0000000e+00    0.0000000e+00    0.0000000e+00    0.0000000e+00    0.0000000e+00    0.0000000e+00    0.0000000e+00    0.0000000e+00    0.0000000e+00    0.0000000e+00    0.0000000e+00    0.0000000e+00    0.0000000e+00    0.0000000e+00    0.0000000e+00    0.0000000e+00    0.0000000e+00    0.0000000e+00
  -1.7183440e+01    1.0000000e+00    0.0000000e+00    0.0000000e+00    0.0000000e+00    0.0000000e+00    0.0000000e+00    0.0000000e+00    0.0000000e+00    0.0000000e+00    0.0000000e+00    0.0000000e+00    0.0000000e+00    0.0000000e+00    0.0000000e+00    0.0000000e+00    0.0000000e+00    0.0000000e+00    0.0000000e+00    0.0000000e+00    0.0000000e+00
  -1.7085370e+01    1.0000000e+00    0.0000000e+00    0.0000000e+00    0.0000000e+00    0.0000000e+00    0.0000000e+00    0.0000000e+00    0.0000000e+00    0.0000000e+00    0.0000000e+00    0.0000000e+00    0.0000000e+00    0.0000000e+00    0.0000000e+00    0.0000000e+00    0.0000000e+00    0.0000000e+00    0.0000000e+00    0.0000000e+00    0.0000000e+00
  -1.7000000e+01    1.0000000e+00    0.0000000e+00    0.0000000e+00    0.0000000e+00    0.0000000e+00    0.0000000e+00    0.0000000e+00    0.0000000e+00    0.0000000e+00    0.0000000e+00    0.0000000e+00    0.0000000e+00    0.0000000e+00    0.0000000e+00    0.0000000e+00    0.0000000e+00    0.0000000e+00    0.0000000e+00    0.0000000e+00    0.0000000e+00
  -1.6894452e+01    1.0000000e+00    0.0000000e+00    0.0000000e+00    0.0000000e+00    0.0000000e+00    0.0000000e+00    0.0000000e+00    0.0000000e+00    0.0000000e+00    0.0000000e+00    0.0000000e+00    0.0000000e+00    0.0000000e+00    0.0000000e+00    0.0000000e+00    0.0000000e+00    0.0000000e+00    0.0000000e+00    0.0000000e+00    0.0000000e+00
  -1.6784492e+01    1.0000000e+00    0.0000000e+00    0.0000000e+00    0.0000000e+00    0.0000000e+00    0.0000000e+00    0.0000000e+00    0.0000000e+00    0.0000000e+00    0.0000000e+00    0.0000000e+00    0.0000000e+00    0.0000000e+00    0.0000000e+00    0.0000000e+00    0.0000000e+00    0.0000000e+00    0.0000000e+00    0.0000000e+00    0.0000000e+00
  -1.6670327e+01    1.0000000e+00    0.0000000e+00    0.0000000e+00    0.0000000e+00    0.0000000e+00    0.0000000e+00    0.0000000e+00    0.0000000e+00    0.0000000e+00    0.0000000e+00    0.0000000e+00    0.0000000e+00    0.0000000e+00    0.0000000e+00    0.0000000e+00    0.0000000e+00    0.0000000e+00    0.0000000e+00    0.0000000e+00    0.0000000e+00
  -1.6549009e+01    1.0000000e+00    0.0000000e+00    0.0000000e+00    0.0000000e+00    0.0000000e+00    0.0000000e+00    0.0000000e+00    0.0000000e+00    0.0000000e+00    0.0000000e+00    0.0000000e+00    0.0000000e+00    0.0000000e+00    0.0000000e+00    0.0000000e+00    0.0000000e+00    0.0000000e+00    0.0000000e+00    0.0000000e+00    0.0000000e+00
  -1.6421549e+01    1.0000000e+00    0.0000000e+00    0.0000000e+00    0.0000000e+00    0.0000000e+00    0.0000000e+00    0.0000000e+00    0.0000000e+00    0.0000000e+00    0.0000000e+00    0.0000000e+00    0.0000000e+00    0.0000000e+00    0.0000000e+00    0.0000000e+00    0.0000000e+00    0.0000000e+00    0.0000000e+00    0.0000000e+00    0.0000000e+00
  -1.6286727e+01    1.0000000e+00    0.0000000e+00    0.0000000e+00    0.0000000e+00    0.0000000e+00    0.0000000e+00    0.0000000e+00    0.0000000e+00    0.0000000e+00    0.0000000e+00    0.0000000e+00    0.0000000e+00    0.0000000e+00    0.0000000e+00    0.0000000e+00    0.0000000e+00    0.0000000e+00    0.0000000e+00    0.0000000e+00    0.0000000e+00
  -1.6178870e+01    1.0000000e+00    0.0000000e+00    0.0000000e+00    0.0000000e+00    0.0000000e+00    0.0000000e+00    0.0000000e+00    0.0000000e+00    0.0000000e+00    0.0000000e+00    0.0000000e+00    0.0000000e+00    0.0000000e+00    0.0000000e+00    0.0000000e+00    0.0000000e+00    0.0000000e+00    0.0000000e+00    0.0000000e+00    0.0000000e+00
  -1.6092584e+01    1.0000000e+00    0.0000000e+00    0.0000000e+00    0.0000000e+00    0.0000000e+00    0.0000000e+00    0.0000000e+00    0.0000000e+00    0.0000000e+00    0.0000000e+00    0.0000000e+00    0.0000000e+00    0.0000000e+00    0.0000000e+00    0.0000000e+00    0.0000000e+00    0.0000000e+00    0.0000000e+00    0.0000000e+00    0.0000000e+00
  -1.5937269e+01    1.0000000e+00    0.0000000e+00    0.0000000e+00    0.0000000e+00    0.0000000e+00    0.0000000e+00    0.0000000e+00    0.0000000e+00    0.0000000e+00    0.0000000e+00    0.0000000e+00    0.0000000e+00    0.0000000e+00    0.0000000e+00    0.0000000e+00    0.0000000e+00    0.0000000e+00    0.0000000e+00    0.0000000e+00    0.0000000e+00
  -1.5868240e+01    1.0000000e+00    0.0000000e+00    0.0000000e+00    0.0000000e+00    0.0000000e+00    0.0000000e+00    0.0000000e+00    0.0000000e+00    0.0000000e+00    0.0000000e+00    0.0000000e+00    0.0000000e+00    0.0000000e+00    0.0000000e+00    0.0000000e+00    0.0000000e+00    0.0000000e+00    0.0000000e+00    0.0000000e+00    0.0000000e+00
  -1.5781955e+01    1.0000000e+00    0.0000000e+00    0.0000000e+00    0.0000000e+00    0.0000000e+00    0.0000000e+00    0.0000000e+00    0.0000000e+00    0.0000000e+00    0.0000000e+00    0.0000000e+00    0.0000000e+00    0.0000000e+00    0.0000000e+00    0.0000000e+00    0.0000000e+00    0.0000000e+00    0.0000000e+00    0.0000000e+00    0.0000000e+00
  -1.5674097e+01    9.9998435e-01    1.5648272e-05    0.0000000e+00    0.0000000e+00    0.0000000e+00    0.0000000e+00    0.0000000e+00    0.0000000e+00    0.0000000e+00    0.0000000e+00    0.0000000e+00    0.0000000e+00    0.0000000e+00    0.0000000e+00    0.0000000e+00    0.0000000e+00    0.0000000e+00    0.0000000e+00    0.0000000e+00    0.0000000e+00
  -1.5539276e+01    9.9993903e-01    6.0972601e-05    0.0000000e+00    0.0000000e+00    0.0000000e+00    0.0000000e+00    0.0000000e+00    0.0000000e+00    0.0000000e+00    0.0000000e+00    0.0000000e+00    0.0000000e+00    0.0000000e+00    0.0000000e+00    0.0000000e+00    0.0000000e+00    0.0000000e+00    0.0000000e+00    0.0000000e+00    0.0000000e+00
  -1.5385907e+01    9.9988184e-01    1.1815971e-04    0.0000000e+00    0.0000000e+00    0.0000000e+00    0.0000000e+00    0.0000000e+00    0.0000000e+00    0.0000000e+00    0.0000000e+00    0.0000000e+00    0.0000000e+00    0.0000000e+00    0.0000000e+00    0.0000000e+00    0.0000000e+00    0.0000000e+00    0.0000000e+00    0.0000000e+00    0.0000000e+00
  -1.5263212e+01    9.9982288e-01    1.7712334e-04    0.0000000e+00    0.0000000e+00    0.0000000e+00    0.0000000e+00    0.0000000e+00    0.0000000e+00    0.0000000e+00    0.0000000e+00    0.0000000e+00    0.0000000e+00    0.0000000e+00    0.0000000e+00    0.0000000e+00    0.0000000e+00    0.0000000e+00    0.0000000e+00    0.0000000e+00    0.0000000e+00
  -1.5109844e+01    9.9976326e-01    2.2273688e-04    1.4004750e-05    0.0000000e+00    0.0000000e+00    0.0000000e+00    0.0000000e+00    0.0000000e+00    0.0000000e+00    0.0000000e+00    0.0000000e+00    0.0000000e+00    0.0000000e+00    0.0000000e+00    0.0000000e+00    0.0000000e+00    0.0000000e+00    0.0000000e+00    0.0000000e+00    0.0000000e+00
  -1.5004856e+01    9.9968301e-01    2.8845743e-04    2.8529454e-05    0.0000000e+00    0.0000000e+00    0.0000000e+00    0.0000000e+00    0.0000000e+00    0.0000000e+00    0.0000000e+00    0.0000000e+00    0.0000000e+00    0.0000000e+00    0.0000000e+00    0.0000000e+00    0.0000000e+00    0.0000000e+00    0.0000000e+00    0.0000000e+00    0.0000000e+00
  -1.4873622e+01    9.9963320e-01    2.9991600e-04    6.6884280e-05    0.0000000e+00    0.0000000e+00    0.0000000e+00    0.0000000e+00    0.0000000e+00    0.0000000e+00    0.0000000e+00    0.0000000e+00    0.0000000e+00    0.0000000e+00    0.0000000e+00    0.0000000e+00    0.0000000e+00    0.0000000e+00    0.0000000e+00    0.0000000e+00    0.0000000e+00
  -1.4787347e+01    9.9961691e-01    3.0840732e-04    7.4683011e-05    0.0000000e+00    0.0000000e+00    0.0000000e+00    0.0000000e+00    0.0000000e+00    0.0000000e+00    0.0000000e+00    0.0000000e+00    0.0000000e+00    0.0000000e+00    0.0000000e+00    0.0000000e+00    0.0000000e+00    0.0000000e+00    0.0000000e+00    0.0000000e+00    0.0000000e+00
  -1.4632143e+01    9.9952606e-01    3.3764984e-04    1.3629233e-04    0.0000000e+00    0.0000000e+00    0.0000000e+00    0.0000000e+00    0.0000000e+00    0.0000000e+00    0.0000000e+00    0.0000000e+00    0.0000000e+00    0.0000000e+00    0.0000000e+00    0.0000000e+00    0.0000000e+00    0.0000000e+00    0.0000000e+00    0.0000000e+00    0.0000000e+00
  -1.4546013e+01    9.9949640e-01    3.6072668e-04    1.4287808e-04    0.0000000e+00    0.0000000e+00    0.0000000e+00    0.0000000e+00    0.0000000e+00    0.0000000e+00    0.0000000e+00    0.0000000e+00    0.0000000e+00    0.0000000e+00    0.0000000e+00    0.0000000e+00    0.0000000e+00    0.0000000e+00    0.0000000e+00    0.0000000e+00    0.0000000e+00
  -1.4459930e+01    9.9948097e-01    3.4441104e-04    1.7461841e-04    0.0000000e+00    0.0000000e+00    0.0000000e+00    0.0000000e+00    0.0000000e+00    0.0000000e+00    0.0000000e+00    0.0000000e+00    0.0000000e+00    0.0000000e+00    0.0000000e+00    0.0000000e+00    0.0000000e+00    0.0000000e+00    0.0000000e+00    0.0000000e+00    0.0000000e+00
  -1.4373892e+01    9.9942217e-01    4.0343990e-04    1.7439238e-04    0.0000000e+00    0.0000000e+00    0.0000000e+00    0.0000000e+00    0.0000000e+00    0.0000000e+00    0.0000000e+00    0.0000000e+00    0.0000000e+00    0.0000000e+00    0.0000000e+00    0.0000000e+00    0.0000000e+00    0.0000000e+00    0.0000000e+00    0.0000000e+00    0.0000000e+00
  -1.4266345e+01    9.9937568e-01    3.8462345e-04    2.3201207e-04    7.6846421e-06    0.0000000e+00    0.0000000e+00    0.0000000e+00    0.0000000e+00    0.0000000e+00    0.0000000e+00    0.0000000e+00    0.0000000e+00    0.0000000e+00    0.0000000e+00    0.0000000e+00    0.0000000e+00    0.0000000e+00    0.0000000e+00    0.0000000e+00    0.0000000e+00
  -1.4131912e+01    9.9934724e-01    4.0403312e-04    2.1764728e-04    3.1074655e-05    0.0000000e+00    0.0000000e+00    0.0000000e+00    0.0000000e+00    0.0000000e+00    0.0000000e+00    0.0000000e+00    0.0000000e+00    0.0000000e+00    0.0000000e+00    0.0000000e+00    0.0000000e+00    0.0000000e+00    0.0000000e+00    0.0000000e+00    0.0000000e+00
  -1.4024365e+01    9.9928187e-01    4.1488475e-04    2.1917639e-04    8.4071161e-05    0.0000000e+00    0.0000000e+00    0.0000000e+00    0.0000000e+00    0.0000000e+00    0.0000000e+00    0.0000000e+00    0.0000000e+00    0.0000000e+00    0.0000000e+00    0.0000000e+00    0.0000000e+00    0.0000000e+00    0.0000000e+00    0.0000000e+00    0.0000000e+00
  -1.3889931e+01    9.9925550e-01    3.4278116e-04    3.1046990e-04    9.1246587e-05    0.0000000e+00    0.0000000e+00    0.0000000e+00    0.0000000e+00    0.0000000e+00    0.0000000e+00    0.0000000e+00    0.0000000e+00    0.0000000e+00    0.0000000e+00    0.0000000e+00    0.0000000e+00    0.0000000e+00    0.0000000e+00    0.0000000e+00    0.0000000e+00
  -1.3782384e+01    9.9922554e-01    3.4164853e-04    2.7717582e-04    1.5563745e-04    0.0000000e+00    0.0000000e+00    0.0000000e+00    0.0000000e+00    0.0000000e+00    0.0000000e+00    0.0000000e+00    0.0000000e+00    0.0000000e+00    0.0000000e+00    0.0000000e+00    0.0000000e+00    0.0000000e+00    0.0000000e+00    0.0000000e+00    0.0000000e+00
  -1.3647951e+01    9.9915754e-01    3.4795326e-04    2.7556936e-04    2.0327099e-04    1.5668900e-05    0.0000000e+00    0.0000000e+00    0.0000000e+00    0.0000000e+00    0.0000000e+00    0.0000000e+00    0.0000000e+00    0.0000000e+00    0.0000000e+00    0.0000000e+00    0.0000000e+00    0.0000000e+00    0.0000000e+00    0.0000000e+00    0.0000000e+00
  -1.3540404e+01    9.9909336e-01    4.1290545e-04    2.3480710e-04    2.2732476e-04    3.1598678e-05    0.0000000e+00    0.0000000e+00    0.0000000e+00    0.0000000e+00    0.0000000e+00    0.0000000e+00    0.0000000e+00    0.0000000e+00    0.0000000e+00    0.0000000e+00    0.0000000e+00    0.0000000e+00    0.0000000e+00    0.0000000e+00    0.0000000e+00
  -1.3405970e+01    9.9904731e-01    3.6483388e-04    2.8984253e-04    2.4222875e-04    5.5786874e-05    0.0000000e+00    0.0000000e+00    0.0000000e+00    0.0000000e+00    0.0000000e+00    0.0000000e+00    0.0000000e+00    0.0000000e+00    0.0000000e+00    0.0000000e+00    0.0000000e+00    0.0000000e+00    0.0000000e+00    0.0000000e+00    0.0000000e+00
  -1.3298423e+01    9.9897347e-01    4.2357003e-04    2.7355157e-04    2.4908648e-04    8.0317191e-05    0.0000000e+00    0.0000000e+00    0.0000000e+00    0.0000000e+00    0.0000000e+00    0.0000000e+00    0.0000000e+00    0.0000000e+00    0.0000000e+00    0.0000000e+00    0.0000000e+00    0.0000000e+00    0.0000000e+00    0.0000000e+00    0.0000000e+00
  -1.3163990e+01    9.9889344e-01    4.7786183e-04    2.7358455e-04    2.7482063e-04    8.0293795e-05    0.0000000e+00    0.0000000e+00    0.0000000e+00    0.0000000e+00    0.0000000e+00    0.0000000e+00    0.0000000e+00    0.0000000e+00    0.0000000e+00    0.0000000e+00    0.0000000e+00    0.0000000e+00    0.0000000e+00    0.0000000e+00    0.0000000e+00
  -1.3056443e+01    9.9886066e-01    4.5523461e-04    2.7975534e-04    2.8299372e-04    1.2135663e-04    0.0000000e+00    0.0000000e+00    0.0000000e+00    0.0000000e+00    0.0000000e+00    0.0000000e+00    0.0000000e+00    0.0000000e+00    0.0000000e+00    0.0000000e+00    0.0000000e+00    0.0000000e+00    0.0000000e+00    0.0000000e+00    0.0000000e+00
  -1.2922009e+01    9.9879838e-01    4.9217772e-04    2.5666560e-04    3.0672600e-04    1.2120014e-04    2.4853147e-05    0.0000000e+00    0.0000000e+00    0.0000000e+00    0.0000000e+00    0.0000000e+00    0.0000000e+00    0.0000000e+00    0.0000000e+00    0.0000000e+00    0.0000000e+00    0.0000000e+00    0.0000000e+00    0.0000000e+00    0.0000000e+00
  -1.2814462e+01    9.9877331e-01    4.8586612e-04    2.5478698e-04    3.1490433e-04    1.2234678e-04    4.8784240e-05    0.0000000e+00    0.0000000e+00    0.0000000e+00    0.0000000e+00    0.0000000e+00    0.0000000e+00    0.0000000e+00    0.0000000e+00    0.0000000e+00    0.0000000e+00    0.0000000e+00    0.0000000e+00    0.0000000e+00    0.0000000e+00
  -1.2680028e+01    9.9870302e-01    5.2389150e-04    2.3053101e-04    3.2924837e-04    1.3969822e-04    7.3609126e-05    0.0000000e+00    0.0000000e+00    0.0000000e+00    0.0000000e+00    0.0000000e+00    0.0000000e+00    0.0000000e+00    0.0000000e+00    0.0000000e+00    0.0000000e+00    0.0000000e+00    0.0000000e+00    0.0000000e+00    0.0000000e+00
  -1.2572482e+01    9.9866321e-01    4.9639383e-04    2.8203291e-04    2.7144836e-04    1.9692340e-04    8.9992025e-05    0.0000000e+00    0.0000000e+00    0.0000000e+00    0.0000000e+00    0.0000000e+00    0.0000000e+00    0.0000000e+00    0.0000000e+00    0.0000000e+00    0.0000000e+00    0.0000000e+00    0.0000000e+00    0.0000000e+00    0.0000000e+00
  -1.2438048e+01    9.9859418e-01    4.5988265e-04    3.6957909e-04    2.6482939e-04    2.1315345e-04    9.8374061e-05    0.0000000e+00    0.0000000e+00    0.0000000e+00    0.0000000e+00    0.0000000e+00    0.0000000e+00    0.0000000e+00    0.0000000e+00    0.0000000e+00    0.0000000e+00    0.0000000e+00    0.0000000e+00    0.0000000e+00    0.0000000e+00
  -1.2330501e+01    9.9847517e-01    5.4628015e-04    3.4563635e-04    2.7227559e-04    2.1211005e-04    1.4015509e-04    8.3683964e-06    0.0000000e+00    0.0000000e+00    0.0000000e+00    0.0000000e+00    0.0000000e+00    0.0000000e+00    0.0000000e+00    0.0000000e+00    0.0000000e+00    0.0000000e+00    0.0000000e+00    0.0000000e+00    0.0000000e+00
  -1.2196067e+01    9.9842540e-01    5.4607580e-04    3.7929703e-04    2.3867330e-04    2.1959620e-04    1.5723052e-04    3.3727452e-05    0.0000000e+00    0.0000000e+00    0.0000000e+00    0.0000000e+00    0.0000000e+00    0.0000000e+00    0.0000000e+00    0.0000000e+00    0.0000000e+00    0.0000000e+00    0.0000000e+00    0.0000000e+00    0.0000000e+00
  -1.2088520e+01    9.9840592e-01    5.3228534e-04    3.9601614e-04    2.3926786e-04    2.0135009e-04    1.7443390e-04    5.0730219e-05    0.0000000e+00    0.0000000e+00    0.0000000e+00    0.0000000e+00    0.0000000e+00    0.0000000e+00    0.0000000e+00    0.0000000e+00    0.0000000e+00    0.0000000e+00    0.0000000e+00    0.0000000e+00    0.0000000e+00
  -1.1954087e+01    9.9837042e-01    5.3294313e-04    3.5086341e-04    3.0236726e-04    1.6798103e-04    1.9029222e-04    8.5133880e-05    0.0000000e+00    0.0000000e+00    0.0000000e+00    0.0000000e+00    0.0000000e+00    0.0000000e+00    0.0000000e+00    0.0000000e+00    0.0000000e+00    0.0000000e+00    0.0000000e+00    0.0000000e+00    0.0000000e+00
  -1.1846540e+01    9.9824242e-01    6.1328565e-04    3.1002335e-04    3.6510929e-04    1.6916409e-04    2.1474336e-04    8.5257387e-05    0.0000000e+00    0.0000000e+00    0.0000000e+00    0.0000000e+00    0.0000000e+00    0.0000000e+00    0.0000000e+00    0.0000000e+00    0.0000000e+00    0.0000000e+00    0.0000000e+00    0.0000000e+00    0.0000000e+00
  -1.1712106e+01    9.9822692e-01    5.8756020e-04    3.2582645e-04    3.2390274e-04    2.1901671e-04    2.2281845e-04    8.5267697e-05    8.6900968e-06    0.0000000e+00    0.0000000e+00    0.0000000e+00    0.0000000e+00    0.0000000e+00    0.0000000e+00    0.0000000e+00    0.0000000e+00    0.0000000e+00    0.0000000e+00    0.0000000e+00    0.0000000e+00
  -1.1604559e+01    9.9819908e-01    5.0723778e-04    4.2467789e-04    3.1599605e-04    2.2680622e-04    1.8966777e-04    1.0184376e-04    3.4690562e-05    0.0000000e+00    0.0000000e+00    0.0000000e+00    0.0000000e+00    0.0000000e+00    0.0000000e+00    0.0000000e+00    0.0000000e+00    0.0000000e+00    0.0000000e+00    0.0000000e+00    0.0000000e+00
  -1.1470126e+01    9.9814751e-01    5.0736662e-04    3.7220185e-04    3.4558142e-04    2.4080919e-04    2.4972457e-04    1.0202606e-04    3.4776216e-05    0.0000000e+00    0.0000000e+00    0.0000000e+00    0.0000000e+00    0.0000000e+00    0.0000000e+00    0.0000000e+00    0.0000000e+00    0.0000000e+00    0.0000000e+00    0.0000000e+00    0.0000000e+00
  -1.1362579e+01    9.9809828e-01    5.3018788e-04    3.4923639e-04    3.2973417e-04    2.9657434e-04    2.3284286e-04    1.1078327e-04    5.2361628e-05    0.0000000e+00    0.0000000e+00    0.0000000e+00    0.0000000e+00    0.0000000e+00    0.0000000e+00    0.0000000e+00    0.0000000e+00    0.0000000e+00    0.0000000e+00    0.0000000e+00    0.0000000e+00
  -1.1228145e+01    9.9801704e-01    6.0556381e-04    3.2098674e-04    3.2977965e-04    3.0482805e-04    2.2394876e-04    1.1115994e-04    8.6695362e-05    0.0000000e+00    0.0000000e+00    0.0000000e+00    0.0000000e+00    0.0000000e+00    0.0000000e+00    0.0000000e+00    0.0000000e+00    0.0000000e+00    0.0000000e+00    0.0000000e+00    0.0000000e+00
  -1.1120598e+01    9.9798158e-01    5.7675535e-04    3.1222622e-04    3.5282880e-04    3.0408747e-04    2.8250961e-04    1.0322963e-04    8.6780896e-05    0.0000000e+00    0.0000000e+00    0.0000000e+00    0.0000000e+00    0.0000000e+00    0.0000000e+00    0.0000000e+00    0.0000000e+00    0.0000000e+00    0.0000000e+00    0.0000000e+00    0.0000000e+00
  -1.0986165e+01    9.9790032e-01    6.3742541e-04    3.3512257e-04    3.1629833e-04    3.2897507e-04    2.1391744e-04    1.7240612e-04    6.8980133e-05    2.6558523e-05    0.0000000e+00    0.0000000e+00    0.0000000e+00    0.0000000e+00    0.0000000e+00    0.0000000e+00    0.0000000e+00    0.0000000e+00    0.0000000e+00    0.0000000e+00    0.0000000e+00
  -1.0878618e+01    9.9782175e-01    6.8812395e-04    3.5184423e-04    2.8478702e-04    2.6309812e-04    2.9609778e-04    1.5493457e-04    1.0385114e-04    3.5509482e-05    0.0000000e+00    0.0000000e+00    0.0000000e+00    0.0000000e+00    0.0000000e+00    0.0000000e+00    0.0000000e+00    0.0000000e+00    0.0000000e+00    0.0000000e+00    0.0000000e+00
  -1.0744184e+01    9.9771729e-01    7.0313113e-04    4.2222210e-04    2.4494089e-04    2.7926261e-04    3.2114542e-04    1.3743520e-04    1.3898853e-04    3.5585209e-05    0.0000000e+00    0.0000000e+00    0.0000000e+00    0.0000000e+00    0.0000000e+00    0.0000000e+00    0.0000000e+00    0.0000000e+00    0.0000000e+00    0.0000000e+00    0.0000000e+00
  -1.0636637e+01    9.9770933e-01    6.9137559e-04    3.7633114e-04    2.9248398e-04    2.9579056e-04    3.1300370e-04    1.3810577e-04    1.3907155e-04    4.4509941e-05    0.0000000e+00    0.0000000e+00    0.0000000e+00    0.0000000e+00    0.0000000e+00    0.0000000e+00    0.0000000e+00    0.0000000e+00    0.0000000e+00    0.0000000e+00    0.0000000e+00
  -1.0502204e+01    9.9764772e-01    6.7057005e-04    3.8457579e-04    3.8734113e-04    2.3140799e-04    3.0431582e-04    1.6404559e-04    1.3898520e-04    7.1034786e-05    0.0000000e+00    0.0000000e+00    0.0000000e+00    0.0000000e+00    0.0000000e+00    0.0000000e+00    0.0000000e+00    0.0000000e+00    0.0000000e+00    0.0000000e+00    0.0000000e+00
  -1.0394657e+01    9.9758889e-01    6.9386786e-04    4.0830038e-04    3.3994507e-04    2.8947079e-04    2.7966437e-04    1.7180866e-04    1.3930235e-04    8.8750247e-05    0.0000000e+00    0.0000000e+00    0.0000000e+00    0.0000000e+00    0.0000000e+00    0.0000000e+00    0.0000000e+00    0.0000000e+00    0.0000000e+00    0.0000000e+00    0.0000000e+00
  -1.0260223e+01    9.9754166e-01    7.4139378e-04    3.3229968e-04    4.1182799e-04    2.2604774e-04    3.2041235e-04    1.8915815e-04    1.3010921e-04    1.0709027e-04    0.0000000e+00    0.0000000e+00    0.0000000e+00    0.0000000e+00    0.0000000e+00    0.0000000e+00    0.0000000e+00    0.0000000e+00    0.0000000e+00    0.0000000e+00    0.0000000e+00
  -1.0152676e+01    9.9748986e-01    7.8763140e-04    3.0295625e-04    3.7232281e-04    2.7290006e-04    3.1365794e-04    1.5382504e-04    1.8146331e-04    8.9565698e-05    3.5818116e-05    0.0000000e+00    0.0000000e+00    0.0000000e+00    0.0000000e+00    0.0000000e+00    0.0000000e+00    0.0000000e+00    0.0000000e+00    0.0000000e+00    0.0000000e+00
  -1.0085459e+01    9.9744113e-01    7.4997339e-04    3.4823880e-04    3.9545531e-04    2.8935467e-04    2.7275567e-04    1.6120469e-04    2.1632134e-04    8.9674921e-05    3.5887527e-05    0.0000000e+00    0.0000000e+00    0.0000000e+00    0.0000000e+00    0.0000000e+00    0.0000000e+00    0.0000000e+00    0.0000000e+00    0.0000000e+00    0.0000000e+00
  -9.8964120e+00    9.9735292e-01    7.7518786e-04    3.8764418e-04    3.5805044e-04    2.8972553e-04    2.4630050e-04    2.2950409e-04    1.9076833e-04    9.7845645e-05    7.2048705e-05    0.0000000e+00    0.0000000e+00    0.0000000e+00    0.0000000e+00    0.0000000e+00    0.0000000e+00    0.0000000e+00    0.0000000e+00    0.0000000e+00    0.0000000e+00
  -9.7073647e+00    9.9721791e-01    8.4467997e-04    3.5836323e-04    4.3060253e-04    2.2527043e-04    3.1307591e-04    2.0405669e-04    2.0912770e-04    1.0673292e-04    7.2038589e-05    1.8143075e-05    0.0000000e+00    0.0000000e+00    0.0000000e+00    0.0000000e+00    0.0000000e+00    0.0000000e+00    0.0000000e+00    0.0000000e+00    0.0000000e+00
  -9.5760818e+00    9.9714617e-01    8.7830677e-04    3.8963057e-04    3.4482330e-04    2.8107204e-04    2.8069873e-04    2.3727982e-04    2.1810833e-04    1.3336304e-04    7.2312231e-05    1.8236578e-05    0.0000000e+00    0.0000000e+00    0.0000000e+00    0.0000000e+00    0.0000000e+00    0.0000000e+00    0.0000000e+00    0.0000000e+00    0.0000000e+00
  -9.4134433e+00    9.9704248e-01    9.0375762e-04    4.7585852e-04    2.6624299e-04    3.1472730e-04    2.4761633e-04    2.7947681e-04    2.1853543e-04    1.3341468e-04    8.1360911e-05    3.6528554e-05    0.0000000e+00    0.0000000e+00    0.0000000e+00    0.0000000e+00    0.0000000e+00    0.0000000e+00    0.0000000e+00    0.0000000e+00    0.0000000e+00
  -9.2833325e+00    9.9694270e-01    9.5855964e-04    4.6107750e-04    3.6129407e-04    2.4283938e-04    2.4855101e-04    2.5364004e-04    2.6175644e-04    1.2489788e-04    1.0800108e-04    3.6682155e-05    0.0000000e+00    0.0000000e+00    0.0000000e+00    0.0000000e+00    0.0000000e+00    0.0000000e+00    0.0000000e+00    0.0000000e+00    0.0000000e+00
  -9.1218144e+00    9.9685251e-01    8.7758684e-04    5.5436090e-04    4.1713649e-04    2.3505044e-04    2.4074952e-04    2.1243506e-04    3.0449855e-04    1.4211883e-04    1.1752060e-04    2.7585338e-05    1.8452252e-05    0.0000000e+00    0.0000000e+00    0.0000000e+00    0.0000000e+00    0.0000000e+00    0.0000000e+00    0.0000000e+00    0.0000000e+00
  -8.9925999e+00    9.9676748e-01    9.0179646e-04    5.9413071e-04    3.8623181e-04    2.9221735e-04    2.2393440e-04    1.9651948e-04    2.7001777e-04    1.8583761e-04    1.2653919e-04    3.6791302e-05    1.8503743e-05    0.0000000e+00    0.0000000e+00    0.0000000e+00    0.0000000e+00    0.0000000e+00    0.0000000e+00    0.0000000e+00    0.0000000e+00
  -8.8311347e+00    9.9671390e-01    8.9038432e-04    6.3560722e-04    3.5564392e-04    3.4267613e-04    2.1557361e-04    1.8835045e-04    2.6241092e-04    1.7679143e-04    1.4526624e-04    5.4816942e-05    1.8582241e-05    0.0000000e+00    0.0000000e+00    0.0000000e+00    0.0000000e+00    0.0000000e+00    0.0000000e+00    0.0000000e+00    0.0000000e+00
  -8.7019625e+00    9.9663539e-01    9.0747537e-04    6.3644547e-04    3.9598750e-04    2.9364237e-04    2.6583447e-04    2.0565840e-04    2.1033463e-04    1.7669369e-04    1.7163649e-04    8.2278332e-05    1.8623416e-05    0.0000000e+00    0.0000000e+00    0.0000000e+00    0.0000000e+00    0.0000000e+00    0.0000000e+00    0.0000000e+00    0.0000000e+00
  -8.5457306e+00    9.9658237e-01    9.1852464e-04    5.9197650e-04    4.1256008e-04    3.2601309e-04    2.6662005e-04    1.9666166e-04    2.1898186e-04    1.5909866e-04    2.1666862e-04    9.1837784e-05    1.8684909e-05    0.0000000e+00    0.0000000e+00    0.0000000e+00    0.0000000e+00    0.0000000e+00    0.0000000e+00    0.0000000e+00    0.0000000e+00
  -8.4207451e+00    9.9653420e-01    9.2824751e-04    5.7784363e-04    3.9632338e-04    3.9192115e-04    2.3337179e-04    2.2216833e-04    1.7594829e-04    2.1186817e-04    1.9004264e-04    1.1934442e-04    1.8716377e-05    0.0000000e+00    0.0000000e+00    0.0000000e+00    0.0000000e+00    0.0000000e+00    0.0000000e+00    0.0000000e+00    0.0000000e+00
  -8.2645132e+00    9.9644270e-01    9.5387715e-04    6.1156002e-04    3.7372783e-04    4.1753227e-04    2.4170293e-04    1.8027881e-04    2.2699864e-04    2.1319165e-04    1.2765855e-04    1.7341863e-04    3.7357255e-05    0.0000000e+00    0.0000000e+00    0.0000000e+00    0.0000000e+00    0.0000000e+00    0.0000000e+00    0.0000000e+00    0.0000000e+00
  -8.1395277e+00    9.9637885e-01    1.0022008e-03    5.6569549e-04    4.4716535e-04    3.6944874e-04    2.7569838e-04    1.7167507e-04    1.9237923e-04    2.3079793e-04    1.6396033e-04    1.5554171e-04    4.6587899e-05    0.0000000e+00    0.0000000e+00    0.0000000e+00    0.0000000e+00    0.0000000e+00    0.0000000e+00    0.0000000e+00    0.0000000e+00
  -7.9919893e+00    9.9628016e-01    1.0592668e-03    5.2701812e-04    4.5729214e-04    3.7698545e-04    3.1833513e-04    1.8909185e-04    1.7539463e-04    2.2247952e-04    1.5463133e-04    1.8346062e-04    5.5887010e-05    0.0000000e+00    0.0000000e+00    0.0000000e+00    0.0000000e+00    0.0000000e+00    0.0000000e+00    0.0000000e+00    0.0000000e+00
  -7.8739586e+00    9.9623142e-01    1.0770138e-03    5.3641509e-04    4.9103093e-04    3.7069308e-04    2.9309749e-04    2.0698569e-04    1.4020626e-04    2.4943663e-04    1.6378386e-04    1.4733722e-04    9.2575216e-05    0.0000000e+00    0.0000000e+00    0.0000000e+00    0.0000000e+00    0.0000000e+00    0.0000000e+00    0.0000000e+00    0.0000000e+00
  -7.7265790e+00    9.9612318e-01    1.0957481e-03    6.3306280e-04    3.5419435e-04    4.5377630e-04    3.0221042e-04    2.0748080e-04    1.7509613e-04    2.1441819e-04    1.8186339e-04    1.4766249e-04    1.1130817e-04    0.0000000e+00    0.0000000e+00    0.0000000e+00    0.0000000e+00    0.0000000e+00    0.0000000e+00    0.0000000e+00    0.0000000e+00
  -7.5793291e+00    9.9607086e-01    1.1544755e-03    5.8720583e-04    3.7157885e-04    4.3838496e-04    2.8605383e-04    2.4175471e-04    1.9253236e-04    2.1507742e-04    1.5515369e-04    1.5693950e-04    1.2998829e-04    0.0000000e+00    0.0000000e+00    0.0000000e+00    0.0000000e+00    0.0000000e+00    0.0000000e+00    0.0000000e+00    0.0000000e+00
  -7.4615292e+00    9.9595371e-01    1.1708324e-03    6.2662824e-04    4.0468316e-04    3.9702498e-04    3.0283065e-04    3.0155461e-04    1.6719985e-04    2.1449532e-04    1.6448846e-04    1.5717627e-04    1.3937176e-04    0.0000000e+00    0.0000000e+00    0.0000000e+00    0.0000000e+00    0.0000000e+00    0.0000000e+00    0.0000000e+00    0.0000000e+00
  -7.3143817e+00    9.9586050e-01    1.1820254e-03    6.9204482e-04    3.7337184e-04    4.2268109e-04    2.8732323e-04    3.4557180e-04    1.2341968e-04    2.3287161e-04    1.6445692e-04    1.5744739e-04    1.2068724e-04    3.7599547e-05    0.0000000e+00    0.0000000e+00    0.0000000e+00    0.0000000e+00    0.0000000e+00    0.0000000e+00    0.0000000e+00
  -7.1673552e+00    9.9575385e-01    1.2076593e-03    7.1780188e-04    3.8132822e-04    4.7446171e-04    2.2834376e-04    3.1094083e-04    2.0239805e-04    2.4188128e-04    1.6478812e-04    1.2075892e-04    1.4874027e-04    4.7042884e-05    0.0000000e+00    0.0000000e+00    0.0000000e+00    0.0000000e+00    0.0000000e+00    0.0000000e+00    0.0000000e+00
  -7.0497340e+00    9.9567333e-01    1.2412974e-03    7.4301365e-04    3.9853272e-04    4.1742632e-04    3.0434157e-04    2.4244342e-04    2.3800109e-04    2.5962093e-04    1.4673475e-04    1.2969175e-04    1.4905631e-04    5.6505838e-05    0.0000000e+00    0.0000000e+00    0.0000000e+00    0.0000000e+00    0.0000000e+00    0.0000000e+00    0.0000000e+00
  -6.9028279e+00    9.9558193e-01    1.2670459e-03    7.1215380e-04    4.6423319e-04    4.0904802e-04    3.4010174e-04    2.0809683e-04    2.6496727e-04    2.7833405e-04    1.3795581e-04    1.2067167e-04    1.5875757e-04    5.6700242e-05    0.0000000e+00    0.0000000e+00    0.0000000e+00    0.0000000e+00    0.0000000e+00    0.0000000e+00    0.0000000e+00
  -6.7560245e+00    9.9553592e-01    1.2907829e-03    6.8684513e-04    4.8984187e-04    4.2671555e-04    2.9831272e-04    2.3391041e-04    2.6550239e-04    2.3373950e-04    1.9198650e-04    1.2115161e-04    1.4971512e-04    7.5579249e-05    0.0000000e+00    0.0000000e+00    0.0000000e+00    0.0000000e+00    0.0000000e+00    0.0000000e+00    0.0000000e+00
  -6.6093040e+00    9.9550076e-01    1.2026222e-03    7.8394681e-04    4.7097936e-04    4.6800980e-04    2.3852250e-04    2.6939131e-04    2.9173807e-04    2.3453815e-04    1.9223224e-04    1.2136526e-04    1.5009516e-04    7.5798057e-05    0.0000000e+00    0.0000000e+00    0.0000000e+00    0.0000000e+00    0.0000000e+00    0.0000000e+00    0.0000000e+00
  -6.4626622e+00    9.9537150e-01    1.3118229e-03    7.8423539e-04    3.7926140e-04    5.1877576e-04    2.6234719e-04    2.7889198e-04    3.0907346e-04    2.3432128e-04    1.4742431e-04    1.7595315e-04    1.5041905e-04    7.5976720e-05    0.0000000e+00    0.0000000e+00    0.0000000e+00    0.0000000e+00    0.0000000e+00    0.0000000e+00    0.0000000e+00
  -6.3160937e+00    9.9518850e-01    1.3819266e-03    8.6819826e-04    3.9177579e-04    4.9570248e-04    3.1023886e-04    2.4406206e-04    3.0752192e-04    2.3439564e-04    1.3832579e-04    2.2185833e-04    1.2252167e-04    9.4972880e-05    0.0000000e+00    0.0000000e+00    0.0000000e+00    0.0000000e+00    0.0000000e+00    0.0000000e+00    0.0000000e+00
  -6.1695923e+00    9.9513140e-01    1.3841675e-03    8.1548455e-04    4.4048534e-04    4.5052623e-04    3.8415472e-04    2.5006293e-04    3.0588536e-04    2.5981159e-04    1.5687134e-04    2.1268059e-04    1.1331293e-04    9.5153957e-05    0.0000000e+00    0.0000000e+00    0.0000000e+00    0.0000000e+00    0.0000000e+00    0.0000000e+00    0.0000000e+00
  -6.0231593e+00    9.9502983e-01    1.3950175e-03    8.4810248e-04    5.0220342e-04    4.0632540e-04    3.7541228e-04    2.5588888e-04    3.1703291e-04    2.6626285e-04    1.9249799e-04    1.6650167e-04    1.4010773e-04    8.5815248e-05    1.9000034e-05    0.0000000e+00    0.0000000e+00    0.0000000e+00    0.0000000e+00    0.0000000e+00    0.0000000e+00
  -5.8767951e+00    9.9497447e-01    1.3604294e-03    8.1127322e-04    5.9428139e-04    3.7975651e-04    3.4711972e-04    3.1176679e-04    2.6966515e-04    3.0158186e-04    2.1188087e-04    1.9333625e-04    1.3973565e-04    8.5762550e-05    1.8941291e-05    0.0000000e+00    0.0000000e+00    0.0000000e+00    0.0000000e+00    0.0000000e+00    0.0000000e+00
  -5.7304980e+00    9.9479544e-01    1.4720441e-03    8.1247830e-04    5.8658232e-04    4.4101776e-04    3.1809930e-04    2.8098356e-04    2.9003050e-04    2.7810336e-04    2.0390328e-04    2.6277509e-04    1.4459337e-04    9.5088449e-05    1.8865654e-05    0.0000000e+00    0.0000000e+00    0.0000000e+00    0.0000000e+00    0.0000000e+00    0.0000000e+00
  -5.5842656e+00    9.9467214e-01    1.4757863e-03    8.7560541e-04    5.4234417e-04    5.0166044e-04    3.2534183e-04    2.3155469e-04    2.6284225e-04    3.1213093e-04    2.1170388e-04    2.4229611e-04    1.5932453e-04    1.4447684e-04    4.2792240e-05    0.0000000e+00    0.0000000e+00    0.0000000e+00    0.0000000e+00    0.0000000e+00    0.0000000e+00
  -5.4380947e+00    9.9449643e-01    1.5493931e-03    9.4753538e-04    5.0487910e-04    4.8755838e-04    4.0842142e-04    2.0535491e-04    2.0354494e-04    3.2383190e-04    2.7273114e-04    1.6250878e-04    1.8874084e-04    1.8228322e-04    5.2022007e-05    1.4766743e-05    0.0000000e+00    0.0000000e+00    0.0000000e+00    0.0000000e+00    0.0000000e+00
  -5.2919858e+00    9.9432788e-01    1.6769002e-03    8.8766133e-04    5.3700744e-04    4.4173878e-04    4.6143495e-04    2.6442577e-04    1.6412595e-04    2.9196964e-04    2.6034958e-04    1.7577935e-04    2.0885211e-04    1.3175809e-04    1.1978686e-04    2.1751413e-05    1.4401145e-05    1.4176560e-05    0.0000000e+00    0.0000000e+00    0.0000000e+00
  -5.1459379e+00    9.9422992e-01    1.6958351e-03    9.3601975e-04    5.4500222e-04    3.9620890e-04    4.3820083e-04    3.0858630e-04    1.7191823e-04    2.7131565e-04    2.4107504e-04    2.2076486e-04    1.8410188e-04    1.1984932e-04    1.1554594e-04    8.3149711e-05    1.4201055e-05    1.4192290e-05    1.4116909e-05    0.0000000e+00    0.0000000e+00
  -4.9999480e+00    9.9408850e-01    1.7390640e-03    8.9146744e-04    6.7682666e-04    3.4283356e-04    4.5281514e-04    2.7780417e-04    2.6817785e-04    2.2106628e-04    1.6704427e-04    2.1084404e-04    2.1236766e-04    1.3195822e-04    1.2996868e-04    4.9637973e-05    6.2287278e-05    4.9838558e-05    1.3758038e-05    1.3740515e-05    0.0000000e+00
  -4.8540169e+00    9.9396464e-01    1.8592347e-03    8.2255704e-04    6.7789143e-04    3.8110836e-04    4.3036806e-04    3.2763534e-04    1.8490306e-04    2.5699462e-04    1.8077094e-04    1.8926804e-04    1.8098307e-04    1.3026731e-04    1.2856915e-04    1.2568961e-04    3.3685873e-05    3.9754278e-05    1.9225454e-05    3.9929438e-05    2.6528020e-05
  -4.7605698e+00    9.9397063e-01    1.7976621e-03    8.0733338e-04    7.0127445e-04    4.7210821e-04    3.0858107e-04    3.4160568e-04    2.9370711e-04    1.0880251e-04    3.1722017e-04    1.4931880e-04    1.7969726e-04    9.8477997e-05    1.1697973e-04    1.3534101e-04    7.1708619e-05    2.4624304e-05    3.5455066e-05    1.6578475e-05    5.2893748e-05
  -4.6312874e+00    9.9382944e-01    1.7756542e-03    8.4525576e-04    7.9139844e-04    4.0361095e-04    3.8217322e-04    2.5621207e-04    2.7519137e-04    2.1033205e-04    2.3481903e-04    1.6002258e-04    1.9760827e-04    1.2338043e-04    1.0144492e-04    8.7055168e-05    8.3177719e-05    4.7477339e-05    7.8317288e-05    1.8473250e-05    9.8955370e-05
  -4.5807199e+00    9.9370331e-01    1.7919191e-03    9.2302264e-04    7.1224517e-04    4.4565321e-04    3.9131125e-04    2.5489672e-04    2.6486475e-04    2.2126186e-04    1.2910655e-04    2.3916840e-04    1.7439777e-04    1.4171058e-04    1.5724417e-04    8.1530851e-05    6.9050493e-05    4.0333491e-05    6.1069965e-05    5.7140132e-05    1.4076060e-04
  -4.4735411e+00    9.9342491e-01    1.8360149e-03    9.1269996e-04    7.6178022e-04    5.0415963e-04    4.1986073e-04    2.3907983e-04    2.7537776e-04    2.4498119e-04    1.6839611e-04    1.8294254e-04    1.6386688e-04    1.7713299e-04    8.6384588e-05    1.6520401e-04    5.8241768e-05    8.8584017e-05    5.5293954e-05    2.7322528e-05    2.0776606e-04
  -4.3981383e+00    9.9309916e-01    1.8423663e-03    1.1473746e-03    6.5924633e-04    4.4742210e-04    4.4162078e-04    4.1638542e-04    2.9591302e-04    2.3226707e-04    1.7684551e-04    2.5190789e-04    1.0370891e-04    1.3257642e-04    1.1216529e-04    1.1084724e-04    8.7187410e-05    9.3954437e-05    8.7268420e-05    6.1764157e-05    2.0001446e-04
  -4.2930707e+00    9.9245612e-01    2.1596430e-03    1.2083080e-03    8.2427987e-04    5.9270908e-04    4.6510982e-04    3.6660598e-04    3.2929776e-04    2.6202628e-04    1.5307507e-04    1.5242096e-04    1.5582675e-04    1.5436682e-04    1.2313348e-04    1.0054978e-04    8.1443107e-05    1.2787579e-04    7.1570301e-05    6.3763244e-05    1.5187076e-04
  -4.1760834e+00    9.9192562e-01    2.4485026e-03    1.3074423e-03    9.7592850e-04    7.2492986e-04    4.1845017e-04    3.5490409e-04    3.3859531e-04    2.3592719e-04    1.9031866e-04    1.2739509e-04    1.7322775e-04    1.2952328e-04    1.0476116e-04    9.3673373e-05    7.8688278e-05    9.9395363e-05    9.0828751e-05    4.5843945e-05    1.3604082e-04
  -4.0822973e+00    9.9164565e-01    2.6789788e-03    1.4563014e-03    8.7232785e-04    7.4900824e-04    4.7542383e-04    3.3272312e-04    3.1844116e-04    2.4002443e-04    1.4183360e-04    1.6880110e-04    1.6118480e-04    1.3474054e-04    1.0465114e-04    8.5825311e-05    7.6667135e-05    1.0732310e-04    8.1654053e-05    4.6977960e-05    1.2146561e-04
  -3.9998946e+00    9.9153676e-01    2.7577533e-03    1.5166240e-03    8.6275131e-04    8.0906739e-04    4.0853456e-04    3.3658976e-04    3.1225174e-04    2.3929150e-04    1.4795291e-04    1.7024667e-04    1.4459020e-04    1.4389342e-04    1.0485760e-04    8.5830658e-05    8.2072019e-05    1.1557316e-04    6.2675175e-05    4.9773665e-05    1.1290687e-04
  -3.8922917e+00    9.9150369e-01    2.7166779e-03    1.5720381e-03    9.1651555e-04    7.9220619e-04    3.9189957e-04    3.3548344e-04    3.2098096e-04    2.3427539e-04    1.5122002e-04    1.6464208e-04    1.5239242e-04    1.3656043e-04    1.1023039e-04    8.6042161e-05    7.9508052e-05    1.1844324e-04    5.7315979e-05    6.0943838e-05    9.8934714e-05
  -3.7303335e+00    9.9144045e-01    2.7447765e-03    1.6340519e-03    9.5205032e-04    7.3467417e-04    4.1184156e-04    3.1808470e-04    3.2852626e-04    2.2978110e-04    1.6227750e-04    1.4067980e-04    1.7869620e-04    1.1425627e-04    1.2370152e-04    9.7181394e-05    9.0639060e-05    1.0009716e-04    6.5945316e-05    5.0089760e-05    8.2202602e-05
  -3.6583520e+00    9.9133449e-01    2.8597245e-03    1.6881565e-03    9.1621675e-04    7.0270562e-04    4.0431250e-04    3.3716651e-04    3.2260832e-04    2.2178625e-04    1.8287146e-04    1.2791414e-04    1.7844684e-04    1.2444433e-04    1.1602334e-04    9.7102700e-05    9.5968015e-05    1.0289587e-04    5.4988716e-05    6.4057245e-05    6.8117913e-05
  -3.5683752e+00    9.9128706e-01    2.8820889e-03    1.7128438e-03    9.3419800e-04    6.9688545e-04    3.8433835e-04    3.6601176e-04    3.0258402e-04    2.1955852e-04    1.9620938e-04    1.3328972e-04    1.6122376e-04    1.2208230e-04    1.3171555e-04    8.6707072e-05    1.0938186e-04    1.0046571e-04    5.2326515e-05    6.1403024e-05    5.9629989e-05
  -3.4559043e+00    9.9118949e-01    2.9664565e-03    1.7446650e-03    9.3886388e-04    6.7976745e-04    3.7974174e-04    3.7884969e-04    2.9127409e-04    2.1728886e-04    2.0975007e-04    1.2859639e-04    1.5914221e-04    1.1468261e-04    1.3703489e-04    9.2070433e-05    1.1216980e-04    8.6984105e-05    6.3332952e-05    5.3098926e-05    5.6735492e-05
  -3.3659275e+00    9.9116815e-01    2.9896073e-03    1.7474346e-03    9.6312888e-04    6.4460018e-04    4.0569056e-04    3.6587362e-04    2.9102227e-04    2.2743244e-04    2.0423014e-04    1.2090740e-04    1.5901632e-04    1.2492685e-04    1.3452142e-04    8.6874893e-05    1.0943677e-04    1.0060894e-04    5.2387541e-05    6.7214132e-05    3.6931355e-05
  -3.2939460e+00    9.9116884e-01    2.9973314e-03    1.7527833e-03    9.6642090e-04    6.3327572e-04    4.0538644e-04    3.7786272e-04    2.7357464e-04    2.3009366e-04    2.1454127e-04    1.1830582e-04    1.5656179e-04    1.3531748e-04    1.1914947e-04    9.4779601e-05    1.0149302e-04    1.0610060e-04    4.6894191e-05    6.7203386e-05    3.4086233e-05
  -3.0914983e+00    9.9107059e-01    3.1081646e-03    1.7422600e-03    9.6257695e-04    6.3332305e-04    4.3042482e-04    3.6977985e-04    2.4887737e-04    2.7456952e-04    1.8446317e-04    1.2430110e-04    1.5743396e-04    1.3348720e-04    1.3274457e-04    8.7253538e-05    1.0178335e-04    1.0636353e-04    5.2637434e-05    6.7524204e-05    1.1442822e-05
  -2.8890505e+00    9.9101003e-01    3.1748573e-03    1.7478821e-03    9.6097353e-04    6.5450044e-04    4.0251556e-04    3.8060614e-04    2.3450487e-04    2.8411208e-04    1.8233418e-04    1.2456767e-04    1.6038731e-04    1.3116637e-04    1.3549653e-04    1.0600743e-04    1.1040232e-04    7.9266663e-05    5.5527539e-05    5.3448027e-05    1.1414734e-05
  -2.7484618e+00    9.9098577e-01    3.2069997e-03    1.7324746e-03    9.9120529e-04    6.1522229e-04    4.3101327e-04    3.7846587e-04    2.3155497e-04    2.8273954e-04    1.9078264e-04    1.1730819e-04    1.5319344e-04    1.4700103e-04    1.3594345e-04    1.0901533e-04    1.0801925e-04    7.3975159e-05    6.4108999e-05    3.3802561e-05    1.1399548e-05
  -2.6033672e+00    9.9095936e-01    3.2182755e-03    1.7418706e-03    1.0194330e-03    5.8474745e-04    4.4540321e-04    3.7614656e-04    2.1757589e-04    3.1103101e-04    1.7520690e-04    1.3788653e-04    1.4319769e-04    1.4450236e-04    1.3082655e-04    1.1704414e-04    1.0264458e-04    6.8478862e-05    6.6851255e-05    3.9515918e-05    0.0000000e+00
  -2.4872915e+00    9.9090346e-01    3.2833186e-03    1.7359065e-03    1.0023580e-03    5.9689887e-04    4.6870053e-04    3.6926625e-04    2.2000200e-04    3.0786109e-04    1.5949951e-04    1.4799533e-04    1.4576027e-04    1.5489813e-04    1.1524953e-04    1.2236639e-04    9.9992518e-05    7.1284512e-05    6.9755065e-05    2.5427297e-05    0.0000000e+00
  -2.3422444e+00    9.9086739e-01    3.3172831e-03    1.7557587e-03    9.7395773e-04    6.1386315e-04    4.6972400e-04    3.6429887e-04    2.2365825e-04    3.1460441e-04    1.4175934e-04    1.5653148e-04    1.6434924e-04    1.4786616e-04    1.1309996e-04    1.3616074e-04    9.5076649e-05    6.3294669e-05    6.4348373e-05    1.6974389e-05    0.0000000e+00
  -2.1972453e+00    9.9084435e-01    3.3378192e-03    1.7363594e-03    1.0138356e-03    5.8347124e-04    4.9055730e-04    3.6684963e-04    2.4041584e-04    2.9461994e-04    1.5452285e-04    1.4595185e-04    1.6401395e-04    1.5017972e-04    1.1036625e-04    1.4123538e-04    8.6802729e-05    7.1482474e-05    5.5863424e-05    1.1300830e-05    0.0000000e+00
  -2.0812460e+00    9.9083974e-01    3.3336026e-03    1.7535708e-03    1.0183891e-03    5.8249867e-04    4.9675787e-04    3.4792222e-04    2.4963990e-04    2.8379873e-04    1.6508789e-04    1.4334599e-04    1.8457832e-04    1.2695992e-04    1.2623231e-04    1.2798202e-04    9.5053803e-05    7.1623204e-05    4.1931295e-05    1.1281451e-05    0.0000000e+00
  -1.9362693e+00    9.9076260e-01    3.3992150e-03    1.7738182e-03    9.8706131e-04    6.2550710e-04    4.7378109e-04    3.5263805e-04    2.5937351e-04    2.8182602e-04    1.5785449e-04    1.5183149e-04    1.8019119e-04    1.3788881e-04    1.3208839e-04    1.1508329e-04    9.2567101e-05    7.1789267e-05    4.4885893e-05    0.0000000e+00    0.0000000e+00
  -1.7913413e+00    9.9075932e-01    3.3959473e-03    1.7942062e-03    9.6712344e-04    6.2625181e-04    4.7831042e-04    3.5926704e-04    2.7404382e-04    2.7303723e-04    1.5259322e-04    1.5437752e-04    1.9296568e-04    1.2229055e-04    1.4785241e-04    9.6357968e-05    1.0337069e-04    6.6284921e-05    3.6400180e-05    0.0000000e+00    0.0000000e+00
  -1.6464266e+00    9.9072184e-01    3.4184905e-03    1.8261331e-03    9.5213692e-04    6.2681248e-04    4.7589162e-04    3.6612831e-04    2.7751487e-04    2.5947638e-04    1.7128886e-04    1.4419152e-04    1.9311051e-04    1.2236498e-04    1.7707848e-04    8.0622147e-05    1.0083040e-04    5.5324122e-05    3.0768324e-05    0.0000000e+00    0.0000000e+00
  -1.5015351e+00    9.9064593e-01    3.4975577e-03    1.8099451e-03    9.7884218e-04    6.3349361e-04    4.5525639e-04    3.7010852e-04    2.7840050e-04    2.5168045e-04    1.9265491e-04    1.4427268e-04    1.8297887e-04    1.3558486e-04    1.6662273e-04    8.0740399e-05    1.0367375e-04    4.9892676e-05    2.2360696e-05    0.0000000e+00    0.0000000e+00
  -1.3566653e+00    9.9058238e-01    3.5936526e-03    1.7917580e-03    9.9634372e-04    6.1317932e-04    4.5141948e-04    3.6411410e-04    2.8785177e-04    2.3801369e-04    2.0355412e-04    1.5715418e-04    1.7016927e-04    1.4609175e-04    1.4806248e-04    8.8760555e-05    9.8144707e-05    6.3765189e-05    5.5892465e-06    0.0000000e+00    0.0000000e+00
  -1.2400822e+00    9.9058791e-01    3.5733578e-03    1.8205666e-03    9.8584640e-04    6.0224548e-04    4.5833050e-04    3.7635843e-04    2.7890770e-04    2.4850346e-04    1.9520903e-04    1.6188937e-04    1.6455644e-04    1.5882874e-04    1.3195998e-04    9.1225322e-05    1.0341267e-04    6.0895185e-05    0.0000000e+00    0.0000000e+00    0.0000000e+00
  -1.1234526e+00    9.9057158e-01    3.5927973e-03    1.8081740e-03    9.6327433e-04    6.3076219e-04    4.8156187e-04    3.6605571e-04    2.7870862e-04    2.3742974e-04    2.0840762e-04    1.6173958e-04    1.5672618e-04    1.6651363e-04    1.2127041e-04    1.0186871e-04    1.0609406e-04    4.7031570e-05    0.0000000e+00    0.0000000e+00    0.0000000e+00
  -1.0067637e+00    9.9055491e-01    3.6304243e-03    1.8036020e-03    9.4884321e-04    6.3813705e-04    4.7772101e-04    3.6605775e-04    2.7893036e-04    2.3466878e-04    2.1641940e-04    1.6429014e-04    1.4643443e-04    1.8208632e-04    1.1614078e-04    9.6557533e-05    1.0332471e-04    4.1447695e-05    0.0000000e+00    0.0000000e+00    0.0000000e+00
  -8.9001897e-01    9.9058374e-01    3.6059494e-03    1.7997863e-03    9.4935242e-04    6.3506461e-04    4.8482362e-04    3.8119305e-04    2.6128360e-04    2.4829367e-04    2.0582652e-04    1.6691651e-04    1.5425112e-04    1.8218479e-04    1.0297679e-04    1.1000736e-04    8.9721679e-05    3.8632639e-05    0.0000000e+00    0.0000000e+00    0.0000000e+00
  -7.4516304e-01    9.9052734e-01    3.6701302e-03    1.7961196e-03    9.4586559e-04    6.3943737e-04    4.9169406e-04    3.7205654e-04    2.7341945e-04    2.4821666e-04    2.0346880e-04    1.7754523e-04    1.5208286e-04    1.6412442e-04    1.1629185e-04    1.1830629e-04    7.0831916e-05    3.3069228e-05    0.0000000e+00    0.0000000e+00    0.0000000e+00
  -6.0032421e-01    9.9051728e-01    3.7020119e-03    1.7861649e-03    9.0945743e-04    6.7501617e-04    4.9128564e-04    3.7207876e-04    2.6774158e-04    2.6193277e-04    1.9814054e-04    1.7499674e-04    1.4956069e-04    1.7196373e-04    1.0312820e-04    1.3443486e-04    6.2771655e-05    2.2032229e-05    0.0000000e+00    0.0000000e+00    0.0000000e+00
  -4.5549734e-01    9.9048551e-01    3.7317571e-03    1.7799174e-03    9.4290889e-04    6.6957288e-04    4.7686720e-04    3.8134976e-04    2.5322582e-04    2.8659146e-04    1.7940968e-04    1.8017902e-04    1.5468912e-04    1.6147387e-04    1.1375332e-04    1.2900781e-04    7.1035501e-05    2.7546515e-06    0.0000000e+00    0.0000000e+00    0.0000000e+00
  -3.1067383e-01    9.9040174e-01    3.8353125e-03    1.7632024e-03    9.6598739e-04    6.5325389e-04    4.7937267e-04    3.7494003e-04    2.5902175e-04    2.8642689e-04    1.6885177e-04    1.9049481e-04    1.5461207e-04    1.6137200e-04    1.0838362e-04    1.3695088e-04    6.0074960e-05    0.0000000e+00    0.0000000e+00    0.0000000e+00    0.0000000e+00
  -1.6584831e-01    9.9037365e-01    3.8342296e-03    1.7771247e-03    9.9579763e-04    6.4157880e-04    4.8241923e-04    3.9009613e-04    2.4683806e-04    2.7574631e-04    1.9239696e-04    1.8008868e-04    1.7520817e-04    1.4844063e-04    1.0577628e-04    1.2611299e-04    5.4495938e-05    0.0000000e+00    0.0000000e+00    0.0000000e+00    0.0000000e+00
  -2.1018502e-02    9.9032941e-01    3.8540371e-03    1.7865601e-03    1.0133743e-03    6.4530039e-04    4.7560964e-04    4.1172545e-04    2.4019705e-04    2.8096140e-04    1.9188284e-04    1.7226094e-04    1.7763402e-04    1.4315133e-04    1.1897367e-04    1.0997935e-04    4.8940371e-05    0.0000000e+00    0.0000000e+00    0.0000000e+00    0.0000000e+00
   1.2381658e-01    9.9027298e-01    3.9103182e-03    1.8222451e-03    9.9628386e-04    6.2950726e-04    4.7912755e-04    4.0551931e-04    2.4052639e-04    2.8960490e-04    1.9171075e-04    1.7224039e-04    1.8005943e-04    1.4305921e-04    1.1889505e-04    1.0992816e-04    3.7998999e-05    0.0000000e+00    0.0000000e+00    0.0000000e+00    0.0000000e+00
   2.6865781e-01    9.9029512e-01    3.9194581e-03    1.7855629e-03    9.9651712e-04    6.4095920e-04    4.8552173e-04    4.1402871e-04    2.3665805e-04    2.8127598e-04    2.1481878e-04    1.4889355e-04    1.8507266e-04    1.4298133e-04    1.1354421e-04    1.0979770e-04    2.9792206e-05    0.0000000e+00    0.0000000e+00    0.0000000e+00    0.0000000e+00
   4.1350685e-01    9.9028725e-01    3.9182824e-03    1.8034494e-03    9.9843842e-04    6.2585345e-04    4.8311491e-04    4.2092968e-04    2.5666802e-04    2.6205742e-04    2.3307752e-04    1.4358457e-04    1.8492095e-04    1.3768701e-04    1.2138074e-04    1.1248832e-04    1.0816236e-05    0.0000000e+00    0.0000000e+00    0.0000000e+00    0.0000000e+00
   5.5836559e-01    9.9025608e-01    3.9459334e-03    1.7975166e-03    1.0032305e-03    6.4049561e-04    4.8594670e-04    4.1432081e-04    2.7355262e-04    2.4528752e-04    2.3565852e-04    1.4860472e-04    1.7958456e-04    1.4016212e-04    1.3982974e-04    9.1093295e-05    2.6987016e-06    0.0000000e+00    0.0000000e+00    0.0000000e+00    0.0000000e+00
   7.0323574e-01    9.9020540e-01    3.9717434e-03    1.8084492e-03    1.0442687e-03    6.3426587e-04    4.7476227e-04    4.1993794e-04    2.7003982e-04    2.4247156e-04    2.4075736e-04    1.5354444e-04    1.6656744e-04    1.4257595e-04    1.3696136e-04    8.8251297e-05    0.0000000e+00    0.0000000e+00    0.0000000e+00    0.0000000e+00    0.0000000e+00
   8.4811870e-01    9.9015452e-01    4.0285649e-03    1.8026302e-03    1.0357931e-03    6.4574277e-04    4.9104389e-04    4.1279108e-04    2.7522221e-04    2.3670391e-04    2.4317655e-04    1.7123753e-04    1.4592291e-04    1.3721485e-04    1.4998097e-04    6.9459433e-05    0.0000000e+00    0.0000000e+00    0.0000000e+00    0.0000000e+00    0.0000000e+00
   9.9301591e-01    9.9017868e-01    3.9692530e-03    1.8381971e-03    1.0309140e-03    6.5326966e-04    4.9769310e-04    4.0321310e-04    2.8975845e-04    2.3100828e-04    2.4311645e-04    1.7869085e-04    1.4839040e-04    1.3455985e-04    1.4457311e-04    5.8682417e-05    0.0000000e+00    0.0000000e+00    0.0000000e+00    0.0000000e+00    0.0000000e+00
   1.1379288e+00    9.9015940e-01    3.9984415e-03    1.8652347e-03    9.7778012e-04    6.7255663e-04    5.1407428e-04    3.8689478e-04    3.0422130e-04    2.2507264e-04    2.4295377e-04    1.8608654e-04    1.4315810e-04    1.4225072e-04    1.2335918e-04    5.8517616e-05    0.0000000e+00    0.0000000e+00    0.0000000e+00    0.0000000e+00    0.0000000e+00
   1.2828594e+00    9.9012142e-01    4.0403895e-03    1.8485877e-03    9.9443053e-04    6.6854982e-04    5.3363237e-04    3.8263494e-04    3.0937427e-04    2.1366776e-04    2.3776554e-04    1.9607202e-04    1.5328643e-04    1.3700917e-04    1.1011554e-04    5.3063058e-05    0.0000000e+00    0.0000000e+00    0.0000000e+00    0.0000000e+00    0.0000000e+00
   1.4278093e+00    9.9009777e-01    4.0593170e-03    1.8455123e-03    1.0102313e-03    6.5708011e-04    5.5349841e-04    3.6658480e-04    3.2664586e-04    2.0771758e-04    2.3250464e-04    2.0346963e-04    1.4539943e-04    1.3672011e-04    1.2046182e-04    3.7083424e-05    0.0000000e+00    0.0000000e+00    0.0000000e+00    0.0000000e+00    0.0000000e+00
   1.5727807e+00    9.9005324e-01    4.1062385e-03    1.8238717e-03    1.0715034e-03    6.3866933e-04    5.3230822e-04    3.6955603e-04    3.3552221e-04    2.1802080e-04    2.1141098e-04    2.0844517e-04    1.5039812e-04    1.4437526e-04    1.1528354e-04    2.1158467e-05    0.0000000e+00    0.0000000e+00    0.0000000e+00    0.0000000e+00    0.0000000e+00
   1.7177690e+00    9.9001445e-01    4.1758671e-03    1.8156504e-03    1.0563701e-03    6.3425933e-04    5.5165750e-04    3.4720793e-04    3.4445605e-04    2.2847685e-04    1.9815552e-04    2.1333951e-04    1.6300396e-04    1.2361644e-04    1.2822714e-04    5.2659587e-06    0.0000000e+00    0.0000000e+00    0.0000000e+00    0.0000000e+00    0.0000000e+00
   1.8627783e+00    9.8998966e-01    4.2046849e-03    1.8154908e-03    1.0470627e-03    6.5559870e-04    5.3748862e-04    3.4675906e-04    3.5031430e-04    2.4151122e-04    1.8974392e-04    2.2308809e-04    1.5506750e-04    1.3381484e-04    1.0971809e-04    0.0000000e+00    0.0000000e+00    0.0000000e+00    0.0000000e+00    0.0000000e+00    0.0000000e+00
   2.0078103e+00    9.8986870e-01    4.3289669e-03    1.8302179e-03    1.0326868e-03    6.5544867e-04    5.4144385e-04    3.6450109e-04    3.3833218e-04    2.4409381e-04    1.8443280e-04    2.2060967e-04    1.5500585e-04    1.3636813e-04    9.9192631e-05    0.0000000e+00    0.0000000e+00    0.0000000e+00    0.0000000e+00    0.0000000e+00    0.0000000e+00
   2.1528557e+00    9.8983008e-01    4.3345431e-03    1.8540011e-03    1.0484342e-03    6.6498962e-04    5.4671093e-04    3.5378857e-04    3.3218245e-04    2.4679136e-04    2.0194947e-04    2.0991776e-04    1.4447317e-04    1.4622053e-04    8.5921495e-05    0.0000000e+00    0.0000000e+00    0.0000000e+00    0.0000000e+00    0.0000000e+00    0.0000000e+00
   2.2979322e+00    9.8980769e-01    4.3846534e-03    1.8135353e-03    1.0606710e-03    6.7823106e-04    5.3599466e-04    3.7146645e-04    3.1979445e-04    2.6247101e-04    1.9843888e-04    1.9931679e-04    1.4662944e-04    1.3808971e-04    8.3019502e-05    0.0000000e+00    0.0000000e+00    0.0000000e+00    0.0000000e+00    0.0000000e+00    0.0000000e+00
   2.4430464e+00    9.8979182e-01    4.3697736e-03    1.8453563e-03    1.0519317e-03    6.9253992e-04    5.3579549e-04    3.8021938e-04    3.2741461e-04    2.5642767e-04    2.1316659e-04    1.6872697e-04    1.5897919e-04    1.3790859e-04    6.9938940e-05    0.0000000e+00    0.0000000e+00    0.0000000e+00    0.0000000e+00    0.0000000e+00    0.0000000e+00
   2.5881920e+00    9.8973229e-01    4.4137172e-03    1.8849836e-03    1.0322046e-03    7.0209054e-04    5.1885331e-04    3.9273049e-04    3.2697889e-04    2.5373361e-04    2.2820543e-04    1.5586903e-04    1.6882684e-04    1.3520999e-04    5.4310986e-05    0.0000000e+00    0.0000000e+00    0.0000000e+00    0.0000000e+00    0.0000000e+00    0.0000000e+00
   2.7333691e+00    9.8968354e-01    4.4499576e-03    1.8907910e-03    1.0358753e-03    7.0881675e-04    5.2828578e-04    3.9205711e-04    3.2360058e-04    2.5361045e-04    2.4061878e-04    1.5052860e-04    1.7105852e-04    1.2223370e-04    4.9023052e-05    0.0000000e+00    0.0000000e+00    0.0000000e+00    0.0000000e+00    0.0000000e+00    0.0000000e+00
   2.8785796e+00    9.8968483e-01    4.4611318e-03    1.8943049e-03    9.9388028e-04    7.4216675e-04    5.3096914e-04    3.9164406e-04    3.2600010e-04    2.4536020e-04    2.4560974e-04    1.7283518e-04    1.4054279e-04    1.2185233e-04    4.8868698e-05    0.0000000e+00    0.0000000e+00    0.0000000e+00    0.0000000e+00    0.0000000e+00    0.0000000e+00
   2.9000000e+00    9.8968953e-01    4.4592374e-03    1.8911859e-03    9.9143496e-04    7.4417135e-04    5.2913343e-04    3.9589061e-04    3.2685363e-04    2.4339013e-04    2.4368463e-04    1.7572254e-04    1.4092081e-04    1.1979396e-04    4.9049464e-05    0.0000000e+00    0.0000000e+00    0.0000000e+00    0.0000000e+00    0.0000000e+00    0.0000000e+00
   3.0113000e+00    9.8967438e-01    4.4338344e-03    1.9551075e-03    9.7383438e-04    7.6529246e-04    5.1184902e-04    3.8713192e-04    3.3553241e-04    2.3563440e-04    2.5430255e-04    1.8094875e-04    1.3862025e-04    1.2510287e-04    2.8424929e-05    0.0000000e+00    0.0000000e+00    0.0000000e+00    0.0000000e+00    0.0000000e+00    0.0000000e+00
   3.1225896e+00    9.8965366e-01    4.4520444e-03    1.9381810e-03    9.9821443e-04    7.7432413e-04    5.1022334e-04    3.9791374e-04    3.3107829e-04    2.2936230e-04    2.5358208e-04    1.7788497e-04    1.3821533e-04    1.2214221e-04    2.3178681e-05    0.0000000e+00    0.0000000e+00    0.0000000e+00    0.0000000e+00    0.0000000e+00    0.0000000e+00
   3.2338833e+00    9.8962361e-01    4.5042153e-03    1.9210017e-03    1.0076773e-03    7.6869296e-04    5.0301238e-04    4.0083040e-04    3.3346985e-04    2.2909291e-04    2.5829161e-04    1.7243086e-04    1.4291634e-04    1.1934597e-04    1.5415713e-05    0.0000000e+00    0.0000000e+00    0.0000000e+00    0.0000000e+00    0.0000000e+00    0.0000000e+00
   3.3191367e+00    9.8962085e-01    4.5104716e-03    1.9277713e-03    1.0020890e-03    7.7205320e-04    5.0911203e-04    3.9138591e-04    3.5028629e-04    2.1785583e-04    2.5569400e-04    1.6986047e-04    1.3785008e-04    1.2442965e-04    1.0287061e-05    0.0000000e+00    0.0000000e+00    0.0000000e+00    0.0000000e+00    0.0000000e+00    0.0000000e+00
   3.4195533e+00    9.8959761e-01    4.5294668e-03    1.9231752e-03    1.0340454e-03    7.5622711e-04    5.0587457e-04    3.9766177e-04    3.5587901e-04    2.0954073e-04    2.5331254e-04    1.7227573e-04    1.4793658e-04    1.0671346e-04    1.0285364e-05    0.0000000e+00    0.0000000e+00    0.0000000e+00    0.0000000e+00    0.0000000e+00    0.0000000e+00
   3.5218706e+00    9.8945633e-01    4.5878017e-03    2.0130851e-03    1.0280635e-03    7.6973469e-04    5.0770667e-04    3.8195675e-04    3.5876115e-04    2.1723216e-04    2.4542338e-04    1.7700180e-04    1.5023753e-04    1.0152699e-04    5.1392878e-06    0.0000000e+00    0.0000000e+00    0.0000000e+00    0.0000000e+00    0.0000000e+00    0.0000000e+00
   3.6057105e+00    9.8924405e-01    4.6301901e-03    2.0315889e-03    1.1188558e-03    7.9348515e-04    5.4819810e-04    3.9063714e-04    3.5808833e-04    2.0625609e-04    2.5294538e-04    1.8171226e-04    1.4256826e-04    9.6295950e-05    5.1300311e-06    0.0000000e+00    0.0000000e+00    0.0000000e+00    0.0000000e+00    0.0000000e+00    0.0000000e+00
   3.7020958e+00    9.8891277e-01    4.7175001e-03    2.0488923e-03    1.1141467e-03    8.8131322e-04    5.8949542e-04    4.4226219e-04    3.8614053e-04    2.1035363e-04    2.6990350e-04    1.7891184e-04    1.5466960e-04    8.8524558e-05    5.1190577e-06    0.0000000e+00    0.0000000e+00    0.0000000e+00    0.0000000e+00    0.0000000e+00    0.0000000e+00
   3.8068414e+00    9.8842634e-01    4.7546091e-03    2.1047770e-03    1.1061778e-03    1.0020888e-03    5.9264855e-04    4.9134017e-04    4.3745583e-04    2.8466974e-04    2.9114143e-04    1.8112154e-04    1.7256939e-04    7.8277367e-05    5.1068677e-06    0.0000000e+00    0.0000000e+00    1.1058996e-05    1.2363410e-05    2.3661858e-05    2.4590245e-05
   3.9171763e+00    9.8771834e-01    4.9016338e-03    2.1070584e-03    1.2400401e-03    9.4363484e-04    6.8382680e-04    5.1481954e-04    5.4804768e-04    2.8476170e-04    3.1925949e-04    2.6280818e-04    2.1253453e-04    8.9726251e-05    2.5476256e-06    1.2236025e-05    1.0937959e-05    3.6286967e-05    4.6841316e-05    0.0000000e+00    6.4653869e-05
   4.0155408e+00    9.8705395e-01    4.9803885e-03    2.1298659e-03    1.1996822e-03    1.0302565e-03    7.2211726e-04    6.2199393e-04    6.5067131e-04    4.1748518e-04    3.1162801e-04    2.9234247e-04    1.7648022e-04    8.8701550e-05    3.3784179e-05    1.2461742e-05    1.3126637e-05    5.0639667e-05    0.0000000e+00    2.5345628e-05    1.8908187e-04
   4.1042082e+00    9.8616305e-01    5.0743628e-03    2.3472245e-03    1.2152780e-03    1.0504978e-03    7.4325497e-04    6.4057418e-04    6.7894778e-04    5.3776165e-04    4.5981058e-04    3.2986532e-04    1.6304823e-04    1.2048102e-04    0.0000000e+00    2.1519068e-05    6.3785347e-05    8.4614598e-05    3.6983049e-05    4.9539454e-05    2.1940310e-04
   4.2112598e+00    9.8480203e-01    5.2718518e-03    2.5201048e-03    1.3001181e-03    1.0393456e-03    8.0466033e-04    6.8643212e-04    7.0272093e-04    7.8507515e-04    5.1794111e-04    3.5983217e-04    2.7869482e-04    1.1966735e-04    1.0048960e-04    8.4351330e-05    3.8511934e-05    8.7317746e-05    1.1189569e-04    3.7180713e-05    3.5177540e-04
   4.3085568e+00    9.8400086e-01    5.0197485e-03    2.2427269e-03    1.4929738e-03    1.0177042e-03    8.3318315e-04    7.2427266e-04    7.5228330e-04    1.0056364e-03    6.4003007e-04    3.8398149e-04    3.1585914e-04    1.8570168e-04    8.9960990e-05    1.5046685e-04    6.0028125e-05    1.1203342e-04    1.4680961e-04    1.0070527e-04    7.2503593e-04
   4.4088505e+00    9.8296335e-01    4.9928324e-03    2.3015304e-03    1.3046874e-03    1.0033568e-03    8.0057093e-04    7.5814444e-04    6.1228487e-04    9.7346233e-04    7.3903547e-04    4.3314408e-04    2.7598803e-04    2.3783214e-04    1.6394506e-04    1.4230836e-04    1.4960321e-04    1.8349623e-04    1.0581464e-04    2.0069845e-04    1.6579128e-03
   4.5018395e+00    9.8200508e-01    5.0312850e-03    2.2674773e-03    1.3306713e-03    1.0009466e-03    8.8777828e-04    5.6658986e-04    6.3249222e-04    8.6840286e-04    7.2660365e-04    5.1679898e-04    3.7849030e-04    1.8642464e-04    1.8571979e-04    1.8510709e-04    2.0390511e-04    1.9423338e-04    1.9563834e-04    1.6852057e-04    2.4678313e-03
   4.6018099e+00    9.8085414e-01    5.0675235e-03    2.2218458e-03    1.4160336e-03    9.5433006e-04    7.6762036e-04    5.1719539e-04    6.0777930e-04    7.7978518e-04    1.0654777e-03    7.1462367e-04    2.7509756e-04    2.1406748e-04    2.4309860e-04    1.9236678e-04    1.6291945e-04    1.8848661e-04    2.6398285e-04    2.4368049e-04    3.2499480e-03
   4.7017275e+00    9.7916148e-01    5.0038777e-03    2.3017129e-03    1.4223632e-03    9.8558344e-04    7.3514313e-04    6.3854767e-04    5.7574898e-04    6.7199622e-04    1.4581068e-03    8.1471420e-04    4.3855948e-04    2.8232004e-04    2.5822857e-04    2.5818765e-04    1.3029190e-04    1.9701643e-04    2.0659321e-04    1.4753858e-04    4.3119895e-03
   4.8014131e+00    9.7656033e-01    5.3531045e-03    2.4139716e-03    1.6054717e-03    1.0758649e-03    8.7626878e-04    7.4394172e-04    6.6419837e-04    6.7644154e-04    1.0376765e-03    1.5004745e-03    5.2164698e-04    3.7271104e-04    2.5662373e-04    2.1412012e-04    2.5614030e-04    1.9698435e-04    2.9433725e-04    2.4969332e-04    5.1299943e-03
   4.9012961e+00    9.7392820e-01    5.3781773e-03    2.8465873e-03    1.7215942e-03    1.0377941e-03    9.8892275e-04    8.2485244e-04    7.7592071e-04    6.9265237e-04    9.7861152e-04    1.7087765e-03    8.3483310e-04    3.5368097e-04    3.7770006e-04    2.8590965e-04    3.1406581e-04    2.0442988e-04    2.6636059e-04    2.6983785e-04    6.2110964e-03
   5.0012265e+00    9.7103208e-01    5.7202024e-03    3.0307727e-03    1.7795617e-03    1.2495727e-03    1.1023238e-03    8.8976812e-04    8.6600838e-04    8.1981302e-04    1.0071369e-03    1.5641023e-03    9.2708829e-04    6.3859487e-04    4.0789144e-04    4.7707417e-04    2.8393800e-04    2.8263141e-04    2.4866789e-04    2.0824534e-04    7.4645222e-03
   5.1010651e+00    9.6794773e-01    6.1253156e-03    3.2669834e-03    2.0307587e-03    1.4716478e-03    1.2776086e-03    8.5429755e-04    9.2645665e-04    8.5792012e-04    1.1346064e-03    1.4248874e-03    9.0141005e-04    8.3163039e-04    5.5274152e-04    4.7272769e-04    4.9761666e-04    3.4504075e-04    4.0297476e-04    2.7308997e-04    8.4045550e-03
   5.2009631e+00    9.6468422e-01    6.5082653e-03    3.5294486e-03    2.3019951e-03    1.4179855e-03    1.4210123e-03    1.0971909e-03    1.0481175e-03    1.0460504e-03    1.0215288e-03    1.4978789e-03    9.8897838e-04    6.9152818e-04    6.5457532e-04    5.4970483e-04    5.6170655e-04    4.8692833e-04    3.8554823e-04    4.4045770e-04    9.6668809e-03
   5.3007893e+00    9.6083876e-01    7.2308227e-03    3.9910348e-03    2.2972929e-03    1.7044882e-03    1.5131807e-03    1.2340811e-03    1.2234059e-03    9.8719947e-04    1.1206977e-03    1.6121400e-03    1.0523554e-03    8.8989751e-04    5.4500285e-04    4.8526390e-04    6.2401074e-04    5.4124560e-04    4.1382524e-04    4.7013956e-04    1.1225153e-02
   5.4005382e+00    9.5662329e-01    7.6050704e-03    4.2877926e-03    2.6764292e-03    1.8416604e-03    1.9406955e-03    1.4048677e-03    1.2109430e-03    1.3643449e-03    1.2636909e-03    1.5645414e-03    1.0983444e-03    7.4758080e-04    7.7183969e-04    6.2535379e-04    5.0135726e-04    5.9357119e-04    5.2743096e-04    4.2844238e-04    1.2922752e-02
   5.5003765e+00    9.5171735e-01    8.4909548e-03    4.9695108e-03    3.4369574e-03    2.0091565e-03    1.7006507e-03    1.6262858e-03    1.3580859e-03    1.1710714e-03    1.4328925e-03    1.6097176e-03    1.4038010e-03    9.3380070e-04    7.5485262e-04    6.5370283e-04    7.2375796e-04    6.5208858e-04    5.9110397e-04    5.4099783e-04    1.4223264e-02
   5.6002085e+00    9.4630596e-01    9.7735096e-03    5.5106893e-03    3.5644442e-03    2.3696826e-03    1.9043660e-03    1.8923893e-03    1.4524578e-03    1.6075166e-03    1.6600148e-03    1.6864634e-03    1.3337303e-03    7.9638307e-04    9.2102669e-04    6.0000902e-04    8.7305339e-04    6.2600300e-04    7.3843037e-04    6.7784110e-04    1.5706028e-02
   5.7001301e+00    9.4125130e-01    1.0520359e-02    5.8487318e-03    4.0024952e-03    3.0652883e-03    2.1083603e-03    2.0508797e-03    1.7392286e-03    1.2887111e-03    1.6631752e-03    1.8838070e-03    1.2779136e-03    1.1287090e-03    1.1098462e-03    8.9903314e-04    7.0513815e-04    8.3440989e-04    5.2390920e-04    5.2678052e-04    1.7571928e-02
   5.8098907e+00    9.3572245e-01    1.1975946e-02    6.0590611e-03    4.4355135e-03    3.0098873e-03    2.8312294e-03    1.8240574e-03    2.1203597e-03    1.5706953e-03    1.6861650e-03    1.8648405e-03    1.4695012e-03    1.3093200e-03    1.0160990e-03    8.5550119e-04    7.4500892e-04    8.1886824e-04    5.9789420e-04    6.2309021e-04    1.9464512e-02
   5.9096771e+00    9.3104445e-01    1.2166216e-02    7.1879864e-03    4.7501014e-03    3.2534348e-03    2.5046618e-03    2.4474829e-03    1.9545818e-03    1.7047559e-03    1.8617428e-03    1.5724162e-03    1.7442873e-03    1.2039817e-03    9.0899266e-04    9.5115010e-04    1.1313959e-03    9.9525115e-04    8.1132716e-04    7.9262733e-04    2.1013160e-02
   6.0061604e+00    9.2559795e-01    1.3687935e-02    7.3492521e-03    5.0366780e-03    3.5448300e-03    2.7162793e-03    2.7973352e-03    2.3232676e-03    1.9074537e-03    1.7606197e-03    1.7714466e-03    1.6744773e-03    1.2577138e-03    1.2548311e-03    7.7835520e-04    8.7347742e-04    1.0811130e-03    1.0459058e-03    8.4589074e-04    2.2695188e-02
   6.1076948e+00    9.1993146e-01    1.3879724e-02    8.7067243e-03    6.1357826e-03    3.5368504e-03    3.1440211e-03    2.3679775e-03    2.4603760e-03    2.1086663e-03    2.1858818e-03    1.9157496e-03    1.7395330e-03    1.6023108e-03    1.1854007e-03    1.2547570e-03    8.4624877e-04    1.0352603e-03    1.0387008e-03    8.7334430e-04    2.4051234e-02
   6.2008562e+00    9.1427623e-01    1.5281761e-02    9.2178037e-03    6.2147117e-03    4.3719379e-03    3.0221106e-03    2.8448175e-03    3.1722626e-03    1.8757450e-03    1.8091511e-03    2.2635310e-03    1.9304600e-03    1.7172075e-03    1.2829573e-03    1.1475965e-03    1.1780864e-03    1.0487765e-03    9.4391376e-04    8.9347282e-04    2.5507465e-02
   6.3054876e+00    9.0737410e-01    1.7396056e-02    1.0236053e-02    7.1060669e-03    4.5965183e-03    3.3829095e-03    2.9000729e-03    2.7493900e-03    2.3354973e-03    2.3168713e-03    2.3201791e-03    1.6746487e-03    1.4806042e-03    1.2589488e-03    1.4432625e-03    1.3536285e-03    1.0849637e-03    1.1346965e-03    1.0276633e-03    2.6827865e-02
   6.4010208e+00    9.0301284e-01    1.8084803e-02    1.0788272e-02    7.0702344e-03    4.6739008e-03    4.1305072e-03    3.3046232e-03    3.0568484e-03    2.4474421e-03    1.9592208e-03    2.3359026e-03    1.8637923e-03    1.7858919e-03    1.5501525e-03    1.4479725e-03    1.2456750e-03    1.2925848e-03    9.0791077e-04    9.6804453e-04    2.8073384e-02
   6.5069482e+00    8.9702581e-01    1.9786060e-02    1.1464303e-02    7.6702953e-03    5.0311531e-03    4.1888495e-03    3.7277657e-03    3.0432408e-03    2.5137877e-03    2.3848896e-03    2.1700850e-03    1.9872190e-03    1.8469272e-03    1.5282845e-03    1.3395786e-03    1.4489543e-03    1.1121439e-03    1.4407421e-03    1.0654612e-03    2.9224450e-02
   6.6007567e+00    8.9274363e-01    2.0923456e-02    1.1897369e-02    8.2054706e-03    5.3537145e-03    4.4220149e-03    3.6643404e-03    2.9079224e-03    2.5984157e-03    2.6479461e-03    2.3523834e-03    2.1995131e-03    1.7459361e-03    1.5503874e-03    1.3896532e-03    1.5123013e-03    1.2218768e-03    1.1158976e-03    9.6688884e-04    3.0580885e-02
   6.7066443e+00    8.8818249e-01    2.1776304e-02    1.3139198e-02    7.9379164e-03    6.0900196e-03    4.7299535e-03    3.8579324e-03    2.9921549e-03    2.7481042e-03    2.5567772e-03    2.2602562e-03    2.0927738e-03    1.7600050e-03    1.5248248e-03    1.4092939e-03    1.2681496e-03    1.1281753e-03    9.8043344e-04    1.0376054e-03    3.2527633e-02
   6.8045023e+00    8.8430825e-01    2.2952278e-02    1.3424519e-02    8.8082460e-03    6.4871406e-03    4.9170882e-03    3.5812844e-03    3.0721964e-03    2.4984909e-03    2.4343062e-03    2.1547709e-03    1.9322455e-03    1.6389601e-03    1.5238944e-03    1.4868727e-03    1.2072166e-03    1.1282578e-03    9.4087505e-04    9.4957608e-04    3.4553534e-02
   6.9024472e+00    8.8103153e-01    2.3992147e-02    1.3968114e-02    9.0876203e-03    6.6047603e-03    4.5961969e-03    3.4983708e-03    2.8770660e-03    2.4142915e-03    2.3260107e-03    2.1254557e-03    1.9173117e-03    1.6570022e-03    1.6664885e-03    1.4644212e-03    1.0784942e-03    1.1021960e-03    1.0739195e-03    9.5090311e-04    3.6567705e-02
   7.0055998e+00    8.7814851e-01    2.4763279e-02    1.4359453e-02    9.2738483e-03    6.2910066e-03    4.4060941e-03    3.3633692e-03    2.7731265e-03    2.4220220e-03    2.2692116e-03    1.9953037e-03    1.7648317e-03    1.9265361e-03    1.5510309e-03    1.3864714e-03    1.1621393e-03    1.0124240e-03    1.0260933e-03    1.0917423e-03    3.9013504e-02
   7.1029610e+00    8.7532198e-01    2.5190669e-02    1.4835186e-02    9.0052026e-03    6.3310278e-03    4.2333584e-03    3.3933306e-03    2.7826019e-03    2.4383517e-03    2.2075886e-03    1.9527206e-03    1.8454329e-03    1.7128685e-03    1.7240650e-03    1.3445642e-03    1.1166663e-03    9.8033679e-04    1.0462836e-03    1.0049737e-03    4.1532792e-02
   7.2054962e+00    8.7237239e-01    2.5687583e-02    1.4974771e-02    8.8888103e-03    6.1567668e-03    4.3303859e-03    3.4638423e-03    2.7160017e-03    2.4728767e-03    2.1853411e-03    2.0013491e-03    1.9083280e-03    1.9237328e-03    1.5144396e-03    1.2617194e-03    1.1667530e-03    1.0726243e-03    1.0196799e-03    1.0143870e-03    4.3868220e-02
   7.3013640e+00    8.6937252e-01    2.6344692e-02    1.5073720e-02    9.1386476e-03    5.8021739e-03    4.5014879e-03    3.3316147e-03    2.7770003e-03    2.4188525e-03    2.2760546e-03    1.9487686e-03    2.0924805e-03    1.7418313e-03    1.5324396e-03    1.2563758e-03    1.1345327e-03    1.1178114e-03    1.0188466e-03    1.0181849e-03    4.6101964e-02
   7.4015411e+00    8.6609131e-01    2.7241738e-02    1.4807948e-02    9.1095901e-03    5.8735783e-03    4.6362261e-03    3.4543195e-03    2.7560275e-03    2.4786298e-03    2.2511015e-03    1.8997769e-03    1.9739768e-03    1.7243085e-03    1.6030539e-03    1.4303058e-03    1.1135151e-03    1.0982200e-03    1.0167411e-03    1.1505508e-03    4.8289083e-02
   7.5001420e+00    8.6281455e-01    2.7582479e-02    1.5034919e-02    9.0618971e-03    6.2218928e-03    4.5833964e-03    3.3611772e-03    2.7483603e-03    2.4158526e-03    2.1896599e-03    1.8879526e-03    1.9947657e-03    1.7393564e-03    1.6621302e-03    1.4475372e-03    1.2996839e-03    1.1223711e-03    1.1490145e-03    9.7382688e-04    5.0709180e-02
   7.6004177e+00    8.5936342e-01    2.7927509e-02    1.5448779e-02    9.0448668e-03    6.2287144e-03    4.5092738e-03    3.5148477e-03    2.8317012e-03    2.3194078e-03    2.1644006e-03    2.0849601e-03    1.9352644e-03    1.8126380e-03    1.6708434e-03    1.4409302e-03    1.3864617e-03    1.2840287e-03    1.0783157e-03    1.1496034e-03    5.2804035e-02
   7.7009011e+00    8.5564059e-01    2.8437810e-02    1.5710575e-02    9.0064255e-03    6.2102757e-03    4.6882710e-03    3.5628672e-03    2.8336318e-03    2.3902444e-03    2.2029159e-03    2.0325611e-03    1.8470240e-03    1.8191041e-03    1.6534119e-03    1.5571757e-03    1.5916599e-03    1.3294867e-03    1.1899974e-03    1.0420141e-03    5.5253960e-02
   7.8014176e+00    8.5184081e-01    2.8843264e-02    1.6118962e-02    8.9798896e-03    6.2244072e-03    4.8304513e-03    3.6206087e-03    2.8049812e-03    2.4857705e-03    2.2310450e-03    1.8882839e-03    1.8946251e-03    1.9203473e-03    1.8666821e-03    1.7260373e-03    1.4274412e-03    1.2980929e-03    1.2285830e-03    1.2160697e-03    5.7553650e-02
   7.9040367e+00    8.4754578e-01    2.9875514e-02    1.5770122e-02    9.2972858e-03    6.5146752e-03    4.7897268e-03    3.6533923e-03    2.8374500e-03    2.5363955e-03    2.3138638e-03    2.1299094e-03    1.9643152e-03    1.9880326e-03    1.8304702e-03    1.6857231e-03    1.3888815e-03    1.4191672e-03    1.3837296e-03    1.2443954e-03    5.9831171e-02
   8.0095269e+00    8.4303711e-01    3.0505275e-02    1.6152702e-02    9.7106742e-03    6.4777638e-03    4.8663314e-03    3.7077877e-03    3.0156883e-03    2.5904223e-03    2.4229259e-03    1.9603201e-03    1.9578489e-03    1.9709760e-03    1.8219245e-03    1.6526124e-03    1.5802397e-03    1.4081856e-03    1.4723880e-03    1.2421982e-03    6.2446628e-02
   8.1000000e+00    8.3941929e-01    3.1016470e-02    1.6408604e-02    9.9184934e-03    6.3828264e-03    4.9267151e-03    3.8463534e-03    3.0405827e-03    2.7321916e-03    2.3080214e-03    2.0199448e-03    1.9928495e-03    1.8563698e-03    1.7673021e-03    1.7224126e-03    1.6423227e-03    1.4232948e-03    1.4332796e-03    1.3108506e-03    6.4831829e-02
   8.2077829e+00    8.3575937e-01    3.1363233e-02    1.6529355e-02    1.0168348e-02    6.4511830e-03    4.9141159e-03    3.9336808e-03    2.9906579e-03    2.7070299e-03    2.4541210e-03    1.8430631e-03    1.9218579e-03    1.7981895e-03    1.8988947e-03    1.7629622e-03    1.6407825e-03    1.4969182e-03    1.5148182e-03    1.4290385e-03    6.7422384e-02
   8.3039024e+00    8.3291335e-01    3.1520422e-02    1.6819046e-02    1.0080069e-02    6.6160208e-03    5.0354243e-03    3.8269893e-03    2.9203048e-03    2.7094929e-03    2.4209539e-03    2.0511540e-03    1.9617160e-03    1.8532508e-03    1.7590356e-03    1.7233238e-03    1.8253139e-03    1.5780381e-03    1.5969029e-03    1.5159003e-03    6.9273287e-02
   8.4105382e+00    8.2975612e-01    3.1811230e-02    1.6854000e-02    1.0321556e-02    6.6601383e-03    5.1347909e-03    3.7115728e-03    3.1181654e-03    2.6221057e-03    2.5789568e-03    2.0350779e-03    1.9640052e-03    1.9907158e-03    1.7121810e-03    1.8894623e-03    1.7107401e-03    1.7163657e-03    1.6789234e-03    1.6332862e-03    7.1100602e-02
   8.5032950e+00    8.2709224e-01    3.2334044e-02    1.6580441e-02    1.0578161e-02    6.6744761e-03    5.2066133e-03    3.7301164e-03    3.0687811e-03    2.6894587e-03    2.4254372e-03    2.2718524e-03    2.1641710e-03    1.9009894e-03    1.8521052e-03    1.7919643e-03    1.9633589e-03    1.6928113e-03    1.8839923e-03    1.7352362e-03    7.2363754e-02
   8.6109632e+00    8.2410603e-01    3.2564785e-02    1.6699568e-02    1.0452106e-02    7.0948611e-03    5.1109565e-03    3.9042861e-03    3.0986038e-03    2.6695402e-03    2.5038510e-03    2.3652795e-03    2.2231404e-03    2.0696831e-03    1.9322641e-03    1.8674239e-03    1.9114494e-03    2.0311993e-03    2.0842414e-03    1.8036507e-03    7.3507083e-02
   8.7060587e+00    8.2170109e-01    3.2744832e-02    1.6414370e-02    1.0739233e-02    7.1675649e-03    5.1858553e-03    4.0482429e-03    3.0909818e-03    2.6766751e-03    2.6178441e-03    2.4715748e-03    2.3755048e-03    2.1036105e-03    2.0971313e-03    1.9231689e-03    2.0342621e-03    2.0759445e-03    2.0781079e-03    2.0453356e-03    7.4408667e-02
   8.8033479e+00    8.1897184e-01    3.2930330e-02    1.6733049e-02    1.0508425e-02    7.4313054e-03    5.3238117e-03    4.0220748e-03    3.2619514e-03    2.7934881e-03    2.7456583e-03    2.5222833e-03    2.3132860e-03    2.3276133e-03    2.1993321e-03    2.1170753e-03    2.0724355e-03    2.2780243e-03    2.1582477e-03    2.0759597e-03    7.5213813e-02
   8.9104089e+00    8.1625322e-01    3.3103723e-02    1.6710052e-02    1.0866365e-02    7.3098499e-03    5.3562842e-03    4.1464173e-03    3.5353456e-03    2.9254557e-03    2.8186788e-03    2.5641593e-03    2.5156719e-03    2.2213869e-03    2.2784435e-03    2.3965815e-03    2.4202298e-03    2.2373208e-03    2.2464093e-03    2.4014179e-03    7.5692985e-02
   9.0008124e+00    8.1355885e-01    3.3379448e-02    1.6889417e-02    1.0948434e-02    7.5678863e-03    5.4070461e-03    4.3795921e-03    3.4743708e-03    3.0518776e-03    3.0532297e-03    2.6126663e-03    2.5641433e-03    2.3572994e-03    2.3695589e-03    2.5245236e-03    2.4806038e-03    2.3577779e-03    2.6050252e-03    2.4546833e-03    7.5963570e-02
   9.1060742e+00    8.1038625e-01    3.3834282e-02    1.7225906e-02    1.0923420e-02    7.6235581e-03    5.6775483e-03    4.6263275e-03    3.6564985e-03    3.1092086e-03    3.1419400e-03    2.6441587e-03    2.7313727e-03    2.4438214e-03    2.6905377e-03    2.6074676e-03    2.4984983e-03    2.7644125e-03    2.5913089e-03    2.5059717e-03    7.6317514e-02
   9.2072826e+00    8.0702583e-01    3.4273415e-02    1.7602483e-02    1.1122522e-02    7.8084472e-03    6.0203071e-03    4.7275507e-03    3.6224660e-03    3.4221623e-03    3.1834332e-03    2.7971675e-03    2.8346036e-03    2.6340917e-03    2.8645177e-03    2.7157478e-03    2.7471465e-03    2.8729192e-03    2.7282553e-03    2.8500962e-03    7.6146834e-02
   9.3007189e+00    8.0409173e-01    3.4498400e-02    1.8082860e-02    1.1452559e-02    7.8338449e-03    6.1091510e-03    4.8713729e-03    3.8756768e-03    3.5048883e-03    3.2949577e-03    3.0176331e-03    2.8940984e-03    2.7273206e-03    2.9748934e-03    2.9459085e-03    3.0093227e-03    2.9880189e-03    2.9760452e-03    2.8331164e-03    7.6018206e-02
   9.4104243e+00    8.0035122e-01    3.5466055e-02    1.8184026e-02    1.1648328e-02    8.1600723e-03    6.3681223e-03    4.8075321e-03    4.2643933e-03    3.7466009e-03    3.3607348e-03    3.1584859e-03    2.9247188e-03    3.0965988e-03    3.1817742e-03    3.1049017e-03    3.2017197e-03    3.1668596e-03    3.0347972e-03    3.0811020e-03    7.5691961e-02
   9.5093637e+00    7.9718553e-01    3.5920169e-02    1.8441791e-02    1.1968260e-02    8.4622171e-03    6.4059026e-03    5.1729760e-03    4.4606110e-03    3.7204365e-03    3.5738171e-03    3.2078177e-03    3.1894501e-03    3.2881790e-03    3.3405388e-03    3.3438046e-03    3.2679436e-03    3.3313109e-03    3.2165187e-03    3.3665611e-03    7.5136165e-02
   9.6192153e+00    7.9387964e-01    3.6335642e-02    1.8394026e-02    1.2694229e-02    8.7003366e-03    6.6148451e-03    5.2996001e-03    4.6006010e-03    3.8400466e-03    3.8706485e-03    3.3085544e-03    3.5091504e-03    3.5294161e-03    3.5103002e-03    3.5396130e-03    3.3708337e-03    3.4054045e-03    3.4959434e-03    3.6736694e-03    7.4427503e-02
   9.7158274e+00    7.9076169e-01    3.6681466e-02    1.8851781e-02    1.2851670e-02    9.0205145e-03    6.8995585e-03    5.6556179e-03    4.6650170e-03    3.9647909e-03    3.9519413e-03    3.5945952e-03    3.5791828e-03    3.8148783e-03    3.6479090e-03    3.6793342e-03    3.5934830e-03    3.4007868e-03    3.7589837e-03    3.5296981e-03    7.4097097e-02
   9.8160647e+00    7.8773579e-01    3.6775753e-02    1.9486158e-02    1.3016226e-02    9.4906132e-03    7.0063045e-03    5.7925374e-03    4.8175181e-03    4.4254763e-03    3.8719630e-03    3.8135812e-03    3.9384630e-03    3.8060403e-03    4.0331399e-03    3.7547584e-03    3.5917101e-03    3.7000448e-03    3.7973656e-03    3.8384917e-03    7.3308068e-02
   9.9158736e+00    7.8440106e-01    3.7268722e-02    2.0138054e-02    1.3272851e-02    9.7530462e-03    7.2309996e-03    6.0856491e-03    4.9200446e-03    4.3896563e-03    4.2651077e-03    4.0776549e-03    4.0492182e-03    3.9512919e-03    4.1220040e-03    3.9075916e-03    3.8799810e-03    3.8548140e-03    4.0057840e-03    3.9125874e-03    7.2513881e-02
   1.0018232e+01    7.8100626e-01    3.7576527e-02    2.0737835e-02    1.3650255e-02    1.0164873e-02    7.5564701e-03    6.1104417e-03    5.1288600e-03    4.7512194e-03    4.6709097e-03    3.9924241e-03    4.1453733e-03    4.2834284e-03    4.2500210e-03    4.0350763e-03    4.0958929e-03    4.0756394e-03    4.2086313e-03    3.6933534e-03    7.1866512e-02
   1.0117566e+01    7.7748975e-01    3.8289268e-02    2.1093456e-02    1.4249699e-02    1.0174576e-02    8.0350948e-03    6.3736510e-03    5.1591283e-03    5.0107819e-03    4.9106627e-03    4.1542922e-03    4.5255504e-03    4.4339024e-03    4.3343385e-03    4.2197187e-03    4.2269429e-03    4.3357769e-03    3.7897762e-03    3.3856661e-03    7.1807963e-02
   1.0217017e+01    7.7399934e-01    3.8895079e-02    2.1745102e-02    1.4578382e-02    1.0505957e-02    8.3221286e-03    6.5477069e-03    5.4645582e-03    5.2467943e-03    4.8881576e-03    4.4117027e-03    4.8656749e-03    4.5140395e-03    4.5745639e-03    4.5730735e-03    4.3589161e-03    3.9189531e-03    3.7100769e-03    3.6362795e-03    7.1243513e-02
   1.0317907e+01    7.7018700e-01    3.9487108e-02    2.2630719e-02    1.4836525e-02    1.1051780e-02    8.6470711e-03    6.7031581e-03    5.7168959e-03    5.4478335e-03    5.0438871e-03    4.7607018e-03    4.9195071e-03    4.6883374e-03    5.0602130e-03    4.6134352e-03    4.1401784e-03    3.8385683e-03    3.7754783e-03    3.9787132e-03    7.0472893e-02
   1.0425003e+01    7.6655252e-01    4.0022541e-02    2.3413561e-02    1.5271322e-02    1.1176992e-02    8.8298655e-03    6.9698624e-03    6.4023038e-03    5.5445243e-03    5.2272382e-03    5.1140995e-03    5.0391562e-03    5.1098818e-03    5.1438786e-03    4.3195269e-03    3.9455620e-03    4.0459605e-03    4.1565488e-03    3.8510269e-03    6.9863625e-02
   1.0509428e+01    7.6322976e-01    4.0902903e-02    2.3920967e-02    1.5615955e-02    1.1627028e-02    9.0843859e-03    7.0119085e-03    6.5297142e-03    5.9348666e-03    5.4553945e-03    5.2673521e-03    5.1739105e-03    5.3076038e-03    5.0064416e-03    4.2382675e-03    4.0787483e-03    4.2637571e-03    3.9318756e-03    4.2971855e-03    6.9121972e-02
   1.0626793e+01    7.5899079e-01    4.2038026e-02    2.4276889e-02    1.6457702e-02    1.1804866e-02    9.2446718e-03    7.6775813e-03    6.6596717e-03    6.0727803e-03    5.9558228e-03    5.3170924e-03    5.5454419e-03    5.5961010e-03    4.6377012e-03    4.1638205e-03    4.5094455e-03    4.1337939e-03    4.4969121e-03    4.3876945e-03    6.8033194e-02
   1.0717830e+01    7.5592073e-01    4.2328478e-02    2.5156596e-02    1.6701892e-02    1.2190006e-02    9.6366234e-03    7.7525114e-03    6.9700122e-03    6.4006771e-03    5.9280167e-03    5.5277862e-03    5.8753271e-03    5.4622942e-03    4.4383318e-03    4.5884507e-03    4.3938584e-03    4.3709717e-03    4.5815478e-03    4.1271871e-03    6.7648702e-02
   1.0810450e+01    7.5266857e-01    4.2913770e-02    2.5923387e-02    1.6892554e-02    1.2623517e-02    9.7844393e-03    8.2076899e-03    7.1253371e-03    6.4858415e-03    6.3593889e-03    5.7214313e-03    6.0460048e-03    5.1467712e-03    4.4343897e-03    4.9034148e-03    4.3618064e-03    4.8037101e-03    4.4863905e-03    3.7569946e-03    6.7354593e-02
   1.0905991e+01    7.4927082e-01    4.3648712e-02    2.6524143e-02    1.7399054e-02    1.3000937e-02    9.8406653e-03    8.5811409e-03    7.3736046e-03    6.8500279e-03    6.3033174e-03    6.1274112e-03    6.0217525e-03    4.8338366e-03    4.9017126e-03    4.7974429e-03    4.7962640e-03    4.7890866e-03    3.9654432e-03    3.8495648e-03    6.7125064e-02
   1.1004950e+01    7.4565363e-01    4.4683554e-02    2.7031676e-02    1.7684770e-02    1.3394860e-02    1.0342227e-02    8.8992369e-03    7.4538174e-03    7.1173434e-03    6.5064929e-03    6.3857796e-03    5.8402558e-03    4.8726762e-03    5.0709996e-03    4.9866204e-03    5.2220457e-03    4.2814326e-03    3.7589865e-03    3.7156527e-03    6.7097942e-02
   1.1106553e+01    7.4234380e-01    4.5344732e-02    2.7467105e-02    1.8483282e-02    1.3747606e-02    1.0498999e-02    9.2635067e-03    7.7217162e-03    7.1037644e-03    6.7770794e-03    6.6270417e-03    5.4678480e-03    5.2709253e-03    5.1414867e-03    5.4884612e-03    4.9514614e-03    3.8415954e-03    3.5323093e-03    3.8728106e-03    6.7054465e-02
   1.1211295e+01    7.3871327e-01    4.5787871e-02    2.8656015e-02    1.8606677e-02    1.4338207e-02    1.0875854e-02    9.3686392e-03    8.1349144e-03    7.3474878e-03    7.2000555e-03    6.5136018e-03    5.3614394e-03    5.4300235e-03    5.4396667e-03    5.6480440e-03    4.4617645e-03    3.7703229e-03    3.5253878e-03    3.6408624e-03    6.7179901e-02
   1.1313081e+01    7.3469166e-01    4.7169162e-02    2.9121520e-02    1.9297724e-02    1.4554721e-02    1.1331063e-02    9.6163350e-03    8.4987458e-03    7.6230077e-03    7.1723241e-03    6.2673945e-03    5.7084536e-03    5.4545247e-03    6.0525838e-03    5.3304505e-03    3.9638645e-03    3.6938308e-03    3.6704497e-03    3.7399137e-03    6.7042274e-02
   1.1423953e+01    7.3104619e-01    4.8172985e-02    2.9539847e-02    1.9974338e-02    1.4797025e-02    1.2013262e-02    9.7293622e-03    8.7058594e-03    7.9484372e-03    7.3355671e-03    5.9702174e-03    5.8220187e-03    5.9931537e-03    6.2695154e-03    4.8533637e-03    3.7191154e-03    3.5754988e-03    3.6430735e-03    3.7371660e-03    6.7153999e-02
   1.1536275e+01    7.2677851e-01    4.9457023e-02    3.0541692e-02    2.0351782e-02    1.4959750e-02    1.2743753e-02    1.0065226e-02    8.9085443e-03    8.0902382e-03    7.5972684e-03    5.9466315e-03    5.8660068e-03    6.5674606e-03    5.8759920e-03    4.1914666e-03    3.7604279e-03    3.7264605e-03    3.6256568e-03    3.7392030e-03    6.7206907e-02
   1.1611053e+01    7.2407498e-01    5.0367135e-02    3.0797451e-02    2.0952905e-02    1.5108404e-02    1.3055580e-02    1.0327411e-02    9.1099734e-03    8.1456025e-03    7.4660005e-03    6.1513943e-03    6.0409828e-03    6.8899643e-03    5.3131086e-03    4.0852125e-03    3.5656790e-03    3.7832467e-03    3.6972121e-03    3.9488089e-03    6.7118948e-02
   1.1724787e+01    7.2015150e-01    5.1410508e-02    3.1739205e-02    2.1330689e-02    1.5938865e-02    1.2747655e-02    1.1015061e-02    9.2289034e-03    8.4823370e-03    7.2301827e-03    6.4146021e-03    6.5396064e-03    6.5923215e-03    4.9445405e-03    4.0055272e-03    3.7839675e-03    3.5825079e-03    3.6614657e-03    3.8687230e-03    6.7331831e-02
   1.1801316e+01    7.1760155e-01    5.2423598e-02    3.1991750e-02    2.1524720e-02    1.6213616e-02    1.3117317e-02    1.1104906e-02    9.4824626e-03    8.6069820e-03    7.2878349e-03    6.4201539e-03    6.9528094e-03    6.2281515e-03    4.7629373e-03    3.9359359e-03    3.5491179e-03    3.7563321e-03    3.7649074e-03    3.8711379e-03    6.7403778e-02
   1.1918877e+01    7.1356852e-01    5.3458194e-02    3.2886837e-02    2.2262153e-02    1.6596716e-02    1.3723824e-02    1.1147093e-02    9.5462978e-03    9.0694361e-03    7.3159910e-03    6.5241477e-03    6.9818137e-03    5.9836052e-03    4.4269932e-03    3.8852967e-03    3.6531260e-03    3.7206453e-03    4.0169134e-03    3.6530329e-03    6.7579364e-02
   1.2041633e+01    7.1000656e-01    5.4212155e-02    3.3815233e-02    2.2780727e-02    1.7082478e-02    1.3845348e-02    1.1493208e-02    9.7850498e-03    9.2367300e-03    7.3979409e-03    6.8132205e-03    6.9209916e-03    5.5109003e-03    4.3741818e-03    3.7876058e-03    3.6359553e-03    4.0074364e-03    3.9033023e-03    3.7332380e-03    6.7657736e-02
   1.2126432e+01    7.0695249e-01    5.5327814e-02    3.4306843e-02    2.3116813e-02    1.7743224e-02    1.3968607e-02    1.1474414e-02    1.0127267e-02    9.2640203e-03    7.2067326e-03    7.1596222e-03    6.8799293e-03    5.3237722e-03    4.2263564e-03    3.8336865e-03    3.6577762e-03    4.0482732e-03    3.9132586e-03    3.8828212e-03    6.7586278e-02
   1.2212936e+01    7.0422188e-01    5.5966486e-02    3.5085108e-02    2.3299063e-02    1.8248162e-02    1.4256981e-02    1.1560375e-02    1.0399629e-02    9.3009786e-03    7.3302303e-03    7.1987023e-03    6.6284378e-03    5.2694704e-03    4.0974305e-03    3.6772323e-03    4.0132985e-03    3.9096930e-03    3.9014211e-03    4.1396690e-03    6.7495748e-02
   1.2341526e+01    7.0001276e-01    5.7590389e-02    3.5961972e-02    2.3650934e-02    1.8633033e-02    1.4766500e-02    1.1636252e-02    1.0986240e-02    9.0187898e-03    7.5893258e-03    7.2779510e-03    6.3269242e-03    4.9750619e-03    4.1376834e-03    3.8959447e-03    3.9449254e-03    4.0197115e-03    4.0419551e-03    4.1322980e-03    6.7401353e-02
   1.2431197e+01    6.9723397e-01    5.8502503e-02    3.6535482e-02    2.3999181e-02    1.9183437e-02    1.4544789e-02    1.2067284e-02    1.1425708e-02    8.6389448e-03    7.9898666e-03    6.9814212e-03    6.3939935e-03    4.7477763e-03    4.1256293e-03    3.9281378e-03    3.9629785e-03    4.1135015e-03    4.0547003e-03    4.3858487e-03    6.7184847e-02
   1.2523173e+01    6.9423644e-01    5.9637076e-02    3.6985660e-02    2.4473475e-02    1.9554831e-02    1.4782258e-02    1.2316428e-02    1.1683732e-02    8.4518237e-03    8.0292698e-03    7.0062043e-03    6.1078006e-03    4.7547628e-03    4.1500721e-03    4.0997304e-03    3.8437538e-03    4.1429090e-03    4.1592254e-03    4.5014000e-03    6.7083152e-02
   1.2616724e+01    6.9129209e-01    6.0616627e-02    3.7569325e-02    2.4973206e-02    1.9984616e-02    1.4711362e-02    1.2702541e-02    1.1835195e-02    8.4460789e-03    8.0893812e-03    7.0406847e-03    5.9134807e-03    4.5366195e-03    4.2723163e-03    4.1394688e-03    4.0120553e-03    4.2262488e-03    4.0941975e-03    4.6258338e-03    6.6918672e-02
   1.2711986e+01    6.8821624e-01    6.1553490e-02    3.8569431e-02    2.5307092e-02    2.0155683e-02    1.5035262e-02    1.2912729e-02    1.1761706e-02    8.6238641e-03    8.3271035e-03    6.7114091e-03    5.7920567e-03    4.5041116e-03    4.2460603e-03    4.2444694e-03    4.1135474e-03    4.3291546e-03    4.1803477e-03    4.6756831e-03    6.6740561e-02
   1.2807198e+01    6.8559740e-01    6.2234094e-02    3.9210323e-02    2.6032500e-02    2.0148989e-02    1.5283956e-02    1.3203415e-02    1.1651444e-02    8.9632976e-03    8.0598266e-03    6.7259788e-03    5.6177160e-03    4.5414160e-03    4.2442328e-03    4.3074020e-03    4.3180262e-03    4.3246089e-03    4.3843723e-03    4.7144472e-03    6.6436558e-02
   1.2902307e+01    6.8292439e-01    6.2969910e-02    3.9942262e-02    2.6439415e-02    2.0431200e-02    1.5398891e-02    1.3910881e-02    1.1163787e-02    9.1496467e-03    7.9498597e-03    6.7230078e-03    5.4562342e-03    4.6185596e-03    4.3139906e-03    4.3194483e-03    4.3586326e-03    4.3657996e-03    4.6204895e-03    4.9250699e-03    6.6018526e-02
   1.3044882e+01    6.7877341e-01    6.4241069e-02    4.0872979e-02    2.7180563e-02    2.0709897e-02    1.5816106e-02    1.4393654e-02    1.0998652e-02    9.3230789e-03    7.9445702e-03    6.6482598e-03    5.1702241e-03    4.6479379e-03    4.5470696e-03    4.4359301e-03    4.3551091e-03    4.5418937e-03    4.7172464e-03    5.4497698e-03    6.5232582e-02
   1.3139950e+01    6.7563040e-01    6.5589566e-02    4.1652345e-02    2.7635279e-02    2.0849509e-02    1.5963339e-02    1.4557010e-02    1.1112590e-02    9.3081416e-03    7.8632750e-03    6.5666762e-03    5.0905606e-03    4.6477017e-03    4.5954758e-03    4.6969885e-03    4.4229697e-03    4.7064424e-03    4.7399011e-03    5.5535829e-03    6.4818250e-02
   1.3234991e+01    6.7236762e-01    6.7121221e-02    4.2176691e-02    2.8198303e-02    2.0884106e-02    1.6376769e-02    1.4820005e-02    1.1011344e-02    9.3388025e-03    7.7931626e-03    6.4306225e-03    5.1110071e-03    4.6690191e-03    4.8014049e-03    4.5328157e-03    4.6364137e-03    4.6698313e-03    5.0902149e-03    5.6540418e-03    6.4316601e-02
   1.3330050e+01    6.6979351e-01    6.7934802e-02    4.2849772e-02    2.8492790e-02    2.0897557e-02    1.6974233e-02    1.4914214e-02    1.1107217e-02    9.1932548e-03    7.8776894e-03    6.1960741e-03    5.0969517e-03    4.8538901e-03    4.7703663e-03    4.6289373e-03    4.7175237e-03    4.9460181e-03    5.1577546e-03    5.8610925e-03    6.3736357e-02
   1.3425209e+01    6.6701317e-01    6.8661452e-02    4.3773238e-02    2.9057345e-02    2.0974672e-02    1.7530344e-02    1.4819488e-02    1.1067241e-02    9.3792068e-03    7.6872253e-03    6.1349897e-03    5.0582359e-03    4.9676399e-03    4.7364509e-03    4.8017902e-03    4.7968956e-03    4.8983895e-03    5.5550729e-03    5.9259258e-03    6.3161229e-02
   1.3520623e+01    6.6458591e-01    6.9505557e-02    4.4176767e-02    2.9719067e-02    2.1063152e-02    1.8000650e-02    1.4711686e-02    1.0916572e-02    9.4663670e-03    7.7096215e-03    6.0638464e-03    4.9607963e-03    5.0001663e-03    4.9156307e-03    4.8652853e-03    4.9887411e-03    4.9260485e-03    5.6170612e-03    6.5791413e-03    6.2227934e-02
   1.3616237e+01    6.6217072e-01    7.0068339e-02    4.4924094e-02    2.9777474e-02    2.1550199e-02    1.8456206e-02    1.4789784e-02    1.0894772e-02    9.2442413e-03    8.0105049e-03    5.9425327e-03    4.9899942e-03    4.9157349e-03    4.9460989e-03    5.0554408e-03    5.1051007e-03    5.1606761e-03    5.6968043e-03    6.8692011e-03    6.1432085e-02
   1.3712250e+01    6.5936009e-01    7.0801040e-02    4.5865932e-02    3.0236302e-02    2.1718609e-02    1.8864099e-02    1.4792827e-02    1.0975285e-02    9.2146906e-03    7.8830586e-03    5.6844319e-03    5.2961131e-03    5.0254987e-03    4.9385775e-03    5.0157968e-03    5.3023223e-03    5.4127546e-03    5.9884008e-03    6.8092788e-03    6.0814889e-02
   1.3808642e+01    6.5683024e-01    7.1794760e-02    4.6468227e-02    3.0649734e-02    2.1899520e-02    1.8810425e-02    1.5024922e-02    1.1066723e-02    9.3346662e-03    7.7322618e-03    5.4714128e-03    5.3574918e-03    5.2378428e-03    5.0290529e-03    5.1406997e-03    5.2628065e-03    5.6325679e-03    6.3019593e-03    6.7865350e-03    6.0168151e-02
   1.3905378e+01    6.5428106e-01    7.2725494e-02    4.7226118e-02    3.0955913e-02    2.1999227e-02    1.9183033e-02    1.4885902e-02    1.1097580e-02    9.4220409e-03    7.6495810e-03    5.5870452e-03    5.1778007e-03    5.2470559e-03    5.2872113e-03    5.2187509e-03    5.3976945e-03    5.8432165e-03    6.5211615e-03    7.0604087e-03    5.9233709e-02
   1.4002630e+01    6.5168703e-01    7.3400295e-02    4.8029991e-02    3.1203489e-02    2.2574902e-02    1.9332826e-02    1.4708372e-02    1.1281923e-02    9.3510551e-03    7.6808875e-03    5.5873669e-03    5.1908124e-03    5.3268962e-03    5.3207625e-03    5.5292205e-03    5.3894879e-03    6.0763848e-03    6.5982386e-03    7.3669399e-03    5.8363122e-02
   1.4148051e+01    6.4733364e-01    7.5346303e-02    4.9039213e-02    3.1834847e-02    2.2951382e-02    1.9463213e-02    1.4890566e-02    1.1194492e-02    9.2830739e-03    7.4702167e-03    5.6807365e-03    5.4304470e-03    5.4592301e-03    5.3253447e-03    5.4950525e-03    5.8591779e-03    6.5479732e-03    6.7559339e-03    7.4306733e-03    5.7208482e-02
   1.4244681e+01    6.4500506e-01    7.6240839e-02    4.9494805e-02    3.2012822e-02    2.3593785e-02    1.9687892e-02    1.4609022e-02    1.1234561e-02    9.3963399e-03    7.2421559e-03    5.6278921e-03    5.6730234e-03    5.4019027e-03    5.5371000e-03    5.7630817e-03    5.9218092e-03    6.5506597e-03    7.1420062e-03    7.6190030e-03    5.6246239e-02
   1.4342971e+01    6.4200692e-01    7.7795871e-02    5.0115987e-02    3.2189496e-02    2.4040776e-02    1.9878841e-02    1.4394000e-02    1.1350904e-02    9.2441577e-03    7.2656360e-03    5.5846409e-03    5.7982050e-03    5.5323462e-03    5.6926679e-03    5.8912577e-03    6.1290470e-03    6.5958922e-03    7.2941732e-03    7.8589142e-03    5.5340272e-02
   1.4440823e+01    6.3927281e-01    7.8844263e-02    5.0971760e-02    3.2349136e-02    2.4567335e-02    1.9922599e-02    1.4444170e-02    1.1177508e-02    9.3313132e-03    7.1778136e-03    5.5776748e-03    5.8548478e-03    5.6822137e-03    5.8113571e-03    5.9973713e-03    6.3649622e-03    7.0137884e-03    7.1604101e-03    8.1527302e-03    5.4325939e-02
   1.4538862e+01    6.3675372e-01    8.0140609e-02    5.1334065e-02    3.2305060e-02    2.5197899e-02    1.9976301e-02    1.4524717e-02    1.1290412e-02    9.2100335e-03    7.0722779e-03    5.7520587e-03    5.7289109e-03    5.8529928e-03    6.0785070e-03    6.0657400e-03    6.4940430e-03    7.1808224e-03    7.4231620e-03    8.4173930e-03    5.3201276e-02
   1.4637074e+01    6.3447003e-01    8.1048652e-02    5.1869171e-02    3.2370196e-02    2.5697560e-02    2.0210080e-02    1.4306083e-02    1.1400839e-02    9.2830311e-03    6.7849690e-03    5.9581150e-03    5.7249157e-03    5.9922240e-03    6.2265544e-03    6.2084682e-03    6.6237369e-03    7.2649692e-03    7.8535212e-03    8.7155930e-03    5.1991295e-02
   1.4737067e+01    6.3184533e-01    8.2180744e-02    5.2270325e-02    3.2962596e-02    2.5819666e-02    2.0339676e-02    1.4465380e-02    1.1254006e-02    9.3020875e-03    6.7967667e-03    5.9362390e-03    5.9983169e-03    5.8924182e-03    6.4106047e-03    6.4408493e-03    6.9453522e-03    7.3469840e-03    8.1744049e-03    8.7262336e-03    5.0892022e-02
   1.4835287e+01    6.2928053e-01    8.3149166e-02    5.3162716e-02    3.3399893e-02    2.5816676e-02    2.0409051e-02    1.4274217e-02    1.1478827e-02    9.2786132e-03    6.7067946e-03    6.0693709e-03    6.0803651e-03    6.0308337e-03    6.3993092e-03    6.6857405e-03    7.0872033e-03    7.5390519e-03    8.5093480e-03    9.0420818e-03    4.9600210e-02
   1.4933967e+01    6.2716514e-01    8.3586094e-02    5.3960041e-02    3.3889628e-02    2.5974465e-02    2.0463864e-02    1.4196648e-02    1.1592696e-02    9.2860469e-03    6.7066118e-03    6.0372432e-03    6.1770819e-03    6.1550200e-03    6.4059038e-03    6.8984382e-03    7.4875290e-03    7.7334539e-03    8.6351764e-03    9.4505176e-03    4.8198404e-02
   1.5031867e+01    6.2473736e-01    8.4966742e-02    5.3906048e-02    3.4559911e-02    2.6225700e-02    2.0385018e-02    1.4415901e-02    1.1387398e-02    9.2303001e-03    6.7444250e-03    6.2463624e-03    6.1289298e-03    6.3794043e-03    6.5383539e-03    6.8807091e-03    7.7673636e-03    7.9794339e-03    8.9846263e-03    9.5944850e-03    4.6941526e-02
   1.5131551e+01    6.2255827e-01    8.5700412e-02    5.4331594e-02    3.5064396e-02    2.6621535e-02    2.0269015e-02    1.4396328e-02    1.1427570e-02    9.0827959e-03    6.8193738e-03    6.4111814e-03    6.1960769e-03    6.5229771e-03    6.7297173e-03    7.1291950e-03    7.7968810e-03    8.3762490e-03    9.3209141e-03    9.7226374e-03    4.5522877e-02
   1.5229044e+01    6.2053003e-01    8.6184184e-02    5.5064838e-02    3.5554130e-02    2.6788710e-02    2.0234683e-02    1.4347859e-02    1.1649498e-02    8.8279668e-03    6.8625231e-03    6.5841758e-03    6.3408465e-03    6.4714706e-03    6.9025491e-03    7.4360876e-03    8.0393664e-03    8.5980386e-03    9.3715372e-03    1.0014732e-02    4.4196777e-02
   1.5327928e+01    6.1799272e-01    8.7385033e-02    5.5424220e-02    3.5724598e-02    2.7416873e-02    2.0042451e-02    1.4585933e-02    1.1578831e-02    8.7482347e-03    6.9491235e-03    6.5836502e-03    6.5036619e-03    6.5318047e-03    7.1294458e-03    7.6916237e-03    8.3374088e-03    8.7994749e-03    9.4836097e-03    9.9825069e-03    4.3108802e-02
   1.5427266e+01    6.1566038e-01    8.8323534e-02    5.5700943e-02    3.6405494e-02    2.7585212e-02    2.0017212e-02    1.4612572e-02    1.1500672e-02    8.7194063e-03    7.1411968e-03    6.7097232e-03    6.4889078e-03    6.8283482e-03    7.1984655e-03    7.8738012e-03    8.5783744e-03    9.1986871e-03    9.7305671e-03    9.7765667e-03    4.1949933e-02
   1.5521163e+01    6.1375540e-01    8.8891606e-02    5.6161884e-02    3.6772258e-02    2.7771971e-02    2.0247113e-02    1.4649655e-02    1.1518267e-02    8.4683375e-03    7.3367458e-03    6.6788057e-03    6.6156969e-03    6.9313860e-03    7.4723645e-03    7.9897685e-03    8.9389583e-03    9.5129337e-03    9.7900630e-03    9.6293457e-03    4.0867438e-02
   1.5638921e+01    6.1095358e-01    9.0218802e-02    5.6370003e-02    3.7438749e-02    2.8047988e-02    2.0211741e-02    1.4582935e-02    1.1731996e-02    8.4479180e-03    7.2223586e-03    6.9160014e-03    6.7476393e-03    7.1719084e-03    7.5887629e-03    8.5386516e-03    8.9537005e-03    9.9336759e-03    1.0023481e-02    9.2206331e-03    3.9679480e-02
   1.5739159e+01    6.0880881e-01    9.1076110e-02    5.6659698e-02    3.8137468e-02    2.8217254e-02    2.0051466e-02    1.4529192e-02    1.1798213e-02    8.3493095e-03    7.4078602e-03    7.0189237e-03    6.8552386e-03    7.2642133e-03    7.8188195e-03    8.8953857e-03    9.2462657e-03    1.0081464e-02    9.9198522e-03    9.2676319e-03    3.8596824e-02
   1.5837330e+01    6.0688075e-01    9.1651527e-02    5.7137479e-02    3.8640452e-02    2.8321139e-02    2.0012268e-02    1.4776937e-02    1.1665750e-02    8.3597606e-03    7.4116712e-03    7.1774935e-03    6.9678287e-03    7.5120849e-03    8.0911574e-03    9.0239906e-03    9.6433131e-03    1.0060671e-02    9.7719630e-03    9.4206862e-03    3.7473076e-02
   1.5935697e+01    6.0480187e-01    9.2675650e-02    5.7267046e-02    3.9246514e-02    2.8326679e-02    2.0026817e-02    1.4887315e-02    1.1604257e-02    8.3526745e-03    7.5440606e-03    7.0707433e-03    7.2370512e-03    7.6921711e-03    8.3171159e-03    9.2298472e-03    1.0040235e-02    1.0251022e-02    9.3423675e-03    9.7307183e-03    3.6355846e-02
   1.6035879e+01    6.0301245e-01    9.3628578e-02    5.7319870e-02    3.9544606e-02    2.8509649e-02    1.9756844e-02    1.5052712e-02    1.1683114e-02    8.4223978e-03    7.7302482e-03    7.2270984e-03    7.2765811e-03    7.8209589e-03    8.6293380e-03    9.5518964e-03    1.0360440e-02    1.0090073e-02    9.3222898e-03    9.8009632e-03    3.5259892e-02
   1.6131177e+01    6.0124536e-01    9.4134699e-02    5.7855187e-02    3.9996505e-02    2.8422994e-02    1.9744988e-02    1.5200930e-02    1.1644169e-02    8.5531057e-03    7.7492805e-03    7.2136300e-03    7.5326805e-03    8.0047692e-03    8.8327331e-03    9.9774679e-03    1.0376797e-02    9.9911029e-03    9.1647010e-03    1.0049594e-02    3.4309307e-02
   1.6224635e+01    5.9888382e-01    9.5074018e-02    5.8392109e-02    4.0405611e-02    2.8555358e-02    1.9877761e-02    1.5079905e-02    1.1666326e-02    8.5869140e-03    7.8089281e-03    7.4210078e-03    7.6656030e-03    8.1770875e-03    9.2494493e-03    1.0105916e-02    1.0465347e-02    9.9823798e-03    9.0828580e-03    1.0344619e-02    3.3174982e-02
   1.6318035e+01    5.9719321e-01    9.6061376e-02    5.8323924e-02    4.0870393e-02    2.8445682e-02    2.0021521e-02    1.5003724e-02    1.1649106e-02    8.7234941e-03    7.9254995e-03    7.5802697e-03    7.7851238e-03    8.4068098e-03    9.4968162e-03    1.0392051e-02    1.0582152e-02    9.7776105e-03    9.2261927e-03    1.0390349e-02    3.2144699e-02
   1.6411401e+01    5.9511839e-01    9.7466805e-02    5.8091622e-02    4.1350010e-02    2.8581716e-02    2.0024063e-02    1.4873292e-02    1.1807840e-02    8.6953869e-03    7.9843108e-03    7.8058470e-03    7.8977101e-03    8.6012072e-03    9.7988748e-03    1.0659673e-02    1.0728227e-02    9.4560242e-03    9.2774626e-03    1.0602480e-02    3.1179062e-02
   1.6504751e+01    5.9317037e-01    9.8294464e-02    5.8441453e-02    4.1783536e-02    2.8700112e-02    1.9675774e-02    1.5160391e-02    1.1637627e-02    8.8920795e-03    8.2325892e-03    7.8466013e-03    8.0759629e-03    8.8981745e-03    1.0026808e-02    1.0761950e-02    1.0637368e-02    9.4721872e-03    9.4710209e-03    1.0627630e-02    3.0193895e-02
   1.6644714e+01    5.9062556e-01    9.9558309e-02    5.8749280e-02    4.2362870e-02    2.8625455e-02    1.9757537e-02    1.5150710e-02    1.1515964e-02    8.9229306e-03    8.4810926e-03    8.1696129e-03    8.4419253e-03    9.2414903e-03    1.0371696e-02    1.0964288e-02    1.0406593e-02    9.4982169e-03    9.6504394e-03    1.0946861e-02    2.8559166e-02
   1.6737992e+01    5.8884935e-01    1.0073513e-01    5.8781976e-02    4.2239415e-02    2.9126977e-02    1.9572614e-02    1.5164905e-02    1.1553119e-02    9.1239002e-03    8.4220985e-03    8.4614827e-03    8.5664755e-03    9.5841963e-03    1.0603673e-02    1.1037511e-02    1.0301326e-02    9.5151895e-03    9.8261172e-03    1.1201789e-02    2.7332757e-02
   1.6831262e+01    5.8736134e-01    1.0104646e-01    5.9273299e-02    4.2475119e-02    2.9234727e-02    1.9560063e-02    1.5304734e-02    1.1425128e-02    9.2340097e-03    8.5166303e-03    8.5048496e-03    8.9997540e-03    9.8334355e-03    1.0924652e-02    1.1022800e-02    1.0134856e-02    9.4568158e-03    1.0088555e-02    1.1471927e-02    2.6130843e-02
   1.6924527e+01    5.8540637e-01    1.0222678e-01    5.9127033e-02    4.3133392e-02    2.9245978e-02    1.9458377e-02    1.5333147e-02    1.1472258e-02    9.1931815e-03    8.7210790e-03    8.8478822e-03    9.0722490e-03    1.0094567e-02    1.1032284e-02    1.1207267e-02    1.0040343e-02    9.4701496e-03    1.0126864e-02    1.1742884e-02    2.5047913e-02
   1.7017785e+01    5.8369410e-01    1.0301571e-01    5.9264436e-02    4.3759076e-02    2.8956165e-02    1.9551924e-02    1.5343207e-02    1.1376244e-02    9.4564936e-03    8.8253008e-03    9.0146328e-03    9.2899601e-03    1.0377028e-02    1.1186170e-02    1.1214252e-02    1.0028766e-02    9.5321555e-03    1.0319336e-02    1.1901157e-02    2.3893893e-02
   1.7110986e+01    5.8208440e-01    1.0375479e-01    5.9641604e-02    4.3982819e-02    2.8769162e-02    1.9753697e-02    1.5216086e-02    1.1396627e-02    9.5876167e-03    9.0150977e-03    9.1100736e-03    9.5804590e-03    1.0816118e-02    1.1230414e-02    1.1025915e-02    1.0003514e-02    9.6623930e-03    1.0585763e-02    1.2064308e-02    2.2719142e-02
   1.7204156e+01    5.8064516e-01    1.0416466e-01    6.0177747e-02    4.4140956e-02    2.8624706e-02    1.9835174e-02    1.5349480e-02    1.1414700e-02    9.6014028e-03    9.1992541e-03    9.3936265e-03    9.7493661e-03    1.1038733e-02    1.1403626e-02    1.0829989e-02    9.9612259e-03    9.8085432e-03    1.0834675e-02    1.1948543e-02    2.1878437e-02
   1.7343893e+01    5.7818276e-01    1.0561036e-01    6.0324700e-02    4.4600582e-02    2.8706017e-02    1.9477236e-02    1.5496508e-02    1.1502504e-02    9.6561447e-03    9.4654471e-03    9.6874426e-03    1.0313865e-02    1.1220546e-02    1.1576261e-02    1.0752289e-02    9.9029804e-03    1.0158293e-02    1.1119876e-02    1.2068784e-02    2.0177412e-02
   1.7437043e+01    5.7639674e-01    1.0636846e-01    6.0679143e-02    4.4830659e-02    2.8745616e-02    1.9332755e-02    1.5683815e-02    1.1576096e-02    9.8423510e-03    9.5829879e-03    9.7862238e-03    1.0782144e-02    1.1343195e-02    1.1593370e-02    1.0685191e-02    9.9462183e-03    1.0118979e-02    1.1470476e-02    1.1960920e-02    1.9274660e-02
   1.7530176e+01    5.7477718e-01    1.0706263e-01    6.1138396e-02    4.4950279e-02    2.8767657e-02    1.9393474e-02    1.5578106e-02    1.1628278e-02    9.9185643e-03    9.8008429e-03    1.0064214e-02    1.0964506e-02    1.1464585e-02    1.1733456e-02    1.0754589e-02    1.0121402e-02    9.9209967e-03    1.1930012e-02    1.1712290e-02    1.8318541e-02
   1.7623298e+01    5.7327697e-01    1.0770238e-01    6.1184053e-02    4.5529377e-02    2.8626131e-02    1.9510101e-02    1.5533406e-02    1.1638974e-02    1.0042761e-02    9.9167804e-03    1.0387943e-02    1.1192699e-02    1.1563321e-02    1.1713668e-02    1.0779645e-02    1.0268765e-02    1.0065897e-02    1.2146765e-02    1.1450819e-02    1.7469550e-02
   1.7716390e+01    5.7206112e-01    1.0803940e-01    6.1522236e-02    4.5954259e-02    2.8529407e-02    1.9362046e-02    1.5443598e-02    1.1790691e-02    1.0133778e-02    1.0037590e-02    1.0732128e-02    1.1470344e-02    1.1701515e-02    1.1750222e-02    1.0693141e-02    1.0344303e-02    1.0232931e-02    1.2257622e-02    1.1329192e-02    1.6614469e-02
   1.7809467e+01    5.7057390e-01    1.0874403e-01    6.1914624e-02    4.5866504e-02    2.8698582e-02    1.9301987e-02    1.5493705e-02    1.1699724e-02    1.0372615e-02    1.0197455e-02    1.1060274e-02    1.1573758e-02    1.1959003e-02    1.1629688e-02    1.0736985e-02    1.0399214e-02    1.0546627e-02    1.2273460e-02    1.1286101e-02    1.5671767e-02
   1.7902545e+01    5.6892551e-01    1.0942555e-01    6.2444124e-02    4.6224300e-02    2.8296975e-02    1.9454176e-02    1.5264615e-02    1.2032043e-02    1.0452020e-02    1.0452001e-02    1.1197935e-02    1.1874263e-02    1.2126462e-02    1.1504862e-02    1.0774927e-02    1.0412555e-02    1.0885303e-02    1.2283429e-02    1.1136127e-02    1.4832824e-02
   1.8042137e+01    5.6640196e-01    1.1102695e-01    6.2592689e-02    4.6734051e-02    2.7841248e-02    1.9648572e-02    1.5421546e-02    1.1892427e-02    1.0602082e-02    1.0842926e-02    1.1467503e-02    1.2343494e-02    1.2152490e-02    1.1633040e-02    1.0835501e-02    1.0633077e-02    1.1044175e-02    1.2291920e-02    1.1021853e-02    1.3572502e-02
   1.8135164e+01    5.6519506e-01    1.1146729e-01    6.2793788e-02    4.7063937e-02    2.7686136e-02    1.9644437e-02    1.5453260e-02    1.1986503e-02    1.0648010e-02    1.1115823e-02    1.1805115e-02    1.2468016e-02    1.2307370e-02    1.1447847e-02    1.0906851e-02    1.0736462e-02    1.1364472e-02    1.2310255e-02    1.0888558e-02    1.2710805e-02
   1.8228180e+01    5.6382547e-01    1.1159127e-01    6.3499068e-02    4.7438504e-02    2.7608803e-02    1.9734460e-02    1.5224874e-02    1.2138636e-02    1.0715187e-02    1.1406149e-02    1.2104665e-02    1.2493191e-02    1.2431150e-02    1.1409778e-02    1.1014343e-02    1.0877654e-02    1.1627707e-02    1.2160553e-02    1.0753096e-02    1.1945441e-02
   1.8321190e+01    5.6234506e-01    1.1234595e-01    6.3872540e-02    4.7589772e-02    2.7349220e-02    1.9781985e-02    1.5340400e-02    1.2146566e-02    1.0964622e-02    1.1432116e-02    1.2613617e-02    1.2519854e-02    1.2431641e-02    1.1436405e-02    1.1079952e-02    1.0862790e-02    1.2152308e-02    1.1929942e-02    1.0682674e-02    1.1122586e-02
   1.8414194e+01    5.6108330e-01    1.1252668e-01    6.4630331e-02    4.7510808e-02    2.7593007e-02    1.9673546e-02    1.5200235e-02    1.2299458e-02    1.1067168e-02    1.1749051e-02    1.2893296e-02    1.2593655e-02    1.2480698e-02    1.1442883e-02    1.1195996e-02    1.0942525e-02    1.2447029e-02    1.1643043e-02    1.0495460e-02    1.0531822e-02
   1.8507180e+01    5.6023723e-01    1.1267629e-01    6.4819230e-02    4.7679042e-02    2.7686033e-02    1.9424913e-02    1.5320152e-02    1.2417957e-02    1.1255565e-02    1.1915376e-02    1.3168486e-02    1.2814023e-02    1.2473299e-02    1.1410257e-02    1.1170045e-02    1.1389768e-02    1.2489699e-02    1.1394704e-02    1.0524558e-02    9.7333776e-03
   1.8600151e+01    5.5902169e-01    1.1297755e-01    6.4918842e-02    4.8302063e-02    2.7579797e-02    1.9508109e-02    1.5129569e-02    1.2523926e-02    1.1534838e-02    1.2010551e-02    1.3411479e-02    1.3114880e-02    1.2345343e-02    1.1381169e-02    1.1446975e-02    1.1358941e-02    1.2708971e-02    1.1273509e-02    1.0289533e-02    9.1622610e-03
   1.8739590e+01    5.5691545e-01    1.1391747e-01    6.5507216e-02    4.8370048e-02    2.7459264e-02    1.9614255e-02    1.5105304e-02    1.2651539e-02    1.1737829e-02    1.2511479e-02    1.3716440e-02    1.3183868e-02    1.2360646e-02    1.1628247e-02    1.1428797e-02    1.1725731e-02    1.2687952e-02    1.1102265e-02    9.8522763e-03    8.5239224e-03
   1.8832531e+01    5.5564570e-01    1.1423672e-01    6.6253868e-02    4.8104877e-02    2.7609817e-02    1.9585624e-02    1.5026511e-02    1.2801619e-02    1.1813186e-02    1.2911809e-02    1.3823290e-02    1.3215812e-02    1.2527314e-02    1.1561447e-02    1.1800022e-02    1.1768216e-02    1.2866810e-02    1.0907971e-02    9.5119533e-03    8.0274330e-03
   1.8925448e+01    5.5420347e-01    1.1470986e-01    6.6957343e-02    4.7978369e-02    2.7653667e-02    1.9702293e-02    1.4877535e-02    1.2945755e-02    1.1981828e-02    1.3160346e-02    1.4099506e-02    1.3275538e-02    1.2479873e-02    1.1640234e-02    1.1866860e-02    1.2091522e-02    1.2780788e-02    1.0725800e-02    9.3262104e-03    7.5432036e-03
   1.9018343e+01    5.5267642e-01    1.1524228e-01    6.7386450e-02    4.8226906e-02    2.7793973e-02    1.9507026e-02    1.4905078e-02    1.3162237e-02    1.2082490e-02    1.3317976e-02    1.4376511e-02    1.3329330e-02    1.2486436e-02    1.1684954e-02    1.1954052e-02    1.2366241e-02    1.2671356e-02    1.0758552e-02    9.1243301e-03    6.9474001e-03
   1.9111211e+01    5.5171485e-01    1.1511547e-01    6.8013675e-02    4.8364042e-02    2.7802385e-02    1.9475266e-02    1.4912125e-02    1.3172558e-02    1.2340681e-02    1.3642738e-02    1.4565025e-02    1.3376679e-02    1.2468852e-02    1.1702331e-02    1.2077329e-02    1.2733886e-02    1.2484578e-02    1.0661966e-02    8.8155338e-03    6.5600362e-03
   1.9204059e+01    5.5005239e-01    1.1612050e-01    6.8340368e-02    4.8368726e-02    2.7764697e-02    1.9512975e-02    1.4903097e-02    1.3312807e-02    1.2421530e-02    1.3995374e-02    1.4710009e-02    1.3474395e-02    1.2368119e-02    1.1843814e-02    1.2253981e-02    1.2875438e-02    1.2415882e-02    1.0410370e-02    8.6966471e-03    6.1588869e-03
   1.9343311e+01    5.4840907e-01    1.1661733e-01    6.9063510e-02    4.8394925e-02    2.7540767e-02    1.9582124e-02    1.4943835e-02    1.3428774e-02    1.2774430e-02    1.4346234e-02    1.4951395e-02    1.3605968e-02    1.2520083e-02    1.1814165e-02    1.2474043e-02    1.3124401e-02    1.2139606e-02    1.0235315e-02    8.5295878e-03    5.5044350e-03
   1.9436129e+01    5.4715403e-01    1.1698687e-01    6.9600795e-02    4.8550464e-02    2.7415877e-02    1.9624951e-02    1.4937713e-02    1.3546917e-02    1.2875324e-02    1.4677047e-02    1.5074457e-02    1.3777852e-02    1.2497413e-02    1.1876624e-02    1.2467965e-02    1.3450312e-02    1.1889340e-02    1.0321468e-02    8.1989529e-03    5.0756263e-03
   1.9528934e+01    5.4577534e-01    1.1727146e-01    7.0303822e-02    4.8505343e-02    2.7661093e-02    1.9403282e-02    1.5050690e-02    1.3693986e-02    1.3074877e-02    1.4906492e-02    1.5231684e-02    1.3699988e-02    1.2553560e-02    1.2039072e-02    1.2642114e-02    1.3575927e-02    1.1875817e-02    1.0091062e-02    7.9648064e-03    4.6795803e-03
   1.9621735e+01    5.4459082e-01    1.1770017e-01    7.0546408e-02    4.8610240e-02    2.7733168e-02    1.9369653e-02    1.5126533e-02    1.3693838e-02    1.3281306e-02    1.5188359e-02    1.5421339e-02    1.3759287e-02    1.2604491e-02    1.2168954e-02    1.2694546e-02    1.3896392e-02    1.1477785e-02    1.0118430e-02    7.7920384e-03    4.2262409e-03
   1.9714515e+01    5.4340742e-01    1.1819134e-01    7.0889118e-02    4.8601813e-02    2.7809786e-02    1.9353306e-02    1.5147580e-02    1.3711333e-02    1.3538881e-02    1.5446224e-02    1.5522709e-02    1.3831658e-02    1.2589529e-02    1.2374615e-02    1.2825150e-02    1.3886629e-02    1.1555787e-02    9.8101758e-03    7.6799397e-03    3.8269988e-03
   1.9807276e+01    5.4236640e-01    1.1820914e-01    7.1505476e-02    4.8705096e-02    2.7898856e-02    1.9316879e-02    1.5008703e-02    1.3821236e-02    1.3749085e-02    1.5729205e-02    1.5851175e-02    1.3748875e-02    1.2601951e-02    1.2449072e-02    1.2938476e-02    1.3886697e-02    1.1600578e-02    9.4920538e-03    7.6947644e-03    3.4262837e-03
   1.9900018e+01    5.4104100e-01    1.1893184e-01    7.1992880e-02    4.8311402e-02    2.8022291e-02    1.9354638e-02    1.4986058e-02    1.3919675e-02    1.4062130e-02    1.5993193e-02    1.5902009e-02    1.3805318e-02    1.2734805e-02    1.2468950e-02    1.3115444e-02    1.3946217e-02    1.1528925e-02    9.2653457e-03    7.5149126e-03    3.1029717e-03
   2.0039102e+01    5.3958532e-01    1.1895449e-01    7.3032250e-02    4.8195709e-02    2.8099294e-02    1.9591263e-02    1.4880587e-02    1.3963639e-02    1.4317518e-02    1.6421217e-02    1.6150556e-02    1.3781603e-02    1.2832611e-02    1.2719256e-02    1.3364421e-02    1.3761577e-02    1.1315326e-02    9.1013330e-03    7.3396411e-03    2.5923839e-03
   2.0131807e+01    5.3873610e-01    1.1922664e-01    7.3130381e-02    4.8368382e-02    2.8240444e-02    1.9395652e-02    1.4876652e-02    1.4147418e-02    1.4506443e-02    1.6632008e-02    1.6378494e-02    1.3646044e-02    1.2950800e-02    1.2943204e-02    1.3508762e-02    1.3737332e-02    1.1243265e-02    8.9850818e-03    7.1474671e-03    2.1994283e-03
   2.0224497e+01    5.3761368e-01    1.1970178e-01    7.3628977e-02    4.8137347e-02    2.8350206e-02    1.9266432e-02    1.5064792e-02    1.4185517e-02    1.4669186e-02    1.6838281e-02    1.6614863e-02    1.3689904e-02    1.3032636e-02    1.3025195e-02    1.3599794e-02    1.3754888e-02    1.0996589e-02    8.7982776e-03    7.2013995e-03    1.8302546e-03
   2.0317172e+01    5.3622340e-01    1.2037391e-01    7.4094929e-02    4.8006743e-02    2.8415078e-02    1.9273507e-02    1.5113183e-02    1.4299747e-02    1.4735221e-02    1.7111612e-02    1.6862862e-02    1.3638438e-02    1.3132498e-02    1.3063592e-02    1.3791576e-02    1.3745270e-02    1.0815625e-02    8.8228044e-03    7.0078938e-03    1.4721092e-03
   2.0400578e+01    5.3492844e-01    1.2076297e-01    7.4604004e-02    4.8139532e-02    2.8214812e-02    1.9348896e-02    1.5242783e-02    1.4398982e-02    1.4976495e-02    1.7347273e-02    1.6905453e-02    1.3657886e-02    1.3145277e-02    1.3193108e-02    1.3871996e-02    1.3757124e-02    1.0879434e-02    8.5143181e-03    6.8469301e-03    1.2642849e-03
   2.0530306e+01    5.3341867e-01    1.2114985e-01    7.5453355e-02    4.7906444e-02    2.8254468e-02    1.9378502e-02    1.5520505e-02    1.4340399e-02    1.5271555e-02    1.7738168e-02    1.6931177e-02    1.3826566e-02    1.3197657e-02    1.3225696e-02    1.4185014e-02    1.3529682e-02    1.0791662e-02    8.3413550e-03    6.5279845e-03    1.0112911e-03
   2.0613691e+01    5.3264830e-01    1.2119770e-01    7.6150085e-02    4.7600638e-02    2.8456588e-02    1.9232378e-02    1.5567995e-02    1.4469761e-02    1.5392203e-02    1.7941308e-02    1.7114252e-02    1.3802901e-02    1.3380843e-02    1.3242705e-02    1.4265981e-02    1.3428317e-02    1.0772965e-02    8.2963665e-03    6.2261883e-03    8.1252071e-04
   2.0701992e+01    5.3184682e-01    1.2122575e-01    7.6556635e-02    4.7688647e-02    2.8392129e-02    1.9313258e-02    1.5506729e-02    1.4781372e-02    1.5422674e-02    1.8239192e-02    1.7193672e-02    1.3765851e-02    1.3403887e-02    1.3438128e-02    1.4205549e-02    1.3497370e-02    1.0648117e-02    8.2092766e-03    5.9490144e-03    7.1592513e-04
   2.0839864e+01    5.3009279e-01    1.2177546e-01    7.7277210e-02    4.7610280e-02    2.8393995e-02    1.9396298e-02    1.5581403e-02    1.4963671e-02    1.5696934e-02    1.8748299e-02    1.7222432e-02    1.3831746e-02    1.3396374e-02    1.3781376e-02    1.4252429e-02    1.3401109e-02    1.0364248e-02    8.1498832e-03    5.5930392e-03    4.7102556e-04
   2.0932495e+01    5.2868599e-01    1.2250799e-01    7.7642319e-02    4.7595978e-02    2.8273993e-02    1.9522469e-02    1.5619040e-02    1.5159216e-02    1.5855886e-02    1.9166896e-02    1.7130240e-02    1.3986414e-02    1.3328461e-02    1.4085406e-02    1.4106479e-02    1.3382185e-02    1.0212831e-02    8.1186515e-03    5.2516199e-03    3.6793273e-04
   2.1025116e+01    5.2757238e-01    1.2314726e-01    7.7922442e-02    4.7484598e-02    2.8257552e-02    1.9497421e-02    1.5820588e-02    1.5206974e-02    1.6042863e-02    1.9449074e-02    1.7263432e-02    1.3910490e-02    1.3458442e-02    1.4079140e-02    1.4152375e-02    1.3331373e-02    1.0110024e-02    8.0232932e-03    4.9741504e-03    2.9613531e-04
   2.1117722e+01    5.2675019e-01    1.2322503e-01    7.8293410e-02    4.7428777e-02    2.8387965e-02    1.9583069e-02    1.5838232e-02    1.5269204e-02    1.6326781e-02    1.9665466e-02    1.7192548e-02    1.3987580e-02    1.3590462e-02    1.4262870e-02    1.4171604e-02    1.3081486e-02    1.0128067e-02    7.8749213e-03    4.6764064e-03    2.6592974e-04
   2.1218996e+01    5.2523558e-01    1.2412290e-01    7.8790097e-02    4.7217238e-02    2.8503440e-02    1.9473352e-02    1.6038862e-02    1.5222631e-02    1.6523991e-02    2.0119960e-02    1.7228088e-02    1.4025055e-02    1.3596124e-02    1.4385985e-02    1.4257974e-02    1.2936986e-02    1.0005442e-02    7.7282364e-03    4.4504697e-03    1.3758527e-04
   2.1320339e+01    5.2417231e-01    1.2458393e-01    7.9183440e-02    4.7177817e-02    2.8435924e-02    1.9444579e-02    1.6228664e-02    1.5280384e-02    1.6656846e-02    2.0503486e-02    1.7264805e-02    1.4111608e-02    1.3611641e-02    1.4307491e-02    1.4507421e-02    1.2831308e-02    9.9472976e-03    7.5489781e-03    4.1375832e-03    6.4490457e-05
   2.1421709e+01    5.2276380e-01    1.2540865e-01    7.9328399e-02    4.7295259e-02    2.8382347e-02    1.9316382e-02    1.6530041e-02    1.5414528e-02    1.6958940e-02    2.0620394e-02    1.7343561e-02    1.4086442e-02    1.3801794e-02    1.4375340e-02    1.4415434e-02    1.2790494e-02    9.8168447e-03    7.6621944e-03    3.6560688e-03    3.3082296e-05
   2.1523171e+01    5.2186557e-01    1.2543105e-01    8.0040690e-02    4.6964812e-02    2.8580946e-02    1.9333063e-02    1.6613144e-02    1.5551071e-02    1.7041652e-02    2.0948596e-02    1.7394494e-02    1.4139633e-02    1.3958338e-02    1.4391626e-02    1.4548811e-02    1.2487323e-02    9.9360186e-03    7.5637930e-03    3.2093748e-03    0.0000000e+00
   2.1614514e+01    5.2104239e-01    1.2562331e-01    8.0605968e-02    4.6758089e-02    2.8503052e-02    1.9449612e-02    1.6583543e-02    1.5781159e-02    1.7289686e-02    2.1142094e-02    1.7386772e-02    1.4128295e-02    1.4028176e-02    1.4594487e-02    1.4583740e-02    1.2231216e-02    9.8109187e-03    7.5855805e-03    2.8719114e-03    0.0000000e+00
   2.1705856e+01    5.2044803e-01    1.2574546e-01    8.1024790e-02    4.6624113e-02    2.8356164e-02    1.9547976e-02    1.6583724e-02    1.6062484e-02    1.7444306e-02    2.1284381e-02    1.7408701e-02    1.4199965e-02    1.4011884e-02    1.4819618e-02    1.4469939e-02    1.2062794e-02    9.8788081e-03    7.4201576e-03    2.6067078e-03    0.0000000e+00
   2.1847945e+01    5.1855395e-01    1.2688940e-01    8.1199845e-02    4.6724248e-02    2.8498246e-02    1.9426600e-02    1.6721585e-02    1.6385118e-02    1.7805630e-02    2.1503505e-02    1.7367765e-02    1.4288124e-02    1.4147719e-02    1.4847824e-02    1.4422646e-02    1.2001892e-02    9.8278312e-03    7.2501897e-03    2.1378819e-03    0.0000000e+00
   2.1905119e+01    5.1780408e-01    1.2722484e-01    8.1598249e-02    4.6547655e-02    2.8517199e-02    1.9349032e-02    1.6848558e-02    1.6523438e-02    1.7857392e-02    2.1651161e-02    1.7385558e-02    1.4331975e-02    1.4241365e-02    1.4914251e-02    1.4204033e-02    1.2058577e-02    9.7897773e-03    7.1663793e-03    1.9864794e-03    0.0000000e+00
   2.2045312e+01    5.1652586e-01    1.2751887e-01    8.2588120e-02    4.5968774e-02    2.8661265e-02    1.9349147e-02    1.7166876e-02    1.6557416e-02    1.8264520e-02    2.1885930e-02    1.7546958e-02    1.4247138e-02    1.4463686e-02    1.4775635e-02    1.4388013e-02    1.1964169e-02    9.5802385e-03    7.0669137e-03    1.4804768e-03    0.0000000e+00
   2.2147056e+01    5.1542454e-01    1.2806650e-01    8.3139829e-02    4.5792575e-02    2.8399450e-02    1.9528280e-02    1.7281919e-02    1.6658505e-02    1.8617163e-02    2.2043090e-02    1.7491853e-02    1.4335053e-02    1.4451069e-02    1.4882033e-02    1.4315547e-02    1.2051514e-02    9.3698506e-03    6.8911680e-03    1.2600650e-03    0.0000000e+00
   2.2248828e+01    5.1472628e-01    1.2837026e-01    8.3187378e-02    4.5814198e-02    2.8414421e-02    1.9593257e-02    1.7398869e-02    1.6729460e-02    1.8940822e-02    2.2170701e-02    1.7499301e-02    1.4436552e-02    1.4479700e-02    1.5055776e-02    1.4051419e-02    1.2001728e-02    9.3172717e-03    6.9092499e-03    9.0335563e-04    0.0000000e+00
   2.2350640e+01    5.1364159e-01    1.2855896e-01    8.3999756e-02    4.5725299e-02    2.8308024e-02    1.9538946e-02    1.7471765e-02    1.7011506e-02    1.9324344e-02    2.2204560e-02    1.7469249e-02    1.4451494e-02    1.4624124e-02    1.5090169e-02    1.4012845e-02    1.1808743e-02    9.4447928e-03    6.5846708e-03    7.2915905e-04    0.0000000e+00
   2.2401559e+01    5.1319190e-01    1.2868064e-01    8.4233972e-02    4.5672161e-02    2.8318308e-02    1.9487530e-02    1.7574207e-02    1.7170745e-02    1.9328042e-02    2.2326476e-02    1.7456211e-02    1.4542527e-02    1.4659575e-02    1.5112854e-02    1.3899644e-02    1.1898348e-02    9.2618363e-03    6.5039722e-03    6.8105124e-04    0.0000000e+00
   2.2503421e+01    5.1217923e-01    1.2933508e-01    8.4149758e-02    4.5801381e-02    2.8191594e-02    1.9653300e-02    1.7710520e-02    1.7287567e-02    1.9557397e-02    2.2474332e-02    1.7553527e-02    1.4610017e-02    1.4455276e-02    1.5535332e-02    1.3556595e-02    1.1893112e-02    9.4741254e-03    6.0622293e-03    5.1963514e-04    0.0000000e+00
   2.2605344e+01    5.1110382e-01    1.2975527e-01    8.4778278e-02    4.5378402e-02    2.8253995e-02    1.9668841e-02    1.7899398e-02    1.7491474e-02    1.9873801e-02    2.2575736e-02    1.7406440e-02    1.4710788e-02    1.4692975e-02    1.5433712e-02    1.3389992e-02    1.1943613e-02    9.4821885e-03    5.8553274e-03    3.0595431e-04    0.0000000e+00
   2.2707308e+01    5.0994397e-01    1.3041697e-01    8.4908115e-02    4.5405942e-02    2.8260734e-02    1.9797425e-02    1.7985849e-02    1.7632804e-02    2.0204382e-02    2.2610459e-02    1.7422701e-02    1.4837015e-02    1.4766281e-02    1.5391504e-02    1.3363158e-02    1.1998634e-02    9.3216212e-03    5.5379929e-03    1.9444063e-04    0.0000000e+00
   2.2809331e+01    5.0888269e-01    1.3092709e-01    8.5132804e-02    4.5466030e-02    2.8194316e-02    1.9930900e-02    1.8069601e-02    1.7804234e-02    2.0493531e-02    2.2684396e-02    1.7362333e-02    1.5019302e-02    1.4772056e-02    1.5502487e-02    1.3108278e-02    1.2053822e-02    9.3640901e-03    5.1773154e-03    5.4724002e-05    0.0000000e+00
   2.2911424e+01    5.0783554e-01    1.3141127e-01    8.5676075e-02    4.5137664e-02    2.8332888e-02    1.9799322e-02    1.8314594e-02    1.7940813e-02    2.0747295e-02    2.2692569e-02    1.7386068e-02    1.5175628e-02    1.4897448e-02    1.5499978e-02    1.2781021e-02    1.2279767e-02    9.3030239e-03    4.7735391e-03    1.5497333e-05    0.0000000e+00
   2.3003330e+01    5.0677485e-01    1.3182103e-01    8.6092194e-02    4.5091244e-02    2.8268712e-02    1.9937167e-02    1.8469552e-02    1.8123780e-02    2.0892686e-02    2.2865187e-02    1.7300446e-02    1.5195584e-02    1.4964830e-02    1.5560662e-02    1.2646829e-02    1.2213374e-02    9.2975908e-03    4.4842779e-03    0.0000000e+00    0.0000000e+00
   2.3146296e+01    5.0549025e-01    1.3215400e-01    8.6348743e-02    4.5381618e-02    2.8180940e-02    2.0191851e-02    1.8641194e-02    1.8323568e-02    2.1284356e-02    2.2918447e-02    1.7313804e-02    1.5140241e-02    1.5157937e-02    1.5561492e-02    1.2584577e-02    1.2078059e-02    9.3420787e-03    3.9068511e-03    0.0000000e+00    0.0000000e+00
   2.3212673e+01    5.0507889e-01    1.3223392e-01    8.6620421e-02    4.5365866e-02    2.7966177e-02    2.0342987e-02    1.8655416e-02    1.8544048e-02    2.1542237e-02    2.2868116e-02    1.7285616e-02    1.5116686e-02    1.5217187e-02    1.5597301e-02    1.2487793e-02    1.2079161e-02    9.3070730e-03    3.6911072e-03    0.0000000e+00    0.0000000e+00
   2.3309406e+01    5.0430720e-01    1.3237345e-01    8.6956835e-02    4.5266940e-02    2.8079572e-02    2.0410304e-02    1.8631648e-02    1.8859066e-02    2.1943912e-02    2.2836507e-02    1.7155205e-02    1.5164677e-02    1.5343717e-02    1.5529747e-02    1.2375027e-02    1.2135037e-02    9.3229478e-03    3.3082023e-03    0.0000000e+00    0.0000000e+00
   2.3428218e+01    5.0280539e-01    1.3306225e-01    8.7529038e-02    4.5083219e-02    2.8190014e-02    2.0435248e-02    1.8886030e-02    1.8988845e-02    2.2331648e-02    2.2864682e-02    1.7067043e-02    1.5215216e-02    1.5480423e-02    1.5505380e-02    1.2330327e-02    1.2288584e-02    9.1486458e-03    2.7880120e-03    0.0000000e+00    0.0000000e+00
   2.3530595e+01    5.0191580e-01    1.3388983e-01    8.7334607e-02    4.4906012e-02    2.8328507e-02    2.0501085e-02    1.9030493e-02    1.9171402e-02    2.2602065e-02    2.2918749e-02    1.7011853e-02    1.5305512e-02    1.5633906e-02    1.5293993e-02    1.2478217e-02    1.2230649e-02    9.0348979e-03    2.4124300e-03    0.0000000e+00    0.0000000e+00
   2.3633021e+01    5.0124242e-01    1.3412787e-01    8.7494389e-02    4.4902059e-02    2.8271768e-02    2.0621102e-02    1.9098430e-02    1.9415419e-02    2.2968352e-02    2.2831788e-02    1.6989777e-02    1.5399279e-02    1.5777003e-02    1.5085461e-02    1.2543915e-02    1.2355784e-02    8.6430427e-03    2.2321350e-03    0.0000000e+00    0.0000000e+00
   2.3735477e+01    4.9989018e-01    1.3497221e-01    8.7686547e-02    4.4831524e-02    2.8245344e-02    2.0816793e-02    1.9242537e-02    1.9645410e-02    2.3312978e-02    2.2751847e-02    1.6936487e-02    1.5528306e-02    1.5745560e-02    1.4988507e-02    1.2525313e-02    1.2542971e-02    8.4673349e-03    1.8701533e-03    0.0000000e+00    0.0000000e+00
   2.3837975e+01    4.9872595e-01    1.3560105e-01    8.7924334e-02    4.4936997e-02    2.8104475e-02    2.1002619e-02    1.9338137e-02    1.9891936e-02    2.3544981e-02    2.2650501e-02    1.7039185e-02    1.5615662e-02    1.5702990e-02    1.4940104e-02    1.2416662e-02    1.2506555e-02    8.4732721e-03    1.5845881e-03    0.0000000e+00    0.0000000e+00
   2.3940522e+01    4.9770123e-01    1.3617517e-01    8.8093050e-02    4.4883427e-02    2.8059841e-02    2.1188137e-02    1.9474786e-02    2.0160298e-02    2.3782112e-02    2.2477331e-02    1.7065425e-02    1.5745723e-02    1.5764330e-02    1.4841899e-02    1.2329464e-02    1.2525523e-02    8.5357611e-03    1.1964861e-03    0.0000000e+00    0.0000000e+00
   2.4043113e+01    4.9682451e-01    1.3637927e-01    8.8269434e-02    4.5221248e-02    2.7891397e-02    2.1350977e-02    1.9572977e-02    2.0352358e-02    2.4080680e-02    2.2374529e-02    1.7053198e-02    1.5889464e-02    1.5899954e-02    1.4544228e-02    1.2429985e-02    1.2621383e-02    8.3204838e-03    9.2392577e-04    0.0000000e+00    0.0000000e+00
   2.4145742e+01    4.9583731e-01    1.3681201e-01    8.8525540e-02    4.5205015e-02    2.7966863e-02    2.1342916e-02    1.9773191e-02    2.0650329e-02    2.4213903e-02    2.2283415e-02    1.7198410e-02    1.5859501e-02    1.5998288e-02    1.4517999e-02    1.2395477e-02    1.2603029e-02    8.0722997e-03    7.4451102e-04    0.0000000e+00    0.0000000e+00
   2.4248374e+01    4.9483908e-01    1.3738267e-01    8.8582842e-02    4.5367823e-02    2.7819484e-02    2.1611508e-02    1.9707218e-02    2.0876271e-02    2.4602477e-02    2.2110744e-02    1.7269269e-02    1.5952569e-02    1.6029782e-02    1.4578863e-02    1.2217920e-02    1.2688201e-02    7.8150564e-03    5.4822343e-04    0.0000000e+00    0.0000000e+00
   2.4351087e+01    4.9401709e-01    1.3755926e-01    8.8969856e-02    4.5252173e-02    2.7925610e-02    2.1655135e-02    1.9968148e-02    2.1076779e-02    2.4807075e-02    2.2004994e-02    1.7278608e-02    1.6102512e-02    1.6100896e-02    1.4414042e-02    1.2296324e-02    1.2582544e-02    7.6289586e-03    3.5999309e-04    0.0000000e+00    0.0000000e+00
   2.4429414e+01    4.9381562e-01    1.3727880e-01    8.9365124e-02    4.5060673e-02    2.7964610e-02    2.1830687e-02    1.9983718e-02    2.1354533e-02    2.4943528e-02    2.1858337e-02    1.7284348e-02    1.6265418e-02    1.6270871e-02    1.4078350e-02    1.2462611e-02    1.2486708e-02    7.4532753e-03    2.4278491e-04    0.0000000e+00    0.0000000e+00
   2.4501641e+01    4.9305154e-01    1.3745281e-01    8.9680736e-02    4.5109891e-02    2.7959579e-02    2.1870820e-02    2.0085932e-02    2.1593705e-02    2.5132557e-02    2.1726056e-02    1.7367662e-02    1.6248413e-02    1.6395190e-02    1.3908769e-02    1.2473262e-02    1.2586444e-02    7.3042598e-03    5.2372913e-05    0.0000000e+00    0.0000000e+00
   2.4643329e+01    4.9207128e-01    1.3778740e-01    8.9890257e-02    4.4972207e-02    2.8277716e-02    2.1870848e-02    2.0356153e-02    2.2011117e-02    2.5270593e-02    2.1608177e-02    1.7371338e-02    1.6377296e-02    1.6460431e-02    1.3786825e-02    1.2632353e-02    1.2574541e-02    6.6814671e-03    0.0000000e+00    0.0000000e+00    0.0000000e+00
   2.4746161e+01    4.9109643e-01    1.3829998e-01    9.0047089e-02    4.4932922e-02    2.8307581e-02    2.2035879e-02    2.0448501e-02    2.2293999e-02    2.5409610e-02    2.1620841e-02    1.7346777e-02    1.6361012e-02    1.6639662e-02    1.3638667e-02    1.2570317e-02    1.2707712e-02    6.2430296e-03    0.0000000e+00    0.0000000e+00    0.0000000e+00
   2.4849040e+01    4.8991148e-01    1.3908506e-01    9.0213176e-02    4.4855245e-02    2.8399160e-02    2.2075977e-02    2.0556341e-02    2.2600142e-02    2.5724993e-02    2.1345796e-02    1.7338758e-02    1.6554416e-02    1.6778221e-02    1.3320983e-02    1.2732992e-02    1.2624819e-02    5.8824496e-03    0.0000000e+00    0.0000000e+00    0.0000000e+00
   2.4900494e+01    4.8949669e-01    1.3917695e-01    9.0429713e-02    4.4795827e-02    2.8496509e-02    2.2095971e-02    2.0619980e-02    2.2760799e-02    2.5700197e-02    2.1371536e-02    1.7369751e-02    1.6583996e-02    1.6790631e-02    1.3211811e-02    1.2787451e-02    1.2586162e-02    5.7260261e-03    0.0000000e+00    0.0000000e+00    0.0000000e+00
   2.5003438e+01    4.8913438e-01    1.3898911e-01    9.0648599e-02    4.4819156e-02    2.8458179e-02    2.2146885e-02    2.0888656e-02    2.3050861e-02    2.5858137e-02    2.1161039e-02    1.7641283e-02    1.6546352e-02    1.6824260e-02    1.3080582e-02    1.2940827e-02    1.2525219e-02    5.2864776e-03    0.0000000e+00    0.0000000e+00    0.0000000e+00
   2.5106391e+01    4.8795471e-01    1.3964844e-01    9.0947239e-02    4.4667529e-02    2.8533792e-02    2.2220994e-02    2.1022941e-02    2.3381204e-02    2.5975496e-02    2.1150955e-02    1.7662590e-02    1.6590331e-02    1.6893720e-02    1.2895771e-02    1.3025025e-02    1.2518036e-02    4.9112318e-03    0.0000000e+00    0.0000000e+00    0.0000000e+00
   2.5209377e+01    4.8704415e-01    1.4048133e-01    9.0801618e-02    4.4583906e-02    2.8493730e-02    2.2305019e-02    2.1230538e-02    2.3838016e-02    2.6048920e-02    2.0998903e-02    1.7723657e-02    1.6783449e-02    1.6780390e-02    1.2784745e-02    1.3075658e-02    1.2462115e-02    4.5638556e-03    0.0000000e+00    0.0000000e+00    0.0000000e+00
   2.5312408e+01    4.8609049e-01    1.4095009e-01    9.1008871e-02    4.4574409e-02    2.8597447e-02    2.2340314e-02    2.1347114e-02    2.4240854e-02    2.6035981e-02    2.0905120e-02    1.7933564e-02    1.6833085e-02    1.6527523e-02    1.2945976e-02    1.3081810e-02    1.2335737e-02    4.2516109e-03    0.0000000e+00    0.0000000e+00    0.0000000e+00
   2.5415465e+01    4.8545511e-01    1.4101732e-01    9.1203490e-02    4.4739442e-02    2.8441500e-02    2.2675134e-02    2.1445095e-02    2.4538004e-02    2.6206377e-02    2.0645426e-02    1.7934501e-02    1.7009539e-02    1.6605586e-02    1.2967992e-02    1.3016781e-02    1.2301210e-02    3.7974859e-03    0.0000000e+00    0.0000000e+00    0.0000000e+00
   2.5518507e+01    4.8473310e-01    1.4134915e-01    9.1200909e-02    4.4741387e-02    2.8607782e-02    2.2710902e-02    2.1619537e-02    2.4926526e-02    2.6138380e-02    2.0697686e-02    1.7820979e-02    1.7217930e-02    1.6522950e-02    1.2990677e-02    1.3092319e-02    1.2168632e-02    3.4611500e-03    0.0000000e+00    0.0000000e+00    0.0000000e+00
   2.5621621e+01    4.8345999e-01    1.4218255e-01    9.1305634e-02    4.4645148e-02    2.8817886e-02    2.2727922e-02    2.1846545e-02    2.5272701e-02    2.6079174e-02    2.0701354e-02    1.7941386e-02    1.7256980e-02    1.6379642e-02    1.2955481e-02    1.3351797e-02    1.2033720e-02    3.0420861e-03    0.0000000e+00    0.0000000e+00    0.0000000e+00
   2.5724767e+01    4.8228495e-01    1.4286761e-01    9.1551106e-02    4.4706283e-02    2.8751075e-02    2.2800690e-02    2.1931368e-02    2.5750965e-02    2.6109886e-02    2.0613953e-02    1.8025088e-02    1.7295834e-02    1.6257065e-02    1.3010366e-02    1.3376355e-02    1.2076662e-02    2.5907545e-03    0.0000000e+00    0.0000000e+00    0.0000000e+00
   2.5817607e+01    4.8131680e-01    1.4325983e-01    9.1853596e-02    4.4593411e-02    2.8865502e-02    2.2996595e-02    2.2058500e-02    2.6028169e-02    2.6149394e-02    2.0501519e-02    1.8150243e-02    1.7304115e-02    1.6163719e-02    1.2962257e-02    1.3494414e-02    1.2083964e-02    2.2179685e-03    0.0000000e+00    0.0000000e+00    0.0000000e+00
   2.5920808e+01    4.8058565e-01    1.4373139e-01    9.1725395e-02    4.4604327e-02    2.8972882e-02    2.3150539e-02    2.2377324e-02    2.6136117e-02    2.6270092e-02    2.0399439e-02    1.8158388e-02    1.7436115e-02    1.6087823e-02    1.3019489e-02    1.3444155e-02    1.2104628e-02    1.7962413e-03    0.0000000e+00    0.0000000e+00    0.0000000e+00
   2.6024022e+01    4.7933664e-01    1.4439469e-01    9.1970103e-02    4.4770735e-02    2.8759645e-02    2.3386405e-02    2.2625355e-02    2.6469928e-02    2.6086614e-02    2.0425511e-02    1.8266018e-02    1.7597339e-02    1.6012382e-02    1.2917564e-02    1.3429521e-02    1.2032574e-02    1.5189793e-03    0.0000000e+00    0.0000000e+00    0.0000000e+00
   2.6127260e+01    4.7795869e-01    1.4507328e-01    9.2395337e-02    4.4564735e-02    2.8875676e-02    2.3668110e-02    2.2724690e-02    2.6852865e-02    2.6019458e-02    2.0455121e-02    1.8239503e-02    1.7572941e-02    1.6107949e-02    1.2880173e-02    1.3453472e-02    1.1975483e-02    1.1825165e-03    0.0000000e+00    0.0000000e+00    0.0000000e+00
   2.6230536e+01    4.7783513e-01    1.4482280e-01    9.2467099e-02    4.4484845e-02    2.8959479e-02    2.3803774e-02    2.2892410e-02    2.7200985e-02    2.5956811e-02    2.0423618e-02    1.8328677e-02    1.7717152e-02    1.5899072e-02    1.2948285e-02    1.3651637e-02    1.1733835e-02    8.7439594e-04    0.0000000e+00    0.0000000e+00    0.0000000e+00
   2.6333842e+01    4.7714714e-01    1.4518277e-01    9.2277580e-02    4.4684400e-02    2.9051389e-02    2.3867678e-02    2.3109385e-02    2.7680460e-02    2.5879652e-02    2.0238394e-02    1.8424864e-02    1.7910746e-02    1.5722956e-02    1.3051369e-02    1.3591589e-02    1.1502206e-02    6.7742205e-04    0.0000000e+00    0.0000000e+00    0.0000000e+00
   2.6437195e+01    4.7618403e-01    1.4589353e-01    9.2088413e-02    4.4723368e-02    2.9188436e-02    2.3996784e-02    2.3283364e-02    2.8118585e-02    2.5765309e-02    2.0177330e-02    1.8481320e-02    1.7984852e-02    1.5597282e-02    1.3167875e-02    1.3841324e-02    1.1046064e-02    4.6213672e-04    0.0000000e+00    0.0000000e+00    0.0000000e+00
   2.6540592e+01    4.7496761e-01    1.4676059e-01    9.2279540e-02    4.4595706e-02    2.9204550e-02    2.4091027e-02    2.3425264e-02    2.8549380e-02    2.5715648e-02    2.0187134e-02    1.8416913e-02    1.8061971e-02    1.5489139e-02    1.3331386e-02    1.3999935e-02    1.0681885e-02    2.4231324e-04    0.0000000e+00    0.0000000e+00    0.0000000e+00
   2.6644019e+01    4.7422757e-01    1.4703711e-01    9.2302252e-02    4.4676632e-02    2.9257808e-02    2.4170606e-02    2.3752608e-02    2.8836643e-02    2.5648655e-02    2.0250441e-02    1.8504700e-02    1.8151132e-02    1.5305284e-02    1.3229030e-02    1.4160103e-02    1.0405048e-02    8.4380125e-05    0.0000000e+00    0.0000000e+00    0.0000000e+00
   2.6747469e+01    4.7384304e-01    1.4716362e-01    9.2080505e-02    4.4894574e-02    2.9289913e-02    2.4260387e-02    2.4010296e-02    2.9084496e-02    2.5558316e-02    2.0341150e-02    1.8511073e-02    1.8235967e-02    1.5100171e-02    1.3392678e-02    1.4120511e-02    1.0113307e-02    0.0000000e+00    0.0000000e+00    0.0000000e+00    0.0000000e+00
   2.6850938e+01    4.7284845e-01    1.4769879e-01    9.2380212e-02    4.4638892e-02    2.9375605e-02    2.4389365e-02    2.4267864e-02    2.9481028e-02    2.5404752e-02    2.0321472e-02    1.8617037e-02    1.8261753e-02    1.4970410e-02    1.3454774e-02    1.4320088e-02    9.5695088e-03    0.0000000e+00    0.0000000e+00    0.0000000e+00    0.0000000e+00
   2.6902691e+01    4.7258191e-01    1.4786719e-01    9.2370155e-02    4.4673887e-02    2.9278195e-02    2.4487080e-02    2.4317682e-02    2.9664652e-02    2.5450704e-02    2.0264173e-02    1.8661479e-02    1.8285771e-02    1.5028862e-02    1.3371946e-02    1.4425376e-02    9.2709417e-03    0.0000000e+00    0.0000000e+00    0.0000000e+00    0.0000000e+00
   2.7006222e+01    4.7145102e-01    1.4860522e-01    9.2549069e-02    4.4610578e-02    2.9290352e-02    2.4560510e-02    2.4660645e-02    2.9788752e-02    2.5397346e-02    2.0368329e-02    1.8718236e-02    1.8235004e-02    1.4983945e-02    1.3400199e-02    1.4379616e-02    9.0011848e-03    0.0000000e+00    0.0000000e+00    0.0000000e+00    0.0000000e+00
   2.7109795e+01    4.7065142e-01    1.4915039e-01    9.2360234e-02    4.4860716e-02    2.9230673e-02    2.4656507e-02    2.4820316e-02    3.0319801e-02    2.5206900e-02    2.0361593e-02    1.8739171e-02    1.8207235e-02    1.5048029e-02    1.3539536e-02    1.4306484e-02    8.5409904e-03    0.0000000e+00    0.0000000e+00    0.0000000e+00    0.0000000e+00
   2.7213400e+01    4.6976946e-01    1.4976444e-01    9.2221587e-02    4.4881091e-02    2.9406067e-02    2.4695984e-02    2.5175614e-02    3.0568040e-02    2.5066999e-02    2.0384304e-02    1.8860945e-02    1.8192205e-02    1.4939448e-02    1.3558478e-02    1.4404682e-02    8.1106482e-03    0.0000000e+00    0.0000000e+00    0.0000000e+00    0.0000000e+00
   2.7317048e+01    4.6871203e-01    1.5064903e-01    9.1994143e-02    4.4981757e-02    2.9436629e-02    2.4833679e-02    2.5358366e-02    3.0926366e-02    2.5011713e-02    2.0382070e-02    1.8958129e-02    1.8208052e-02    1.4781372e-02    1.3744695e-02    1.4383936e-02    7.6380401e-03    0.0000000e+00    0.0000000e+00    0.0000000e+00    0.0000000e+00
   2.7420728e+01    4.6818264e-01    1.5100609e-01    9.1887633e-02    4.5015580e-02    2.9394655e-02    2.5009250e-02    2.5637689e-02    3.1230685e-02    2.4811796e-02    2.0406382e-02    1.9089384e-02    1.8178456e-02    1.4702047e-02    1.3910635e-02    1.4498949e-02    7.0381322e-03    0.0000000e+00    0.0000000e+00    0.0000000e+00    0.0000000e+00
   2.7524436e+01    4.6750412e-01    1.5170810e-01    9.1511478e-02    4.5105189e-02    2.9351795e-02    2.5187467e-02    2.5774992e-02    3.1689830e-02    2.4668182e-02    2.0411043e-02    1.9178261e-02    1.8023580e-02    1.4722265e-02    1.4147877e-02    1.4614951e-02    6.4008631e-03    0.0000000e+00    0.0000000e+00    0.0000000e+00    0.0000000e+00
   2.7628194e+01    4.6666763e-01    1.5221572e-01    9.1518425e-02    4.4970931e-02    2.9654624e-02    2.5276280e-02    2.6040091e-02    3.1813011e-02    2.4608819e-02    2.0453043e-02    1.9292904e-02    1.8026982e-02    1.4769391e-02    1.4205642e-02    1.4637955e-02    5.8485424e-03    0.0000000e+00    0.0000000e+00    0.0000000e+00    0.0000000e+00
   2.7731985e+01    4.6582747e-01    1.5289332e-01    9.1408708e-02    4.4893660e-02    2.9754733e-02    2.5307079e-02    2.6411239e-02    3.2099370e-02    2.4439272e-02    2.0449061e-02    1.9323852e-02    1.8063594e-02    1.4704574e-02    1.4330615e-02    1.4684463e-02    5.4089853e-03    0.0000000e+00    0.0000000e+00    0.0000000e+00    0.0000000e+00
   2.7835823e+01    4.6506200e-01    1.5372565e-01    9.0820279e-02    4.5041733e-02    2.9851531e-02    2.5419313e-02    2.6623594e-02    3.2281662e-02    2.4470839e-02    2.0481611e-02    1.9485748e-02    1.7986089e-02    1.4709716e-02    1.4294122e-02    1.4790654e-02    4.9554624e-03    0.0000000e+00    0.0000000e+00    0.0000000e+00    0.0000000e+00
   2.7939706e+01    4.6370246e-01    1.5456428e-01    9.1017624e-02    4.4979653e-02    3.0003421e-02    2.5374994e-02    2.7088989e-02    3.2376562e-02    2.4486052e-02    2.0424594e-02    1.9598193e-02    1.8057103e-02    1.4604725e-02    1.4344504e-02    1.4777538e-02    4.5993112e-03    0.0000000e+00    0.0000000e+00    0.0000000e+00    0.0000000e+00
   2.8043627e+01    4.6305799e-01    1.5492801e-01    9.1010673e-02    4.5002708e-02    3.0010514e-02    2.5612746e-02    2.7225734e-02    3.2541872e-02    2.4502525e-02    2.0469765e-02    1.9641712e-02    1.8139276e-02    1.4501916e-02    1.4396592e-02    1.4740120e-02    4.2178444e-03    0.0000000e+00    0.0000000e+00    0.0000000e+00    0.0000000e+00
   2.8147593e+01    4.6228198e-01    1.5559994e-01    9.0671193e-02    4.5161589e-02    3.0078032e-02    2.5668103e-02    2.7646596e-02    3.2641533e-02    2.4470357e-02    2.0483720e-02    1.9754933e-02    1.8064956e-02    1.4650873e-02    1.4274555e-02    1.4741488e-02    3.8101500e-03    0.0000000e+00    0.0000000e+00    0.0000000e+00    0.0000000e+00
   2.8241170e+01    4.6154009e-01    1.5615050e-01    9.0461991e-02    4.5169038e-02    3.0102852e-02    2.5978399e-02    2.7868969e-02    3.2732182e-02    2.4480285e-02    2.0544745e-02    1.9737221e-02    1.8057835e-02    1.4736338e-02    1.4314881e-02    1.4683278e-02    3.4413967e-03    0.0000000e+00    0.0000000e+00    0.0000000e+00    0.0000000e+00
   2.8345201e+01    4.6136968e-01    1.5624632e-01    9.0342936e-02    4.5149623e-02    3.0201221e-02    2.5984547e-02    2.8264281e-02    3.2675044e-02    2.4526235e-02    2.0649089e-02    1.9786893e-02    1.7967019e-02    1.4660941e-02    1.4463551e-02    1.4609089e-02    3.1035348e-03    0.0000000e+00    0.0000000e+00    0.0000000e+00    0.0000000e+00
   2.8423247e+01    4.6113249e-01    1.5662764e-01    8.9922090e-02    4.5152578e-02    3.0316326e-02    2.6020002e-02    2.8499578e-02    3.2875932e-02    2.4365071e-02    2.0793123e-02    1.9786408e-02    1.7942877e-02    1.4676628e-02    1.4428247e-02    1.4615714e-02    2.8452955e-03    0.0000000e+00    0.0000000e+00    0.0000000e+00    0.0000000e+00
   2.8547267e+01    4.5997423e-01    1.5743269e-01    8.9600934e-02    4.5533602e-02    3.0275180e-02    2.6222926e-02    2.8856532e-02    3.2974335e-02    2.4379855e-02    2.0845697e-02    1.9887354e-02    1.7893482e-02    1.4719185e-02    1.4443599e-02    1.4531491e-02    2.4289045e-03    0.0000000e+00    0.0000000e+00    0.0000000e+00    0.0000000e+00
   2.8651406e+01    4.5979414e-01    1.5767645e-01    8.9174729e-02    4.5518373e-02    3.0486360e-02    2.6362267e-02    2.9100651e-02    3.3077164e-02    2.4422208e-02    2.0691130e-02    2.0124669e-02    1.7778799e-02    1.4738490e-02    1.4644206e-02    1.4270785e-02    2.1395825e-03    0.0000000e+00    0.0000000e+00    0.0000000e+00    0.0000000e+00
   2.8703490e+01    4.5933640e-01    1.5815580e-01    8.8978592e-02    4.5481454e-02    3.0556899e-02    2.6421358e-02    2.9371407e-02    3.3011521e-02    2.4432534e-02    2.0760215e-02    2.0125035e-02    1.7757498e-02    1.4760217e-02    1.4688934e-02    1.4254291e-02    1.9078422e-03    0.0000000e+00    0.0000000e+00    0.0000000e+00    0.0000000e+00
   2.8807690e+01    4.5838407e-01    1.5905167e-01    8.8569561e-02    4.5552638e-02    3.0613285e-02    2.6671103e-02    2.9657252e-02    3.3200804e-02    2.4349424e-02    2.0738935e-02    2.0266431e-02    1.7693877e-02    1.4883849e-02    1.4773308e-02    1.3912352e-02    1.6814366e-03    0.0000000e+00    0.0000000e+00    0.0000000e+00    0.0000000e+00
   2.8911935e+01    4.5718464e-01    1.5991184e-01    8.8499757e-02    4.5750259e-02    3.0555417e-02    2.6835046e-02    3.0058537e-02    3.3256947e-02    2.4297097e-02    2.0819900e-02    2.0289021e-02    1.7672048e-02    1.4754930e-02    1.4875090e-02    1.3782227e-02    1.4572452e-03    0.0000000e+00    0.0000000e+00    0.0000000e+00    0.0000000e+00
   2.9016219e+01    4.5638088e-01    1.6072149e-01    8.8224084e-02    4.5766611e-02    3.0708675e-02    2.6868220e-02    3.0274510e-02    3.3421287e-02    2.4348253e-02    2.0679993e-02    2.0567935e-02    1.7515805e-02    1.4808785e-02    1.4991601e-02    1.3628803e-02    1.0930680e-03    0.0000000e+00    0.0000000e+00    0.0000000e+00    0.0000000e+00
   2.9120534e+01    4.5575561e-01    1.6093596e-01    8.8213363e-02    4.5758006e-02    3.0847829e-02    2.7058726e-02    3.0585736e-02    3.3437326e-02    2.4438562e-02    2.0707082e-02    2.0600784e-02    1.7523119e-02    1.4765641e-02    1.5221738e-02    1.3218710e-02    9.3181092e-04    0.0000000e+00    0.0000000e+00    0.0000000e+00    0.0000000e+00
   2.9224886e+01    4.5454338e-01    1.6184143e-01    8.8188212e-02    4.5666317e-02    3.1100484e-02    2.7062385e-02    3.1004199e-02    3.3495869e-02    2.4408770e-02    2.0756030e-02    2.0796472e-02    1.7459699e-02    1.4762674e-02    1.5240984e-02    1.2959251e-02    7.1384330e-04    0.0000000e+00    0.0000000e+00    0.0000000e+00    0.0000000e+00
   2.9329271e+01    4.5398090e-01    1.6246018e-01    8.7832969e-02    4.5723213e-02    3.0997079e-02    2.7290803e-02    3.1450134e-02    3.3440923e-02    2.4427442e-02    2.0910609e-02    2.0720088e-02    1.7427903e-02    1.4795308e-02    1.5282855e-02    1.2651118e-02    6.0846910e-04    0.0000000e+00    0.0000000e+00    0.0000000e+00    0.0000000e+00
   2.9433694e+01    4.5372268e-01    1.6261812e-01    8.7761691e-02    4.5363745e-02    3.1251381e-02    2.7478986e-02    3.1757834e-02    3.3520110e-02    2.4404129e-02    2.1021952e-02    2.0875080e-02    1.7257553e-02    1.4897274e-02    1.5237660e-02    1.2383391e-02    4.4841037e-04    0.0000000e+00    0.0000000e+00    0.0000000e+00    0.0000000e+00
   2.9538164e+01    4.5272454e-01    1.6337556e-01    8.7712337e-02    4.5254273e-02    3.1457785e-02    2.7603371e-02    3.1975211e-02    3.3607340e-02    2.4516269e-02    2.1030402e-02    2.0960907e-02    1.7216670e-02    1.4804401e-02    1.5412753e-02    1.2003933e-02    3.4424710e-04    0.0000000e+00    0.0000000e+00    0.0000000e+00    0.0000000e+00
   2.9642678e+01    4.5198830e-01    1.6398302e-01    8.7309235e-02    4.5525806e-02    3.1389847e-02    2.7846528e-02    3.2321852e-02    3.3613774e-02    2.4408520e-02    2.1135310e-02    2.1068681e-02    1.7145376e-02    1.4947882e-02    1.5385182e-02    1.1660625e-02    2.7006353e-04    0.0000000e+00    0.0000000e+00    0.0000000e+00    0.0000000e+00
   2.9747236e+01    4.5173824e-01    1.6400167e-01    8.7159232e-02    4.5632310e-02    3.1524722e-02    2.7881490e-02    3.2601590e-02    3.3779888e-02    2.4394784e-02    2.1179476e-02    2.1086332e-02    1.7162861e-02    1.4984161e-02    1.5381088e-02    1.1316895e-02    1.7526537e-04    0.0000000e+00    0.0000000e+00    0.0000000e+00    0.0000000e+00
   2.9851835e+01    4.5083702e-01    1.6462641e-01    8.7156913e-02    4.5663816e-02    3.1478799e-02    2.8113421e-02    3.2822557e-02    3.3888992e-02    2.4419663e-02    2.1257841e-02    2.1119408e-02    1.7094391e-02    1.5218806e-02    1.5276594e-02    1.0982082e-02    4.3287289e-05    0.0000000e+00    0.0000000e+00    0.0000000e+00    0.0000000e+00
   2.9904146e+01    4.5058139e-01    1.6493406e-01    8.6847977e-02    4.5777996e-02    3.1436035e-02    2.8202382e-02    3.3043693e-02    3.3942836e-02    2.4372311e-02    2.1281505e-02    2.1215150e-02    1.7010240e-02    1.5202055e-02    1.5393292e-02    1.0715875e-02    4.3193432e-05    0.0000000e+00    0.0000000e+00    0.0000000e+00    0.0000000e+00
   3.0008800e+01    4.4962786e-01    1.6517438e-01    8.7270786e-02    4.5485486e-02    3.1869624e-02    2.8236225e-02    3.3179167e-02    3.4205902e-02    2.4341232e-02    2.1380841e-02    2.1233118e-02    1.6966736e-02    1.5420998e-02    1.5298391e-02    1.0294903e-02    1.4344538e-05    0.0000000e+00    0.0000000e+00    0.0000000e+00    0.0000000e+00
   3.0113484e+01    4.4863438e-01    1.6606259e-01    8.6788314e-02    4.5728040e-02    3.2022675e-02    2.8338828e-02    3.3385411e-02    3.4340811e-02    2.4350466e-02    2.1576216e-02    2.1123819e-02    1.7068436e-02    1.5401721e-02    1.5494314e-02    9.6839681e-03    0.0000000e+00    0.0000000e+00    0.0000000e+00    0.0000000e+00    0.0000000e+00
   3.0218216e+01    4.4776144e-01    1.6674292e-01    8.6518482e-02    4.5990367e-02    3.2019507e-02    2.8418337e-02    3.3673875e-02    3.4502033e-02    2.4433516e-02    2.1477183e-02    2.1215417e-02    1.6955381e-02    1.5602453e-02    1.5495305e-02    9.1937884e-03    0.0000000e+00    0.0000000e+00    0.0000000e+00    0.0000000e+00    0.0000000e+00
   3.0322993e+01    4.4716182e-01    1.6728429e-01    8.6214860e-02    4.5902075e-02    3.2047017e-02    2.8805345e-02    3.3807540e-02    3.4556337e-02    2.4611031e-02    2.1509981e-02    2.1217616e-02    1.6994705e-02    1.5655035e-02    1.5697479e-02    8.5348671e-03    0.0000000e+00    0.0000000e+00    0.0000000e+00    0.0000000e+00    0.0000000e+00
   3.0427812e+01    4.4594632e-01    1.6820375e-01    8.6261493e-02    4.5817359e-02    3.2124167e-02    2.9099984e-02    3.4042958e-02    3.4536560e-02    2.4691512e-02    2.1381424e-02    2.1391486e-02    1.7020236e-02    1.5635970e-02    1.5746989e-02    8.0997875e-03    0.0000000e+00    0.0000000e+00    0.0000000e+00    0.0000000e+00    0.0000000e+00
   3.0532660e+01    4.4518872e-01    1.6870608e-01    8.6055481e-02    4.5980151e-02    3.2145544e-02    2.9180190e-02    3.4477220e-02    3.4564875e-02    2.4738837e-02    2.1448945e-02    2.1355512e-02    1.7132834e-02    1.5548749e-02    1.5904613e-02    7.5722497e-03    0.0000000e+00    0.0000000e+00    0.0000000e+00    0.0000000e+00    0.0000000e+00
   3.0637558e+01    4.4450550e-01    1.6903524e-01    8.5936265e-02    4.6135890e-02    3.2355702e-02    2.9144053e-02    3.4832289e-02    3.4642037e-02    2.4736927e-02    2.1602363e-02    2.1336064e-02    1.7090849e-02    1.5611942e-02    1.6005139e-02    7.0297417e-03    0.0000000e+00    0.0000000e+00    0.0000000e+00    0.0000000e+00    0.0000000e+00
   3.0742498e+01    4.4350720e-01    1.6949878e-01    8.6014593e-02    4.6157441e-02    3.2623116e-02    2.9271173e-02    3.5097337e-02    3.4734461e-02    2.4710593e-02    2.1669696e-02    2.1391607e-02    1.7178020e-02    1.5509692e-02    1.5937842e-02    6.6984428e-03    0.0000000e+00    0.0000000e+00    0.0000000e+00    0.0000000e+00    0.0000000e+00
   3.0847476e+01    4.4322049e-01    1.6955634e-01    8.5892360e-02    4.6169203e-02    3.2827177e-02    2.9407400e-02    3.5263674e-02    3.4843504e-02    2.4758393e-02    2.1693009e-02    2.1494935e-02    1.7087677e-02    1.5639363e-02    1.5871429e-02    6.2750456e-03    0.0000000e+00    0.0000000e+00    0.0000000e+00    0.0000000e+00    0.0000000e+00
   3.0952505e+01    4.4286788e-01    1.6969314e-01    8.5624421e-02    4.6136738e-02    3.3214963e-02    2.9326909e-02    3.5684503e-02    3.5044795e-02    2.4600338e-02    2.1786531e-02    2.1467496e-02    1.7131716e-02    1.5591139e-02    1.6103723e-02    5.7257143e-03    0.0000000e+00    0.0000000e+00    0.0000000e+00    0.0000000e+00    0.0000000e+00
   3.1005029e+01    4.4233692e-01    1.6999899e-01    8.5677540e-02    4.6125283e-02    3.3331434e-02    2.9245664e-02    3.5877869e-02    3.5139913e-02    2.4598530e-02    2.1865196e-02    2.1397446e-02    1.7205701e-02    1.5581084e-02    1.6140679e-02    5.4777524e-03    0.0000000e+00    0.0000000e+00    0.0000000e+00    0.0000000e+00    0.0000000e+00
   3.1110105e+01    4.4148028e-01    1.7076799e-01    8.5320545e-02    4.6179544e-02    3.3577434e-02    2.9432215e-02    3.6009764e-02    3.5291033e-02    2.4501764e-02    2.2001502e-02    2.1486071e-02    1.7139489e-02    1.5731933e-02    1.6031131e-02    5.0493102e-03    0.0000000e+00    0.0000000e+00    0.0000000e+00    0.0000000e+00    0.0000000e+00
   3.1215223e+01    4.4097937e-01    1.7100862e-01    8.5133061e-02    4.6225373e-02    3.3794410e-02    2.9513946e-02    3.6388861e-02    3.5311094e-02    2.4565004e-02    2.2016144e-02    2.1582228e-02    1.6972638e-02    1.5877551e-02    1.6067520e-02    4.5641822e-03    0.0000000e+00    0.0000000e+00    0.0000000e+00    0.0000000e+00    0.0000000e+00
   3.1320380e+01    4.4039634e-01    1.7122258e-01    8.5064540e-02    4.6431041e-02    3.3897024e-02    2.9578941e-02    3.6585386e-02    3.5423712e-02    2.4640097e-02    2.2153375e-02    2.1616899e-02    1.6902152e-02    1.5889669e-02    1.6219832e-02    3.9784151e-03    0.0000000e+00    0.0000000e+00    0.0000000e+00    0.0000000e+00    0.0000000e+00
   3.1425577e+01    4.3936257e-01    1.7196302e-01    8.4912004e-02    4.6664665e-02    3.3781418e-02    2.9970154e-02    3.6778102e-02    3.5410449e-02    2.4790099e-02    2.2137115e-02    2.1607561e-02    1.7017720e-02    1.5888034e-02    1.6146011e-02    3.5710741e-03    0.0000000e+00    0.0000000e+00    0.0000000e+00    0.0000000e+00    0.0000000e+00
   3.1530826e+01    4.3850527e-01    1.7206665e-01    8.5146007e-02    4.6859120e-02    3.3878486e-02    3.0084069e-02    3.6976847e-02    3.5497935e-02    2.4879420e-02    2.2229658e-02    2.1682662e-02    1.6915464e-02    1.6039690e-02    1.6025972e-02    3.2127464e-03    0.0000000e+00    0.0000000e+00    0.0000000e+00    0.0000000e+00    0.0000000e+00
   3.1636127e+01    4.3781757e-01    1.7234952e-01    8.5477753e-02    4.6596229e-02    3.3991467e-02    3.0174754e-02    3.7285651e-02    3.5591162e-02    2.4920100e-02    2.2292091e-02    2.1674584e-02    1.7047686e-02    1.6131913e-02    1.5798848e-02    2.8506748e-03    0.0000000e+00    0.0000000e+00    0.0000000e+00    0.0000000e+00    0.0000000e+00
   3.1741483e+01    4.3736160e-01    1.7227965e-01    8.5440359e-02    4.6824935e-02    3.3818660e-02    3.0653185e-02    3.7452170e-02    3.5692702e-02    2.5014573e-02    2.2314039e-02    2.1758481e-02    1.6983174e-02    1.6280096e-02    1.5576364e-02    2.5500113e-03    0.0000000e+00    0.0000000e+00    0.0000000e+00    0.0000000e+00    0.0000000e+00
   3.1846907e+01    4.3656577e-01    1.7277291e-01    8.5555406e-02    4.6665336e-02    3.4055395e-02    3.0584586e-02    3.7791711e-02    3.5780385e-02    2.5039593e-02    2.2430406e-02    2.1762453e-02    1.6947058e-02    1.6441027e-02    1.5320715e-02    2.2872471e-03    0.0000000e+00    0.0000000e+00    0.0000000e+00    0.0000000e+00    0.0000000e+00
   3.1952370e+01    4.3605883e-01    1.7276454e-01    8.5533382e-02    4.6819333e-02    3.4371960e-02    3.0574266e-02    3.8026921e-02    3.5838113e-02    2.5126997e-02    2.2461597e-02    2.1886485e-02    1.6933351e-02    1.6509563e-02    1.5047421e-02    2.0472383e-03    0.0000000e+00    0.0000000e+00    0.0000000e+00    0.0000000e+00    0.0000000e+00
   3.2005127e+01    4.3566167e-01    1.7313089e-01    8.5288678e-02    4.6782757e-02    3.4740711e-02    3.0508857e-02    3.8080657e-02    3.6096449e-02    2.4954013e-02    2.2476502e-02    2.1974133e-02    1.6810672e-02    1.6623258e-02    1.4986979e-02    1.8837711e-03    0.0000000e+00    0.0000000e+00    0.0000000e+00    0.0000000e+00    0.0000000e+00
   3.2110669e+01    4.3506454e-01    1.7352051e-01    8.5156239e-02    4.6927053e-02    3.4668754e-02    3.0731840e-02    3.8373342e-02    3.6018900e-02    2.5038514e-02    2.2697052e-02    2.1954386e-02    1.6797049e-02    1.6618988e-02    1.4813792e-02    1.6190396e-03    0.0000000e+00    0.0000000e+00    0.0000000e+00    0.0000000e+00    0.0000000e+00
   3.2216213e+01    4.3492528e-01    1.7325627e-01    8.5160613e-02    4.6843368e-02    3.4951405e-02    3.0795301e-02    3.8757584e-02    3.6026868e-02    2.5068201e-02    2.2783615e-02    2.1887429e-02    1.6935399e-02    1.6647112e-02    1.4579886e-02    1.3816717e-03    0.0000000e+00    0.0000000e+00    0.0000000e+00    0.0000000e+00    0.0000000e+00
   3.2321769e+01    4.3416597e-01    1.7398753e-01    8.4695222e-02    4.6989510e-02    3.5143446e-02    3.0974726e-02    3.9005016e-02    3.5985781e-02    2.5093343e-02    2.2846308e-02    2.1845567e-02    1.7109996e-02    1.6716713e-02    1.4235380e-02    1.2054891e-03    0.0000000e+00    0.0000000e+00    0.0000000e+00    0.0000000e+00    0.0000000e+00
   3.2427373e+01    4.3351094e-01    1.7428600e-01    8.4666021e-02    4.7055631e-02    3.5275511e-02    3.1021158e-02    3.9381929e-02    3.6010363e-02    2.5208906e-02    2.2846960e-02    2.1896004e-02    1.7077946e-02    1.6707153e-02    1.3967746e-02    1.0877292e-03    0.0000000e+00    0.0000000e+00    0.0000000e+00    0.0000000e+00    0.0000000e+00
   3.2533032e+01    4.3271612e-01    1.7481262e-01    8.4506080e-02    4.7032304e-02    3.5637557e-02    3.1010913e-02    3.9587496e-02    3.6104980e-02    2.5340666e-02    2.2864969e-02    2.1957842e-02    1.7024917e-02    1.6819169e-02    1.3698613e-02    8.8574786e-04    0.0000000e+00    0.0000000e+00    0.0000000e+00    0.0000000e+00    0.0000000e+00
   3.2638688e+01    4.3190743e-01    1.7539520e-01    8.4513173e-02    4.6922942e-02    3.5664716e-02    3.1248624e-02    4.0013878e-02    3.5991888e-02    2.5316093e-02    2.3064286e-02    2.1859920e-02    1.7062712e-02    1.6895427e-02    1.3381568e-02    7.6215033e-04    0.0000000e+00    0.0000000e+00    0.0000000e+00    0.0000000e+00    0.0000000e+00
   3.2744352e+01    4.3106520e-01    1.7597412e-01    8.4423223e-02    4.7018286e-02    3.5578953e-02    3.1638146e-02    4.0043154e-02    3.6073306e-02    2.5498812e-02    2.3063296e-02    2.1911753e-02    1.7172520e-02    1.6976925e-02    1.2936368e-02    6.2593136e-04    0.0000000e+00    0.0000000e+00    0.0000000e+00    0.0000000e+00    0.0000000e+00
   3.2849050e+01    4.3035321e-01    1.7625168e-01    8.4337942e-02    4.7137888e-02    3.5746340e-02    3.1833297e-02    4.0278932e-02    3.6294827e-02    2.5356105e-02    2.3102757e-02    2.1980421e-02    1.7218469e-02    1.6959365e-02    1.2647118e-02    5.0165305e-04    0.0000000e+00    0.0000000e+00    0.0000000e+00    0.0000000e+00    0.0000000e+00
   3.2901932e+01    4.2996129e-01    1.7655513e-01    8.4334998e-02    4.7248916e-02    3.5564347e-02    3.1932355e-02    4.0409976e-02    3.6290722e-02    2.5454893e-02    2.3182172e-02    2.1877479e-02    1.7511811e-02    1.6812612e-02    1.2424963e-02    4.3833241e-04    0.0000000e+00    0.0000000e+00    0.0000000e+00    0.0000000e+00    0.0000000e+00
   3.3007723e+01    4.2921502e-01    1.7691460e-01    8.4310946e-02    4.7301083e-02    3.5741599e-02    3.2062486e-02    4.0697198e-02    3.6264105e-02    2.5536771e-02    2.3281627e-02    2.1889929e-02    1.7593941e-02    1.6827869e-02    1.2043524e-02    3.1930217e-04    0.0000000e+00    0.0000000e+00    0.0000000e+00    0.0000000e+00    0.0000000e+00
   3.3113535e+01    4.2873282e-01    1.7691500e-01    8.4531757e-02    4.7025430e-02    3.6182557e-02    3.2073315e-02    4.1086382e-02    3.6150336e-02    2.5712901e-02    2.3317331e-02    2.1930100e-02    1.7513668e-02    1.6915483e-02    1.1711660e-02    2.0126392e-04    0.0000000e+00    0.0000000e+00    0.0000000e+00    0.0000000e+00    0.0000000e+00
   3.3219372e+01    4.2839102e-01    1.7689946e-01    8.4588574e-02    4.6956263e-02    3.6336104e-02    3.2427154e-02    4.1067295e-02    3.6374411e-02    2.5781393e-02    2.3341107e-02    2.1916967e-02    1.7430064e-02    1.7035312e-02    1.1317039e-02    1.3783348e-04    0.0000000e+00    0.0000000e+00    0.0000000e+00    0.0000000e+00    0.0000000e+00
   3.3325243e+01    4.2809001e-01    1.7707754e-01    8.4195910e-02    4.7092217e-02    3.6490547e-02    3.2473156e-02    4.1359076e-02    3.6611162e-02    2.5784075e-02    2.3429231e-02    2.1815728e-02    1.7618741e-02    1.6971878e-02    1.0903366e-02    8.7365902e-05    0.0000000e+00    0.0000000e+00    0.0000000e+00    0.0000000e+00    0.0000000e+00
   3.3431186e+01    4.2772206e-01    1.7702794e-01    8.4148655e-02    4.7093997e-02    3.6798295e-02    3.2653023e-02    4.1382781e-02    3.6790105e-02    2.5893006e-02    2.3426954e-02    2.1976702e-02    1.7558469e-02    1.7089563e-02    1.0401157e-02    3.7291652e-05    0.0000000e+00    0.0000000e+00    0.0000000e+00    0.0000000e+00    0.0000000e+00
   3.3537173e+01    4.2701902e-01    1.7762428e-01    8.3872476e-02    4.7151817e-02    3.6950533e-02    3.2723031e-02    4.1646816e-02    3.6822066e-02    2.6013410e-02    2.3625777e-02    2.1833140e-02    1.7606779e-02    1.7237092e-02    9.8737678e-03    0.0000000e+00    0.0000000e+00    0.0000000e+00    0.0000000e+00    0.0000000e+00    0.0000000e+00
   3.3643181e+01    4.2690337e-01    1.7770389e-01    8.3489548e-02    4.6941928e-02    3.7270906e-02    3.2842028e-02    4.1976800e-02    3.6943249e-02    2.6045418e-02    2.3725048e-02    2.1845516e-02    1.7683733e-02    1.7176774e-02    9.4517915e-03    0.0000000e+00    0.0000000e+00    0.0000000e+00    0.0000000e+00    0.0000000e+00    0.0000000e+00
   3.3749235e+01    4.2632369e-01    1.7818081e-01    8.3339360e-02    4.6984411e-02    3.7325167e-02    3.2896801e-02    4.2176903e-02    3.7065941e-02    2.6126618e-02    2.3846495e-02    2.1857341e-02    1.7608668e-02    1.7262296e-02    9.0055069e-03    0.0000000e+00    0.0000000e+00    0.0000000e+00    0.0000000e+00    0.0000000e+00    0.0000000e+00
   3.3802271e+01    4.2609795e-01    1.7835020e-01    8.3236344e-02    4.6916621e-02    3.7408380e-02    3.2949614e-02    4.2264971e-02    3.7204166e-02    2.6184182e-02    2.3818372e-02    2.1923253e-02    1.7555704e-02    1.7409256e-02    8.6809840e-03    0.0000000e+00    0.0000000e+00    0.0000000e+00    0.0000000e+00    0.0000000e+00    0.0000000e+00
   3.3908373e+01    4.2550785e-01    1.7840137e-01    8.3528764e-02    4.6671690e-02    3.7622943e-02    3.3332818e-02    4.2415168e-02    3.6957916e-02    2.6520465e-02    2.3842640e-02    2.1984024e-02    1.7534434e-02    1.7495870e-02    8.1840395e-03    0.0000000e+00    0.0000000e+00    0.0000000e+00    0.0000000e+00    0.0000000e+00    0.0000000e+00
   3.4014535e+01    4.2479852e-01    1.7858518e-01    8.3600274e-02    4.6968311e-02    3.7715709e-02    3.3412392e-02    4.2444148e-02    3.7124759e-02    2.6663548e-02    2.3859289e-02    2.2093830e-02    1.7402043e-02    1.7545013e-02    7.7869836e-03    0.0000000e+00    0.0000000e+00    0.0000000e+00    0.0000000e+00    0.0000000e+00    0.0000000e+00
   3.4120751e+01    4.2389411e-01    1.7925749e-01    8.3410535e-02    4.7032505e-02    3.7854872e-02    3.3693598e-02    4.2567795e-02    3.7261638e-02    2.6618623e-02    2.3914083e-02    2.2071671e-02    1.7557331e-02    1.7684314e-02    7.1814306e-03    0.0000000e+00    0.0000000e+00    0.0000000e+00    0.0000000e+00    0.0000000e+00    0.0000000e+00
   3.4227008e+01    4.2333401e-01    1.7948520e-01    8.3396043e-02    4.6982215e-02    3.7919765e-02    3.3979373e-02    4.2873432e-02    3.7233841e-02    2.6673288e-02    2.4024204e-02    2.2114709e-02    1.7520851e-02    1.7753571e-02    6.7095018e-03    0.0000000e+00    0.0000000e+00    0.0000000e+00    0.0000000e+00    0.0000000e+00    0.0000000e+00
   3.4333363e+01    4.2281450e-01    1.7958310e-01    8.3380815e-02    4.7146456e-02    3.8079929e-02    3.4040409e-02    4.3142263e-02    3.7319199e-02    2.6776709e-02    2.4010345e-02    2.2225235e-02    1.7546490e-02    1.7817085e-02    6.1174574e-03    0.0000000e+00    0.0000000e+00    0.0000000e+00    0.0000000e+00    0.0000000e+00    0.0000000e+00
   3.4439737e+01    4.2234756e-01    1.7986737e-01    8.3252286e-02    4.6981382e-02    3.8475663e-02    3.4110312e-02    4.3406451e-02    3.7309941e-02    2.6866181e-02    2.4081473e-02    2.2122407e-02    1.7721268e-02    1.7881221e-02    5.5764834e-03    0.0000000e+00    0.0000000e+00    0.0000000e+00    0.0000000e+00    0.0000000e+00    0.0000000e+00
   3.4546197e+01    4.2217881e-01    1.7969598e-01    8.2953352e-02    4.7411100e-02    3.8259671e-02    3.4469684e-02    4.3624281e-02    3.7576709e-02    2.6808148e-02    2.4120506e-02    2.2081388e-02    1.7858154e-02    1.7840193e-02    5.1220231e-03    0.0000000e+00    0.0000000e+00    0.0000000e+00    0.0000000e+00    0.0000000e+00    0.0000000e+00
   3.4652695e+01    4.2166776e-01    1.7994389e-01    8.2948850e-02    4.7276868e-02    3.8548693e-02    3.4621152e-02    4.3842077e-02    3.7735300e-02    2.6664729e-02    2.4173098e-02    2.2145501e-02    1.7921708e-02    1.7719865e-02    4.7905051e-03    0.0000000e+00    0.0000000e+00    0.0000000e+00    0.0000000e+00    0.0000000e+00    0.0000000e+00
   3.4705789e+01    4.2160433e-01    1.7994749e-01    8.2784639e-02    4.7144085e-02    3.8863902e-02    3.4646887e-02    4.3947182e-02    3.7760723e-02    2.6765553e-02    2.4145899e-02    2.2171435e-02    1.7902241e-02    1.7729682e-02    4.5859457e-03    0.0000000e+00    0.0000000e+00    0.0000000e+00    0.0000000e+00    0.0000000e+00    0.0000000e+00
   3.4807422e+01    4.2170715e-01    1.7966735e-01    8.2733804e-02    4.7170064e-02    3.8819356e-02    3.4866672e-02    4.4113952e-02    3.7759254e-02    2.6889045e-02    2.4273341e-02    2.2180238e-02    1.8032892e-02    1.7443375e-02    4.3435043e-03    0.0000000e+00    0.0000000e+00    0.0000000e+00    0.0000000e+00    0.0000000e+00    0.0000000e+00
   3.4914023e+01    4.2136244e-01    1.7967982e-01    8.2778634e-02    4.7149813e-02    3.8992545e-02    3.5089142e-02    4.4212326e-02    3.7713661e-02    2.6994812e-02    2.4490072e-02    2.2107119e-02    1.8254536e-02    1.7330568e-02    3.8445065e-03    0.0000000e+00    0.0000000e+00    0.0000000e+00    0.0000000e+00    0.0000000e+00    0.0000000e+00
   3.5020693e+01    4.2081577e-01    1.8008031e-01    8.2786395e-02    4.7037497e-02    3.8928580e-02    3.5364842e-02    4.4373271e-02    3.7763297e-02    2.7067143e-02    2.4602069e-02    2.2194253e-02    1.8246585e-02    1.7167576e-02    3.5724127e-03    0.0000000e+00    0.0000000e+00    0.0000000e+00    0.0000000e+00    0.0000000e+00    0.0000000e+00
   3.5127405e+01    4.2058572e-01    1.8006872e-01    8.2866820e-02    4.6909247e-02    3.9046040e-02    3.5523554e-02    4.4588773e-02    3.7871190e-02    2.7087683e-02    2.4607947e-02    2.2218978e-02    1.8541389e-02    1.6867381e-02    3.2165604e-03    0.0000000e+00    0.0000000e+00    0.0000000e+00    0.0000000e+00    0.0000000e+00    0.0000000e+00
   3.5234151e+01    4.1995925e-01    1.8063034e-01    8.2560904e-02    4.6927553e-02    3.9177177e-02    3.5588717e-02    4.4991688e-02    3.7821110e-02    2.7301512e-02    2.4537217e-02    2.2289079e-02    1.8628030e-02    1.6640229e-02    2.9471948e-03    0.0000000e+00    0.0000000e+00    0.0000000e+00    0.0000000e+00    0.0000000e+00    0.0000000e+00
   3.5340919e+01    4.1973596e-01    1.8030449e-01    8.2608625e-02    4.7152501e-02    3.9351174e-02    3.5703215e-02    4.5141740e-02    3.7964732e-02    2.7300949e-02    2.4696532e-02    2.2338489e-02    1.8625416e-02    1.6455438e-02    2.6207395e-03    0.0000000e+00    0.0000000e+00    0.0000000e+00    0.0000000e+00    0.0000000e+00    0.0000000e+00
   3.5447714e+01    4.1878626e-01    1.8106982e-01    8.2412754e-02    4.7155126e-02    3.9421537e-02    3.5971259e-02    4.5524273e-02    3.7949824e-02    2.7289816e-02    2.4794691e-02    2.2317107e-02    1.8620366e-02    1.6352088e-02    2.3350774e-03    0.0000000e+00    0.0000000e+00    0.0000000e+00    0.0000000e+00    0.0000000e+00    0.0000000e+00
   3.5501123e+01    4.1805172e-01    1.8166513e-01    8.2425913e-02    4.7132510e-02    3.9455048e-02    3.6133167e-02    4.5628958e-02    3.7938429e-02    2.7311142e-02    2.4854605e-02    2.2303078e-02    1.8621219e-02    1.6307476e-02    2.1715992e-03    0.0000000e+00    0.0000000e+00    0.0000000e+00    0.0000000e+00    0.0000000e+00    0.0000000e+00
   3.5607967e+01    4.1781596e-01    1.8174297e-01    8.2049241e-02    4.7193677e-02    3.9810669e-02    3.6411504e-02    4.5771014e-02    3.7934808e-02    2.7388089e-02    2.4887962e-02    2.2313642e-02    1.8653071e-02    1.6031223e-02    1.9961679e-03    0.0000000e+00    0.0000000e+00    0.0000000e+00    0.0000000e+00    0.0000000e+00    0.0000000e+00
   3.5714853e+01    4.1738684e-01    1.8203712e-01    8.1733990e-02    4.7366086e-02    3.9584761e-02    3.6851712e-02    4.5942292e-02    3.7990762e-02    2.7495074e-02    2.4997502e-02    2.2327601e-02    1.8775305e-02    1.5749471e-02    1.7614884e-03    0.0000000e+00    0.0000000e+00    0.0000000e+00    0.0000000e+00    0.0000000e+00    0.0000000e+00
   3.5821767e+01    4.1748782e-01    1.8160502e-01    8.1756042e-02    4.7323341e-02    3.9790550e-02    3.6917298e-02    4.6393360e-02    3.7752063e-02    2.7749036e-02    2.5057911e-02    2.2212183e-02    1.8868658e-02    1.5524318e-02    1.5624054e-03    0.0000000e+00    0.0000000e+00    0.0000000e+00    0.0000000e+00    0.0000000e+00    0.0000000e+00
   3.5928687e+01    4.1721774e-01    1.8156478e-01    8.1861460e-02    4.7130823e-02    3.9880432e-02    3.7020547e-02    4.6935264e-02    3.7606023e-02    2.7899739e-02    2.5129197e-02    2.2313948e-02    1.8663134e-02    1.5367272e-02    1.4096395e-03    0.0000000e+00    0.0000000e+00    0.0000000e+00    0.0000000e+00    0.0000000e+00    0.0000000e+00
   3.6035630e+01    4.1676694e-01    1.8170265e-01    8.1724702e-02    4.7092998e-02    4.0184239e-02    3.7010482e-02    4.7272248e-02    3.7582559e-02    2.8081440e-02    2.5228514e-02    2.2385233e-02    1.8546640e-02    1.5166123e-02    1.2552336e-03    0.0000000e+00    0.0000000e+00    0.0000000e+00    0.0000000e+00    0.0000000e+00    0.0000000e+00
   3.6142633e+01    4.1622333e-01    1.8215639e-01    8.1714317e-02    4.6913021e-02    4.0348242e-02    3.7182280e-02    4.7319604e-02    3.7730666e-02    2.8111395e-02    2.5316771e-02    2.2436356e-02    1.8655358e-02    1.4796855e-02    1.0954095e-03    0.0000000e+00    0.0000000e+00    0.0000000e+00    0.0000000e+00    0.0000000e+00    0.0000000e+00
   3.6249690e+01    4.1552728e-01    1.8300456e-01    8.0978436e-02    4.7325622e-02    4.0223420e-02    3.7555404e-02    4.7458381e-02    3.7879724e-02    2.7985296e-02    2.5474569e-02    2.2503097e-02    1.8692884e-02    1.4446039e-02    9.4529070e-04    0.0000000e+00    0.0000000e+00    0.0000000e+00    0.0000000e+00    0.0000000e+00    0.0000000e+00
   3.6303230e+01    4.1555130e-01    1.8298029e-01    8.0569957e-02    4.7652906e-02    4.0206430e-02    3.7746797e-02    4.7517122e-02    3.7800295e-02    2.8090244e-02    2.5494448e-02    2.2595474e-02    1.8634800e-02    1.4272743e-02    8.8718998e-04    0.0000000e+00    0.0000000e+00    0.0000000e+00    0.0000000e+00    0.0000000e+00    0.0000000e+00
   3.6409876e+01    4.1497941e-01    1.8319702e-01    8.0623739e-02    4.7676588e-02    4.0213597e-02    3.8144388e-02    4.7344815e-02    3.8011678e-02    2.8253459e-02    2.5626342e-02    2.2503042e-02    1.8767439e-02    1.3878622e-02    7.7985820e-04    0.0000000e+00    0.0000000e+00    0.0000000e+00    0.0000000e+00    0.0000000e+00    0.0000000e+00
   3.6516604e+01    4.1483612e-01    1.8292054e-01    8.0773080e-02    4.7669094e-02    4.0363383e-02    3.8062593e-02    4.7700971e-02    3.8000669e-02    2.8438910e-02    2.5740699e-02    2.2542768e-02    1.8827029e-02    1.3501733e-02    6.2241329e-04    0.0000000e+00    0.0000000e+00    0.0000000e+00    0.0000000e+00    0.0000000e+00    0.0000000e+00
   3.6622449e+01    4.1460381e-01    1.8302249e-01    8.0315762e-02    4.7886156e-02    4.0516556e-02    3.8538737e-02    4.7509779e-02    3.8250384e-02    2.8479704e-02    2.5782717e-02    2.2516554e-02    1.8985414e-02    1.3112836e-02    4.7910095e-04    0.0000000e+00    0.0000000e+00    0.0000000e+00    0.0000000e+00    0.0000000e+00    0.0000000e+00
   3.6726827e+01    4.1469938e-01    1.8256535e-01    8.0236788e-02    4.8136469e-02    4.0467895e-02    3.8572949e-02    4.7884754e-02    3.8323092e-02    2.8589431e-02    2.5844033e-02    2.2636269e-02    1.8958860e-02    1.2695329e-02    3.8940083e-04    0.0000000e+00    0.0000000e+00    0.0000000e+00    0.0000000e+00    0.0000000e+00    0.0000000e+00
   3.6833675e+01    4.1420046e-01    1.8260757e-01    8.0400191e-02    4.8045465e-02    4.0634837e-02    3.8682604e-02    4.8175378e-02    3.8560984e-02    2.8416212e-02    2.6006932e-02    2.2615377e-02    1.9172440e-02    1.2198118e-02    2.8343989e-04    0.0000000e+00    0.0000000e+00    0.0000000e+00    0.0000000e+00    0.0000000e+00    0.0000000e+00
   3.6940565e+01    4.1391479e-01    1.8273804e-01    8.0384739e-02    4.7963543e-02    4.0587025e-02    3.9125989e-02    4.8214767e-02    3.8577988e-02    2.8503236e-02    2.6162228e-02    2.2570213e-02    1.9379914e-02    1.1681008e-02    1.9651824e-04    0.0000000e+00    0.0000000e+00    0.0000000e+00    0.0000000e+00    0.0000000e+00    0.0000000e+00
   3.7047457e+01    4.1346835e-01    1.8300286e-01    8.0254551e-02    4.7809009e-02    4.0927803e-02    3.9114278e-02    4.8526433e-02    3.8702941e-02    2.8596208e-02    2.6080274e-02    2.2626173e-02    1.9399355e-02    1.1331222e-02    1.6054072e-04    0.0000000e+00    0.0000000e+00    0.0000000e+00    0.0000000e+00    0.0000000e+00    0.0000000e+00
   3.7100913e+01    4.1346177e-01    1.8294723e-01    8.0135033e-02    4.7665866e-02    4.1143777e-02    3.9162649e-02    4.8753911e-02    3.8636945e-02    2.8724621e-02    2.6097164e-02    2.2564447e-02    1.9405020e-02    1.1173402e-02    1.2817399e-04    0.0000000e+00    0.0000000e+00    0.0000000e+00    0.0000000e+00    0.0000000e+00    0.0000000e+00
   3.7207842e+01    4.1313284e-01    1.8269425e-01    8.0437084e-02    4.7850135e-02    4.0997857e-02    3.9478952e-02    4.8921207e-02    3.8640211e-02    2.8780267e-02    2.6237600e-02    2.2543770e-02    1.9468219e-02    1.0775028e-02    4.2575654e-05    0.0000000e+00    0.0000000e+00    0.0000000e+00    0.0000000e+00    0.0000000e+00    0.0000000e+00
   3.7314795e+01    4.1304935e-01    1.8266040e-01    8.0060079e-02    4.8005722e-02    4.1064733e-02    3.9817001e-02    4.8959917e-02    3.8711257e-02    2.8929792e-02    2.6397858e-02    2.2407710e-02    1.9494974e-02    1.0441204e-02    0.0000000e+00    0.0000000e+00    0.0000000e+00    0.0000000e+00    0.0000000e+00    0.0000000e+00    0.0000000e+00
   3.7421774e+01    4.1231294e-01    1.8308349e-01    8.0104177e-02    4.8038252e-02    4.1397197e-02    3.9761927e-02    4.9130679e-02    3.8650466e-02    2.9098376e-02    2.6517988e-02    2.2384841e-02    1.9578387e-02    9.9412774e-03    0.0000000e+00    0.0000000e+00    0.0000000e+00    0.0000000e+00    0.0000000e+00    0.0000000e+00    0.0000000e+00
   3.7528753e+01    4.1197615e-01    1.8332010e-01    7.9805423e-02    4.8253344e-02    4.1251172e-02    4.0048715e-02    4.9191277e-02    3.8910198e-02    2.9270397e-02    2.6453488e-02    2.2319521e-02    1.9785863e-02    9.4143550e-03    0.0000000e+00    0.0000000e+00    0.0000000e+00    0.0000000e+00    0.0000000e+00    0.0000000e+00    0.0000000e+00
   3.7635752e+01    4.1175691e-01    1.8351158e-01    7.9588082e-02    4.7921378e-02    4.1564583e-02    4.0268724e-02    4.9634306e-02    3.8789504e-02    2.9260179e-02    2.6604632e-02    2.2202089e-02    1.9956684e-02    8.9413436e-03    0.0000000e+00    0.0000000e+00    0.0000000e+00    0.0000000e+00    0.0000000e+00    0.0000000e+00    0.0000000e+00
   3.7742769e+01    4.1112866e-01    1.8386505e-01    7.9453997e-02    4.7990614e-02    4.1681757e-02    4.0485333e-02    4.9862812e-02    3.8751563e-02    2.9359841e-02    2.6694633e-02    2.2185511e-02    2.0134560e-02    8.4056741e-03    0.0000000e+00    0.0000000e+00    0.0000000e+00    0.0000000e+00    0.0000000e+00    0.0000000e+00    0.0000000e+00
   3.7849815e+01    4.1097211e-01    1.8395186e-01    7.9224121e-02    4.7959396e-02    4.1747595e-02    4.0821643e-02    4.9991522e-02    3.8742910e-02    2.9502800e-02    2.6701528e-02    2.2165967e-02    2.0364900e-02    7.8536479e-03    0.0000000e+00    0.0000000e+00    0.0000000e+00    0.0000000e+00    0.0000000e+00    0.0000000e+00    0.0000000e+00
   3.7903394e+01    4.1056776e-01    1.8405813e-01    7.9467562e-02    4.7883248e-02    4.1757838e-02    4.0777262e-02    5.0269671e-02    3.8628177e-02    2.9645596e-02    2.6808127e-02    2.2153349e-02    2.0391692e-02    7.5915835e-03    0.0000000e+00    0.0000000e+00    0.0000000e+00    0.0000000e+00    0.0000000e+00    0.0000000e+00    0.0000000e+00
   3.8010507e+01    4.1048567e-01    1.8371978e-01    7.9688512e-02    4.7694067e-02    4.1963967e-02    4.0902829e-02    5.0445951e-02    3.8604523e-02    2.9793866e-02    2.6991336e-02    2.2046531e-02    2.0585351e-02    7.0776150e-03    0.0000000e+00    0.0000000e+00    0.0000000e+00    0.0000000e+00    0.0000000e+00    0.0000000e+00    0.0000000e+00
   3.8117666e+01    4.1026486e-01    1.8361463e-01    7.9690131e-02    4.7829751e-02    4.2118889e-02    4.1066493e-02    5.0322746e-02    3.8928498e-02    2.9735852e-02    2.7068633e-02    2.2206374e-02    2.0533941e-02    6.6192030e-03    0.0000000e+00    0.0000000e+00    0.0000000e+00    0.0000000e+00    0.0000000e+00    0.0000000e+00    0.0000000e+00
   3.8224850e+01    4.1009603e-01    1.8369789e-01    7.9460612e-02    4.7815098e-02    4.2241032e-02    4.1219559e-02    5.0584256e-02    3.8936918e-02    2.9802711e-02    2.7117370e-02    2.2433264e-02    2.0433544e-02    6.1617116e-03    0.0000000e+00    0.0000000e+00    0.0000000e+00    0.0000000e+00    0.0000000e+00    0.0000000e+00    0.0000000e+00
   3.8332067e+01    4.1033757e-01    1.8314144e-01    7.9569103e-02    4.7704114e-02    4.2216685e-02    4.1514004e-02    5.0700980e-02    3.9090066e-02    2.9860890e-02    2.7241024e-02    2.2429714e-02    2.0388398e-02    5.8060115e-03    0.0000000e+00    0.0000000e+00    0.0000000e+00    0.0000000e+00    0.0000000e+00    0.0000000e+00    0.0000000e+00
   3.8439319e+01    4.1012552e-01    1.8309012e-01    7.9354044e-02    4.7775536e-02    4.2500683e-02    4.1597988e-02    5.1200258e-02    3.8703135e-02    3.0088006e-02    2.7257940e-02    2.2649007e-02    2.0229196e-02    5.4285718e-03    0.0000000e+00    0.0000000e+00    0.0000000e+00    0.0000000e+00    0.0000000e+00    0.0000000e+00    0.0000000e+00
   3.8546593e+01    4.1006606e-01    1.8291865e-01    7.9264886e-02    4.7922425e-02    4.2484696e-02    4.1877290e-02    5.1352660e-02    3.8639963e-02    3.0252796e-02    2.7312050e-02    2.2670605e-02    2.0192922e-02    5.0449993e-03    0.0000000e+00    0.0000000e+00    0.0000000e+00    0.0000000e+00    0.0000000e+00    0.0000000e+00    0.0000000e+00
   3.8600254e+01    4.0992451e-01    1.8297363e-01    7.9172302e-02    4.7846868e-02    4.2682295e-02    4.1945076e-02    5.1418244e-02    3.8679567e-02    3.0320949e-02    2.7343336e-02    2.2675903e-02    2.0106228e-02    4.9110916e-03    0.0000000e+00    0.0000000e+00    0.0000000e+00    0.0000000e+00    0.0000000e+00    0.0000000e+00    0.0000000e+00
   3.8707568e+01    4.0968787e-01    1.8332668e-01    7.8836525e-02    4.7888138e-02    4.2784270e-02    4.2182950e-02    5.1295457e-02    3.8988051e-02    3.0286256e-02    2.7424128e-02    2.2683716e-02    2.0026624e-02    4.5893393e-03    0.0000000e+00    0.0000000e+00    0.0000000e+00    0.0000000e+00    0.0000000e+00    0.0000000e+00    0.0000000e+00
   3.8814910e+01    4.0915491e-01    1.8362127e-01    7.8828409e-02    4.7844174e-02    4.2738932e-02    4.2582092e-02    5.1247045e-02    3.9295235e-02    3.0357800e-02    2.7354772e-02    2.2844706e-02    1.9866365e-02    4.2642886e-03    0.0000000e+00    0.0000000e+00    0.0000000e+00    0.0000000e+00    0.0000000e+00    0.0000000e+00    0.0000000e+00
   3.8922297e+01    4.0888867e-01    1.8381031e-01    7.8593305e-02    4.7771427e-02    4.2682690e-02    4.3113827e-02    5.1465126e-02    3.9301010e-02    3.0476767e-02    2.7276339e-02    2.2863986e-02    1.9747782e-02    4.0087607e-03    0.0000000e+00    0.0000000e+00    0.0000000e+00    0.0000000e+00    0.0000000e+00    0.0000000e+00    0.0000000e+00
   3.9029710e+01    4.0859138e-01    1.8388641e-01    7.8584183e-02    4.7665308e-02    4.2784652e-02    4.3282920e-02    5.1805110e-02    3.9223135e-02    3.0547412e-02    2.7399260e-02    2.2984433e-02    1.9605280e-02    3.6405146e-03    0.0000000e+00    0.0000000e+00    0.0000000e+00    0.0000000e+00    0.0000000e+00    0.0000000e+00    0.0000000e+00
   3.9137112e+01    4.0779710e-01    1.8465948e-01    7.8293655e-02    4.7547943e-02    4.2991418e-02    4.3546073e-02    5.2080342e-02    3.9141747e-02    3.0788024e-02    2.7283174e-02    2.3031797e-02    1.9438184e-02    3.4010641e-03    0.0000000e+00    0.0000000e+00    0.0000000e+00    0.0000000e+00    0.0000000e+00    0.0000000e+00    0.0000000e+00
   3.9244519e+01    4.0810843e-01    1.8393580e-01    7.8418793e-02    4.7565932e-02    4.3239892e-02    4.3463337e-02    5.2385997e-02    3.9363386e-02    3.0766346e-02    2.7276582e-02    2.3020490e-02    1.9235064e-02    3.2199463e-03    0.0000000e+00    0.0000000e+00    0.0000000e+00    0.0000000e+00    0.0000000e+00    0.0000000e+00    0.0000000e+00
   3.9351942e+01    4.0841497e-01    1.8365434e-01    7.8224640e-02    4.7480689e-02    4.3421554e-02    4.3684280e-02    5.2424207e-02    3.9360022e-02    3.0937361e-02    2.7285970e-02    2.3080297e-02    1.9012290e-02    3.0193840e-03    0.0000000e+00    0.0000000e+00    0.0000000e+00    0.0000000e+00    0.0000000e+00    0.0000000e+00    0.0000000e+00
   3.9405662e+01    4.0808841e-01    1.8358220e-01    7.8197567e-02    4.7722698e-02    4.3561064e-02    4.3702839e-02    5.2625903e-02    3.9181039e-02    3.1138070e-02    2.7300837e-02    2.3133753e-02    1.8892950e-02    2.8726699e-03    0.0000000e+00    0.0000000e+00    0.0000000e+00    0.0000000e+00    0.0000000e+00    0.0000000e+00    0.0000000e+00
   3.9513138e+01    4.0757563e-01    1.8388424e-01    7.8167231e-02    4.7797519e-02    4.3508461e-02    4.3886540e-02    5.2883149e-02    3.9266921e-02    3.1294124e-02    2.7256829e-02    2.3118572e-02    1.8701238e-02    2.6595426e-03    0.0000000e+00    0.0000000e+00    0.0000000e+00    0.0000000e+00    0.0000000e+00    0.0000000e+00    0.0000000e+00
   3.9620643e+01    4.0732129e-01    1.8362742e-01    7.8456996e-02    4.7547520e-02    4.3813509e-02    4.4188078e-02    5.3159800e-02    3.8957404e-02    3.1474454e-02    2.7390718e-02    2.3046427e-02    1.8622217e-02    2.3941713e-03    0.0000000e+00    0.0000000e+00    0.0000000e+00    0.0000000e+00    0.0000000e+00    0.0000000e+00    0.0000000e+00
   3.9728165e+01    4.0713764e-01    1.8321452e-01    7.8760329e-02    4.7672052e-02    4.3963926e-02    4.4193542e-02    5.3421797e-02    3.8949152e-02    3.1526811e-02    2.7518631e-02    2.2988934e-02    1.8451126e-02    2.2015416e-03    0.0000000e+00    0.0000000e+00    0.0000000e+00    0.0000000e+00    0.0000000e+00    0.0000000e+00    0.0000000e+00
   3.9835721e+01    4.0692841e-01    1.8364815e-01    7.8370533e-02    4.7610458e-02    4.3799882e-02    4.4779568e-02    5.3442618e-02    3.8854970e-02    3.1801120e-02    2.7482253e-02    2.3116230e-02    1.8149776e-02    2.0160386e-03    0.0000000e+00    0.0000000e+00    0.0000000e+00    0.0000000e+00    0.0000000e+00    0.0000000e+00    0.0000000e+00
   3.9943316e+01    4.0630364e-01    1.8425204e-01    7.8140203e-02    4.7507253e-02    4.3930571e-02    4.5016145e-02    5.3677550e-02    3.8902159e-02    3.1830243e-02    2.7514781e-02    2.3146206e-02    1.7897197e-02    1.8820152e-03    0.0000000e+00    0.0000000e+00    0.0000000e+00    0.0000000e+00    0.0000000e+00    0.0000000e+00    0.0000000e+00
   4.0050939e+01    4.0562092e-01    1.8507047e-01    7.7513397e-02    4.7627990e-02    4.4171469e-02    4.5198358e-02    5.3713752e-02    3.9164451e-02    3.1794957e-02    2.7601305e-02    2.3171406e-02    1.7616265e-02    1.7352581e-03    0.0000000e+00    0.0000000e+00    0.0000000e+00    0.0000000e+00    0.0000000e+00    0.0000000e+00    0.0000000e+00
   4.0104762e+01    4.0574570e-01    1.8480321e-01    7.7457781e-02    4.7745302e-02    4.4187019e-02    4.5307282e-02    5.3649728e-02    3.9228586e-02    3.1855456e-02    2.7706517e-02    2.3125152e-02    1.7533097e-02    1.6551726e-03    0.0000000e+00    0.0000000e+00    0.0000000e+00    0.0000000e+00    0.0000000e+00    0.0000000e+00    0.0000000e+00
   4.0209460e+01    4.0582852e-01    1.8472532e-01    7.6917235e-02    4.8213440e-02    4.4141579e-02    4.5396024e-02    5.4085126e-02    3.9007470e-02    3.2016709e-02    2.7776593e-02    2.3230276e-02    1.7161978e-02    1.4997369e-03    0.0000000e+00    0.0000000e+00    0.0000000e+00    0.0000000e+00    0.0000000e+00    0.0000000e+00    0.0000000e+00
   4.0317179e+01    4.0530399e-01    1.8496099e-01    7.6972174e-02    4.8364689e-02    4.3747636e-02    4.5913449e-02    5.4145278e-02    3.9067535e-02    3.2166924e-02    2.7862056e-02    2.3254844e-02    1.6869392e-02    1.3710407e-03    0.0000000e+00    0.0000000e+00    0.0000000e+00    0.0000000e+00    0.0000000e+00    0.0000000e+00    0.0000000e+00
   4.0424918e+01    4.0487600e-01    1.8511783e-01    7.6895419e-02    4.8288924e-02    4.3970494e-02    4.6180485e-02    5.4130798e-02    3.9320399e-02    3.2110628e-02    2.7928925e-02    2.3513475e-02    1.6441703e-02    1.2249179e-03    0.0000000e+00    0.0000000e+00    0.0000000e+00    0.0000000e+00    0.0000000e+00    0.0000000e+00    0.0000000e+00
   4.0532669e+01    4.0504533e-01    1.8505047e-01    7.6679381e-02    4.8302377e-02    4.3985221e-02    4.6297558e-02    5.4252561e-02    3.9395271e-02    3.2178855e-02    2.8054090e-02    2.3567548e-02    1.6176815e-02    1.0145248e-03    0.0000000e+00    0.0000000e+00    0.0000000e+00    0.0000000e+00    0.0000000e+00    0.0000000e+00    0.0000000e+00
   4.0640436e+01    4.0458385e-01    1.8545866e-01    7.6624883e-02    4.8210516e-02    4.4040202e-02    4.6246182e-02    5.4646529e-02    3.9399992e-02    3.2407901e-02    2.7986302e-02    2.3655591e-02    1.5824848e-02    9.1454895e-04    0.0000000e+00    0.0000000e+00    0.0000000e+00    0.0000000e+00    0.0000000e+00    0.0000000e+00    0.0000000e+00
   4.0748260e+01    4.0451345e-01    1.8502386e-01    7.7085011e-02    4.8007543e-02    4.3904163e-02    4.6541601e-02    5.5011557e-02    3.9335026e-02    3.2486365e-02    2.8033003e-02    2.3778794e-02    1.5494408e-02    7.8522430e-04    0.0000000e+00    0.0000000e+00    0.0000000e+00    0.0000000e+00    0.0000000e+00    0.0000000e+00    0.0000000e+00
   4.0802196e+01    4.0440976e-01    1.8481857e-01    7.7310818e-02    4.7959273e-02    4.3978116e-02    4.6566644e-02    5.5045512e-02    3.9418400e-02    3.2570729e-02    2.8115731e-02    2.3799847e-02    1.5299954e-02    7.0664315e-04    0.0000000e+00    0.0000000e+00    0.0000000e+00    0.0000000e+00    0.0000000e+00    0.0000000e+00    0.0000000e+00
   4.0910097e+01    4.0419381e-01    1.8513699e-01    7.6891153e-02    4.7886690e-02    4.4032102e-02    4.6830505e-02    5.5229087e-02    3.9606560e-02    3.2520708e-02    2.8239416e-02    2.4033651e-02    1.4834451e-02    5.6488001e-04    0.0000000e+00    0.0000000e+00    0.0000000e+00    0.0000000e+00    0.0000000e+00    0.0000000e+00    0.0000000e+00
   4.1018021e+01    4.0365366e-01    1.8548719e-01    7.6636913e-02    4.8209078e-02    4.4104361e-02    4.6872347e-02    5.5435456e-02    3.9690279e-02    3.2564780e-02    2.8251202e-02    2.4148632e-02    1.4466457e-02    4.7964202e-04    0.0000000e+00    0.0000000e+00    0.0000000e+00    0.0000000e+00    0.0000000e+00    0.0000000e+00    0.0000000e+00
   4.1124897e+01    4.0343003e-01    1.8560615e-01    7.6361388e-02    4.8203861e-02    4.4263768e-02    4.7285892e-02    5.5399717e-02    3.9552860e-02    3.2892324e-02    2.8293713e-02    2.4095394e-02    1.4258631e-02    3.5626881e-04    0.0000000e+00    0.0000000e+00    0.0000000e+00    0.0000000e+00    0.0000000e+00    0.0000000e+00    0.0000000e+00
   4.1234124e+01    4.0275936e-01    1.8581599e-01    7.6499317e-02    4.8203806e-02    4.4288567e-02    4.7653194e-02    5.5421065e-02    3.9565058e-02    3.3157155e-02    2.8374099e-02    2.4114260e-02    1.3856578e-02    2.9154552e-04    0.0000000e+00    0.0000000e+00    0.0000000e+00    0.0000000e+00    0.0000000e+00    0.0000000e+00    0.0000000e+00
   4.1343408e+01    4.0273197e-01    1.8577681e-01    7.6513940e-02    4.7864596e-02    4.4831536e-02    4.7720906e-02    5.5252367e-02    3.9795199e-02    3.3189830e-02    2.8456102e-02    2.4316029e-02    1.3343453e-02    2.0726012e-04    0.0000000e+00    0.0000000e+00    0.0000000e+00    0.0000000e+00    0.0000000e+00    0.0000000e+00    0.0000000e+00
   4.1452703e+01    4.0201522e-01    1.8656752e-01    7.6023591e-02    4.8169537e-02    4.4703504e-02    4.8096910e-02    5.5412426e-02    4.0050890e-02    3.3015857e-02    2.8397863e-02    2.4412640e-02    1.2999388e-02    1.3464793e-04    0.0000000e+00    0.0000000e+00    0.0000000e+00    0.0000000e+00    0.0000000e+00    0.0000000e+00    0.0000000e+00
   4.1507373e+01    4.0174219e-01    1.8649879e-01    7.6310130e-02    4.8023654e-02    4.4922602e-02    4.8067519e-02    5.5268373e-02    4.0279342e-02    3.3032600e-02    2.8406101e-02    2.4538564e-02    1.2811578e-02    9.8557400e-05    0.0000000e+00    0.0000000e+00    0.0000000e+00    0.0000000e+00    0.0000000e+00    0.0000000e+00    0.0000000e+00
   4.1616757e+01    4.0155250e-01    1.8652207e-01    7.6066275e-02    4.8379636e-02    4.4825170e-02    4.8174123e-02    5.5378692e-02    4.0401732e-02    3.3176577e-02    2.8406354e-02    2.4668546e-02    1.2412610e-02    3.5715731e-05    0.0000000e+00    0.0000000e+00    0.0000000e+00    0.0000000e+00    0.0000000e+00    0.0000000e+00    0.0000000e+00
   4.1726225e+01    4.0145700e-01    1.8624148e-01    7.6291482e-02    4.8172178e-02    4.5047710e-02    4.8309848e-02    5.5555006e-02    4.0415439e-02    3.3180727e-02    2.8616880e-02    2.4688061e-02    1.2015298e-02    8.8943257e-06    0.0000000e+00    0.0000000e+00    0.0000000e+00    0.0000000e+00    0.0000000e+00    0.0000000e+00    0.0000000e+00
   4.1835781e+01    4.0101941e-01    1.8663951e-01    7.5801127e-02    4.8538468e-02    4.5153700e-02    4.8428777e-02    5.5770172e-02    4.0445560e-02    3.3263274e-02    2.8617273e-02    2.4841555e-02    1.1481171e-02    0.0000000e+00    0.0000000e+00    0.0000000e+00    0.0000000e+00    0.0000000e+00    0.0000000e+00    0.0000000e+00    0.0000000e+00
   4.1944756e+01    4.0074122e-01    1.8671121e-01    7.5828693e-02    4.8481135e-02    4.5175595e-02    4.8773305e-02    5.5918292e-02    4.0530861e-02    3.3356828e-02    2.8530229e-02    2.5047998e-02    1.0904636e-02    0.0000000e+00    0.0000000e+00    0.0000000e+00    0.0000000e+00    0.0000000e+00    0.0000000e+00    0.0000000e+00    0.0000000e+00
   4.2054418e+01    4.0037944e-01    1.8643082e-01    7.6267436e-02    4.8526728e-02    4.5410447e-02    4.8848434e-02    5.5854532e-02    4.0584256e-02    3.3522931e-02    2.8665541e-02    2.5076050e-02    1.0433382e-02    0.0000000e+00    0.0000000e+00    0.0000000e+00    0.0000000e+00    0.0000000e+00    0.0000000e+00    0.0000000e+00    0.0000000e+00
   4.2109260e+01    4.0005532e-01    1.8646651e-01    7.6514652e-02    4.8568246e-02    4.5248183e-02    4.9131175e-02    5.5773097e-02    4.0677821e-02    3.3548143e-02    2.8773561e-02    2.5074605e-02    1.0168693e-02    0.0000000e+00    0.0000000e+00    0.0000000e+00    0.0000000e+00    0.0000000e+00    0.0000000e+00    0.0000000e+00    0.0000000e+00
   4.2218967e+01    4.0033567e-01    1.8629041e-01    7.6446865e-02    4.8307749e-02    4.5308217e-02    4.9442000e-02    5.5845419e-02    4.0629888e-02    3.3852761e-02    2.8700286e-02    2.5039645e-02    9.8010908e-03    0.0000000e+00    0.0000000e+00    0.0000000e+00    0.0000000e+00    0.0000000e+00    0.0000000e+00    0.0000000e+00    0.0000000e+00
   4.2323182e+01    4.0045607e-01    1.8598998e-01    7.6452603e-02    4.8125534e-02    4.5382246e-02    4.9838780e-02    5.5915236e-02    4.0761008e-02    3.3838297e-02    2.8726229e-02    2.5196485e-02    9.3175328e-03    0.0000000e+00    0.0000000e+00    0.0000000e+00    0.0000000e+00    0.0000000e+00    0.0000000e+00    0.0000000e+00    0.0000000e+00
   4.2432909e+01    4.0030455e-01    1.8612420e-01    7.6124833e-02    4.8217935e-02    4.5479528e-02    5.0043331e-02    5.6071659e-02    4.0794379e-02    3.3831456e-02    2.8867668e-02    2.5457954e-02    8.6824997e-03    0.0000000e+00    0.0000000e+00    0.0000000e+00    0.0000000e+00    0.0000000e+00    0.0000000e+00    0.0000000e+00    0.0000000e+00
   4.2542711e+01    3.9995552e-01    1.8628698e-01    7.6040022e-02    4.8312279e-02    4.5545808e-02    5.0144655e-02    5.6242900e-02    4.0818370e-02    3.3960001e-02    2.8913108e-02    2.5542585e-02    8.2377774e-03    0.0000000e+00    0.0000000e+00    0.0000000e+00    0.0000000e+00    0.0000000e+00    0.0000000e+00    0.0000000e+00    0.0000000e+00
   4.2652561e+01    3.9915798e-01    1.8699188e-01    7.6052019e-02    4.8383581e-02    4.5536758e-02    5.0294219e-02    5.6254323e-02    4.0952201e-02    3.3915643e-02    2.9050322e-02    2.5457755e-02    7.9533211e-03    0.0000000e+00    0.0000000e+00    0.0000000e+00    0.0000000e+00    0.0000000e+00    0.0000000e+00    0.0000000e+00    0.0000000e+00
   4.2707427e+01    3.9883956e-01    1.8737656e-01    7.5813657e-02    4.8547386e-02    4.5124253e-02    5.0758670e-02    5.6265917e-02    4.1172475e-02    3.3830457e-02    2.9045823e-02    2.5393540e-02    7.8317059e-03    0.0000000e+00    0.0000000e+00    0.0000000e+00    0.0000000e+00    0.0000000e+00    0.0000000e+00    0.0000000e+00    0.0000000e+00
   4.2817378e+01    3.9837657e-01    1.8782647e-01    7.5386311e-02    4.8557985e-02    4.5452963e-02    5.0683940e-02    5.6471634e-02    4.1256876e-02    3.4094243e-02    2.9019989e-02    2.5378418e-02    7.4946054e-03    0.0000000e+00    0.0000000e+00    0.0000000e+00    0.0000000e+00    0.0000000e+00    0.0000000e+00    0.0000000e+00    0.0000000e+00
   4.2927425e+01    3.9785271e-01    1.8835333e-01    7.5153390e-02    4.8525640e-02    4.5810300e-02    5.0793068e-02    5.6392343e-02    4.1356313e-02    3.4189700e-02    2.9088579e-02    2.5400002e-02    7.0846196e-03    0.0000000e+00    0.0000000e+00    0.0000000e+00    0.0000000e+00    0.0000000e+00    0.0000000e+00    0.0000000e+00    0.0000000e+00
   4.3037529e+01    3.9725417e-01    1.8879244e-01    7.4820370e-02    4.8812543e-02    4.5875174e-02    5.1345749e-02    5.6061986e-02    4.1469261e-02    3.4342824e-02    2.9114016e-02    2.5333509e-02    6.7779569e-03    0.0000000e+00    0.0000000e+00    0.0000000e+00    0.0000000e+00    0.0000000e+00    0.0000000e+00    0.0000000e+00    0.0000000e+00
   4.3147722e+01    3.9691230e-01    1.8876826e-01    7.4964909e-02    4.8879945e-02    4.5924067e-02    5.1546644e-02    5.6227250e-02    4.1442629e-02    3.4364770e-02    2.9212010e-02    2.5316958e-02    6.4402582e-03    0.0000000e+00    0.0000000e+00    0.0000000e+00    0.0000000e+00    0.0000000e+00    0.0000000e+00    0.0000000e+00    0.0000000e+00
   4.3202828e+01    3.9680923e-01    1.8887703e-01    7.4886556e-02    4.8649800e-02    4.6113314e-02    5.1807934e-02    5.6245142e-02    4.1424911e-02    3.4307733e-02    2.9304241e-02    2.5322969e-02    6.2511432e-03    0.0000000e+00    0.0000000e+00    0.0000000e+00    0.0000000e+00    0.0000000e+00    0.0000000e+00    0.0000000e+00    0.0000000e+00
   4.3313115e+01    3.9619216e-01    1.8947279e-01    7.4532753e-02    4.8604814e-02    4.6247733e-02    5.2265113e-02    5.6260365e-02    4.1451380e-02    3.4516454e-02    2.9277716e-02    2.5231360e-02    5.9473566e-03    0.0000000e+00    0.0000000e+00    0.0000000e+00    0.0000000e+00    0.0000000e+00    0.0000000e+00    0.0000000e+00    0.0000000e+00
   4.3423452e+01    3.9591423e-01    1.8929332e-01    7.5076443e-02    4.8163243e-02    4.6268582e-02    5.2478777e-02    5.6408108e-02    4.1572418e-02    3.4733463e-02    2.9351058e-02    2.4976438e-02    5.7639229e-03    0.0000000e+00    0.0000000e+00    0.0000000e+00    0.0000000e+00    0.0000000e+00    0.0000000e+00    0.0000000e+00    0.0000000e+00
   4.3533552e+01    3.9533008e-01    1.8997870e-01    7.4623870e-02    4.8359678e-02    4.6404367e-02    5.2671218e-02    5.6281553e-02    4.1755771e-02    3.4748690e-02    2.9469673e-02    2.4968419e-02    5.4079817e-03    0.0000000e+00    0.0000000e+00    0.0000000e+00    0.0000000e+00    0.0000000e+00    0.0000000e+00    0.0000000e+00    0.0000000e+00
   4.3644067e+01    3.9520555e-01    1.8990389e-01    7.4722586e-02    4.8324417e-02    4.6458704e-02    5.2887507e-02    5.6400237e-02    4.1660519e-02    3.4949062e-02    2.9525710e-02    2.4639286e-02    5.3225299e-03    0.0000000e+00    0.0000000e+00    0.0000000e+00    0.0000000e+00    0.0000000e+00    0.0000000e+00    0.0000000e+00    0.0000000e+00
   4.3754666e+01    3.9415029e-01    1.9075820e-01    7.4636017e-02    4.8591071e-02    4.6528088e-02    5.2733084e-02    5.6711428e-02    4.1686607e-02    3.5140641e-02    2.9458888e-02    2.4545412e-02    5.0602756e-03    0.0000000e+00    0.0000000e+00    0.0000000e+00    0.0000000e+00    0.0000000e+00    0.0000000e+00    0.0000000e+00    0.0000000e+00
   4.3809997e+01    3.9395307e-01    1.9074549e-01    7.4754118e-02    4.8660483e-02    4.6599474e-02    5.2653951e-02    5.6887007e-02    4.1735260e-02    3.5089996e-02    2.9524896e-02    2.4474948e-02    4.9213054e-03    0.0000000e+00    0.0000000e+00    0.0000000e+00    0.0000000e+00    0.0000000e+00    0.0000000e+00    0.0000000e+00    0.0000000e+00
   4.3920739e+01    3.9404251e-01    1.9041904e-01    7.4683661e-02    4.8863947e-02    4.6466042e-02    5.3038472e-02    5.6862906e-02    4.1877281e-02    3.5059825e-02    2.9700384e-02    2.4248485e-02    4.7374445e-03    0.0000000e+00    0.0000000e+00    0.0000000e+00    0.0000000e+00    0.0000000e+00    0.0000000e+00    0.0000000e+00    0.0000000e+00
   4.4031580e+01    3.9340962e-01    1.9088696e-01    7.4844289e-02    4.8995560e-02    4.6572489e-02    5.2867537e-02    5.7151469e-02    4.1674520e-02    3.5253752e-02    2.9656980e-02    2.4351620e-02    4.3352096e-03    0.0000000e+00    0.0000000e+00    0.0000000e+00    0.0000000e+00    0.0000000e+00    0.0000000e+00    0.0000000e+00    0.0000000e+00
   4.4142531e+01    3.9324902e-01    1.9124968e-01    7.4367424e-02    4.8924051e-02    4.6921033e-02    5.3048478e-02    5.7012528e-02    4.1830456e-02    3.5342109e-02    2.9718130e-02    2.4187723e-02    4.1493610e-03    0.0000000e+00    0.0000000e+00    0.0000000e+00    0.0000000e+00    0.0000000e+00    0.0000000e+00    0.0000000e+00    0.0000000e+00
   4.4253404e+01    3.9306279e-01    1.9109616e-01    7.4368253e-02    4.9032085e-02    4.6677993e-02    5.3494737e-02    5.7228828e-02    4.1915370e-02    3.5328140e-02    2.9904881e-02    2.3903326e-02    3.9874371e-03    0.0000000e+00    0.0000000e+00    0.0000000e+00    0.0000000e+00    0.0000000e+00    0.0000000e+00    0.0000000e+00    0.0000000e+00
   4.4308966e+01    3.9303610e-01    1.9124311e-01    7.4101899e-02    4.9154337e-02    4.6751968e-02    5.3324059e-02    5.7464245e-02    4.1878986e-02    3.5454068e-02    2.9898181e-02    2.3862643e-02    3.8304059e-03    0.0000000e+00    0.0000000e+00    0.0000000e+00    0.0000000e+00    0.0000000e+00    0.0000000e+00    0.0000000e+00    0.0000000e+00
   4.4419093e+01    3.9264974e-01    1.9162070e-01    7.4077410e-02    4.8807705e-02    4.7122027e-02    5.3234666e-02    5.7692882e-02    4.2033265e-02    3.5531640e-02    2.9901218e-02    2.3698600e-02    3.6301499e-03    0.0000000e+00    0.0000000e+00    0.0000000e+00    0.0000000e+00    0.0000000e+00    0.0000000e+00    0.0000000e+00    0.0000000e+00
   4.4530419e+01    3.9215428e-01    1.9198662e-01    7.4121188e-02    4.8440102e-02    4.7636052e-02    5.3266274e-02    5.7716316e-02    4.2153754e-02    3.5782233e-02    2.9778185e-02    2.3607238e-02    3.3577498e-03    0.0000000e+00    0.0000000e+00    0.0000000e+00    0.0000000e+00    0.0000000e+00    0.0000000e+00    0.0000000e+00    0.0000000e+00
   4.4641960e+01    3.9156824e-01    1.9228698e-01    7.4254823e-02    4.8553809e-02    4.7683960e-02    5.3474084e-02    5.7641720e-02    4.2259764e-02    3.5920882e-02    2.9813441e-02    2.3429741e-02    3.1125600e-03    0.0000000e+00    0.0000000e+00    0.0000000e+00    0.0000000e+00    0.0000000e+00    0.0000000e+00    0.0000000e+00    0.0000000e+00
   4.4753563e+01    3.9134221e-01    1.9248746e-01    7.3996496e-02    4.8681653e-02    4.7988132e-02    5.3662468e-02    5.7532736e-02    4.2290950e-02    3.5871856e-02    2.9967300e-02    2.3282016e-02    2.8967274e-03    0.0000000e+00    0.0000000e+00    0.0000000e+00    0.0000000e+00    0.0000000e+00    0.0000000e+00    0.0000000e+00    0.0000000e+00
   4.4809400e+01    3.9120281e-01    1.9256199e-01    7.3873766e-02    4.8990146e-02    4.7777304e-02    5.3866609e-02    5.7431775e-02    4.2435338e-02    3.5841995e-02    3.0059532e-02    2.3102018e-02    2.8567244e-03    0.0000000e+00    0.0000000e+00    0.0000000e+00    0.0000000e+00    0.0000000e+00    0.0000000e+00    0.0000000e+00    0.0000000e+00
   4.4921144e+01    3.9090791e-01    1.9301434e-01    7.3573287e-02    4.9186183e-02    4.7687002e-02    5.4283848e-02    5.7084844e-02    4.2740927e-02    3.5848822e-02    3.0046144e-02    2.2880335e-02    2.7463502e-03    0.0000000e+00    0.0000000e+00    0.0000000e+00    0.0000000e+00    0.0000000e+00    0.0000000e+00    0.0000000e+00    0.0000000e+00
   4.5032988e+01    3.9032157e-01    1.9327159e-01    7.3662041e-02    4.9008823e-02    4.7807494e-02    5.4846601e-02    5.6999537e-02    4.2824251e-02    3.5859779e-02    2.9984818e-02    2.2816465e-02    2.5970320e-03    0.0000000e+00    0.0000000e+00    0.0000000e+00    0.0000000e+00    0.0000000e+00    0.0000000e+00    0.0000000e+00    0.0000000e+00
   4.5145586e+01    3.8992962e-01    1.9318973e-01    7.3954731e-02    4.9144595e-02    4.7624108e-02    5.5204334e-02    5.6980399e-02    4.2886482e-02    3.5998604e-02    3.0157273e-02    2.2462276e-02    2.4678452e-03    0.0000000e+00    0.0000000e+00    0.0000000e+00    0.0000000e+00    0.0000000e+00    0.0000000e+00    0.0000000e+00    0.0000000e+00
   4.5202889e+01    3.8949268e-01    1.9331836e-01    7.4155602e-02    4.9089586e-02    4.7680506e-02    5.5430543e-02    5.6907899e-02    4.2832652e-02    3.6157811e-02    3.0154170e-02    2.2394162e-02    2.3860309e-03    0.0000000e+00    0.0000000e+00    0.0000000e+00    0.0000000e+00    0.0000000e+00    0.0000000e+00    0.0000000e+00    0.0000000e+00
   4.5315277e+01    3.8870163e-01    1.9413879e-01    7.3842088e-02    4.8799076e-02    4.8186049e-02    5.5637570e-02    5.6954503e-02    4.2973505e-02    3.6056786e-02    3.0325375e-02    2.2142542e-02    2.2420827e-03    0.0000000e+00    0.0000000e+00    0.0000000e+00    0.0000000e+00    0.0000000e+00    0.0000000e+00    0.0000000e+00    0.0000000e+00
   4.5429565e+01    3.8848180e-01    1.9392342e-01    7.4005301e-02    4.8814076e-02    4.8450375e-02    5.5764195e-02    5.7021027e-02    4.2928137e-02    3.6130933e-02    3.0519439e-02    2.2018815e-02    1.9424834e-03    0.0000000e+00    0.0000000e+00    0.0000000e+00    0.0000000e+00    0.0000000e+00    0.0000000e+00    0.0000000e+00    0.0000000e+00
   4.5544276e+01    3.8793074e-01    1.9435205e-01    7.4007474e-02    4.8834203e-02    4.8291837e-02    5.5944936e-02    5.7288724e-02    4.2987063e-02    3.6124287e-02    3.0620260e-02    2.1810978e-02    1.8074454e-03    0.0000000e+00    0.0000000e+00    0.0000000e+00    0.0000000e+00    0.0000000e+00    0.0000000e+00    0.0000000e+00    0.0000000e+00
   4.5601637e+01    3.8776585e-01    1.9442209e-01    7.4122886e-02    4.8738639e-02    4.8486726e-02    5.5897751e-02    5.7288915e-02    4.3018385e-02    3.6148430e-02    3.0629781e-02    2.1761762e-02    1.7187877e-03    0.0000000e+00    0.0000000e+00    0.0000000e+00    0.0000000e+00    0.0000000e+00    0.0000000e+00    0.0000000e+00    0.0000000e+00
   4.5715949e+01    3.8790910e-01    1.9457691e-01    7.3579839e-02    4.8743682e-02    4.8882869e-02    5.5637219e-02    5.7651244e-02    4.3084478e-02    3.6232429e-02    3.0693701e-02    2.1462081e-02    1.5464469e-03    0.0000000e+00    0.0000000e+00    0.0000000e+00    0.0000000e+00    0.0000000e+00    0.0000000e+00    0.0000000e+00    0.0000000e+00
   4.5830740e+01    3.8743481e-01    1.9513907e-01    7.3315916e-02    4.8866282e-02    4.8715478e-02    5.6066267e-02    5.7493266e-02    4.2994567e-02    3.6519445e-02    3.0847733e-02    2.1288536e-02    1.3186207e-03    0.0000000e+00    0.0000000e+00    0.0000000e+00    0.0000000e+00    0.0000000e+00    0.0000000e+00    0.0000000e+00    0.0000000e+00
   4.5943544e+01    3.8738757e-01    1.9471380e-01    7.3482687e-02    4.8985024e-02    4.9126629e-02    5.5892843e-02    5.7758012e-02    4.2771158e-02    3.6820951e-02    3.0900536e-02    2.1006051e-02    1.1547365e-03    0.0000000e+00    0.0000000e+00    0.0000000e+00    0.0000000e+00    0.0000000e+00    0.0000000e+00    0.0000000e+00    0.0000000e+00
   4.6001008e+01    3.8746630e-01    1.9477288e-01    7.3286598e-02    4.8771723e-02    4.9230333e-02    5.6126247e-02    5.7763453e-02    4.2864423e-02    3.6846842e-02    3.0973395e-02    2.0796136e-02    1.1016655e-03    0.0000000e+00    0.0000000e+00    0.0000000e+00    0.0000000e+00    0.0000000e+00    0.0000000e+00    0.0000000e+00    0.0000000e+00
   4.6115954e+01    3.8750220e-01    1.9436925e-01    7.3429257e-02    4.8937150e-02    4.8852328e-02    5.6634452e-02    5.7903250e-02    4.3019758e-02    3.6706926e-02    3.1165872e-02    2.0646967e-02    8.3259247e-04    0.0000000e+00    0.0000000e+00    0.0000000e+00    0.0000000e+00    0.0000000e+00    0.0000000e+00    0.0000000e+00    0.0000000e+00
   4.6230929e+01    3.8731581e-01    1.9443944e-01    7.3395641e-02    4.8944023e-02    4.8994682e-02    5.6687110e-02    5.8095293e-02    4.2968774e-02    3.6903897e-02    3.1056591e-02    2.0460380e-02    7.3835748e-04    0.0000000e+00    0.0000000e+00    0.0000000e+00    0.0000000e+00    0.0000000e+00    0.0000000e+00    0.0000000e+00    0.0000000e+00
   4.6345621e+01    3.8745846e-01    1.9412573e-01    7.3419479e-02    4.9043100e-02    4.9360214e-02    5.6691786e-02    5.7969134e-02    4.2906445e-02    3.7191284e-02    3.1166431e-02    1.9993231e-02    6.7470396e-04    0.0000000e+00    0.0000000e+00    0.0000000e+00    0.0000000e+00    0.0000000e+00    0.0000000e+00    0.0000000e+00    0.0000000e+00
   4.6403149e+01    3.8751804e-01    1.9406302e-01    7.3311978e-02    4.9279317e-02    4.9250494e-02    5.6867558e-02    5.7963179e-02    4.2811955e-02    3.7212266e-02    3.1236680e-02    1.9829640e-02    6.5586613e-04    0.0000000e+00    0.0000000e+00    0.0000000e+00    0.0000000e+00    0.0000000e+00    0.0000000e+00    0.0000000e+00    0.0000000e+00
   4.6518220e+01    3.8744952e-01    1.9376689e-01    7.3359920e-02    4.9252888e-02    4.9711120e-02    5.6882714e-02    5.7902902e-02    4.3162075e-02    3.7176773e-02    3.1338479e-02    1.9362255e-02    6.3446963e-04    0.0000000e+00    0.0000000e+00    0.0000000e+00    0.0000000e+00    0.0000000e+00    0.0000000e+00    0.0000000e+00    0.0000000e+00
   4.6633339e+01    3.8740964e-01    1.9341276e-01    7.3570966e-02    4.9363779e-02    4.9637604e-02    5.7177849e-02    5.8110982e-02    4.3048612e-02    3.7210405e-02    3.1447008e-02    1.9065888e-02    5.4450629e-04    0.0000000e+00    0.0000000e+00    0.0000000e+00    0.0000000e+00    0.0000000e+00    0.0000000e+00    0.0000000e+00    0.0000000e+00
   4.6747464e+01    3.8709757e-01    1.9347284e-01    7.3676608e-02    4.9160764e-02    5.0229043e-02    5.7057297e-02    5.7942974e-02    4.3514748e-02    3.7045708e-02    3.1487846e-02    1.8881882e-02    4.3271615e-04    0.0000000e+00    0.0000000e+00    0.0000000e+00    0.0000000e+00    0.0000000e+00    0.0000000e+00    0.0000000e+00    0.0000000e+00
   4.6805081e+01    3.8660125e-01    1.9393257e-01    7.3497740e-02    4.9464000e-02    5.0279915e-02    5.6866757e-02    5.8106271e-02    4.3552383e-02    3.7027201e-02    3.1503756e-02    1.8802163e-02    3.6598900e-04    0.0000000e+00    0.0000000e+00    0.0000000e+00    0.0000000e+00    0.0000000e+00    0.0000000e+00    0.0000000e+00    0.0000000e+00
   4.6920386e+01    3.8598273e-01    1.9416776e-01    7.3552502e-02    4.9495367e-02    5.0313891e-02    5.7576019e-02    5.7830726e-02    4.3584218e-02    3.7143003e-02    3.1458719e-02    1.8639559e-02    2.5551018e-04    0.0000000e+00    0.0000000e+00    0.0000000e+00    0.0000000e+00    0.0000000e+00    0.0000000e+00    0.0000000e+00    0.0000000e+00
   4.7035272e+01    3.8525016e-01    1.9509312e-01    7.3011095e-02    4.9249932e-02    5.0886062e-02    5.7718478e-02    5.7606615e-02    4.3927187e-02    3.7165451e-02    3.1642788e-02    1.8260044e-02    1.8906981e-04    0.0000000e+00    0.0000000e+00    0.0000000e+00    0.0000000e+00    0.0000000e+00    0.0000000e+00    0.0000000e+00    0.0000000e+00
   4.7150644e+01    3.8543658e-01    1.9461359e-01    7.3382496e-02    4.9139820e-02    5.1156195e-02    5.7767536e-02    5.7381644e-02    4.4202664e-02    3.7034140e-02    3.1817781e-02    1.7951651e-02    1.1589647e-04    0.0000000e+00    0.0000000e+00    0.0000000e+00    0.0000000e+00    0.0000000e+00    0.0000000e+00    0.0000000e+00    0.0000000e+00
   4.7208344e+01    3.8495528e-01    1.9515539e-01    7.3238914e-02    4.9168994e-02    5.1348220e-02    5.7747729e-02    5.7431733e-02    4.4217535e-02    3.6968797e-02    3.1931701e-02    1.7799548e-02    3.6153811e-05    0.0000000e+00    0.0000000e+00    0.0000000e+00    0.0000000e+00    0.0000000e+00    0.0000000e+00    0.0000000e+00    0.0000000e+00
   4.7323779e+01    3.8414371e-01    1.9566595e-01    7.3420017e-02    4.8934218e-02    5.1403074e-02    5.8252189e-02    5.7337968e-02    4.4388335e-02    3.7042367e-02    3.2052090e-02    1.7360091e-02    0.0000000e+00    0.0000000e+00    0.0000000e+00    0.0000000e+00    0.0000000e+00    0.0000000e+00    0.0000000e+00    0.0000000e+00    0.0000000e+00
   4.7439202e+01    3.8365453e-01    1.9586265e-01    7.3609021e-02    4.8811656e-02    5.1678266e-02    5.8187967e-02    5.7507254e-02    4.4359827e-02    3.7155138e-02    3.2204429e-02    1.6969270e-02    0.0000000e+00    0.0000000e+00    0.0000000e+00    0.0000000e+00    0.0000000e+00    0.0000000e+00    0.0000000e+00    0.0000000e+00    0.0000000e+00
   4.7552762e+01    3.8291627e-01    1.9664547e-01    7.3330535e-02    4.9096060e-02    5.1469854e-02    5.8281771e-02    5.7729294e-02    4.4527795e-02    3.7087254e-02    3.2311694e-02    1.6604003e-02    0.0000000e+00    0.0000000e+00    0.0000000e+00    0.0000000e+00    0.0000000e+00    0.0000000e+00    0.0000000e+00    0.0000000e+00    0.0000000e+00
   4.7610311e+01    3.8263816e-01    1.9692057e-01    7.3163602e-02    4.9212074e-02    5.1476353e-02    5.8361342e-02    5.7919132e-02    4.4367637e-02    3.7221650e-02    3.2291071e-02    1.6428409e-02    0.0000000e+00    0.0000000e+00    0.0000000e+00    0.0000000e+00    0.0000000e+00    0.0000000e+00    0.0000000e+00    0.0000000e+00    0.0000000e+00
   4.7725313e+01    3.8265380e-01    1.9663925e-01    7.3162245e-02    4.9479465e-02    5.1706295e-02    5.8473790e-02    5.7629097e-02    4.4623344e-02    3.7166631e-02    3.2243056e-02    1.6223035e-02    0.0000000e+00    0.0000000e+00    0.0000000e+00    0.0000000e+00    0.0000000e+00    0.0000000e+00    0.0000000e+00    0.0000000e+00    0.0000000e+00
   4.7840151e+01    3.8254411e-01    1.9662538e-01    7.2991059e-02    4.9515147e-02    5.2085398e-02    5.8712506e-02    5.7547712e-02    4.4466259e-02    3.7363773e-02    3.2476788e-02    1.5671872e-02    0.0000000e+00    0.0000000e+00    0.0000000e+00    0.0000000e+00    0.0000000e+00    0.0000000e+00    0.0000000e+00    0.0000000e+00    0.0000000e+00
   4.7954827e+01    3.8242226e-01    1.9658107e-01    7.2840680e-02    4.9712139e-02    5.1968639e-02    5.9096242e-02    5.7695809e-02    4.4443698e-02    3.7466147e-02    3.2530681e-02    1.5242641e-02    0.0000000e+00    0.0000000e+00    0.0000000e+00    0.0000000e+00    0.0000000e+00    0.0000000e+00    0.0000000e+00    0.0000000e+00    0.0000000e+00
   4.8012087e+01    3.8255454e-01    1.9632408e-01    7.2945961e-02    4.9639609e-02    5.1974148e-02    5.9547594e-02    5.7379928e-02    4.4510278e-02    3.7704652e-02    3.2314522e-02    1.5104686e-02    0.0000000e+00    0.0000000e+00    0.0000000e+00    0.0000000e+00    0.0000000e+00    0.0000000e+00    0.0000000e+00    0.0000000e+00    0.0000000e+00
   4.8126515e+01    3.8249844e-01    1.9616367e-01    7.2973638e-02    4.9743671e-02    5.2038656e-02    5.9760206e-02    5.7254779e-02    4.4698252e-02    3.7581585e-02    3.2491754e-02    1.4795345e-02    0.0000000e+00    0.0000000e+00    0.0000000e+00    0.0000000e+00    0.0000000e+00    0.0000000e+00    0.0000000e+00    0.0000000e+00    0.0000000e+00
   4.8240580e+01    3.8264862e-01    1.9562613e-01    7.3188854e-02    4.9842406e-02    5.2464125e-02    5.9693999e-02    5.7259400e-02    4.4598148e-02    3.7762407e-02    3.2488714e-02    1.4427202e-02    0.0000000e+00    0.0000000e+00    0.0000000e+00    0.0000000e+00    0.0000000e+00    0.0000000e+00    0.0000000e+00    0.0000000e+00    0.0000000e+00
   4.8354692e+01    3.8239579e-01    1.9593739e-01    7.3008425e-02    4.9977184e-02    5.2280416e-02    5.9996728e-02    5.7332394e-02    4.4642784e-02    3.7824504e-02    3.2613256e-02    1.3991133e-02    0.0000000e+00    0.0000000e+00    0.0000000e+00    0.0000000e+00    0.0000000e+00    0.0000000e+00    0.0000000e+00    0.0000000e+00    0.0000000e+00
   4.8411671e+01    3.8225699e-01    1.9603165e-01    7.3079278e-02    4.9865233e-02    5.2303095e-02    6.0031684e-02    5.7356071e-02    4.4757202e-02    3.7837999e-02    3.2777762e-02    1.3703038e-02    0.0000000e+00    0.0000000e+00    0.0000000e+00    0.0000000e+00    0.0000000e+00    0.0000000e+00    0.0000000e+00    0.0000000e+00    0.0000000e+00
   4.8517303e+01    3.8209764e-01    1.9590019e-01    7.3259045e-02    4.9686119e-02    5.2895024e-02    6.0036455e-02    5.7201985e-02    4.4689810e-02    3.8038416e-02    3.2677214e-02    1.3518107e-02    0.0000000e+00    0.0000000e+00    0.0000000e+00    0.0000000e+00    0.0000000e+00    0.0000000e+00    0.0000000e+00    0.0000000e+00    0.0000000e+00
   4.8614594e+01    3.8134983e-01    1.9645632e-01    7.3516677e-02    4.9343593e-02    5.3251019e-02    6.0285713e-02    5.6922125e-02    4.4865822e-02    3.8071883e-02    3.2608020e-02    1.3329003e-02    0.0000000e+00    0.0000000e+00    0.0000000e+00    0.0000000e+00    0.0000000e+00    0.0000000e+00    0.0000000e+00    0.0000000e+00    0.0000000e+00
   4.8711850e+01    3.8095395e-01    1.9674770e-01    7.3431120e-02    4.9305293e-02    5.3362209e-02    6.0428324e-02    5.7107578e-02    4.4771687e-02    3.8205027e-02    3.2725026e-02    1.2962086e-02    0.0000000e+00    0.0000000e+00    0.0000000e+00    0.0000000e+00    0.0000000e+00    0.0000000e+00    0.0000000e+00    0.0000000e+00    0.0000000e+00
   4.8809068e+01    3.8053285e-01    1.9704333e-01    7.3343746e-02    4.9566680e-02    5.3308370e-02    6.0378243e-02    5.7200814e-02    4.4970430e-02    3.8202229e-02    3.2614555e-02    1.2838757e-02    0.0000000e+00    0.0000000e+00    0.0000000e+00    0.0000000e+00    0.0000000e+00    0.0000000e+00    0.0000000e+00    0.0000000e+00    0.0000000e+00
   4.8906265e+01    3.7897693e-01    1.9827402e-01    7.3409102e-02    4.9761209e-02    5.3562392e-02    6.0465989e-02    5.7174139e-02    4.4894611e-02    3.8338618e-02    3.2701462e-02    1.2441524e-02    0.0000000e+00    0.0000000e+00    0.0000000e+00    0.0000000e+00    0.0000000e+00    0.0000000e+00    0.0000000e+00    0.0000000e+00    0.0000000e+00
   4.9042287e+01    3.7859929e-01    1.9869121e-01    7.3194731e-02    4.9937846e-02    5.3567258e-02    6.0468517e-02    5.7525511e-02    4.4986296e-02    3.8244453e-02    3.2964731e-02    1.1820158e-02    0.0000000e+00    0.0000000e+00    0.0000000e+00    0.0000000e+00    0.0000000e+00    0.0000000e+00    0.0000000e+00    0.0000000e+00    0.0000000e+00
   4.9129701e+01    3.7881302e-01    1.9831435e-01    7.3309632e-02    4.9879032e-02    5.3755108e-02    6.0738460e-02    5.7436638e-02    4.4914038e-02    3.8045734e-02    3.3176969e-02    1.1617023e-02    0.0000000e+00    0.0000000e+00    0.0000000e+00    0.0000000e+00    0.0000000e+00    0.0000000e+00    0.0000000e+00    0.0000000e+00    0.0000000e+00
   4.9248175e+01    3.7789670e-01    1.9944855e-01    7.2978764e-02    5.0092574e-02    5.3778876e-02    6.0986957e-02    5.7358491e-02    4.4913883e-02    3.8030170e-02    3.3173883e-02    1.1341144e-02    0.0000000e+00    0.0000000e+00    0.0000000e+00    0.0000000e+00    0.0000000e+00    0.0000000e+00    0.0000000e+00    0.0000000e+00    0.0000000e+00
   4.9335561e+01    3.7767201e-01    1.9942529e-01    7.2938689e-02    5.0321928e-02    5.3862671e-02    6.1088815e-02    5.7493892e-02    4.5097072e-02    3.7768575e-02    3.3221008e-02    1.1110045e-02    0.0000000e+00    0.0000000e+00    0.0000000e+00    0.0000000e+00    0.0000000e+00    0.0000000e+00    0.0000000e+00    0.0000000e+00    0.0000000e+00
   4.9422897e+01    3.7711472e-01    1.9920630e-01    7.3622707e-02    5.0437530e-02    5.3782398e-02    6.1193754e-02    5.7362193e-02    4.5410001e-02    3.7755762e-02    3.3473146e-02    1.0641492e-02    0.0000000e+00    0.0000000e+00    0.0000000e+00    0.0000000e+00    0.0000000e+00    0.0000000e+00    0.0000000e+00    0.0000000e+00    0.0000000e+00
   4.9523818e+01    3.7702436e-01    1.9926454e-01    7.3618766e-02    5.0071729e-02    5.4357144e-02    6.0962454e-02    5.7470741e-02    4.5537997e-02    3.7974375e-02    3.3280034e-02    1.0437858e-02    0.0000000e+00    0.0000000e+00    0.0000000e+00    0.0000000e+00    0.0000000e+00    0.0000000e+00    0.0000000e+00    0.0000000e+00    0.0000000e+00
   4.9611129e+01    3.7630571e-01    1.9983715e-01    7.3560437e-02    5.0189189e-02    5.4484618e-02    6.1343545e-02    5.7163262e-02    4.5735204e-02    3.7878804e-02    3.3460584e-02    1.0041501e-02    0.0000000e+00    0.0000000e+00    0.0000000e+00    0.0000000e+00    0.0000000e+00    0.0000000e+00    0.0000000e+00    0.0000000e+00    0.0000000e+00
   4.9737203e+01    3.7663275e-01    1.9897721e-01    7.3982914e-02    5.0190913e-02    5.4589231e-02    6.1775915e-02    5.6975908e-02    4.5736234e-02    3.8011556e-02    3.3294770e-02    9.8326073e-03    0.0000000e+00    0.0000000e+00    0.0000000e+00    0.0000000e+00    0.0000000e+00    0.0000000e+00    0.0000000e+00    0.0000000e+00    0.0000000e+00
   4.9807025e+01    3.7693126e-01    1.9841647e-01    7.4299975e-02    5.0195926e-02    5.4265579e-02    6.2086824e-02    5.6960122e-02    4.5848021e-02    3.8065589e-02    3.3332374e-02    9.5978634e-03    0.0000000e+00    0.0000000e+00    0.0000000e+00    0.0000000e+00    0.0000000e+00    0.0000000e+00    0.0000000e+00    0.0000000e+00    0.0000000e+00
   4.9925304e+01    3.7676796e-01    1.9841587e-01    7.3945839e-02    5.0724065e-02    5.4217286e-02    6.2485363e-02    5.6833988e-02    4.5790031e-02    3.8194679e-02    3.3390455e-02    9.2344593e-03    0.0000000e+00    0.0000000e+00    0.0000000e+00    0.0000000e+00    0.0000000e+00    0.0000000e+00    0.0000000e+00    0.0000000e+00    0.0000000e+00
   5.0012547e+01    3.7538655e-01    2.0102006e-01    7.2541233e-02    4.9438432e-02    5.5655066e-02    6.4213387e-02    5.6798903e-02    4.5045632e-02    3.8604586e-02    3.2950415e-02    8.3457401e-03    0.0000000e+00    0.0000000e+00    0.0000000e+00    0.0000000e+00    0.0000000e+00    0.0000000e+00    0.0000000e+00    0.0000000e+00    0.0000000e+00
   5.0138552e+01    3.7412782e-01    2.0224523e-01    7.2354801e-02    4.9421672e-02    5.6122066e-02    6.4196619e-02    5.7059641e-02    4.4857445e-02    3.8723536e-02    3.3092744e-02    7.7984205e-03    0.0000000e+00    0.0000000e+00    0.0000000e+00    0.0000000e+00    0.0000000e+00    0.0000000e+00    0.0000000e+00    0.0000000e+00    0.0000000e+00
   5.0208340e+01    3.7355092e-01    2.0337501e-01    7.1823600e-02    5.0807475e-02    5.4836779e-02    6.3347408e-02    5.7909718e-02    4.4476703e-02    3.9514286e-02    3.3108208e-02    7.2498928e-03    0.0000000e+00    0.0000000e+00    0.0000000e+00    0.0000000e+00    0.0000000e+00    0.0000000e+00    0.0000000e+00    0.0000000e+00    0.0000000e+00
   5.0317382e+01    3.7324244e-01    2.0290555e-01    7.2175637e-02    5.0243195e-02    5.6043836e-02    6.3809173e-02    5.7736905e-02    4.4123479e-02    3.9600438e-02    3.2952546e-02    7.1668024e-03    0.0000000e+00    0.0000000e+00    0.0000000e+00    0.0000000e+00    0.0000000e+00    0.0000000e+00    0.0000000e+00    0.0000000e+00    0.0000000e+00
   5.0487762e+01    3.7284593e-01    2.0322631e-01    7.1991552e-02    4.9991477e-02    5.7160059e-02    6.3529746e-02    5.7557655e-02    4.4815506e-02    3.8949745e-02    3.2951568e-02    6.9804557e-03    0.0000000e+00    0.0000000e+00    0.0000000e+00    0.0000000e+00    0.0000000e+00    0.0000000e+00    0.0000000e+00    0.0000000e+00    0.0000000e+00
   5.0599010e+01    3.7223258e-01    2.0371254e-01    7.2023824e-02    5.0117052e-02    5.6926057e-02    6.4495150e-02    5.7198779e-02    4.4816708e-02    3.8945179e-02    3.2949104e-02    6.5830292e-03    0.0000000e+00    0.0000000e+00    0.0000000e+00    0.0000000e+00    0.0000000e+00    0.0000000e+00    0.0000000e+00    0.0000000e+00    0.0000000e+00
   5.0710142e+01    3.7102243e-01    2.0520747e-01    7.1018389e-02    5.0184707e-02    5.7964179e-02    6.4233373e-02    5.7390465e-02    4.4822336e-02    3.9039854e-02    3.2620754e-02    6.4960452e-03    0.0000000e+00    0.0000000e+00    0.0000000e+00    0.0000000e+00    0.0000000e+00    0.0000000e+00    0.0000000e+00    0.0000000e+00    0.0000000e+00
   5.0821132e+01    3.6885955e-01    2.0669756e-01    7.1599571e-02    5.0233283e-02    5.8499390e-02    6.4081046e-02    5.7414800e-02    4.5290307e-02    3.8929650e-02    3.2301776e-02    6.0930652e-03    0.0000000e+00    0.0000000e+00    0.0000000e+00    0.0000000e+00    0.0000000e+00    0.0000000e+00    0.0000000e+00    0.0000000e+00    0.0000000e+00
   5.0931991e+01    3.6888046e-01    2.0684613e-01    7.1714294e-02    5.0120133e-02    5.8447077e-02    6.3729275e-02    5.7644476e-02    4.5500684e-02    3.8933389e-02    3.2162241e-02    6.0218378e-03    0.0000000e+00    0.0000000e+00    0.0000000e+00    0.0000000e+00    0.0000000e+00    0.0000000e+00    0.0000000e+00    0.0000000e+00    0.0000000e+00
   5.1042720e+01    3.6855278e-01    2.0638661e-01    7.1902002e-02    5.0594656e-02    5.9098504e-02    6.3496449e-02    5.7504160e-02    4.5469435e-02    3.8982260e-02    3.2512916e-02    5.5002337e-03    0.0000000e+00    0.0000000e+00    0.0000000e+00    0.0000000e+00    0.0000000e+00    0.0000000e+00    0.0000000e+00    0.0000000e+00    0.0000000e+00
   5.1153320e+01    3.6756833e-01    2.0596392e-01    7.2713355e-02    5.0183297e-02    6.2187442e-02    6.3422385e-02    5.8061967e-02    4.3311667e-02    3.8893269e-02    3.2450095e-02    5.2442756e-03    0.0000000e+00    0.0000000e+00    0.0000000e+00    0.0000000e+00    0.0000000e+00    0.0000000e+00    0.0000000e+00    0.0000000e+00    0.0000000e+00
   5.1291571e+01    3.6882511e-01    2.0534803e-01    7.1726380e-02    5.0857984e-02    6.2503811e-02    6.3139248e-02    5.7971202e-02    4.3293404e-02    3.8734351e-02    3.2377589e-02    5.2228981e-03    0.0000000e+00    0.0000000e+00    0.0000000e+00    0.0000000e+00    0.0000000e+00    0.0000000e+00    0.0000000e+00    0.0000000e+00    0.0000000e+00
   5.1464385e+01    3.6850809e-01    2.0634871e-01    7.1013838e-02    4.9922063e-02    6.3146238e-02    6.3110398e-02    5.8604177e-02    4.4287066e-02    3.7715106e-02    3.2198345e-02    5.1459664e-03    0.0000000e+00    0.0000000e+00    0.0000000e+00    0.0000000e+00    0.0000000e+00    0.0000000e+00    0.0000000e+00    0.0000000e+00    0.0000000e+00
   5.1602636e+01    3.6638437e-01    2.0786470e-01    7.1046990e-02    5.1283982e-02    6.2735040e-02    6.3018332e-02    5.8271830e-02    4.5706257e-02    3.7013437e-02    3.1600081e-02    5.0749775e-03    0.0000000e+00    0.0000000e+00    0.0000000e+00    0.0000000e+00    0.0000000e+00    0.0000000e+00    0.0000000e+00    0.0000000e+00    0.0000000e+00
   5.1713236e+01    3.6657433e-01    2.0559101e-01    7.3309431e-02    5.1195730e-02    6.3469387e-02    6.2593930e-02    5.8494612e-02    4.5435072e-02    3.6802940e-02    3.1929405e-02    4.6041469e-03    0.0000000e+00    0.0000000e+00    0.0000000e+00    0.0000000e+00    0.0000000e+00    0.0000000e+00    0.0000000e+00    0.0000000e+00    0.0000000e+00
   5.1851487e+01    3.6615714e-01    2.0624643e-01    7.3085520e-02    5.0250389e-02    6.4907084e-02    6.2764376e-02    5.8227740e-02    4.5277800e-02    3.6731504e-02    3.1960191e-02    4.3918243e-03    0.0000000e+00    0.0000000e+00    0.0000000e+00    0.0000000e+00    0.0000000e+00    0.0000000e+00    0.0000000e+00    0.0000000e+00    0.0000000e+00
   5.2024301e+01    3.6284462e-01    2.0886243e-01    7.3800275e-02    5.0214605e-02    6.3689036e-02    6.3947217e-02    5.7958351e-02    4.6929043e-02    3.6268646e-02    3.1933440e-02    3.5523451e-03    0.0000000e+00    0.0000000e+00    0.0000000e+00    0.0000000e+00    0.0000000e+00    0.0000000e+00    0.0000000e+00    0.0000000e+00    0.0000000e+00
   5.2162552e+01    3.6350998e-01    2.0876077e-01    7.3150510e-02    4.8871056e-02    6.5894658e-02    6.4843545e-02    5.6011970e-02    4.7421011e-02    3.6169406e-02    3.2216989e-02    3.1501102e-03    0.0000000e+00    0.0000000e+00    0.0000000e+00    0.0000000e+00    0.0000000e+00    0.0000000e+00    0.0000000e+00    0.0000000e+00    0.0000000e+00
   5.2335365e+01    3.6406817e-01    2.0819583e-01    7.3125531e-02    4.7591727e-02    6.7727919e-02    6.5234099e-02    5.5052844e-02    4.8336969e-02    3.5548347e-02    3.2402554e-02    2.7160168e-03    0.0000000e+00    0.0000000e+00    0.0000000e+00    0.0000000e+00    0.0000000e+00    0.0000000e+00    0.0000000e+00    0.0000000e+00    0.0000000e+00
   5.2473616e+01    3.6458711e-01    2.0676933e-01    7.3313656e-02    4.7811092e-02    6.8413630e-02    6.6072836e-02    5.4323954e-02    4.8366419e-02    3.5861245e-02    3.1775822e-02    2.7049123e-03    0.0000000e+00    0.0000000e+00    0.0000000e+00    0.0000000e+00    0.0000000e+00    0.0000000e+00    0.0000000e+00    0.0000000e+00    0.0000000e+00
   5.2646430e+01    3.6231099e-01    2.0886032e-01    7.1894386e-02    4.9638554e-02    7.0892609e-02    6.5464974e-02    5.4680177e-02    4.7950436e-02    3.5963301e-02    2.9764844e-02    2.5794127e-03    0.0000000e+00    0.0000000e+00    0.0000000e+00    0.0000000e+00    0.0000000e+00    0.0000000e+00    0.0000000e+00    0.0000000e+00    0.0000000e+00
   5.2784681e+01    3.6185869e-01    2.1003399e-01    7.1019181e-02    5.0339894e-02    7.0814038e-02    6.3709391e-02    5.7513416e-02    4.6270916e-02    3.6393071e-02    3.0078142e-02    1.9692671e-03    0.0000000e+00    0.0000000e+00    0.0000000e+00    0.0000000e+00    0.0000000e+00    0.0000000e+00    0.0000000e+00    0.0000000e+00    0.0000000e+00
   5.2957494e+01    3.5960549e-01    2.1043673e-01    7.1281714e-02    5.3178069e-02    6.8295450e-02    6.5422319e-02    5.7583050e-02    4.6326850e-02    3.6471974e-02    2.9438843e-02    1.9595118e-03    0.0000000e+00    0.0000000e+00    0.0000000e+00    0.0000000e+00    0.0000000e+00    0.0000000e+00    0.0000000e+00    0.0000000e+00    0.0000000e+00
   5.3095745e+01    3.5980695e-01    2.1090639e-01    7.1059707e-02    5.3323161e-02    6.8993168e-02    6.4448767e-02    5.6938336e-02    4.7175070e-02    3.6463425e-02    2.8933309e-02    1.9517158e-03    0.0000000e+00    0.0000000e+00    0.0000000e+00    0.0000000e+00    0.0000000e+00    0.0000000e+00    0.0000000e+00    0.0000000e+00    0.0000000e+00
   5.3268559e+01    3.5797261e-01    2.1105229e-01    7.2656052e-02    5.3427452e-02    6.9014186e-02    6.5382659e-02    5.6189664e-02    4.8049526e-02    3.5499262e-02    2.9597185e-02    1.1591106e-03    0.0000000e+00    0.0000000e+00    0.0000000e+00    0.0000000e+00    0.0000000e+00    0.0000000e+00    0.0000000e+00    0.0000000e+00    0.0000000e+00
   5.3406810e+01    3.5808193e-01    2.0833468e-01    7.5779662e-02    5.2474341e-02    7.0631944e-02    6.4021962e-02    5.6611818e-02    4.7573098e-02    3.6228773e-02    2.9107171e-02    1.1546230e-03    0.0000000e+00    0.0000000e+00    0.0000000e+00    0.0000000e+00    0.0000000e+00    0.0000000e+00    0.0000000e+00    0.0000000e+00    0.0000000e+00
   5.3579623e+01    3.5476740e-01    2.1247327e-01    7.4129809e-02    5.2815564e-02    6.9128660e-02    6.5702736e-02    5.6605702e-02    4.8443884e-02    3.5794727e-02    2.9765991e-02    3.7225779e-04    0.0000000e+00    0.0000000e+00    0.0000000e+00    0.0000000e+00    0.0000000e+00    0.0000000e+00    0.0000000e+00    0.0000000e+00    0.0000000e+00
   5.3717874e+01    3.5227935e-01    2.1386963e-01    7.5028623e-02    5.3719382e-02    6.9059039e-02    6.5454776e-02    5.6800126e-02    4.8014783e-02    3.6132219e-02    2.9271288e-02    3.7079185e-04    0.0000000e+00    0.0000000e+00    0.0000000e+00    0.0000000e+00    0.0000000e+00    0.0000000e+00    0.0000000e+00    0.0000000e+00    0.0000000e+00
   5.3828475e+01    3.4967923e-01    2.1534354e-01    7.7209102e-02    5.2905026e-02    6.9197242e-02    6.4755871e-02    5.7548570e-02    4.7714281e-02    3.6871342e-02    2.8406164e-02    3.6962911e-04    0.0000000e+00    0.0000000e+00    0.0000000e+00    0.0000000e+00    0.0000000e+00    0.0000000e+00    0.0000000e+00    0.0000000e+00    0.0000000e+00
   5.3966726e+01    3.4986243e-01    2.1582864e-01    7.6218652e-02    5.2776315e-02    7.0078933e-02    6.4593130e-02    5.7172431e-02    4.7979928e-02    3.6808172e-02    2.8313173e-02    3.6820234e-04    0.0000000e+00    0.0000000e+00    0.0000000e+00    0.0000000e+00    0.0000000e+00    0.0000000e+00    0.0000000e+00    0.0000000e+00    0.0000000e+00
   5.4139539e+01    3.5035716e-01    2.1444290e-01    7.6220318e-02    5.2891541e-02    7.1504337e-02    6.4559467e-02    5.6554507e-02    4.8490986e-02    3.6413533e-02    2.8565255e-02    0.0000000e+00    0.0000000e+00    0.0000000e+00    0.0000000e+00    0.0000000e+00    0.0000000e+00    0.0000000e+00    0.0000000e+00    0.0000000e+00    0.0000000e+00
   5.4277790e+01    3.5049323e-01    2.1496804e-01    7.5243154e-02    5.2568719e-02    7.2027380e-02    6.5547295e-02    5.6049932e-02    4.8656738e-02    3.6360418e-02    2.8085085e-02    0.0000000e+00    0.0000000e+00    0.0000000e+00    0.0000000e+00    0.0000000e+00    0.0000000e+00    0.0000000e+00    0.0000000e+00    0.0000000e+00    0.0000000e+00
   5.4450604e+01    3.4993446e-01    2.1344714e-01    7.7230315e-02    5.1817555e-02    7.3286824e-02    6.5059154e-02    5.6315188e-02    4.8670299e-02    3.6266049e-02    2.7973023e-02    0.0000000e+00    0.0000000e+00    0.0000000e+00    0.0000000e+00    0.0000000e+00    0.0000000e+00    0.0000000e+00    0.0000000e+00    0.0000000e+00    0.0000000e+00
   5.4588855e+01    3.4909360e-01    2.1443477e-01    7.7559096e-02    5.0655035e-02    7.3343970e-02    6.5962539e-02    5.6470217e-02    4.8408058e-02    3.6190267e-02    2.7882458e-02    0.0000000e+00    0.0000000e+00    0.0000000e+00    0.0000000e+00    0.0000000e+00    0.0000000e+00    0.0000000e+00    0.0000000e+00    0.0000000e+00    0.0000000e+00
   5.4761668e+01    3.4960841e-01    2.1447359e-01    7.6092142e-02    5.0829116e-02    7.4777866e-02    6.5689314e-02    5.6759028e-02    4.7900552e-02    3.7849932e-02    2.6020056e-02    0.0000000e+00    0.0000000e+00    0.0000000e+00    0.0000000e+00    0.0000000e+00    0.0000000e+00    0.0000000e+00    0.0000000e+00    0.0000000e+00    0.0000000e+00
   5.4977685e+01    3.4848822e-01    2.1737245e-01    7.4333224e-02    5.0616967e-02    7.5640961e-02    6.6041885e-02    5.6568182e-02    4.7471068e-02    3.7832342e-02    2.5634707e-02    0.0000000e+00    0.0000000e+00    0.0000000e+00    0.0000000e+00    0.0000000e+00    0.0000000e+00    0.0000000e+00    0.0000000e+00    0.0000000e+00    0.0000000e+00
   5.5150499e+01    3.4577027e-01    2.1758406e-01    7.6068672e-02    4.9815813e-02    7.6805075e-02    6.7235492e-02    5.6472397e-02    4.6961389e-02    3.8133388e-02    2.5153450e-02    0.0000000e+00    0.0000000e+00    0.0000000e+00    0.0000000e+00    0.0000000e+00    0.0000000e+00    0.0000000e+00    0.0000000e+00    0.0000000e+00    0.0000000e+00
   5.5288750e+01    3.4704072e-01    2.1531749e-01    7.6310011e-02    5.1324131e-02    7.6166411e-02    6.7776969e-02    5.6797768e-02    4.6958287e-02    3.7234844e-02    2.5073367e-02    0.0000000e+00    0.0000000e+00    0.0000000e+00    0.0000000e+00    0.0000000e+00    0.0000000e+00    0.0000000e+00    0.0000000e+00    0.0000000e+00    0.0000000e+00
   5.5399350e+01    3.4702202e-01    2.1340842e-01    7.8128711e-02    5.1500793e-02    7.5554978e-02    6.8642907e-02    5.7110660e-02    4.6976446e-02    3.6645427e-02    2.5009646e-02    0.0000000e+00    0.0000000e+00    0.0000000e+00    0.0000000e+00    0.0000000e+00    0.0000000e+00    0.0000000e+00    0.0000000e+00    0.0000000e+00    0.0000000e+00
   5.5537601e+01    3.4820373e-01    2.1286804e-01    7.7291953e-02    5.2210435e-02    7.5580854e-02    6.8417470e-02    5.7191815e-02    4.7001708e-02    3.6303059e-02    2.4930934e-02    0.0000000e+00    0.0000000e+00    0.0000000e+00    0.0000000e+00    0.0000000e+00    0.0000000e+00    0.0000000e+00    0.0000000e+00    0.0000000e+00    0.0000000e+00
   5.5648202e+01    3.4715856e-01    2.1363098e-01    7.7270608e-02    5.1001012e-02    7.7529853e-02    6.8236065e-02    5.6573548e-02    4.8040655e-02    3.5323412e-02    2.5235314e-02    0.0000000e+00    0.0000000e+00    0.0000000e+00    0.0000000e+00    0.0000000e+00    0.0000000e+00    0.0000000e+00    0.0000000e+00    0.0000000e+00    0.0000000e+00
   5.5786453e+01    3.4484423e-01    2.1658508e-01    7.6308302e-02    5.0654612e-02    7.8543969e-02    6.8370949e-02    5.6789414e-02    4.7646850e-02    3.5868959e-02    2.4387634e-02    0.0000000e+00    0.0000000e+00    0.0000000e+00    0.0000000e+00    0.0000000e+00    0.0000000e+00    0.0000000e+00    0.0000000e+00    0.0000000e+00    0.0000000e+00
   5.5959266e+01    3.4227225e-01    2.1958943e-01    7.5057389e-02    5.1497569e-02    7.7606918e-02    7.0685440e-02    5.5933743e-02    4.7754106e-02    3.5740527e-02    2.3862622e-02    0.0000000e+00    0.0000000e+00    0.0000000e+00    0.0000000e+00    0.0000000e+00    0.0000000e+00    0.0000000e+00    0.0000000e+00    0.0000000e+00    0.0000000e+00
   5.6097517e+01    3.4408660e-01    2.1634518e-01    7.7579253e-02    5.1240970e-02    7.7395163e-02    7.0687083e-02    5.5854400e-02    4.7388137e-02    3.5635346e-02    2.3787874e-02    0.0000000e+00    0.0000000e+00    0.0000000e+00    0.0000000e+00    0.0000000e+00    0.0000000e+00    0.0000000e+00    0.0000000e+00    0.0000000e+00    0.0000000e+00
   5.6270331e+01    3.4185759e-01    2.1939825e-01    7.6674421e-02    5.2246211e-02    7.6605872e-02    7.0992378e-02    5.5466615e-02    4.7980736e-02    3.5081887e-02    2.3696044e-02    0.0000000e+00    0.0000000e+00    0.0000000e+00    0.0000000e+00    0.0000000e+00    0.0000000e+00    0.0000000e+00    0.0000000e+00    0.0000000e+00    0.0000000e+00
   5.6408582e+01    3.4217890e-01    2.1894258e-01    7.6619590e-02    5.1859135e-02    7.7599575e-02    7.0860505e-02    5.5792293e-02    4.7555920e-02    3.4968791e-02    2.3622719e-02    0.0000000e+00    0.0000000e+00    0.0000000e+00    0.0000000e+00    0.0000000e+00    0.0000000e+00    0.0000000e+00    0.0000000e+00    0.0000000e+00    0.0000000e+00
   5.6581395e+01    3.4105799e-01    2.2086156e-01    7.4409643e-02    5.1924013e-02    7.9239021e-02    7.1498025e-02    5.5125864e-02    4.7173789e-02    3.5177595e-02    2.3532502e-02    0.0000000e+00    0.0000000e+00    0.0000000e+00    0.0000000e+00    0.0000000e+00    0.0000000e+00    0.0000000e+00    0.0000000e+00    0.0000000e+00    0.0000000e+00
   5.6719646e+01    3.4103811e-01    2.2168553e-01    7.3313685e-02    5.1995540e-02    8.0234131e-02    7.1296359e-02    5.4766009e-02    4.7145115e-02    3.5797615e-02    2.2727904e-02    0.0000000e+00    0.0000000e+00    0.0000000e+00    0.0000000e+00    0.0000000e+00    0.0000000e+00    0.0000000e+00    0.0000000e+00    0.0000000e+00    0.0000000e+00
   5.6892460e+01    3.4164530e-01    2.1952130e-01    7.3846299e-02    5.2964590e-02    8.0903238e-02    6.9688095e-02    5.6277525e-02    4.7250647e-02    3.5803559e-02    2.2099450e-02    0.0000000e+00    0.0000000e+00    0.0000000e+00    0.0000000e+00    0.0000000e+00    0.0000000e+00    0.0000000e+00    0.0000000e+00    0.0000000e+00    0.0000000e+00
   5.7030711e+01    3.4235971e-01    2.1871610e-01    7.3092187e-02    5.5093267e-02    8.1494130e-02    6.8340899e-02    5.6889943e-02    4.7022263e-02    3.5704929e-02    2.1286568e-02    0.0000000e+00    0.0000000e+00    0.0000000e+00    0.0000000e+00    0.0000000e+00    0.0000000e+00    0.0000000e+00    0.0000000e+00    0.0000000e+00    0.0000000e+00
   5.7203524e+01    3.4086182e-01    2.1861094e-01    7.5265470e-02    5.4064458e-02    8.3007939e-02    6.7705716e-02    5.7297704e-02    4.6029040e-02    3.5950664e-02    2.1206242e-02    0.0000000e+00    0.0000000e+00    0.0000000e+00    0.0000000e+00    0.0000000e+00    0.0000000e+00    0.0000000e+00    0.0000000e+00    0.0000000e+00    0.0000000e+00
   5.7341775e+01    3.4021206e-01    2.1842298e-01    7.6155694e-02    5.3328510e-02    8.4497349e-02    6.7056040e-02    5.7349684e-02    4.6381883e-02    3.5453541e-02    2.1142258e-02    0.0000000e+00    0.0000000e+00    0.0000000e+00    0.0000000e+00    0.0000000e+00    0.0000000e+00    0.0000000e+00    0.0000000e+00    0.0000000e+00    0.0000000e+00
   5.7514589e+01    3.4177494e-01    2.1723115e-01    7.6336008e-02    5.2762242e-02    8.5693034e-02    6.6230183e-02    5.6999245e-02    4.6596324e-02    3.5674126e-02    2.0702747e-02    0.0000000e+00    0.0000000e+00    0.0000000e+00    0.0000000e+00    0.0000000e+00    0.0000000e+00    0.0000000e+00    0.0000000e+00    0.0000000e+00    0.0000000e+00
   5.7652839e+01    3.4305653e-01    2.1703292e-01    7.5079774e-02    5.1949372e-02    8.5682392e-02    6.7926950e-02    5.6887047e-02    4.6506538e-02    3.5413664e-02    2.0464813e-02    0.0000000e+00    0.0000000e+00    0.0000000e+00    0.0000000e+00    0.0000000e+00    0.0000000e+00    0.0000000e+00    0.0000000e+00    0.0000000e+00    0.0000000e+00
   5.7763440e+01    3.4167190e-01    2.1812222e-01    7.5106396e-02    5.2523987e-02    8.4819080e-02    6.8753936e-02    5.6885860e-02    4.6376774e-02    3.5678669e-02    2.0061180e-02    0.0000000e+00    0.0000000e+00    0.0000000e+00    0.0000000e+00    0.0000000e+00    0.0000000e+00    0.0000000e+00    0.0000000e+00    0.0000000e+00    0.0000000e+00
   5.7901691e+01    3.4181711e-01    2.1636737e-01    7.5779046e-02    5.2679115e-02    8.5455085e-02    6.9373490e-02    5.6740866e-02    4.6541175e-02    3.5244861e-02    2.0001885e-02    0.0000000e+00    0.0000000e+00    0.0000000e+00    0.0000000e+00    0.0000000e+00    0.0000000e+00    0.0000000e+00    0.0000000e+00    0.0000000e+00    0.0000000e+00
   5.8074505e+01    3.4216636e-01    2.1525324e-01    7.5772828e-02    5.4295735e-02    8.4456802e-02    6.9853209e-02    5.6660026e-02    4.6506252e-02    3.5804812e-02    1.9230728e-02    0.0000000e+00    0.0000000e+00    0.0000000e+00    0.0000000e+00    0.0000000e+00    0.0000000e+00    0.0000000e+00    0.0000000e+00    0.0000000e+00    0.0000000e+00
   5.8290522e+01    3.3890689e-01    2.1946051e-01    7.3896876e-02    5.6026409e-02    8.4851779e-02    6.9391821e-02    5.7523016e-02    4.4678744e-02    3.6121123e-02    1.9142830e-02    0.0000000e+00    0.0000000e+00    0.0000000e+00    0.0000000e+00    0.0000000e+00    0.0000000e+00    0.0000000e+00    0.0000000e+00    0.0000000e+00    0.0000000e+00
   5.8463335e+01    3.3922202e-01    2.1840639e-01    7.2412525e-02    5.8608019e-02    8.5110718e-02    6.9634352e-02    5.7346940e-02    4.4205820e-02    3.7024242e-02    1.8028979e-02    0.0000000e+00    0.0000000e+00    0.0000000e+00    0.0000000e+00    0.0000000e+00    0.0000000e+00    0.0000000e+00    0.0000000e+00    0.0000000e+00    0.0000000e+00
   5.8601586e+01    3.3995380e-01    2.1604008e-01    7.3299810e-02    5.8729805e-02    8.6202468e-02    7.0191786e-02    5.6511409e-02    4.4185993e-02    3.7599492e-02    1.7285355e-02    0.0000000e+00    0.0000000e+00    0.0000000e+00    0.0000000e+00    0.0000000e+00    0.0000000e+00    0.0000000e+00    0.0000000e+00    0.0000000e+00    0.0000000e+00
   5.8774400e+01    3.3686865e-01    2.1990026e-01    7.0961620e-02    5.9675055e-02    8.5990310e-02    7.0693643e-02    5.7853334e-02    4.3379816e-02    3.7454567e-02    1.7222747e-02    0.0000000e+00    0.0000000e+00    0.0000000e+00    0.0000000e+00    0.0000000e+00    0.0000000e+00    0.0000000e+00    0.0000000e+00    0.0000000e+00    0.0000000e+00
   5.8912650e+01    3.3470164e-01    2.2268655e-01    6.8540977e-02    6.1285556e-02    8.5709670e-02    7.1346887e-02    5.7891633e-02    4.3325824e-02    3.8027365e-02    1.6483893e-02    0.0000000e+00    0.0000000e+00    0.0000000e+00    0.0000000e+00    0.0000000e+00    0.0000000e+00    0.0000000e+00    0.0000000e+00    0.0000000e+00    0.0000000e+00
   5.9085464e+01    3.3546973e-01    2.2029423e-01    7.0072865e-02    6.1335967e-02    8.5545609e-02    7.1169504e-02    5.8576503e-02    4.3610810e-02    3.7499948e-02    1.6424836e-02    0.0000000e+00    0.0000000e+00    0.0000000e+00    0.0000000e+00    0.0000000e+00    0.0000000e+00    0.0000000e+00    0.0000000e+00    0.0000000e+00    0.0000000e+00
   5.9223715e+01    3.3456735e-01    2.2138015e-01    7.0394339e-02    6.0703929e-02    8.5026843e-02    7.2120533e-02    5.8261932e-02    4.3782441e-02    3.7384917e-02    1.6377563e-02    0.0000000e+00    0.0000000e+00    0.0000000e+00    0.0000000e+00    0.0000000e+00    0.0000000e+00    0.0000000e+00    0.0000000e+00    0.0000000e+00    0.0000000e+00
   5.9396529e+01    3.3542416e-01    2.2132011e-01    6.9591699e-02    6.1516909e-02    8.4221807e-02    7.2718278e-02    5.7910673e-02    4.3733964e-02    3.7583873e-02    1.5978524e-02    0.0000000e+00    0.0000000e+00    0.0000000e+00    0.0000000e+00    0.0000000e+00    0.0000000e+00    0.0000000e+00    0.0000000e+00    0.0000000e+00    0.0000000e+00
   5.9534779e+01    3.3482290e-01    2.2209478e-01    6.8607487e-02    6.2214656e-02    8.3853086e-02    7.3305857e-02    5.8044954e-02    4.3296656e-02    3.7826739e-02    1.5932883e-02    0.0000000e+00    0.0000000e+00    0.0000000e+00    0.0000000e+00    0.0000000e+00    0.0000000e+00    0.0000000e+00    0.0000000e+00    0.0000000e+00    0.0000000e+00
   5.9707593e+01    3.3350380e-01    2.2194736e-01    7.0681535e-02    6.2097701e-02    8.3703204e-02    7.3689064e-02    5.8407368e-02    4.2409142e-02    3.8355736e-02    1.5205087e-02    0.0000000e+00    0.0000000e+00    0.0000000e+00    0.0000000e+00    0.0000000e+00    0.0000000e+00    0.0000000e+00    0.0000000e+00    0.0000000e+00    0.0000000e+00
   5.9923610e+01    3.3263757e-01    2.2250145e-01    7.0490706e-02    6.2092758e-02    8.4441723e-02    7.3681896e-02    5.8553860e-02    4.2285509e-02    3.8515336e-02    1.4799190e-02    0.0000000e+00    0.0000000e+00    0.0000000e+00    0.0000000e+00    0.0000000e+00    0.0000000e+00    0.0000000e+00    0.0000000e+00    0.0000000e+00    0.0000000e+00
   6.0096424e+01    3.3314831e-01    2.2275506e-01    7.0326274e-02    6.1216587e-02    8.4698960e-02    7.4086282e-02    5.8427162e-02    4.2223246e-02    3.8699452e-02    1.4418669e-02    0.0000000e+00    0.0000000e+00    0.0000000e+00    0.0000000e+00    0.0000000e+00    0.0000000e+00    0.0000000e+00    0.0000000e+00    0.0000000e+00    0.0000000e+00
   6.0312441e+01    3.3308167e-01    2.2309624e-01    6.9304816e-02    6.0243049e-02    8.8610846e-02    7.2332754e-02    5.8849328e-02    4.1606388e-02    3.8519750e-02    1.4355157e-02    0.0000000e+00    0.0000000e+00    0.0000000e+00    0.0000000e+00    0.0000000e+00    0.0000000e+00    0.0000000e+00    0.0000000e+00    0.0000000e+00    0.0000000e+00
   6.0485254e+01    3.3104514e-01    2.2443699e-01    7.0593686e-02    6.0150739e-02    8.8898501e-02    7.1693777e-02    5.9084044e-02    4.1601340e-02    3.8413208e-02    1.4082569e-02    0.0000000e+00    0.0000000e+00    0.0000000e+00    0.0000000e+00    0.0000000e+00    0.0000000e+00    0.0000000e+00    0.0000000e+00    0.0000000e+00    0.0000000e+00
   6.0623505e+01    3.3136858e-01    2.2131828e-01    7.3483958e-02    5.8782417e-02    8.9654137e-02    7.2062281e-02    5.9792586e-02    4.1413323e-02    3.8081539e-02    1.4042906e-02    0.0000000e+00    0.0000000e+00    0.0000000e+00    0.0000000e+00    0.0000000e+00    0.0000000e+00    0.0000000e+00    0.0000000e+00    0.0000000e+00    0.0000000e+00
   6.0796319e+01    3.3039473e-01    2.2157370e-01    7.4781500e-02    5.9179636e-02    8.8089512e-02    7.3012191e-02    5.9828789e-02    4.1204332e-02    3.8805217e-02    1.3130392e-02    0.0000000e+00    0.0000000e+00    0.0000000e+00    0.0000000e+00    0.0000000e+00    0.0000000e+00    0.0000000e+00    0.0000000e+00    0.0000000e+00    0.0000000e+00
   6.0934569e+01    3.3037015e-01    2.2024320e-01    7.5640750e-02    6.0558567e-02    8.7494517e-02    7.3943075e-02    5.9136280e-02    4.1192569e-02    3.9089247e-02    1.2331650e-02    0.0000000e+00    0.0000000e+00    0.0000000e+00    0.0000000e+00    0.0000000e+00    0.0000000e+00    0.0000000e+00    0.0000000e+00    0.0000000e+00    0.0000000e+00
   6.1107383e+01    3.2771656e-01    2.2223697e-01    7.4050576e-02    6.2193705e-02    8.8678868e-02    7.3409574e-02    5.9382249e-02    4.1096443e-02    3.8946256e-02    1.2288790e-02    0.0000000e+00    0.0000000e+00    0.0000000e+00    0.0000000e+00    0.0000000e+00    0.0000000e+00    0.0000000e+00    0.0000000e+00    0.0000000e+00    0.0000000e+00
   6.1323400e+01    3.3008619e-01    2.1832088e-01    7.4937639e-02    6.3357685e-02    8.8179752e-02    7.4056397e-02    5.9767602e-02    4.0521705e-02    3.8857487e-02    1.1914654e-02    0.0000000e+00    0.0000000e+00    0.0000000e+00    0.0000000e+00    0.0000000e+00    0.0000000e+00    0.0000000e+00    0.0000000e+00    0.0000000e+00    0.0000000e+00
   6.1496214e+01    3.3003360e-01    2.1844023e-01    7.4863433e-02    6.2775026e-02    8.9487011e-02    7.3669227e-02    5.8951576e-02    4.1189964e-02    3.9704975e-02    1.0884955e-02    0.0000000e+00    0.0000000e+00    0.0000000e+00    0.0000000e+00    0.0000000e+00    0.0000000e+00    0.0000000e+00    0.0000000e+00    0.0000000e+00    0.0000000e+00
   6.1712231e+01    3.3101877e-01    2.1490105e-01    7.5867713e-02    6.4843563e-02    8.9163811e-02    7.3834553e-02    5.8990712e-02    4.1014927e-02    3.9525997e-02    1.0838898e-02    0.0000000e+00    0.0000000e+00    0.0000000e+00    0.0000000e+00    0.0000000e+00    0.0000000e+00    0.0000000e+00    0.0000000e+00    0.0000000e+00    0.0000000e+00
   6.1885044e+01    3.3068182e-01    2.1544078e-01    7.6869768e-02    6.3392102e-02    9.0808601e-02    7.3153784e-02    5.8815762e-02    4.0652422e-02    3.9383064e-02    1.0801896e-02    0.0000000e+00    0.0000000e+00    0.0000000e+00    0.0000000e+00    0.0000000e+00    0.0000000e+00    0.0000000e+00    0.0000000e+00    0.0000000e+00    0.0000000e+00
   6.2023295e+01    3.2924292e-01    2.1541519e-01    7.7668851e-02    6.3558246e-02    9.1414778e-02    7.3602235e-02    5.8489224e-02    4.0565947e-02    3.9270087e-02    1.0772517e-02    0.0000000e+00    0.0000000e+00    0.0000000e+00    0.0000000e+00    0.0000000e+00    0.0000000e+00    0.0000000e+00    0.0000000e+00    0.0000000e+00    0.0000000e+00
   6.2196109e+01    3.2592267e-01    2.1813053e-01    7.6550521e-02    6.4709301e-02    9.2829879e-02    7.2830615e-02    5.8785911e-02    4.0374263e-02    3.9130006e-02    1.0736307e-02    0.0000000e+00    0.0000000e+00    0.0000000e+00    0.0000000e+00    0.0000000e+00    0.0000000e+00    0.0000000e+00    0.0000000e+00    0.0000000e+00    0.0000000e+00
   6.2412126e+01    3.2198711e-01    2.1888294e-01    7.9898641e-02    6.5086637e-02    9.2016697e-02    7.3299706e-02    5.8568802e-02    4.0611473e-02    3.8956473e-02    1.0691521e-02    0.0000000e+00    0.0000000e+00    0.0000000e+00    0.0000000e+00    0.0000000e+00    0.0000000e+00    0.0000000e+00    0.0000000e+00    0.0000000e+00    0.0000000e+00
   6.2584939e+01    3.2096905e-01    2.2072147e-01    7.7947326e-02    6.7281154e-02    9.1337612e-02    7.3395279e-02    5.8053787e-02    4.0820251e-02    3.9785503e-02    9.6885676e-03    0.0000000e+00    0.0000000e+00    0.0000000e+00    0.0000000e+00    0.0000000e+00    0.0000000e+00    0.0000000e+00    0.0000000e+00    0.0000000e+00    0.0000000e+00
   6.2800956e+01    3.2246197e-01    2.1820084e-01    7.9697798e-02    6.6199610e-02    9.0955244e-02    7.4160232e-02    5.9099964e-02    3.9965192e-02    3.9924661e-02    9.3344928e-03    0.0000000e+00    0.0000000e+00    0.0000000e+00    0.0000000e+00    0.0000000e+00    0.0000000e+00    0.0000000e+00    0.0000000e+00    0.0000000e+00    0.0000000e+00
   6.2973770e+01    3.2062568e-01    2.1876443e-01    8.1004924e-02    6.6063247e-02    9.1014849e-02    7.4588024e-02    5.8578722e-02    4.0705581e-02    3.9351140e-02    9.3034025e-03    0.0000000e+00    0.0000000e+00    0.0000000e+00    0.0000000e+00    0.0000000e+00    0.0000000e+00    0.0000000e+00    0.0000000e+00    0.0000000e+00    0.0000000e+00
   6.3112021e+01    3.1983966e-01    2.2025391e-01    8.0786654e-02    6.4282834e-02    9.2222169e-02    7.4992059e-02    5.8485805e-02    4.0626015e-02    3.9540364e-02    8.9705308e-03    0.0000000e+00    0.0000000e+00    0.0000000e+00    0.0000000e+00    0.0000000e+00    0.0000000e+00    0.0000000e+00    0.0000000e+00    0.0000000e+00    0.0000000e+00
   6.3284834e+01    3.2052067e-01    2.1869842e-01    8.1701593e-02    6.5011098e-02    9.2427908e-02    7.4890234e-02    5.7844839e-02    4.0561017e-02    3.9403114e-02    8.9411127e-03    0.0000000e+00    0.0000000e+00    0.0000000e+00    0.0000000e+00    0.0000000e+00    0.0000000e+00    0.0000000e+00    0.0000000e+00    0.0000000e+00    0.0000000e+00
   6.3423085e+01    3.2213953e-01    2.1772082e-01    8.0362083e-02    6.5223738e-02    9.3394344e-02    7.4425907e-02    5.8311754e-02    4.0543945e-02    3.9573777e-02    8.3041088e-03    0.0000000e+00    0.0000000e+00    0.0000000e+00    0.0000000e+00    0.0000000e+00    0.0000000e+00    0.0000000e+00    0.0000000e+00    0.0000000e+00    0.0000000e+00
   6.3595899e+01    3.2040704e-01    2.1911422e-01    8.1273600e-02    6.2728314e-02    9.5164280e-02    7.4857832e-02    5.7953779e-02    4.1121642e-02    3.9406899e-02    7.9723934e-03    0.0000000e+00    0.0000000e+00    0.0000000e+00    0.0000000e+00    0.0000000e+00    0.0000000e+00    0.0000000e+00    0.0000000e+00    0.0000000e+00    0.0000000e+00
   6.3734150e+01    3.1764194e-01    2.2250752e-01    7.9995404e-02    6.3206616e-02    9.5589703e-02    7.5077984e-02    5.7695690e-02    4.1035643e-02    3.9603686e-02    7.6458123e-03    0.0000000e+00    0.0000000e+00    0.0000000e+00    0.0000000e+00    0.0000000e+00    0.0000000e+00    0.0000000e+00    0.0000000e+00    0.0000000e+00    0.0000000e+00
   6.3844750e+01    3.1729171e-01    2.2269177e-01    7.9372996e-02    6.4188616e-02    9.5924467e-02    7.5191940e-02    5.6857320e-02    4.1335365e-02    3.9821583e-02    7.3242363e-03    0.0000000e+00    0.0000000e+00    0.0000000e+00    0.0000000e+00    0.0000000e+00    0.0000000e+00    0.0000000e+00    0.0000000e+00    0.0000000e+00    0.0000000e+00
   6.3983001e+01    3.1764343e-01    2.2224474e-01    7.9367305e-02    6.4691766e-02    9.5471708e-02    7.5059654e-02    5.6942440e-02    4.1892751e-02    3.9529541e-02    7.1566614e-03    0.0000000e+00    0.0000000e+00    0.0000000e+00    0.0000000e+00    0.0000000e+00    0.0000000e+00    0.0000000e+00    0.0000000e+00    0.0000000e+00    0.0000000e+00
   6.4155815e+01    3.1785669e-01    2.2278978e-01    7.8632698e-02    6.4579054e-02    9.4746140e-02    7.6883974e-02    5.6067751e-02    4.2337044e-02    3.9576742e-02    6.5301277e-03    0.0000000e+00    0.0000000e+00    0.0000000e+00    0.0000000e+00    0.0000000e+00    0.0000000e+00    0.0000000e+00    0.0000000e+00    0.0000000e+00    0.0000000e+00
   6.4294066e+01    3.1649632e-01    2.2475805e-01    7.7574396e-02    6.5297172e-02    9.3482902e-02    7.7987823e-02    5.6098556e-02    4.2322935e-02    3.9468583e-02    6.5132628e-03    0.0000000e+00    0.0000000e+00    0.0000000e+00    0.0000000e+00    0.0000000e+00    0.0000000e+00    0.0000000e+00    0.0000000e+00    0.0000000e+00    0.0000000e+00
   6.4466879e+01    3.1579987e-01    2.2424480e-01    7.9358630e-02    6.4648844e-02    9.4486177e-02    7.7336723e-02    5.6098020e-02    4.2532915e-02    3.9444628e-02    6.0493935e-03    0.0000000e+00    0.0000000e+00    0.0000000e+00    0.0000000e+00    0.0000000e+00    0.0000000e+00    0.0000000e+00    0.0000000e+00    0.0000000e+00    0.0000000e+00
   6.4605130e+01    3.1592672e-01    2.2277770e-01    8.0075729e-02    6.5099876e-02    9.5799743e-02    7.6183435e-02    5.6692523e-02    4.2072996e-02    3.9633686e-02    5.7375914e-03    0.0000000e+00    0.0000000e+00    0.0000000e+00    0.0000000e+00    0.0000000e+00    0.0000000e+00    0.0000000e+00    0.0000000e+00    0.0000000e+00    0.0000000e+00
   6.4777944e+01    3.1764815e-01    2.2051032e-01    8.0650086e-02    6.6042341e-02    9.5184718e-02    7.6936283e-02    5.5831403e-02    4.2307703e-02    3.9464528e-02    5.4244700e-03    0.0000000e+00    0.0000000e+00    0.0000000e+00    0.0000000e+00    0.0000000e+00    0.0000000e+00    0.0000000e+00    0.0000000e+00    0.0000000e+00    0.0000000e+00
   6.4916195e+01    3.1778978e-01    2.2033595e-01    7.9990884e-02    6.7051970e-02    9.5075787e-02    7.7196672e-02    5.5575253e-02    4.2215244e-02    3.9357760e-02    5.4106982e-03    0.0000000e+00    0.0000000e+00    0.0000000e+00    0.0000000e+00    0.0000000e+00    0.0000000e+00    0.0000000e+00    0.0000000e+00    0.0000000e+00    0.0000000e+00
   6.5089008e+01    3.1715760e-01    2.1978091e-01    8.1204975e-02    6.6615205e-02    9.4784363e-02    7.8234111e-02    5.5159131e-02    4.2444496e-02    4.0137208e-02    4.4819971e-03    0.0000000e+00    0.0000000e+00    0.0000000e+00    0.0000000e+00    0.0000000e+00    0.0000000e+00    0.0000000e+00    0.0000000e+00    0.0000000e+00    0.0000000e+00
   6.5305025e+01    3.1736929e-01    2.1811563e-01    8.2427920e-02    6.7917709e-02    9.4293800e-02    7.8380687e-02    5.4422896e-02    4.3359570e-02    3.9566595e-02    4.1459049e-03    0.0000000e+00    0.0000000e+00    0.0000000e+00    0.0000000e+00    0.0000000e+00    0.0000000e+00    0.0000000e+00    0.0000000e+00    0.0000000e+00    0.0000000e+00
   6.5477839e+01    3.1799725e-01    2.1765994e-01    8.2271078e-02    6.8450256e-02    9.4733976e-02    7.8133547e-02    5.4659266e-02    4.2526777e-02    4.0605054e-02    2.9628532e-03    0.0000000e+00    0.0000000e+00    0.0000000e+00    0.0000000e+00    0.0000000e+00    0.0000000e+00    0.0000000e+00    0.0000000e+00    0.0000000e+00    0.0000000e+00
   6.5616090e+01    3.1520014e-01    2.1859769e-01    8.3098278e-02    7.0272492e-02    9.4332880e-02    7.8132366e-02    5.4508966e-02    4.2804872e-02    4.0679987e-02    2.3723324e-03    0.0000000e+00    0.0000000e+00    0.0000000e+00    0.0000000e+00    0.0000000e+00    0.0000000e+00    0.0000000e+00    0.0000000e+00    0.0000000e+00    0.0000000e+00
   6.5788903e+01    3.1502139e-01    2.1959135e-01    8.2324303e-02    6.9047268e-02    9.5612050e-02    7.6979637e-02    5.5780913e-02    4.2732009e-02    4.0860818e-02    2.0502645e-03    0.0000000e+00    0.0000000e+00    0.0000000e+00    0.0000000e+00    0.0000000e+00    0.0000000e+00    0.0000000e+00    0.0000000e+00    0.0000000e+00    0.0000000e+00
   6.5927154e+01    3.1323338e-01    2.2142856e-01    8.1595799e-02    6.9604374e-02    9.6485773e-02    7.6734069e-02    5.5509080e-02    4.2945652e-02    4.0418164e-02    2.0451524e-03    0.0000000e+00    0.0000000e+00    0.0000000e+00    0.0000000e+00    0.0000000e+00    0.0000000e+00    0.0000000e+00    0.0000000e+00    0.0000000e+00    0.0000000e+00
   6.6099968e+01    3.1288216e-01    2.2128618e-01    8.2114444e-02    6.9492848e-02    9.7512730e-02    7.5130843e-02    5.6417486e-02    4.3152403e-02    4.0573779e-02    1.4371277e-03    0.0000000e+00    0.0000000e+00    0.0000000e+00    0.0000000e+00    0.0000000e+00    0.0000000e+00    0.0000000e+00    0.0000000e+00    0.0000000e+00    0.0000000e+00
   6.6315985e+01    3.1180038e-01    2.2142340e-01    8.3218332e-02    6.8983472e-02    9.7910334e-02    7.5238246e-02    5.6977945e-02    4.2607320e-02    4.0696325e-02    1.1442372e-03    0.0000000e+00    0.0000000e+00    0.0000000e+00    0.0000000e+00    0.0000000e+00    0.0000000e+00    0.0000000e+00    0.0000000e+00    0.0000000e+00    0.0000000e+00
   6.6488798e+01    3.1258983e-01    2.2140020e-01    8.1858155e-02    6.7864249e-02    1.0056803e-01    7.4502126e-02    5.7136980e-02    4.2375387e-02    4.0850767e-02    8.5427342e-04    0.0000000e+00    0.0000000e+00    0.0000000e+00    0.0000000e+00    0.0000000e+00    0.0000000e+00    0.0000000e+00    0.0000000e+00    0.0000000e+00    0.0000000e+00
   6.6704815e+01    3.1598935e-01    2.1580914e-01    8.3103320e-02    6.6743160e-02    1.0291259e-01    7.4303220e-02    5.7780387e-02    4.1822245e-02    4.0685609e-02    8.5097662e-04    0.0000000e+00    0.0000000e+00    0.0000000e+00    0.0000000e+00    0.0000000e+00    0.0000000e+00    0.0000000e+00    0.0000000e+00    0.0000000e+00    0.0000000e+00
   6.6877629e+01    3.1585022e-01    2.1671671e-01    8.3186532e-02    6.6856688e-02    1.0247014e-01    7.3376133e-02    5.8136696e-02    4.1854979e-02    4.0703541e-02    8.4836158e-04    0.0000000e+00    0.0000000e+00    0.0000000e+00    0.0000000e+00    0.0000000e+00    0.0000000e+00    0.0000000e+00    0.0000000e+00    0.0000000e+00    0.0000000e+00
   6.7015880e+01    3.1449107e-01    2.1743572e-01    8.2629455e-02    6.8349714e-02    1.0317571e-01    7.3002147e-02    5.8070597e-02    4.1793005e-02    4.0206298e-02    8.4627892e-04    0.0000000e+00    0.0000000e+00    0.0000000e+00    0.0000000e+00    0.0000000e+00    0.0000000e+00    0.0000000e+00    0.0000000e+00    0.0000000e+00    0.0000000e+00
   6.7188693e+01    3.1272350e-01    2.1964820e-01    8.1175635e-02    6.9768007e-02    1.0328505e-01    7.2578164e-02    5.7956447e-02    4.2344540e-02    4.0239688e-02    2.8076528e-04    0.0000000e+00    0.0000000e+00    0.0000000e+00    0.0000000e+00    0.0000000e+00    0.0000000e+00    0.0000000e+00    0.0000000e+00    0.0000000e+00    0.0000000e+00
   6.7326944e+01    3.1137833e-01    2.2139428e-01    8.0188466e-02    7.1553127e-02    1.0155153e-01    7.4039615e-02    5.7422308e-02    4.2055343e-02    4.0136907e-02    2.8008324e-04    0.0000000e+00    0.0000000e+00    0.0000000e+00    0.0000000e+00    0.0000000e+00    0.0000000e+00    0.0000000e+00    0.0000000e+00    0.0000000e+00    0.0000000e+00
   6.7499758e+01    3.0845995e-01    2.2505500e-01    7.9588496e-02    7.0589838e-02    1.0221848e-01    7.4899533e-02    5.6989077e-02    4.1910966e-02    4.0009427e-02    2.7923788e-04    0.0000000e+00    0.0000000e+00    0.0000000e+00    0.0000000e+00    0.0000000e+00    0.0000000e+00    0.0000000e+00    0.0000000e+00    0.0000000e+00    0.0000000e+00
   6.7638009e+01    3.0913008e-01    2.2435499e-01    8.0035592e-02    7.0472236e-02    1.0256389e-01    7.4609850e-02    5.6527746e-02    4.2119012e-02    3.9908050e-02    2.7856403e-04    0.0000000e+00    0.0000000e+00    0.0000000e+00    0.0000000e+00    0.0000000e+00    0.0000000e+00    0.0000000e+00    0.0000000e+00    0.0000000e+00    0.0000000e+00
   6.7810822e+01    3.0767601e-01    2.2693023e-01    7.8923978e-02    7.0891005e-02    1.0264746e-01    7.5859119e-02    5.5080441e-02    4.2520155e-02    3.9193875e-02    2.7772745e-04    0.0000000e+00    0.0000000e+00    0.0000000e+00    0.0000000e+00    0.0000000e+00    0.0000000e+00    0.0000000e+00    0.0000000e+00    0.0000000e+00    0.0000000e+00
   6.8026839e+01    3.0555796e-01    2.2750083e-01    7.8546278e-02    7.2928929e-02    1.0109543e-01    7.6777928e-02    5.5898318e-02    4.2682430e-02    3.9011895e-02    0.0000000e+00    0.0000000e+00    0.0000000e+00    0.0000000e+00    0.0000000e+00    0.0000000e+00    0.0000000e+00    0.0000000e+00    0.0000000e+00    0.0000000e+00    0.0000000e+00
   6.8199653e+01    3.0495203e-01    2.2881965e-01    7.7364056e-02    7.2570219e-02    1.0237237e-01    7.6861409e-02    5.5327198e-02    4.2843306e-02    3.8889766e-02    0.0000000e+00    0.0000000e+00    0.0000000e+00    0.0000000e+00    0.0000000e+00    0.0000000e+00    0.0000000e+00    0.0000000e+00    0.0000000e+00    0.0000000e+00    0.0000000e+00
   6.8415670e+01    3.0492592e-01    2.2855675e-01    7.8186896e-02    7.1026356e-02    1.0393158e-01    7.7017138e-02    5.4333097e-02    4.3630224e-02    3.8392043e-02    0.0000000e+00    0.0000000e+00    0.0000000e+00    0.0000000e+00    0.0000000e+00    0.0000000e+00    0.0000000e+00    0.0000000e+00    0.0000000e+00    0.0000000e+00    0.0000000e+00
   6.8685691e+01    3.0258344e-01    2.3096563e-01    7.8202308e-02    7.1154070e-02    1.0517494e-01    7.6386372e-02    5.3927681e-02    4.3602419e-02    3.8003141e-02    0.0000000e+00    0.0000000e+00    0.0000000e+00    0.0000000e+00    0.0000000e+00    0.0000000e+00    0.0000000e+00    0.0000000e+00    0.0000000e+00    0.0000000e+00    0.0000000e+00
   6.9023218e+01    3.0085742e-01    2.3336431e-01    7.7436135e-02    7.1322996e-02    1.0658850e-01    7.6205272e-02    5.3779717e-02    4.2936407e-02    3.7509241e-02    0.0000000e+00    0.0000000e+00    0.0000000e+00    0.0000000e+00    0.0000000e+00    0.0000000e+00    0.0000000e+00    0.0000000e+00    0.0000000e+00    0.0000000e+00    0.0000000e+00
   6.9293239e+01    3.0273355e-01    2.2988651e-01    7.7361005e-02    7.1663694e-02    1.0784624e-01    7.6285538e-02    5.4229008e-02    4.2951560e-02    3.7042895e-02    0.0000000e+00    0.0000000e+00    0.0000000e+00    0.0000000e+00    0.0000000e+00    0.0000000e+00    0.0000000e+00    0.0000000e+00    0.0000000e+00    0.0000000e+00    0.0000000e+00
   6.9630765e+01    3.0429130e-01    2.2682405e-01    7.9021671e-02    7.0790260e-02    1.0943590e-01    7.6867782e-02    5.3711511e-02    4.2563250e-02    3.6494269e-02    0.0000000e+00    0.0000000e+00    0.0000000e+00    0.0000000e+00    0.0000000e+00    0.0000000e+00    0.0000000e+00    0.0000000e+00    0.0000000e+00    0.0000000e+00    0.0000000e+00
   6.9900787e+01    3.0333596e-01    2.2679971e-01    8.0320035e-02    7.1520241e-02    1.1061785e-01    7.5778238e-02    5.2960734e-02    4.2343830e-02    3.6323394e-02    0.0000000e+00    0.0000000e+00    0.0000000e+00    0.0000000e+00    0.0000000e+00    0.0000000e+00    0.0000000e+00    0.0000000e+00    0.0000000e+00    0.0000000e+00    0.0000000e+00
   7.0238313e+01    3.0280386e-01    2.2793609e-01    7.9741886e-02    7.1794851e-02    1.1043977e-01    7.6036555e-02    5.4624493e-02    4.0510832e-02    3.6111660e-02    0.0000000e+00    0.0000000e+00    0.0000000e+00    0.0000000e+00    0.0000000e+00    0.0000000e+00    0.0000000e+00    0.0000000e+00    0.0000000e+00    0.0000000e+00    0.0000000e+00
   7.0508334e+01    3.0264933e-01    2.2608652e-01    8.1996773e-02    7.1330519e-02    1.1167064e-01    7.6243715e-02    5.3768194e-02    4.1154634e-02    3.5099669e-02    0.0000000e+00    0.0000000e+00    0.0000000e+00    0.0000000e+00    0.0000000e+00    0.0000000e+00    0.0000000e+00    0.0000000e+00    0.0000000e+00    0.0000000e+00    0.0000000e+00
   7.0845861e+01    3.0276947e-01    2.2613790e-01    8.1332264e-02    7.1010705e-02    1.1344557e-01    7.5565169e-02    5.3948698e-02    4.0892703e-02    3.4897522e-02    0.0000000e+00    0.0000000e+00    0.0000000e+00    0.0000000e+00    0.0000000e+00    0.0000000e+00    0.0000000e+00    0.0000000e+00    0.0000000e+00    0.0000000e+00    0.0000000e+00
   7.1115882e+01    3.0138888e-01    2.2663112e-01    8.0315942e-02    7.3735519e-02    1.1214133e-01    7.6845261e-02    5.3517247e-02    4.0686414e-02    3.4738292e-02    0.0000000e+00    0.0000000e+00    0.0000000e+00    0.0000000e+00    0.0000000e+00    0.0000000e+00    0.0000000e+00    0.0000000e+00    0.0000000e+00    0.0000000e+00    0.0000000e+00
   7.1453409e+01    3.0129115e-01    2.2627944e-01    8.0007514e-02    7.3936689e-02    1.1330259e-01    7.7174142e-02    5.2996907e-02    4.0470432e-02    3.4541131e-02    0.0000000e+00    0.0000000e+00    0.0000000e+00    0.0000000e+00    0.0000000e+00    0.0000000e+00    0.0000000e+00    0.0000000e+00    0.0000000e+00    0.0000000e+00    0.0000000e+00
   7.1723430e+01    2.9932397e-01    2.2717898e-01    8.0803529e-02    7.3076585e-02    1.1507307e-01    7.7751822e-02    5.2366245e-02    4.0597926e-02    3.3827879e-02    0.0000000e+00    0.0000000e+00    0.0000000e+00    0.0000000e+00    0.0000000e+00    0.0000000e+00    0.0000000e+00    0.0000000e+00    0.0000000e+00    0.0000000e+00    0.0000000e+00
   7.2060956e+01    2.9806943e-01    2.2797072e-01    8.1254052e-02    7.3077466e-02    1.1487229e-01    7.8321492e-02    5.2968860e-02    4.0332189e-02    3.3133507e-02    0.0000000e+00    0.0000000e+00    0.0000000e+00    0.0000000e+00    0.0000000e+00    0.0000000e+00    0.0000000e+00    0.0000000e+00    0.0000000e+00    0.0000000e+00    0.0000000e+00
   7.2330978e+01    2.9802301e-01    2.2887681e-01    8.0196351e-02    7.3328167e-02    1.1472367e-01    7.8722432e-02    5.3386471e-02    3.9941703e-02    3.2801380e-02    0.0000000e+00    0.0000000e+00    0.0000000e+00    0.0000000e+00    0.0000000e+00    0.0000000e+00    0.0000000e+00    0.0000000e+00    0.0000000e+00    0.0000000e+00    0.0000000e+00
   7.2668504e+01    2.9736320e-01    2.2813636e-01    8.1684797e-02    7.2823741e-02    1.1469292e-01    8.1051633e-02    5.1799489e-02    4.0561925e-02    3.1885933e-02    0.0000000e+00    0.0000000e+00    0.0000000e+00    0.0000000e+00    0.0000000e+00    0.0000000e+00    0.0000000e+00    0.0000000e+00    0.0000000e+00    0.0000000e+00    0.0000000e+00
   7.2938525e+01    2.9734562e-01    2.2721590e-01    8.2894667e-02    7.2688019e-02    1.1592455e-01    8.0290635e-02    5.1526001e-02    4.0914997e-02    3.1199611e-02    0.0000000e+00    0.0000000e+00    0.0000000e+00    0.0000000e+00    0.0000000e+00    0.0000000e+00    0.0000000e+00    0.0000000e+00    0.0000000e+00    0.0000000e+00    0.0000000e+00
   7.3276052e+01    2.9700296e-01    2.2512979e-01    8.5086406e-02    7.2473443e-02    1.1741435e-01    7.9634981e-02    5.1520131e-02    4.1523509e-02    3.0214429e-02    0.0000000e+00    0.0000000e+00    0.0000000e+00    0.0000000e+00    0.0000000e+00    0.0000000e+00    0.0000000e+00    0.0000000e+00    0.0000000e+00    0.0000000e+00    0.0000000e+00
   7.3546073e+01    2.9442171e-01    2.2753956e-01    8.3665736e-02    7.3295826e-02    1.1908528e-01    7.8738322e-02    5.1556363e-02    4.1742812e-02    2.9954396e-02    0.0000000e+00    0.0000000e+00    0.0000000e+00    0.0000000e+00    0.0000000e+00    0.0000000e+00    0.0000000e+00    0.0000000e+00    0.0000000e+00    0.0000000e+00    0.0000000e+00
   7.3883600e+01    2.8800465e-01    2.3299505e-01    8.3276415e-02    7.3948884e-02    1.2052342e-01    7.8928134e-02    5.1031643e-02    4.1746664e-02    2.9545145e-02    0.0000000e+00    0.0000000e+00    0.0000000e+00    0.0000000e+00    0.0000000e+00    0.0000000e+00    0.0000000e+00    0.0000000e+00    0.0000000e+00    0.0000000e+00    0.0000000e+00
   7.4153621e+01    2.8752925e-01    2.3386579e-01    8.0896839e-02    7.5787348e-02    1.2196326e-01    7.8065393e-02    5.0919412e-02    4.2329542e-02    2.8643164e-02    0.0000000e+00    0.0000000e+00    0.0000000e+00    0.0000000e+00    0.0000000e+00    0.0000000e+00    0.0000000e+00    0.0000000e+00    0.0000000e+00    0.0000000e+00    0.0000000e+00
   7.4491147e+01    2.8493689e-01    2.3541157e-01    8.1890728e-02    7.6055616e-02    1.2205843e-01    7.8541105e-02    5.0529150e-02    4.2085457e-02    2.8491056e-02    0.0000000e+00    0.0000000e+00    0.0000000e+00    0.0000000e+00    0.0000000e+00    0.0000000e+00    0.0000000e+00    0.0000000e+00    0.0000000e+00    0.0000000e+00    0.0000000e+00
   7.4761169e+01    2.8406675e-01    2.3645471e-01    8.1132542e-02    7.6873620e-02    1.2163522e-01    7.9099134e-02    5.0472814e-02    4.2424374e-02    2.7840832e-02    0.0000000e+00    0.0000000e+00    0.0000000e+00    0.0000000e+00    0.0000000e+00    0.0000000e+00    0.0000000e+00    0.0000000e+00    0.0000000e+00    0.0000000e+00    0.0000000e+00
   7.5098695e+01    2.8572554e-01    2.3365014e-01    8.2297575e-02    7.7903018e-02    1.1973974e-01    8.0786065e-02    5.0019620e-02    4.2471604e-02    2.7406703e-02    0.0000000e+00    0.0000000e+00    0.0000000e+00    0.0000000e+00    0.0000000e+00    0.0000000e+00    0.0000000e+00    0.0000000e+00    0.0000000e+00    0.0000000e+00    0.0000000e+00
   7.5368716e+01    2.8315868e-01    2.3282360e-01    8.6283134e-02    7.6766948e-02    1.2077533e-01    8.0546679e-02    5.0071515e-02    4.2806685e-02    2.6767426e-02    0.0000000e+00    0.0000000e+00    0.0000000e+00    0.0000000e+00    0.0000000e+00    0.0000000e+00    0.0000000e+00    0.0000000e+00    0.0000000e+00    0.0000000e+00    0.0000000e+00
   7.5706243e+01    2.8260780e-01    2.3151870e-01    8.8595561e-02    7.6542583e-02    1.2125488e-01    8.1107151e-02    4.9176489e-02    4.3095439e-02    2.6101398e-02    0.0000000e+00    0.0000000e+00    0.0000000e+00    0.0000000e+00    0.0000000e+00    0.0000000e+00    0.0000000e+00    0.0000000e+00    0.0000000e+00    0.0000000e+00    0.0000000e+00
   7.5976264e+01    2.8073909e-01    2.3270920e-01    8.9112347e-02    7.5914743e-02    1.2295197e-01    8.0205699e-02    4.9467040e-02    4.3185735e-02    2.5714183e-02    0.0000000e+00    0.0000000e+00    0.0000000e+00    0.0000000e+00    0.0000000e+00    0.0000000e+00    0.0000000e+00    0.0000000e+00    0.0000000e+00    0.0000000e+00    0.0000000e+00
   7.6313791e+01    2.8063621e-01    2.3339804e-01    8.6494852e-02    7.8611583e-02    1.2255200e-01    8.0160372e-02    4.9581484e-02    4.3411648e-02    2.5153808e-02    0.0000000e+00    0.0000000e+00    0.0000000e+00    0.0000000e+00    0.0000000e+00    0.0000000e+00    0.0000000e+00    0.0000000e+00    0.0000000e+00    0.0000000e+00    0.0000000e+00
   7.6583812e+01    2.7929108e-01    2.3347012e-01    8.7952683e-02    7.8885210e-02    1.2197520e-01    8.0351681e-02    4.9982349e-02    4.3487445e-02    2.4604235e-02    0.0000000e+00    0.0000000e+00    0.0000000e+00    0.0000000e+00    0.0000000e+00    0.0000000e+00    0.0000000e+00    0.0000000e+00    0.0000000e+00    0.0000000e+00    0.0000000e+00
   7.6921339e+01    2.7717741e-01    2.3464429e-01    8.8884482e-02    7.7979190e-02    1.2434779e-01    7.8361814e-02    5.0602370e-02    4.3522931e-02    2.4479716e-02    0.0000000e+00    0.0000000e+00    0.0000000e+00    0.0000000e+00    0.0000000e+00    0.0000000e+00    0.0000000e+00    0.0000000e+00    0.0000000e+00    0.0000000e+00    0.0000000e+00
   7.7191360e+01    2.7422232e-01    2.3715427e-01    8.9179162e-02    7.7437136e-02    1.2402786e-01    7.9458661e-02    5.0801730e-02    4.3759806e-02    2.3959054e-02    0.0000000e+00    0.0000000e+00    0.0000000e+00    0.0000000e+00    0.0000000e+00    0.0000000e+00    0.0000000e+00    0.0000000e+00    0.0000000e+00    0.0000000e+00    0.0000000e+00
   7.7528886e+01    2.7523029e-01    2.3670366e-01    8.7776315e-02    7.8207193e-02    1.2435216e-01    7.9065029e-02    5.1299428e-02    4.4186689e-02    2.3179233e-02    0.0000000e+00    0.0000000e+00    0.0000000e+00    0.0000000e+00    0.0000000e+00    0.0000000e+00    0.0000000e+00    0.0000000e+00    0.0000000e+00    0.0000000e+00    0.0000000e+00
   7.7798908e+01    2.7529350e-01    2.3545388e-01    8.8357068e-02    7.9236054e-02    1.2401179e-01    7.9360989e-02    5.1197787e-02    4.4246022e-02    2.2842900e-02    0.0000000e+00    0.0000000e+00    0.0000000e+00    0.0000000e+00    0.0000000e+00    0.0000000e+00    0.0000000e+00    0.0000000e+00    0.0000000e+00    0.0000000e+00    0.0000000e+00
   7.8136434e+01    2.7258666e-01    2.3774908e-01    8.9751871e-02    7.8719110e-02    1.2386835e-01    7.9568197e-02    5.1290826e-02    4.3979917e-02    2.2485996e-02    0.0000000e+00    0.0000000e+00    0.0000000e+00    0.0000000e+00    0.0000000e+00    0.0000000e+00    0.0000000e+00    0.0000000e+00    0.0000000e+00    0.0000000e+00    0.0000000e+00
   7.8533981e+01    2.7220828e-01    2.3784529e-01    9.0174226e-02    7.9106157e-02    1.2406448e-01    8.0429699e-02    5.0110971e-02    4.3871713e-02    2.2189185e-02    0.0000000e+00    0.0000000e+00    0.0000000e+00    0.0000000e+00    0.0000000e+00    0.0000000e+00    0.0000000e+00    0.0000000e+00    0.0000000e+00    0.0000000e+00    0.0000000e+00
   7.8852019e+01    2.7039389e-01    2.3834508e-01    9.2236487e-02    7.8355751e-02    1.2407932e-01    8.0632499e-02    5.0474858e-02    4.3805154e-02    2.1676965e-02    0.0000000e+00    0.0000000e+00    0.0000000e+00    0.0000000e+00    0.0000000e+00    0.0000000e+00    0.0000000e+00    0.0000000e+00    0.0000000e+00    0.0000000e+00    0.0000000e+00
   7.9249566e+01    2.6862437e-01    2.3944249e-01    9.2067270e-02    7.8841015e-02    1.2607302e-01    7.9439937e-02    5.0787311e-02    4.3409213e-02    2.1315362e-02    0.0000000e+00    0.0000000e+00    0.0000000e+00    0.0000000e+00    0.0000000e+00    0.0000000e+00    0.0000000e+00    0.0000000e+00    0.0000000e+00    0.0000000e+00    0.0000000e+00
   7.9567604e+01    2.6851903e-01    2.3950035e-01    9.1047757e-02    7.9678943e-02    1.2657100e-01    7.9409239e-02    5.0845375e-02    4.3206118e-02    2.1222190e-02    0.0000000e+00    0.0000000e+00    0.0000000e+00    0.0000000e+00    0.0000000e+00    0.0000000e+00    0.0000000e+00    0.0000000e+00    0.0000000e+00    0.0000000e+00    0.0000000e+00
   7.9965151e+01    2.7061284e-01    2.3436376e-01    9.4237320e-02    7.7448642e-02    1.2995868e-01    7.8680913e-02    5.0647633e-02    4.2947194e-02    2.1103028e-02    0.0000000e+00    0.0000000e+00    0.0000000e+00    0.0000000e+00    0.0000000e+00    0.0000000e+00    0.0000000e+00    0.0000000e+00    0.0000000e+00    0.0000000e+00    0.0000000e+00
   8.0283189e+01    2.6942068e-01    2.3511663e-01    9.4219060e-02    7.8114653e-02    1.2955256e-01    7.8934312e-02    5.1134679e-02    4.2971293e-02    2.0536131e-02    0.0000000e+00    0.0000000e+00    0.0000000e+00    0.0000000e+00    0.0000000e+00    0.0000000e+00    0.0000000e+00    0.0000000e+00    0.0000000e+00    0.0000000e+00    0.0000000e+00
   8.0680736e+01    2.6710538e-01    2.3560972e-01    9.5003345e-02    7.8672780e-02    1.3029021e-01    7.9669607e-02    5.0541033e-02    4.3638592e-02    1.9469337e-02    0.0000000e+00    0.0000000e+00    0.0000000e+00    0.0000000e+00    0.0000000e+00    0.0000000e+00    0.0000000e+00    0.0000000e+00    0.0000000e+00    0.0000000e+00    0.0000000e+00
   8.0998774e+01    2.6708896e-01    2.3652876e-01    9.4095131e-02    7.9106844e-02    1.2979017e-01    8.0555447e-02    5.0279285e-02    4.3634812e-02    1.8920591e-02    0.0000000e+00    0.0000000e+00    0.0000000e+00    0.0000000e+00    0.0000000e+00    0.0000000e+00    0.0000000e+00    0.0000000e+00    0.0000000e+00    0.0000000e+00    0.0000000e+00
   8.1396321e+01    2.6752833e-01    2.3782405e-01    9.1855206e-02    8.1992425e-02    1.2839180e-01    8.0109893e-02    5.0115845e-02    4.4781341e-02    1.7401112e-02    0.0000000e+00    0.0000000e+00    0.0000000e+00    0.0000000e+00    0.0000000e+00    0.0000000e+00    0.0000000e+00    0.0000000e+00    0.0000000e+00    0.0000000e+00    0.0000000e+00
   8.1714359e+01    2.6672742e-01    2.3654914e-01    9.1534725e-02    8.4039773e-02    1.2931285e-01    7.9824471e-02    5.0357413e-02    4.5496357e-02    1.6157852e-02    0.0000000e+00    0.0000000e+00    0.0000000e+00    0.0000000e+00    0.0000000e+00    0.0000000e+00    0.0000000e+00    0.0000000e+00    0.0000000e+00    0.0000000e+00    0.0000000e+00
   8.2111906e+01    2.6657165e-01    2.3555604e-01    9.4055722e-02    8.2601292e-02    1.2980627e-01    7.9890271e-02    5.0531192e-02    4.6203746e-02    1.4783821e-02    0.0000000e+00    0.0000000e+00    0.0000000e+00    0.0000000e+00    0.0000000e+00    0.0000000e+00    0.0000000e+00    0.0000000e+00    0.0000000e+00    0.0000000e+00    0.0000000e+00
   8.2429943e+01    2.6265286e-01    2.3964247e-01    9.3665712e-02    8.2639189e-02    1.2979274e-01    8.0416421e-02    5.1102245e-02    4.5946456e-02    1.4141903e-02    0.0000000e+00    0.0000000e+00    0.0000000e+00    0.0000000e+00    0.0000000e+00    0.0000000e+00    0.0000000e+00    0.0000000e+00    0.0000000e+00    0.0000000e+00    0.0000000e+00
   8.2827491e+01    2.6007662e-01    2.4110437e-01    9.5240297e-02    8.1784530e-02    1.3165423e-01    7.8528739e-02    5.2169674e-02    4.5837540e-02    1.3604006e-02    0.0000000e+00    0.0000000e+00    0.0000000e+00    0.0000000e+00    0.0000000e+00    0.0000000e+00    0.0000000e+00    0.0000000e+00    0.0000000e+00    0.0000000e+00    0.0000000e+00
   8.3145528e+01    2.6084576e-01    2.3897382e-01    9.6448459e-02    8.2679493e-02    1.3135146e-01    7.8612137e-02    5.2137743e-02    4.5630054e-02    1.3321071e-02    0.0000000e+00    0.0000000e+00    0.0000000e+00    0.0000000e+00    0.0000000e+00    0.0000000e+00    0.0000000e+00    0.0000000e+00    0.0000000e+00    0.0000000e+00    0.0000000e+00
   8.3543076e+01    2.6213549e-01    2.3803288e-01    9.5564824e-02    8.3509559e-02    1.3229186e-01    7.8068964e-02    5.2018633e-02    4.5462605e-02    1.2915191e-02    0.0000000e+00    0.0000000e+00    0.0000000e+00    0.0000000e+00    0.0000000e+00    0.0000000e+00    0.0000000e+00    0.0000000e+00    0.0000000e+00    0.0000000e+00    0.0000000e+00
   8.3861113e+01    2.6054040e-01    2.3844580e-01    9.5650235e-02    8.4412120e-02    1.3111284e-01    8.0033135e-02    5.1917943e-02    4.5474062e-02    1.2413469e-02    0.0000000e+00    0.0000000e+00    0.0000000e+00    0.0000000e+00    0.0000000e+00    0.0000000e+00    0.0000000e+00    0.0000000e+00    0.0000000e+00    0.0000000e+00    0.0000000e+00
   8.4258660e+01    2.5716692e-01    2.3896464e-01    9.7581062e-02    8.5114721e-02    1.3217532e-01    8.0073532e-02    5.2308630e-02    4.5058313e-02    1.1556863e-02    0.0000000e+00    0.0000000e+00    0.0000000e+00    0.0000000e+00    0.0000000e+00    0.0000000e+00    0.0000000e+00    0.0000000e+00    0.0000000e+00    0.0000000e+00    0.0000000e+00
   8.4576698e+01    2.5697417e-01    2.3857640e-01    9.8314205e-02    8.6248646e-02    1.3126458e-01    7.9964722e-02    5.2519240e-02    4.5535294e-02    1.0602745e-02    0.0000000e+00    0.0000000e+00    0.0000000e+00    0.0000000e+00    0.0000000e+00    0.0000000e+00    0.0000000e+00    0.0000000e+00    0.0000000e+00    0.0000000e+00    0.0000000e+00
   8.4974245e+01    2.5610210e-01    2.3981536e-01    9.6066686e-02    8.7416305e-02    1.3324056e-01    7.9636576e-02    5.1879407e-02    4.5520374e-02    1.0322625e-02    0.0000000e+00    0.0000000e+00    0.0000000e+00    0.0000000e+00    0.0000000e+00    0.0000000e+00    0.0000000e+00    0.0000000e+00    0.0000000e+00    0.0000000e+00    0.0000000e+00
[truncated: 49,267 more chars]
