# Supplementary material for: Research on combustion and emissions of heavy duty diesel engines under low-speed and low-load conditions in low temperature environments
Source: PLoS One. 2025 Feb 21;20(2):e0318933. doi: 10.1371/journal.pone.0318933 (PMC11844864; doi:10.1371/journal.pone.0318933)
Supplement: S1 File — (ZIP) [file pone.0318933.s001.zip › 1000rpm_30%/3-tigaojinqiwendu/Tin282K/map_1.210092e+02.out]

                X                Y                Z            U_VEL            V_VEL            W_VEL             TEMP             PRES              C7H16                 O2                 N2                CO2                H2O                 CO                 H2                CH4               C2H2               C2H4               H2O2                HO2                 OH                  H                  O                CH3               CH3O                CH2               CH2O              CH3O2              CH4O2                HCO            C7H15-1            C7H15-2            C7H15O2           C7H14O2H         C7H14O2HO2            C7KET12              C6H12           C5H11CHO            C5H11CO              C5H11               C4H9               C3H7               C3H6               C3H5               C3H4               C2H3               C2H5               C2H6                 NO                  N              NOX       HIROY_SOOT              TKE              EPS        REGION_ID        STREAM_ID
    4.5935012e-02    1.7513452e-02   -1.2422075e-01    2.3036752e-02    1.4726964e-01   -6.1024629e+00    4.3602993e+02    4.8546041e+05      1.1751115e-05      2.1336876e-01      7.6644411e-01      1.3576689e-02      6.3953261e-03      7.7894617e-05      2.5683322e-07      1.7538733e-06      5.0480600e-07      1.0916577e-06      5.5739800e-06      2.8847106e-07      5.3864934e-11      3.1590496e-16      2.3964583e-10      5.2238279e-13      1.4792561e-12      3.8690845e-19      1.3307700e-06      6.0207174e-08      3.9666245e-08      2.1759380e-14      9.0606065e-15      5.9603604e-14      5.7649673e-10      2.3624616e-13      3.2835116e-12      3.9154002e-08      0.0000000e+00      7.9464841e-06      6.7656519e-14      1.1199940e-09      1.4334963e-12      1.4734088e-12      1.3344587e-05      1.0112368e-09      5.8598453e-07      1.5849417e-16      3.4958012e-15      3.1600956e-07      9.2326626e-05      1.6098197e-23    3.9892059e-05    5.1869966e-07    1.3232467e-01    6.8963199e+00                0                0
    4.2175059e-02    1.6734741e-02   -1.2422075e-01   -3.2207544e-01   -8.6450864e-02   -5.4928651e+00    4.6108493e+02    4.8546117e+05      1.6883416e-05      2.0859043e-01      7.6552212e-01      1.7403674e-02      8.1993516e-03      1.1238094e-04      3.6014047e-07      2.4559735e-06      7.0558951e-07      1.5097302e-06      7.9557058e-06      4.3859285e-07      1.7154839e-10      1.6506016e-15      4.4368661e-10      3.1434132e-12      5.1541844e-12      2.3852915e-18      1.8263050e-06      8.8234273e-08      6.7171433e-08      6.3916174e-14      4.4387548e-14      3.1967082e-13      8.6990083e-10      6.4614462e-13      4.6660876e-12      6.2535978e-08      0.0000000e+00      1.0903574e-05      8.9910029e-14      1.1991591e-09      1.8726916e-12      2.6908104e-12      1.9544220e-05      1.6230539e-09      8.1156870e-07      5.8574275e-16      3.4391225e-14      4.5708711e-07      1.0797366e-04      1.6791822e-23    5.0229906e-05    7.7262866e-07    1.6705010e-01    8.7484718e+00                0                0
    4.5935012e-02    1.7513452e-02   -1.2022075e-01    1.1870576e-01    1.4300280e-01   -5.8956042e+00    4.3753768e+02    4.8545377e+05      1.1199923e-05      2.1312666e-01      7.6639584e-01      1.3780466e-02      6.4872433e-03      7.4258940e-05      2.4416392e-07      1.6672725e-06      4.7984343e-07      1.0371283e-06      5.3051716e-06      2.7538171e-07      5.4228560e-11      3.3434238e-16      2.3077184e-10      5.7200145e-13      1.4869439e-12      4.2245468e-19      1.2637734e-06      5.7336049e-08      3.8218436e-08      2.1735878e-14      9.8558742e-15      6.5596878e-14      5.5815255e-10      2.3661614e-13      3.1717491e-12      3.7494428e-08      0.0000000e+00      7.5460231e-06      6.4461075e-14      1.0554149e-09      1.3627708e-12      1.4266971e-12      1.2718891e-05      9.6701706e-10      5.5672448e-07      1.6066951e-16      4.1840997e-15      3.0096718e-07      9.2800701e-05      1.5019621e-23    4.0213364e-05    5.0653845e-07    1.4769519e-01    6.3894723e+00                0                0
    4.2175059e-02    1.6734741e-02   -1.2022075e-01   -1.9906035e-01   -5.1201761e-02   -5.3250018e+00    4.6102471e+02    4.8545477e+05      1.6089195e-05      2.0866732e-01      7.6554008e-01      1.7350626e-02      8.1672526e-03      1.0692987e-04      3.4261273e-07      2.3366058e-06      6.7136596e-07      1.4371250e-06      7.5661387e-06      4.1520833e-07      1.4404199e-10      1.3645585e-15      4.0569153e-10      2.5832106e-12      4.4617392e-12      1.9909366e-18      1.7387267e-06      8.3533277e-08      6.3819692e-08      5.5546672e-14      3.9180919e-14      2.8227349e-13      8.1509076e-10      5.7230278e-13      4.3337515e-12      5.9254938e-08      0.0000000e+00      1.0379511e-05      8.4132631e-14      1.1515450e-09      1.7800875e-12      2.4516206e-12      1.8574777e-05      1.5399368e-09      7.7236711e-07      4.9183957e-16      2.5324697e-14      4.3453365e-07      1.0682197e-04      1.4306652e-23    4.9928433e-05    7.4439554e-07    1.8515039e-01    8.0258637e+00                0                0
    4.5935012e-02    1.7513452e-02   -1.1222075e-01    8.1584240e-02    6.6218449e-02   -5.5149773e+00    4.4221726e+02    4.8544215e+05      9.8217772e-06      2.1243228e-01      7.6624087e-01      1.4370897e-02      6.7579161e-03      6.5134682e-05      2.1276469e-07      1.4526327e-06      4.1797823e-07      9.0201505e-07      4.6381666e-06      2.4334142e-07      5.0672635e-11      3.3002078e-16      2.0755249e-10      5.8333069e-13      1.4137635e-12      4.1625253e-19      1.0977183e-06      5.0267357e-08      3.4489018e-08      2.0372560e-14      1.0648286e-14      7.1744684e-14      5.0427029e-10      2.2443201e-13      2.8332115e-12      3.3373868e-08      0.0000000e+00      6.5532759e-06      5.6353489e-14      8.9192552e-10      1.1839413e-12      1.2841181e-12      1.1167713e-05      8.5118877e-10      4.8420875e-07      1.4981982e-16      4.2175005e-15      2.6367923e-07      9.5528179e-05      1.2705858e-23    4.1284429e-05    4.6595740e-07    1.7979892e-01    6.0714121e+00                0                0
    4.2175059e-02    1.6734741e-02   -1.1222075e-01   -1.3208905e-01   -3.4081939e-02   -5.2474741e+00    4.6219161e+02    4.8544321e+05      1.3468912e-05      2.0863230e-01      7.6552908e-01      1.7407914e-02      8.1836460e-03      8.9713462e-05      2.8661702e-07      1.9552907e-06      5.6205250e-07      1.2039914e-06      6.3414336e-06      3.5251042e-07      9.3080089e-11      8.5373241e-16      3.3579325e-10      1.5590552e-12      3.2265547e-12      1.1594669e-18      1.4558796e-06      6.9990886e-08      5.3093133e-08      3.9741242e-14      3.0257703e-14      2.1800831e-13      6.9877778e-10      4.3534961e-13      3.5751271e-12      4.9363442e-08      0.0000000e+00      8.6815394e-06      6.9766032e-14      9.9264833e-10      1.5460636e-12      1.9868212e-12      1.5588973e-05      1.2719715e-09      6.4620380e-07      3.1077444e-16      9.0066627e-15      3.6434286e-07      1.0625682e-04      9.1189103e-24    4.9809870e-05    6.4320904e-07    2.2818182e-01    7.2767371e+00                0                0
    4.5935012e-02    1.7513452e-02   -1.1622075e-01    1.3698724e-01    1.0598409e-01   -5.7011775e+00    4.3947508e+02    4.8544833e+05      1.0519972e-05      2.1284610e-01      7.6633503e-01      1.4019561e-02      6.5957760e-03      6.9749952e-05      2.2871584e-07      1.5617080e-06      4.4942950e-07      9.7087510e-07      4.9755174e-06      2.5913735e-07      5.2255627e-11      3.2814382e-16      2.1837692e-10      5.7119347e-13      1.4339675e-12      4.1780802e-19      1.1825133e-06      5.3804028e-08      3.6279460e-08      2.0950100e-14      1.0133219e-14      6.7795048e-14      5.3236793e-10      2.2966147e-13      3.0150555e-12      3.5382215e-08      0.0000000e+00      7.0602950e-06      6.0595250e-14      9.7964593e-10      1.2765934e-12      1.3539214e-12      1.1946329e-05      9.0919455e-10      5.2115862e-07      1.5440165e-16      4.1557348e-15      2.8246411e-07      9.3700576e-05      1.3932133e-23    4.0603764e-05    4.8723100e-07    1.6353833e-01    6.1443737e+00                0                0
    4.2175059e-02    1.6734741e-02   -1.1622075e-01   -1.3584851e-01   -4.0546391e-02   -5.2988505e+00    4.6111786e+02    4.8544919e+05      1.4926327e-05      2.0874091e-01      7.6555525e-01      1.7303430e-02      8.1387602e-03      9.9166455e-05      3.1753098e-07      2.1658215e-06      6.2241272e-07      1.3329894e-06      7.0140616e-06      3.8507068e-07      1.1199366e-10      1.0349038e-15      3.6391796e-10      1.9318376e-12      3.6774666e-12      1.4899756e-18      1.6126765e-06      7.7205770e-08      5.8991757e-08      4.5793145e-14      3.3198652e-14      2.3900899e-13      7.5235949e-10      4.8721758e-13      3.9298710e-12      5.4719904e-08      0.0000000e+00      9.6236130e-06      7.6927108e-14      1.0832984e-09      1.6654822e-12      2.1784482e-12      1.7217066e-05      1.4193237e-09      7.1604278e-07      3.8063857e-16      1.4997194e-14      4.0275382e-07      1.0595469e-04      1.1231477e-23    4.9688677e-05    7.0044790e-07    2.0515443e-01    7.5142505e+00                0                0
    4.5935012e-02    1.7513452e-02   -9.6220750e-02   -2.9513009e-01   -6.5921659e-02   -4.8994819e+00    4.7843081e+02    4.8542265e+05      9.6426603e-06      2.0619857e-01      7.6490760e-01      1.9512572e-02      9.1581062e-03      6.4018315e-05      2.0016339e-07      1.3642815e-06      3.9167714e-07      8.3183698e-07      4.5029736e-06      2.6599999e-07      9.3896878e-11      9.1689268e-16      2.7718625e-10      1.6451784e-12      2.9892537e-12      1.1079216e-18      9.9864363e-07      5.1010758e-08      4.2425654e-08      3.5599800e-14      2.6898421e-14      1.9174503e-13      5.2567531e-10      3.7112837e-13      2.4950729e-12      3.8176582e-08      0.0000000e+00      5.9492778e-06      4.7644712e-14      5.5345408e-10      1.0541423e-12      1.5771786e-12      1.1311110e-05      9.1943564e-10      4.4660714e-07      2.9934283e-16      1.5405899e-14      2.6156121e-07      1.2283315e-04      1.0977076e-23    5.4091264e-05    4.8923201e-07    2.7031813e-01    7.5757467e+00                0                0
    4.2175059e-02    1.6734741e-02   -9.6220750e-02   -3.5810244e-01   -8.5248737e-02   -4.6554294e+00    5.0150678e+02    4.8542365e+05      9.9588330e-06      2.0164585e-01      7.6409431e-01      2.3165849e-02      1.0854518e-02      6.7780468e-05      2.0698907e-07      1.4121535e-06      4.0607633e-07      8.6111655e-07      4.7457108e-06      3.1506492e-07      1.5407838e-10      1.6467479e-15      4.0170889e-10      2.8091836e-12      4.8341657e-12      1.8913731e-18      1.0265102e-06      5.5779909e-08      4.3921192e-08      5.5562388e-14      4.7344590e-14      3.4613408e-13      6.8052396e-10      5.7643446e-13      2.9789262e-12      3.9974677e-08      0.0000000e+00      6.0699218e-06      5.3865074e-14      5.7738494e-10      1.2815805e-12      2.2154238e-12      1.2171260e-05      9.8949937e-10      4.5889039e-07      4.7807866e-16      2.4001372e-14      2.7839678e-07      1.3363986e-04      1.2967195e-23    6.4012111e-05    5.2891930e-07    3.6197749e-01    8.7569213e+00                0                0
    4.5935012e-02    1.7513452e-02   -1.0022075e-01   -2.1693789e-01   -4.4399519e-02   -5.0535527e+00    4.6479681e+02    4.8542720e+05      8.9805403e-06      2.0861316e-01      7.6541119e-01      1.7536155e-02      8.2331982e-03      5.9630288e-05      1.8890669e-07      1.2881066e-06      3.7001155e-07      7.8956606e-07      4.2066584e-06      2.3890196e-07      7.6019876e-11      6.9508222e-16      2.3537528e-10      1.2770781e-12      2.3555424e-12      8.7562824e-19      9.5209392e-07      4.6984558e-08      3.7256161e-08      2.9164713e-14      2.1017914e-14      1.4857275e-13      4.7756399e-10      3.0720295e-13      2.4249540e-12      3.4091291e-08      0.0000000e+00      5.6778092e-06      4.6335393e-14      5.9330137e-10      9.9894705e-13      1.3827134e-12      1.0430089e-05      8.3065913e-10      4.2407717e-07      2.4113733e-16      1.1818894e-14      2.4274609e-07      1.1275427e-04      9.7277403e-24    4.8990241e-05    4.5948558e-07    2.4195652e-01    6.9655522e+00                0                0
    4.2175059e-02    1.6734741e-02   -1.0022075e-01   -2.9849070e-01   -7.6396819e-02   -4.8201663e+00    4.8566160e+02    4.8542832e+05      1.0117081e-05      2.0450575e-01      7.6467649e-01      2.0824555e-02      9.7633028e-03      6.8570946e-05      2.1273957e-07      1.4514809e-06      4.1737038e-07      8.8851686e-07      4.8153943e-06      3.0410811e-07      1.4124980e-10      1.4644008e-15      3.7304818e-10      2.5904339e-12      4.3656819e-12      1.7817988e-18      1.0649398e-06      5.5798500e-08      4.2579658e-08      5.1612432e-14      4.4485357e-14      3.2482037e-13      6.6119218e-10      5.4040567e-13      3.0969931e-12      3.9337727e-08      0.0000000e+00      6.3162471e-06      5.6185330e-14      6.5921971e-10      1.3113569e-12      2.1093060e-12      1.2164987e-05      9.7676836e-10      4.7469183e-07      4.4164582e-16      2.1914696e-14      2.8036813e-07      1.2268366e-04      1.2210239e-23    5.8090340e-05    5.2967899e-07    3.2062845e-01    8.0635758e+00                0                0
    4.5935012e-02    1.7513452e-02   -1.0422075e-01   -1.1369891e-01   -9.1912320e-03   -5.1916297e+00    4.5403475e+02    4.8543218e+05      8.8638411e-06      2.1047547e-01      7.6580881e-01      1.6001852e-02      7.5168935e-03      5.8846563e-05      1.8895843e-07      1.2891839e-06      3.7059732e-07      7.9489207e-07      4.1666047e-06      2.2820237e-07      6.2095821e-11      5.1180252e-16      2.1178149e-10      9.4409904e-13      1.8593071e-12      6.5123602e-19      9.6263662e-07      4.5902883e-08      3.4244321e-08      2.4257158e-14      1.6057832e-14      1.1196107e-13      4.6605916e-10      2.6030889e-13      2.4941192e-12      3.2051755e-08      0.0000000e+00      5.7440053e-06      4.8173558e-14      6.8133272e-10      1.0208819e-12      1.2771670e-12      1.0194287e-05      7.9411526e-10      4.2687240e-07      1.9269344e-16      8.2874883e-15      2.3880913e-07      1.0454950e-04      1.0136099e-23    4.5119230e-05    4.4563664e-07    2.1790042e-01    6.4840683e+00                0                0
    4.2175059e-02    1.6734741e-02   -1.0422075e-01   -2.3747509e-01   -6.1125891e-02   -4.9701869e+00    4.7343335e+02    4.8543285e+05      1.0785500e-05      2.0669169e-01      7.6512433e-01      1.9027358e-02      8.9286919e-03      7.2676653e-05      2.2878081e-07      1.5610540e-06      4.4889193e-07      9.5910596e-07      5.1201845e-06      3.0641524e-07      1.1714283e-10      1.1668039e-15      3.4510550e-10      2.0856299e-12      3.7488219e-12      1.4461736e-18      1.1548370e-06      5.8157893e-08      4.3539945e-08      4.4975432e-14      3.7929403e-14      2.7593285e-13      6.5352764e-10      4.8182928e-13      3.1949785e-12      4.0617436e-08      0.0000000e+00      6.8658295e-06      5.9307316e-14      7.6917518e-10      1.3605311e-12      1.9891926e-12      1.2758691e-05      1.0205216e-09      5.1337921e-07      3.6998645e-16      1.5685738e-14      2.9609387e-07      1.1411097e-04      1.0512203e-23    5.3612489e-05    5.4632062e-07    2.8527285e-01    7.5876927e+00                0                0
    4.5935012e-02    1.7513452e-02   -1.0822075e-01   -5.5923938e-03    2.8412746e-02   -5.3498155e+00    4.4673927e+02    4.8543712e+05      9.2229742e-06      2.1170239e-01      7.6607737e-01      1.4982722e-02      7.0423603e-03      6.1199451e-05      1.9857791e-07      1.3554263e-06      3.8987491e-07      8.3949853e-07      4.3472266e-06      2.3176349e-07      5.3597392e-11      3.8786346e-16      2.0419827e-10      7.0376348e-13      1.5450932e-12      4.8994282e-19      1.0198224e-06      4.7395451e-08      3.3585953e-08      2.1351254e-14      1.2563443e-14      8.6022043e-14      4.8007980e-10      2.3342108e-13      2.6521054e-12      3.2071302e-08      0.0000000e+00      6.0871152e-06      5.2023935e-14      7.9005407e-10      1.0941320e-12      1.2527341e-12      1.0529430e-05      8.0797006e-10      4.5071105e-07      1.6153542e-16      5.5808836e-15      2.4788200e-07      9.8914257e-05      1.1346095e-23    4.2649391e-05    4.4985911e-07    1.9766589e-01    6.1833792e+00                0                0
    4.2175059e-02    1.6734741e-02   -1.0822075e-01   -1.7179359e-01   -3.9979994e-02   -5.1363803e+00    4.6584422e+02    4.8543829e+05      1.1970068e-05      2.0802712e-01      7.6540045e-01      1.7919810e-02      8.4182090e-03      8.0145671e-05      2.5469924e-07      1.7378088e-06      4.9965515e-07      1.0696775e-06      5.6581041e-06      3.2400640e-07      9.7715446e-11      9.2936916e-16      3.3161731e-10      1.6695934e-12      3.3142374e-12      1.1822360e-18      1.2916277e-06      6.3162212e-08      4.7359396e-08      4.0264341e-14      3.2460157e-14      2.3483798e-13      6.6700381e-10      4.4057920e-13      3.3445907e-12      4.4209267e-08      0.0000000e+00      7.6926904e-06      6.3924519e-14      8.8367980e-10      1.4407309e-12      1.9366564e-12      1.3973470e-05      1.1260857e-09      5.7343607e-07      3.1629411e-16      1.0269376e-14      3.2578124e-07      1.0873912e-04      9.1368016e-24    5.0927282e-05    5.8647792e-07    2.5487478e-01    7.3194405e+00                0                0
    5.7747755e-02    1.8000000e-02   -9.6220750e-02   -1.6759293e-01    8.8403481e-02   -5.3566801e+00    4.8889051e+02    4.8542090e+05      1.2655216e-05      2.0257949e-01      7.6387355e-01      2.2619082e-02      1.0643637e-02      7.8842313e-05      2.4427109e-07      1.6628637e-06      4.7642199e-07      1.0046209e-06      5.5317656e-06      3.1494363e-07      4.5157576e-11      3.4728538e-16      2.6483805e-10      3.9025800e-13      2.0018015e-12      2.0475287e-19      1.2023583e-06      6.1725899e-08      5.9578719e-08      2.2090657e-14      7.1048550e-15      4.4467221e-14      5.6230488e-10      2.4591089e-13      2.3883957e-12      5.1195892e-08      0.0000000e+00      7.1855086e-06      5.0266352e-14      6.0569739e-10      1.1157047e-12      1.3413091e-12      1.3994149e-05      1.1597260e-09      5.4163200e-07      1.5341519e-16      6.0604471e-16      3.2241682e-07      1.6009325e-04      2.5781021e-24    6.5198736e-05    6.4226781e-07    4.4974185e-01    9.3790088e+01                0                0
    5.7747755e-02    1.8000000e-02   -1.0022075e-01   -1.9499358e-01    3.9410640e-02   -5.4649977e+00    4.7513284e+02    4.8542498e+05      9.8962105e-06      2.0506617e-01      7.6441581e-01      2.0588460e-02      9.6836566e-03      6.3163609e-05      1.9669523e-07      1.3390496e-06      3.8368993e-07      8.1035426e-07      4.4353879e-06      2.4941170e-07      3.6940880e-11      2.7144150e-16      2.0713792e-10      3.2766233e-13      1.6220831e-12      1.9970303e-19      9.7130394e-07      4.9377545e-08      4.6636710e-08      1.8068182e-14      5.9118503e-15      3.7083765e-14      4.3856119e-10      2.0010267e-13      1.9833636e-12      4.0344534e-08      0.0000000e+00      5.8068836e-06      4.1074374e-14      4.8131090e-10      8.6801245e-13      1.0851476e-12      1.1176645e-05      9.1256656e-10      4.3699905e-07      1.2617179e-16      4.2436455e-16      2.5808238e-07      1.4663541e-04      2.3177800e-24    5.9086572e-05    5.6822755e-07    4.5963617e-01    9.6902122e+01                0                0
    5.7695761e-02    2.1777565e-02   -9.6220750e-02   -1.3096780e-01   -5.3304102e-02   -5.4127122e+00    4.9713793e+02    4.8542100e+05      8.1606334e-06      1.9946161e-01      7.6313849e-01      2.5273271e-02      1.1870109e-02      5.2020738e-05      1.5960973e-07      1.0867253e-06      3.1140612e-07      6.5500441e-07      3.6459598e-06      2.2275836e-07      4.2721591e-11      3.1335433e-16      2.2377029e-10      2.7947826e-13      1.4377076e-12      1.5733826e-19      7.8148291e-07      4.2300711e-08      3.9527580e-08      1.8031809e-14      5.9583278e-15      3.6965886e-14      4.8747921e-10      2.1293549e-13      1.9366338e-12      3.4572224e-08      0.0000000e+00      4.6634978e-06      3.8583767e-14      4.3986959e-10      9.1777598e-13      1.0507311e-12      9.3049941e-06      7.5205880e-10      3.5269118e-07      1.2494473e-16      3.3785894e-16      2.1336240e-07      1.7482588e-04      2.7891169e-24    6.9410086e-05    6.4241811e-07    4.6718727e-01    9.9299827e+01                0                0
    5.7695761e-02    2.1777565e-02   -1.0022075e-01   -1.1172803e-01   -7.5642320e-02   -5.4997851e+00    4.8021297e+02    4.8542498e+05      6.2174716e-06      2.0287396e-01      7.6390519e-01      2.2458889e-02      1.0543832e-02      4.0283338e-05      1.2423150e-07      8.4587995e-07      2.4240546e-07      5.1070972e-07      2.8253664e-06      1.6991910e-07      3.3804380e-11      2.3950595e-16      1.6713852e-10      2.3825569e-13      1.1636496e-12      1.4852514e-19      6.1029422e-07      3.2646395e-08      2.9999432e-08      1.4223942e-14      4.8457320e-15      3.0311264e-14      3.5973451e-10      1.6655730e-13      1.5282852e-12      2.6379814e-08      0.0000000e+00      3.6436884e-06      2.9841802e-14      3.3139373e-10      6.7510655e-13      8.2573391e-13      7.1809428e-06      5.7003028e-10      2.7508465e-07      9.9195206e-17      2.7812163e-16      1.6504004e-07      1.5493685e-04      2.0510079e-24    6.1172190e-05    5.6201608e-07    4.7682587e-01    1.0238862e+02                0                0
    5.3747755e-02    1.8000000e-02   -9.6220750e-02   -2.0054932e-01   -4.5378823e-02   -5.2562595e+00    4.9318100e+02    4.8542179e+05      1.0651710e-05      2.0288192e-01      7.6399050e-01      2.2356391e-02      1.0508732e-02      6.8747009e-05      2.1290200e-07      1.4494314e-06      4.1533509e-07      8.7595773e-07      4.8225286e-06      2.7843432e-07      4.9995756e-11      4.0414123e-16      2.4839134e-10      4.8897230e-13      1.9808854e-12      2.8775897e-19      1.0482045e-06      5.4254929e-08      5.1358722e-08      2.2731227e-14      9.0514519e-15      5.9016344e-14      5.3118025e-10      2.5170764e-13      2.2637306e-12      4.4498726e-08      0.0000000e+00      6.2620558e-06      4.6990329e-14      5.4281581e-10      1.0197882e-12      1.2700650e-12      1.2207981e-05      1.0147215e-09      4.7207248e-07      1.6259951e-16      1.9273925e-15      2.8119383e-07      1.5457792e-04      2.5846531e-24    6.3061675e-05    5.9169608e-07    2.3284394e-01    2.1074249e+01                0                0
    5.3747755e-02    1.8000000e-02   -1.0022075e-01   -1.5891695e-01   -9.8670361e-02   -5.3973809e+00    4.7868219e+02    4.8542612e+05      8.7348979e-06      2.0546889e-01      7.6455152e-01      2.0238706e-02      9.5109233e-03      5.6834256e-05      1.7696109e-07      1.2047871e-06      3.4525524e-07      7.2923657e-07      3.9920711e-06      2.2712545e-07      3.9998589e-11      3.0640809e-16      1.9788939e-10      3.8240273e-13      1.6111205e-12      2.4647591e-19      8.7392123e-07      4.4750462e-08      4.1664603e-08      1.8513203e-14      7.0293615e-15      4.5396648e-14      4.2217232e-10      2.0460730e-13      1.9089749e-12      3.6271925e-08      0.0000000e+00      5.2232647e-06      3.9097000e-14      4.4278272e-10      8.1355170e-13      1.0448246e-12      1.0065949e-05      8.2611291e-10      3.9312732e-07      1.3198787e-16      1.1446527e-15      2.3236645e-07      1.4079631e-04      2.0001301e-24    5.6939630e-05    5.2884430e-07    2.1348308e-01    2.0161529e+01                0                0
    5.3991800e-02    2.1182068e-02   -9.6220750e-02   -1.1207668e-01   -5.3627866e-02   -5.3796057e+00    5.0449541e+02    4.8542193e+05      9.1523791e-06      2.0006298e-01      7.6333917e-01      2.4724103e-02      1.1612145e-02      5.9416896e-05      1.8229385e-07      1.2412065e-06      3.5570800e-07      7.4827343e-07      4.1636367e-06      2.5598392e-07      5.4087258e-11      4.1159989e-16      2.6337262e-10      3.7268766e-13      1.6896380e-12      2.1642862e-19      8.9273232e-07      4.8466941e-08      4.4832700e-08      2.2265929e-14      8.0332170e-15      5.0500342e-14      5.8224978e-10      2.5605451e-13      2.2792005e-12      3.9366809e-08      0.0000000e+00      5.3264532e-06      4.6409941e-14      5.1500789e-10      1.0823953e-12      1.2205586e-12      1.0628653e-05      8.6791925e-10      4.0282756e-07      1.5543680e-16      1.0908740e-15      2.4370531e-07      1.6845939e-04      3.4766493e-24    6.7458915e-05    6.2812821e-07    2.2338277e-01    2.3236295e+01                0                0
    4.9754566e-02    1.7992797e-02   -9.6220750e-02   -2.8027970e-01   -7.2354735e-02   -5.0905872e+00    4.8136539e+02    4.8542217e+05      9.5948201e-06      2.0566592e-01      7.6467965e-01      2.0018607e-02      9.4039474e-03      6.2720908e-05      1.9590932e-07      1.3342555e-06      3.8259218e-07      8.0989916e-07      4.4088808e-06      2.5176948e-07      5.8353089e-11      5.1962132e-16      2.2985486e-10      8.1505722e-13      2.1614320e-12      5.2883460e-19      9.7164375e-07      4.9329512e-08      4.4362891e-08      2.4799999e-14      1.3850160e-14      9.5352204e-14      4.6646548e-10      2.6605717e-13      2.1230850e-12      3.8972756e-08      0.0000000e+00      5.8022352e-06      4.2919651e-14      4.9423375e-10      9.1899636e-13      1.2547942e-12      1.1087136e-05      9.1490206e-10      4.3609464e-07      1.9179776e-16      6.1072135e-15      2.5629259e-07      1.3349263e-04      5.0078282e-24    5.5727157e-05    5.1549616e-07    2.2660218e-01    9.5895771e+00                0                0
    5.3991800e-02    2.1182068e-02   -1.0022075e-01   -1.0619960e-01   -7.2307700e-02   -5.4880213e+00    4.8656278e+02    4.8542608e+05      7.2907396e-06      2.0342070e-01      7.6408552e-01      2.1959202e-02      1.0310183e-02      4.7716139e-05      1.4699716e-07      1.0008609e-06      2.8681534e-07      6.0397751e-07      3.3466523e-06      2.0315810e-07      4.4007049e-11      3.2309186e-16      2.0547678e-10      3.2345453e-13      1.4420596e-12      2.1079096e-19      7.2138619e-07      3.8863189e-08      3.5574692e-08      1.8236741e-14      6.6548009e-15      4.2116817e-14      4.4393576e-10      2.0924829e-13      1.8561280e-12      3.1353043e-08      0.0000000e+00      4.3062061e-06      3.6896011e-14      3.9569089e-10      8.2171336e-13      1.0028867e-12      8.5183337e-06      6.8444933e-10      3.2527915e-07      1.2840144e-16      7.1495161e-16      1.9564327e-07      1.4962030e-04      2.1012624e-24    5.9653180e-05    5.5123624e-07    2.0521442e-01    2.1569601e+01                0                0
    4.9754566e-02    1.7992797e-02   -1.0022075e-01   -2.2499325e-01   -9.4523775e-02   -5.2279806e+00    4.6786792e+02    4.8542652e+05      8.0384228e-06      2.0808226e-01      7.6519678e-01      1.8042282e-02      8.4742234e-03      5.2702355e-05      1.6581854e-07      1.1295130e-06      3.2395984e-07      6.8750835e-07      3.7104271e-06      2.0664722e-07      4.3764152e-11      3.6571950e-16      1.7943887e-10      5.8329647e-13      1.6548504e-12      3.9187279e-19      8.2673992e-07      4.1119349e-08      3.6237660e-08      1.9127371e-14      9.8598168e-15      6.7054176e-14      3.7368607e-10      2.0660591e-13      1.8111989e-12      3.1989509e-08      0.0000000e+00      4.9395984e-06      3.6031935e-14      4.2928641e-10      7.5005444e-13      1.0165948e-12      9.2685784e-06      7.5516625e-10      3.7028209e-07      1.4566123e-16      3.9700835e-15      2.1499009e-07      1.2175595e-04      3.0990794e-24    5.0291799e-05    4.6196847e-07    2.0211078e-01    8.6266607e+00                0                0
    5.7747755e-02    1.8000000e-02   -1.0422075e-01   -1.7159423e-01   -1.2210735e-02   -5.5436987e+00    4.5779741e+02    4.8542988e+05      7.4528023e-06      2.0829334e-01      7.6513150e-01      1.7937899e-02      8.4334052e-03      4.8327055e-05      1.5124416e-07      1.0297456e-06      2.9512397e-07      6.2451406e-07      3.3951485e-06      1.8888611e-07      2.9985524e-11      2.1116172e-16      1.5684095e-10      2.7816572e-13      1.2793371e-12      2.0521602e-19      7.4979116e-07      3.7745858e-08      3.4619831e-08      1.4582993e-14      5.0459163e-15      3.1998907e-14      3.3115226e-10      1.6125172e-13      1.6158483e-12      3.0204055e-08      0.0000000e+00      4.4835704e-06      3.2584748e-14      3.6731977e-10      6.4923971e-13      8.5612053e-13      8.5180613e-06      6.8451731e-10      3.3678925e-07      1.0324511e-16      3.4521450e-16      1.9717363e-07      1.2800029e-04      2.4672007e-24    5.1233756e-05    4.8293540e-07    4.6585852e-01    9.8876494e+01                0                0
    5.7747755e-02    1.8000000e-02   -1.0822075e-01   -9.5758660e-02   -6.4198646e-02   -5.6190669e+00    4.3916615e+02    4.8543496e+05      5.4625432e-06      2.1177493e-01      7.6590903e-01      1.5069973e-02      7.0824422e-03      3.5828728e-05      1.1273402e-07      7.6769999e-07      2.2009024e-07      4.6683688e-07      2.5187066e-06      1.3877229e-07      2.4305029e-11      1.6450088e-16      1.1662693e-10      2.3728666e-13      9.8884459e-13      2.1094591e-19      5.6152745e-07      2.7978148e-08      2.4739637e-08      1.1706851e-14      4.3872063e-15      2.8239801e-14      2.4620223e-10      1.2986792e-13      1.3078586e-12      2.1795333e-08      0.0000000e+00      3.3580416e-06      2.5445458e-14      2.7410192e-10      4.7493211e-13      6.6617695e-13      6.2876197e-06      4.9662068e-10      2.5170809e-07      8.4527176e-17      3.1501649e-16      1.4593625e-07      1.0743054e-04      2.6900449e-24    4.2860336e-05    3.9766876e-07    4.6915538e-01    9.9927965e+01                0                0
    5.7695761e-02    2.1777565e-02   -1.0422075e-01   -8.5987481e-02   -9.6377368e-02   -5.5650228e+00    4.5861611e+02    4.8542983e+05      4.5030607e-06      2.0720402e-01      7.6487900e-01      1.8880373e-02      8.8606261e-03      2.9518079e-05      9.1539363e-08      6.2337347e-07      1.7867311e-07      3.7730148e-07      2.0713792e-06      1.2251065e-07      2.5828605e-11      1.7645152e-16      1.1872618e-10      1.9792467e-13      8.9437798e-13      1.4360759e-19      4.5176958e-07      2.3836604e-08      2.1369337e-08      1.0847415e-14      3.9121074e-15      2.4783823e-14      2.5394056e-10      1.2630299e-13      1.1722270e-12      1.8912825e-08      0.0000000e+00      2.6982201e-06      2.2217236e-14      2.3822946e-10      4.7131762e-13      6.2058595e-13      5.2370084e-06      4.0822759e-10      2.0324768e-07      7.6602504e-17      2.5759719e-16      1.2070074e-07      1.2971920e-04      1.8448071e-24    5.1038662e-05    4.6653399e-07    4.8169704e-01    1.0396160e+02                0                0
    5.7695761e-02    2.1777565e-02   -1.0822075e-01   -6.8418101e-02   -1.0994387e-01   -5.6114888e+00    4.3623716e+02    4.8543496e+05      3.1256676e-06      2.1166600e-01      7.6588292e-01      1.5188936e-02      7.1259697e-03      2.0669877e-05      6.4529759e-08      4.3958223e-07      1.2603995e-07      2.6701301e-07      1.4519358e-06      8.4457302e-08      1.9515248e-11      1.2814597e-16      8.1736043e-11      1.6271837e-13      6.6030935e-13      1.4179208e-19      3.2051307e-07      1.6646668e-08      1.4390456e-08      8.1649338e-15      3.2062761e-15      2.0645231e-14      1.7539443e-10      9.5065670e-14      8.9371206e-13      1.2836385e-08      0.0000000e+00      1.9145512e-06      1.6234976e-14      1.6653189e-10      3.1861666e-13      4.5440328e-13      3.6461960e-06      2.7835893e-10      1.4379698e-07      5.8801836e-17      2.5448186e-16      8.4322326e-08      1.0379407e-04      1.8645831e-24    4.0784128e-05    3.7142406e-07    4.8369511e-01    1.0460912e+02                0                0
    5.3747755e-02    1.8000000e-02   -1.0422075e-01   -1.3845886e-01   -1.2544789e-01   -5.5597323e+00    4.6175778e+02    4.8543081e+05      6.8685788e-06      2.0865364e-01      7.6525285e-01      1.7621123e-02      8.2790782e-03      4.4982155e-05      1.4073593e-07      9.5827802e-07      2.7465568e-07      5.8118400e-07      3.1621464e-06      1.7768333e-07      3.2101766e-11      2.3450945e-16      1.5321475e-10      3.1148573e-13      1.2964033e-12      2.3063954e-19      6.9758592e-07      3.5363571e-08      3.2190215e-08      1.5031621e-14      5.7104259e-15      3.6908862e-14      3.2470486e-10      1.6626418e-13      1.5792750e-12      2.8174935e-08      0.0000000e+00      4.1704062e-06      3.1531179e-14      3.4424514e-10      6.2225808e-13      8.4232200e-13      7.9397953e-06      6.4282164e-10      3.1332861e-07      1.0793284e-16      7.1730234e-16      1.8370097e-07      1.2276164e-04      1.8405774e-24    4.9457351e-05    4.5437443e-07    1.9313831e-01    1.8592692e+01                0                0
    5.3747755e-02    1.8000000e-02   -1.0822075e-01   -1.2671459e-01   -1.3284050e-01   -5.7102122e+00    4.4520460e+02    4.8543593e+05      5.2685921e-06      2.1187623e-01      7.6596860e-01      1.4966782e-02      7.0299210e-03      3.4671933e-05      1.0910671e-07      7.4313495e-07      2.1306243e-07      4.5205454e-07      2.4405808e-06      1.3550903e-07      2.6064168e-11      1.8153345e-16      1.1715674e-10      2.6021140e-13      1.0301952e-12      2.2313098e-19      5.4367308e-07      2.7240488e-08      2.4001733e-08      1.2228912e-14      4.8055302e-15      3.1298632e-14      2.4717592e-10      1.3597934e-13      1.3079828e-12      2.1150741e-08      0.0000000e+00      3.2503460e-06      2.5204040e-14      2.6470991e-10      4.6898504e-13      6.7453103e-13      6.0945430e-06      4.8520827e-10      2.4363126e-07      8.9001533e-17      4.9150307e-16      1.4139516e-07      1.0407939e-04      1.9704241e-24    4.1930050e-05    3.8138784e-07    1.7267787e-01    1.6524945e+01                0                0
    5.3991800e-02    2.1182068e-02   -1.0422075e-01   -6.4101129e-02   -6.3509402e-02   -5.5023719e+00    4.6541139e+02    4.8543091e+05      5.5228165e-06      2.0752643e-01      7.6500279e-01      1.8570782e-02      8.7168241e-03      3.6413360e-05      1.1267401e-07      7.6727219e-07      2.1989592e-07      4.6393566e-07      2.5551307e-06      1.5319693e-07      3.5581834e-11      2.5080985e-16      1.5443317e-10      2.8588827e-13      1.1965581e-12      2.2121405e-19      5.5502525e-07      2.9640490e-08      2.6548290e-08      1.4799402e-14      5.6788300e-15      3.6500380e-14      3.2588339e-10      1.6982571e-13      1.4934980e-12      2.3525196e-08      0.0000000e+00      3.3142077e-06      2.8598702e-14      2.8962135e-10      5.9351087e-13      8.0079713e-13      6.4762274e-06      5.1068483e-10      2.4988475e-07      1.0609232e-16      5.0023434e-16      1.4907261e-07      1.2613679e-04      1.6910145e-24    5.0238391e-05    4.6079555e-07    1.8398434e-01    1.9086381e+01                0                0
    4.9754566e-02    1.7992797e-02   -1.0422075e-01   -1.4736635e-01   -1.0755033e-01   -5.3491879e+00    4.5528022e+02    4.8543147e+05      6.8137990e-06      2.1028928e-01      7.6567946e-01      1.6228902e-02      7.6214120e-03      4.4815777e-05      1.4231428e-07      9.6983912e-07      2.7832977e-07      5.9302469e-07      3.1619692e-06      1.7191660e-07      3.4263223e-11      2.5901292e-16      1.4453080e-10      4.1597139e-13      1.2633043e-12      2.9203587e-19      7.1536815e-07      3.4732309e-08      2.9282612e-08      1.5092054e-14      7.1288660e-15      4.7797989e-14      3.1678107e-10      1.6560824e-13      1.6497915e-12      2.6185066e-08      0.0000000e+00      4.2749176e-06      3.2034124e-14      4.0615437e-10      6.4900950e-13      8.5225786e-13      7.8261918e-06      6.2445002e-10      3.1927861e-07      1.1255365e-16      2.4954700e-15      1.8235833e-07      1.1058201e-04      3.1170513e-24    4.5364765e-05    4.1398127e-07    1.8006996e-01    7.6288775e+00                0                0
    5.3991800e-02    2.1182068e-02   -1.0822075e-01   -1.0218716e-02   -2.7190274e-02   -5.5400738e+00    4.4608733e+02    4.8543637e+05      4.1826586e-06      2.1137668e-01      7.6586657e-01      1.5388317e-02      7.2208155e-03      2.7744832e-05      8.6534518e-08      5.8954965e-07      1.6903948e-07      3.5804271e-07      1.9501695e-06      1.1495710e-07      2.9528507e-11      1.9727966e-16      1.1678681e-10      2.5555324e-13      9.7864962e-13      2.3416214e-19      4.2961514e-07      2.2560850e-08      1.9333946e-08      1.2238693e-14      5.0216148e-15      3.2833648e-14      2.4413603e-10      1.4096972e-13      1.2547357e-12      1.7301949e-08      0.0000000e+00      2.5655023e-06      2.2989764e-14      2.2292087e-10      4.3681000e-13      6.4716099e-13      4.9037431e-06      3.7719412e-10      1.9275756e-07      8.9594775e-17      3.8809310e-16      1.1331443e-07      1.0415282e-04      2.0413734e-24    4.1536535e-05    3.7868843e-07    1.6293794e-01    1.6370762e+01                0                0
    4.9754566e-02    1.7992797e-02   -1.0822075e-01   -5.9186182e-02   -9.7290676e-02   -5.4812964e+00    4.4554859e+02    4.8543676e+05      6.2401517e-06      2.1190450e-01      7.6604124e-01      1.4893304e-02      6.9938818e-03      4.1170430e-05      1.3234027e-07      9.0251429e-07      2.5925970e-07      5.5536869e-07      2.9153696e-06      1.5506530e-07      2.9910807e-11      1.9483937e-16      1.2900492e-10      3.0688431e-13      1.0001260e-12      2.2510320e-19      6.7257230e-07      3.1785398e-08      2.4879313e-08      1.2866012e-14      5.4859915e-15      3.6095717e-14      3.0384592e-10      1.4414148e-13      1.6806402e-12      2.2819342e-08      0.0000000e+00      4.0185636e-06      3.2188824e-14      4.4546089e-10      6.4302788e-13      7.8445861e-13      7.1303869e-06      5.5276000e-10      2.9872741e-07      9.3206885e-17      1.5783232e-15      1.6710397e-07      1.0237873e-04      4.8364165e-24    4.1867268e-05    3.8524463e-07    1.6102804e-01    6.7348544e+00                0                0
    5.7747755e-02    1.4000000e-02   -1.0022075e-01   -1.8839144e-01    4.4188709e-02   -5.4113584e+00    4.7430373e+02    4.8542563e+05      1.1294451e-05      2.0617526e-01      7.6471753e-01      1.9622810e-02      9.2332954e-03      7.2838972e-05      2.2688274e-07      1.5447569e-06      4.4276222e-07      9.3555818e-07      5.1170635e-06      2.9304973e-07      4.7874939e-11      3.7848152e-16      2.5467648e-10      4.6457705e-13      2.1417590e-12      2.8299769e-19      1.1211253e-06      5.7534869e-08      5.2649047e-08      2.3773064e-14      8.3880244e-15      5.4003345e-14      5.3503193e-10      2.6423735e-13      2.4756559e-12      4.6064812e-08      0.0000000e+00      6.6975015e-06      5.0251467e-14      5.5643514e-10      1.0341314e-12      1.3906518e-12      1.2908095e-05      1.0592744e-09      5.0409489e-07      1.6899499e-16      7.5683332e-16      2.9795753e-07      1.3673167e-04      1.9453860e-24    5.6770086e-05    5.9628985e-07    2.3641535e-01    2.3806197e+01                0                0
    5.7747755e-02    1.4000000e-02   -9.6220750e-02   -1.9485062e-01    8.1241981e-02   -5.3124675e+00    4.9373266e+02    4.8542123e+05      1.3729859e-05      2.0276046e-01      7.6400493e-01      2.2405060e-02      1.0540099e-02      8.7102527e-05      2.6907452e-07      1.8321550e-06      5.2517306e-07      1.1075739e-06      6.1104409e-06      3.5967120e-07      6.0564327e-11      5.1460922e-16      3.2450631e-10      5.8788434e-13      2.6823763e-12      3.2582132e-19      1.3240201e-06      6.9163837e-08      6.4501491e-08      2.9394409e-14      1.0755459e-14      6.9986207e-14      6.7426672e-10      3.2763830e-13      2.8789749e-12      5.6083736e-08      0.0000000e+00      7.8999049e-06      5.9215359e-14      6.6839590e-10      1.2979039e-12      1.7125173e-12      1.5515516e-05      1.2960154e-09      5.9612928e-07      2.0944446e-16      1.2430550e-15      3.5682821e-07      1.5252362e-04      2.1742209e-24    6.4616400e-05    6.8533871e-07    2.5952067e-01    2.5269411e+01                0                0
    5.7747755e-02    1.0000000e-02   -9.6220750e-02   -2.2612113e-01    1.2479072e-01   -5.2686384e+00    5.0567513e+02    4.8542085e+05      1.1245208e-05      2.0075892e-01      7.6370792e-01      2.4000510e-02      1.1261992e-02      7.4939766e-05      2.2661982e-07      1.5445338e-06      4.4343948e-07      9.3352956e-07      5.2434110e-06      3.4754431e-07      8.2903751e-11      7.7494051e-16      3.8215021e-10      8.1457801e-13      3.2571243e-12      5.0201282e-19      1.1082482e-06      6.1901201e-08      5.4372129e-08      3.6213782e-14      1.5571295e-14      1.0568496e-13      7.3694924e-10      4.1233694e-13      2.9632862e-12      4.8145945e-08      0.0000000e+00      6.5663096e-06      5.6866773e-14      5.8694908e-10      1.3250649e-12      1.9981929e-12      1.3573952e-05      1.1324691e-09      4.9894286e-07      2.6598700e-16      1.5896648e-15      3.0897661e-07      1.5351760e-04      1.3746152e-24    6.8687470e-05    7.1557059e-07    3.0482873e-01    2.5765461e+01                0                0
    5.7747755e-02    1.0000000e-02   -1.0022075e-01   -2.5556237e-01    7.9686776e-02   -5.4031128e+00    4.7669820e+02    4.8542517e+05      9.3830262e-06      2.0597827e-01      7.6476404e-01      1.9752733e-02      9.2759920e-03      6.2697018e-05      1.9276683e-07      1.3134005e-06      3.7688375e-07      7.9569137e-07      4.3992868e-06      2.7644293e-07      6.5256739e-11      5.5402775e-16      2.9140463e-10      6.3797882e-13      2.5385501e-12      4.3064358e-19      9.4967141e-07      5.1394600e-08      4.4153693e-08      2.8909726e-14      1.2121698e-14      8.1475276e-14      5.8172215e-10      3.3164461e-13      2.6418710e-12      3.9501228e-08      0.0000000e+00      5.6482603e-06      4.9666527e-14      5.0276954e-10      1.0619150e-12      1.6066278e-12      1.1231479e-05      9.0866279e-10      4.2681812e-07      2.1189368e-16      1.1522712e-15      2.5755949e-07      1.3087819e-04      1.4468017e-24    5.6870541e-05    6.1735472e-07    2.6462002e-01    2.3480607e+01                0                0
    6.0851132e-02    1.3861530e-02   -9.6220750e-02   -1.4625593e-01    1.3018166e-01   -5.1409747e+00    4.7208623e+02    4.8542082e+05      1.5400063e-05      2.0473150e-01      7.6439733e-01      2.0794533e-02      9.7909616e-03      8.9941746e-05      2.8144148e-07      1.9162199e-06      5.4928567e-07      1.1622048e-06      6.3226167e-06      3.5402621e-07      5.2832549e-11      4.1408399e-16      2.8850193e-10      5.2295241e-13      2.5002733e-12      2.8386273e-19      1.3946600e-06      7.0224882e-08      6.4077550e-08      2.7043614e-14      9.0363427e-15      5.7501107e-14      5.9895776e-10      2.9143258e-13      2.8270124e-12      5.5902215e-08      0.0000000e+00      8.3346837e-06      5.9177648e-14      6.5860462e-10      1.2041372e-12      1.6143470e-12      1.5887669e-05      1.2921941e-09      6.2639923e-07      1.8920710e-16      7.6716287e-16      3.6752478e-07      1.4294441e-04      2.1185883e-24    6.0014204e-05    6.7622972e-07    4.1880832e-01    8.4281786e+01                0                0
    6.1226579e-02    9.9277206e-03   -9.6220750e-02   -1.7278666e-01    1.0992448e-01   -5.3072895e+00    4.7654024e+02    4.8542047e+05      1.2704628e-05      2.0420844e-01      7.6436681e-01      2.1197223e-02      9.9612013e-03      8.1105651e-05      2.5080340e-07      1.7086045e-06      4.9020160e-07      1.0358800e-06      5.6993109e-06      3.4393385e-07      6.7360596e-11      5.7175866e-16      3.2873425e-10      6.5030484e-13      2.7883278e-12      3.8965180e-19      1.2385114e-06      6.4997187e-08      5.7676720e-08      3.1450729e-14      1.2124071e-14      8.0040296e-14      6.7093062e-10      3.5372805e-13      3.0145241e-12      5.0800724e-08      0.0000000e+00      7.3751941e-06      5.9290329e-14      6.3908084e-10      1.2733724e-12      1.8235684e-12      1.4474773e-05      1.1839518e-09      5.5630835e-07      2.2579091e-16      1.1708249e-15      3.3279409e-07      1.3883504e-04      1.5387372e-24    6.0520811e-05    6.8677276e-07    4.5206283e-01    9.4470013e+01                0                0
    6.0851132e-02    1.3861530e-02   -1.0022075e-01   -1.2955589e-01    4.0468762e-02   -5.0421304e+00    4.4811822e+02    4.8542512e+05      1.0935755e-05      2.0941002e-01      7.6540951e-01      1.6966457e-02      7.9882845e-03      6.7677355e-05      2.1343910e-07      1.4532995e-06      4.1665906e-07      8.8369887e-07      4.7630312e-06      2.6079370e-07      3.9593843e-11      2.8769692e-16      2.0747020e-10      4.0323365e-13      1.8422658e-12      2.5773823e-19      1.0629942e-06      5.2589196e-08      4.6448066e-08      2.0450318e-14      6.9278145e-15      4.4138001e-14      4.2992181e-10      2.1996894e-13      2.2319173e-12      4.0884950e-08      0.0000000e+00      6.3567287e-06      4.5645665e-14      4.9347169e-10      8.7032905e-13      1.2132855e-12      1.1890745e-05      9.4574307e-10      4.7651326e-07      1.4406466e-16      5.0278276e-16      2.7607448e-07      1.1891865e-04      2.1290828e-24    4.9083278e-05    5.4036527e-07    3.9704506e-01    7.7804190e+01                0                0
    6.1226579e-02    9.9277206e-03   -1.0022075e-01   -1.7023346e-01    3.3227932e-02   -5.2230800e+00    4.4515052e+02    4.8542474e+05      9.6150384e-06      2.1021461e-01      7.6563008e-01      1.6287905e-02      7.6595066e-03      6.2357978e-05      1.9588462e-07      1.3344972e-06      3.8291938e-07      8.1261060e-07      4.3943867e-06      2.5141924e-07      4.7798621e-11      3.6554831e-16      2.2567247e-10      4.6253556e-13      1.9578258e-12      2.9960490e-19      9.7646856e-07      4.9209364e-08      4.2025560e-08      2.2778012e-14      8.4786374e-15      5.5420335e-14      4.7737689e-10      2.5598654e-13      2.4321848e-12      3.7301261e-08      0.0000000e+00      5.8261612e-06      4.6936915e-14      5.0178956e-10      9.1899570e-13      1.3328563e-12      1.1008808e-05      8.7239942e-10      4.3712526e-07      1.6251222e-16      7.1890167e-16      2.5495709e-07      1.0992142e-04      1.4638764e-24    4.6797869e-05    5.4685613e-07    4.2045691e-01    8.4761788e+01                0                0
    5.3747755e-02    1.4000000e-02   -9.6220750e-02   -2.6278826e-01    2.9237245e-03   -5.1214878e+00    4.9657272e+02    4.8542163e+05      1.1378128e-05      2.0304165e-01      7.6413957e-01      2.2149321e-02      1.0406476e-02      7.4475692e-05      2.2925466e-07      1.5613867e-06      4.4774542e-07      9.4446921e-07      5.2200381e-06      3.1600395e-07      7.2672316e-11      6.6287785e-16      3.1136290e-10      8.8076582e-13      2.9431661e-12      5.4709604e-19      1.1278479e-06      5.9762738e-08      5.4235283e-08      3.2007755e-14      1.5903223e-14      1.0924569e-13      6.1823445e-10      3.5630253e-13      2.6952285e-12      4.7604253e-08      0.0000000e+00      6.7193919e-06      5.2780559e-14      5.6704728e-10      1.1397484e-12      1.6956707e-12      1.3297992e-05      1.1038475e-09      5.0755084e-07      2.3963017e-16      3.9530751e-15      3.0533126e-07      1.4629315e-04      2.7985872e-24    6.3333062e-05    6.1901984e-07    2.6586214e-01    1.1977464e+01                0                0
    4.9747755e-02    1.4000000e-02   -9.6220750e-02   -3.4655316e-01   -4.3815765e-02   -4.9164238e+00    4.9176498e+02    4.8542173e+05      9.8270808e-06      2.0424830e-01      7.6450466e-01      2.1107799e-02      9.9042854e-03      6.5322710e-05      2.0147037e-07      1.3730517e-06      3.9414954e-07      8.3385897e-07      4.5848623e-06      2.8450956e-07      9.3699702e-11      9.2520114e-16      3.1269196e-10      1.4532941e-12      3.4129021e-12      9.4413124e-19      9.9646361e-07      5.2925013e-08      4.5079810e-08      3.7694783e-14      2.5339502e-14      1.8052071e-13      5.8468707e-10      4.1083396e-13      2.6576589e-12      4.0258305e-08      0.0000000e+00      5.9240143e-06      4.9035641e-14      5.2225272e-10      1.0729218e-12      1.7663955e-12      1.1667058e-05      9.5190966e-10      4.4697549e-07      3.0257565e-16      1.0505394e-14      2.6798964e-07      1.3269696e-04      4.6805280e-24    6.0003818e-05    5.4144330e-07    2.9023058e-01    8.5395817e+00                0                0
    5.3747755e-02    1.0000000e-02   -9.6220750e-02   -2.3242779e-01    7.1781186e-02   -4.9359933e+00    5.2045199e+02    4.8542092e+05      9.5571129e-06      1.9901846e-01      7.6349017e-01      2.5358100e-02      1.1879316e-02      6.4677566e-05      1.9286188e-07      1.3153148e-06      3.7805824e-07      7.9558259e-07      4.5144441e-06      3.1644151e-07      9.7833762e-11      1.0015083e-15      3.7820723e-10      1.2450205e-12      3.6902028e-12      7.9253708e-19      9.4008104e-07      5.3943722e-08      4.6318471e-08      4.0020568e-14      2.2793349e-14      1.6106458e-13      6.7794754e-10      4.4380092e-13      2.6456333e-12      4.1011831e-08      0.0000000e+00      5.5402864e-06      4.9087816e-14      4.7488311e-10      1.1500014e-12      1.9870679e-12      1.1831360e-05      9.8779388e-10      4.2293822e-07      3.0823866e-16      5.3027258e-15      2.6761260e-07      1.5305570e-04      2.5458551e-24    7.2391249e-05    6.5117610e-07    3.4801438e-01    1.2959168e+01                0                0
    4.9747755e-02    1.0000000e-02   -9.6220750e-02   -2.3733192e-01    2.0647403e-02   -4.7234280e+00    5.3229766e+02    4.8542149e+05      8.7924489e-06      1.9730071e-01      7.6324468e-01      2.6708788e-02      1.2498699e-02      5.9899432e-05      1.7698019e-07      1.2078725e-06      3.4760844e-07      7.3237731e-07      4.1757521e-06      3.0384207e-07      1.0915104e-10      1.1887772e-15      3.8247108e-10      1.5810315e-12      4.0941750e-12      9.8743376e-19      8.6269392e-07      5.0019946e-08      4.1804103e-08      4.3134175e-14      2.8179766e-14      2.0334757e-13      6.5224029e-10      4.7044922e-13      2.4659952e-12      3.6966231e-08      0.0000000e+00      5.0589566e-06      4.4661576e-14      4.2603946e-10      1.0619446e-12      2.0061907e-12      1.1033801e-05      9.2206833e-10      3.8732794e-07      3.4154075e-16      8.1315405e-15      2.4851778e-07      1.5377057e-04      3.4302758e-24    7.6339106e-05    6.0069705e-07    4.0752890e-01    1.0979583e+01                0                0
    5.3747755e-02    1.4000000e-02   -1.0022075e-01   -2.6694027e-01   -4.5514511e-02   -5.2688272e+00    4.7731885e+02    4.8542588e+05      9.6112009e-06      2.0649885e-01      7.6484182e-01      1.9339388e-02      9.0898228e-03      6.3092943e-05      1.9626007e-07      1.3365282e-06      3.8319860e-07      8.1003161e-07      4.4323968e-06      2.5844272e-07      5.4426165e-11      4.5930026e-16      2.4025248e-10      6.3287235e-13      2.2328421e-12      4.1601220e-19      9.7027526e-07      5.0204896e-08      4.5019675e-08      2.4735464e-14      1.1360940e-14      7.6827404e-14      4.8888851e-10      2.7544695e-13      2.2972541e-12      3.9659437e-08      0.0000000e+00      5.7910124e-06      4.4876208e-14      4.8196965e-10      9.1723001e-13      1.3452797e-12      1.1197236e-05      9.1557207e-10      4.3601439e-07      1.8304473e-16      2.4431593e-15      2.5826301e-07      1.3120397e-04      2.2968709e-24    5.5349167e-05    5.4530263e-07    2.3053458e-01    1.1099587e+01                0                0
    4.9747755e-02    1.4000000e-02   -1.0022075e-01   -3.3039228e-01   -7.7352937e-02   -5.1115566e+00    4.7244949e+02    4.8542627e+05      8.5229659e-06      2.0776296e-01      7.6521377e-01      1.8249389e-02      8.5672075e-03      5.6592426e-05      1.7692109e-07      1.2058119e-06      3.4613758e-07      7.3469551e-07      3.9853608e-06      2.3588606e-07      7.0347445e-11      6.4827596e-16      2.4196403e-10      1.0589418e-12      2.5298842e-12      7.1269365e-19      8.8169220e-07      4.5308502e-08      3.7913607e-08      2.8797787e-14      1.8354247e-14      1.2929603e-13      4.7494225e-10      3.1614785e-13      2.3306182e-12      3.4014039e-08      0.0000000e+00      5.2528834e-06      4.2734181e-14      4.7839828e-10      9.0177245e-13      1.4147298e-12      1.0020968e-05      8.0331854e-10      3.9451571e-07      2.2862421e-16      7.5135934e-15      2.3157877e-07      1.1796960e-04      3.6926906e-24    5.1983239e-05    4.8366589e-07    2.5189701e-01    7.7181153e+00                0                0
    5.3747755e-02    1.0000000e-02   -1.0022075e-01   -2.6462334e-01    3.7102681e-02   -5.1460054e+00    4.9023307e+02    4.8542555e+05      8.1695261e-06      2.0448383e-01      7.6457210e-01      2.0919391e-02      9.8075528e-03      5.5247272e-05      1.6790968e-07      1.1446180e-06      3.2870495e-07      6.9343244e-07      3.8692970e-06      2.5648298e-07      8.2295268e-11      7.7878538e-16      2.9920320e-10      1.0859127e-12      2.9786114e-12      7.4991252e-19      8.2463683e-07      4.5977454e-08      3.8708023e-08      3.3598048e-14      1.9764408e-14      1.3887531e-13      5.5615648e-10      3.7495247e-13      2.4700840e-12      3.4733501e-08      0.0000000e+00      4.8866426e-06      4.4718793e-14      4.2638854e-10      9.7733410e-13      1.6572807e-12      9.9773601e-06      8.0872775e-10      3.7058693e-07      2.6134210e-16      5.3417384e-15      2.2758895e-07      1.3083105e-04      2.8202756e-24    6.0003626e-05    5.7593399e-07    2.9404738e-01    1.1593603e+01                0                0
    4.9747755e-02    1.0000000e-02   -1.0022075e-01   -2.8343085e-01    2.4359512e-03   -4.9616463e+00    5.0200288e+02    4.8542600e+05      7.7985490e-06      2.0271006e-01      7.6431287e-01      2.2313255e-02      1.0448701e-02      5.3033048e-05      1.5993879e-07      1.0910687e-06      3.1368456e-07      6.6250458e-07      3.7114285e-06      2.5552521e-07      9.7526473e-11      9.9055484e-16      3.1800500e-10      1.4616191e-12      3.4346141e-12      9.8138652e-19      7.8604266e-07      4.4344210e-08      3.6299615e-08      3.8112637e-14      2.6093853e-14      1.8703481e-13      5.6535990e-10      4.1787293e-13      2.4332255e-12      3.2604465e-08      0.0000000e+00      4.6392969e-06      4.2902393e-14      4.1059696e-10      9.7025010e-13      1.7524997e-12      9.6319638e-06      7.8203034e-10      3.5254915e-07      3.0557923e-16      8.7530653e-15      2.1891865e-07      1.3234909e-04      3.8514613e-24    6.4119165e-05    5.4723640e-07    3.4900551e-01    9.7591808e+00                0                0
    5.7747755e-02    6.0000000e-03   -1.0022075e-01   -2.2275702e-01    8.8784732e-02   -5.2795879e+00    4.9421754e+02    4.8542514e+05      7.7179616e-06      2.0286203e-01      7.6424101e-01      2.2253928e-02      1.0421782e-02      5.2979779e-05      1.5847006e-07      1.0807739e-06      3.1063851e-07      6.5411140e-07      3.7000622e-06      2.6040945e-07      8.9166761e-11      8.6147490e-16      3.2346601e-10      1.0847023e-12      3.2547329e-12      7.7910296e-19      7.7388195e-07      4.4703834e-08      3.7252877e-08      3.6241956e-14      2.0521557e-14      1.4467183e-13      6.0179924e-10      4.1165610e-13      2.5980885e-12      3.3429207e-08      0.0000000e+00      4.5644417e-06      4.5502801e-14      4.0679671e-10      9.7714703e-13      1.7802831e-12      9.6703224e-06      7.9014884e-10      3.4799592e-07      2.7941485e-16      3.8883445e-15      2.1903148e-07      1.3869553e-04      2.5580024e-24    6.3890013e-05    6.3388323e-07    3.1736488e-01    2.6700045e+01                0                0
    5.7747755e-02    6.0000000e-03   -9.6220750e-02   -1.2874240e-01    1.2738896e-01   -5.1147193e+00    5.3437741e+02    4.8542046e+05      9.4456720e-06      1.9572697e-01      7.6282189e-01      2.8053076e-02      1.3129124e-02      6.4799059e-05      1.8940242e-07      1.2927868e-06      3.7213886e-07      7.8225656e-07      4.5108132e-06      3.3706406e-07      1.0367617e-10      1.1054708e-15      4.1791189e-10      1.2083678e-12      4.0387440e-12      7.5517958e-19      9.1780154e-07      5.4331686e-08      4.6356060e-08      4.2567544e-14      2.2480981e-14      1.5876376e-13      7.3342693e-10      4.7633495e-13      2.6631358e-12      4.0698454e-08      0.0000000e+00      5.3679077e-06      4.8663542e-14      4.4987059e-10      1.1401832e-12      2.1400199e-12      1.2027785e-05      1.0155119e-09      4.1273380e-07      3.2331516e-16      3.3240974e-15      2.6962999e-07      1.6807580e-04      1.9652465e-24    7.9788206e-05    7.3414432e-07    3.7440928e-01    2.8657409e+01                0                0
    5.7747755e-02    2.0000000e-03   -9.6220750e-02   -1.9144923e-02    7.0803824e-02   -4.9636119e+00    5.7518314e+02    4.8542010e+05      8.8459121e-06      1.8916748e-01      7.6161759e-01      3.3345910e-02      1.5584598e-02      6.1528803e-05      1.7433448e-07      1.1918486e-06      3.4410623e-07      7.2412838e-07      4.2611335e-06      3.4561589e-07      1.1418368e-10      1.3756545e-15      4.4568193e-10      1.5592187e-12      4.7333343e-12      8.9319219e-19      8.3975534e-07      5.0994490e-08      4.2680695e-08      4.5936477e-14      2.7314019e-14      1.9849423e-13      7.0285324e-10      4.9782041e-13      2.1591121e-12      3.6615387e-08      0.0000000e+00      4.8381265e-06      3.9825669e-14      3.4687118e-10      9.6542218e-13      2.1746696e-12      1.1670385e-05      9.9483531e-10      3.7637347e-07      3.5579267e-16      4.5640665e-15      2.5817399e-07      1.8888759e-04      2.3805628e-24    9.3584416e-05    7.6437745e-07    4.5205106e-01    3.1301815e+01                0                0
    5.7747755e-02    2.0000000e-03   -1.0022075e-01   -1.2114579e-01    5.4073777e-02   -5.1640019e+00    5.2894389e+02    4.8542488e+05      7.4887062e-06      1.9711455e-01      7.6315795e-01      2.6904773e-02      1.2581862e-02      5.2196069e-05      1.5206363e-07      1.0380773e-06      2.9888425e-07      6.2821042e-07      3.6280858e-06      2.7832323e-07      1.1418424e-10      1.2358000e-15      3.7627050e-10      1.6952627e-12      4.1870204e-12      1.1749119e-18      7.3648919e-07      4.4547210e-08      3.6580616e-08      4.4683847e-14      3.0966647e-14      2.2380055e-13      6.2612110e-10      4.8875078e-13      2.4058216e-12      3.2555024e-08      0.0000000e+00      4.3032620e-06      4.2203696e-14      3.5029109e-10      9.8041605e-13      1.9879222e-12      9.6983396e-06      8.0347829e-10      3.3115357e-07      3.5778194e-16      7.9787680e-15      2.1717051e-07      1.5975781e-04      4.4215561e-24    7.6533859e-05    6.8313227e-07    3.7780115e-01    2.9039380e+01                0                0
    6.1476650e-02    5.9633446e-03   -9.6220750e-02   -1.4609681e-01    1.7545902e-01   -5.3216225e+00    5.0012662e+02    4.8542002e+05      1.0717148e-05      2.0000293e-01      7.6358952e-01      2.4607349e-02      1.1532957e-02      7.2362607e-05      2.1713458e-07      1.4804921e-06      4.2533433e-07      8.9485361e-07      5.0627568e-06      3.4842785e-07      9.2859878e-11      8.8128715e-16      4.0195639e-10      9.5360507e-13      3.4763672e-12      6.2908589e-19      1.0593974e-06      6.0410056e-08      5.2449120e-08      3.9668274e-14      1.8615941e-14      1.2781933e-13      7.8085729e-10      4.5540484e-13      3.1621553e-12      4.6483238e-08      0.0000000e+00      6.2586825e-06      5.8242299e-14      5.7820151e-10      1.3407237e-12      2.1353506e-12      1.3201289e-05      1.1092025e-09      4.7688035e-07      2.9498822e-16      2.3792134e-15      2.9930444e-07      1.5427568e-04      1.7454940e-24    7.0116927e-05    7.2422253e-07    4.9986698e-01    1.0980734e+02                0                0
    6.1601606e-02    1.9887282e-03   -9.6220750e-02   -7.1275582e-02    1.3898165e-01   -5.2967702e+00    5.3041154e+02    4.8541993e+05      1.0721696e-05      1.9441714e-01      7.6251816e-01      2.9136536e-02      1.3638748e-02      7.3147400e-05      2.1374294e-07      1.4587392e-06      4.1979000e-07      8.8139323e-07      5.0930794e-06      3.8116060e-07      1.1487187e-10      1.2353947e-15      4.7217203e-10      1.4034103e-12      4.4582674e-12      8.8502073e-19      1.0341361e-06      6.1657179e-08      5.3162864e-08      4.8057337e-14      2.6380525e-14      1.8597028e-13      8.3033777e-10      5.3506528e-13      2.9530501e-12      4.6683647e-08      0.0000000e+00      6.0545856e-06      5.5160545e-14      5.1414737e-10      1.3466027e-12      2.4256694e-12      1.3576341e-05      1.1603194e-09      4.6556743e-07      3.6700276e-16      4.6222333e-15      3.0433245e-07      1.7550042e-04      2.6163587e-24    8.2203247e-05    7.8606930e-07    5.5576339e-01    1.2877966e+02                0                0
    6.1476650e-02    5.9633446e-03   -1.0022075e-01   -1.9333098e-01    7.1455176e-02   -5.3474583e+00    4.5724920e+02    4.8542438e+05      7.8876888e-06      2.0812059e-01      7.6526470e-01      1.7982074e-02      8.4324538e-03      5.3335445e-05      1.6343447e-07      1.1140189e-06      3.1989347e-07      6.7587140e-07      3.7434674e-06      2.4129540e-07      6.7666588e-11      5.7235256e-16      2.6837175e-10      6.8013422e-13      2.3811055e-12      5.0765025e-19      8.0595200e-07      4.3997525e-08      3.6941824e-08      2.8834469e-14      1.3544984e-14      9.2331078e-14      5.7072346e-10      3.3738051e-13      2.7251246e-12      3.3131593e-08      0.0000000e+00      4.7838118e-06      4.7844378e-14      4.6014372e-10      9.6169033e-13      1.5418107e-12      9.5832896e-06      7.7517403e-10      3.6175957e-07      2.1380929e-16      1.7669246e-15      2.1937517e-07      1.1682838e-04      1.8162528e-24    5.1797549e-05    5.6377812e-07    4.5456319e-01    9.5231474e+01                0                0
    6.1601606e-02    1.9887282e-03   -1.0022075e-01   -1.3081984e-01    9.0204126e-02   -5.3169477e+00    4.9328034e+02    4.8542435e+05      8.5054981e-06      2.0149928e-01      7.6392732e-01      2.3384812e-02      1.0950463e-02      5.8170850e-05      1.7390222e-07      1.1859091e-06      3.4079810e-07      7.1703150e-07      4.0631811e-06      2.8575791e-07      9.4023312e-11      9.1554366e-16      3.5070751e-10      1.1757833e-12      3.4116511e-12      8.6557512e-19      8.4813900e-07      4.9090512e-08      4.1495991e-08      3.8818077e-14      2.2627809e-14      1.5891375e-13      6.4885723e-10      4.3698361e-13      2.7174165e-12      3.7116415e-08      0.0000000e+00      5.0050308e-06      4.9056283e-14      4.4457994e-10      1.0983393e-12      1.9165581e-12      1.0622058e-05      8.7777465e-10      3.8168927e-07      3.0007553e-16      4.6384305e-15      2.4053098e-07      1.4745229e-04      3.5633294e-24    6.7064653e-05    6.7201594e-07    5.1612165e-01    1.1527700e+02                0                0
    5.3747755e-02    6.0000000e-03   -9.6220750e-02   -9.4997235e-02    7.7424958e-02   -4.7839433e+00    5.6277738e+02    4.8542049e+05      8.4383835e-06      1.9182412e-01      7.6217637e-01      3.1165108e-02      1.4568373e-02      5.8037909e-05      1.6617134e-07      1.1354134e-06      3.2747023e-07      6.8882455e-07      4.0249714e-06      3.1807366e-07      1.0270195e-10      1.1876722e-15      4.0645817e-10      1.3260346e-12      4.0482480e-12      7.7954665e-19      8.0212704e-07      4.8352888e-08      4.0647246e-08      4.1338912e-14      2.3694742e-14      1.6948083e-13      6.6481399e-10      4.4863679e-13      2.1323936e-12      3.5191493e-08      0.0000000e+00      4.6462368e-06      3.9706909e-14      3.5538236e-10      9.5026965e-13      1.9733425e-12      1.0922902e-05      9.3121178e-10      3.5993648e-07      3.1879771e-16      4.6235024e-15      2.4273449e-07      1.7579696e-04      2.1904155e-24    8.8477838e-05    6.8525207e-07    4.5797004e-01    1.5889503e+01                0                0
    4.9747755e-02    6.0000000e-03   -9.6220750e-02   -4.5334725e-02    1.8978154e-02   -4.5068969e+00    5.9324389e+02    4.8542085e+05      7.7708993e-06      1.8724704e-01      7.6136953e-01      3.4839437e-02      1.6272804e-02      5.3950396e-05      1.5121878e-07      1.0346280e-06      2.9915455e-07      6.3079811e-07      3.7312259e-06      3.0703439e-07      8.8283124e-11      1.1311984e-15      3.8022931e-10      1.1973710e-12      4.0742435e-12      5.9123532e-19      7.2828331e-07      4.3724805e-08      3.6804490e-08      3.6674917e-14      1.9472225e-14      1.4110675e-13      5.8306689e-10      3.9622350e-13      1.6172319e-12      3.0925453e-08      0.0000000e+00      4.1662395e-06      3.0226283e-14      2.7330018e-10      7.2496610e-13      1.8268634e-12      1.0315938e-05      8.8512306e-10      3.2550651e-07      2.8080725e-16      2.7376472e-15      2.2715413e-07      1.8743747e-04      1.4061568e-24    9.9354139e-05    6.4245295e-07    5.5978186e-01    1.5403823e+01                0                0
    5.3747755e-02    2.0000000e-03   -9.6220750e-02    7.8176157e-02    5.0471498e-02   -4.6020213e+00    6.0686693e+02    4.8542017e+05      8.0447415e-06      1.8486522e-01      7.6090081e-01      3.6779208e-02      1.7173644e-02      5.4169461e-05      1.5034849e-07      1.0293662e-06      2.9801210e-07      6.2952838e-07      3.7418492e-06      3.1056826e-07      5.5142022e-11      7.3372215e-16      3.5589185e-10      5.5147421e-13      2.3447956e-12      2.2049689e-19      7.2376255e-07      4.2799957e-08      3.6646174e-08      2.3952687e-14      9.0131514e-15      6.2790737e-14      5.5065075e-10      2.7186913e-13      1.1535291e-12      3.0152290e-08      0.0000000e+00      4.1135056e-06      2.3501971e-14      2.8200935e-10      6.3148355e-13      1.4440787e-12      1.0433290e-05      9.5233937e-10      3.2266290e-07      1.7669747e-16      2.1681145e-16      2.2878827e-07      1.9681153e-04      3.7968051e-25    1.0318836e-04    6.9708438e-07    5.6154551e-01    1.8938971e+01                0                0
    4.9747755e-02    2.0000000e-03   -9.6220750e-02    1.6790727e-01    2.9505576e-02   -4.3084478e+00    6.4758125e+02    4.8542057e+05      6.4832342e-06      1.7865125e-01      7.5975701e-01      4.1793117e-02      1.9505255e-02      5.0870290e-05      1.3631321e-07      9.3544485e-07      2.7206628e-07      5.7819264e-07      3.4813357e-06      3.4442520e-07      1.7028606e-10      2.4512540e-15      5.6199958e-10      2.6035879e-12      9.1154546e-12      1.1357752e-18      6.5453646e-07      4.2984834e-08      2.6794234e-08      6.6109137e-14      3.8367431e-14      2.9568239e-13      7.0122349e-10      6.8701082e-13      1.8013097e-12      2.3956597e-08      0.0000000e+00      3.6289794e-06      3.0559173e-14      1.4202143e-10      5.7687686e-13      2.6482553e-12      1.0063491e-05      7.0892588e-10      2.8946335e-07      5.1514176e-16      1.4264460e-15      2.1748807e-07      2.1531340e-04      1.9743328e-24    1.1805973e-04    6.6031712e-07    6.8691315e-01    1.9583394e+01                0                0
    5.3747755e-02    6.0000000e-03   -1.0022075e-01   -1.9838490e-01    5.7675923e-02   -4.9983383e+00    5.2174360e+02    4.8542507e+05      7.2897105e-06      1.9895863e-01      7.6356791e-01      2.5376528e-02      1.1869947e-02      5.0361923e-05      1.4784070e-07      1.0090223e-06      2.9038297e-07      6.1082749e-07      3.5046898e-06      2.6210400e-07      1.0344895e-10      1.0873352e-15      3.4559604e-10      1.5036389e-12      3.7225312e-12      1.0254935e-18      7.1814429e-07      4.2807177e-08      3.5282147e-08      4.0517641e-14      2.7091495e-14      1.9389424e-13      5.9019874e-10      4.4401348e-13      2.3373879e-12      3.1451547e-08      0.0000000e+00      4.2075918e-06      4.1030215e-14      3.5059077e-10      9.3651690e-13      1.8413275e-12      9.3046898e-06      7.6830631e-10      3.2283279e-07      3.2358803e-16      7.8833125e-15      2.0906428e-07      1.4863132e-04      3.7756477e-24    7.2635488e-05    6.2470271e-07    3.8367201e-01    1.4226476e+01                0                0
    4.9747755e-02    6.0000000e-03   -1.0022075e-01   -1.3706069e-01    1.7369609e-02   -4.7566828e+00    5.5505001e+02    4.8542553e+05      7.1326773e-06      1.9381813e-01      7.6265891e-01      2.9499161e-02      1.3784584e-02      4.9313690e-05      1.4169965e-07      9.6826114e-07      2.7925354e-07      5.8791731e-07      3.4221152e-06      2.6920129e-07      9.7167567e-11      1.1078608e-15      3.5048304e-10      1.3901574e-12      3.7468624e-12      8.5608766e-19      6.8577223e-07      4.1236156e-08      3.4184734e-08      3.8253845e-14      2.4467883e-14      1.7652204e-13      5.6965728e-10      4.1501082e-13      1.9343204e-12      2.9740181e-08      0.0000000e+00      3.9766540e-06      3.4701226e-14      3.0768475e-10      8.3139415e-13      1.7723617e-12      9.2538073e-06      7.8411492e-10      3.0749842e-07      3.0223145e-16      6.3291144e-15      2.0597538e-07      1.6256843e-04      2.9246088e-24    8.4823875e-05    6.1016086e-07    4.8296270e-01    1.3840712e+01                0                0
    5.3747755e-02    2.0000000e-03   -1.0022075e-01   -3.7831047e-02    4.0262968e-02   -4.8389871e+00    5.6011688e+02    4.8542478e+05      7.0097019e-06      1.9279356e-01      7.6243615e-01      3.0348520e-02      1.4178244e-02      4.8512035e-05      1.3832772e-07      9.4535717e-07      2.7273864e-07      5.7360236e-07      3.3604492e-06      2.7203915e-07      1.1079019e-10      1.2753963e-15      3.7050865e-10      1.7309186e-12      4.0488391e-12      1.1041735e-18      6.6714260e-07      4.0998132e-08      3.3485001e-08      4.2529489e-14      3.0328863e-14      2.1931737e-13      5.8578252e-10      4.5190336e-13      1.9622347e-12      2.9237701e-08      0.0000000e+00      3.8587370e-06      3.5216412e-14      2.8990398e-10      8.5221652e-13      1.8374892e-12      9.1488083e-06      7.7029848e-10      2.9931555e-07      3.4336797e-16      9.4937863e-15      2.0299843e-07      1.6816226e-04      4.4978251e-24    8.5990334e-05    6.5058648e-07    4.7297285e-01    1.6773909e+01                0                0
    4.9747755e-02    2.0000000e-03   -1.0022075e-01    6.3795123e-02    2.9325947e-02   -4.5566080e+00    6.0793869e+02    4.8542525e+05      6.9990088e-06      1.8536830e-01      7.6107486e-01      3.6331881e-02      1.6960861e-02      4.7112410e-05      1.3079869e-07      8.9549920e-07      2.5924637e-07      5.4761016e-07      3.2546080e-06      2.6971265e-07      4.7039210e-11      6.2627873e-16      3.0789244e-10      4.6474784e-13      1.9989472e-12      1.8506011e-19      6.2965760e-07      3.7208919e-08      3.1921866e-08      2.0608518e-14      7.6020870e-15      5.2526694e-14      4.7757614e-10      2.3371027e-13      1.0020699e-12      2.6254085e-08      0.0000000e+00      3.5793481e-06      2.0459183e-14      2.4556761e-10      5.4815815e-13      1.2505189e-12      9.0720967e-06      8.2847320e-10      2.8072971e-07      1.5186377e-16      2.1646162e-16      1.9896314e-07      1.9076846e-04      3.6416457e-25    1.0363275e-04    6.4699875e-07    6.0091689e-01    1.7789875e+01                0                0
    5.7747755e-02    1.4000000e-02   -1.0822075e-01   -1.4934254e-01   -8.6251226e-02   -5.6023344e+00    4.3807853e+02    4.8543569e+05      6.7003887e-06      2.1265141e-01      7.6611970e-01      1.4320701e-02      6.7367797e-03      4.4206834e-05      1.3930662e-07      9.4865249e-07      2.7199590e-07      5.7716494e-07      3.1085507e-06      1.7251715e-07      3.1100494e-11      2.1830180e-16      1.4888320e-10      3.1862500e-13      1.3176451e-12      2.6694346e-19      6.9442303e-07      3.4772930e-08      2.9951408e-08      1.5541650e-14      5.8291282e-15      3.7887050e-14      3.1489582e-10      1.7493239e-13      1.7341536e-12      2.6665764e-08      0.0000000e+00      4.1523448e-06      3.2926513e-14      3.3997346e-10      5.9492274e-13      8.8397792e-13      7.7568277e-06      6.1332627e-10      3.1115590e-07      1.1307203e-16      3.9235277e-16      1.8011833e-07      1.0209601e-04      2.4140071e-24    4.1424552e-05    4.1553125e-07    2.0747345e-01    2.2681550e+01                0                0
    5.7747755e-02    1.4000000e-02   -1.0422075e-01   -1.8890751e-01   -1.9378387e-02   -5.5140224e+00    4.5522064e+02    4.8543047e+05      8.8492131e-06      2.0956550e-01      7.6544557e-01      1.6850542e-02      7.9285218e-03      5.7794409e-05      1.8114283e-07      1.2333750e-06      3.5354682e-07      7.4854168e-07      4.0623300e-06      2.2831257e-07      3.8223489e-11      2.8335888e-16      1.9551531e-10      3.7919046e-13      1.6853526e-12      2.6892785e-19      8.9887068e-07      4.5506331e-08      4.0554827e-08      1.9165088e-14      6.8422372e-15      4.4071733e-14      4.1261717e-10      2.1361563e-13      2.0799133e-12      3.5765655e-08      0.0000000e+00      5.3733395e-06      4.1086322e-14      4.4122264e-10      7.9232512e-13      1.1110806e-12      1.0190464e-05      8.2134966e-10      4.0352601e-07      1.3729088e-16      5.0766020e-16      2.3595747e-07      1.1919364e-04      2.1240714e-24    4.8792804e-05    5.0186794e-07    2.1927498e-01    2.2963565e+01                0                0
    5.7747755e-02    1.0000000e-02   -1.0422075e-01   -2.5339797e-01    2.6120389e-02   -5.5317084e+00    4.5291398e+02    4.8543024e+05      7.5706167e-06      2.1034058e-01      7.6566919e-01      1.6192081e-02      7.6084638e-03      5.0729746e-05      1.5800061e-07      1.0764418e-06      3.0884476e-07      6.5407540e-07      3.5668263e-06      2.1455816e-07      5.0434646e-11      3.9145877e-16      2.1790834e-10      4.9260356e-13      1.9431050e-12      3.6721861e-19      7.8396422e-07      4.1225482e-08      3.4448710e-08      2.2691887e-14      9.2908165e-15      6.1965865e-14      4.4665969e-10      2.6166075e-13      2.2632563e-12      3.1079513e-08      0.0000000e+00      4.6731823e-06      4.1661083e-14      4.1175214e-10      8.1534143e-13      1.2628116e-12      9.0026084e-06      7.0859164e-10      3.5155422e-07      1.6635703e-16      7.4699034e-16      2.0770709e-07      1.1027882e-04      1.5665782e-24    4.6801775e-05    5.1672408e-07    2.3157040e-01    2.0992099e+01                0                0
    5.7747755e-02    1.0000000e-02   -1.0822075e-01   -1.9881565e-01   -3.1186732e-02   -5.6292158e+00    4.3455687e+02    4.8543571e+05      5.9652334e-06      2.1377170e-01      7.6639616e-01      1.3384770e-02      6.2916451e-03      4.0077556e-05      1.2612200e-07      8.5935573e-07      2.4659344e-07      5.2393179e-07      2.8228802e-06      1.6415904e-07      3.9382779e-11      2.8204243e-16      1.6288384e-10      3.8735094e-13      1.4858295e-12      3.2357788e-19      6.3016077e-07      3.2330133e-08      2.6136166e-08      1.7920543e-14      7.3005541e-15      4.8540557e-14      3.4124388e-10      2.0789926e-13      1.9105980e-12      2.3755247e-08      0.0000000e+00      3.7608866e-06      3.4281128e-14      3.2869685e-10      6.1527007e-13      9.9003321e-13      7.0562429e-06      5.4185187e-10      2.8185275e-07      1.3202972e-16      4.8403088e-16      1.6362191e-07      9.2957958e-05      1.7255394e-24    3.8772688e-05    4.2708433e-07    2.0486181e-01    1.8585200e+01                0                0
    6.0851132e-02    1.3861530e-02   -1.0422075e-01   -1.0560229e-01   -1.8906863e-02   -4.9662283e+00    4.2627246e+02    4.8542982e+05      7.4133632e-06      2.1381060e-01      7.6637796e-01      1.3355378e-02      6.2863477e-03      4.7649216e-05      1.5120418e-07      1.0297149e-06      2.9531465e-07      6.2796397e-07      3.3545900e-06      1.8106676e-07      3.0135539e-11      2.0457811e-16      1.4525202e-10      3.1690865e-13      1.3146640e-12      2.5306569e-19      7.5705640e-07      3.6931577e-08      3.1255673e-08      1.5391771e-14      5.6158940e-15      3.6262611e-14      3.0163902e-10      1.6755538e-13      1.7341834e-12      2.7826245e-08      0.0000000e+00      4.5281772e-06      3.3943288e-14      3.5150313e-10      6.0373971e-13      8.9273541e-13      8.3236598e-06      6.4637389e-10      3.3860751e-07      1.1051841e-16      3.9593442e-16      1.9389873e-07      9.4771692e-05      2.3344556e-24    3.8714455e-05    4.1370113e-07    3.8067377e-01    7.3067795e+01                0                0
    6.1226579e-02    9.9277206e-03   -1.0422075e-01   -1.3502750e-01   -2.5361337e-02   -5.1354289e+00    4.2125683e+02    4.8542977e+05      6.9786412e-06      2.1485660e-01      7.6662820e-01      1.2483988e-02      5.8730198e-03      4.5905744e-05      1.4592060e-07      9.9427622e-07      2.8539569e-07      6.0801931e-07      3.2414587e-06      1.7848704e-07      3.4414451e-11      2.3891287e-16      1.5431614e-10      3.3707953e-13      1.3636803e-12      2.4729514e-19      7.3349713e-07      3.5808524e-08      2.9214962e-08      1.6584613e-14      6.1654991e-15      4.0195472e-14      3.3637216e-10      1.8725966e-13      1.9181370e-12      2.6149026e-08      0.0000000e+00      4.3805141e-06      3.5994558e-14      3.7785272e-10      6.4897568e-13      9.6911952e-13      8.0313366e-06      6.1825650e-10      3.2727003e-07      1.1858288e-16      4.6227083e-16      1.8708319e-07      8.6104979e-05      1.5140549e-24    3.6035067e-05    4.2354488e-07    4.0068147e-01    7.8891342e+01                0                0
    6.0851132e-02    1.3861530e-02   -1.0822075e-01   -6.0544099e-02   -6.9232449e-02   -4.8758797e+00    4.1314883e+02    4.8543502e+05      5.3991456e-06      2.1646748e-01      7.6696623e-01      1.1173306e-02      5.2574745e-03      3.5541110e-05      1.1331155e-07      7.7182569e-07      2.2143405e-07      4.7198424e-07      2.5023383e-06      1.3396233e-07      2.4920025e-11      1.6142466e-16      1.1035671e-10      2.6892660e-13      1.0118634e-12      2.5306792e-19      5.7007296e-07      2.7530919e-08      2.2314524e-08      1.2518989e-14      4.9333876e-15      3.2292126e-14      2.3012165e-10      1.3856418e-13      1.4389376e-12      2.0095539e-08      0.0000000e+00      3.4097108e-06      2.6923038e-14      2.6733254e-10      4.5118573e-13      7.0767046e-13      6.1768681e-06      4.6935738e-10      2.5443465e-07      9.1743936e-17      3.5456811e-16      1.4428435e-07      7.9737908e-05      2.5255335e-24    3.2391443e-05    3.3623069e-07    3.7636106e-01    7.1858416e+01                0                0
    6.1226579e-02    9.9277206e-03   -1.0822075e-01   -7.8436527e-02   -1.0368491e-01   -5.0708138e+00    4.0459064e+02    4.8543505e+05      5.0247438e-06      2.1812327e-01      7.6734199e-01      9.8019926e-03      4.6116678e-03      3.3438584e-05      1.0722235e-07      7.3078211e-07      2.0985537e-07      4.4861904e-07      2.3647747e-06      1.2708801e-07      2.6208636e-11      1.6861387e-16      1.0927591e-10      2.6149944e-13      9.7894056e-13      2.2498106e-19      5.4282974e-07      2.5910113e-08      2.0129326e-08      1.2597260e-14      4.8867345e-15      3.2034429e-14      2.4452648e-10      1.4383332e-13      1.5318011e-12      1.8175787e-08      0.0000000e+00      3.2427804e-06      2.7725057e-14      2.8236252e-10      4.6533715e-13      7.2413442e-13      5.8086220e-06      4.3558094e-10      2.4146515e-07      9.1137106e-17      3.5215542e-16      1.3590976e-07      6.8590170e-05      1.6278097e-24    2.8406610e-05    3.2996275e-07    3.9198803e-01    7.6367453e+01                0                0
    5.3747755e-02    1.4000000e-02   -1.0422075e-01   -2.4508401e-01   -7.7900247e-02   -5.4478716e+00    4.5920106e+02    4.8543087e+05      7.7475021e-06      2.0986614e-01      7.6554970e-01      1.6590567e-02      7.7991291e-03      5.1018619e-05      1.5995268e-07      1.0893273e-06      3.1233701e-07      6.6172276e-07      3.5894564e-06      2.0368578e-07      4.1137766e-11      3.2248010e-16      1.8235067e-10      4.6541138e-13      1.6928128e-12      3.3391868e-19      7.9459434e-07      4.0344740e-08      3.5488501e-08      1.9165249e-14      8.3285521e-15      5.5674465e-14      3.7631318e-10      2.1382109e-13      1.9101600e-12      3.1393388e-08      0.0000000e+00      4.7470659e-06      3.6793846e-14      3.8784788e-10      7.0896984e-13      1.0550445e-12      9.0056120e-06      7.2502268e-10      3.5645069e-07      1.4118967e-16      1.4939546e-15      2.0847371e-07      1.1445769e-04      2.1218171e-24    4.7427023e-05    4.6531966e-07    1.9998097e-01    1.0203707e+01                0                0
    4.9747755e-02    1.4000000e-02   -1.0422075e-01   -3.0233484e-01   -1.0684125e-01   -5.3125042e+00    4.5593264e+02    4.8543108e+05      7.2357485e-06      2.1078674e-01      7.6583741e-01      1.5784003e-02      7.4122638e-03      4.7993136e-05      1.5187340e-07      1.0354432e-06      2.9733906e-07      6.3365539e-07      3.3911093e-06      1.9293795e-07      5.3171100e-11      4.5107770e-16      1.8718989e-10      7.6041209e-13      1.8605354e-12      5.3197223e-19      7.6344781e-07      3.8018555e-08      3.0838700e-08      2.1978937e-14      1.3164980e-14      9.1647373e-14      3.8865828e-10      2.4404089e-13      2.0526326e-12      2.7829458e-08      0.0000000e+00      4.5534425e-06      3.7111892e-14      4.3599773e-10      7.5436970e-13      1.1340972e-12      8.4287197e-06      6.6084285e-10      3.4045996e-07      1.7205406e-16      5.2011805e-15      1.9588456e-07      1.0428036e-04      3.4326267e-24    4.4996074e-05    4.2580159e-07    2.1854382e-01    6.9676215e+00                0                0
    5.3747755e-02    1.0000000e-02   -1.0422075e-01   -2.7073327e-01   -3.8385343e-03   -5.3572224e+00    4.6500885e+02    4.8543058e+05      6.7616895e-06      2.0916279e-01      7.6551483e-01      1.7112303e-02      8.0283764e-03      4.5664556e-05      1.4099296e-07      9.6103070e-07      2.7589562e-07      5.8399966e-07      3.2076437e-06      2.0223162e-07      6.5782023e-11      5.7786793e-16      2.2861819e-10      8.8122768e-13      2.2999592e-12      6.5257753e-19      6.9818794e-07      3.7733964e-08      3.0963971e-08      2.6918996e-14      1.5906593e-14      1.1100389e-13      4.3968578e-10      3.0190793e-13      2.1812908e-12      2.8034147e-08      0.0000000e+00      4.1511361e-06      3.8673495e-14      3.6406992e-10      7.8251791e-13      1.3255281e-12      8.1551676e-06      6.4238565e-10      3.1303781e-07      2.1055754e-16      4.6181556e-15      1.8737946e-07      1.1029788e-04      2.8653372e-24    4.9190222e-05    4.9490657e-07    2.4845430e-01    1.0257343e+01                0                0
    4.9747755e-02    1.0000000e-02   -1.0422075e-01   -3.1360904e-01   -1.6756863e-02   -5.2174884e+00    4.7636460e+02    4.8543096e+05      6.7811057e-06      2.0738398e-01      7.6524475e-01      1.8511732e-02      8.6747944e-03      4.6050903e-05      1.4141038e-07      9.6460981e-07      2.7722641e-07      5.8768231e-07      3.2351410e-06      2.1123123e-07      8.3411378e-11      7.9451100e-16      2.5704847e-10      1.2768006e-12      2.7857076e-12      9.0868715e-19      7.0164284e-07      3.8301024e-08      3.0494425e-08      3.2349834e-14      2.2688814e-14      1.6152404e-13      4.7747721e-10      3.5653360e-13      2.2941695e-12      2.7678972e-08      0.0000000e+00      4.1583460e-06      3.9459466e-14      3.8142528e-10      8.4108038e-13      1.4812135e-12      8.2581439e-06      6.5073721e-10      3.1389277e-07      2.6161791e-16      8.3385281e-15      1.8924269e-07      1.1276640e-04      4.0720813e-24    5.3364805e-05    4.8905028e-07    2.9749803e-01    8.6575967e+00                0                0
    5.3747755e-02    1.4000000e-02   -1.0822075e-01   -2.3404258e-01   -1.2831928e-01   -5.6048062e+00    4.4344917e+02    4.8543616e+05      6.1045640e-06      2.1287073e-01      7.6619892e-01      1.4127741e-02      6.6411145e-03      4.0313434e-05      1.2739968e-07      8.6790416e-07      2.4894232e-07      5.2909045e-07      2.8420771e-06      1.5785605e-07      3.2257875e-11      2.3546798e-16      1.3906707e-10      3.5890734e-13      1.2919398e-12      2.8502845e-19      6.3702557e-07      3.1741240e-08      2.7015004e-08      1.5124674e-14      6.4470773e-15      4.2887404e-14      2.9149863e-10      1.6992665e-13      1.6031612e-12      2.4041168e-08      0.0000000e+00      3.8069110e-06      3.0044861e-14      3.1289105e-10      5.4861227e-13      8.3623974e-13      7.0767648e-06      5.5856608e-10      2.8497990e-07      1.1168450e-16      1.0036143e-15      1.6443447e-07      9.8250548e-05      2.2271456e-24    4.0299004e-05    3.9197539e-07    1.7407173e-01    9.3196804e+00                0                0
    4.9747755e-02    1.4000000e-02   -1.0822075e-01   -2.6789464e-01   -1.2528532e-01   -5.4972656e+00    4.4296387e+02    4.8543643e+05      6.2736018e-06      2.1316597e-01      7.6633522e-01      1.3839569e-02      6.5009773e-03      4.1556729e-05      1.3307792e-07      9.0774891e-07      2.6082138e-07      5.5830425e-07      2.9473872e-06      1.6200835e-07      4.1339056e-11      3.1731599e-16      1.4991162e-10      5.4623539e-13      1.3911156e-12      4.0023583e-19      6.7521069e-07      3.2623260e-08      2.5360310e-08      1.7194024e-14      9.5030810e-15      6.5267917e-14      3.2989560e-10      1.9366900e-13      1.8573775e-12      2.3090475e-08      0.0000000e+00      4.0293433e-06      3.3213180e-14      4.1205829e-10      6.5538468e-13      9.3833672e-13      7.2419909e-06      5.5455188e-10      2.9995208e-07      1.3222979e-16      3.4944221e-15      1.6923300e-07      9.2966365e-05      3.6185107e-24    3.9492453e-05    3.8134571e-07    1.9012562e-01    6.3353643e+00                0                0
    5.3747755e-02    1.0000000e-02   -1.0822075e-01   -2.6069901e-01   -4.3039022e-02   -5.5408416e+00    4.4529307e+02    4.8543597e+05      5.4948190e-06      2.1291627e-01      7.6628427e-01      1.4052192e-02      6.5965557e-03      3.7008821e-05      1.1588526e-07      7.9006242e-07      2.2684273e-07      4.8217709e-07      2.6083538e-06      1.5717302e-07      5.1193113e-11      4.1755270e-16      1.7167131e-10      6.8370667e-13      1.7304449e-12      5.4138782e-19      5.7917142e-07      3.0295016e-08      2.4088415e-08      2.1041273e-14      1.2262048e-14      8.4941073e-14      3.4268062e-10      2.3746772e-13      1.8739823e-12      2.1926825e-08      0.0000000e+00      3.4500260e-06      3.2534255e-14      3.0395884e-10      6.0933468e-13      1.0391638e-12      6.5447080e-06      5.0158208e-10      2.5881620e-07      1.6496699e-16      3.6432421e-15      1.5136158e-07      9.2761654e-05      2.7929692e-24    4.0395641e-05    4.1952559e-07    2.1126073e-01    9.0662772e+00                0                0
    4.9747755e-02    1.0000000e-02   -1.0822075e-01   -3.1892787e-01   -3.0992624e-02   -5.4537575e+00    4.5609704e+02    4.8543645e+05      5.9004051e-06      2.1115345e-01      7.6600461e-01      1.5442198e-02      7.2411435e-03      3.9887231e-05      1.2452277e-07      8.4962870e-07      2.4420701e-07      5.2007392e-07      2.8141513e-06      1.7460197e-07      6.9434616e-11      6.2075138e-16      2.0556631e-10      1.0702502e-12      2.2111308e-12      8.0321154e-19      6.2440503e-07      3.2857175e-08      2.5317201e-08      2.6830820e-14      1.8894164e-14      1.3355019e-13      4.0151076e-10      2.9778504e-13      2.1192072e-12      2.3118483e-08      0.0000000e+00      3.7100508e-06      3.5631955e-14      3.5155072e-10      7.1537287e-13      1.2341375e-12      7.0716358e-06      5.4179885e-10      2.7832569e-07      2.1806979e-16      7.3376056e-15      1.6328860e-07      9.6161386e-05      4.1138073e-24    4.4597168e-05    4.3599527e-07    2.5332601e-01    7.7425782e+00                0                0
    5.7747755e-02    6.0000000e-03   -1.0822075e-01   -2.3516864e-01   -6.7521761e-03   -5.6002945e+00    4.4050548e+02    4.8543554e+05      4.7507650e-06      2.1286594e-01      7.6627917e-01      1.4100679e-02      6.6102883e-03      3.2559465e-05      1.0063782e-07      6.8611879e-07      1.9702758e-07      4.1771050e-07      2.2849429e-06      1.4602176e-07      5.7374428e-11      4.6708425e-16      1.7877030e-10      7.0398334e-13      1.8653638e-12      6.3287728e-19      4.9998869e-07      2.7292889e-08      2.1269536e-08      2.3014286e-14      1.3632607e-14      9.5318254e-14      3.6539047e-10      2.6611389e-13      2.0041573e-12      1.9603070e-08      0.0000000e+00      2.9723931e-06      3.3258099e-14      2.7852997e-10      5.8800154e-13      1.0896855e-12      5.7935598e-06      4.4385365e-10      2.2383700e-07      1.8043084e-16      2.8167729e-15      1.3328343e-07      9.3081422e-05      2.7353370e-24    4.0946732e-05    4.5570159e-07    2.3834078e-01    2.1924351e+01                0                0
    5.7747755e-02    6.0000000e-03   -1.0422075e-01   -2.8584051e-01    3.7902002e-02   -5.4345048e+00    4.6294368e+02    4.8543007e+05      6.1004054e-06      2.0859792e-01      7.6540352e-01      1.7581755e-02      8.2384011e-03      4.1861568e-05      1.2750337e-07      8.6928184e-07      2.4967399e-07      5.2735715e-07      2.9307016e-06      1.9573596e-07      7.2446981e-11      6.4074047e-16      2.4156016e-10      8.9820107e-13      2.4882785e-12      7.2233601e-19      6.2797670e-07      3.5256140e-08      2.8473268e-08      2.9211978e-14      1.7142700e-14      1.2037944e-13      4.7274206e-10      3.3514252e-13      2.3319797e-12      2.5949412e-08      0.0000000e+00      3.7224537e-06      3.9587876e-14      3.4288279e-10      7.7179170e-13      1.4067789e-12      7.5344924e-06      5.9559183e-10      2.8189025e-07      2.2763004e-16      3.6158179e-15      1.7211590e-07      1.1310827e-04      2.7979643e-24    5.0818069e-05    5.3637585e-07    2.7331604e-01    2.4462701e+01                0                0
    5.7747755e-02    2.0000000e-03   -1.0422075e-01   -1.7966770e-01    5.6454089e-02   -5.3460678e+00    4.9259174e+02    4.8542992e+05      6.0729709e-06      2.0361010e-01      7.6444483e-01      2.1627289e-02      1.0118522e-02      4.2323343e-05      1.2593986e-07      8.5909029e-07      2.4698429e-07      5.1989656e-07      2.9498929e-06      2.1492669e-07      1.0171531e-10      1.0178851e-15      2.9666339e-10      1.6193649e-12      3.3942308e-12      1.2652757e-18      6.1434512e-07      3.6484722e-08      2.9202916e-08      3.9118186e-14      2.9785014e-14      2.1389615e-13      5.1086337e-10      4.2826615e-13      2.2942499e-12      2.6577321e-08      0.0000000e+00      3.6190150e-06      3.8869086e-14      3.1148766e-10      8.4815985e-13      1.6603404e-12      7.7383322e-06      6.2188949e-10      2.7626098e-07      3.2220625e-16      9.5088445e-15      1.7495559e-07      1.3342439e-04      6.0309717e-24    6.2267713e-05    5.9267277e-07    3.2050960e-01    2.6575078e+01                0                0
    5.7747755e-02    2.0000000e-03   -1.0822075e-01   -1.5554475e-01    3.6596011e-02   -5.5369275e+00    4.6538705e+02    4.8543548e+05      4.7819965e-06      2.0869373e-01      7.6546990e-01      1.7488708e-02      8.1845899e-03      3.3268309e-05      1.0066499e-07      6.8648232e-07      1.9722153e-07      4.1630674e-07      2.3244642e-06      1.6210552e-07      8.6056093e-11      8.0779047e-16      2.2690119e-10      1.4362903e-12      2.6421627e-12      1.2421518e-18      4.9492932e-07      2.8753999e-08      2.2299207e-08      3.2625873e-14      2.6504084e-14      1.8916707e-13      3.9980586e-10      3.5617691e-13      2.0279908e-12      2.0609499e-08      0.0000000e+00      2.9296915e-06      3.3384039e-14      2.5908740e-10      6.8180086e-13      1.3257836e-12      6.0054351e-06      4.6823905e-10      2.2221783e-07      2.7538140e-16      9.4868584e-15      1.3683719e-07      1.1127320e-04      7.0606473e-24    5.0912648e-05    5.0856201e-07    2.7529783e-01    2.3786274e+01                0                0
    6.1476650e-02    5.9633446e-03   -1.0422075e-01   -1.9877790e-01   -7.0842576e-03   -5.2751170e+00    4.2479358e+02    4.8542942e+05      5.6616005e-06      2.1422102e-01      7.6654544e-01      1.2991310e-02      6.0954279e-03      3.8327915e-05      1.1967086e-07      8.1571061e-07      2.3423694e-07      4.9736950e-07      2.6984990e-06      1.6353274e-07      4.7874903e-11      3.5905957e-16      1.7439207e-10      4.6210339e-13      1.5648977e-12      3.9136017e-19      5.9688113e-07      3.1123465e-08      2.4992446e-08      2.0428916e-14      9.4531586e-15      6.3850671e-14      4.1025906e-10      2.4352829e-13      2.2504433e-12      2.2634074e-08      0.0000000e+00      3.5531479e-06      3.7929080e-14      3.5513369e-10      6.6527941e-13      1.0861164e-12      6.7908705e-06      5.2966351e-10      2.6687953e-07      1.5074104e-16      1.1545412e-15      1.5684244e-07      8.6835134e-05      1.7537734e-24    3.7722065e-05    4.2768508e-07    4.2292256e-01    8.5513318e+01                0                0
    6.1601606e-02    1.9887282e-03   -1.0422075e-01   -1.4637093e-01    5.5128348e-02   -5.3303429e+00    4.6127399e+02    4.8542909e+05      6.4819664e-06      2.0759157e-01      7.6517069e-01      1.8420268e-02      8.6278094e-03      4.4328520e-05      1.3512145e-07      9.2108485e-07      2.6451335e-07      5.5842069e-07      3.1045930e-06      2.0577329e-07      7.2159028e-11      6.3852142e-16      2.4739596e-10      9.0138800e-13      2.4423387e-12      7.7294771e-19      6.6497048e-07      3.7127620e-08      3.0512905e-08      2.9543231e-14      1.7830894e-14      1.2448084e-13      4.8267661e-10      3.3512270e-13      2.3269219e-12      2.7656202e-08      0.0000000e+00      3.9437751e-06      4.0791379e-14      3.6028121e-10      8.2269708e-13      1.4262917e-12      7.9791688e-06      6.3748857e-10      2.9866322e-07      2.3055963e-16      3.8557999e-15      1.8230899e-07      1.2049957e-04      4.1045658e-24    5.3613957e-05    5.5347008e-07    4.8813656e-01    1.0606667e+02                0                0
    6.1476650e-02    5.9633446e-03   -1.0822075e-01   -1.8168572e-01   -5.3970011e-02   -5.2259135e+00    4.0433376e+02    4.8543498e+05      4.2412389e-06      2.1802522e-01      7.6735448e-01      9.8733169e-03      4.6345535e-03      2.8754658e-05      9.1162989e-08      6.2149581e-07      1.7851913e-07      3.8085289e-07      2.0303364e-06      1.1694177e-07      3.5779343e-11      2.4021551e-16      1.2029203e-10      3.3075950e-13      1.0813915e-12      3.1725760e-19      4.5938481e-07      2.3006333e-08      1.7590136e-08      1.5301754e-14      6.9945759e-15      4.6867362e-14      3.1120030e-10      1.8541070e-13      1.8949849e-12      1.6058145e-08      0.0000000e+00      2.7390297e-06      3.0934496e-14      2.8321641e-10      4.8377730e-13      8.0773964e-13      5.0363006e-06      3.8059147e-10      2.0460100e-07      1.1252019e-16      7.6961767e-16      1.1718467e-07      6.7400064e-05      1.6739969e-24    2.8863530e-05    3.3717090e-07    4.0925892e-01    8.1456943e+01                0                0
    6.1601606e-02    1.9887282e-03   -1.0822075e-01   -1.1884893e-01    2.4095475e-02   -5.3738652e+00    4.3420183e+02    4.8543463e+05      4.7937222e-06      2.1267793e-01      7.6623129e-01      1.4262305e-02      6.6813242e-03      3.2753666e-05      1.0152209e-07      6.9197394e-07      1.9868164e-07      4.2113402e-07      2.2999502e-06      1.4445987e-07      5.3396160e-11      4.2987750e-16      1.6948713e-10      6.5039326e-13      1.6746294e-12      6.5572343e-19      5.0431443e-07      2.7122895e-08      2.1524540e-08      2.1793369e-14      1.3408326e-14      9.2929725e-14      3.5161917e-10      2.4909980e-13      1.9162344e-12      1.9704234e-08      0.0000000e+00      3.0001496e-06      3.2636547e-14      2.8162599e-10      5.9024889e-13      1.0291168e-12      5.8231590e-06      4.5122620e-10      2.2584713e-07      1.7136085e-16      2.8332560e-15      1.3409863e-07      9.5994405e-05      4.2084864e-24    4.2075072e-05    4.4267430e-07    4.7138800e-01    1.0068631e+02                0                0
    5.3747755e-02    6.0000000e-03   -1.0422075e-01   -2.4666053e-01    2.6961464e-02   -5.2651385e+00    4.8807863e+02    4.8543015e+05      6.0743335e-06      2.0500540e-01      7.6476435e-01      2.0463396e-02      9.5777515e-03      4.2013671e-05      1.2580843e-07      8.5819997e-07      2.4669799e-07      5.2009104e-07      2.9319667e-06      2.0870254e-07      9.4516355e-11      9.2343224e-16      2.7984413e-10      1.4717710e-12      3.1168082e-12      1.1018770e-18      6.1600714e-07      3.5969548e-08      2.8787226e-08      3.6230474e-14      2.6415047e-14      1.8826095e-13      4.9430760e-10      3.9687150e-13      2.2633906e-12      2.6173624e-08      0.0000000e+00      3.6341026e-06      3.8423166e-14      3.1677568e-10      8.2010161e-13      1.5755277e-12      7.6454763e-06      6.1087113e-10      2.7670587e-07      2.9680216e-16      9.3373960e-15      1.7335560e-07      1.2368609e-04      4.8260996e-24    5.8917506e-05    5.5345023e-07    3.2150726e-01    1.2669650e+01                0                0
    4.9747755e-02    6.0000000e-03   -1.0422075e-01   -1.8820561e-01    1.8696251e-02   -5.0366600e+00    5.2175399e+02    4.8543032e+05      6.4194034e-06      1.9965198e-01      7.6380754e-01      2.4756411e-02      1.1575306e-02      4.4589577e-05      1.3084677e-07      8.9346511e-07      2.5728665e-07      5.4221128e-07      3.1037500e-06      2.3417299e-07      1.0457588e-10      1.1079709e-15      3.1967012e-10      1.6279407e-12      3.6338620e-12      1.1256352e-18      6.3772123e-07      3.7983242e-08      3.0538940e-08      3.9710620e-14      2.9003251e-14      2.0893359e-13      5.3418642e-10      4.2947071e-13      2.1461228e-12      2.7272033e-08      0.0000000e+00      3.7311912e-06      3.6833501e-14      3.1047218e-10      8.4417949e-13      1.7153692e-12      8.2354100e-06      6.7367835e-10      2.8608369e-07      3.2359292e-16      9.6736158e-15      1.8503157e-07      1.3942524e-04      4.6603688e-24    7.1654085e-05    5.7201470e-07    4.1348700e-01    1.2400596e+01                0                0
    5.3747755e-02    2.0000000e-03   -1.0422075e-01   -1.0029943e-01    3.3154778e-02   -5.1091168e+00    5.2131055e+02    4.8542967e+05      5.9924795e-06      1.9955517e-01      7.6375804e-01      2.4859707e-02      1.1619968e-02      4.1878251e-05      1.2207466e-07      8.3346651e-07      2.3998046e-07      5.0468552e-07      2.9088586e-06      2.2584818e-07      1.1931399e-10      1.2736445e-15      3.2570221e-10      2.1329929e-12      3.8548365e-12      1.5281936e-18      5.9221249e-07      3.6291716e-08      2.8811570e-08      4.4202732e-14      3.7200591e-14      2.6783808e-13      5.2635322e-10      4.6582800e-13      2.1500135e-12      2.5924477e-08      0.0000000e+00      3.4618642e-06      3.6457402e-14      2.8164830e-10      8.5846260e-13      1.7555947e-12      7.7633415e-06      6.3350556e-10      2.6613638e-07      3.7462882e-16      1.5594643e-14      1.7396726e-07      1.4206234e-04      8.0232459e-24    7.1061000e-05    5.9174055e-07    3.9772022e-01    1.4853912e+01                0                0
    4.9747755e-02    2.0000000e-03   -1.0422075e-01    8.0732418e-03    3.6068145e-02   -4.8205524e+00    5.7237914e+02    4.8543018e+05      6.3995913e-06      1.9142396e-01      7.6226414e-01      3.1405771e-02      1.4668746e-02      4.4886701e-05      1.2697459e-07      8.6828710e-07      2.5076294e-07      5.2800794e-07      3.1058142e-06      2.5581621e-07      1.0319100e-10      1.2149848e-15      3.4935281e-10      1.5582313e-12      3.9047704e-12      9.7342984e-19      6.1234437e-07      3.7612430e-08      3.0551335e-08      3.9420914e-14      2.7065739e-14      1.9639085e-13      5.3801559e-10      4.1626591e-13      1.7093727e-12      2.6415485e-08      0.0000000e+00      3.5252913e-06      3.0841632e-14      2.5199267e-10      7.4178297e-13      1.6976977e-12      8.5106510e-06      7.1459212e-10      2.7422483e-07      3.1627395e-16      7.7371970e-15      1.8821448e-07      1.6774722e-04      4.3294302e-24    9.0401893e-05    6.2728485e-07    5.1892319e-01    1.6080407e+01                0                0
    5.3747755e-02    6.0000000e-03   -1.0822075e-01   -2.6060208e-01   -3.6213004e-03   -5.5051148e+00    4.6242598e+02    4.8543570e+05      4.9746865e-06      2.0981965e-01      7.6572998e-01      1.6545849e-02      7.7485543e-03      3.4320574e-05      1.0457973e-07      7.1336861e-07      2.0498722e-07      4.3384331e-07      2.4029676e-06      1.6316603e-07      8.1664071e-11      7.4962357e-16      2.1963683e-10      1.3306931e-12      2.4931032e-12      1.0709530e-18      5.1712049e-07      2.9351276e-08      2.2677722e-08      3.0785437e-14      2.3636880e-14      1.6746894e-13      4.0056260e-10      3.3601468e-13      2.0604315e-12      2.0867562e-08      0.0000000e+00      3.0633725e-06      3.4120720e-14      2.7319334e-10      6.7495143e-13      1.2906146e-12      6.1642876e-06      4.7601472e-10      2.3166012e-07      2.5740670e-16      9.4421736e-15      1.4090722e-07      1.0245207e-04      5.3908376e-24    4.7785356e-05    4.8581811e-07    2.7018352e-01    1.1213123e+01                0                0
    4.9747755e-02    6.0000000e-03   -1.0822075e-01   -2.2407046e-01    7.6547620e-03   -5.3114725e+00    4.9387047e+02    4.8543592e+05      5.7967933e-06      2.0464818e-01      7.6479485e-01      2.0694102e-02      9.6814420e-03      4.0190079e-05      1.2032883e-07      8.2137778e-07      2.3631938e-07      4.9945917e-07      2.8075517e-06      2.0179054e-07      1.0310667e-10      1.0294280e-15      2.8144488e-10      1.7107529e-12      3.2994663e-12      1.2861412e-18      5.9186950e-07      3.4420838e-08      2.6816397e-08      3.8404493e-14      3.0380286e-14      2.1793306e-13      4.8402428e-10      4.1448938e-13      2.2226079e-12      2.4344078e-08      0.0000000e+00      3.4850006e-06      3.6861064e-14      3.0360654e-10      7.9875205e-13      1.5807359e-12      7.3139510e-06      5.7969632e-10      2.6510617e-07      3.2112894e-16      1.1718476e-14      1.6582222e-07      1.1883721e-04      6.0328976e-24    6.0197448e-05    5.3397546e-07    3.5065075e-01    1.1082130e+01                0                0
    5.3747755e-02    2.0000000e-03   -1.0822075e-01   -1.3919880e-01    1.6683828e-02   -5.3867962e+00    4.9102146e+02    4.8543537e+05      5.0790348e-06      2.0500544e-01      7.6483541e-01      2.0430358e-02      9.5538069e-03      3.5553408e-05      1.0564560e-07      7.2098137e-07      2.0737012e-07      4.3709279e-07      2.4767462e-06      1.8443658e-07      1.1655877e-10      1.1785424e-15      2.7609264e-10      2.2627765e-12      3.3871870e-12      1.7529937e-18      5.1666923e-07      3.1161756e-08      2.3888104e-08      4.2156900e-14      3.8933554e-14      2.7836237e-13      4.5208475e-10      4.3806262e-13      2.1236713e-12      2.1929497e-08      0.0000000e+00      3.0407287e-06      3.4803700e-14      2.5810583e-10      7.8445329e-13      1.5616833e-12      6.4959138e-06      5.1389535e-10      2.3197986e-07      3.7098310e-16      1.9103701e-14      1.4683578e-07      1.1970679e-04      1.1060130e-23    5.8869379e-05    5.3201658e-07    3.3446196e-01    1.3154941e+01                0                0
    4.9747755e-02    2.0000000e-03   -1.0822075e-01   -2.7310342e-02    3.1833385e-02   -5.0645816e+00    5.4071211e+02    4.8543579e+05      6.0622221e-06      1.9686118e-01      7.6333323e-01      2.6984120e-02      1.2609134e-02      4.2467373e-05      1.2261166e-07      8.3774235e-07      2.4151478e-07      5.0856970e-07      2.9466747e-06      2.3347832e-07      1.1916369e-10      1.3061684e-15      3.3658562e-10      2.0397150e-12      4.0202303e-12      1.4608117e-18      5.9476137e-07      3.6350830e-08      2.8841429e-08      4.4250204e-14      3.5693699e-14      2.5838538e-13      5.2772175e-10      4.6620144e-13      2.0203508e-12      2.5570376e-08      0.0000000e+00      3.4578988e-06      3.4370030e-14      2.6874939e-10      8.1170049e-13      1.7632291e-12      7.9277228e-06      6.5325774e-10      2.6669689e-07      3.7216454e-16      1.3621034e-14      1.7690133e-07      1.4639897e-04      7.9891345e-24    7.8347174e-05    6.0331735e-07    4.4330787e-01    1.4596742e+01                0                0
    4.5747755e-02    1.4000000e-02   -9.6220750e-02   -3.5233001e-01   -1.1426805e-01   -4.7840869e+00    4.9380424e+02    4.8542244e+05      9.4931692e-06      2.0368762e-01      7.6446789e-01      2.1524538e-02      1.0090311e-02      6.3912407e-05      1.9670702e-07      1.3414629e-06      3.8546956e-07      8.1722062e-07      4.4858816e-06      2.8699955e-07      1.1618046e-10      1.1934168e-15      3.4136244e-10      1.9722967e-12      3.9173160e-12      1.2934374e-18      9.7625226e-07      5.2240599e-08      4.2302297e-08      4.4103704e-14      3.3629618e-14      2.4283943e-13      6.1230149e-10      4.7101008e-13      2.7742210e-12      3.8310331e-08      0.0000000e+00      5.7893897e-06      5.0077443e-14      5.4881538e-10      1.1422767e-12      1.9282341e-12      1.1432262e-05      9.2448059e-10      4.3679678e-07      3.6688586e-16      1.6022210e-14      2.6232696e-07      1.2968946e-04      7.9017852e-24    6.1081641e-05    5.1723770e-07    3.3025879e-01    8.2312078e+00                0                0
    4.1747755e-02    1.4000000e-02   -9.6220750e-02   -3.3384714e-01   -1.8512343e-01   -4.5645197e+00    5.1273317e+02    4.8542292e+05      9.8497188e-06      1.9963628e-01      7.6371294e-01      2.4792914e-02      1.1610999e-02      6.7437570e-05      2.0394509e-07      1.3918871e-06      4.0049248e-07      8.4857561e-07      4.7155695e-06      3.2497305e-07      1.5130640e-10      1.6431004e-15      4.2376604e-10      2.6073645e-12      5.0726058e-12      1.6944025e-18      1.0082619e-06      5.5924090e-08      4.3816697e-08      5.5737166e-14      4.4571148e-14      3.2610063e-13      7.1052233e-10      5.8747627e-13      2.9779038e-12      3.9846390e-08      0.0000000e+00      5.9430386e-06      5.3339518e-14      5.6620701e-10      1.2774890e-12      2.3097419e-12      1.2200111e-05      9.9382899e-10      4.5077491e-07      4.6839414e-16      1.9992212e-14      2.7777138e-07      1.4166685e-04      9.8505908e-24    7.0064883e-05    5.4819497e-07    4.0430002e-01    9.5260083e+00                0                0
    4.5747755e-02    1.0000000e-02   -9.6220750e-02   -2.1219995e-01   -7.4237454e-02   -4.5592233e+00    5.4571164e+02    4.8542193e+05      8.6062909e-06      1.9483892e-01      7.6281072e-01      2.8683493e-02      1.3414675e-02      5.9377125e-05      1.7389776e-07      1.1877131e-06      3.4224745e-07      7.2223004e-07      4.1326441e-06      3.1227558e-07      1.2969630e-10      1.4844551e-15      4.1708932e-10      2.0133114e-12      4.8566232e-12      1.2390801e-18      8.4821087e-07      4.9685762e-08      4.0008767e-08      4.9515136e-14      3.5352197e-14      2.5995552e-13      6.7264891e-10      5.2990451e-13      2.4455269e-12      3.5460305e-08      0.0000000e+00      4.9484482e-06      4.3802546e-14      4.1763796e-10      1.0642748e-12      2.1512699e-12      1.1006208e-05      9.1480838e-10      3.7991958e-07      3.9939960e-16      1.0579800e-14      2.4692802e-07      1.5977744e-04      4.7421539e-24    8.2288275e-05    5.8064934e-07    4.6982171e-01    1.1663535e+01                0                0
    4.1747755e-02    1.0000000e-02   -9.6220750e-02   -2.6053531e-01   -1.6353701e-01   -4.3724298e+00    5.6633676e+02    4.8542330e+05      8.9193366e-06      1.9048344e-01      7.6196316e-01      3.2217412e-02      1.5063814e-02      6.2339010e-05      1.7965542e-07      1.2280797e-06      3.5444346e-07      7.4856893e-07      4.3243458e-06      3.4546499e-07      1.5456749e-10      1.8631782e-15      4.8740098e-10      2.3989563e-12      6.0217748e-12      1.4233617e-18      8.7398766e-07      5.2335782e-08      4.0591065e-08      5.8130476e-14      4.1734393e-14      3.1134630e-13      7.4311074e-10      6.1501664e-13      2.4775239e-12      3.5974821e-08      0.0000000e+00      5.0590347e-06      4.4518651e-14      4.0896346e-10      1.0930584e-12      2.4158063e-12      1.1684853e-05      9.6738891e-10      3.9069725e-07      4.6860220e-16      1.0599255e-14      2.6034194e-07      1.7532923e-04      5.2657725e-24    9.2537443e-05    6.0198830e-07    5.4898704e-01    1.3373797e+01                0                0
    4.5747755e-02    1.4000000e-02   -1.0022075e-01   -3.3078218e-01   -1.0821995e-01   -4.9961026e+00    4.7545609e+02    4.8542691e+05      8.8393652e-06      2.0705386e-01      7.6514979e-01      1.8779164e-02      8.8082398e-03      5.9345641e-05      1.8554903e-07      1.2656216e-06      3.6372777e-07      7.7444917e-07      4.1804727e-06      2.5433692e-07      9.4837496e-11      9.2006366e-16      2.8558990e-10      1.5760394e-12      3.1072450e-12      1.0639194e-18      9.3004128e-07      4.7941152e-08      3.7578259e-08      3.6265315e-14      2.6929970e-14      1.9302749e-13      5.4177873e-10      3.9090169e-13      2.6429994e-12      3.4452696e-08      0.0000000e+00      5.5289098e-06      4.7626293e-14      5.7316126e-10      1.0649963e-12      1.6686703e-12      1.0495951e-05      8.3097543e-10      4.1472365e-07      2.9934354e-16      1.2821877e-14      2.4262776e-07      1.1600296e-04      7.0271684e-24    5.3653760e-05    4.8327793e-07    2.9147666e-01    7.5648193e+00                0                0
    4.1747755e-02    1.4000000e-02   -1.0022075e-01   -2.9810268e-01   -1.7963760e-01   -4.7499001e+00    4.9499700e+02    4.8542731e+05      1.0137540e-05      2.0286235e-01      7.6436436e-01      2.2154046e-02      1.0382044e-02      6.9092265e-05      2.1265150e-07      1.4512214e-06      4.1746021e-07      8.8784160e-07      4.8471979e-06      3.1616268e-07      1.4122548e-10      1.4856418e-15      3.9645318e-10      2.4439210e-12      4.6661687e-12      1.6397308e-18      1.0613148e-06      5.6651267e-08      4.3230306e-08      5.2533636e-14      4.2525062e-14      3.1094068e-13      6.8866881e-10      5.5770374e-13      3.1045963e-12      3.9877596e-08      0.0000000e+00      6.2802577e-06      5.5871047e-14      6.4819096e-10      1.3181151e-12      2.2235890e-12      1.2337031e-05      9.9192065e-10      4.7325793e-07      4.4021749e-16      1.8501590e-14      2.8320886e-07      1.2926304e-04      9.6086292e-24    6.3253777e-05    5.5295231e-07    3.5655036e-01    8.7321008e+00                0                0
    4.5747755e-02    1.0000000e-02   -1.0022075e-01   -2.5421128e-01   -5.6508071e-02   -4.7942566e+00    5.1949989e+02    4.8542660e+05      8.1445258e-06      1.9952365e-01      7.6374456e-01      2.4867266e-02      1.1635839e-02      5.6033065e-05      1.6734145e-07      1.1424386e-06      3.2887801e-07      6.9547485e-07      3.9137949e-06      2.8117952e-07      1.2246097e-10      1.3280951e-15      3.7336832e-10      1.9391717e-12      4.3535088e-12      1.2678324e-18      8.2271569e-07      4.7005904e-08      3.7162415e-08      4.6450253e-14      3.4501854e-14      2.5207926e-13      6.2691377e-10      5.0103414e-13      2.5512847e-12      3.3513908e-08      0.0000000e+00      4.8320765e-06      4.4752391e-14      4.4153776e-10      1.0573860e-12      2.0133589e-12      1.0240404e-05      8.3363348e-10      3.6820072e-07      3.7827662e-16      1.1511487e-14      2.3175825e-07      1.4136132e-04      5.2175673e-24    7.1952437e-05    5.5815542e-07    4.1184691e-01    1.0623334e+01                0                0
    4.1747755e-02    1.0000000e-02   -1.0022075e-01   -2.7765334e-01   -1.3762662e-01   -4.5912254e+00    5.4508275e+02    4.8542772e+05      9.1278523e-06      1.9429110e-01      7.6272744e-01      2.9106519e-02      1.3615186e-02      6.3713543e-05      1.8707300e-07      1.2780813e-06      3.6845223e-07      7.7920095e-07      4.4334206e-06      3.3708233e-07      1.5901778e-10      1.8466369e-15      4.7358145e-10      2.5443732e-12      5.9991331e-12      1.6016095e-18      9.1632599e-07      5.3526117e-08      4.1271396e-08      5.9758379e-14      4.5137232e-14      3.3575346e-13      7.3887563e-10      6.3541206e-13      2.7516516e-12      3.7114467e-08      0.0000000e+00      5.3432477e-06      4.8696910e-14      4.6610660e-10      1.1761997e-12      2.4655664e-12      1.1778042e-05      9.6362917e-10      4.0957570e-07      4.8690174e-16      1.2714266e-14      2.6459273e-07      1.6067837e-04      6.1413239e-24    8.4512420e-05    6.1796871e-07    4.8804260e-01    1.2353687e+01                0                0
    3.7747755e-02    1.0000000e-02   -1.0022075e-01   -2.9899585e-01   -1.9470367e-01   -4.3219347e+00    5.9016834e+02    4.8542801e+05      9.4609932e-06      1.8520902e-01      7.6092221e-01      3.6499588e-02      1.7069274e-02      6.7213686e-05      1.8984309e-07      1.2989566e-06      3.7558770e-07      7.9371951e-07      4.6425917e-06      3.9895593e-07      1.9746726e-10      2.5108713e-15      6.0799255e-10      2.9615056e-12      8.0663838e-12      1.6433778e-18      9.1945192e-07      5.7130058e-08      4.1664560e-08      7.3071595e-14      5.1822767e-14      3.9385629e-13      8.7754131e-10      7.6774278e-13      2.6349042e-12      3.7263042e-08      0.0000000e+00      5.2689124e-06      4.7398337e-14      3.9240510e-10      1.1468156e-12      2.8656736e-12      1.2781852e-05      1.0453511e-09      4.1020331e-07      5.8190077e-16      8.5797436e-15      2.8234849e-07      1.9573134e-04      4.5815625e-24    1.0537148e-04    7.0511518e-07    6.1398505e-01    1.5485491e+01                0                0
    3.7747755e-02    1.0000000e-02   -9.6220750e-02   -2.8102775e-01   -2.0691252e-01   -4.1153594e+00    6.0837218e+02    4.8542401e+05      9.3061627e-06      1.8205342e-01      7.6029301e-01      3.9079913e-02      1.8268354e-02      6.2650376e-05      1.7399902e-07      1.1912460e-06      3.4485384e-07      7.2843557e-07      4.3281559e-06      3.5851133e-07      6.4443511e-11      8.5924814e-16      4.1035434e-10      6.6428893e-13      2.7116178e-12      2.7392771e-19      8.3770291e-07      4.9500128e-08      4.2449992e-08      2.8015554e-14      1.0970895e-14      7.6717141e-14      6.3610308e-10      3.1640145e-13      1.3455767e-12      3.4920764e-08      0.0000000e+00      4.7629058e-06      2.7382065e-14      3.2724019e-10      7.3608508e-13      1.6733396e-12      1.2060938e-05      1.1008098e-09      3.7349756e-07      2.0747984e-16      5.1705018e-16      2.6455181e-07      2.0779591e-04      5.3015611e-25    1.1189612e-04    6.5081215e-07    6.8178580e-01    1.6653182e+01                0                0
    3.3747755e-02    1.0000000e-02   -9.6220750e-02   -2.3106847e-01   -2.3925481e-01   -3.8060421e+00    6.7023572e+02    4.8542252e+05      7.0817036e-06      1.7004669e-01      7.5790741e-01      4.8858956e-02      2.2840996e-02      5.9153195e-05      1.5552770e-07      1.0688240e-06      3.1173433e-07      6.6561306e-07      4.0157609e-06      4.5809323e-07      3.9093926e-10      5.8028582e-15      9.4718840e-10      7.0925143e-12      1.9365186e-11      3.3651194e-18      7.4679698e-07      5.4091292e-08      2.3210475e-08      1.4214295e-13      1.1352065e-13      9.0764648e-13      1.0945122e-09      1.4555015e-12      3.0649481e-12      2.4085349e-08      0.0000000e+00      4.0766847e-06      4.6449312e-14      1.4218246e-10      1.0843294e-12      4.6067131e-12      1.1874395e-05      7.4369431e-10      3.2834212e-07      1.1534711e-15      8.6946216e-15      2.5467333e-07      2.5565233e-04      7.8173507e-24    1.3919132e-04    6.9855597e-07    8.7374506e-01    2.1951779e+01                0                0
    3.3747755e-02    1.0000000e-02   -1.0022075e-01   -2.3291681e-01   -2.4991842e-01   -3.9964420e+00    6.5498510e+02    4.8542771e+05      7.8538295e-06      1.7249727e-01      7.5838489e-01      4.6860897e-02      2.1914838e-02      6.2735887e-05      1.6736645e-07      1.1489397e-06      3.3438058e-07      7.1134738e-07      4.2848874e-06      4.4040319e-07      3.1138202e-10      4.0540183e-15      7.7210362e-10      4.2070249e-12      1.3003295e-11      1.8755432e-18      8.0360126e-07      5.4211397e-08      3.0983421e-08      1.0283551e-13      6.8308019e-14      5.2807252e-13      9.9123326e-10      1.0530695e-12      2.5969124e-12      2.8763354e-08      0.0000000e+00      4.4399908e-06      4.2393727e-14      1.7600734e-10      8.1475545e-13      3.7531104e-12      1.2454045e-05      8.1947388e-10      3.5496959e-07      7.8857480e-16      4.1707242e-15      2.6866540e-07      2.4598891e-04      3.5248938e-24    1.3384755e-04    7.8018132e-07    7.9676150e-01    2.0404108e+01                0                0
    3.7872824e-02    1.3807318e-02   -9.6220750e-02   -3.3424228e-01   -9.7442361e-02   -4.2921298e+00    5.6459457e+02    4.8542400e+05      9.7511143e-06      1.8967957e-01      7.6177620e-01      3.2880357e-02      1.5380602e-02      6.8323654e-05      1.9737926e-07      1.3492404e-06      3.8941703e-07      8.2305119e-07      4.7399015e-06      3.7629911e-07      1.7022247e-10      2.0617238e-15      5.2771439e-10      2.7402497e-12      6.5186321e-12      1.5814700e-18      9.6185524e-07      5.7193765e-08      4.4102843e-08      6.3771286e-14      4.7000454e-14      3.4934949e-13      8.0589748e-10      6.6819697e-13      2.6910031e-12      3.9195107e-08      0.0000000e+00      5.5706582e-06      4.8831952e-14      4.5437878e-10      1.1934945e-12      2.6174502e-12      1.2780262e-05      1.0567463e-09      4.2974066e-07      5.1781060e-16      1.4604362e-14      2.8506660e-07      1.7715286e-04      6.4473354e-24    9.2516907e-05    6.1428734e-07    5.6014253e-01    1.3362635e+01                0                0
    3.4026859e-02    1.3047193e-02   -9.6220750e-02   -3.1013056e-01   -1.1702831e-01   -3.9079748e+00    6.4435517e+02    4.8542260e+05      8.0614944e-06      1.7482982e-01      7.5885045e-01      4.4966530e-02      2.1022884e-02      6.2220101e-05      1.6740142e-07      1.1484727e-06      3.3384320e-07      7.0896460e-07      4.2643527e-06      4.1004750e-07      1.7366767e-10      2.6205108e-15      6.3144556e-10      2.8837639e-12      9.7880813e-12      1.1963134e-18      8.0396925e-07      5.1715410e-08      3.4410364e-08      7.2695660e-14      4.2298737e-14      3.2284507e-13      8.1067168e-10      7.4781084e-13      2.0410785e-12      3.0001892e-08      0.0000000e+00      4.4711365e-06      3.5885056e-14      1.8341535e-10      6.8493827e-13      2.9918863e-12      1.2271093e-05      9.0106372e-10      3.5591741e-07      5.6910937e-16      3.1051034e-15      2.6563238e-07      2.3470853e-04      2.2274165e-24    1.2683040e-04    6.8134363e-07    7.9778269e-01    1.9995455e+01                0                0
    3.7872824e-02    1.3807318e-02   -1.0022075e-01   -3.0644139e-01   -8.1940789e-02   -4.4931507e+00    5.4735719e+02    4.8542864e+05      1.0416063e-05      1.9273450e-01      7.6238758e-01      3.0380947e-02      1.4218220e-02      7.2877459e-05      2.1419826e-07      1.4634873e-06      4.2196985e-07      8.9309380e-07      5.0688157e-06      3.8726382e-07      1.9494880e-10      2.2885504e-15      5.5527766e-10      3.2825470e-12      7.1652566e-12      2.0222348e-18      1.0505902e-06      6.1344811e-08      4.6274156e-08      7.2129183e-14      5.7792542e-14      4.3108143e-13      8.5597356e-10      7.5929416e-13      3.1699200e-12      4.1938012e-08      0.0000000e+00      6.1245698e-06      5.6295489e-14      5.4043331e-10      1.3796257e-12      2.8624786e-12      1.3460385e-05      1.0970976e-09      4.6926418e-07      5.9387887e-16      1.8614247e-14      3.0253120e-07      1.6545005e-04      8.1021424e-24    8.6141489e-05    6.5778223e-07    4.9956790e-01    1.2284301e+01                0                0
    3.4026859e-02    1.3047193e-02   -1.0022075e-01   -3.0901322e-01   -1.1066087e-01   -4.0961154e+00    6.2853079e+02    4.8542784e+05      9.1376417e-06      1.7744609e-01      7.5936406e-01      4.2831856e-02      2.0031839e-02      6.5904552e-05      1.7990280e-07      1.2330065e-06      3.5770934e-07      7.5751384e-07      4.5408928e-06      3.9198093e-07      1.0491510e-10      1.5570564e-15      4.7681485e-10      1.5925784e-12      5.8056774e-12      6.0514228e-19      8.6459438e-07      5.1528006e-08      4.2547407e-08      4.6442053e-14      2.2987645e-14      1.6808396e-13      6.6300487e-10      4.7416319e-13      1.5628955e-12      3.4500459e-08      0.0000000e+00      4.8601338e-06      3.0419959e-14      2.2206713e-10      6.2201942e-13      2.2116432e-12      1.2853387e-05      1.0513197e-09      3.8417120e-07      3.5171816e-16      1.7289631e-15      2.7990791e-07      2.2428468e-04      1.0379645e-24    1.2112208e-04    7.5453584e-07    7.2340442e-01    1.8517816e+01                0                0
    4.5747755e-02    6.0000000e-03   -9.6220750e-02    5.3790387e-03   -5.6074694e-02   -4.3124662e+00    6.2247082e+02    4.8542154e+05      7.5345494e-06      1.8222601e-01      7.6041402e-01      3.8905800e-02      1.8167508e-02      5.3105530e-05      1.4556772e-07      9.9741456e-07      2.8920782e-07      6.1203694e-07      3.6634213e-06      3.0864592e-07      7.0832928e-11      1.0048916e-15      3.5225665e-10      9.6320137e-13      3.8518189e-12      3.5331705e-19      6.9985305e-07      4.1056502e-08      3.5282375e-08      3.1211409e-14      1.3543733e-14      9.7072332e-14      4.9739466e-10      3.2380885e-13      1.1295311e-12      2.8341380e-08      0.0000000e+00      3.9451700e-06      2.2380283e-14      1.9223727e-10      4.8563149e-13      1.6508677e-12      1.0324853e-05      8.8005860e-10      3.1122799e-07      2.3230387e-16      5.1635838e-16      2.2523066e-07      2.0439003e-04      6.4680367e-25    1.1173840e-04    6.3324084e-07    6.5964380e-01    1.7545047e+01                0                0
    4.1747755e-02    6.0000000e-03   -9.6220750e-02    1.6901304e-02   -1.4488815e-01   -4.0805952e+00    6.4776873e+02    4.8542189e+05      7.0698033e-06      1.7699567e-01      7.5936738e-01      4.3166064e-02      2.0160627e-02      5.5400444e-05      1.4853681e-07      1.0192959e-06      2.9643471e-07      6.2994283e-07      3.7917947e-06      3.7446117e-07      1.8494986e-10      2.6668424e-15      6.0897596e-10      2.8374053e-12      9.8300210e-12      1.2338078e-18      7.1328846e-07      4.6795615e-08      2.9266193e-08      7.1881065e-14      4.2117651e-14      3.2419966e-13      7.6224810e-10      7.4441972e-13      1.9577030e-12      2.6153309e-08      0.0000000e+00      3.9562451e-06      3.3308752e-14      1.5662469e-10      6.3225554e-13      2.8750212e-12      1.0955258e-05      7.7335584e-10      3.1548120e-07      5.6021963e-16      1.7782907e-15      2.3681341e-07      2.2524422e-04      2.1692635e-24    1.2453143e-04    6.5531799e-07    7.5778539e-01    2.0059053e+01                0                0
    4.5747755e-02    2.0000000e-03   -9.6220750e-02    2.3052478e-01    2.9548737e-03   -4.0624911e+00    6.8470306e+02    4.8542099e+05      5.6410395e-06      1.7218754e-01      7.5849715e-01      4.7044683e-02      2.1956040e-02      4.9764383e-05      1.2853483e-07      8.8444132e-07      2.5863837e-07      5.5452692e-07      3.3541707e-06      4.2613542e-07      4.8102055e-10      7.2913719e-15      1.0499921e-09      9.9146521e-12      2.2717970e-11      5.2372653e-18      6.1740893e-07      4.8372030e-08      1.3431872e-08      1.7103934e-13      1.6292284e-13      1.3415748e-12      1.0908520e-09      1.7968248e-12      3.2562715e-12      1.6103795e-08      0.0000000e+00      3.3188515e-06      4.4374628e-14      9.8940450e-11      1.3522116e-12      4.9062853e-12      1.0122140e-05      5.9085699e-10      2.6975643e-07      1.4422945e-15      9.5924439e-15      2.1560683e-07      2.3895290e-04      1.3336913e-23    1.3403078e-04    6.6071813e-07    8.0410252e-01    2.2413493e+01                0                0
    4.1747755e-02    2.0000000e-03   -9.6220750e-02    2.0277356e-01   -3.6221198e-02   -3.8507955e+00    7.1443965e+02    4.8542180e+05      5.0951943e-06      1.6609943e-01      7.5726318e-01      5.2014577e-02      2.4282999e-02      4.9965725e-05      1.2482912e-07      8.6127549e-07      2.5332173e-07      5.4892455e-07      3.3087640e-06      5.2278549e-07      1.1809290e-09      1.7076771e-14      1.4895518e-09      2.9754832e-11      3.3592562e-11      1.5411533e-17      5.9833524e-07      5.4012131e-08      5.3611007e-09      3.6416034e-13      5.5530679e-13      4.5766414e-12      1.4563459e-09      3.5912931e-12      4.7391271e-12      8.7952545e-09      0.0000000e+00      3.1279400e-06      5.7118512e-14      7.0283056e-11      3.9084657e-12      7.4145979e-12      1.0419415e-05      4.9731898e-10      2.5916747e-07      3.2076730e-15      7.1470504e-14      2.1919665e-07      2.6443157e-04      5.0411262e-23    1.4909038e-04    6.8552456e-07    9.1461074e-01    2.5317861e+01                0                0
    4.5747755e-02    6.0000000e-03   -1.0022075e-01   -6.9524006e-02   -5.3287119e-02   -4.5575525e+00    5.9263058e+02    4.8542622e+05      7.4321113e-06      1.8735505e-01      7.6143296e-01      3.4725711e-02      1.6220769e-02      5.1855645e-05      1.4539918e-07      9.9496081e-07      2.8774510e-07      6.0718643e-07      3.5852255e-06      2.9848494e-07      9.9876777e-11      1.2703610e-15      3.8768278e-10      1.3973271e-12      4.4787643e-12      7.3072573e-19      7.0127352e-07      4.2419533e-08      3.4625292e-08      4.0113068e-14      2.3333814e-14      1.7177138e-13      5.8687695e-10      4.3156274e-13      1.6727984e-12      2.9422832e-08      0.0000000e+00      4.0102345e-06      3.0535324e-14      2.6924179e-10      7.2438917e-13      1.8890639e-12      9.9107767e-06      8.4516968e-10      3.1318030e-07      3.1102890e-16      3.4350424e-15      2.1827395e-07      1.8503838e-04      1.9916720e-24    1.0078509e-04    6.3659482e-07    5.8507034e-01    1.6215627e+01                0                0
    4.1747755e-02    6.0000000e-03   -1.0022075e-01   -1.7370091e-02   -1.2952499e-01   -4.3022180e+00    6.2652774e+02    4.8542655e+05      7.8643703e-06      1.8062712e-01      7.6009398e-01      4.0199606e-02      1.8780067e-02      5.6649103e-05      1.5461759e-07      1.0597043e-06      3.0742964e-07      6.5098655e-07      3.9035310e-06      3.3619207e-07      8.6795437e-11      1.2940509e-15      4.0659314e-10      1.2592898e-12      4.9368123e-12      4.7962974e-19      7.4299436e-07      4.4203112e-08      3.6690141e-08      3.8972146e-14      1.7885676e-14      1.2992987e-13      5.6486533e-10      3.9901067e-13      1.3258514e-12      2.9689787e-08      0.0000000e+00      4.1765533e-06      2.5887438e-14      1.8947147e-10      5.2070165e-13      1.8827259e-12      1.1048906e-05      9.0605208e-10      3.3015233e-07      2.9388414e-16      7.4575816e-16      2.4060147e-07      2.1165650e-04      7.2891350e-25    1.1724014e-04    6.9742946e-07    6.8684388e-01    1.9021220e+01                0                0
    4.5747755e-02    2.0000000e-03   -1.0022075e-01    1.5947971e-01   -1.2830890e-03   -4.2851834e+00    6.5740588e+02    4.8542555e+05      6.0796684e-06      1.7680662e-01      7.5941566e-01      4.3277718e-02      2.0202571e-02      4.9338866e-05      1.3090110e-07      8.9903458e-07      2.6186577e-07      5.5791085e-07      3.3636774e-06      3.5867645e-07      2.3955930e-10      3.3180571e-15      6.7209053e-10      3.7618644e-12      1.2317383e-11      1.7499055e-18      6.2875858e-07      4.3549544e-08      2.2449158e-08      8.5167376e-14      5.6488355e-14      4.4735040e-13      7.9812771e-10      9.1167118e-13      2.1469807e-12      2.1749657e-08      0.0000000e+00      3.4578386e-06      3.3097376e-14      1.2474037e-10      6.7785503e-13      3.1348568e-12      9.8370875e-06      6.4484345e-10      2.7717280e-07      6.7388812e-16      2.1333542e-15      2.1173458e-07      2.2193988e-04      3.4742573e-24    1.2464373e-04    6.8522736e-07    7.2364866e-01    2.1080097e+01                0                0
    4.1747755e-02    2.0000000e-03   -1.0022075e-01    1.6816276e-01   -3.2071567e-02   -4.0167032e+00    6.9644336e+02    4.8542634e+05      5.5637169e-06      1.6899849e-01      7.5783893e-01      4.9646547e-02      2.3183858e-02      5.1642788e-05      1.3124563e-07      9.0426246e-07      2.6516162e-07      5.7137747e-07      3.4516178e-06      4.8951190e-07      7.3444393e-10      1.0854640e-14      1.3345110e-09      1.7547148e-11      3.0309597e-11      9.4949925e-18      6.3011828e-07      5.2966050e-08      9.3939502e-09      2.4491088e-13      2.9113748e-13      2.4154806e-12      1.2510162e-09      2.5161247e-12      3.9042684e-12      1.2658922e-08      0.0000000e+00      3.3408997e-06      4.9934718e-14      8.2819262e-11      2.2227861e-12      6.0014390e-12      1.0633241e-05      5.6565101e-10      2.7401131e-07      2.1266318e-15      2.4332087e-14      2.2510684e-07      2.5397170e-04      2.6224379e-23    1.4370672e-04    7.4738025e-07    8.3468566e-01    2.4055347e+01                0                0
    3.7747755e-02    6.0000000e-03   -9.6220750e-02   -5.3018308e-02   -1.8606147e-01   -3.8530147e+00    6.7812531e+02    4.8542298e+05      6.5063188e-06      1.7024578e-01      7.5799760e-01      4.8675568e-02      2.2741863e-02      5.6279725e-05      1.4621829e-07      1.0056807e-06      2.9382769e-07      6.2903218e-07      3.8026999e-06      4.6595089e-07      5.2457697e-10      7.8033520e-15      1.0805828e-09      9.4906000e-12      2.3057647e-11      4.7719765e-18      7.0217294e-07      5.3590382e-08      1.7495862e-08      1.8502637e-13      1.6306140e-13      1.3204532e-12      1.2269211e-09      1.8679968e-12      3.5509112e-12      1.9865205e-08      0.0000000e+00      3.7942189e-06      5.1443548e-14      1.2772738e-10      1.3656186e-12      5.4324689e-12      1.1397599e-05      6.9155097e-10      3.0745271e-07      1.5178263e-15      1.0430839e-14      2.4332166e-07      2.5352230e-04      1.1434495e-23    1.4025573e-04    6.9154742e-07    8.6995366e-01    2.2581626e+01                0                0
    3.3747755e-02    6.0000000e-03   -9.6220750e-02   -1.3729184e-01   -2.1702200e-01   -3.5937866e+00    7.2580650e+02    4.8542281e+05      5.0167930e-06      1.6038935e-01      7.5601393e-01      5.6714104e-02      2.6509249e-02      5.2159043e-05      1.2816280e-07      8.8558080e-07      2.6128897e-07      5.7060555e-07      3.4221416e-06      5.9235132e-07      1.2519452e-09      2.0642667e-14      1.5691494e-09      5.0348486e-11      4.0231822e-11      2.2644363e-17      6.1265382e-07      5.7915525e-08      3.7054778e-09      4.3147150e-13      8.3433591e-13      6.7994389e-12      1.3936349e-09      4.1072203e-12      4.7031711e-12      6.3183732e-09      0.0000000e+00      3.1579519e-06      5.4570184e-14      5.3248945e-11      5.7108902e-12      7.6302932e-12      1.1011305e-05      5.4320344e-10      2.6458815e-07      4.0156863e-15      1.8533245e-13      2.3026699e-07      2.9497698e-04      9.7267571e-23    1.6250544e-04    7.2343282e-07    1.0214687e+00    2.6394783e+01                0                0
    3.7747755e-02    2.0000000e-03   -9.6220750e-02    1.1810604e-01   -1.0892712e-01   -3.6236242e+00    7.4404110e+02    4.8542186e+05      4.3455706e-06      1.5936456e-01      7.5587733e-01      5.7522360e-02      2.6868086e-02      4.9058350e-05      1.1827335e-07      8.1870701e-07      2.4251081e-07      5.3526189e-07      3.1754183e-06      6.2116356e-07      1.5998732e-09      2.7774125e-14      1.4593759e-09      7.5395598e-11      3.8916097e-11      3.0026020e-17      5.6273636e-07      5.6329643e-08      1.8952205e-09      5.3748662e-13      1.2545393e-12      1.0011863e-11      1.3238478e-09      4.7256828e-12      4.7631719e-12      3.7426356e-09      0.0000000e+00      2.8535412e-06      5.4477208e-14      4.0081120e-11      8.2046711e-12      7.8249229e-12      1.0504161e-05      4.6829990e-10      2.4265424e-07      5.1390733e-15      3.7766914e-13      2.1819589e-07      2.9430043e-04      1.5653076e-22    1.6509880e-04    7.1765606e-07    1.0326699e+00    2.8232809e+01                0                0
    3.3747755e-02    2.0000000e-03   -9.6220750e-02    1.5242737e-02   -1.3492257e-01   -3.3818957e+00    7.7960180e+02    4.8542237e+05      3.2746267e-06      1.5136595e-01      7.5424547e-01      6.4054751e-02      2.9937501e-02      4.4701989e-05      1.0273646e-07      7.1451209e-07      2.1391498e-07      4.8806186e-07      2.7762849e-06      7.3711652e-07      3.2504747e-09      4.4252188e-14      1.0185509e-09      1.9595643e-10      3.0483986e-11      4.3838202e-17      4.8118595e-07      5.3263385e-08      3.6136610e-10      7.7570936e-13      2.6761184e-12      2.0004538e-11      9.5643915e-10      5.0737722e-12      3.6014385e-12      9.9965178e-10      0.0000000e+00      2.3305639e-06      4.4636630e-14      1.9350708e-11      1.6010437e-11      6.9867113e-12      9.9094959e-06      3.2340522e-10      2.0738529e-07      8.0914045e-15      2.1144918e-12      2.0257271e-07      3.3012773e-04      2.5516696e-22    1.8326178e-04    7.3859128e-07    1.1611709e+00    3.1286615e+01                0                0
    3.7747755e-02    6.0000000e-03   -1.0022075e-01   -6.5794372e-02   -1.8228720e-01   -4.0409445e+00    6.6163369e+02    4.8542738e+05      7.1979852e-06      1.7293446e-01      7.5852869e-01      4.6479649e-02      2.1723033e-02      5.9322731e-05      1.5664468e-07      1.0761653e-06      3.1366379e-07      6.6886086e-07      4.0365292e-06      4.4408654e-07      3.3103939e-10      4.7627488e-15      8.7585850e-10      5.6058331e-12      1.6820488e-11      2.6481908e-18      7.5222685e-07      5.3277679e-08      2.5095405e-08      1.2005692e-13      8.7798653e-14      7.0210583e-13      1.0417083e-09      1.2792164e-12      2.8531243e-12      2.5273526e-08      0.0000000e+00      4.1212543e-06      4.2983130e-14      1.4784713e-10      9.1387394e-13      4.1901326e-12      1.1868854e-05      7.7054331e-10      3.3114749e-07      9.6327361e-16      4.5600203e-15      2.5499191e-07      2.4351262e-04      5.0403406e-24    1.3496384e-04    7.6596261e-07    7.9411153e-01    2.1300541e+01                0                0
    3.3747755e-02    6.0000000e-03   -1.0022075e-01   -1.5465162e-01   -2.1928575e-01   -3.7587198e+00    7.1199803e+02    4.8542761e+05      5.5952601e-06      1.6241949e-01      7.5640036e-01      5.5063123e-02      2.5747178e-02      5.4819754e-05      1.3699118e-07      9.4517201e-07      2.7798830e-07      6.0238954e-07      3.6303467e-06      5.7320855e-07      1.2950952e-09      1.8732227e-14      1.6251928e-09      3.3312965e-11      3.6673935e-11      1.6878496e-17      6.5659471e-07      5.9177746e-08      6.0201796e-09      3.9900755e-13      6.1518308e-13      5.0563438e-12      1.5910550e-09      3.9192100e-12      5.1717656e-12      9.7570037e-09      0.0000000e+00      3.4333242e-06      6.2489410e-14      7.7600552e-11      4.3136957e-12      8.1008774e-12      1.1429760e-05      5.4676708e-10      2.8444341e-07      3.5210166e-15      9.1219236e-14      2.4047253e-07      2.8713947e-04      5.5487984e-23    1.5809924e-04    8.1771156e-07    9.3635299e-01    2.4543732e+01                0                0
    3.7747755e-02    2.0000000e-03   -1.0022075e-01    9.7900121e-02   -1.0804758e-01   -3.7821406e+00    7.3076901e+02    4.8542641e+05      4.7940693e-06      1.6129314e-01      7.5624854e-01      5.5950988e-02      2.6143090e-02      5.1195715e-05      1.2497512e-07      8.6410856e-07      2.5530185e-07      5.5926106e-07      3.3434891e-06      6.0554583e-07      1.5598526e-09      2.3225257e-14      1.5622340e-09      5.6921997e-11      3.7453613e-11      2.5201309e-17      5.9666871e-07      5.7866975e-08      2.7716514e-09      4.6914947e-13      9.6959343e-13      7.8712775e-12      1.4116406e-09      4.4311839e-12      4.8668774e-12      5.2179172e-09      0.0000000e+00      3.0587245e-06      5.4865382e-14      4.8321506e-11      6.5819521e-12      7.7350237e-12      1.0861553e-05      4.8612916e-10      2.5750608e-07      4.3379806e-15      2.1848905e-13      2.2660747e-07      2.8742521e-04      9.9313178e-23    1.6157429e-04    8.0630519e-07    9.4661840e-01    2.6584673e+01                0                0
    3.3747755e-02    2.0000000e-03   -1.0022075e-01   -7.3380739e-03   -1.4660721e-01   -3.5386048e+00    7.6926681e+02    4.8542683e+05      3.5760458e-06      1.5262461e-01      7.5446830e-01      6.3038416e-02      2.9474665e-02      4.6187433e-05      1.0770205e-07      7.4792773e-07      2.2313794e-07      5.0332251e-07      2.9119015e-06      6.9754014e-07      2.4930682e-09      3.6448325e-14      1.1562852e-09      1.5019732e-10      3.2123724e-11      4.0145035e-17      5.0714937e-07      5.4576386e-08      5.7405151e-10      6.6487368e-13      2.1511397e-12      1.6462598e-11      1.0564869e-09      4.9938312e-12      3.9059565e-12      1.4692982e-09      0.0000000e+00      2.4931958e-06      4.4877228e-14      2.2668515e-11      1.3277767e-11      6.9833554e-12      1.0129862e-05      3.6708490e-10      2.1848683e-07      6.7180652e-15      1.2956885e-12      2.0807384e-07      3.2542650e-04      2.2938579e-22    1.8051644e-04    8.4007881e-07    1.0707296e+00    2.9222473e+01                0                0
    4.5747755e-02    1.4000000e-02   -1.0422075e-01   -3.0712563e-01   -8.4656057e-02   -5.1939837e+00    4.6062062e+02    4.8543170e+05      8.4299705e-06      2.0980069e-01      7.6571345e-01      1.6532900e-02      7.7602361e-03      5.6455648e-05      1.7915637e-07      1.2224683e-06      3.5146710e-07      7.5187893e-07      3.9920392e-06      2.3176494e-07      7.7085430e-11      6.9623233e-16      2.4406763e-10      1.2229495e-12      2.4558206e-12      8.4591573e-19      9.0730296e-07      4.5049931e-08      3.3847332e-08      2.9732120e-14      2.1041932e-14      1.4943414e-13      4.9112761e-10      3.2449106e-13      2.5525272e-12      3.1494031e-08      0.0000000e+00      5.4023597e-06      4.6126504e-14      6.1276999e-10      1.0187801e-12      1.4706009e-12      9.8792181e-06      7.6467313e-10      4.0302454e-07      2.4143645e-16      9.7380050e-15      2.2999386e-07      1.0417941e-04      6.5831910e-24    4.7556129e-05    4.5806387e-07    2.5786598e-01    7.0295561e+00                0                0
    4.1747755e-02    1.4000000e-02   -1.0422075e-01   -2.6268648e-01   -1.7143063e-01   -4.9471201e+00    4.8081940e+02    4.8543192e+05      1.0834162e-05      2.0544385e-01      7.6488666e-01      2.0036827e-02      9.3987644e-03      7.3332192e-05      2.2922590e-07      1.5642849e-06      4.4991368e-07      9.6011255e-07      5.1616515e-06      3.1810535e-07      1.2345986e-10      1.2526927e-15      3.6985615e-10      2.0895692e-12      4.1309268e-12      1.4315422e-18      1.1534219e-06      5.9170211e-08      4.4478613e-08      4.7310972e-14      3.7328517e-14      2.7205105e-13      6.7283372e-10      5.0833192e-13      3.1940695e-12      4.1391689e-08      0.0000000e+00      6.8459356e-06      5.8647806e-14      7.4675117e-10      1.3624660e-12      2.1198385e-12      1.2949461e-05      1.0374324e-09      5.1311066e-07      3.8949567e-16      1.4921678e-14      2.9944281e-07      1.1914578e-04      8.7040435e-24    5.7800439e-05    5.7088643e-07    3.1428702e-01    8.1006290e+00                0                0
    4.5747755e-02    1.0000000e-02   -1.0422075e-01   -2.8706006e-01   -1.6846237e-02   -5.0365624e+00    4.9707761e+02    4.8543136e+05      7.6551353e-06      2.0359862e-01      7.6456077e-01      2.1546009e-02      1.0088173e-02      5.2483803e-05      1.5934822e-07      1.0877117e-06      3.1296965e-07      6.6373881e-07      3.6780433e-06      2.5193603e-07      1.1086729e-10      1.1417233e-15      3.2769576e-10      1.7529073e-12      3.7805676e-12      1.1994671e-18      7.8984935e-07      4.3862121e-08      3.4014535e-08      4.1833425e-14      3.1502043e-14      2.2855365e-13      5.7260711e-10      4.5470714e-13      2.5461637e-12      3.1029496e-08      0.0000000e+00      4.6600904e-06      4.3993178e-14      4.4783783e-10      1.0015877e-12      1.8305698e-12      9.4759848e-06      7.5490777e-10      3.5285799e-07      3.4128133e-16      1.0949711e-14      2.1608607e-07      1.2453047e-04      5.3181991e-24    6.2790829e-05    5.3383242e-07    3.5969376e-01    9.7220204e+00                0                0
    4.1747755e-02    1.0000000e-02   -1.0422075e-01   -2.9874761e-01   -1.1183395e-01   -4.8233637e+00    5.2846748e+02    4.8543259e+05      9.6069686e-06      1.9725243e-01      7.6332008e-01      2.6684913e-02      1.2490409e-02      6.6208311e-05      1.9729913e-07      1.3473977e-06      3.8810699e-07      8.2189579e-07      4.6187164e-06      3.3518664e-07      1.5264895e-10      1.7078075e-15      4.5775586e-10      2.4025167e-12      5.5419610e-12      1.5864873e-18      9.7184883e-07      5.5325241e-08      4.2779964e-08      5.7569871e-14      4.3847257e-14      3.2454503e-13      7.3809843e-10      6.1772925e-13      2.9021932e-12      3.8758602e-08      0.0000000e+00      5.6973661e-06      5.1671523e-14      5.2696279e-10      1.2357476e-12      2.4148591e-12      1.2102774e-05      9.9209561e-10      4.3423375e-07      4.6865726e-16      1.2493089e-14      2.7372802e-07      1.4901978e-04      6.1654980e-24    7.8228015e-05    6.4531720e-07    4.3302059e-01    1.1507574e+01                0                0
    4.5747755e-02    1.4000000e-02   -1.0822075e-01   -2.6480820e-01   -5.6992859e-02   -5.4000618e+00    4.4936308e+02    4.8543684e+05      8.2417389e-06      2.1189902e-01      7.6614921e-01      1.4812827e-02      6.9577657e-03      5.5072795e-05      1.7690289e-07      1.2075694e-06      3.4734315e-07      7.4614039e-07      3.9074270e-06      2.1825922e-07      6.3767646e-11      5.2985047e-16      2.1589347e-10      9.4465318e-13      1.9788757e-12      6.6962546e-19      9.0383371e-07      4.3469623e-08      3.1344479e-08      2.4840038e-14      1.6401818e-14      1.1522102e-13      4.5834655e-10      2.7483663e-13      2.4990760e-12      2.9566388e-08      0.0000000e+00      5.3867969e-06      4.5447900e-14      6.5515217e-10      9.9754338e-13      1.3324997e-12      9.5540757e-06      7.2612663e-10      4.0009599e-07      1.9739981e-16      7.1901121e-15      2.2373330e-07      9.4679676e-05      6.4073386e-24    4.2889227e-05    4.4375145e-07    2.2879329e-01    6.6479879e+00                0                0
    4.1747755e-02    1.4000000e-02   -1.0822075e-01   -2.2124974e-01   -1.6699599e-01   -5.1295495e+00    4.7075149e+02    4.8543714e+05      1.1840179e-05      2.0725647e-01      7.6525205e-01      1.8545751e-02      8.7089741e-03      7.9633161e-05      2.5173846e-07      1.7178037e-06      4.9398923e-07      1.0566044e-06      5.6190017e-06      3.3028727e-07      1.0655548e-10      1.0392483e-15      3.5216023e-10      1.7335708e-12      3.6899176e-12      1.2045817e-18      1.2736798e-06      6.3306252e-08      4.7398824e-08      4.2579967e-14      3.1714095e-14      2.2998083e-13      6.6916175e-10      4.6249513e-13      3.2898288e-12      4.4273395e-08      0.0000000e+00      7.5759599e-06      6.2074405e-14      8.4772700e-10      1.4190534e-12      2.0463857e-12      1.3950459e-05      1.1206560e-09      5.6573713e-07      3.4212546e-16      1.1171760e-14      3.2432334e-07      1.1197030e-04      7.6371766e-24    5.3952372e-05    6.0656333e-07    2.7720908e-01    7.6528882e+00                0                0
    4.5747755e-02    1.0000000e-02   -1.0822075e-01   -3.0617630e-01    1.8136388e-02   -5.2863825e+00    4.7868994e+02    4.8543662e+05      7.2509676e-06      2.0699220e-01      7.6524315e-01      1.8779391e-02      8.7979919e-03      4.9425739e-05      1.5226637e-07      1.0393845e-06      2.9899890e-07      6.3614301e-07      3.4750288e-06      2.2686059e-07      9.6938791e-11      9.4810800e-16      2.8384582e-10      1.5182298e-12      3.2009237e-12      1.0847738e-18      7.6086424e-07      4.0929916e-08      3.1262165e-08      3.6595452e-14      2.7443077e-14      1.9764489e-13      5.1809097e-10      4.0108723e-13      2.4782967e-12      2.8667863e-08      0.0000000e+00      4.5036794e-06      4.2390757e-14      4.4701566e-10      9.2843178e-13      1.6325552e-12      8.8284545e-06      6.9206493e-10      3.3914195e-07      2.9800660e-16      9.6158928e-15      2.0269538e-07      1.1002193e-04      5.1942505e-24    5.5060015e-05    5.1278214e-07    3.1284316e-01    8.9760662e+00                0                0
    4.1747755e-02    1.0000000e-02   -1.0822075e-01   -3.1425186e-01   -8.3505447e-02   -5.0539294e+00    5.1558018e+02    4.8543770e+05      1.0270689e-05      1.9949538e-01      7.6376468e-01      2.4849998e-02      1.1640544e-02      7.0120929e-05      2.1127537e-07      1.4423790e-06      4.1519523e-07      8.8014895e-07      4.9005671e-06      3.4291472e-07      1.4934816e-10      1.6403520e-15      4.5829965e-10      2.3061790e-12      5.3965130e-12      1.5748627e-18      1.0448547e-06      5.8339908e-08      4.5210789e-08      5.7063025e-14      4.3099104e-14      3.1884639e-13      7.5464384e-10      6.1596293e-13      3.0752942e-12      4.1167277e-08      0.0000000e+00      6.1489485e-06      5.5524678e-14      5.8473857e-10      1.3028111e-12      2.4101473e-12      1.2710012e-05      1.0413375e-09      4.6674635e-07      4.6238360e-16      1.1122600e-14      2.8894238e-07      1.4000769e-04      5.9773488e-24    7.3390236e-05    6.8797172e-07    3.8255644e-01    1.0831155e+01                0                0
    3.7747755e-02    1.0000000e-02   -1.0822075e-01   -3.3386620e-01   -1.6310468e-01   -4.7510572e+00    5.6640736e+02    4.8543756e+05      1.0799352e-05      1.8902816e-01      7.6165302e-01      3.3386556e-02      1.5631967e-02      7.6821257e-05      2.2195946e-07      1.5172020e-06      4.3784852e-07      9.2521206e-07      5.3228588e-06      4.3612554e-07      2.3674807e-10      2.9033475e-15      6.8519834e-10      3.5974652e-12      9.4908522e-12      2.1363712e-18      1.0815459e-06      6.6238384e-08      4.7799546e-08      8.8131798e-14      6.5265546e-14      4.9393875e-13      1.0125526e-09      9.3094523e-13      3.4747558e-12      4.3860220e-08      0.0000000e+00      6.2657747e-06      6.2056182e-14      5.1426336e-10      1.4641010e-12      3.3842294e-12      1.4362655e-05      1.1509121e-09      4.8331648e-07      7.0712554e-16      1.1847293e-14      3.2041561e-07      1.8113158e-04      6.0171877e-24    9.7113422e-05    8.5985963e-07    4.9535824e-01    1.3834176e+01                0                0
    3.7747755e-02    1.0000000e-02   -1.0422075e-01   -3.1110389e-01   -1.8362629e-01   -4.5280616e+00    5.7671153e+02    4.8543254e+05      1.0025551e-05      1.8744417e-01      7.6135829e-01      3.4674524e-02      1.6224336e-02      7.1975639e-05      2.0599324e-07      1.4086857e-06      4.0687688e-07      8.5987060e-07      4.9800859e-06      4.1800909e-07      2.2982926e-10      2.8487810e-15      6.5684577e-10      3.5216542e-12      9.3195942e-12      2.0484892e-18      1.0014376e-06      6.1873083e-08      4.4440682e-08      8.4580015e-14      6.2602740e-14      4.7531246e-13      9.5039382e-10      8.9183066e-13      3.1537301e-12      4.0489067e-08      0.0000000e+00      5.7750810e-06      5.5272147e-14      4.5518593e-10      1.3230187e-12      3.2647183e-12      1.3553775e-05      1.0864582e-09      4.4715896e-07      6.7919593e-16      1.1410650e-14      3.0110709e-07      1.8716371e-04      5.8176087e-24    1.0065728e-04    7.7324764e-07    5.5284509e-01    1.4570655e+01                0                0
    3.3747755e-02    1.0000000e-02   -1.0422075e-01   -2.2813323e-01   -2.5746427e-01   -4.1757867e+00    6.4466631e+02    4.8543271e+05      8.5825868e-06      1.7395128e-01      7.5864958e-01      4.5683348e-02      2.1374000e-02      6.6057038e-05      1.7781399e-07      1.2198552e-06      3.5456352e-07      7.5284294e-07      4.5284226e-06      4.3318990e-07      1.7990563e-10      2.7061190e-15      6.5996299e-10      2.9721760e-12      1.0094250e-11      1.2454528e-18      8.5392447e-07      5.4724851e-08      3.6873185e-08      7.5472594e-14      4.3743618e-14      3.3439933e-13      8.4997308e-10      7.7614230e-13      2.1285242e-12      3.1964535e-08      0.0000000e+00      4.7510963e-06      3.7655214e-14      1.9558569e-10      7.2084953e-13      3.1227670e-12      1.3022406e-05      9.6190648e-10      3.7810552e-07      5.9012038e-16      2.6569188e-15      2.8195613e-07      2.4026756e-04      2.1841482e-24    1.3038009e-04    8.7433037e-07    7.2626088e-01    1.9118190e+01                0                0
    3.3747755e-02    1.0000000e-02   -1.0822075e-01   -2.2995646e-01   -2.7450765e-01   -4.3628109e+00    6.3870336e+02    4.8543721e+05      9.1501240e-06      1.7443800e-01      7.5870217e-01      4.5304803e-02      2.1210625e-02      6.8759285e-05      1.8609421e-07      1.2761874e-06      3.7066891e-07      7.8627529e-07      4.7221908e-06      4.3590369e-07      1.8008200e-10      2.2677964e-15      6.1845711e-10      2.4606347e-12      8.3995306e-12      1.0038519e-18      8.9391022e-07      5.5802682e-08      4.0672368e-08      6.3062442e-14      3.5599696e-14      2.6812331e-13      8.0497053e-10      6.7111640e-13      1.9590807e-12      3.4298850e-08      0.0000000e+00      4.9936500e-06      3.4025329e-14      2.0803380e-10      7.3637469e-13      2.8163501e-12      1.3499503e-05      9.9556930e-10      3.9640847e-07      4.7582809e-16      2.2471915e-15      2.9293323e-07      2.3850464e-04      1.8263640e-24    1.2852672e-04    9.9613769e-07    6.6140661e-01    1.8132044e+01                0                0
    3.7872824e-02    1.3807318e-02   -1.0422075e-01   -2.7887097e-01   -6.4504692e-02   -4.6874221e+00    5.3502243e+02    4.8543342e+05      1.1293893e-05      1.9484280e-01      7.6280315e-01      2.8655091e-02      1.3419130e-02      7.8775631e-05      2.3461414e-07      1.6023609e-06      4.6166229e-07      9.7817916e-07      5.4913877e-06      4.0372498e-07      2.0186281e-10      2.3407401e-15      5.7187317e-10      3.4693477e-12      7.3622290e-12      2.2441749e-18      1.1562222e-06      6.6134324e-08      4.9756838e-08      7.5967435e-14      6.2857729e-14      4.7041681e-13      9.0125994e-10      8.1059614e-13      3.5316364e-12      4.5500133e-08      0.0000000e+00      6.7723459e-06      6.2351134e-14      6.3224323e-10      1.5335607e-12      3.0291942e-12      1.4409874e-05      1.1827223e-09      5.1632021e-07      6.2838664e-16      1.9552374e-14      3.2579926e-07      1.5724180e-04      8.7005151e-24    8.1631746e-05    7.1977785e-07    4.4619719e-01    1.1461273e+01                0                0
    3.4026859e-02    1.3047193e-02   -1.0422075e-01   -2.9892354e-01   -1.1293468e-01   -4.2695704e+00    6.1890651e+02    4.8543271e+05      1.0091338e-05      1.7883367e-01      7.5961943e-01      4.1705806e-02      1.9514349e-02      6.9599888e-05      1.9193194e-07      1.3146403e-06      3.8093112e-07      8.0563384e-07      4.8066878e-06      3.9659933e-07      7.7862602e-11      1.1171782e-15      4.3311413e-10      1.1381436e-12      4.1655945e-12      4.2461559e-19      9.2360078e-07      5.3637452e-08      4.7221338e-08      3.5996531e-14      1.6470762e-14      1.1851261e-13      6.2856899e-10      3.7687029e-13      1.3968850e-12      3.7862481e-08      0.0000000e+00      5.2261249e-06      2.8437889e-14      2.8255484e-10      6.7655791e-13      2.0202370e-12      1.3471574e-05      1.1986699e-09      4.1112567e-07      2.6981356e-16      1.3214797e-15      2.9460592e-07      2.1868985e-04      8.3087960e-25    1.1779673e-04    8.4279348e-07    6.5766209e-01    1.7391680e+01                0                0
    3.7872824e-02    1.3807318e-02   -1.0822075e-01   -2.5164366e-01   -4.6721090e-02   -4.8869360e+00    5.2646591e+02    4.8543820e+05      1.2374885e-05      1.9621519e-01      7.6306513e-01      2.7531643e-02      1.2902761e-02      8.5650276e-05      2.5762746e-07      1.7589500e-06      5.0646473e-07      1.0738967e-06      5.9806023e-06      4.2554810e-07      1.9750825e-10      2.2920550e-15      5.8497946e-10      3.4103421e-12      7.2838549e-12      2.1860019e-18      1.2736760e-06      7.1582498e-08      5.4103332e-08      7.6312734e-14      6.2393205e-14      4.6641252e-13      9.5083672e-10      8.1762401e-13      3.7981647e-12      4.9706040e-08      0.0000000e+00      7.4863930e-06      6.8821932e-14      7.2193474e-10      1.6713097e-12      3.0914721e-12      1.5555223e-05      1.2929685e-09      5.6875541e-07      6.2722328e-16      1.8819010e-14      3.5328186e-07      1.5183630e-04      8.0367176e-24    7.8584763e-05    7.9674165e-07    3.9711910e-01    1.0794551e+01                0                0
    3.4026859e-02    1.3047193e-02   -1.0822075e-01   -3.0588687e-01   -9.2901485e-02   -4.4640601e+00    6.1353031e+02    4.8543772e+05      1.0830069e-05      1.7928845e-01      7.5967211e-01      4.1348719e-02      1.9360058e-02      7.3125749e-05      2.0269719e-07      1.3879496e-06      4.0192793e-07      8.4949604e-07      5.0525202e-06      4.1543035e-07      7.5072544e-11      1.0266326e-15      4.5570306e-10      9.5822949e-13      3.5037089e-12      3.7235664e-19      9.7600708e-07      5.6965680e-08      4.9831680e-08      3.3663178e-14      1.4685454e-14      1.0449674e-13      6.8576405e-10      3.6840310e-13      1.4812482e-12      4.0456770e-08      0.0000000e+00      5.5408548e-06      3.0143267e-14      3.4724511e-10      7.9868904e-13      2.0231835e-12      1.4099871e-05      1.2691185e-09      4.3489077e-07      2.5080836e-16      1.1547092e-15      3.0901056e-07      2.1688761e-04      7.1068125e-25    1.1608645e-04    9.5018151e-07    5.9683842e-01    1.6529997e+01                0                0
    4.5747755e-02    6.0000000e-03   -1.0422075e-01   -1.3527446e-01   -1.9390463e-02   -4.7987833e+00    5.6712149e+02    4.8543124e+05      7.3125600e-06      1.9175098e-01      7.6230562e-01      3.1141758e-02      1.4554335e-02      5.1098989e-05      1.4574417e-07      9.9651657e-07      2.8771237e-07      6.0654920e-07      3.5417468e-06      2.8534390e-07      1.0842881e-10      1.2703824e-15      3.8061413e-10      1.5043170e-12      4.3602997e-12      8.9388500e-19      7.0563771e-07      4.2614755e-08      3.4601906e-08      4.2055332e-14      2.6699217e-14      1.9451212e-13      6.0127005e-10      4.5576486e-13      1.9676084e-12      3.0061589e-08      0.0000000e+00      4.0734862e-06      3.4927651e-14      3.0401063e-10      8.2388653e-13      1.9219739e-12      9.6374422e-06      8.0597832e-10      3.1578478e-07      3.2907484e-16      5.2744716e-15      2.1384337e-07      1.6797825e-04      2.9509457e-24    9.1271318e-05    6.4276252e-07    5.1553051e-01    1.5029016e+01                0                0
    4.1747755e-02    6.0000000e-03   -1.0422075e-01   -6.5998305e-02   -1.1181026e-01   -4.5485553e+00    6.0915232e+02    4.8543177e+05      8.7109646e-06      1.8344472e-01      7.6064838e-01      3.7900066e-02      1.7714462e-02      5.8608327e-05      1.6280484e-07      1.1145943e-06      3.2265587e-07      6.8152407e-07      4.0492744e-06      3.3475374e-07      5.8295257e-11      7.7384491e-16      3.8072495e-10      5.8226681e-13      2.4467364e-12      2.3782510e-19      7.8382273e-07      4.6256831e-08      3.9794782e-08      2.5526673e-14      9.6111951e-15      6.6535984e-14      5.9192625e-10      2.8942265e-13      1.2480189e-12      3.2705925e-08      0.0000000e+00      4.4571649e-06      2.5471004e-14      3.0652719e-10      6.8424834e-13      1.5485867e-12      1.1281028e-05      1.0313072e-09      3.4948945e-07      1.8840738e-16      3.9256333e-16      2.4746578e-07      2.0114542e-04      4.4983065e-25    1.1154087e-04    7.5103597e-07    6.1818818e-01    1.8037133e+01                0                0
    4.5747755e-02    2.0000000e-03   -1.0422075e-01    9.1521632e-02    2.6651860e-03   -4.5212285e+00    6.3276394e+02    4.8543021e+05      6.7860004e-06      1.8088563e-01      7.6022202e-01      3.9950784e-02      1.8657914e-02      4.9654992e-05      1.3508341e-07      9.2602484e-07      2.6876344e-07      5.6943775e-07      3.4176932e-06      3.0153502e-07      9.1505420e-11      1.3027461e-15      3.8878193e-10      1.2908117e-12      5.0672075e-12      5.0027708e-19      6.4897933e-07      3.9258667e-08      3.1195989e-08      3.7814775e-14      1.7979487e-14      1.3189913e-13      5.2155462e-10      3.9528021e-13      1.2551144e-12      2.5585507e-08      0.0000000e+00      3.6395482e-06      2.3276587e-14      1.5708158e-10      4.6964334e-13      1.8013717e-12      9.7092405e-06      7.6209992e-10      2.8816952e-07      2.8535770e-16      6.6418587e-16      2.1114054e-07      2.0700002e-04      8.8332092e-25    1.1628774e-04    7.1351731e-07    6.4166518e-01    1.9702772e+01                0                0
    4.1747755e-02    2.0000000e-03   -1.0422075e-01    1.2440442e-01   -1.7756116e-02   -4.2098366e+00    6.8263492e+02    4.8543080e+05      6.1219014e-06      1.7097900e-01      7.5821722e-01      4.8033281e-02      2.2441301e-02      5.3902504e-05      1.3930018e-07      9.5847722e-07      2.8026416e-07      6.0080767e-07      3.6339933e-06      4.6010173e-07      5.0830077e-10      7.7347024e-15      1.1302678e-09      1.0472526e-11      2.4453127e-11      5.5372395e-18      6.6914460e-07      5.2307576e-08      1.4696511e-08      1.8194897e-13      1.7050897e-13      1.4041726e-12      1.1736558e-09      1.9159581e-12      3.4984440e-12      1.7556761e-08      0.0000000e+00      3.5985504e-06      4.7775809e-14      1.0798190e-10      1.4273971e-12      5.2647593e-12      1.0959334e-05      6.4235306e-10      2.9240170e-07      1.5334816e-15      9.5581960e-15      2.3348871e-07      2.4726221e-04      1.3428268e-23    1.4016256e-04    8.2061218e-07    7.5781985e-01    2.3079550e+01                0                0
    4.5747755e-02    6.0000000e-03   -1.0822075e-01   -1.8772976e-01    1.7659608e-02   -5.0490773e+00    5.4503216e+02    4.8543628e+05      7.3653517e-06      1.9552058e-01      7.6305217e-01      2.8069835e-02      1.3125108e-02      5.1011002e-05      1.4775286e-07      1.0097000e-06      2.9117886e-07      6.1417284e-07      3.5442570e-06      2.7513702e-07      1.0974731e-10      1.2163579e-15      3.6701083e-10      1.5263805e-12      4.0730517e-12      9.8973150e-19      7.1895346e-07      4.2806144e-08      3.4667341e-08      4.1857630e-14      2.8057240e-14      2.0334639e-13      6.0223301e-10      4.5554608e-13      2.1481949e-12      3.0480760e-08      0.0000000e+00      4.1792828e-06      3.7759785e-14      3.3631373e-10      8.8320486e-13      1.8849732e-12      9.5087191e-06      7.9212596e-10      3.2190922e-07      3.2942285e-16      6.0744840e-15      2.1242619e-07      1.5299844e-04      3.6749996e-24    8.3006837e-05    6.5278304e-07    4.4928961e-01    1.3938085e+01                0                0
    4.1747755e-02    6.0000000e-03   -1.0822075e-01   -9.4024868e-02   -9.4070256e-02   -4.7867221e+00    5.9505783e+02    4.8543694e+05      9.1393867e-06      1.8560168e-01      7.6106151e-01      3.6142869e-02      1.6904420e-02      6.1850989e-05      1.7339751e-07      1.1866338e-06      3.4323005e-07      7.2465760e-07      4.2722527e-06      3.6267232e-07      1.3011710e-10      1.7044177e-15      4.9857962e-10      1.8058303e-12      5.2955474e-12      9.6088846e-19      8.3689055e-07      5.1189644e-08      4.0223917e-08      5.0286280e-14      3.1661788e-14      2.3948559e-13      7.4776636e-10      5.3146620e-13      1.9416088e-12      3.4557556e-08      0.0000000e+00      4.7826401e-06      3.7507901e-14      3.5011755e-10      9.5318492e-13      2.1493349e-12      1.1823714e-05      1.0206445e-09      3.7350967e-07      3.9116210e-16      2.7931085e-15      2.6037927e-07      1.9325931e-04      2.4198767e-24    1.0710011e-04    8.1567471e-07    5.5203021e-01    1.7202217e+01                0                0
    4.5747755e-02    2.0000000e-03   -1.0822075e-01    4.7072150e-02    2.7601096e-02   -4.7315547e+00    6.1246787e+02    4.8543569e+05      7.5938718e-06      1.8412948e-01      7.6086010e-01      3.7305164e-02      1.7430184e-02      5.1227942e-05      1.4192192e-07      9.7181116e-07      2.8142831e-07      5.9477326e-07      3.5394815e-06      2.9091176e-07      5.0131927e-11      6.8056570e-16      3.1729467e-10      5.6956874e-13      2.3822689e-12      2.1339359e-19      6.8321482e-07      3.9859325e-08      3.4969460e-08      2.2729262e-14      8.5805649e-15      5.9480184e-14      4.7849648e-10      2.5020951e-13      1.0224193e-12      2.8364641e-08      0.0000000e+00      3.8778109e-06      2.0888492e-14      2.4220667e-10      5.4653337e-13      1.4058441e-12      9.8810621e-06      8.9078750e-10      3.0443137e-07      1.6767766e-16      3.3502816e-16      2.1650588e-07      1.9536116e-04      3.5343248e-25    1.0973441e-04    7.4811696e-07    5.6213409e-01    1.8510103e+01                0                0
    4.1747755e-02    2.0000000e-03   -1.0822075e-01    9.0318190e-02   -1.9030995e-02   -4.4244564e+00    6.7432391e+02    4.8543655e+05      6.6427966e-06      1.7181057e-01      7.5835028e-01      4.7363801e-02      2.2143138e-02      5.6848107e-05      1.4843181e-07      1.0205431e-06      2.9795263e-07      6.3712507e-07      3.8476384e-06      4.5997343e-07      4.8363597e-10      6.2506904e-15      1.0360075e-09      7.7696279e-12      2.0885697e-11      3.9222909e-18      7.1276594e-07      5.3409947e-08      1.9398430e-08      1.5307689e-13      1.2486036e-13      1.0133804e-12      1.1327157e-09      1.6021633e-12      3.1782719e-12      2.1339135e-08      0.0000000e+00      3.8679350e-06      4.5672725e-14      1.2575925e-10      1.1538622e-12      4.7902249e-12      1.1470474e-05      6.7060243e-10      3.1266162e-07      1.2348458e-15      5.7520914e-15      2.4534749e-07      2.4560828e-04      7.1236303e-24    1.3894709e-04    9.0525386e-07    6.8229554e-01    2.2303279e+01                0                0
    3.7747755e-02    6.0000000e-03   -1.0422075e-01   -5.9160334e-02   -1.6976816e-01   -4.2289936e+00    6.5088983e+02    4.8543234e+05      7.8128296e-06      1.7444119e-01      7.5880539e-01      4.5257045e-02      2.1162471e-02      6.2369800e-05      1.6644579e-07      1.1425928e-06      3.3251669e-07      7.0731705e-07      4.2604950e-06      4.3693077e-07      3.0442256e-10      3.9350570e-15      7.6503683e-10      3.9144813e-12      1.2842354e-11      1.7585908e-18      7.9921795e-07      5.3862481e-08      3.0863172e-08      1.0041443e-13      6.3280084e-14      4.8775028e-13      9.8420233e-10      1.0319053e-12      2.5743448e-12      2.8668237e-08      0.0000000e+00      4.4168229e-06      4.2081361e-14      1.7577981e-10      7.8108394e-13      3.7133431e-12      1.2378153e-05      8.1489677e-10      3.5305552e-07      7.6601685e-16      2.6432165e-15      2.6706461e-07      2.3834475e-04      2.9097350e-24    1.3197724e-04    8.5798880e-07    7.2396038e-01    2.0304796e+01                0                0
    3.3747755e-02    6.0000000e-03   -1.0422075e-01   -1.6845588e-01   -2.2410349e-01   -3.9261562e+00    7.0264726e+02    4.8543316e+05      6.0441453e-06      1.6347973e-01      7.5657295e-01      5.4214330e-02      2.5363367e-02      5.7034129e-05      1.4425191e-07      9.9428953e-07      2.9183446e-07      6.3006599e-07      3.7989179e-06      5.6115913e-07      1.1348147e-09      1.4316418e-14      1.5499370e-09      2.4118504e-11      3.5933755e-11      1.2537448e-17      6.9213700e-07      5.9469337e-08      9.2103477e-09      3.1426978e-13      4.1584534e-13      3.4286113e-12      1.4754642e-09      3.1704399e-12      4.6275494e-12      1.2868155e-08      0.0000000e+00      3.6553416e-06      5.7525019e-14      8.7265953e-11      3.0883817e-12      7.1368540e-12      1.1787650e-05      5.7811522e-10      3.0073952e-07      2.6924857e-15      5.0161324e-14      2.4909118e-07      2.8334774e-04      3.1841019e-23    1.5542371e-04    9.2694183e-07    8.5580351e-01    2.2919429e+01                0                0
    3.7747755e-02    2.0000000e-03   -1.0422075e-01    8.1212526e-02   -1.0695124e-01   -3.9474904e+00    7.2393861e+02    4.8543125e+05      5.1786010e-06      1.6179101e-01      7.5630502e-01      5.5561422e-02      2.5976231e-02      5.2901057e-05      1.3066836e-07      9.0248655e-07      2.6603542e-07      5.7962754e-07      3.4779291e-06      5.9103081e-07      1.4051657e-09      2.0783805e-14      1.6337307e-09      4.2912068e-11      3.9341785e-11      2.1293681e-17      6.2504909e-07      5.8500718e-08      4.2954552e-09      4.2492935e-13      7.5367408e-13      6.1697153e-12      1.4780154e-09      4.1324861e-12      5.0322923e-12      7.4058048e-09      0.0000000e+00      3.2366713e-06      5.8250641e-14      6.0505304e-11      5.2332342e-12      7.8506823e-12      1.1126861e-05      5.1456790e-10      2.7028102e-07      3.8518455e-15      1.2926657e-13      2.3311087e-07      2.8672436e-04      7.6402835e-23    1.6079295e-04    9.1099224e-07    8.6550822e-01    2.5299830e+01                0                0
    3.3747755e-02    2.0000000e-03   -1.0422075e-01   -3.1972597e-02   -1.6653621e-01   -3.6911173e+00    7.6443740e+02    4.8543161e+05      3.7287635e-06      1.5262994e-01      7.5441232e-01      6.3059439e-02      2.9502440e-02      4.6838978e-05      1.0999370e-07      7.6331563e-07      2.2738853e-07      5.1031679e-07      2.9691847e-06      6.8406298e-07      2.4821291e-09      3.4926051e-14      1.2569723e-09      1.3254466e-10      3.5248850e-11      3.9374309e-17      5.1901944e-07      5.5295464e-08      7.8627392e-10      6.4412138e-13      2.0125632e-12      1.5564399e-11      1.1490052e-09      5.1446521e-12      4.2170254e-12      1.9001631e-09      0.0000000e+00      2.5697937e-06      4.6930668e-14      2.5541151e-11      1.2625112e-11      7.2625403e-12      1.0222106e-05      3.8357246e-10      2.2368194e-07      6.4082799e-15      1.0630731e-12      2.1045534e-07      3.2622351e-04      2.0988431e-22    1.8000537e-04    9.5420782e-07    9.8469099e-01    2.7432907e+01                0                0
    3.7747755e-02    6.0000000e-03   -1.0822075e-01   -7.1076082e-02   -1.5456294e-01   -4.4018370e+00    6.4466100e+02    4.8543738e+05      8.4738689e-06      1.7492771e-01      7.5885355e-01      4.4880005e-02      2.1001045e-02      6.5189854e-05      1.7551782e-07      1.2040836e-06      3.4996771e-07      7.4303970e-07      4.4693617e-06      4.2690175e-07      1.7432369e-10      2.6193726e-15      6.4928270e-10      2.7762920e-12      9.8762143e-12      1.1661098e-18      8.4291347e-07      5.3983085e-08      3.6440204e-08      7.3423440e-14      4.0646671e-14      3.0948167e-13      8.3781536e-10      7.5665622e-13      2.0960161e-12      3.1595709e-08      0.0000000e+00      4.6905849e-06      3.7144342e-14      1.9341003e-10      6.9619048e-13      3.0686769e-12      1.2849187e-05      9.4887881e-10      3.7324927e-07      5.7206878e-16      1.8504358e-15      2.7823097e-07      2.3750753e-04      1.8556386e-24    1.3079872e-04    9.7787824e-07    6.5687912e-01    1.9563147e+01                0                0
    3.3747755e-02    6.0000000e-03   -1.0822075e-01   -1.9142209e-01   -2.2533454e-01   -4.0966608e+00    6.9832025e+02    4.8543798e+05      6.3076508e-06      1.6338660e-01      7.5648938e-01      5.4320030e-02      2.5431041e-02      5.8484774e-05      1.4869077e-07      1.0244288e-06      3.0038343e-07      6.4727637e-07      3.9092435e-06      5.5360949e-07      8.2972799e-10      1.2233827e-14      1.4982936e-09      2.0400206e-11      3.4063171e-11      1.0716563e-17      7.1382821e-07      5.9871424e-08      1.0843460e-08      2.7555999e-13      3.3409597e-13      2.7608248e-12      1.4056888e-09      2.8202373e-12      4.3801733e-12      1.4474741e-08      0.0000000e+00      3.7860450e-06      5.6167116e-14      9.4312271e-11      2.5378379e-12      6.7371235e-12      1.2038891e-05      6.4175410e-10      3.1047351e-07      2.3970596e-15      3.6537509e-14      2.5489936e-07      2.8437853e-04      3.0041912e-23    1.5467133e-04    1.0639965e-06    7.8072818e-01    2.1604826e+01                0                0
    3.7747755e-02    2.0000000e-03   -1.0822075e-01    5.3834555e-02   -1.1122625e-01   -4.0984970e+00    7.2375126e+02    4.8543636e+05      5.3115668e-06      1.6081981e-01      7.5603615e-01      5.6386637e-02      2.6383175e-02      5.4178131e-05      1.3387362e-07      9.2459260e-07      2.7253260e-07      5.9369099e-07      3.5626046e-06      6.0419346e-07      1.4305874e-09      2.1189018e-14      1.6728859e-09      4.3513711e-11      4.0288177e-11      2.1659774e-17      6.4041573e-07      5.9862905e-08      4.4607143e-09      4.3338037e-13      7.6441191e-13      6.2589550e-12      1.5130643e-09      4.2164707e-12      5.1498838e-12      7.6499331e-09      0.0000000e+00      3.3173115e-06      5.9671727e-14      6.2309074e-11      5.3115173e-12      8.0323446e-12      1.1392311e-05      5.2773239e-10      2.7694528e-07      3.9265299e-15      1.3005079e-13      2.3870434e-07      2.9269949e-04      7.7520840e-23    1.6278636e-04    1.0341584e-06    7.8755540e-01    2.4389943e+01                0                0
    3.3747755e-02    2.0000000e-03   -1.0822075e-01   -6.7631733e-02   -1.7454833e-01   -3.8350240e+00    7.6520467e+02    4.8543665e+05      3.6197333e-06      1.5129833e-01      7.5405671e-01      6.4187398e-02      3.0055408e-02      4.6621592e-05      1.0879505e-07      7.5546205e-07      2.2534782e-07      5.0804854e-07      2.9412157e-06      7.0120131e-07      2.4827029e-09      3.6222900e-14      1.1701691e-09      1.4924318e-10      3.2426913e-11      4.0267001e-17      5.1240836e-07      5.5053182e-08      6.2010873e-10      6.6272006e-13      2.1401084e-12      1.6403984e-11      1.0670457e-09      5.0194823e-12      3.9414759e-12      1.5321193e-09      0.0000000e+00      2.5209412e-06      4.5127192e-14      2.3063233e-11      1.3238023e-11      7.0206546e-12      1.0219575e-05      3.7176262e-10      2.2076068e-07      6.6793004e-15      1.2573225e-12      2.0996816e-07      3.3292947e-04      2.3235279e-22    1.8172314e-04    1.0827413e-06    9.0225960e-01    2.5941841e+01                0                0
    3.9374309e-02    1.6154686e-02   -1.2422075e-01   -3.7222947e-01   -2.3733920e-02   -5.7400290e+00    5.0899166e+02    4.8545938e+05      1.5884823e-05      1.9771800e-01      7.6324401e-01      2.6334601e-02      1.2386535e-02      1.0764349e-04      3.3037201e-07      2.2533375e-06      6.4765680e-07      1.3731671e-06      7.5464308e-06      4.8995601e-07      1.9166036e-10      2.0711327e-15      5.9497458e-10      3.4780525e-12      6.4520188e-12      2.3012171e-18      1.6393248e-06      8.8325305e-08      7.0674270e-08      7.5741498e-14      6.1886713e-14      4.5614538e-13      1.0469139e-09      8.0640009e-13      4.4624955e-12      6.4452080e-08      0.0000000e+00      9.7137389e-06      8.4742626e-14      9.5775907e-10      2.0020748e-12      3.1521942e-12      1.9267805e-05      1.6426897e-09      7.3322330e-07      6.3791110e-16      2.6069562e-14      4.4170150e-07      1.4866081e-04      9.8274201e-24    7.2518318e-05    1.1963435e-06    2.2370509e-01    9.7810609e+00                0                0
    3.9374309e-02    1.6154686e-02   -1.1222075e-01   -2.2144113e-01   -2.8447762e-02   -5.0865526e+00    5.2150216e+02    4.8544273e+05      1.3403176e-05      1.9682003e-01      7.6316593e-01      2.7040299e-02      1.2680339e-02      9.2385721e-05      2.7958440e-07      1.9083282e-06      5.4920578e-07      1.1647655e-06      6.4578875e-06      4.4660208e-07      1.8449069e-10      2.1338172e-15      5.7562665e-10      3.2697009e-12      6.9042285e-12      1.9142899e-18      1.3841374e-06      7.6560932e-08      5.9104562e-08      7.2083986e-14      5.8517195e-14      4.3580391e-13      9.7240386e-10      7.7525779e-13      3.8983687e-12      5.4130827e-08      0.0000000e+00      8.1551038e-06      7.2032791e-14      7.9707649e-10      1.7656212e-12      3.0596456e-12      1.6702164e-05      1.4095146e-09      6.1829461e-07      5.8727523e-16      1.8669805e-14      3.8040882e-07      1.4936943e-04      6.6549607e-24    7.6909905e-05    8.9350025e-07    3.5129960e-01    1.0273312e+01                0                0
    3.9374309e-02    1.6154686e-02   -1.1622075e-01   -2.0886872e-01   -7.5442961e-03   -5.3016887e+00    5.1786739e+02    4.8544745e+05      1.4394063e-05      1.9706606e-01      7.6318749e-01      2.6847215e-02      1.2597162e-02      9.8314250e-05      2.9890521e-07      2.0396585e-06      5.8673010e-07      1.2441615e-06      6.8794568e-06      4.6479420e-07      1.7226244e-10      1.9600871e-15      5.6442324e-10      3.0605953e-12      6.3002624e-12      1.6263882e-18      1.4804676e-06      8.0950745e-08      6.3895301e-08      6.7636117e-14      5.3530087e-14      3.9387874e-13      9.9492801e-10      7.1947972e-13      3.9684732e-12      5.8282325e-08      0.0000000e+00      8.7398734e-06      7.5850956e-14      8.5730016e-10      1.8439832e-12      2.9612691e-12      1.7719651e-05      1.5056571e-09      6.6172660e-07      5.4513644e-16      1.9274590e-14      4.0441824e-07      1.4863663e-04      5.7558620e-24    7.5704009e-05    1.0027274e-06    3.0689846e-01    9.8777346e+00                0                0
    3.9374309e-02    1.6154686e-02   -1.2022075e-01   -2.4572124e-01    3.4147216e-03   -5.5183417e+00    5.1342263e+02    4.8545374e+05      1.5218802e-05      1.9740297e-01      7.6321960e-01      2.6582553e-02      1.2485381e-02      1.0319739e-04      3.1521609e-07      2.1504134e-06      6.1830722e-07      1.3109063e-06      7.2286906e-06      4.7631425e-07      1.6574484e-10      1.8272566e-15      5.5594293e-10      2.9484854e-12      5.8891894e-12      1.6444463e-18      1.5623071e-06      8.4477411e-08      6.7974169e-08      6.6116084e-14      5.1106442e-14      3.7266365e-13      1.0063128e-09      7.0280396e-13      4.1001612e-12      6.1754424e-08      0.0000000e+00      9.2413629e-06      7.9189731e-14      9.1043818e-10      1.8957974e-12      2.9411144e-12      1.8536046e-05      1.5864483e-09      6.9865448e-07      5.3837634e-16      2.0990127e-14      4.2397669e-07      1.4830321e-04      6.4785392e-24    7.4091572e-05    1.1063100e-06    2.6356750e-01    9.6654116e+00                0                0
    3.9374309e-02    1.6154686e-02   -9.6220750e-02   -3.3424228e-01   -9.7442361e-02   -4.2921298e+00    5.6459457e+02    4.8542400e+05      9.7511143e-06      1.8967957e-01      7.6177620e-01      3.2880357e-02      1.5380602e-02      6.8323654e-05      1.9737926e-07      1.3492404e-06      3.8941703e-07      8.2305119e-07      4.7399015e-06      3.7629911e-07      1.7022247e-10      2.0617238e-15      5.2771439e-10      2.7402497e-12      6.5186321e-12      1.5814700e-18      9.6185524e-07      5.7193765e-08      4.4102843e-08      6.3771286e-14      4.7000454e-14      3.4934949e-13      8.0589748e-10      6.6819697e-13      2.6910031e-12      3.9195107e-08      0.0000000e+00      5.5706582e-06      4.8831952e-14      4.5437878e-10      1.1934945e-12      2.6174502e-12      1.2780262e-05      1.0567463e-09      4.2974066e-07      5.1781060e-16      1.4604362e-14      2.8506660e-07      1.7715286e-04      6.4473354e-24    9.2516907e-05    6.1428734e-07    5.6014253e-01    1.3362635e+01                0                0
    3.9374309e-02    1.6154686e-02   -1.0022075e-01   -3.0644139e-01   -8.1940789e-02   -4.4931507e+00    5.4735719e+02    4.8542864e+05      1.0416063e-05      1.9273450e-01      7.6238758e-01      3.0380947e-02      1.4218220e-02      7.2877459e-05      2.1419826e-07      1.4634873e-06      4.2196985e-07      8.9309380e-07      5.0688157e-06      3.8726382e-07      1.9494880e-10      2.2885504e-15      5.5527766e-10      3.2825470e-12      7.1652566e-12      2.0222348e-18      1.0505902e-06      6.1344811e-08      4.6274156e-08      7.2129183e-14      5.7792542e-14      4.3108143e-13      8.5597356e-10      7.5929416e-13      3.1699200e-12      4.1938012e-08      0.0000000e+00      6.1245698e-06      5.6295489e-14      5.4043331e-10      1.3796257e-12      2.8624786e-12      1.3460385e-05      1.0970976e-09      4.6926418e-07      5.9387887e-16      1.8614247e-14      3.0253120e-07      1.6545005e-04      8.1021424e-24    8.6141489e-05    6.5778223e-07    4.9956790e-01    1.2284301e+01                0                0
    3.9374309e-02    1.6154686e-02   -1.0422075e-01   -2.7887097e-01   -6.4504692e-02   -4.6874221e+00    5.3502243e+02    4.8543342e+05      1.1293893e-05      1.9484280e-01      7.6280315e-01      2.8655091e-02      1.3419130e-02      7.8775631e-05      2.3461414e-07      1.6023609e-06      4.6166229e-07      9.7817916e-07      5.4913877e-06      4.0372498e-07      2.0186281e-10      2.3407401e-15      5.7187317e-10      3.4693477e-12      7.3622290e-12      2.2441749e-18      1.1562222e-06      6.6134324e-08      4.9756838e-08      7.5967435e-14      6.2857729e-14      4.7041681e-13      9.0125994e-10      8.1059614e-13      3.5316364e-12      4.5500133e-08      0.0000000e+00      6.7723459e-06      6.2351134e-14      6.3224323e-10      1.5335607e-12      3.0291942e-12      1.4409874e-05      1.1827223e-09      5.1632021e-07      6.2838664e-16      1.9552374e-14      3.2579926e-07      1.5724180e-04      8.7005151e-24    8.1631746e-05    7.1977785e-07    4.4619719e-01    1.1461273e+01                0                0
    3.9374309e-02    1.6154686e-02   -1.0822075e-01   -2.5164366e-01   -4.6721090e-02   -4.8869360e+00    5.2646591e+02    4.8543820e+05      1.2374885e-05      1.9621519e-01      7.6306513e-01      2.7531643e-02      1.2902761e-02      8.5650276e-05      2.5762746e-07      1.7589500e-06      5.0646473e-07      1.0738967e-06      5.9806023e-06      4.2554810e-07      1.9750825e-10      2.2920550e-15      5.8497946e-10      3.4103421e-12      7.2838549e-12      2.1860019e-18      1.2736760e-06      7.1582498e-08      5.4103332e-08      7.6312734e-14      6.2393205e-14      4.6641252e-13      9.5083672e-10      8.1762401e-13      3.7981647e-12      4.9706040e-08      0.0000000e+00      7.4863930e-06      6.8821932e-14      7.2193474e-10      1.6713097e-12      3.0914721e-12      1.5555223e-05      1.2929685e-09      5.6875541e-07      6.2722328e-16      1.8819010e-14      3.5328186e-07      1.5183630e-04      8.0367176e-24    7.8584763e-05    7.9674165e-07    3.9711910e-01    1.0794551e+01                0                0
    5.8464696e-02    2.4100133e-02   -9.6220750e-02   -1.3096780e-01   -5.3304102e-02   -5.4127122e+00    4.9713793e+02    4.8542100e+05      8.1606334e-06      1.9946161e-01      7.6313849e-01      2.5273271e-02      1.1870109e-02      5.2020738e-05      1.5960973e-07      1.0867253e-06      3.1140612e-07      6.5500441e-07      3.6459598e-06      2.2275836e-07      4.2721591e-11      3.1335433e-16      2.2377029e-10      2.7947826e-13      1.4377076e-12      1.5733826e-19      7.8148291e-07      4.2300711e-08      3.9527580e-08      1.8031809e-14      5.9583278e-15      3.6965886e-14      4.8747921e-10      2.1293549e-13      1.9366338e-12      3.4572224e-08      0.0000000e+00      4.6634978e-06      3.8583767e-14      4.3986959e-10      9.1777598e-13      1.0507311e-12      9.3049941e-06      7.5205880e-10      3.5269118e-07      1.2494473e-16      3.3785894e-16      2.1336240e-07      1.7482588e-04      2.7891169e-24    6.9410086e-05    6.4241811e-07    4.6718727e-01    9.9299827e+01                0                0
    5.8464696e-02    2.4100133e-02   -1.0022075e-01   -1.1172803e-01   -7.5642320e-02   -5.4997851e+00    4.8021297e+02    4.8542498e+05      6.2174716e-06      2.0287396e-01      7.6390519e-01      2.2458889e-02      1.0543832e-02      4.0283338e-05      1.2423150e-07      8.4587995e-07      2.4240546e-07      5.1070972e-07      2.8253664e-06      1.6991910e-07      3.3804380e-11      2.3950595e-16      1.6713852e-10      2.3825569e-13      1.1636496e-12      1.4852514e-19      6.1029422e-07      3.2646395e-08      2.9999432e-08      1.4223942e-14      4.8457320e-15      3.0311264e-14      3.5973451e-10      1.6655730e-13      1.5282852e-12      2.6379814e-08      0.0000000e+00      3.6436884e-06      2.9841802e-14      3.3139373e-10      6.7510655e-13      8.2573391e-13      7.1809428e-06      5.7003028e-10      2.7508465e-07      9.9195206e-17      2.7812163e-16      1.6504004e-07      1.5493685e-04      2.0510079e-24    6.1172190e-05    5.6201608e-07    4.7682587e-01    1.0238862e+02                0                0
    5.9921436e-02    2.0501929e-02   -9.6220750e-02   -1.3096780e-01   -5.3304102e-02   -5.4127122e+00    4.9713793e+02    4.8542100e+05      8.1606334e-06      1.9946161e-01      7.6313849e-01      2.5273271e-02      1.1870109e-02      5.2020738e-05      1.5960973e-07      1.0867253e-06      3.1140612e-07      6.5500441e-07      3.6459598e-06      2.2275836e-07      4.2721591e-11      3.1335433e-16      2.2377029e-10      2.7947826e-13      1.4377076e-12      1.5733826e-19      7.8148291e-07      4.2300711e-08      3.9527580e-08      1.8031809e-14      5.9583278e-15      3.6965886e-14      4.8747921e-10      2.1293549e-13      1.9366338e-12      3.4572224e-08      0.0000000e+00      4.6634978e-06      3.8583767e-14      4.3986959e-10      9.1777598e-13      1.0507311e-12      9.3049941e-06      7.5205880e-10      3.5269118e-07      1.2494473e-16      3.3785894e-16      2.1336240e-07      1.7482588e-04      2.7891169e-24    6.9410086e-05    6.4241811e-07    4.6718727e-01    9.9299827e+01                0                0
    6.0365475e-02    1.7651990e-02   -9.6220750e-02   -1.6759293e-01    8.8403481e-02   -5.3566801e+00    4.8889051e+02    4.8542090e+05      1.2655216e-05      2.0257949e-01      7.6387355e-01      2.2619082e-02      1.0643637e-02      7.8842313e-05      2.4427109e-07      1.6628637e-06      4.7642199e-07      1.0046209e-06      5.5317656e-06      3.1494363e-07      4.5157576e-11      3.4728538e-16      2.6483805e-10      3.9025800e-13      2.0018015e-12      2.0475287e-19      1.2023583e-06      6.1725899e-08      5.9578719e-08      2.2090657e-14      7.1048550e-15      4.4467221e-14      5.6230488e-10      2.4591089e-13      2.3883957e-12      5.1195892e-08      0.0000000e+00      7.1855086e-06      5.0266352e-14      6.0569739e-10      1.1157047e-12      1.3413091e-12      1.3994149e-05      1.1597260e-09      5.4163200e-07      1.5341519e-16      6.0604471e-16      3.2241682e-07      1.6009325e-04      2.5781021e-24    6.5198736e-05    6.4226781e-07    4.4974185e-01    9.3790088e+01                0                0
    5.9921436e-02    2.0501929e-02   -1.0022075e-01   -1.1172803e-01   -7.5642320e-02   -5.4997851e+00    4.8021297e+02    4.8542498e+05      6.2174716e-06      2.0287396e-01      7.6390519e-01      2.2458889e-02      1.0543832e-02      4.0283338e-05      1.2423150e-07      8.4587995e-07      2.4240546e-07      5.1070972e-07      2.8253664e-06      1.6991910e-07      3.3804380e-11      2.3950595e-16      1.6713852e-10      2.3825569e-13      1.1636496e-12      1.4852514e-19      6.1029422e-07      3.2646395e-08      2.9999432e-08      1.4223942e-14      4.8457320e-15      3.0311264e-14      3.5973451e-10      1.6655730e-13      1.5282852e-12      2.6379814e-08      0.0000000e+00      3.6436884e-06      2.9841802e-14      3.3139373e-10      6.7510655e-13      8.2573391e-13      7.1809428e-06      5.7003028e-10      2.7508465e-07      9.9195206e-17      2.7812163e-16      1.6504004e-07      1.5493685e-04      2.0510079e-24    6.1172190e-05    5.6201608e-07    4.7682587e-01    1.0238862e+02                0                0
    6.0365475e-02    1.7651990e-02   -1.0022075e-01   -1.9499358e-01    3.9410640e-02   -5.4649977e+00    4.7513284e+02    4.8542498e+05      9.8962105e-06      2.0506617e-01      7.6441581e-01      2.0588460e-02      9.6836566e-03      6.3163609e-05      1.9669523e-07      1.3390496e-06      3.8368993e-07      8.1035426e-07      4.4353879e-06      2.4941170e-07      3.6940880e-11      2.7144150e-16      2.0713792e-10      3.2766233e-13      1.6220831e-12      1.9970303e-19      9.7130394e-07      4.9377545e-08      4.6636710e-08      1.8068182e-14      5.9118503e-15      3.7083765e-14      4.3856119e-10      2.0010267e-13      1.9833636e-12      4.0344534e-08      0.0000000e+00      5.8068836e-06      4.1074374e-14      4.8131090e-10      8.6801245e-13      1.0851476e-12      1.1176645e-05      9.1256656e-10      4.3699905e-07      1.2617179e-16      4.2436455e-16      2.5808238e-07      1.4663541e-04      2.3177800e-24    5.9086572e-05    5.6822755e-07    4.5963617e-01    9.6902122e+01                0                0
    5.0593260e-02    2.0478207e-02   -9.6220750e-02   -2.8027970e-01   -7.2354735e-02   -5.0905872e+00    4.8136539e+02    4.8542217e+05      9.5948201e-06      2.0566592e-01      7.6467965e-01      2.0018607e-02      9.4039474e-03      6.2720908e-05      1.9590932e-07      1.3342555e-06      3.8259218e-07      8.0989916e-07      4.4088808e-06      2.5176948e-07      5.8353089e-11      5.1962132e-16      2.2985486e-10      8.1505722e-13      2.1614320e-12      5.2883460e-19      9.7164375e-07      4.9329512e-08      4.4362891e-08      2.4799999e-14      1.3850160e-14      9.5352204e-14      4.6646548e-10      2.6605717e-13      2.1230850e-12      3.8972756e-08      0.0000000e+00      5.8022352e-06      4.2919651e-14      4.9423375e-10      9.1899636e-13      1.2547942e-12      1.1087136e-05      9.1490206e-10      4.3609464e-07      1.9179776e-16      6.1072135e-15      2.5629259e-07      1.3349263e-04      5.0078282e-24    5.5727157e-05    5.1549616e-07    2.2660218e-01    9.5895771e+00                0                0
    5.0593260e-02    2.0478207e-02   -1.0022075e-01   -2.2499325e-01   -9.4523775e-02   -5.2279806e+00    4.6786792e+02    4.8542652e+05      8.0384228e-06      2.0808226e-01      7.6519678e-01      1.8042282e-02      8.4742234e-03      5.2702355e-05      1.6581854e-07      1.1295130e-06      3.2395984e-07      6.8750835e-07      3.7104271e-06      2.0664722e-07      4.3764152e-11      3.6571950e-16      1.7943887e-10      5.8329647e-13      1.6548504e-12      3.9187279e-19      8.2673992e-07      4.1119349e-08      3.6237660e-08      1.9127371e-14      9.8598168e-15      6.7054176e-14      3.7368607e-10      2.0660591e-13      1.8111989e-12      3.1989509e-08      0.0000000e+00      4.9395984e-06      3.6031935e-14      4.2928641e-10      7.5005444e-13      1.0165948e-12      9.2685784e-06      7.5516625e-10      3.7028209e-07      1.4566123e-16      3.9700835e-15      2.1499009e-07      1.2175595e-04      3.0990794e-24    5.0291799e-05    4.6196847e-07    2.0211078e-01    8.6266607e+00                0                0
    5.8464696e-02    2.4100133e-02   -1.0422075e-01   -8.5987481e-02   -9.6377368e-02   -5.5650228e+00    4.5861611e+02    4.8542983e+05      4.5030607e-06      2.0720402e-01      7.6487900e-01      1.8880373e-02      8.8606261e-03      2.9518079e-05      9.1539363e-08      6.2337347e-07      1.7867311e-07      3.7730148e-07      2.0713792e-06      1.2251065e-07      2.5828605e-11      1.7645152e-16      1.1872618e-10      1.9792467e-13      8.9437798e-13      1.4360759e-19      4.5176958e-07      2.3836604e-08      2.1369337e-08      1.0847415e-14      3.9121074e-15      2.4783823e-14      2.5394056e-10      1.2630299e-13      1.1722270e-12      1.8912825e-08      0.0000000e+00      2.6982201e-06      2.2217236e-14      2.3822946e-10      4.7131762e-13      6.2058595e-13      5.2370084e-06      4.0822759e-10      2.0324768e-07      7.6602504e-17      2.5759719e-16      1.2070074e-07      1.2971920e-04      1.8448071e-24    5.1038662e-05    4.6653399e-07    4.8169704e-01    1.0396160e+02                0                0
    5.8464696e-02    2.4100133e-02   -1.0822075e-01   -6.8418101e-02   -1.0994387e-01   -5.6114888e+00    4.3623716e+02    4.8543496e+05      3.1256676e-06      2.1166600e-01      7.6588292e-01      1.5188936e-02      7.1259697e-03      2.0669877e-05      6.4529759e-08      4.3958223e-07      1.2603995e-07      2.6701301e-07      1.4519358e-06      8.4457302e-08      1.9515248e-11      1.2814597e-16      8.1736043e-11      1.6271837e-13      6.6030935e-13      1.4179208e-19      3.2051307e-07      1.6646668e-08      1.4390456e-08      8.1649338e-15      3.2062761e-15      2.0645231e-14      1.7539443e-10      9.5065670e-14      8.9371206e-13      1.2836385e-08      0.0000000e+00      1.9145512e-06      1.6234976e-14      1.6653189e-10      3.1861666e-13      4.5440328e-13      3.6461960e-06      2.7835893e-10      1.4379698e-07      5.8801836e-17      2.5448186e-16      8.4322326e-08      1.0379407e-04      1.8645831e-24    4.0784128e-05    3.7142406e-07    4.8369511e-01    1.0460912e+02                0                0
    5.9921436e-02    2.0501929e-02   -1.0422075e-01   -8.5987481e-02   -9.6377368e-02   -5.5650228e+00    4.5861611e+02    4.8542983e+05      4.5030607e-06      2.0720402e-01      7.6487900e-01      1.8880373e-02      8.8606261e-03      2.9518079e-05      9.1539363e-08      6.2337347e-07      1.7867311e-07      3.7730148e-07      2.0713792e-06      1.2251065e-07      2.5828605e-11      1.7645152e-16      1.1872618e-10      1.9792467e-13      8.9437798e-13      1.4360759e-19      4.5176958e-07      2.3836604e-08      2.1369337e-08      1.0847415e-14      3.9121074e-15      2.4783823e-14      2.5394056e-10      1.2630299e-13      1.1722270e-12      1.8912825e-08      0.0000000e+00      2.6982201e-06      2.2217236e-14      2.3822946e-10      4.7131762e-13      6.2058595e-13      5.2370084e-06      4.0822759e-10      2.0324768e-07      7.6602504e-17      2.5759719e-16      1.2070074e-07      1.2971920e-04      1.8448071e-24    5.1038662e-05    4.6653399e-07    4.8169704e-01    1.0396160e+02                0                0
    6.0365475e-02    1.7651990e-02   -1.0422075e-01   -1.7159423e-01   -1.2210735e-02   -5.5436987e+00    4.5779741e+02    4.8542988e+05      7.4528023e-06      2.0829334e-01      7.6513150e-01      1.7937899e-02      8.4334052e-03      4.8327055e-05      1.5124416e-07      1.0297456e-06      2.9512397e-07      6.2451406e-07      3.3951485e-06      1.8888611e-07      2.9985524e-11      2.1116172e-16      1.5684095e-10      2.7816572e-13      1.2793371e-12      2.0521602e-19      7.4979116e-07      3.7745858e-08      3.4619831e-08      1.4582993e-14      5.0459163e-15      3.1998907e-14      3.3115226e-10      1.6125172e-13      1.6158483e-12      3.0204055e-08      0.0000000e+00      4.4835704e-06      3.2584748e-14      3.6731977e-10      6.4923971e-13      8.5612053e-13      8.5180613e-06      6.8451731e-10      3.3678925e-07      1.0324511e-16      3.4521450e-16      1.9717363e-07      1.2800029e-04      2.4672007e-24    5.1233756e-05    4.8293540e-07    4.6585852e-01    9.8876494e+01                0                0
    5.9921436e-02    2.0501929e-02   -1.0822075e-01   -6.8418101e-02   -1.0994387e-01   -5.6114888e+00    4.3623716e+02    4.8543496e+05      3.1256676e-06      2.1166600e-01      7.6588292e-01      1.5188936e-02      7.1259697e-03      2.0669877e-05      6.4529759e-08      4.3958223e-07      1.2603995e-07      2.6701301e-07      1.4519358e-06      8.4457302e-08      1.9515248e-11      1.2814597e-16      8.1736043e-11      1.6271837e-13      6.6030935e-13      1.4179208e-19      3.2051307e-07      1.6646668e-08      1.4390456e-08      8.1649338e-15      3.2062761e-15      2.0645231e-14      1.7539443e-10      9.5065670e-14      8.9371206e-13      1.2836385e-08      0.0000000e+00      1.9145512e-06      1.6234976e-14      1.6653189e-10      3.1861666e-13      4.5440328e-13      3.6461960e-06      2.7835893e-10      1.4379698e-07      5.8801836e-17      2.5448186e-16      8.4322326e-08      1.0379407e-04      1.8645831e-24    4.0784128e-05    3.7142406e-07    4.8369511e-01    1.0460912e+02                0                0
    6.0365475e-02    1.7651990e-02   -1.0822075e-01   -9.5758660e-02   -6.4198646e-02   -5.6190669e+00    4.3916615e+02    4.8543496e+05      5.4625432e-06      2.1177493e-01      7.6590903e-01      1.5069973e-02      7.0824422e-03      3.5828728e-05      1.1273402e-07      7.6769999e-07      2.2009024e-07      4.6683688e-07      2.5187066e-06      1.3877229e-07      2.4305029e-11      1.6450088e-16      1.1662693e-10      2.3728666e-13      9.8884459e-13      2.1094591e-19      5.6152745e-07      2.7978148e-08      2.4739637e-08      1.1706851e-14      4.3872063e-15      2.8239801e-14      2.4620223e-10      1.2986792e-13      1.3078586e-12      2.1795333e-08      0.0000000e+00      3.3580416e-06      2.5445458e-14      2.7410192e-10      4.7493211e-13      6.6617695e-13      6.2876197e-06      4.9662068e-10      2.5170809e-07      8.4527176e-17      3.1501649e-16      1.4593625e-07      1.0743054e-04      2.6900449e-24    4.2860336e-05    3.9766876e-07    4.6915538e-01    9.9927965e+01                0                0
    5.0593260e-02    2.0478207e-02   -1.0422075e-01   -1.4736635e-01   -1.0755033e-01   -5.3491879e+00    4.5528022e+02    4.8543147e+05      6.8137990e-06      2.1028928e-01      7.6567946e-01      1.6228902e-02      7.6214120e-03      4.4815777e-05      1.4231428e-07      9.6983912e-07      2.7832977e-07      5.9302469e-07      3.1619692e-06      1.7191660e-07      3.4263223e-11      2.5901292e-16      1.4453080e-10      4.1597139e-13      1.2633043e-12      2.9203587e-19      7.1536815e-07      3.4732309e-08      2.9282612e-08      1.5092054e-14      7.1288660e-15      4.7797989e-14      3.1678107e-10      1.6560824e-13      1.6497915e-12      2.6185066e-08      0.0000000e+00      4.2749176e-06      3.2034124e-14      4.0615437e-10      6.4900950e-13      8.5225786e-13      7.8261918e-06      6.2445002e-10      3.1927861e-07      1.1255365e-16      2.4954700e-15      1.8235833e-07      1.1058201e-04      3.1170513e-24    4.5364765e-05    4.1398127e-07    1.8006996e-01    7.6288775e+00                0                0
    5.0593260e-02    2.0478207e-02   -1.0822075e-01   -5.9186182e-02   -9.7290676e-02   -5.4812964e+00    4.4554859e+02    4.8543676e+05      6.2401517e-06      2.1190450e-01      7.6604124e-01      1.4893304e-02      6.9938818e-03      4.1170430e-05      1.3234027e-07      9.0251429e-07      2.5925970e-07      5.5536869e-07      2.9153696e-06      1.5506530e-07      2.9910807e-11      1.9483937e-16      1.2900492e-10      3.0688431e-13      1.0001260e-12      2.2510320e-19      6.7257230e-07      3.1785398e-08      2.4879313e-08      1.2866012e-14      5.4859915e-15      3.6095717e-14      3.0384592e-10      1.4414148e-13      1.6806402e-12      2.2819342e-08      0.0000000e+00      4.0185636e-06      3.2188824e-14      4.4546089e-10      6.4302788e-13      7.8445861e-13      7.1303869e-06      5.5276000e-10      2.9872741e-07      9.3206885e-17      1.5783232e-15      1.6710397e-07      1.0237873e-04      4.8364165e-24    4.1867268e-05    3.8524463e-07    1.6102804e-01    6.7348544e+00                0                0
    5.3747755e-02   -1.8000000e-02   -1.3554214e-01   -9.1992893e-02    1.3467900e-01   -6.1743133e+00    4.0506765e+02    4.8549250e+05      2.3526930e-06      2.2038214e-01      7.6786015e-01      7.9456508e-03      3.7337038e-03      1.5739400e-05      5.1480386e-08      3.5186783e-07      1.0129870e-07      2.1984768e-07      1.1185914e-06      5.8364077e-08      2.2366920e-11      1.0047363e-16      5.9132801e-11      1.5550944e-13      4.4064085e-13      1.8660806e-19      2.6842131e-07      1.2278106e-08      7.7482381e-09      8.0141723e-15      3.5153209e-15      2.3353008e-14      2.0198743e-10      1.0406227e-13      1.3765861e-12      7.3871571e-09      0.0000000e+00      1.6011789e-06      2.0710547e-14      2.1803734e-10      2.9310576e-13      4.2070561e-13      2.6662992e-06      1.8579065e-10      1.1781942e-07      5.8425393e-17      3.1863992e-16      6.3195702e-08      5.3622051e-05      4.4058557e-24    2.0899764e-05    2.1133652e-07    1.0242474e-01    1.0193406e+01                0                0
    4.9754566e-02   -1.7992797e-02   -1.3554214e-01   -1.1093913e-01    1.1039351e-01   -6.1678554e+00    4.2414642e+02    4.8549042e+05      5.2565838e-06      2.1557168e-01      7.6686475e-01      1.1857459e-02      5.5698127e-03      3.4875105e-05      1.1550438e-07      7.8937221e-07      2.2737760e-07      4.9347832e-07      2.5000452e-06      1.2923137e-07      4.2129944e-11      1.7960881e-16      1.2568446e-10      2.3863105e-13      6.5012001e-13      2.0070966e-19      6.0293629e-07      2.7118718e-08      1.6760238e-08      1.3256240e-14      5.1472167e-15      3.3482877e-14      5.5163065e-10      1.9766488e-13      3.3661052e-12      1.6750704e-08      0.0000000e+00      3.5984648e-06      4.6242961e-14      6.9542818e-10      8.4019800e-13      8.5383999e-13      5.9397478e-06      4.2843293e-10      2.6459545e-07      9.1960758e-17      1.5678043e-15      1.4107739e-07      8.1298171e-05      1.1120930e-23    3.2610821e-05    3.2938692e-07    8.8563202e-02    8.1958115e+00                0                0
    5.3991800e-02   -2.1182068e-02   -1.3554214e-01   -8.0397363e-02    6.7909891e-02   -6.2455188e+00    4.0388557e+02    4.8549993e+05      2.0291304e-06      2.2026049e-01      7.6784751e-01      8.0423686e-03      3.7738778e-03      1.3566203e-05      4.4558671e-08      3.0476584e-07      8.7762560e-08      1.9083929e-07      9.6906295e-07      5.1651261e-08      2.2600563e-11      1.0787383e-16      5.7460742e-11      1.7760706e-13      4.6985762e-13      2.3769253e-19      2.3316003e-07      1.0833236e-08      6.5129822e-09      8.1593010e-15      3.9097536e-15      2.6318693e-14      1.7340502e-10      1.0147802e-13      1.2125680e-12      6.2931450e-09      0.0000000e+00      1.3898918e-06      1.8731582e-14      1.8576900e-10      2.5731345e-13      3.9725642e-13      2.3054355e-06      1.5557514e-10      1.0216085e-07      6.1484861e-17      3.2151942e-16      5.4659718e-08      5.4403170e-05      4.5571554e-24    2.1310851e-05    2.0140394e-07    1.0537452e-01    1.0636908e+01                0                0
    5.3747755e-02   -2.0000000e-03   -1.3554214e-01   -3.9213557e-01   -1.5215214e-02   -6.1876663e+00    4.1459450e+02    4.8548937e+05      2.5363987e-06      2.1979608e-01      7.6783333e-01      8.3687613e-03      3.9235889e-03      1.7010748e-05      5.4771785e-08      3.7481588e-07      1.0797170e-07      2.3413416e-07      1.2097172e-06      7.2305498e-08      9.3774160e-11      8.1482869e-16      1.1214339e-10      2.4225610e-12      1.5418502e-12      2.2624574e-18      2.8497447e-07      1.4506108e-08      8.5844055e-09      2.9701755e-14      3.4122786e-14      2.2897377e-13      1.9756152e-10      2.5452760e-13      1.5109281e-12      8.0070480e-09      0.0000000e+00      1.6949242e-06      2.2798157e-14      1.4511429e-10      4.0398293e-13      7.6014191e-13      2.9175173e-06      1.9334058e-10      1.2503469e-07      3.2044999e-16      3.1947343e-14      6.8581273e-08      5.1511524e-05      4.5641748e-23    2.3480823e-05    3.3060183e-07    1.4097150e-01    1.6459209e+01                0                0
    5.3747755e-02   -6.0000000e-03   -1.3554214e-01   -3.4547893e-01    4.3310912e-02   -6.1787477e+00    4.1135257e+02    4.8548887e+05      2.4616807e-06      2.2034877e-01      7.6791270e-01      7.9340823e-03      3.7297406e-03      1.6350776e-05      5.3646171e-08      3.6735046e-07      1.0596765e-07      2.3120967e-07      1.1725300e-06      6.3641765e-08      5.8893436e-11      4.1732494e-16      8.1744359e-11      1.1031603e-12      9.2191994e-13      1.0780680e-18      2.8296135e-07      1.3224176e-08      7.8146707e-09      1.8070740e-14      1.6563328e-14      1.1084928e-13      1.8622118e-10      1.7256856e-13      1.4154482e-12      7.0390907e-09      0.0000000e+00      1.6833124e-06      2.3046576e-14      1.5518835e-10      3.0892642e-13      5.7228829e-13      2.7726060e-06      1.7637529e-10      1.2342050e-07      1.7458528e-16      1.2626121e-14      6.5742099e-08      4.8949494e-05      3.4368247e-23    2.1285603e-05    3.1625672e-07    1.2554253e-01    1.3832425e+01                0                0
    5.7747755e-02   -2.0000000e-03   -1.3554214e-01   -2.3526217e-01    7.4969550e-03   -6.1979173e+00    3.9805151e+02    4.8548909e+05      1.5069254e-06      2.2210443e-01      7.6826073e-01      6.5176963e-03      3.0576152e-03      1.0154376e-05      3.3032211e-08      2.2606593e-07      6.5142538e-08      1.4201174e-07      7.2139000e-07      3.9790891e-08      2.9377074e-11      1.8749305e-16      5.2753603e-11      4.4055106e-13      5.6409356e-13      5.4297958e-19      1.7358161e-07      8.2761253e-09      4.8115836e-09      1.0199702e-14      8.1638088e-15      5.6085909e-14      1.2256374e-10      1.1115876e-13      9.5832759e-13      4.5004013e-09      0.0000000e+00      1.0332659e-06      1.4674455e-14      1.0005186e-10      1.8465717e-13      3.7271159e-13      1.7137353e-06      1.1029564e-10      7.5854083e-08      8.8974758e-17      3.2609359e-15      4.0590184e-08      4.3581370e-05      8.4569659e-24    1.8397592e-05    2.6469113e-07    1.4253787e-01    1.6734294e+01                0                0
    5.7747755e-02   -6.0000000e-03   -1.3554214e-01   -2.3884478e-01    7.2287087e-02   -6.1907248e+00    4.0076103e+02    4.8548878e+05      2.0165908e-06      2.2142891e-01      7.6810179e-01      7.0727756e-03      3.3284586e-03      1.3521675e-05      4.4426392e-08      3.0392226e-07      8.7619476e-08      1.9099208e-07      9.6541668e-07      5.0174276e-08      2.3277894e-11      1.2711843e-16      5.4891779e-11      2.3237258e-13      5.3509104e-13      2.9306021e-19      2.3385506e-07      1.0577180e-08      6.3420063e-09      8.8712468e-15      4.8589543e-15      3.3437657e-14      1.3160853e-10      1.0539355e-13      1.0302053e-12      5.7466057e-09      0.0000000e+00      1.3925868e-06      1.6103230e-14      1.2602683e-10      2.0148175e-13      4.0423400e-13      2.2805676e-06      1.4870434e-10      1.0212469e-07      6.9639158e-17      6.4549694e-16      5.4181913e-08      4.6800682e-05      2.6805043e-24    1.9323418e-05    2.6663839e-07    1.3397818e-01    1.5249764e+01                0                0
    5.7747755e-02   -1.0000000e-02   -1.3554214e-01   -2.0352301e-01    9.4971578e-02   -6.2077016e+00    4.0312597e+02    4.8548962e+05      2.6798216e-06      2.2072617e-01      7.6795871e-01      7.6386267e-03      3.5968651e-03      1.8137938e-05      5.9153549e-08      4.0415783e-07      1.1639653e-07      2.5265984e-07      1.2851491e-06      6.6735385e-08      2.1919262e-11      1.2328797e-16      6.6426094e-11      2.2245834e-13      6.2718076e-13      2.5174823e-19      3.0867816e-07      1.4055477e-08      8.8078279e-09      9.6832148e-15      4.4969154e-15      3.0572900e-14      1.6088614e-10      1.1902543e-13      1.2429971e-12      8.1363124e-09      0.0000000e+00      1.8404049e-06      1.9130092e-14      1.7109422e-10      2.6422822e-13      5.0453452e-13      3.0594026e-06      2.0971288e-10      1.3537361e-07      7.4451823e-17      3.8624294e-16      7.2527824e-08      5.1175583e-05      2.9362287e-24    2.0993895e-05    2.3883145e-07    1.2669820e-01    1.4023864e+01                0                0
    5.7747755e-02   -1.4000000e-02   -1.3554214e-01   -2.3586275e-02    3.4406459e-02   -6.2040112e+00    4.0263540e+02    4.8548993e+05      2.6608633e-06      2.2019700e-01      7.6782998e-01      8.0850033e-03      3.8053304e-03      1.8223129e-05      5.8822079e-08      4.0132374e-07      1.1541147e-07      2.4891565e-07      1.2813982e-06      6.7949367e-08      2.2414242e-11      1.2747064e-16      6.9121140e-11      2.2276944e-13      6.3624743e-13      2.8007311e-19      3.0299254e-07      1.4200939e-08      9.3640735e-09      1.0084521e-14      4.7600912e-15      3.2337666e-14      1.6564021e-10      1.2395412e-13      1.2747204e-12      8.8025004e-09      0.0000000e+00      1.8091073e-06      1.9663289e-14      1.7170665e-10      2.6763929e-13      5.1637668e-13      3.0898741e-06      2.1899490e-10      1.3372010e-07      7.7774610e-17      2.9883480e-16      7.2928077e-08      5.4182138e-05      2.8745481e-24    2.1812502e-05    2.3693787e-07    1.5425914e-01    1.8840324e+01                0                0
    5.3747755e-02   -1.0000000e-02   -1.3554214e-01   -2.0069519e-01    1.0754244e-01   -6.1880945e+00    4.0521565e+02    4.8548961e+05      2.6413515e-06      2.2140806e-01      7.6812167e-01      7.0697003e-03      3.3273374e-03      1.7430103e-05      5.7571187e-08      3.9411517e-07      1.1368824e-07      2.4852144e-07      1.2504125e-06      6.3369638e-08      2.6521647e-11      1.5281568e-16      6.1643728e-11      3.1790935e-13      5.7480517e-13      3.1211200e-19      3.0471627e-07      1.3457497e-08      8.2210260e-09      9.6956048e-15      5.5023735e-15      3.6795317e-14      1.6385688e-10      1.1201535e-13      1.2184870e-12      7.3076654e-09      0.0000000e+00      1.8137508e-06      1.9358087e-14      1.7215698e-10      2.6605002e-13      4.6554938e-13      2.9355854e-06      1.9239560e-10      1.3272894e-07      7.7851030e-17      2.3739179e-15      6.9879509e-08      4.5750143e-05      8.4022969e-24    1.9003186e-05    2.2753882e-07    1.0661735e-01    1.0825646e+01                0                0
    4.9747755e-02   -1.0000000e-02   -1.3554214e-01   -7.1449651e-01    1.1672405e-01   -6.1950542e+00    4.1034726e+02    4.8548937e+05      3.6425749e-06      2.2040902e-01      7.6794107e-01      7.8639406e-03      3.6991995e-03      2.3679252e-05      7.8966995e-08      5.4102591e-07      1.5617397e-07      3.4220428e-07      1.7134664e-06      8.6675174e-08      5.2607895e-11      2.9794459e-16      9.2041179e-11      6.6564819e-13      8.5945227e-13      7.3117010e-19      4.2028452e-07      1.8471121e-08      1.0839588e-08      1.6594514e-14      1.0545064e-14      6.8464496e-14      2.7824534e-10      1.7916717e-13      2.0314496e-12      9.5370955e-09      0.0000000e+00      2.5004034e-06      3.2384306e-14      2.6355131e-10      3.9906585e-13      6.7202185e-13      3.9994178e-06      2.5320707e-10      1.8260694e-07      1.4317216e-16      7.0842757e-15      9.5397507e-08      4.9282567e-05      3.2685706e-23    2.1090313e-05    2.7048569e-07    1.2183317e-01    1.3223922e+01                0                0
    5.3747755e-02   -1.4000000e-02   -1.3554214e-01   -1.4506660e-01    1.2105332e-01   -6.1922597e+00    4.0677674e+02    4.8548855e+05      2.6497463e-06      2.2083345e-01      7.6796567e-01      7.5639611e-03      3.5590057e-03      1.7743282e-05      5.8102304e-08      3.9712967e-07      1.1438924e-07      2.4854665e-07      1.2616163e-06      6.3943710e-08      2.3157683e-11      1.0545157e-16      5.8853819e-11      1.6575731e-13      4.8550614e-13      1.7853407e-19      3.0386016e-07      1.3522210e-08      8.7091352e-09      8.5401063e-15      3.6232329e-15      2.3935429e-14      1.7188892e-10      1.0293915e-13      1.2458208e-12      7.9093371e-09      0.0000000e+00      1.8115660e-06      2.0872443e-14      1.8613223e-10      2.6853707e-13      4.4217140e-13      2.9949628e-06      2.0579995e-10      1.3314113e-07      6.1628091e-17      3.5136635e-16      7.1075339e-08      5.0031950e-05      3.0150461e-24    1.9933131e-05    2.1783745e-07    9.5949704e-02    9.2422445e+00                0                0
    4.9747755e-02   -1.4000000e-02   -1.3554214e-01   -5.1805563e-01    1.9499235e-01   -6.1907932e+00    4.0840955e+02    4.8548840e+05      3.6682135e-06      2.2020639e-01      7.6785071e-01      8.0601982e-03      3.7902253e-03      2.3922856e-05      8.0513887e-08      5.5166867e-07      1.5931915e-07      3.4978627e-07      1.7349282e-06      8.4155346e-08      3.5068504e-11      1.1488666e-16      7.8495747e-11      1.1031151e-13      4.2724357e-13      1.3325783e-19      4.3042778e-07      1.8130588e-08      1.0338420e-08      1.0783579e-14      3.4782032e-15      2.1245784e-14      3.9826952e-10      1.5690737e-13      2.6585801e-12      9.3779507e-09      0.0000000e+00      2.5620407e-06      3.7656922e-14      4.1313383e-10      5.0315463e-13      6.1664534e-13      4.0178864e-06      2.5983217e-10      1.8671327e-07      6.9842503e-17      8.7672366e-18      9.6265652e-08      5.4593416e-05      9.2216166e-24    2.1707278e-05    2.3568603e-07    9.8761978e-02    9.6515410e+00                0                0
    5.3991800e-02    2.1182068e-02   -1.3554214e-01    2.3797262e-02    2.4502767e-02   -6.2394807e+00    4.0875892e+02    4.8550070e+05      2.8025927e-06      2.1905172e-01      7.6759705e-01      9.0243128e-03      4.2347171e-03      1.8690460e-05      6.1664946e-08      4.2160166e-07      1.2141053e-07      2.6377945e-07      1.3377871e-06      7.0715978e-08      2.2196364e-11      1.1105437e-16      7.2186952e-11      1.8236826e-13      5.1830747e-13      2.3850364e-19      3.2223987e-07      1.4822100e-08      8.9122158e-09      8.5913613e-15      3.9322097e-15      2.6328872e-14      1.7793815e-10      1.0150956e-13      1.2024824e-12      8.8465325e-09      0.0000000e+00      1.9219084e-06      2.0958998e-14      2.6172645e-10      3.5141454e-13      4.7271977e-13      3.1825049e-06      2.1906662e-10      1.4130980e-07      6.4474272e-17      3.1461162e-16      7.5510758e-08      6.2760710e-05      6.3495065e-24    2.4805888e-05    2.2901220e-07    1.0137278e-01    1.0036771e+01                0                0
    5.3747755e-02    1.8000000e-02   -1.3554214e-01   -2.3735208e-02   -1.6930330e-01   -6.1646177e+00    4.1154881e+02    4.8549252e+05      3.2191974e-06      2.1870166e-01      7.6750795e-01      9.3160058e-03      4.3745053e-03      2.1414811e-05      7.0580738e-08      4.8241539e-07      1.3890918e-07      3.0156775e-07      1.5302182e-06      7.9892985e-08      1.9738015e-11      9.5854947e-17      7.5236587e-11      1.4901740e-13      4.7955662e-13      1.7423500e-19      3.6827297e-07      1.6781348e-08      1.0376820e-08      7.8667251e-15      3.1815860e-15      2.0837538e-14      1.8346542e-10      9.1635609e-14      1.1860771e-12      1.0289215e-08      0.0000000e+00      2.1973466e-06      2.1745020e-14      3.0150357e-10      3.9658744e-13      4.8321101e-13      3.6423714e-06      2.5545103e-10      1.6162987e-07      5.7297891e-17      2.6242876e-16      8.6423920e-08      6.6148754e-05      6.6278319e-24    2.6120485e-05    2.4092558e-07    9.9227465e-02    9.7198563e+00                0                0
    4.9754566e-02    1.7992797e-02   -1.3554214e-01    7.4965174e-02   -3.2142685e-02   -6.1578629e+00    4.3095759e+02    4.8548962e+05      7.6815463e-06      2.1361588e-01      7.6645666e-01      1.3437261e-02      6.3145952e-03      5.0974112e-05      1.6904977e-07      1.1548881e-06      3.3256930e-07      7.2100219e-07      3.6558972e-06      1.8905357e-07      3.6632117e-11      1.6142856e-16      1.6449261e-10      2.0098067e-13      7.9178954e-13      1.5540393e-19      8.8038676e-07      3.9637936e-08      2.4565623e-08      1.3701377e-14      4.3193896e-15      2.6689789e-14      4.3234339e-10      1.5601592e-13      2.5108206e-12      2.4930799e-08      0.0000000e+00      5.2560716e-06      5.0301263e-14      8.2211874e-10      1.0196428e-12      9.9567895e-13      8.7039319e-06      6.3078675e-10      3.8680882e-07      9.2469472e-17      7.1757947e-16      2.0666261e-07      9.5198971e-05      1.5750472e-23    3.8948552e-05    4.0108856e-07    8.9612314e-02    8.3418722e+00                0                0
    5.3747755e-02    6.0000000e-03   -1.3554214e-01   -3.8948940e-01   -7.3739436e-02   -6.1813402e+00    4.0661018e+02    4.8548948e+05      2.0227502e-06      2.2118663e-01      7.6804750e-01      7.2794720e-03      3.4165483e-03      1.3415204e-05      4.4010548e-08      3.0143932e-07      8.6944339e-08      1.8995188e-07      9.6098033e-07      5.1654342e-08      3.3682667e-11      2.2079633e-16      6.4768796e-11      5.1656918e-13      6.9129414e-13      5.9140175e-19      2.3255969e-07      1.0823050e-08      6.4002462e-09      1.2073863e-14      9.2134917e-15      6.2832330e-14      1.5902538e-10      1.3291798e-13      1.2052478e-12      5.8167224e-09      0.0000000e+00      1.3836750e-06      1.8426324e-14      1.3387459e-10      2.3747764e-13      4.5960719e-13      2.2676919e-06      1.4484437e-10      1.0136812e-07      1.0506087e-16      4.2540847e-15      5.3819033e-08      4.8710663e-05      4.3622064e-24    2.0748296e-05    3.0256853e-07    1.2035237e-01    1.2983566e+01                0                0
    5.3747755e-02    2.0000000e-03   -1.3554214e-01   -3.6927771e-01   -1.1626778e-02   -6.1812569e+00    4.1893882e+02    4.8548874e+05      2.5039192e-06      2.1889278e-01      7.6761338e-01      9.1303949e-03      4.2762111e-03      1.7045569e-05      5.4675898e-08      3.7384839e-07      1.0763287e-07      2.3265783e-07      1.2072011e-06      7.1908879e-08      6.8242694e-11      5.7012682e-16      1.1011472e-10      1.5636432e-12      1.4302343e-12      1.6652071e-18      2.8281299e-07      1.4435868e-08      8.7500722e-09      2.4195523e-14      2.5413781e-14      1.7422502e-13      1.9126778e-10      2.3588809e-13      1.4512790e-12      8.2615399e-09      0.0000000e+00      1.6835170e-06      2.1495339e-14      1.4961277e-10      3.7147841e-13      7.3842144e-13      2.9247353e-06      1.9945341e-10      1.2444743e-07      2.4050164e-16      1.6669589e-14      6.8670466e-08      6.0518577e-05      1.6678215e-23    2.7223521e-05    3.2849643e-07    1.4040160e-01    1.6359502e+01                0                0
    5.7747755e-02    6.0000000e-03   -1.3554214e-01   -2.8489994e-01   -7.8826698e-02   -6.1906531e+00    3.9518090e+02    4.8548949e+05      1.4689044e-06      2.2234077e-01      7.6827243e-01      6.3473356e-03      2.9791234e-03      9.8737018e-06      3.2272619e-08      2.2086014e-07      6.3650592e-08      1.3886528e-07      7.0268812e-07      3.7686352e-08      2.1210949e-11      1.1658732e-16      4.6879650e-11      2.1429426e-13      4.5572069e-13      3.4691491e-19      1.6989866e-07      7.9306424e-09      4.6367589e-09      8.0869818e-15      4.8981490e-15      3.3620315e-14      1.2044921e-10      9.5447102e-14      9.3516027e-13      4.3248416e-09      0.0000000e+00      1.0116821e-06      1.4457380e-14      1.0073105e-10      1.6565748e-13      3.3905956e-13      1.6632073e-06      1.0718847e-10      7.4198136e-08      6.4922928e-17      5.0628503e-16      3.9470759e-08      4.4825450e-05      2.1285290e-24    1.8451848e-05    2.4628305e-07    1.3639392e-01    1.5664066e+01                0                0
    5.7747755e-02    2.0000000e-03   -1.3554214e-01   -2.2865304e-01   -8.6662667e-03   -6.1821638e+00    4.0511951e+02    4.8548840e+05      1.4152731e-06      2.2062697e-01      7.6792453e-01      7.7495649e-03      3.6281883e-03      9.6877516e-06      3.1144109e-08      2.1286937e-07      6.1264108e-08      1.3264098e-07      6.8261947e-07      3.8973438e-08      2.9884788e-11      2.0318387e-16      5.5813947e-11      4.5764391e-13      6.0507519e-13      7.2468797e-19      1.6150462e-07      8.0143753e-09      4.8351423e-09      1.1061047e-14      1.0153478e-14      7.0489528e-14      1.1144648e-10      1.2123126e-13      8.8679330e-13      4.6204125e-09      0.0000000e+00      9.6262891e-07      1.3052182e-14      9.2164920e-11      1.9253094e-13      3.8752675e-13      1.6439701e-06      1.1029626e-10      7.1028624e-08      9.9894427e-17      2.9464038e-15      3.8747836e-08      5.5595595e-05      6.6973076e-24    2.3627255e-05    2.6360019e-07    1.4732296e-01    1.7583999e+01                0                0
    5.7747755e-02    1.4000000e-02   -1.3554214e-01    2.1070433e-03   -2.5036155e-02   -6.2076248e+00    4.0020843e+02    4.8549011e+05      2.0440686e-06      2.2056144e-01      7.6787547e-01      7.8136772e-03      3.6715074e-03      1.4029963e-05      4.5266612e-08      3.0899607e-07      8.8872972e-08      1.9192422e-07      9.8635025e-07      5.3028984e-08      1.7879867e-11      1.0654115e-16      5.7832468e-11      2.0020330e-13      5.4824781e-13      2.6722471e-19      2.3370104e-07      1.1087355e-08      7.0772031e-09      8.2803185e-15      4.0939371e-15      2.7986265e-14      1.2871189e-10      1.0261904e-13      1.0187332e-12      6.7457114e-09      0.0000000e+00      1.3949999e-06      1.5155130e-14      1.2869721e-10      2.0806787e-13      4.2500572e-13      2.3754267e-06      1.6358776e-10      1.0303799e-07      6.5584141e-17      2.8621452e-16      5.6084344e-08      5.5965145e-05      3.0240498e-24    2.2403271e-05    2.0772171e-07    1.5610889e-01    1.9180214e+01                0                0
    5.7747755e-02    1.0000000e-02   -1.3554214e-01   -2.0983352e-01   -1.3078908e-01   -6.2171296e+00    3.9713546e+02    4.8548915e+05      1.9463704e-06      2.2174402e-01      7.6813497e-01      6.8374685e-03      3.2138845e-03      1.3193019e-05      4.3109466e-08      2.9470658e-07      8.4883649e-08      1.8448025e-07      9.3715191e-07      4.9404101e-08      1.9400111e-11      1.0669644e-16      5.4525554e-11      1.9326155e-13      5.1907839e-13      2.5208058e-19      2.2546869e-07      1.0406719e-08      6.2922473e-09      8.2779850e-15      3.9903528e-15      2.7137806e-14      1.3292997e-10      1.0146677e-13      1.0502888e-12      5.8774029e-09      0.0000000e+00      1.3438609e-06      1.6147308e-14      1.2530992e-10      1.9843879e-13      4.0550166e-13      2.2285122e-06      1.4661109e-10      9.8783641e-08      6.4258915e-17      2.5931543e-16      5.2840891e-08      4.8951086e-05      1.9054327e-24    1.9801940e-05    2.0948761e-07    1.2788305e-01    1.4221043e+01                0                0
    5.3747755e-02    1.4000000e-02   -1.3554214e-01   -1.7174361e-01   -1.5169455e-01   -6.1858672e+00    4.0766800e+02    4.8548952e+05      2.4023229e-06      2.2052795e-01      7.6788264e-01      7.8301919e-03      3.6787267e-03      1.5955120e-05      5.2445812e-08      3.5868575e-07      1.0333574e-07      2.2491667e-07      1.1386314e-06      5.8115751e-08      1.5445558e-11      7.9565617e-17      5.3661495e-11      1.3811579e-13      4.2782958e-13      1.5703355e-19      2.7507841e-07      1.2306813e-08      7.7674838e-09      6.5578613e-15      2.7658183e-15      1.8433473e-14      1.2870066e-10      7.8834690e-14      9.2298232e-13      7.2152514e-09      0.0000000e+00      1.6396935e-06      1.5330351e-14      1.7222885e-10      2.4578817e-13      3.7754615e-13      2.6969148e-06      1.8356200e-10      1.2038807e-07      4.8759727e-17      1.9221595e-16      6.4051224e-08      5.5372453e-05      3.4107137e-24    2.1983742e-05    2.0432478e-07    9.2989277e-02    8.8178215e+00                0                0
    4.9747755e-02    1.4000000e-02   -1.3554214e-01   -4.8865825e-01   -1.6451265e-01   -6.1846591e+00    4.1083417e+02    4.8548934e+05      3.9401870e-06      2.1952735e-01      7.6769676e-01      8.6225326e-03      4.0514131e-03      2.5789078e-05      8.6333044e-08      5.9108648e-07      1.7054679e-07      3.7301875e-07      1.8653025e-06      9.2353564e-08      2.0766675e-11      8.9368946e-17      7.8706012e-11      1.3556870e-13      4.5149938e-13      1.1823651e-19      4.5777753e-07      1.9707639e-08      1.1809452e-08      7.8088009e-15      2.7549999e-15      1.7608944e-14      2.2876767e-10      9.8200700e-14      1.4882989e-12      1.1109111e-08      0.0000000e+00      2.7268964e-06      2.4902410e-14      3.7138299e-10      4.7327105e-13      5.4366002e-13      4.3605228e-06      2.9249630e-10      1.9935694e-07      5.3835092e-17      4.3469152e-16      1.0410744e-07      6.1142857e-05      4.6322594e-24    2.4650042e-05    2.4495063e-07    9.3102976e-02    8.8339989e+00                0                0
    5.3747755e-02    1.0000000e-02   -1.3554214e-01   -2.3786701e-01   -1.0799297e-01   -6.1937901e+00    4.0223674e+02    4.8548929e+05      2.0192486e-06      2.2190310e-01      7.6818027e-01      6.6998568e-03      3.1487691e-03      1.3313064e-05      4.4016857e-08      3.0143367e-07      8.6946619e-08      1.9022037e-07      9.5608200e-07      4.8629883e-08      1.7008285e-11      9.2664859e-17      4.8255810e-11      1.7280762e-13      4.3922671e-13      1.9360948e-19      2.3324584e-07      1.0363225e-08      6.2661636e-09      6.9649219e-15      3.3447680e-15      2.2557724e-14      1.2554268e-10      8.5702996e-14      9.4917755e-13      5.6432387e-09      0.0000000e+00      1.3883723e-06      1.4542837e-14      1.3177296e-10      1.9889348e-13      3.6221234e-13      2.2430453e-06      1.4507820e-10      1.0156085e-07      5.3309076e-17      5.3402334e-16      5.3407569e-08      4.7003513e-05      1.8420847e-24    1.9084289e-05    2.0589861e-07    1.0217909e-01    1.0156757e+01                0                0
    4.9747755e-02    1.0000000e-02   -1.3554214e-01   -7.4893628e-01   -1.3688891e-01   -6.1964845e+00    4.0628692e+02    4.8548886e+05      3.0120598e-06      2.2119239e-01      7.6805660e-01      7.2585481e-03      3.4119390e-03      1.9546435e-05      6.5413829e-08      4.4835019e-07      1.2946198e-07      2.8410401e-07      1.4188178e-06      7.0400137e-08      2.4996372e-11      1.4498627e-16      6.6009829e-11      3.0233433e-13      5.7803180e-13      2.9774739e-19      3.4910948e-07      1.5078341e-08      9.0597803e-09      9.5850788e-15      5.3577508e-15      3.5996160e-14      1.9851682e-10      1.1867416e-13      1.4195175e-12      7.9807416e-09      0.0000000e+00      2.0767557e-06      2.0796361e-14      2.2457161e-10      3.1867042e-13      4.9968907e-13      3.3004754e-06      2.1469281e-10      1.5150338e-07      7.5208265e-17      2.0528649e-15      7.8815414e-08      4.9556255e-05      2.7738019e-24    2.0736129e-05    2.4529901e-07    1.1017051e-01    1.1371298e+01                0                0
    4.9737649e-02   -5.9940704e-03   -1.3555047e-01   -7.7706652e-01    9.3912417e-02   -6.2104637e+00    4.3482413e+02    4.8548810e+05      4.2444978e-06      2.1584928e-01      7.6705461e-01      1.1558337e-02      5.4260260e-03      2.8812850e-05      9.1835988e-08      6.2749799e-07      1.8059838e-07      3.8835720e-07      2.0429948e-06      1.2557388e-07      1.3809118e-10      1.1158447e-15      1.9007723e-10      2.9629423e-12      2.2271738e-12      2.5720696e-18      4.7039357e-07      2.4553526e-08      1.5724843e-08      4.1218649e-14      4.4906044e-14      3.0679595e-13      3.8716600e-10      3.8217482e-13      2.6082260e-12      1.4707083e-08      0.0000000e+00      2.7988268e-06      4.2952283e-14      2.8571892e-10      6.9804307e-13      1.1937179e-12      5.0081705e-06      3.4403938e-10      2.0783914e-07      4.0952886e-16      3.6782903e-14      1.1694735e-07      6.6575522e-05      8.3119085e-23    3.1592083e-05    4.2822570e-07    1.4873699e-01    1.7837766e+01                0                0
    4.9737649e-02    5.9940704e-03   -1.3555047e-01   -7.9893679e-01   -9.5691643e-02   -6.2218070e+00    4.2448953e+02    4.8548891e+05      3.9172491e-06      2.1782097e-01      7.6739896e-01      9.9875579e-03      4.6883786e-03      2.6307364e-05      8.4745125e-08      5.7923415e-07      1.6675361e-07      3.5989213e-07      1.8725935e-06      1.0719857e-07      6.7520342e-11      5.5136666e-16      1.4383618e-10      1.2483759e-12      1.8049827e-12      1.2154244e-18      4.3738109e-07      2.1598522e-08      1.4223223e-08      2.5498604e-14      2.1156232e-14      1.4863646e-13      3.0138193e-10      2.8116785e-13      2.0848226e-12      1.3047646e-08      0.0000000e+00      2.6042848e-06      3.0671542e-14      2.5075844e-10      4.8076980e-13      9.6206946e-13      4.5378836e-06      3.2242195e-10      1.9265264e-07      2.2878094e-16      1.0389768e-14      1.0651556e-07      6.2812643e-05      6.9873827e-24    2.8915045e-05    4.0508022e-07    1.3741581e-01    1.5840433e+01                0                0
    4.9702005e-02   -1.9953115e-03   -1.3558409e-01   -7.2388604e-01    8.7884011e-03   -6.2260283e+00    4.6125293e+02    4.8548781e+05      5.0869574e-06      2.1090266e-01      7.6611092e-01      1.5554158e-02      7.2880141e-03      3.5441216e-05      1.0855324e-07      7.4072636e-07      2.1286427e-07      4.5152024e-07      2.4801642e-06      1.7307810e-07      1.6665015e-10      1.6093269e-15      2.9303189e-10      3.8693778e-12      4.1779751e-12      3.2033893e-18      5.3989458e-07      3.1519670e-08      2.1866545e-08      5.7603441e-14      6.0778433e-14      4.2796501e-13      4.4756190e-10      5.6599349e-13      2.6389668e-12      2.0743706e-08      0.0000000e+00      3.2019815e-06      4.0930729e-14      2.6835038e-10      8.3170766e-13      1.7554770e-12      6.3203185e-06      4.8288832e-10      2.4133360e-07      5.6032789e-16      4.2346055e-14      1.4495162e-07      8.9033129e-05      4.0462268e-23    4.4889453e-05    5.0791497e-07    1.6854433e-01    2.1517075e+01                0                0
    4.9702005e-02    1.9953115e-03   -1.3558409e-01   -7.0567220e-01   -4.4296072e-02   -6.2239267e+00    4.6127119e+02    4.8548721e+05      5.3975419e-06      2.1071963e-01      7.6603320e-01      1.5724541e-02      7.3686926e-03      3.7643521e-05      1.1543306e-07      7.8748820e-07      2.2626982e-07      4.7974417e-07      2.6331104e-06      1.8234817e-07      1.3859235e-10      1.3160659e-15      3.0235440e-10      2.7905663e-12      4.2127944e-12      2.6119198e-18      5.7375317e-07      3.3347823e-08      2.3200622e-08      5.2511528e-14      4.8385050e-14      3.4659035e-13      4.6434263e-10      5.5961509e-13      2.7257200e-12      2.2196960e-08      0.0000000e+00      3.4046914e-06      4.2190875e-14      2.8986659e-10      8.0398897e-13      1.8129821e-12      6.7061603e-06      5.2599371e-10      2.5659152e-07      4.8054495e-16      2.1514728e-14      1.5389328e-07      9.5296724e-05      1.5466717e-23    4.7290211e-05    5.1619868e-07    1.6528770e-01    2.0896463e+01                0                0
    6.2699613e-02   -6.0018852e-03   -1.4822075e-01    2.4509953e-01   -1.0375557e-02   -6.1107726e+00    3.8842492e+02    4.8554100e+05      1.3558339e-06      2.2439568e-01      7.6875002e-01      4.6311668e-03      2.1775063e-03      9.2244921e-06      3.0284514e-08      2.0684150e-07      5.9555817e-08      1.2921361e-07      6.5621133e-07      3.3883016e-08      1.3621910e-11      6.9817092e-17      3.4648653e-11      1.2715157e-13      3.1041652e-13      1.7134160e-19      1.5789584e-07      7.1281818e-09      4.3832856e-09      5.5226334e-15      2.7886702e-15      1.8815787e-14      9.4391014e-11      6.6167261e-14      7.2851042e-13      4.0682133e-09      0.0000000e+00      9.4165075e-07      1.1624420e-14      9.5692665e-11      1.4320644e-13      2.6475870e-13      1.5626524e-06      1.0674668e-10      6.9279897e-08      4.2404751e-17      2.7809995e-16      3.7070605e-08      3.1143017e-05      2.0888690e-24    1.2501394e-05    1.4262462e-07    2.8142557e-01    4.6425578e+01                0                0
    6.1408905e-02   -1.4005503e-02   -1.4822075e-01    2.5252002e-01    4.1897832e-02   -6.1053587e+00    3.8851365e+02    4.8554751e+05      1.3669728e-06      2.2435406e-01      7.6874076e-01      4.6655418e-03      2.1936673e-03      9.2995931e-06      3.0525686e-08      2.0848549e-07      6.0027849e-08      1.3022448e-07      6.6149943e-07      3.4164435e-08      1.3684423e-11      7.0197431e-17      3.4898308e-11      1.2778540e-13      3.1266727e-13      1.7197691e-19      1.5912063e-07      7.1866350e-09      4.4267619e-09      5.5525262e-15      2.8005398e-15      1.8894387e-14      9.4970635e-11      6.6519380e-14      7.3237319e-13      4.1087279e-09      0.0000000e+00      9.4897483e-07      1.1689629e-14      9.6376723e-11      1.4424255e-13      2.6644189e-13      1.5755813e-06      1.0772304e-10      6.9824279e-08      4.2626660e-17      2.7889326e-16      3.7374056e-08      3.1371020e-05      2.0985884e-24    1.2592118e-05    1.4353378e-07    2.8289480e-01    4.6789611e+01                0                0
    6.0449310e-02   -1.7836396e-02   -1.4822075e-01    2.5236524e-01    2.2227235e-02   -6.0829679e+00    3.8851049e+02    4.8555635e+05      1.3674195e-06      2.2435265e-01      7.6874045e-01      4.6667058e-03      2.1942145e-03      9.3025863e-06      3.0535400e-08      2.0855174e-07      6.0046886e-08      1.3026537e-07      6.6171216e-07      3.4175711e-08      1.3687841e-11      7.0216643e-17      3.4908691e-11      1.2781802e-13      3.1276196e-13      1.7201027e-19      1.5917025e-07      7.1889736e-09      4.4284483e-09      5.5539187e-15      2.8011829e-15      1.8898673e-14      9.4996530e-11      6.6535458e-14      7.3254871e-13      4.1102867e-09      0.0000000e+00      9.4927132e-07      1.1692675e-14      9.6405446e-11      1.4428642e-13      2.6651390e-13      1.5760986e-06      1.0776132e-10      6.9846268e-08      4.2637050e-17      2.7899972e-16      3.7386218e-08      3.1378782e-05      2.0990261e-24    1.2595311e-05    1.4357102e-07    2.8301745e-01    4.6820043e+01                0                0
    6.2186560e-02    1.0003168e-02   -1.4822075e-01    2.1390361e-01    8.4377814e-02   -6.0390808e+00    3.8890555e+02    4.8555667e+05      1.0996755e-06      2.2420915e-01      7.6870074e-01      4.7945692e-03      2.2498312e-03      7.5168854e-06      2.4574493e-08      1.6785630e-07      4.8321986e-08      1.0482372e-07      5.3287904e-07      2.7936678e-08      1.1979641e-11      6.8447724e-17      3.0583063e-11      1.2891154e-13      2.7732858e-13      2.0999649e-19      1.2803207e-07      5.8627808e-09      3.5577379e-09      5.0686048e-15      3.0541448e-15      2.0771912e-14      8.0199644e-11      6.0987075e-14      6.2854604e-13      3.3466108e-09      0.0000000e+00      7.6358493e-07      9.4762170e-15      7.8804293e-11      1.2308991e-13      2.3180513e-13      1.2709087e-06      8.5722019e-11      5.6199991e-08      4.0680849e-17      4.0820013e-16      3.0131040e-08      3.3930506e-05      2.2951623e-24    1.3759729e-05    1.3914297e-07    2.8147136e-01    4.6436910e+01                0                0
    5.8925545e-02    2.2155603e-02   -1.4822075e-01    1.8648830e-01   -2.5014965e-02   -5.5759866e+00    3.8983109e+02    4.8557856e+05      1.1781150e-06      2.2345598e-01      7.6853232e-01      5.4182750e-03      2.5427390e-03      8.0242730e-06      2.6183390e-08      1.7883479e-07      5.1467939e-08      1.1153265e-07      5.6863565e-07      2.9937221e-08      1.1724706e-11      6.6778070e-17      3.2083636e-11      1.2586672e-13      2.8734236e-13      1.9750276e-19      1.3610816e-07      6.2777357e-09      3.8983209e-09      5.0114910e-15      2.8801105e-15      1.9559240e-14      8.0125270e-11      6.0074264e-14      6.1973129e-13      3.6791951e-09      0.0000000e+00      8.1194826e-07      9.4968957e-15      8.2925074e-11      1.2858600e-13      2.3641094e-13      1.3596253e-06      9.2477886e-11      5.9813541e-08      3.9967359e-17      3.5118571e-16      3.2197867e-08      3.8100992e-05      2.4819425e-24    1.5258954e-05    1.4712024e-07    3.1789839e-01    5.5737116e+01                0                0
    6.0449308e-02    1.7836405e-02   -1.4822075e-01    1.8347784e-01   -3.7868293e-02   -5.9945454e+00    3.9034287e+02    4.8555347e+05      1.1517343e-06      2.2357122e-01      7.6855800e-01      5.3230367e-03      2.4980005e-03      7.8479096e-06      2.5616072e-08      1.7496495e-07      5.0356527e-08      1.0914947e-07      5.5616736e-07      2.9260526e-08      1.1593393e-11      6.6034216e-17      3.1463861e-11      1.2465806e-13      2.8215058e-13      1.9687941e-19      1.3322088e-07      6.1377614e-09      3.7957456e-09      4.9518909e-15      2.8643882e-15      1.9457805e-14      7.8932295e-11      5.9398642e-14      6.1235219e-13      3.5817461e-09      0.0000000e+00      7.9469046e-07      9.3556452e-15      8.1203583e-11      1.2603675e-13      2.3264624e-13      1.3291600e-06      9.0236930e-11      5.8531478e-08      3.9542160e-17      3.5239834e-16      3.1483151e-08      3.7443060e-05      2.4488081e-24    1.5002590e-05    1.4496112e-07    3.0668143e-01    5.2813289e+01                0                0
    5.3747755e-02   -1.8000000e-02   -1.3222075e-01   -1.9077066e-01    1.7223242e-01   -6.0880149e+00    4.0492437e+02    4.8547506e+05      2.3593253e-06      2.2037183e-01      7.6785800e-01      7.9540591e-03      3.7376409e-03      1.5782406e-05      5.1616265e-08      3.5278915e-07      1.0156193e-07      2.2039536e-07      1.1216574e-06      5.8531279e-08      2.2359961e-11      1.0063111e-16      5.9232073e-11      1.5584217e-13      4.4197046e-13      1.8685766e-19      2.6907335e-07      1.2311434e-08      7.7836805e-09      8.0221574e-15      3.5189895e-15      2.3376982e-14      2.0186104e-10      1.0407628e-13      1.3752542e-12      7.4170691e-09      0.0000000e+00      1.6050924e-06      2.0709843e-14      2.1800401e-10      2.9330224e-13      4.2113546e-13      2.6741786e-06      1.8649016e-10      1.1811696e-07      5.8493360e-17      3.2007485e-16      6.3376649e-08      5.3665382e-05      4.3983591e-24    2.0925915e-05    2.1164841e-07    1.0380662e-01    1.0207256e+01                0                0
    4.9754566e-02   -1.7992797e-02   -1.3222075e-01   -9.1398772e-02    1.2208880e-01   -6.0923626e+00    4.2400434e+02    4.8547553e+05      5.2594969e-06      2.1557888e-01      7.6686649e-01      1.1851430e-02      5.5669609e-03      3.4893649e-05      1.1554816e-07      7.8966297e-07      2.2745811e-07      4.9362248e-07      2.5012061e-06      1.2930391e-07      4.2073933e-11      1.8012584e-16      1.2562205e-10      2.4050764e-13      6.5296646e-13      2.0220972e-19      6.0308718e-07      2.7131190e-08      1.6791168e-08      1.3263887e-14      5.1678674e-15      3.3634452e-14      5.4930923e-10      1.9728193e-13      3.3518231e-12      1.6770965e-08      0.0000000e+00      3.5993822e-06      4.6126673e-14      6.9317059e-10      8.3817664e-13      8.5312864e-13      5.9433782e-06      4.2894009e-10      2.6467662e-07      9.2122288e-17      1.5858783e-15      1.4115405e-07      8.1213145e-05      1.1079566e-23    3.2594320e-05    3.2954434e-07    8.9290218e-02    7.6009712e+00                0                0
    5.3991800e-02   -2.1182068e-02   -1.3222075e-01   -1.1516660e-01    3.6072030e-02   -6.2036575e+00    4.0384484e+02    4.8547250e+05      2.0298386e-06      2.2025586e-01      7.6784646e-01      8.0462190e-03      3.7756773e-03      1.3570837e-05      4.4571152e-08      3.0484933e-07      8.7786020e-08      1.9088342e-07      9.6937796e-07      5.1674140e-08      2.2595650e-11      1.0789398e-16      5.7474728e-11      1.7761884e-13      4.7010185e-13      2.3763669e-19      2.3320854e-07      1.0837210e-08      6.5194925e-09      8.1594374e-15      3.9093963e-15      2.6315704e-14      1.7334925e-10      1.0146610e-13      1.2119999e-12      6.2983645e-09      0.0000000e+00      1.3901859e-06      1.8726058e-14      1.8567132e-10      2.5727410e-13      3.9727620e-13      2.3063688e-06      1.5566972e-10      1.0218542e-07      6.1485327e-17      3.2141713e-16      5.4679859e-08      5.4425271e-05      4.5531652e-24    2.1320819e-05    2.0150430e-07    1.0555484e-01    1.0608550e+01                0                0
    5.7747755e-02   -1.0000000e-02   -1.3222075e-01   -2.8441490e-01    1.0453919e-01   -6.1364564e+00    4.0293775e+02    4.8547724e+05      2.6865444e-06      2.2072617e-01      7.6795878e-01      7.6385433e-03      3.5968177e-03      1.8180821e-05      5.9290724e-08      4.0508876e-07      1.1666236e-07      2.5321205e-07      1.2882551e-06      6.6909992e-08      2.1939814e-11      1.2350500e-16      6.6532161e-11      2.2284528e-13      6.2797058e-13      2.5179049e-19      3.0933372e-07      1.4089573e-08      8.8440204e-09      9.6907963e-15      4.5005387e-15      3.0590872e-14      1.6122133e-10      1.1907221e-13      1.2440204e-12      8.1683264e-09      0.0000000e+00      1.8443404e-06      1.9159458e-14      1.7150188e-10      2.6488937e-13      5.0505548e-13      3.0674334e-06      2.1044664e-10      1.3567355e-07      7.4502359e-17      3.9341420e-16      7.2711848e-08      5.1166098e-05      2.9502743e-24    2.0991297e-05    2.3877370e-07    1.2841676e-01    1.3775679e+01                0                0
    5.7747755e-02   -1.4000000e-02   -1.3222075e-01   -1.4788152e-01    1.5460668e-01   -6.1087935e+00    4.0238828e+02    4.8547701e+05      2.6640861e-06      2.2019795e-01      7.6783008e-01      8.0842774e-03      3.8049875e-03      1.8241264e-05      5.8876608e-08      4.0168953e-07      1.1551417e-07      2.4911217e-07      1.2827213e-06      6.8027530e-08      2.2375434e-11      1.2734067e-16      6.9117930e-11      2.2249840e-13      6.3608232e-13      2.7967629e-19      3.0321214e-07      1.4215275e-08      9.3907230e-09      1.0072632e-14      4.7527972e-15      3.2283785e-14      1.6555792e-10      1.2374421e-13      1.2726235e-12      8.8245209e-09      0.0000000e+00      1.8104485e-06      1.9649268e-14      1.7171349e-10      2.6770663e-13      5.1580443e-13      3.0937025e-06      2.1946592e-10      1.3382987e-07      7.7673543e-17      2.9861818e-16      7.3011986e-08      5.4177631e-05      2.8722123e-24    2.1809774e-05    2.3687060e-07    1.5665473e-01    1.8870150e+01                0                0
    5.7747755e-02   -2.0000000e-03   -1.3222075e-01   -3.0362748e-01    3.3002487e-03   -6.1319894e+00    3.9787921e+02    4.8547599e+05      1.5144698e-06      2.2209015e-01      7.6825789e-01      6.5292685e-03      3.0630247e-03      1.0207197e-05      3.3198244e-08      2.2719386e-07      6.5465775e-08      1.4268732e-07      7.2515194e-07      4.0035945e-08      2.9508727e-11      1.8882256e-16      5.3061154e-11      4.4345052e-13      5.6792116e-13      5.4465726e-19      1.7438614e-07      8.3211702e-09      4.8473785e-09      1.0248096e-14      8.2089720e-15      5.6403025e-14      1.2308892e-10      1.1163315e-13      9.6087432e-13      4.5342465e-09      0.0000000e+00      1.0380647e-06      1.4726307e-14      1.0049160e-10      1.8574749e-13      3.7459720e-13      1.7234410e-06      1.1106608e-10      7.6218772e-08      8.9409096e-17      3.2930539e-15      4.0812559e-08      4.3639628e-05      8.4543029e-24    1.8429597e-05    2.6476911e-07    1.4467790e-01    1.6413930e+01                0                0
    5.7747755e-02   -6.0000000e-03   -1.3222075e-01   -3.1838956e-01    7.9250518e-02   -6.1170106e+00    4.0050895e+02    4.8547591e+05      2.0229437e-06      2.2142811e-01      7.6810188e-01      7.0732484e-03      3.3286384e-03      1.3565371e-05      4.4564030e-08      3.0485537e-07      8.7886071e-08      1.9154345e-07      9.6855060e-07      5.0376886e-08      2.3389397e-11      1.2805749e-16      5.5116297e-11      2.3443352e-13      5.3765147e-13      2.9437467e-19      2.3450730e-07      1.0614548e-08      6.3754539e-09      8.9061298e-15      4.8888660e-15      3.3638690e-14      1.3215744e-10      1.0571062e-13      1.0327567e-12      5.7781969e-09      0.0000000e+00      1.3964908e-06      1.6159715e-14      1.2650380e-10      2.0244540e-13      4.0558508e-13      2.2887833e-06      1.4940913e-10      1.0242381e-07      6.9943528e-17      6.6981047e-16      5.4369149e-08      4.6787681e-05      2.7199396e-24    1.9324203e-05    2.6657217e-07    1.3611136e-01    1.5035977e+01                0                0
    5.3747755e-02   -2.0000000e-03   -1.3222075e-01   -3.4624457e-01   -1.6017751e-02   -6.1189794e+00    4.1461761e+02    4.8547532e+05      2.5442917e-06      2.1975095e-01      7.6782425e-01      8.4055216e-03      3.9407521e-03      1.7069804e-05      5.4938873e-08      3.7594920e-07      1.0829585e-07      2.3479127e-07      1.2137762e-06      7.2656147e-08      9.3905241e-11      8.1649016e-16      1.1273716e-10      2.4230222e-12      1.5494038e-12      2.2607380e-18      2.8573042e-07      1.4562070e-08      8.6329746e-09      2.9760497e-14      3.4168660e-14      2.2938342e-13      1.9847288e-10      2.5540052e-13      1.5140635e-12      8.0539194e-09      0.0000000e+00      1.6993825e-06      2.2853832e-14      1.4554068e-10      4.0544341e-13      7.6330550e-13      2.9288309e-06      1.9431609e-10      1.2538680e-07      3.2071791e-16      3.1904198e-14      6.8830977e-08      5.1706573e-05      4.5452716e-23    2.3586569e-05    3.3127799e-07    1.4267291e-01    1.5045682e+01                0                0
    5.3747755e-02   -6.0000000e-03   -1.3222075e-01   -3.2339757e-01    4.3951191e-02   -6.1107964e+00    4.1105129e+02    4.8547546e+05      2.4517296e-06      2.2036476e-01      7.6791547e-01      7.9214260e-03      3.7237824e-03      1.6282716e-05      5.3430012e-08      3.6587263e-07      1.0554215e-07      2.3029447e-07      1.1677274e-06      6.3322609e-08      5.8233625e-11      4.1205270e-16      8.1097770e-11      1.0877910e-12      9.1441809e-13      1.0646474e-18      2.8185172e-07      1.3162390e-08      7.7805936e-09      1.7896398e-14      1.6337357e-14      1.0931955e-13      1.8482672e-10      1.7111596e-13      1.4057698e-12      7.0058252e-09      0.0000000e+00      1.6767077e-06      2.2882386e-14      1.5427238e-10      3.0634037e-13      5.6851760e-13      2.7608435e-06      1.7561747e-10      1.2293053e-07      1.7271123e-16      1.2412361e-14      6.5467229e-08      4.8899829e-05      3.3762974e-23    2.1249880e-05    3.1557826e-07    1.2700670e-01    1.2701021e+01                0                0
    5.3747755e-02   -1.0000000e-02   -1.3222075e-01   -2.1820546e-01    1.0994354e-01   -6.1200188e+00    4.0516670e+02    4.8547622e+05      2.6609166e-06      2.2137132e-01      7.6811417e-01      7.0995401e-03      3.3413602e-03      1.7560416e-05      5.7990005e-08      3.9696959e-07      1.1450772e-07      2.5026589e-07      1.2597225e-06      6.3914791e-08      2.6853158e-11      1.5520002e-16      6.2304142e-11      3.2315393e-13      5.8179558e-13      3.1738106e-19      3.0682003e-07      1.3565791e-08      8.3010267e-09      9.8069968e-15      5.5835122e-15      3.7335391e-14      1.6545940e-10      1.1316173e-13      1.2287268e-12      7.3820547e-09      0.0000000e+00      1.8263122e-06      1.9525854e-14      1.7347541e-10      2.6845806e-13      4.6969804e-13      2.9587117e-06      1.9412137e-10      1.3366793e-07      7.8853810e-17      2.4308808e-15      7.0417764e-08      4.5925784e-05      8.5911256e-24    1.9086416e-05    2.2858183e-07    1.0771277e-01    9.9704246e+00                0                0
    4.9747755e-02   -1.0000000e-02   -1.3222075e-01   -6.5503662e-01    9.3290726e-02   -6.1323851e+00    4.1053140e+02    4.8547432e+05      3.6621111e-06      2.2033252e-01      7.6792604e-01      7.9259891e-03      3.7281786e-03      2.3821797e-05      7.9358715e-08      5.4366897e-07      1.5692433e-07      3.4369140e-07      1.7229644e-06      8.7469683e-08      5.3130794e-11      3.0519701e-16      9.3225154e-11      6.8397976e-13      8.7530003e-13      7.4051168e-19      4.2197406e-07      1.8602852e-08      1.0975737e-08      1.6784503e-14      1.0822677e-14      7.0478319e-14      2.7939761e-10      1.8089222e-13      2.0322288e-12      9.6667269e-09      0.0000000e+00      2.5104997e-06      3.2418361e-14      2.6414814e-10      4.0294137e-13      6.7777521e-13      4.0264312e-06      2.5588057e-10      1.8341626e-07      1.4507214e-16      7.3090243e-15      9.5991373e-08      4.9575561e-05      3.2512632e-23    2.1266552e-05    2.7226777e-07    1.2345723e-01    1.1968489e+01                0                0
    5.3747755e-02   -1.4000000e-02   -1.3222075e-01   -1.6732066e-01    1.2354297e-01   -6.1250532e+00    4.0666967e+02    4.8547601e+05      2.6600194e-06      2.2081203e-01      7.6796102e-01      7.5815402e-03      3.5672730e-03      1.7810501e-05      5.8314940e-08      3.9857376e-07      1.1480201e-07      2.4941052e-07      1.2663859e-06      6.4218559e-08      2.3189119e-11      1.0578964e-16      5.9101022e-11      1.6623459e-13      4.8767424e-13      1.7904440e-19      3.0489069e-07      1.3577145e-08      8.7599436e-09      8.5631893e-15      3.6325721e-15      2.3997874e-14      1.7253079e-10      1.0323708e-13      1.2491121e-12      7.9563504e-09      0.0000000e+00      1.8177514e-06      2.0920019e-14      1.8682115e-10      2.6959492e-13      4.4353642e-13      3.0071496e-06      2.0685766e-10      1.3360957e-07      6.1802519e-17      3.5129465e-16      7.1356166e-08      5.0152239e-05      3.0204442e-24    1.9982427e-05    2.1829657e-07    9.6731734e-02    8.6786239e+00                0                0
    4.9747755e-02   -1.4000000e-02   -1.3222075e-01   -4.7900854e-01    2.0279938e-01   -6.1276781e+00    4.0862130e+02    4.8547367e+05      3.7177566e-06      2.2012576e-01      7.6783489e-01      8.1252618e-03      3.8207853e-03      2.4250983e-05      8.1537661e-08      5.5862233e-07      1.6130779e-07      3.5394999e-07      1.7579758e-06      8.5517651e-08      3.5499493e-11      1.2050317e-16      7.9740544e-11      1.2531034e-13      4.4352038e-13      1.4322829e-19      4.3539011e-07      1.8395309e-08      1.0582017e-08      1.0965887e-14      3.6849482e-15      2.2697213e-14      3.9889730e-10      1.5828314e-13      2.6576928e-12      9.6012415e-09      0.0000000e+00      2.5917672e-06      3.7750756e-14      4.1455680e-10      5.0740458e-13      6.2298584e-13      4.0769539e-06      2.6522990e-10      1.8896645e-07      7.1668053e-17      1.8932308e-16      9.7624148e-08      5.4906079e-05      9.2676234e-24    2.1890352e-05    2.3833599e-07    9.9830372e-02    8.8007953e+00                0                0
    5.3991800e-02    2.1182068e-02   -1.3222075e-01   -1.3314127e-02    5.4862894e-02   -6.1957439e+00    4.0872327e+02    4.8547287e+05      2.8024439e-06      2.1904715e-01      7.6759604e-01      9.0281084e-03      4.2364815e-03      1.8689378e-05      6.1658623e-08      4.2155706e-07      1.2139718e-07      2.6374468e-07      1.3376940e-06      7.0717733e-08      2.2195457e-11      1.1108347e-16      7.2188694e-11      1.8240124e-13      5.1853811e-13      2.3848786e-19      3.2219262e-07      1.4821704e-08      8.9156025e-09      8.5918148e-15      3.9323501e-15      2.6329686e-14      1.7790738e-10      1.0151255e-13      1.2021523e-12      8.8486136e-09      0.0000000e+00      1.9216294e-06      2.0952764e-14      2.6157435e-10      3.5129969e-13      4.7269624e-13      3.1824471e-06      2.1908386e-10      1.4129184e-07      6.4478139e-17      3.1460004e-16      7.5507525e-08      6.2780051e-05      6.3440436e-24    2.4815883e-05    2.2910150e-07    1.0147098e-01    9.9807923e+00                0                0
    5.3747755e-02    1.8000000e-02   -1.3222075e-01   -1.1801036e-01   -2.1281913e-01   -6.0750132e+00    4.1135453e+02    4.8547479e+05      3.2044791e-06      2.1870860e-01      7.6750932e-01      9.3105473e-03      4.3718707e-03      2.1317131e-05      7.0246088e-08      4.8012419e-07      1.3824740e-07      3.0011317e-07      1.5231297e-06      7.9541917e-08      1.9681766e-11      9.5768024e-17      7.4933573e-11      1.4911571e-13      4.7945011e-13      1.7456816e-19      3.6648085e-07      1.6705990e-08      1.0343799e-08      7.8523707e-15      3.1816772e-15      2.0845394e-14      1.8254528e-10      9.1470191e-14      1.1809541e-12      1.0249007e-08      0.0000000e+00      2.1866593e-06      2.1633355e-14      2.9922013e-10      3.9405794e-13      4.8145242e-13      3.6260520e-06      2.5434658e-10      1.6085211e-07      5.7228211e-17      2.6165015e-16      8.6030118e-08      6.6083022e-05      6.5789327e-24    2.6102451e-05    2.4064531e-07    1.0022132e-01    9.5741174e+00                0                0
    4.9754566e-02    1.7992797e-02   -1.3222075e-01    6.6415675e-02   -3.9670999e-02   -6.0845808e+00    4.3082381e+02    4.8547519e+05      7.6683074e-06      2.1362229e-01      7.6645796e-01      1.3432157e-02      6.3121768e-03      5.0885706e-05      1.6874787e-07      1.1528236e-06      3.3197379e-07      7.1970150e-07      3.6494629e-06      1.8872094e-07      3.6574718e-11      1.6128058e-16      1.6418550e-10      2.0101403e-13      7.9122292e-13      1.5549796e-19      8.7879035e-07      3.9567618e-08      2.4532146e-08      1.3683576e-14      4.3177733e-15      2.6685521e-14      4.3156942e-10      1.5583691e-13      2.5065738e-12      2.4890836e-08      0.0000000e+00      5.2465437e-06      5.0198609e-14      8.2021736e-10      1.0174470e-12      9.9402155e-13      8.6888896e-06      6.2974255e-10      3.8611200e-07      9.2366196e-17      7.1860629e-16      2.0630196e-07      9.5152960e-05      1.5701628e-23    3.8929507e-05    4.0082714e-07    9.0381350e-02    7.7142094e+00                0                0
    5.7747755e-02    6.0000000e-03   -1.3222075e-01   -3.6427612e-01   -7.3290221e-02   -6.1189932e+00    3.9495530e+02    4.8547632e+05      1.4749652e-06      2.2233487e-01      7.6827140e-01      6.3520078e-03      2.9812920e-03      9.9161514e-06      3.2405421e-08      2.2176062e-07      6.3908127e-08      1.3940005e-07      7.0568587e-07      3.7871684e-08      2.1243689e-11      1.1700387e-16      4.7056208e-11      2.1496533e-13      4.5763683e-13      3.4689124e-19      1.7053427e-07      7.9654625e-09      4.6672397e-09      8.1052793e-15      4.9076894e-15      3.3684793e-14      1.2084851e-10      9.5671205e-14      9.3704872e-13      4.3534490e-09      0.0000000e+00      1.0154875e-06      1.4486875e-14      1.0113667e-10      1.6639847e-13      3.4023965e-13      1.6709769e-06      1.0783092e-10      7.4488316e-08      6.5060459e-17      5.1275616e-16      3.9648762e-08      4.4846395e-05      2.1314500e-24    1.8466736e-05    2.4618439e-07    1.3842107e-01    1.5485638e+01                0                0
    5.7747755e-02    2.0000000e-03   -1.3222075e-01   -3.1968110e-01   -1.2024733e-02   -6.1074548e+00    4.0489017e+02    4.8547562e+05      1.4243415e-06      2.2061870e-01      7.6792315e-01      7.7560688e-03      3.6312295e-03      9.7500880e-06      3.1339310e-08      2.1419755e-07      6.1645073e-08      1.3344194e-07      6.8705929e-07      3.9260038e-08      2.9995154e-11      2.0441789e-16      5.6150216e-11      4.6025866e-13      6.0928069e-13      7.2498116e-19      1.6246022e-07      8.0671364e-09      4.8778662e-09      1.1105433e-14      1.0181963e-14      7.0687777e-14      1.1217065e-10      1.2169803e-13      8.9026574e-13      4.6599309e-09      0.0000000e+00      9.6831843e-07      1.3113902e-14      9.2711414e-11      1.9367741e-13      3.8958175e-13      1.6553470e-06      1.1118848e-10      7.1459467e-08      1.0026170e-16      2.9759235e-15      3.9008687e-08      5.5597758e-05      6.6928752e-24    2.3639839e-05    2.6369676e-07    1.4968889e-01    1.7342210e+01                0                0
    5.7747755e-02    1.4000000e-02   -1.3222075e-01   -1.0016671e-01   -1.2707118e-01   -6.1209314e+00    3.9998637e+02    4.8547735e+05      2.0464187e-06      2.2055944e-01      7.6787506e-01      7.8153026e-03      3.6722680e-03      1.4043642e-05      4.5307253e-08      3.0926877e-07      8.8949720e-08      1.9207207e-07      9.8733509e-07      5.3086123e-08      1.7859584e-11      1.0645983e-16      5.7819338e-11      1.9996642e-13      5.4799360e-13      2.6684161e-19      2.3386727e-07      1.1097705e-08      7.0965122e-09      8.2718532e-15      4.0890096e-15      2.7948366e-14      1.2866301e-10      1.0246025e-13      1.0172042e-12      6.7613622e-09      0.0000000e+00      1.3960117e-06      1.5147232e-14      1.2871310e-10      2.0813834e-13      4.2456050e-13      2.3782494e-06      1.6391074e-10      1.0312029e-07      6.5504578e-17      2.8658337e-16      5.6146341e-08      5.5970422e-05      3.0214533e-24    2.2406211e-05    2.0777709e-07    1.5838279e-01    1.9236471e+01                0                0
    5.7747755e-02    1.0000000e-02   -1.3222075e-01   -2.9768130e-01   -1.3967369e-01   -6.1481199e+00    3.9695914e+02    4.8547681e+05      1.9506858e-06      2.2173987e-01      7.6813423e-01      6.8407749e-03      3.2154161e-03      1.3220823e-05      4.3195961e-08      2.9529143e-07      8.5050157e-08      1.8482029e-07      9.3913253e-07      4.9519105e-08      1.9374532e-11      1.0667828e-16      5.4565690e-11      1.9318259e-13      5.1926784e-13      2.5173314e-19      2.2586776e-07      1.0428521e-08      6.3182078e-09      8.2717029e-15      3.9876619e-15      2.7116488e-14      1.3294842e-10      1.0136426e-13      1.0491646e-12      5.9005253e-09      0.0000000e+00      1.3462636e-06      1.6136693e-14      1.2551550e-10      1.9882437e-13      4.0553638e-13      2.2337729e-06      1.4711657e-10      9.8969386e-08      6.4204011e-17      2.6158731e-16      5.2960234e-08      4.8964162e-05      1.9105058e-24    1.9809475e-05    2.0950772e-07    1.2963880e-01    1.4011686e+01                0                0
    5.3747755e-02    6.0000000e-03   -1.3222075e-01   -3.6956727e-01   -6.6717882e-02   -6.1139665e+00    4.0631600e+02    4.8547574e+05      2.0083745e-06      2.2119855e-01      7.6804952e-01      7.2701586e-03      3.4121105e-03      1.3320377e-05      4.3699408e-08      2.9931120e-07      8.6331011e-08      1.8862234e-07      9.5416572e-07      5.1286274e-08      3.3424075e-11      2.1839941e-16      6.4246316e-11      5.1077050e-13      6.8341457e-13      5.8607096e-19      2.3093568e-07      1.0747017e-08      6.3519373e-09      1.1972076e-14      9.1215465e-15      6.2174684e-14      1.5794074e-10      1.3178158e-13      1.1974528e-12      5.7737281e-09      0.0000000e+00      1.3740015e-06      1.8325566e-14      1.3289400e-10      2.3578097e-13      4.5603289e-13      2.2514392e-06      1.4363767e-10      1.0065629e-07      1.0408976e-16      4.2021869e-15      5.3434801e-08      4.8678665e-05      4.3390635e-24    2.0721373e-05    3.0175941e-07    1.2155010e-01    1.1976787e+01                0                0
    5.3747755e-02    2.0000000e-03   -1.3222075e-01   -3.3308007e-01   -1.3048017e-02   -6.1114998e+00    4.1889871e+02    4.8547530e+05      2.5084064e-06      2.1886012e-01      7.6760679e-01      9.1570290e-03      4.2886414e-03      1.7079535e-05      5.4764724e-08      3.7444845e-07      1.0780365e-07      2.3299056e-07      1.2094890e-06      7.2136853e-08      6.8345197e-11      5.7144301e-16      1.1049302e-10      1.5643618e-12      1.4350286e-12      1.6640631e-18      2.8318058e-07      1.4469725e-08      8.7843606e-09      2.4232362e-14      2.5439135e-14      1.7444745e-13      1.9186482e-10      2.3637900e-13      1.4526284e-12      8.2943640e-09      0.0000000e+00      1.6856707e-06      2.1523973e-14      1.4980101e-10      3.7234322e-13      7.4028244e-13      2.9315382e-06      2.0008770e-10      1.2462575e-07      2.4070198e-16      1.6657904e-14      6.8816446e-08      6.0658144e-05      1.6649123e-23    2.7299894e-05    3.2898383e-07    1.4206788e-01    1.5002458e+01                0                0
    5.3747755e-02    1.4000000e-02   -1.3222075e-01   -1.8653265e-01   -1.5791711e-01   -6.1142242e+00    4.0754404e+02    4.8547656e+05      2.3992967e-06      2.2051316e-01      7.6787914e-01      7.8426017e-03      3.6845553e-03      1.5938274e-05      5.2368852e-08      3.5814415e-07      1.0317457e-07      2.2451815e-07      1.1371769e-06      5.8094856e-08      1.5447425e-11      7.9851296e-17      5.3687139e-11      1.3871107e-13      4.2981771e-13      1.5788809e-19      2.7455397e-07      1.2297942e-08      7.7816996e-09      6.5716471e-15      2.7762913e-15      1.8508987e-14      1.2833342e-10      7.8940009e-14      9.2069017e-13      7.2270678e-09      0.0000000e+00      1.6366211e-06      1.5298021e-14      1.7111964e-10      2.4481999e-13      3.7751101e-13      2.6947794e-06      1.8363726e-10      1.2018304e-07      4.8899861e-17      1.9158453e-16      6.3987938e-08      5.5456572e-05      3.4034914e-24    2.2017290e-05    2.0451796e-07    9.3708573e-02    8.3071784e+00                0                0
    4.9747755e-02    1.4000000e-02   -1.3222075e-01   -4.5237362e-01   -1.8071146e-01   -6.1156957e+00    4.1064715e+02    4.8547436e+05      3.9139948e-06      2.1952245e-01      7.6769545e-01      8.6269937e-03      4.0533863e-03      2.5610913e-05      8.5752820e-08      5.8713077e-07      1.6941016e-07      3.7057640e-07      1.8527006e-06      9.1686565e-08      2.0711319e-11      8.8710168e-17      7.8184937e-11      1.3380549e-13      4.4690383e-13      1.1665775e-19      4.5481180e-07      1.9569370e-08      1.1715068e-08      7.7660990e-15      2.7278752e-15      1.7413322e-14      2.2815727e-10      9.7771336e-14      1.4850419e-12      1.1012450e-08      0.0000000e+00      2.7091552e-06      2.4818712e-14      3.6916765e-10      4.7031020e-13      5.4043612e-13      4.3299554e-06      2.8996810e-10      1.9804225e-07      5.3469963e-17      4.2768759e-16      1.0338641e-07      6.1191451e-05      4.6545989e-24    2.4656879e-05    2.4410979e-07    9.3939858e-02    8.0788733e+00                0                0
    5.3747755e-02    1.0000000e-02   -1.3222075e-01   -2.5411175e-01   -1.1360174e-01   -6.1271650e+00    4.0214568e+02    4.8547601e+05      2.0390438e-06      2.2187244e-01      7.6817396e-01      6.7247585e-03      3.1604766e-03      1.3444239e-05      4.4445071e-08      3.0435595e-07      8.7787012e-08      1.9202300e-07      9.6553755e-07      4.9151880e-08      1.7212048e-11      9.4176742e-17      4.8803146e-11      1.7599011e-13      4.4476193e-13      1.9656633e-19      2.3543139e-07      1.0469007e-08      6.3432018e-09      7.0442663e-15      3.3990007e-15      2.2927953e-14      1.2696418e-10      8.6618111e-14      9.5815595e-13      5.7134913e-09      0.0000000e+00      1.4014122e-06      1.4679058e-14      1.3321909e-10      2.0123057e-13      3.6585753e-13      2.2661202e-06      1.4679080e-10      1.0252909e-07      5.3968461e-17      5.5981319e-16      5.3948273e-08      4.7158705e-05      1.8576522e-24    1.9159868e-05    2.0702537e-07    1.0306029e-01    9.4036063e+00                0                0
    4.9747755e-02    1.0000000e-02   -1.3222075e-01   -6.8902192e-01   -1.1815179e-01   -6.1366993e+00    4.0642306e+02    4.8547405e+05      3.0454257e-06      2.2112129e-01      7.6804218e-01      7.3163063e-03      3.4390200e-03      1.9778084e-05      6.6109781e-08      4.5306768e-07      1.3080829e-07      2.8688378e-07      1.4347397e-06      7.1447003e-08      2.5363681e-11      1.4917667e-16      6.7272095e-11      3.1007558e-13      5.9458650e-13      3.0350977e-19      3.5238756e-07      1.5272759e-08      9.2388842e-09      9.7520696e-15      5.4884029e-15      3.6949049e-14      2.0006088e-10      1.2033516e-13      1.4249563e-12      8.1506253e-09      0.0000000e+00      2.0963900e-06      2.0946406e-14      2.2606706e-10      3.2240716e-13      5.0635203e-13      3.3424702e-06      2.1859932e-10      1.5301126e-07      7.6660421e-17      2.1063244e-15      7.9769831e-08      4.9881838e-05      2.7881977e-24    2.0912446e-05    2.4754089e-07    1.1139279e-01    1.0311826e+01                0                0
    4.9747755e-02   -6.0000000e-03   -1.3222075e-01   -7.3222938e-01    5.7173124e-02   -6.1508034e+00    4.3458070e+02    4.8547344e+05      4.2321113e-06      2.1587730e-01      7.6706049e-01      1.1535574e-02      5.4151608e-03      2.8738850e-05      9.1652221e-08      6.2624610e-07      1.8023870e-07      3.8764435e-07      2.0380362e-06      1.2499485e-07      1.3741576e-10      1.1037572e-15      1.8931362e-10      2.9183731e-12      2.2285887e-12      2.5562955e-18      4.6961565e-07      2.4479280e-08      1.5646235e-08      4.1050829e-14      4.4107144e-14      3.0094435e-13      3.8566974e-10      3.8107234e-13      2.6113304e-12      1.4642818e-08      0.0000000e+00      2.7943702e-06      4.2974136e-14      2.8483159e-10      6.8958512e-13      1.1933558e-12      4.9932616e-06      3.4239002e-10      2.0746905e-07      4.0763663e-16      3.6206100e-14      1.1663149e-07      6.6410300e-05      8.3446440e-23    3.1514157e-05    4.2750177e-07    1.5126497e-01    1.6159324e+01                0                0
    4.9747755e-02    6.0000000e-03   -1.3222075e-01   -7.5642969e-01   -5.9552235e-02   -6.1637296e+00    4.2449021e+02    4.8547396e+05      3.9155800e-06      2.1779688e-01      7.6739449e-01      1.0007069e-02      4.6973657e-03      2.6299740e-05      8.4727890e-08      5.7912226e-07      1.6672401e-07      3.5984740e-07      1.8721293e-06      1.0718829e-07      6.7542368e-11      5.5045544e-16      1.4377330e-10      1.2474041e-12      1.8000966e-12      1.2156447e-18      4.3733664e-07      2.1594723e-08      1.4203468e-08      2.5475082e-14      2.1140896e-14      1.4847216e-13      3.0146076e-10      2.8091634e-13      2.0863827e-12      1.3033680e-08      0.0000000e+00      2.6039709e-06      3.0677426e-14      2.5089346e-10      4.8102036e-13      9.6178108e-13      4.5364229e-06      3.2195542e-10      1.9262335e-07      2.2853899e-16      1.0381560e-14      1.0648481e-07      6.2880395e-05      7.0095708e-24    2.8969748e-05    4.0533512e-07    1.3955566e-01    1.4371278e+01                0                0
    4.9747755e-02   -2.0000000e-03   -1.3222075e-01   -6.8135906e-01   -7.8172747e-03   -6.1560147e+00    4.6123773e+02    4.8547407e+05      5.0825918e-06      2.1089199e-01      7.6610922e-01      1.5562799e-02      7.2917956e-03      3.5415374e-05      1.0847421e-07      7.4018556e-07      2.1270818e-07      4.5119155e-07      2.4782433e-06      1.7292545e-07      1.6666014e-10      1.6091767e-15      2.9291251e-10      3.8683450e-12      4.1809559e-12      3.2031229e-18      5.3951046e-07      3.1496853e-08      2.1845155e-08      5.7609351e-14      6.0765491e-14      4.2787489e-13      4.4725002e-10      5.6617784e-13      2.6392503e-12      2.0726720e-08      0.0000000e+00      3.1997490e-06      4.0913858e-14      2.6800276e-10      8.3070059e-13      1.7561074e-12      6.3151572e-06      4.8219787e-10      2.4116176e-07      5.6033396e-16      4.2325790e-14      1.4483674e-07      8.9011620e-05      4.0410526e-23    4.4914584e-05    5.0784368e-07    1.7286559e-01    1.9226009e+01                0                0
    4.9747755e-02    2.0000000e-03   -1.3222075e-01   -6.6707870e-01   -2.5619643e-02   -6.1550448e+00    4.6121167e+02    4.8547381e+05      5.3885726e-06      2.1071786e-01      7.6603335e-01      1.5725938e-02      7.3690776e-03      3.7585935e-05      1.1525906e-07      7.8630031e-07      2.2592787e-07      4.7902787e-07      2.6289489e-06      1.8202221e-07      1.3861896e-10      1.3161784e-15      3.0194564e-10      2.7927427e-12      4.2119771e-12      2.6130062e-18      5.7291273e-07      3.3295788e-08      2.3157053e-08      5.2500701e-14      4.8412179e-14      3.4677768e-13      4.6356951e-10      5.5942974e-13      2.7239869e-12      2.2158097e-08      0.0000000e+00      3.3997685e-06      4.2141231e-14      2.8927199e-10      8.0266474e-13      1.8118547e-12      6.6950519e-06      5.2475662e-10      2.5621305e-07      4.8054147e-16      2.1558733e-14      1.5364459e-07      9.5223408e-05      1.5497687e-23    4.7287647e-05    5.1590378e-07    1.6944233e-01    1.8678184e+01                0                0
    5.8925544e-02   -2.2155604e-02   -1.4422075e-01    2.4745396e-01    4.1335416e-02   -5.6346174e+00    3.8771137e+02    4.8556182e+05      1.4266304e-06      2.2416085e-01      7.6869804e-01      4.8248837e-03      2.2685741e-03      9.6991140e-06      3.1821096e-08      2.1732005e-07      6.2566205e-08      1.3567307e-07      6.8988485e-07      3.5671854e-08      1.4129632e-11      7.2726186e-17      3.6283660e-11      1.3207064e-13      3.2529269e-13      1.7636516e-19      1.6573220e-07      7.4991444e-09      4.6535761e-09      5.7360399e-15      2.8847420e-15      1.9455450e-14      9.8390237e-11      6.8639663e-14      7.5543781e-13      4.3184737e-09      0.0000000e+00      9.8847934e-07      1.2089222e-14      1.0018452e-10      1.5007060e-13      2.7598060e-13      1.6446726e-06      1.1285040e-10      7.2755275e-08      4.3996812e-17      2.9239738e-16      3.8997914e-08      3.2432291e-05      2.1569641e-24    1.3027515e-05    1.4851765e-07    2.9861747e-01    5.0744014e+01                0                0
    6.2186560e-02    1.0003168e-02   -1.4422075e-01    2.0904989e-01   -7.2647058e-04   -5.6205829e+00    3.8739650e+02    4.8555757e+05      1.1437376e-06      2.2413582e-01      7.6868471e-01      4.8547940e-03      2.2780395e-03      7.8178568e-06      2.5555669e-08      1.7454978e-07      5.0247376e-08      1.0896975e-07      5.5430326e-07      2.9091102e-08      1.2533115e-11      7.1728115e-17      3.1846407e-11      1.3453783e-13      2.8947780e-13      2.1816490e-19      1.3307623e-07      6.1003210e-09      3.7137008e-09      5.2858471e-15      3.1896304e-15      2.1691855e-14      8.3907256e-11      6.3558719e-14      6.5521677e-13      3.4920432e-09      0.0000000e+00      7.9368784e-07      9.8979582e-15      8.2122139e-11      1.2836641e-13      2.4144065e-13      1.3227122e-06      8.9386564e-11      5.8427467e-08      4.2387379e-17      4.3344217e-16      3.1351884e-08      3.4381666e-05      2.3251576e-24    1.3990587e-05    1.4318199e-07    2.9780591e-01    5.0537293e+01                0                0
    5.3747755e-02   -1.8000000e-02   -1.2822075e-01   -1.6967667e-01    1.3013349e-01   -6.0843876e+00    4.0495748e+02    4.8547185e+05      2.4098872e-06      2.2026494e-01      7.6783447e-01      8.0421491e-03      3.7789843e-03      1.6108328e-05      5.2609682e-08      3.5951125e-07      1.0347603e-07      2.2432126e-07      1.1444808e-06      5.9805326e-08      2.2227194e-11      1.0161576e-16      5.9864474e-11      1.5803050e-13      4.5354770e-13      1.8828212e-19      2.7369722e-07      1.2562530e-08      8.0902856e-09      8.0752470e-15      3.5394497e-15      2.3505761e-14      1.9932511e-10      1.0385496e-13      1.3551543e-12      7.6657101e-09      0.0000000e+00      1.6328971e-06      2.0610465e-14      2.1516297e-10      2.9234682e-13      4.2317923e-13      2.7343597e-06      1.9209474e-10      1.2025798e-07      5.8945388e-17      3.2011853e-16      6.4742967e-08      5.4140912e-05      4.2971519e-24    2.1170167e-05    2.1443057e-07    1.0979251e-01    1.0561595e+01                0                0
    4.9754566e-02   -1.7992797e-02   -1.2822075e-01   -4.2279484e-02    1.0647465e-01   -6.0854360e+00    4.2391491e+02    4.8547218e+05      5.2353709e-06      2.1558190e-01      7.6686710e-01      1.1849358e-02      5.5658436e-03      3.4727827e-05      1.1492787e-07      7.8538811e-07      2.2621266e-07      4.9078943e-07      2.4886967e-06      1.2869863e-07      4.1511669e-11      1.7841054e-16      1.2451669e-10      2.3969699e-13      6.5462811e-13      2.0159199e-19      5.9951949e-07      2.6995533e-08      1.6807836e-08      1.3168847e-14      5.1477050e-15      3.3485807e-14      5.3879300e-10      1.9461368e-13      3.2879908e-12      1.6737536e-08      0.0000000e+00      3.5781698e-06      4.5498689e-14      6.7978054e-10      8.2464388e-13      8.4402933e-13      5.9173264e-06      4.2752305e-10      2.6317526e-07      9.1445405e-17      1.5559510e-15      1.4049476e-07      8.1037645e-05      1.0901692e-23    3.2577357e-05    3.2952578e-07    9.4359386e-02    6.2787917e+00                0                0
    5.3991800e-02   -2.1182068e-02   -1.2822075e-01   -8.2422648e-02   -5.0713124e-03   -6.1353084e+00    4.0408954e+02    4.8547017e+05      2.0512392e-06      2.2013385e-01      7.6781911e-01      8.1473844e-03      3.8230447e-03      1.3712278e-05      4.4971018e-08      3.0754473e-07      8.8549517e-08      1.9239389e-07      9.7904911e-07      5.2330671e-08      2.2568079e-11      1.0868739e-16      5.7975720e-11      1.7838371e-13      4.7697072e-13      2.3706284e-19      2.3493506e-07      1.0956481e-08      6.6810552e-09      8.1877837e-15      3.9127803e-15      2.6325756e-14      1.7273460e-10      1.0152485e-13      1.2034982e-12      6.4316488e-09      0.0000000e+00      1.4005822e-06      1.8667051e-14      1.8417986e-10      2.5728478e-13      3.9891390e-13      2.3334139e-06      1.5817960e-10      1.0301412e-07      6.1681991e-17      3.1945126e-16      5.5277184e-08      5.5028476e-05      4.4813179e-24    2.1584515e-05    2.0404229e-07    1.0929800e-01    1.0693365e+01                0                0
    5.7747755e-02   -1.0000000e-02   -1.2822075e-01   -2.2902558e-01    9.3023120e-02   -6.1224749e+00    4.0287519e+02    4.8547188e+05      2.7776076e-06      2.2061245e-01      7.6793423e-01      7.7314602e-03      3.6406308e-03      1.8784346e-05      6.1191490e-08      4.1799808e-07      1.2035341e-07      2.6093479e-07      1.3309608e-06      6.9337897e-08      2.2252245e-11      1.2636364e-16      6.8415611e-11      2.2664432e-13      6.4484467e-13      2.5327640e-19      3.1854633e-07      1.4569595e-08      9.3001334e-09      9.8635596e-15      4.5597576e-15      3.0957864e-14      1.6557189e-10      1.2090342e-13      1.2634571e-12      8.5811635e-09      0.0000000e+00      1.8995854e-06      1.9573742e-14      1.7648721e-10      2.7341352e-13      5.1594684e-13      3.1765946e-06      2.1987571e-10      1.3985927e-07      7.5689462e-17      4.1228138e-16      7.5225811e-08      5.1756232e-05      2.9426008e-24    2.1238657e-05    2.4158152e-07    1.3584099e-01    1.3511889e+01                0                0
    5.7747755e-02   -1.4000000e-02   -1.2822075e-01   -1.1189582e-01    1.5230309e-01   -6.0545945e+00    4.0213289e+02    4.8547105e+05      2.7408063e-06      2.2010617e-01      7.6780949e-01      8.1597557e-03      3.8406112e-03      1.8724107e-05      6.0395503e-08      4.1200483e-07      1.1846020e-07      2.5525465e-07      1.3171273e-06      6.9902681e-08      2.2339629e-11      1.2794525e-16      7.0148241e-11      2.2279760e-13      6.4442679e-13      2.7802697e-19      3.1051888e-07      1.4589609e-08      9.8009846e-09      1.0103205e-14      4.7391881e-15      3.2148630e-14      1.6737196e-10      1.2357755e-13      1.2719731e-12      9.1759398e-09      0.0000000e+00      1.8543073e-06      1.9814878e-14      1.7460661e-10      2.7274563e-13      5.1856498e-13      3.1821025e-06      2.2758052e-10      1.3716228e-07      7.7769028e-17      3.0090310e-16      7.5040735e-08      5.4687199e-05      2.8706356e-24    2.2014318e-05    2.3901881e-07    1.6595827e-01    1.9610940e+01                0                0
    5.7747755e-02   -2.0000000e-03   -1.2822075e-01   -2.5306108e-01    2.0099207e-03   -6.1594019e+00    3.9832390e+02    4.8547233e+05      1.5939901e-06      2.2187129e-01      7.6821307e-01      6.7075830e-03      3.1465272e-03      1.0761958e-05      3.4919533e-08      2.3890649e-07      6.8824502e-08      1.4973789e-07      7.6436034e-07      4.2678083e-08      3.1418566e-11      2.0725561e-16      5.6793897e-11      4.8716356e-13      6.1634230e-13      5.7690371e-19      1.8278771e-07      8.8069703e-09      5.2196310e-09      1.0910825e-14      8.8867463e-15      6.1135694e-14      1.2914149e-10      1.1799761e-13      9.9269869e-13      4.8870038e-09      0.0000000e+00      1.0881021e-06      1.5304637e-14      1.0483027e-10      1.9809527e-13      3.9721782e-13      1.8243089e-06      1.1884058e-10      8.0012781e-08      9.5668312e-17      3.7764352e-15      4.3122128e-08      4.4638058e-05      8.7217316e-24    1.8929375e-05    2.6915244e-07    1.5409885e-01    1.6047526e+01                0                0
    5.7747755e-02   -6.0000000e-03   -1.2822075e-01   -2.6343555e-01    7.5340960e-02   -6.1295562e+00    4.0055777e+02    4.8547183e+05      2.1037857e-06      2.2129748e-01      7.6807559e-01      7.1791327e-03      3.3782501e-03      1.4115710e-05      4.6298434e-08      3.1665399e-07      9.1266992e-08      1.9865532e-07      1.0077074e-06      5.2817364e-08      2.4716470e-11      1.3903398e-16      5.7950020e-11      2.5845678e-13      5.7037995e-13      3.1222925e-19      2.4300593e-07      1.1079525e-08      6.7552895e-09      9.3487881e-15      5.2524754e-15      3.6113156e-14      1.3816304e-10      1.1003875e-13      1.0645404e-12      6.1329745e-09      0.0000000e+00      1.4472411e-06      1.6774402e-14      1.3159893e-10      2.1317182e-13      4.2303858e-13      2.3885988e-06      1.5732437e-10      1.0625924e-07      7.3840596e-17      9.2227330e-16      5.6666008e-08      4.7346607e-05      3.1537263e-24    1.9610241e-05    2.6999371e-07    1.4471435e-01    1.4815165e+01                0                0
    5.3747755e-02   -2.0000000e-03   -1.2822075e-01   -3.2301763e-01   -2.0201117e-02   -6.1520635e+00    4.1615414e+02    4.8547205e+05      2.6148158e-06      2.1936142e-01      7.6774591e-01      8.7227347e-03      4.0889182e-03      1.7594120e-05      5.6428714e-08      3.8605970e-07      1.1118878e-07      2.4067430e-07      1.2498618e-06      7.5751201e-08      9.5340164e-11      8.3378977e-16      1.1800083e-10      2.4374667e-12      1.6172727e-12      2.2549972e-18      2.9251492e-07      1.5058835e-08      9.0579430e-09      3.0350222e-14      3.4689798e-14      2.3372797e-13      2.0648327e-10      2.6339077e-13      1.5426679e-12      8.4633262e-09      0.0000000e+00      1.7393990e-06      2.3355042e-14      1.4928888e-10      4.1882327e-13      7.9163723e-13      3.0289284e-06      2.0286037e-10      1.2853747e-07      3.2413310e-16      3.1698731e-14      7.1044378e-08      5.3389473e-05      4.4062135e-23    2.4494791e-05    3.3716995e-07    1.5432767e-01    1.2019269e+01                0                0
    5.3747755e-02   -6.0000000e-03   -1.2822075e-01   -3.0642889e-01    3.5274671e-02   -6.1196283e+00    4.1218292e+02    4.8547138e+05      2.5526266e-06      2.2004486e-01      7.6785198e-01      8.1809918e-03      3.8451186e-03      1.6996705e-05      5.5566083e-08      3.8038292e-07      1.0969310e-07      2.3888900e-07      1.2173915e-06      6.7005900e-08      6.0771408e-11      4.3875326e-16      8.6722658e-11      1.1470518e-12      9.8511027e-13      1.1039183e-18      2.9196359e-07      1.3810549e-08      8.3086464e-09      1.8793082e-14      1.7298592e-14      1.1621473e-13      1.9368272e-10      1.8028425e-13      1.4468706e-12      7.5142215e-09      0.0000000e+00      1.7368764e-06      2.3548123e-14      1.6001740e-10      3.2421396e-13      6.0055789e-13      2.8927523e-06      1.8650054e-10      1.2755938e-07      1.8093053e-16      1.3063304e-14      6.8446540e-08      5.0281144e-05      3.3699615e-23    2.1986674e-05    3.2094822e-07    1.3703548e-01    1.0286806e+01                0                0
    5.3747755e-02   -1.0000000e-02   -1.2822075e-01   -1.9453287e-01    9.5932619e-02   -6.1348976e+00    4.0580123e+02    4.8547193e+05      2.7556066e-06      2.2114793e-01      7.6806765e-01      7.2817770e-03      3.4269585e-03      1.8204224e-05      5.9985366e-08      4.1052347e-07      1.1838427e-07      2.5835378e-07      1.3050227e-06      6.6789584e-08      2.8169488e-11      1.6731563e-16      6.5642917e-11      3.4943368e-13      6.1961601e-13      3.3757264e-19      3.1643040e-07      1.4111534e-08      8.7764500e-09      1.0296489e-14      5.9916256e-15      4.0156100e-14      1.7144435e-10      1.1805914e-13      1.2590942e-12      7.8264074e-09      0.0000000e+00      1.8838067e-06      2.0084870e-14      1.7844982e-10      2.7997164e-13      4.8904653e-13      3.0758813e-06      2.0383463e-10      1.3804265e-07      8.3214810e-17      2.6970776e-15      7.3099807e-08      4.6980340e-05      8.8232630e-24    1.9580027e-05    2.3422807e-07    1.1521774e-01    8.1175986e+00                0                0
    4.9747755e-02   -1.0000000e-02   -1.2822075e-01   -5.9261158e-01    8.4106834e-02   -6.1970224e+00    4.1315742e+02    4.8547220e+05      3.8685009e-06      2.1972734e-01      7.6780715e-01      8.4161841e-03      3.9574365e-03      2.5255390e-05      8.3580479e-08      5.7231247e-07      1.6510473e-07      3.6049461e-07      1.8218586e-06      9.4746285e-08      5.8148305e-11      3.6309045e-16      1.0357315e-10      8.2565224e-13      1.0056241e-12      8.2475070e-19      4.4163201e-07      1.9880495e-08      1.2145747e-08      1.8495391e-14      1.2966866e-14      8.5801582e-14      2.9454428e-10      1.9693627e-13      2.0852388e-12      1.0763094e-08      0.0000000e+00      2.6277173e-06      3.3424674e-14      2.7413087e-10      4.3843934e-13      7.3172965e-13      4.2919317e-06      2.7944852e-10      1.9249151e-07      1.6172252e-16      9.0360847e-15      1.0196084e-07      5.1969220e-05      3.2446691e-23    2.2639270e-05    2.8670029e-07    1.3467414e-01    9.2180988e+00                0                0
    5.3747755e-02   -1.4000000e-02   -1.2822075e-01   -1.4556324e-01    1.1005600e-01   -6.1222198e+00    4.0699559e+02    4.8547085e+05      2.7630849e-06      2.2063674e-01      7.6792346e-01      7.7248855e-03      3.6347768e-03      1.8478582e-05      6.0447273e-08      4.1308039e-07      1.1895676e-07      2.5818178e-07      1.3140444e-06      6.6864777e-08      2.3570128e-11      1.0947085e-16      6.1314644e-11      1.7234652e-13      5.0809518e-13      1.8405809e-19      3.1541301e-07      1.4111213e-08      9.2426556e-09      8.7867957e-15      3.7341101e-15      2.4666779e-14      1.7792768e-10      1.0584492e-13      1.2765875e-12      8.3888250e-09      0.0000000e+00      1.8807732e-06      2.1372978e-14      1.9267485e-10      2.7905791e-13      4.5612206e-13      3.1270073e-06      2.1688577e-10      1.3834924e-07      6.3513244e-17      3.8228473e-16      7.4132426e-08      5.1089768e-05      3.1162612e-24    2.0386021e-05    2.2261360e-07    1.0215440e-01    7.5310548e+00                0                0
    4.9747755e-02   -1.4000000e-02   -1.2822075e-01   -4.3208899e-01    1.6881521e-01   -6.1951490e+00    4.1104403e+02    4.8547152e+05      4.0728207e-06      2.1957334e-01      7.6772618e-01      8.5710092e-03      4.0302995e-03      2.6612881e-05      8.8868902e-08      6.0842440e-07      1.7555215e-07      3.8378232e-07      1.9231602e-06      9.5304337e-08      3.8815623e-11      1.6294202e-16      8.8881691e-11      2.3606188e-13      5.6573630e-13      2.1744537e-19      4.7094773e-07      2.0294083e-08      1.2328090e-08      1.2343611e-14      5.2126081e-15      3.3446500e-14      4.0374339e-10      1.6886470e-13      2.6541995e-12      1.1194620e-08      0.0000000e+00      2.8047098e-06      3.8467284e-14      4.2418011e-10      5.3758196e-13      6.7010327e-13      4.5002208e-06      3.0380200e-10      2.0510473e-07      8.5444671e-17      1.5217329e-15      1.0735698e-07      5.7076284e-05      9.6068936e-24    2.3139428e-05    2.5647975e-07    1.0750978e-01    6.9454420e+00                0                0
    5.3991800e-02    2.1182068e-02   -1.2822075e-01    1.2809275e-02    8.7772675e-02   -6.1152992e+00    4.0890367e+02    4.8547026e+05      2.7946584e-06      2.1895335e-01      7.6757497e-01      9.1062008e-03      4.2729103e-03      1.8637580e-05      6.1419211e-08      4.1989228e-07      1.2090657e-07      2.6255472e-07      1.3335027e-06      7.0654789e-08      2.2190158e-11      1.1183678e-16      7.2185789e-11      1.8340012e-13      5.2408473e-13      2.3866521e-19      3.2063380e-07      1.4791388e-08      8.9758117e-09      8.6074694e-15      3.9412350e-15      2.6390911e-14      1.7706506e-10      1.0165559e-13      1.1944580e-12      8.8792696e-09      0.0000000e+00      1.9123836e-06      2.0796960e-14      2.5762777e-10      3.4813207e-13      4.7201990e-13      3.1760836e-06      2.1905127e-10      1.4066790e-07      6.4623613e-17      3.1369592e-16      7.5315024e-08      6.3206560e-05      6.2156254e-24    2.5013082e-05    2.3071716e-07    1.0465065e-01    9.8474342e+00                0                0
    5.3747755e-02    1.8000000e-02   -1.2822075e-01   -1.0689474e-01   -1.5710606e-01   -6.0746087e+00    4.1120274e+02    4.8547212e+05      3.1504395e-06      2.1868099e-01      7.6750199e-01      9.3348822e-03      4.3830210e-03      2.0956442e-05      6.8953087e-08      4.7124302e-07      1.3567180e-07      2.9434364e-07      1.4964931e-06      7.8288117e-08      1.9419121e-11      9.5857967e-17      7.3716330e-11      1.5038680e-13      4.8349144e-13      1.7625053e-19      3.5928797e-07      1.6427177e-08      1.0300464e-08      7.8098068e-15      3.1894663e-15      2.0927875e-14      1.7831203e-10      9.0910152e-14      1.1557403e-12      1.0146243e-08      0.0000000e+00      2.1438454e-06      2.1095473e-14      2.8747686e-10      3.8188840e-13      4.7417527e-13      3.5677265e-06      2.5097897e-10      1.5778214e-07      5.7084820e-17      2.5931911e-16      8.4588047e-08      6.6112251e-05      6.2859818e-24    2.6161793e-05    2.4055660e-07    1.0571584e-01    9.6056904e+00                0                0
    4.9754566e-02    1.7992797e-02   -1.2822075e-01    9.9792824e-02   -2.3266265e-02   -6.0697486e+00    4.3069948e+02    4.8547180e+05      7.5891745e-06      2.1365048e-01      7.6646331e-01      1.3410167e-02      6.3017258e-03      5.0354485e-05      1.6691274e-07      1.1402657e-06      3.2834797e-07      7.1174727e-07      3.6106177e-06      1.8670954e-07      3.6208592e-11      1.6067423e-16      1.6221560e-10      2.0223898e-13      7.8969799e-13      1.5670286e-19      8.6900047e-07      3.9140200e-08      2.4360744e-08      1.3580788e-14      4.3198577e-15      2.6747786e-14      4.2659684e-10      1.5482883e-13      2.4790326e-12      2.4664054e-08      0.0000000e+00      5.1881370e-06      4.9513585e-14      8.0742721e-10      1.0029669e-12      9.8371539e-13      8.5990134e-06      6.2378942e-10      3.8185524e-07      9.1817146e-17      7.3442550e-16      2.0413594e-07      9.4898612e-05      1.5331763e-23    3.8832610e-05    3.9930202e-07    9.5674019e-02    6.2971602e+00                0                0
    5.7747755e-02    6.0000000e-03   -1.2822075e-01   -3.0607966e-01   -7.6918711e-02   -6.1274506e+00    3.9507561e+02    4.8547232e+05      1.5445530e-06      2.2218255e-01      7.6823953e-01      6.4763991e-03      3.0395728e-03      1.0395780e-05      3.3903129e-08      2.3194598e-07      6.6826576e-08      1.4553291e-07      7.3947731e-07      3.9964595e-08      2.1906018e-11      1.2293024e-16      4.9357587e-11      2.2518835e-13      4.8307285e-13      3.5262975e-19      1.7786328e-07      8.3658005e-09      4.9955130e-09      8.3892077e-15      5.0745840e-15      3.4832826e-14      1.2567182e-10      9.8961531e-14      9.6279066e-13      4.6601189e-09      0.0000000e+00      1.0592693e-06      1.4907545e-14      1.0535255e-10      1.7467012e-13      3.5490851e-13      1.7571277e-06      1.1456525e-10      7.7798352e-08      6.7300327e-17      5.8352140e-16      4.1631434e-08      4.5616129e-05      2.1674563e-24    1.8834845e-05    2.4951976e-07    1.4645714e-01    1.5352499e+01                0                0
    5.7747755e-02    2.0000000e-03   -1.2822075e-01   -2.7521752e-01   -5.3157739e-03   -6.1079684e+00    4.0536058e+02    4.8547173e+05      1.5097641e-06      2.2041719e-01      7.6788262e-01      7.9197041e-03      3.7078771e-03      1.0338002e-05      3.3162456e-08      2.2661694e-07      6.5208720e-08      1.4095388e-07      7.2867406e-07      4.2037776e-08      3.1615107e-11      2.2043236e-16      5.9941153e-11      4.9683412e-13      6.5821826e-13      7.4736362e-19      1.7142496e-07      8.5797542e-09      5.2759719e-09      1.1706078e-14      1.0704346e-14      7.4341621e-14      1.1907582e-10      1.2782361e-13      9.2629643e-13      5.0314127e-09      0.0000000e+00      1.0216529e-06      1.3719397e-14      9.7443580e-11      2.0568019e-13      4.1248515e-13      1.7618319e-06      1.1935047e-10      7.5492546e-08      1.0567292e-16      3.3483068e-15      4.1448884e-08      5.6428953e-05      6.8342001e-24    2.4086654e-05    2.6866153e-07    1.5935761e-01    1.7130007e+01                0                0
    5.7747755e-02    1.4000000e-02   -1.2822075e-01   -6.1454176e-02   -1.4838061e-01   -6.0653514e+00    3.9980720e+02    4.8547158e+05      2.1052068e-06      2.2045042e-01      7.6785088e-01      7.9050592e-03      3.7145045e-03      1.4422884e-05      4.6487432e-08      3.1727986e-07      9.1237536e-08      1.9683510e-07      1.0140944e-06      5.4573172e-08      1.7904293e-11      1.0715713e-16      5.8674389e-11      2.0025534e-13      5.5512006e-13      2.6526471e-19      2.3952889e-07      1.1392762e-08      7.4132195e-09      8.3113727e-15      4.0844311e-15      2.7877840e-14      1.3022093e-10      1.0250609e-13      1.0181364e-12      7.0350166e-09      0.0000000e+00      1.4299926e-06      1.5301322e-14      1.3091715e-10      2.1220837e-13      4.2744813e-13      2.4471798e-06      1.6994370e-10      1.0570542e-07      6.5660596e-17      2.8821621e-16      5.7726636e-08      5.6585600e-05      3.0084482e-24    2.2658922e-05    2.1043060e-07    1.6721359e-01    2.0060290e+01                0                0
    5.7747755e-02    1.0000000e-02   -1.2822075e-01   -2.4347490e-01   -1.3198899e-01   -6.1472173e+00    3.9693526e+02    4.8547201e+05      2.0187644e-06      2.2161247e-01      7.6810661e-01      6.9452809e-03      3.2645148e-03      1.3677726e-05      4.4621901e-08      3.0496916e-07      8.7816074e-08      1.9058962e-07      9.7126868e-07      5.1397583e-08      1.9517669e-11      1.0854575e-16      5.6037328e-11      1.9551312e-13      5.3274268e-13      2.5197991e-19      2.3273552e-07      1.0796278e-08      6.6656366e-09      8.3765242e-15      4.0208992e-15      2.7317544e-14      1.3542132e-10      1.0239995e-13      1.0571137e-12      6.2184056e-09      0.0000000e+00      1.3874521e-06      1.6341715e-14      1.2884569e-10      2.0516056e-13      4.1338331e-13      2.3164100e-06      1.5406980e-10      1.0209865e-07      6.4923227e-17      2.6949141e-16      5.4858596e-08      4.9660073e-05      1.9358979e-24    2.0107407e-05    2.1250247e-07    1.3690671e-01    1.3844230e+01                0                0
    5.3747755e-02    6.0000000e-03   -1.2822075e-01   -3.5153713e-01   -5.9140784e-02   -6.1251602e+00    4.0719069e+02    4.8547204e+05      2.1001212e-06      2.2091968e-01      7.6799303e-01      7.4970464e-03      3.5182326e-03      1.3965883e-05      4.5652750e-08      3.1258343e-07      9.0128856e-08      1.9651927e-07      9.9913842e-07      5.4423449e-08      3.5076935e-11      2.3542541e-16      6.8710322e-11      5.4476340e-13      7.4138674e-13      6.1159427e-19      2.4027603e-07      1.1316647e-08      6.8215623e-09      1.2623706e-14      9.6945991e-15      6.6299769e-14      1.6480898e-10      1.3881634e-13      1.2306993e-12      6.2209554e-09      0.0000000e+00      1.4296846e-06      1.8857885e-14      1.3773241e-10      2.4888487e-13      4.8223550e-13      2.3693131e-06      1.5331078e-10      1.0491540e-07      1.0982854e-16      4.4684912e-15      5.6113178e-08      5.0016817e-05      4.4485188e-24    2.1409212e-05    3.0651178e-07    1.3022185e-01    9.8560002e+00                0                0
    5.3747755e-02    2.0000000e-03   -1.2822075e-01   -3.1082559e-01   -9.2316637e-03   -6.1282785e+00    4.1989650e+02    4.8547168e+05      2.5546155e-06      2.1856985e-01      7.6754822e-01      9.3935916e-03      4.3991502e-03      1.7421261e-05      5.5693517e-08      3.8073874e-07      1.0959834e-07      2.3656158e-07      1.2328062e-06      7.4311597e-08      6.9482366e-11      5.8516616e-16      1.1407160e-10      1.5783520e-12      1.4809808e-12      1.6607578e-18      2.8720770e-07      1.4803848e-08      9.1042536e-09      2.4634467e-14      2.5761421e-14      1.7705921e-13      1.9752166e-10      2.4130376e-13      1.4681521e-12      8.5990551e-09      0.0000000e+00      1.7093352e-06      2.1828278e-14      1.5184193e-10      3.8102658e-13      7.5846753e-13      2.9987489e-06      2.0610326e-10      1.2653745e-07      2.4336266e-16      1.6660207e-14      7.0277018e-08      6.1892453e-05      1.6461321e-23    2.7973009e-05    3.3353627e-07    1.5319182e-01    1.2074381e+01                0                0
    5.3747755e-02    1.4000000e-02   -1.2822075e-01   -1.6609150e-01   -1.4269890e-01   -6.1061467e+00    4.0780490e+02    4.8547130e+05      2.4570155e-06      2.2036721e-01      7.6784672e-01      7.9629572e-03      3.7411576e-03      1.6319940e-05      5.3540585e-08      3.6608343e-07      1.0543805e-07      2.2918930e-07      1.1639294e-06      5.9682871e-08      1.5740598e-11      8.2647019e-17      5.5059244e-11      1.4344228e-13      4.4675498e-13      1.6194152e-19      2.8007388e-07      1.2609736e-08      8.1092646e-09      6.7403357e-15      2.8552578e-15      1.9038554e-14      1.3069746e-10      8.0765675e-14      9.3252388e-13      7.5130357e-09      0.0000000e+00      1.6697875e-06      1.5523589e-14      1.7207871e-10      2.4834179e-13      3.8551159e-13      2.7648191e-06      1.8978618e-10      1.2272507e-07      5.0207860e-17      2.0510138e-16      6.5583747e-08      5.6268782e-05      3.3493032e-24    2.2372499e-05    2.0824344e-07    9.8634396e-02    7.2749290e+00                0                0
    4.9747755e-02    1.4000000e-02   -1.2822075e-01   -4.0170081e-01   -1.6215256e-01   -6.1570605e+00    4.1124079e+02    4.8547203e+05      4.0026101e-06      2.1932788e-01      7.6765431e-01      8.7860158e-03      4.1281956e-03      2.6202103e-05      8.7623801e-08      5.9983263e-07      1.7304212e-07      3.7818643e-07      1.8944668e-06      9.4102910e-08      2.1219498e-11      9.3475775e-17      8.0340481e-11      1.4335941e-13      4.6986303e-13      1.2405981e-19      4.6389979e-07      2.0048354e-08      1.2138198e-08      8.0138552e-15      2.8837444e-15      1.8484329e-14      2.3170808e-10      1.0027102e-13      1.5021669e-12      1.1413092e-08      0.0000000e+00      2.7636778e-06      2.5211584e-14      3.7406276e-10      4.7872026e-13      5.5307414e-13      4.4364859e-06      2.9911993e-10      2.0216803e-07      5.5484692e-17      4.9193295e-16      1.0584543e-07      6.2148264e-05      4.6923885e-24    2.5122606e-05    2.4966239e-07    1.0020152e-01    6.4177419e+00                0                0
    5.3747755e-02    1.0000000e-02   -1.2822075e-01   -2.4444908e-01   -9.7589743e-02   -6.1470821e+00    4.0264732e+02    4.8547186e+05      2.1354078e-06      2.2166074e-01      7.6812898e-01      6.8979508e-03      3.2418230e-03      1.4095528e-05      4.6501035e-08      3.1834142e-07      9.1794052e-08      2.0046969e-07      1.0116299e-06      5.1896784e-08      1.8153766e-11      1.0185375e-16      5.1744436e-11      1.9094819e-13      4.7597544e-13      2.0953591e-19      2.4555092e-07      1.1007076e-08      6.7874101e-09      7.4303786e-15      3.6536843e-15      2.4677044e-14      1.3284600e-10      9.0805419e-14      9.9108365e-13      6.1259659e-09      0.0000000e+00      1.4619340e-06      1.5256873e-14      1.3883263e-10      2.1200002e-13      3.8361282e-13      2.3827262e-06      1.5603025e-10      1.0708981e-07      5.7142518e-17      6.6628219e-16      5.6642368e-08      4.8270966e-05      1.9259483e-24    1.9667503e-05    2.1318064e-07    1.0950490e-01    7.8110140e+00                0                0
    4.9747755e-02    1.0000000e-02   -1.2822075e-01   -6.2394877e-01   -9.8751624e-02   -6.2064144e+00    4.0874598e+02    4.8547229e+05      3.3550763e-06      2.2055155e-01      7.6792732e-01      7.7782074e-03      3.6557987e-03      2.1886278e-05      7.2618427e-08      4.9730598e-07      1.4347078e-07      3.1342406e-07      1.5818185e-06      8.0536733e-08      2.8632111e-11      1.8365824e-16      7.7647159e-11      3.7683414e-13      7.2592943e-13      3.5403033e-19      3.8402342e-07      1.7007710e-08      1.0735341e-08      1.1161353e-14      6.6020159e-15      4.4982565e-14      2.1594055e-10      1.3477303e-13      1.4957998e-12      9.5509640e-09      0.0000000e+00      2.2855455e-06      2.2451557e-14      2.4291903e-10      3.5738928e-13      5.6460166e-13      3.7197125e-06      2.5173439e-10      1.6734685e-07      8.8882732e-17      2.6098006e-15      8.8434725e-08      5.2505657e-05      2.9581019e-24    2.2314117e-05    2.6586515e-07    1.2044158e-01    8.0093266e+00                0                0
    4.9747755e-02   -2.0000000e-03   -1.2822075e-01   -6.1552910e-01   -9.1356110e-03   -6.0767331e+00    4.6208982e+02    4.8547025e+05      5.0673698e-06      2.1074234e-01      7.6608159e-01      1.5684561e-02      7.3471796e-03      3.5336558e-05      1.0821463e-07      7.3840691e-07      2.1219636e-07      4.5008799e-07      2.4723998e-06      1.7258410e-07      1.6693396e-10      1.6110942e-15      2.9305188e-10      3.8594138e-12      4.2096524e-12      3.1957082e-18      5.3817007e-07      3.1430434e-08      2.1782930e-08      5.7704755e-14      6.0713617e-14      4.2769533e-13      4.4694902e-10      5.6831724e-13      2.6446165e-12      2.0680711e-08      0.0000000e+00      3.1917348e-06      4.0879233e-14      2.6647359e-10      8.2653495e-13      1.7646108e-12      6.3010570e-06      4.7929144e-10      2.4057197e-07      5.6035122e-16      4.2070714e-14      1.4450709e-07      8.9279917e-05      4.0018054e-23    4.5242732e-05    5.0767917e-07    1.9157916e-01    1.5133134e+01                0                0
    4.9747755e-02   -6.0000000e-03   -1.2822075e-01   -6.6908967e-01    5.7378861e-02   -6.1484800e+00    4.3670516e+02    4.8547067e+05      4.3170977e-06      2.1541066e-01      7.6697050e-01      1.1913599e-02      5.5910607e-03      2.9335926e-05      9.3224733e-08      6.3693232e-07      1.8329937e-07      3.9377851e-07      2.0784293e-06      1.2890516e-07      1.3834985e-10      1.1284980e-15      1.9523341e-10      2.9551448e-12      2.2979012e-12      2.5525965e-18      4.7649442e-07      2.5039750e-08      1.6207960e-08      4.1598055e-14      4.4932232e-14      3.0777876e-13      3.9283441e-10      3.8816175e-13      2.6071566e-12      1.5146350e-08      0.0000000e+00      2.8342565e-06      4.2901109e-14      2.8744286e-10      7.0782611e-13      1.2187478e-12      5.1106556e-06      3.5415579e-10      2.1070301e-07      4.1136387e-16      3.6307238e-14      1.1916411e-07      6.8196754e-05      8.0151327e-23    3.2630304e-05    4.3325158e-07    1.6662576e-01    1.2457951e+01                0                0
    4.9747755e-02    6.0000000e-03   -1.2822075e-01   -6.7247408e-01   -6.1731393e-02   -6.1593586e+00    4.2612229e+02    4.8547114e+05      3.9947738e-06      2.1740819e-01      7.6731879e-01      1.0322195e-02      4.8441072e-03      2.6878277e-05      8.6316770e-08      5.8989823e-07      1.6980066e-07      3.6605047e-07      1.9112323e-06      1.1062249e-07      6.9661077e-11      5.7520995e-16      1.4947067e-10      1.2890699e-12      1.8787609e-12      1.2424393e-18      4.4442206e-07      2.2141020e-08      1.4714735e-08      2.6271000e-14      2.1897725e-14      1.5406371e-13      3.0835999e-10      2.8911129e-13      2.1031525e-12      1.3515957e-08      0.0000000e+00      2.6457539e-06      3.1084218e-14      2.5353652e-10      4.9501952e-13      9.9093882e-13      4.6466513e-06      3.3201746e-10      1.9594641e-07      2.3534218e-16      1.0669451e-14      1.0890385e-07      6.4524926e-05      7.0938869e-24    2.9941439e-05    4.1071898e-07    1.5264853e-01    1.1123630e+01                0                0
    4.9747755e-02    2.0000000e-03   -1.2822075e-01   -6.0735233e-01   -2.0652816e-02   -6.0799755e+00    4.6163850e+02    4.8546990e+05      5.3384181e-06      2.1065318e-01      7.6602331e-01      1.5778482e-02      7.3919985e-03      3.7255443e-05      1.1426059e-07      7.7948903e-07      2.2397027e-07      4.7491620e-07      2.6056044e-06      1.8026884e-07      1.3888115e-10      1.3190759e-15      2.9965357e-10      2.8067139e-12      4.2092890e-12      2.6136454e-18      5.6804278e-07      3.2995992e-08      2.2923667e-08      5.2431252e-14      4.8587425e-14      3.4805413e-13      4.5942711e-10      5.5817365e-13      2.7117166e-12      2.1940097e-08      0.0000000e+00      3.3709774e-06      4.1813157e-14      2.8569893e-10      7.9506913e-13      1.8053103e-12      6.6341115e-06      5.1753726e-10      2.5402174e-07      4.8028138e-16      2.1848964e-14      1.5226434e-07      9.4998296e-05      1.5650787e-23    4.7364657e-05    5.1400451e-07    1.8739923e-01    1.4701558e+01                0                0
    5.3747755e-02   -1.8000000e-02   -1.2422075e-01   -1.7457353e-01    1.3218638e-01   -6.0606642e+00    4.0644031e+02    4.8546226e+05      2.5993842e-06      2.1982979e-01      7.6773846e-01      8.4009164e-03      3.9473780e-03      1.7330265e-05      5.6359859e-08      3.8492967e-07      1.1072486e-07      2.3931097e-07      1.2301381e-06      6.4575086e-08      2.2055538e-11      1.0576652e-16      6.2592575e-11      1.6593199e-13      4.9447377e-13      1.9314579e-19      2.9143994e-07      1.3508480e-08      9.1756979e-09      8.3132474e-15      3.6262839e-15      2.4052198e-14      1.9430159e-10      1.0417615e-13      1.3080418e-12      8.5607098e-09      0.0000000e+00      1.7394502e-06      2.0538532e-14      2.0947792e-10      2.9358597e-13      4.3383375e-13      2.9574933e-06      2.1235427e-10      1.2840927e-07      6.0824478e-17      3.2408493e-16      6.9832896e-08      5.6223158e-05      4.0362770e-24    2.2145080e-05    2.2483318e-07    1.1804698e-01    1.1274077e+01                0                0
    4.9754566e-02   -1.7992797e-02   -1.2422075e-01    8.3346287e-03    8.8636195e-02   -6.0324687e+00    4.2451578e+02    4.8546166e+05      5.1967820e-06      2.1551017e-01      7.6685090e-01      1.1909772e-02      5.5938082e-03      3.4453203e-05      1.1378956e-07      7.7749045e-07      2.2389240e-07      4.8532289e-07      2.4670155e-06      1.2772686e-07      4.0089014e-11      1.7413354e-16      1.2202528e-10      2.3771205e-13      6.6228994e-13      1.9917628e-19      5.9249147e-07      2.6761143e-08      1.6988393e-08      1.2948520e-14      5.1051469e-15      3.3145233e-14      5.1295432e-10      1.8810462e-13      3.1286457e-12      1.6763433e-08      0.0000000e+00      3.5365115e-06      4.3946429e-14      6.4546783e-10      7.9089284e-13      8.2211898e-13      5.8778169e-06      4.2629549e-10      2.6030386e-07      8.9761911e-17      1.4721894e-15      1.3942449e-07      8.1030254e-05      1.0426208e-23    3.2698286e-05    3.3068112e-07    1.0317052e-01    5.7000320e+00                0                0
    5.3991800e-02   -2.1182068e-02   -1.2422075e-01   -7.0842516e-02   -1.7789269e-02   -6.0709205e+00    4.0607887e+02    4.8546273e+05      2.1491630e-06      2.1961451e-01      7.6770284e-01      8.5777803e-03      4.0246282e-03      1.4361368e-05      4.6835380e-08      3.2014277e-07      9.2127133e-08      1.9958047e-07      1.0235280e-06      5.5282144e-08      2.2637116e-11      1.1263792e-16      6.0403348e-11      1.8251118e-13      5.0736563e-13      2.3618917e-19      2.4324116e-07      1.1500658e-08      7.3648457e-09      8.3559202e-15      3.9509781e-15      2.6532284e-14      1.7172379e-10      1.0246611e-13      1.1786705e-12      7.0026806e-09      0.0000000e+00      1.4504965e-06      1.8572842e-14      1.7976774e-10      2.5938705e-13      4.0803707e-13      2.4553135e-06      1.6912696e-10      1.0693942e-07      6.2870920e-17      3.1302624e-16      5.7991711e-08      5.7655004e-05      4.2307520e-24    2.2707122e-05    2.1465884e-07    1.1588348e-01    1.1239037e+01                0                0
    5.3747755e-02   -2.0000000e-03   -1.2422075e-01   -2.6413291e-01   -2.2263923e-02   -6.1369931e+00    4.2167316e+02    4.8546073e+05      2.8345058e-06      2.1817628e-01      7.6750795e-01      9.6876100e-03      4.5395571e-03      1.9217178e-05      6.1047381e-08      4.1742456e-07      1.2016854e-07      2.5899687e-07      1.3615782e-06      8.5287668e-08      1.0052965e-10      8.9457568e-16      1.3416084e-10      2.5123602e-12      1.8268200e-12      2.2656481e-18      3.1368478e-07      1.6591090e-08      1.0353732e-08      3.2353163e-14      3.6614856e-14      2.4905565e-13      2.3091414e-10      2.8841206e-13      1.6315412e-12      9.7056046e-09      0.0000000e+00      1.8641742e-06      2.4901378e-14      1.6070748e-10      4.6137458e-13      8.7912811e-13      3.3376231e-06      2.2899827e-10      1.3833612e-07      3.3763834e-16      3.1598745e-14      7.7878918e-08      5.8477743e-05      4.0694239e-23    2.7240022e-05    3.5529367e-07    1.7535351e-01    1.0799914e+01                0                0
    5.3747755e-02   -6.0000000e-03   -1.2422075e-01   -2.6329719e-01    1.8127060e-02   -6.0872944e+00    4.1621717e+02    4.8546079e+05      2.8209239e-06      2.1914270e-01      7.6767221e-01      8.9137210e-03      4.1875274e-03      1.8889569e-05      6.1202084e-08      4.1868132e-07      1.2065200e-07      2.6157312e-07      1.3491048e-06      7.6837525e-08      6.7086295e-11      5.0721250e-16      1.0137188e-10      1.2933834e-12      1.1733810e-12      1.1980193e-18      3.1861334e-07      1.5526727e-08      9.7388007e-09      2.1074282e-14      1.9653906e-14      1.3315869e-13      2.1605267e-10      2.0359895e-13      1.5436003e-12      8.8776702e-09      0.0000000e+00      1.8952607e-06      2.5141022e-14      1.7400432e-10      3.6958961e-13      6.8412033e-13      3.2434984e-06      2.1559517e-10      1.3975926e-07      2.0165579e-16      1.4584395e-14      7.6352636e-08      5.4138968e-05      3.2844647e-23    2.4029727e-05    3.3609802e-07    1.5466991e-01    9.3042529e+00                0                0
    5.7747755e-02   -2.0000000e-03   -1.2422075e-01   -2.0763922e-01    1.3476408e-03   -6.1304326e+00    4.0153632e+02    4.8546132e+05      1.8535547e-06      2.2106835e-01      7.6804745e-01      7.3627706e-03      3.4533155e-03      1.2575685e-05      4.0501697e-08      2.7690365e-07      7.9721321e-08      1.7261155e-07      8.9202197e-07      5.1433460e-08      3.7781230e-11      2.6859751e-16      6.9491161e-11      6.2949444e-13      7.8087893e-13      6.8354999e-19      2.1001431e-07      1.0407230e-08      6.4471750e-09      1.3125182e-14      1.1141345e-14      7.6967798e-14      1.4951932e-10      1.3965058e-13      1.0990631e-12      6.0504805e-09      0.0000000e+00      1.2501367e-06      1.7186184e-14      1.1868841e-10      2.3883410e-13      4.7329830e-13      2.1535444e-06      1.4417983e-10      9.2308600e-08      1.1633511e-16      5.2753913e-15      5.0647652e-08      4.8389875e-05      9.5383031e-24    2.0765481e-05    2.8698020e-07    1.6777335e-01    1.6453706e+01                0                0
    5.7747755e-02   -6.0000000e-03   -1.2422075e-01   -2.1216746e-01    7.4061657e-02   -6.0947653e+00    4.0231264e+02    4.8546148e+05      2.3731287e-06      2.2076684e-01      7.6796522e-01      7.6117254e-03      3.5812468e-03      1.5956614e-05      5.2063058e-08      3.5586593e-07      1.0250179e-07      2.2228149e-07      1.1379471e-06      6.0930571e-08      2.7929309e-11      1.6630017e-16      6.7125990e-11      3.0779774e-13      6.7398519e-13      3.4514511e-19      2.7122587e-07      1.2625147e-08      8.0280614e-09      1.0563555e-14      6.0794599e-15      4.1885285e-14      1.5659519e-10      1.2311534e-13      1.1596360e-12      7.3224097e-09      0.0000000e+00      1.6157484e-06      1.8564537e-14      1.4758544e-10      2.4607339e-13      4.7913457e-13      2.7209652e-06      1.8377249e-10      1.1899992e-07      8.3586108e-17      1.2931150e-15      6.4310265e-08      4.9886861e-05      3.2936630e-24    2.0798816e-05    2.8356754e-07    1.5632297e-01    1.5140157e+01                0                0
    5.7747755e-02   -1.0000000e-02   -1.2422075e-01   -1.8813467e-01    8.9422250e-02   -6.0390295e+00    4.0438227e+02    4.8546222e+05      3.0998770e-06      2.2012318e-01      7.6782833e-01      8.1319218e-03      3.8294083e-03      2.0922187e-05      6.7913694e-08      4.6368500e-07      1.3342534e-07      2.8837337e-07      1.4819064e-06      7.7928645e-08      2.3561438e-11      1.3765917e-16      7.5393463e-11      2.4234020e-13      7.0902162e-13      2.6148668e-19      3.5133566e-07      1.6271860e-08      1.0879380e-08      1.0540799e-14      4.8165673e-15      3.2605102e-14      1.8089681e-10      1.2819168e-13      1.3349604e-12      1.0007210e-08      0.0000000e+00      2.0960469e-06      2.1052991e-14      1.9356074e-10      3.0339180e-13      5.5651159e-13      3.5605527e-06      2.5237146e-10      1.5470887e-07      8.0483425e-17      4.8062359e-16      8.4080954e-08      5.4338352e-05      2.9348617e-24    2.2316047e-05    2.5444464e-07    1.4513583e-01    1.3677839e+01                0                0
    5.7747755e-02   -1.4000000e-02   -1.2422075e-01   -9.7276056e-02    1.8568601e-01   -5.9575405e+00    4.0322283e+02    4.8546259e+05      3.0473530e-06      2.1968575e-01      7.6771667e-01      8.5047113e-03      4.0034722e-03      2.0680813e-05      6.6570918e-08      4.5399501e-07      1.3047294e-07      2.8050022e-07      1.4560661e-06      7.7438636e-08      2.2664502e-11      1.3258046e-16      7.4942247e-11      2.2798501e-13      6.8552498e-13      2.7605543e-19      3.4070805e-07      1.6106492e-08      1.1333225e-08      1.0402129e-14      4.7777499e-15      3.2277080e-14      1.7668540e-10      1.2563839e-13      1.2955191e-12      1.0498856e-08      0.0000000e+00      2.0352403e-06      2.0726957e-14      1.8750833e-10      2.9481044e-13      5.3880283e-13      3.5343009e-06      2.5851886e-10      1.5082142e-07      7.9582211e-17      3.1491734e-16      8.3166925e-08      5.7018706e-05      2.8903540e-24    2.2964752e-05    2.4959460e-07    1.7550976e-01    2.0628117e+01                0                0
    5.3747755e-02   -1.0000000e-02   -1.2422075e-01   -1.6735969e-01    7.5889321e-02   -6.1047373e+00    4.0875591e+02    4.8546139e+05      3.0660847e-06      2.2042158e-01      7.6791702e-01      7.8740137e-03      3.7050397e-03      2.0311316e-05      6.6500238e-08      4.5479164e-07      1.3104883e-07      2.8479735e-07      1.4531665e-06      7.6210132e-08      3.2440140e-11      2.0709615e-16      7.6536296e-11      4.3482203e-13      7.4301691e-13      4.0130060e-19      3.4785388e-07      1.5893863e-08      1.0335754e-08      1.1871744e-14      7.3161040e-15      4.9329280e-14      1.9091193e-10      1.3377506e-13      1.3546726e-12      9.2757954e-09      0.0000000e+00      2.0716878e-06      2.1868903e-14      1.9458412e-10      3.1772533e-13      5.5161799e-13      3.4588811e-06      2.3554444e-10      1.5233402e-07      9.7206351e-17      3.5676849e-15      8.1863934e-08      5.0354402e-05      9.4997211e-24    2.1176477e-05    2.5226267e-07    1.2859561e-01    7.3417165e+00                0                0
    4.9747755e-02   -1.0000000e-02   -1.2422075e-01   -4.7629232e-01    5.3876768e-02   -6.1837344e+00    4.2044009e+02    4.8546060e+05      4.3917510e-06      2.1819728e-01      7.6750581e-01      9.6560552e-03      4.5371978e-03      2.8898178e-05      9.4261977e-08      6.4479205e-07      1.8580761e-07      4.0302620e-07      2.0723939e-06      1.1320818e-07      7.0226568e-11      5.0418326e-16      1.2957896e-10      1.1640932e-12      1.3311490e-12      1.0215548e-18      4.9137289e-07      2.3109781e-08      1.5115608e-08      2.2668048e-14      1.8117609e-14      1.2274376e-13      3.3266054e-10      2.3652406e-13      2.2145472e-12      1.3538649e-08      0.0000000e+00      2.9241510e-06      3.5888963e-14      2.9924663e-10      5.2698319e-13      8.6680943e-13      4.9649769e-06      3.3930566e-10      2.1544862e-07      2.0187718e-16      1.3095236e-14      1.1708582e-07      5.8093796e-05      3.1763884e-23    2.6104170e-05    3.2185551e-07    1.5505383e-01    8.0355298e+00                0                0
    5.3747755e-02   -1.4000000e-02   -1.2422075e-01   -1.3694633e-01    1.1863681e-01   -6.0885331e+00    4.0898007e+02    4.8546151e+05      3.0946212e-06      2.2007111e-01      7.6780207e-01      8.1876110e-03      3.8527240e-03      2.0632548e-05      6.7268617e-08      4.5946447e-07      1.3223333e-07      2.8613035e-07      1.4669969e-06      7.5410915e-08      2.4704128e-11      1.2182470e-16      6.8237598e-11      1.9406155e-13      5.7602332e-13      1.9985473e-19      3.4887276e-07      1.5826060e-08      1.0842245e-08      9.4761413e-15      4.0705884e-15      2.6906724e-14      1.9153110e-10      1.1310824e-13      1.3382784e-12      9.8119132e-09      0.0000000e+00      2.0812283e-06      2.2601042e-14      2.0810464e-10      3.0652591e-13      4.9380420e-13      3.5138737e-06      2.4974374e-10      1.5346262e-07      6.8882989e-17      5.1308755e-16      8.3071583e-08      5.4049798e-05      3.3023980e-24    2.1669290e-05    2.3652480e-07    1.1163937e-01    7.1696336e+00                0                0
    4.9747755e-02   -1.4000000e-02   -1.2422075e-01   -3.4905549e-01    1.3363415e-01   -6.1851554e+00    4.1582044e+02    4.8546036e+05      4.6496207e-06      2.1855008e-01      7.6752213e-01      9.3992517e-03      4.4192219e-03      3.0480430e-05      1.0076420e-07      6.8918431e-07      1.9863566e-07      4.3193088e-07      2.1925693e-06      1.1170076e-07      4.4601515e-11      2.3624805e-16      1.0514573e-10      4.1709645e-13      7.8530092e-13      3.4196285e-19      5.2815719e-07      2.3438712e-08      1.5259867e-08      1.4752243e-14      7.7490257e-15      5.1387990e-14      4.1147702e-10      1.8790607e-13      2.6447296e-12      1.3879174e-08      0.0000000e+00      3.1473377e-06      3.9592935e-14      4.3783840e-10      5.8660905e-13      7.5389096e-13      5.1964117e-06      3.6695076e-10      2.3117047e-07      1.0929301e-16      3.6233639e-15      1.2330724e-07      6.1182160e-05      1.0146283e-23    2.5423197e-05    2.8666069e-07    1.2099101e-01    6.1322364e+00                0                0
    5.3991800e-02    2.1182068e-02   -1.2422075e-01    3.1471603e-02    8.5376434e-02   -6.0325734e+00    4.1050455e+02    4.8546285e+05      2.7964388e-06      2.1855260e-01      7.6748493e-01      9.4394112e-03      4.4285597e-03      1.8650823e-05      6.1184900e-08      4.1817421e-07      1.2036713e-07      2.6087744e-07      1.3323925e-06      7.1219194e-08      2.2307750e-11      1.1545810e-16      7.2881576e-11      1.8794910e-13      5.4900459e-13      2.3961716e-19      3.1816078e-07      1.4839894e-08      9.3221110e-09      8.7207988e-15      3.9902367e-15      2.6714785e-14      1.7552642e-10      1.0278877e-13      1.1735302e-12      9.1099188e-09      0.0000000e+00      1.8978604e-06      2.0385684e-14      2.4556187e-10      3.4006974e-13      4.7335025e-13      3.1879597e-06      2.2165655e-10      1.3982599e-07      6.5532182e-17      3.1275887e-16      7.5430756e-08      6.5134625e-05      5.7694423e-24    2.5867290e-05    2.3794299e-07    1.1096989e-01    1.0249954e+01                0                0
    5.3747755e-02    1.8000000e-02   -1.2422075e-01   -1.1180811e-01   -1.4003302e-01   -6.0480648e+00    4.1221041e+02    4.8546192e+05      3.1006530e-06      2.1841951e-01      7.6744120e-01      9.5542662e-03      4.4852962e-03      2.0614779e-05      6.7502189e-08      4.6117142e-07      1.3271132e-07      2.8729998e-07      1.4695683e-06      7.7318950e-08      1.9087233e-11      9.8322430e-17      7.2382950e-11      1.5641560e-13      5.0757506e-13      1.8157580e-19      3.5018924e-07      1.6168240e-08      1.0574519e-08      7.8544364e-15      3.2539257e-15      2.1411742e-14      1.7151601e-10      9.1113342e-14      1.1107469e-12      1.0232986e-08      0.0000000e+00      2.0899611e-06      2.0141038e-14      2.6328684e-10      3.5946559e-13      4.6543605e-13      3.5207142e-06      2.5058861e-10      1.5408835e-07      5.7755128e-17      2.6051196e-16      8.3279786e-08      6.7287237e-05      5.5774081e-24    2.6758939e-05    2.4465806e-07    1.1379521e-01    1.0139255e+01                0                0
    4.9754566e-02    1.7992797e-02   -1.2422075e-01    1.1940152e-01   -1.4716268e-02   -6.0077307e+00    4.3105704e+02    4.8546166e+05      7.3901568e-06      2.1367792e-01      7.6646689e-01      1.3391049e-02      6.2923960e-03      4.9015994e-05      1.6222546e-07      1.1081652e-06      3.1907044e-07      6.9129912e-07      3.5120682e-06      1.8163567e-07      3.5221955e-11      1.5981538e-16      1.5703048e-10      2.0750250e-13      7.9037166e-13      1.6106143e-19      8.4375864e-07      3.8053899e-08      2.4001201e-08      1.3329857e-14      4.3505683e-15      2.7093695e-14      4.1275851e-10      1.5226813e-13      2.4007025e-12      2.4130292e-08      0.0000000e+00      5.0376105e-06      4.7617241e-14      7.7175216e-10      9.6332878e-13      9.5671022e-13      8.3736218e-06      6.0952411e-10      3.7092522e-07      9.0584363e-17      7.9368902e-16      1.9867361e-07      9.4445475e-05      1.4254092e-23    3.8675711e-05    3.9564920e-07    1.0488336e-01    5.6666921e+00                0                0
    5.7747755e-02    6.0000000e-03   -1.2422075e-01   -2.6468704e-01   -7.7343627e-02   -6.0913851e+00    3.9684248e+02    4.8546153e+05      1.7572331e-06      2.2162726e-01      7.6812070e-01      6.9318282e-03      3.2529904e-03      1.1869103e-05      3.8453341e-08      2.6287735e-07      7.5683110e-08      1.6408334e-07      8.4266803e-07      4.6514983e-08      2.3843379e-11      1.3971008e-16      5.6762241e-11      2.4835885e-13      5.6362708e-13      3.6580895e-19      1.9996437e-07      9.6077778e-09      6.0331574e-09      9.2417915e-15      5.4968617e-15      3.7781984e-14      1.4056083e-10      1.0910319e-13      1.0396825e-12      5.6350170e-09      0.0000000e+00      1.1913027e-06      1.6209522e-14      1.1771953e-10      1.9960572e-13      4.0063464e-13      2.0223074e-06      1.3553043e-10      8.7814068e-08      7.3682079e-17      6.4444321e-16      4.7712951e-08      4.8591093e-05      2.1847627e-24    2.0187197e-05    2.6228711e-07    1.5698593e-01    1.5701279e+01                0                0
    5.7747755e-02    2.0000000e-03   -1.2422075e-01   -2.4018408e-01    1.6327241e-03   -6.0569595e+00    4.0819211e+02    4.8546123e+05      1.7471311e-06      2.1970674e-01      7.6773600e-01      8.4995271e-03      3.9792929e-03      1.1983532e-05      3.8194076e-08      2.6087080e-07      7.5030053e-08      1.6154693e-07      8.4447330e-07      5.0004632e-08      3.5761103e-11      2.6146424e-16      7.0833615e-11      5.7878833e-13      7.9420586e-13      7.9432920e-19      1.9588723e-07      1.0026294e-08      6.4424938e-09      1.3270909e-14      1.1968006e-14      8.3346662e-14      1.3866282e-10      1.4456921e-13      1.0219292e-12      6.1225601e-09      0.0000000e+00      1.1671390e-06      1.5354616e-14      1.1025884e-10      2.3901558e-13      4.7660289e-13      2.0616813e-06      1.4272579e-10      8.6552954e-08      1.1897436e-16      4.0421203e-15      4.8283749e-08      5.9700482e-05      6.9843371e-24    2.5711693e-05    2.8529302e-07    1.7233552e-01    1.7496971e+01                0                0
    5.3747755e-02    6.0000000e-03   -1.2422075e-01   -3.1268063e-01   -3.6725315e-02   -6.0880677e+00    4.1086900e+02    4.8546113e+05      2.3548382e-06      2.2007256e-01      7.6782024e-01      8.1873234e-03      3.8410273e-03      1.5757225e-05      5.1043401e-08      3.4922175e-07      1.0061503e-07      2.1831535e-07      1.1238156e-06      6.3246761e-08      3.9763585e-11      2.8302947e-16      8.1115205e-11      6.4034824e-13      8.9788814e-13      6.7990456e-19      2.6601971e-07      1.2905102e-08      8.1430932e-09      1.4411217e-14      1.1284459e-14      7.7662539e-14      1.8388856e-10      1.5773336e-13      1.3188550e-12      7.4742397e-09      0.0000000e+00      1.5830104e-06      2.0335851e-14      1.5065929e-10      2.8588638e-13      5.5400111e-13      2.6970222e-06      1.7987085e-10      1.1665724e-07      1.2549958e-16      5.2652975e-15      6.3545036e-08      5.4075560e-05      4.7787751e-24    2.3461302e-05    3.2147044e-07    1.4574503e-01    9.0210958e+00                0                0
    5.3747755e-02    2.0000000e-03   -1.2422075e-01   -2.5454297e-01   -1.6796423e-03   -6.1007012e+00    4.2467545e+02    4.8546068e+05      2.7584114e-06      2.1753294e-01      7.6734057e-01      1.0237330e-02      4.7933806e-03      1.8893398e-05      5.9868983e-08      4.0910663e-07      1.1771715e-07      2.5312732e-07      1.3343304e-06      8.2965988e-08      7.5056649e-11      6.4778871e-16      1.2820457e-10      1.6813138e-12      1.6664542e-12      1.7002965e-18      3.0632531e-07      1.6197958e-08      1.0325462e-08      2.6579849e-14      2.7593327e-14      1.9082029e-13      2.1953572e-10      2.6257744e-13      1.5450443e-12      9.7530288e-09      0.0000000e+00      1.8219941e-06      2.3207755e-14      1.6131968e-10      4.1838714e-13      8.3381042e-13      3.2795385e-06      2.2985364e-10      1.3539051e-07      2.5904708e-16      1.7409830e-14      7.6484609e-08      6.6219352e-05      1.6324323e-23    3.0356655e-05    3.5134551e-07    1.7318836e-01    1.0869204e+01                0                0
    5.7747755e-02    1.4000000e-02   -1.2422075e-01   -7.2570652e-02   -1.9117048e-01   -5.9477366e+00    4.0099149e+02    4.8546234e+05      2.3410580e-06      2.2000118e-01      7.6775081e-01      8.2751180e-03      3.8887334e-03      1.5959715e-05      5.1293562e-08      3.4994241e-07      1.0057904e-07      2.1642420e-07      1.1223687e-06      6.0571005e-08      1.8360946e-11      1.1135532e-16      6.2693812e-11      2.0439433e-13      5.9010953e-13      2.6286694e-19      2.6292471e-07      1.2593134e-08      8.6058808e-09      8.5930093e-15      4.1261823e-15      2.8037377e-14      1.3797457e-10      1.0467004e-13      1.0412946e-12      8.0769524e-09      0.0000000e+00      1.5702354e-06      1.6095552e-14      1.4076337e-10      2.2986376e-13      4.4586368e-13      2.7227444e-06      1.9319076e-10      1.1631197e-07      6.7334104e-17      2.9228543e-16      6.4075282e-08      5.9192624e-05      2.9774860e-24    2.3722934e-05    2.2150246e-07    1.7629087e-01    2.1119531e+01                0                0
    5.7747755e-02    1.0000000e-02   -1.2422075e-01   -2.1319722e-01   -1.1234833e-01   -6.0799141e+00    3.9837664e+02    4.8546197e+05      2.2704156e-06      2.2110724e-01      7.6799547e-01      7.3607580e-03      3.4598970e-03      1.5373284e-05      4.9921238e-08      3.4097037e-07      9.8114910e-08      2.1217314e-07      1.0904309e-06      5.8370687e-08      2.0459830e-11      1.1700766e-16      6.2059715e-11      2.0631786e-13      5.8953556e-13      2.5629166e-19      2.5850198e-07      1.2168568e-08      7.9024010e-09      8.9062219e-15      4.1921278e-15      2.8401374e-14      1.4632198e-10      1.0808334e-13      1.1051966e-12      7.3525478e-09      0.0000000e+00      1.5418214e-06      1.7379002e-14      1.4125572e-10      2.2881940e-13      4.4730364e-13      2.6205865e-06      1.7889444e-10      1.1378371e-07      6.8653045e-17      2.7744869e-16      6.1863980e-08      5.2519643e-05      1.9739975e-24    2.1313804e-05    2.2556748e-07    1.4569264e-01    1.4088232e+01                0                0
    5.3747755e-02    1.4000000e-02   -1.2422075e-01   -1.4815591e-01   -1.5412934e-01   -6.0755009e+00    4.0955775e+02    4.8546177e+05      2.6718822e-06      2.1987274e-01      7.6773732e-01      8.3702799e-03      3.9327342e-03      1.7733909e-05      5.7922864e-08      3.9582124e-07      1.1393061e-07      2.4685682e-07      1.2633979e-06      6.5446633e-08      1.6755542e-11      9.1900455e-17      5.9877079e-11      1.5865629e-13      5.0252162e-13      1.7353706e-19      3.0106270e-07      1.3749935e-08      9.2629430e-09      7.2975043e-15      3.1044230e-15      2.0694485e-14      1.3965878e-10      8.6773946e-14      9.7630950e-13      8.5197104e-09      0.0000000e+00      1.7957167e-06      1.6377302e-14      1.7779077e-10      2.6296965e-13      4.1341703e-13      3.0217307e-06      2.1184623e-10      1.3231284e-07      5.4431811e-17      2.5455658e-16      7.1467228e-08      5.9015943e-05      3.1807768e-24    2.3571816e-05    2.2105463e-07    1.0720814e-01    6.9802047e+00                0                0
    4.9747755e-02    1.4000000e-02   -1.2422075e-01   -3.1834622e-01   -1.4549221e-01   -6.1402551e+00    4.1388363e+02    4.8546048e+05      4.3366458e-06      2.1870805e-01      7.6752349e-01      9.2919498e-03      4.3663797e-03      2.8441573e-05      9.4694467e-08      6.4786398e-07      1.8678510e-07      4.0706560e-07      2.0520994e-06      1.0315645e-07      2.3092656e-11      1.1166723e-16      8.8360835e-11      1.7970900e-13      5.5628789e-13      1.5180657e-19      4.9844736e-07      2.1845436e-08      1.3701697e-08      8.9299972e-15      3.4657540e-15      2.2516885e-14      2.4457196e-10      1.0951403e-13      1.5635182e-12      1.2890876e-08      0.0000000e+00      2.9707960e-06      2.6617979e-14      3.9278580e-10      5.1064411e-13      6.0028167e-13      4.8365928e-06      3.3350384e-10      2.1780551e-07      6.3020013e-17      7.4431504e-16      1.1509639e-07      6.5163558e-05      4.7460237e-24    2.6608834e-05    2.6859195e-07    1.1140410e-01    5.6748508e+00                0                0
    5.3747755e-02    1.0000000e-02   -1.2422075e-01   -2.1931628e-01   -8.1921843e-02   -6.1155112e+00    4.0510748e+02    4.8546114e+05      2.3833340e-06      2.2102162e-01      7.6799188e-01      7.4220924e-03      3.4878822e-03      1.5785172e-05      5.1737112e-08      3.5390404e-07      1.0196413e-07      2.2170967e-07      1.1301225e-06      5.9243093e-08      2.0476225e-11      1.2174868e-16      5.9659750e-11      2.2762535e-13      5.6090699e-13      2.3910480e-19      2.7082419e-07      1.2421206e-08      8.0270339e-09      8.4024408e-15      4.2759181e-15      2.8956696e-14      1.4661522e-10      1.0101650e-13      1.0601088e-12      7.2813857e-09      0.0000000e+00      1.6132387e-06      1.6606205e-14      1.5123008e-10      2.3888911e-13      4.2899113e-13      2.6880828e-06      1.8086380e-10      1.1858617e-07      6.5031391e-17      9.0707925e-16      6.3644862e-08      5.1659587e-05      2.0752211e-24    2.1182544e-05    2.2986796e-07    1.2100133e-01    7.1902865e+00                0                0
    4.9747755e-02    1.0000000e-02   -1.2422075e-01   -5.2532289e-01   -6.4582382e-02   -6.1841467e+00    4.1269405e+02    4.8546038e+05      3.7076915e-06      2.1964941e-01      7.6774355e-01      8.5123411e-03      3.9995973e-03      2.4324304e-05      8.0035437e-08      5.4768381e-07      1.5788053e-07      3.4343368e-07      1.7512035e-06      9.1677076e-08      3.3255633e-11      2.2960625e-16      9.1397449e-11      4.6423419e-13      8.9048564e-13      4.1934658e-19      4.1958919e-07      1.9074613e-08      1.2524457e-08      1.2997088e-14      8.0852652e-15      5.5568543e-14      2.3704696e-10      1.5369527e-13      1.5891339e-12      1.1243071e-08      0.0000000e+00      2.4979996e-06      2.4339577e-14      2.6199368e-10      4.0166860e-13      6.4118024e-13      4.1609079e-06      2.8916986e-10      1.8355809e-07      1.0460756e-16      3.2815628e-15      9.8498546e-08      5.6694295e-05      3.2212758e-24    2.4494906e-05    2.8914584e-07    1.3624326e-01    6.9758416e+00                0                0
    4.9747755e-02   -6.0000000e-03   -1.2422075e-01   -5.0971770e-01    3.5060296e-02   -6.0908638e+00    4.4328293e+02    4.8546024e+05      4.5391124e-06      2.1411403e-01      7.6672041e-01      1.2964395e-02      6.0796143e-03      3.0935257e-05      9.7502902e-08      6.6601631e-07      1.9163418e-07      4.1058966e-07      2.1871858e-06      1.3907664e-07      1.3985308e-10      1.1719370e-15      2.1105175e-10      2.9459889e-12      2.5140427e-12      2.5067704e-18      4.9546834e-07      2.6521299e-08      1.7644742e-08      4.2879411e-14      4.5208984e-14      3.1202871e-13      4.1114272e-10      4.0693201e-13      2.6140437e-12      1.6450970e-08      0.0000000e+00      2.9442977e-06      4.2944244e-14      2.9340388e-10      7.3877967e-13      1.2957752e-12      5.4238570e-06      3.8444120e-10      2.1956505e-07      4.1840697e-16      3.5067796e-14      1.2595075e-07      7.3108809e-05      7.2369325e-23    3.5636653e-05    4.4767926e-07    1.9357905e-01    1.0880640e+01                0                0
    4.9747755e-02    6.0000000e-03   -1.2422075e-01   -5.3106315e-01   -3.1366220e-02   -6.1059698e+00    4.3161476e+02    4.8546023e+05      4.1968690e-06      2.1627552e-01      7.6709746e-01      1.1241352e-02      5.2719108e-03      2.8362152e-05      9.0360445e-08      6.1734889e-07      1.7765036e-07      3.8189261e-07      2.0117702e-06      1.1973346e-07      7.4850981e-11      6.3392249e-16      1.6393225e-10      1.3823894e-12      2.0564379e-12      1.2973198e-18      4.6244392e-07      2.3547522e-08      1.6015749e-08      2.8100413e-14      2.3624345e-14      1.6671429e-13      3.2671668e-10      3.0782775e-13      2.1427036e-12      1.4741571e-08      0.0000000e+00      2.7514212e-06      3.2068294e-14      2.6071178e-10      5.3227655e-13      1.0624733e-12      4.9321243e-06      3.5717509e-10      2.0438341e-07      2.5039708e-16      1.1286756e-14      1.1514261e-07      6.9279193e-05      7.2890390e-24    3.2729968e-05    4.2485972e-07    1.7584894e-01    9.7225288e+00                0                0
    4.9747755e-02   -2.0000000e-03   -1.2422075e-01   -4.5168992e-01   -1.9698100e-02   -5.9813358e+00    4.6830194e+02    4.8546020e+05      5.1474803e-06      2.0964251e-01      7.6586968e-01      1.6577966e-02      7.7607935e-03      3.5961268e-05      1.0966813e-07      7.4834661e-07      2.1508420e-07      4.5585497e-07      2.5141432e-06      1.7749216e-07      1.6788507e-10      1.6327174e-15      3.0032937e-10      3.8239130e-12      4.3031855e-12      3.1373431e-18      5.4425882e-07      3.1964005e-08      2.2339525e-08      5.8077456e-14      6.0731572e-14      4.2948294e-13      4.5805715e-10      5.7569200e-13      2.6498076e-12      2.1138181e-08      0.0000000e+00      3.2243026e-06      4.1006054e-14      2.6870925e-10      8.3935886e-13      1.8012123e-12      6.4333692e-06      4.9039135e-10      2.4341205e-07      5.5895273e-16      4.0711886e-14      1.4724510e-07      9.3049093e-05      3.8025937e-23    4.7783199e-05    5.1699015e-07    2.2354646e-01    1.3335560e+01                0                0
    4.9747755e-02    2.0000000e-03   -1.2422075e-01   -4.5002299e-01    5.7461380e-04   -5.9940784e+00    4.6663138e+02    4.8546016e+05      5.3580817e-06      2.0978729e-01      7.6585944e-01      1.6481113e-02      7.7164151e-03      3.7399694e-05      1.1432310e-07      7.7995652e-07      2.2413397e-07      4.7502712e-07      2.6141907e-06      1.8232757e-07      1.4010597e-10      1.3436209e-15      3.0198671e-10      2.8263829e-12      4.2311102e-12      2.5774377e-18      5.6753660e-07      3.3078508e-08      2.3167725e-08      5.2498719e-14      4.8885922e-14      3.5064256e-13      4.6336005e-10      5.5709856e-13      2.6804832e-12      2.2073411e-08      0.0000000e+00      3.3649060e-06      4.1409031e-14      2.8406550e-10      7.9992278e-13      1.8073938e-12      6.6763575e-06      5.1990018e-10      2.5386468e-07      4.7958278e-16      2.2214641e-14      1.5299303e-07      9.7497506e-05      1.5621285e-23    4.9277319e-05    5.2059165e-07    2.1778667e-01    1.2914894e+01                0                0
    4.5935012e-02   -1.7513452e-02   -1.2422075e-01   -1.5420169e-01   -1.5330251e-01   -5.9569330e+00    4.4159187e+02    4.8546087e+05      1.1402893e-05      2.1240628e-01      7.6627987e-01      1.4348767e-02      6.7538817e-03      7.5385212e-05      2.4633338e-07      1.6815501e-06      4.8374375e-07      1.0428838e-06      5.3768133e-06      2.8161719e-07      7.4475958e-11      5.8850614e-16      2.4371488e-10      1.1735770e-12      2.0450409e-12      8.6313905e-19      1.2685304e-06      5.8161054e-08      4.0898987e-08      2.8527474e-14      1.7579176e-14      1.2195923e-13      6.0522863e-10      3.0738366e-13      3.4201035e-12      3.9127777e-08      0.0000000e+00      7.5745088e-06      6.3793198e-14      1.0325439e-09      1.3841027e-12      1.5835316e-12      1.2967898e-05      1.0241763e-09      5.6001644e-07      2.3727529e-16      1.2038533e-14      3.0592274e-07      9.2483481e-05      1.1704178e-23    4.0640453e-05    5.2848950e-07    1.3228360e-01    7.0340343e+00                0                0
    4.2175059e-02   -1.6734741e-02   -1.2422075e-01   -3.4483174e-01   -3.6518722e-02   -5.7012209e+00    4.6625793e+02    4.8546109e+05      1.5741349e-05      2.0755693e-01      7.6532126e-01      1.8253906e-02      8.5929773e-03      1.0494662e-04      3.3425649e-07      2.2795410e-06      6.5493429e-07      1.3995547e-06      7.4187227e-06      4.2011434e-07      1.9116390e-10      1.9012684e-15      4.5860518e-10      3.6520574e-12      5.5788934e-12      2.7449949e-18      1.6902568e-06      8.3118789e-08      6.3513913e-08      6.9653050e-14      5.2518948e-14      3.8102198e-13      8.8131893e-10      7.0474360e-13      4.6531015e-12      5.8866536e-08      0.0000000e+00      1.0081440e-05      8.6590437e-14      1.1112433e-09      1.8252577e-12      2.7583784e-12      1.8322941e-05      1.5276055e-09      7.5172318e-07      6.4793389e-16      3.9982132e-14      4.2730179e-07      1.1024485e-04      1.7681436e-23    5.1565813e-05    7.6107286e-07    1.7122504e-01    8.9768985e+00                0                0
    6.1766362e-02   -1.9902328e-03   -1.3578569e-01    1.8836522e-01    4.5625830e-02   -5.8017192e+00    3.8364515e+02    4.8548572e+05      1.4600712e-06      2.2406125e-01      7.6867870e-01      4.9059638e-03      2.3054542e-03      9.9270401e-06      3.2612186e-08      2.2275348e-07      6.4139482e-08      1.3915230e-07      7.0724609e-07      3.6805012e-08      1.6556567e-11      8.6017975e-17      3.8808715e-11      1.6034259e-13      3.5463957e-13      2.1258479e-19      1.7001369e-07      7.7170274e-09      4.7253745e-09      6.3951495e-15      3.4785937e-15      2.3513633e-14      1.0478262e-10      7.4989359e-14      8.0507338e-13      4.3914402e-09      0.0000000e+00      1.0137602e-06      1.3125236e-14      1.0333844e-10      1.5792373e-13      2.9306302e-13      1.6852261e-06      1.1438986e-10      7.4595725e-08      4.9668914e-17      5.3820785e-16      3.9961159e-08      3.3035578e-05      2.6268968e-24    1.3470231e-05    1.6267028e-07    3.5085863e-01    6.4626442e+01                0                0
    6.1635557e-02   -5.9683524e-03   -1.3580201e-01    1.9772201e-01   -1.3140100e-02   -5.7441745e+00    3.8349780e+02    4.8548515e+05      1.5922020e-06      2.2409270e-01      7.6868527e-01      4.8778900e-03      2.2944592e-03      1.0806248e-05      3.5572301e-08      2.4297158e-07      6.9970962e-08      1.5184396e-07      7.7057911e-07      3.9529443e-08      1.6004168e-11      7.8966625e-17      3.9502681e-11      1.3911446e-13      3.5077812e-13      1.7769474e-19      1.8561617e-07      8.3178885e-09      5.1248285e-09      6.2847368e-15      3.0441503e-15      2.0447800e-14      1.1113078e-10      7.5132632e-14      8.4821622e-13      4.7258093e-09      0.0000000e+00      1.1068441e-06      1.3812104e-14      1.1375060e-10      1.6789766e-13      3.0454155e-13      1.8329321e-06      1.2543351e-10      8.1408252e-08      4.7408379e-17      2.9447044e-16      4.3499856e-08      3.2706985e-05      2.1093482e-24    1.3237919e-05    1.5842408e-07    3.3935010e-01    6.1472938e+01                0                0
    6.1370717e-02   -9.9390487e-03   -1.3584243e-01    2.3995187e-01    6.2498421e-02   -5.5839010e+00    3.8596978e+02    4.8548655e+05      1.7264962e-06      2.2372825e-01      7.6860541e-01      5.1774465e-03      2.4356773e-03      1.1724756e-05      3.8427655e-08      2.6238089e-07      7.5524381e-08      1.6358555e-07      8.3352071e-07      4.2995007e-08      1.5261252e-11      8.0063782e-17      4.2175832e-11      1.4393486e-13      3.7858745e-13      1.8349008e-19      1.9970882e-07      9.0362047e-09      5.7235346e-09      6.4428987e-15      3.0908062e-15      2.0824663e-14      1.1443224e-10      7.8061638e-14      8.7024164e-13      5.3094437e-09      0.0000000e+00      1.1914614e-06      1.3804339e-14      1.2040161e-10      1.7842220e-13      3.2403663e-13      1.9908439e-06      1.3917110e-10      8.7764183e-08      4.9039928e-17      2.7409542e-16      4.7174769e-08      3.4805488e-05      2.1429171e-24    1.4043956e-05    1.6080447e-07    3.2788116e-01    5.8383038e+01                0                0
    6.0959891e-02   -1.3889603e-02   -1.3593212e-01    2.6578252e-01    1.3512994e-01   -5.3770968e+00    3.8843940e+02    4.8548502e+05      1.7119169e-06      2.2317323e-01      7.6847812e-01      5.6401224e-03      2.6524034e-03      1.1626989e-05      3.7919383e-08      2.5883267e-07      7.4466119e-08      1.6098158e-07      8.2429084e-07      4.2969923e-08      1.5172200e-11      8.0969948e-17      4.2687697e-11      1.4596362e-13      3.8303642e-13      1.9255118e-19      1.9625533e-07      9.0076927e-09      5.8567948e-09      6.4173453e-15      3.1429432e-15      2.1186110e-14      1.1017700e-10      7.6562580e-14      8.3191543e-13      5.4424790e-09      0.0000000e+00      1.1712885e-06      1.3384103e-14      1.1497405e-10      1.7397173e-13      3.1552423e-13      1.9778249e-06      1.3887793e-10      8.6418734e-08      4.9239232e-17      2.7743715e-16      4.6776261e-08      3.7891638e-05      2.3586935e-24    1.5164077e-05    1.6743728e-07    3.2810611e-01    5.8443132e+01                0                0
    5.7773197e-02   -1.8020200e-02   -1.3557006e-01    2.4697993e-01    1.3558469e-01   -5.7599846e+00    3.8746566e+02    4.8548593e+05      1.6623438e-06      2.2321235e-01      7.6848549e-01      5.6092599e-03      2.6375286e-03      1.1277526e-05      3.6791841e-08      2.5114902e-07      7.2256395e-08      1.5621979e-07      7.9993287e-07      4.1690684e-08      1.4817759e-11      7.8621327e-17      4.1388166e-11      1.4153154e-13      3.6975827e-13      1.8742737e-19      1.9045314e-07      8.7387496e-09      5.6927448e-09      6.2161141e-15      3.0514369e-15      2.0549503e-14      1.0767567e-10      7.4020320e-14      8.0868972e-13      5.2827259e-09      0.0000000e+00      1.1366177e-06      1.3043930e-14      1.1221957e-10      1.6944050e-13      3.0447349e-13      1.9191919e-06      1.3459962e-10      8.3856677e-08      4.7646303e-17      2.7544961e-16      4.5388457e-08      3.7675710e-05      2.3624606e-24    1.5051710e-05    1.6535378e-07    3.3751538e-01    6.0975075e+01                0                0
    5.7850279e-02   -2.1825064e-02   -1.3579344e-01    2.5916181e-01    1.0049537e-01   -5.7117988e+00    3.8691012e+02    4.8548485e+05      1.3749239e-06      2.2342989e-01      7.6853146e-01      5.4343134e-03      2.5532945e-03      9.3234068e-06      3.0546675e-08      2.0862673e-07      6.0051630e-08      1.3015041e-07      6.6328422e-07      3.4558927e-08      1.3517760e-11      7.0381850e-17      3.5462752e-11      1.2672192e-13      3.1799270e-13      1.7136560e-19      1.5888557e-07      7.2556634e-09      4.5562761e-09      5.5001173e-15      2.7655956e-15      1.8640245e-14      9.5231069e-11      6.5984711e-14      7.2223362e-13      4.2388882e-09      0.0000000e+00      9.4771602e-07      1.1459850e-14      9.6508588e-11      1.4534030e-13      2.6496013e-13      1.5842169e-06      1.0871842e-10      6.9795708e-08      4.2228850e-17      2.6827000e-16      3.7528307e-08      3.6407365e-05      2.2512422e-24    1.4480568e-05    1.5567248e-07    3.6095667e-01    6.7436436e+01                0                0
    6.1635557e-02    5.9683525e-03   -1.3580201e-01    1.8460232e-01    3.5994824e-02   -5.6790490e+00    3.8211862e+02    4.8548524e+05      1.2019456e-06      2.2430025e-01      7.6872085e-01      4.7183821e-03      2.2141583e-03      8.2175587e-06      2.6912187e-08      1.8382650e-07      5.2926253e-08      1.1483251e-07      5.8344209e-07      3.0553788e-08      1.3491270e-11      7.5948491e-17      3.3492214e-11      1.3870520e-13      3.0334959e-13      2.2278984e-19      1.4029284e-07      6.4076242e-09      3.8663045e-09      5.6412146e-15      3.3235297e-15      2.2559791e-14      9.3784471e-11      6.8571918e-14      7.2683652e-13      3.6305143e-09      0.0000000e+00      8.3661425e-07      1.0911192e-14      8.9562188e-11      1.3744884e-13      2.5901639e-13      1.3905416e-06      9.3759826e-11      6.1561501e-08      4.4734953e-17      4.2929644e-16      3.2975412e-08      3.3480390e-05      2.1491911e-24    1.3726352e-05    1.4787326e-07    3.3077923e-01    5.9158797e+01                0                0
    6.1766361e-02    1.9902338e-03   -1.3578569e-01    1.5417690e-01    4.2225792e-02   -5.7400955e+00    3.8455145e+02    4.8548458e+05      1.2500017e-06      2.2381315e-01      7.6861732e-01      5.1190320e-03      2.4007607e-03      8.5521412e-06      2.7890790e-08      1.9045282e-07      5.4813128e-08      1.1869318e-07      6.0602088e-07      3.2165817e-08      1.5029340e-11      8.8295875e-17      3.6153295e-11      1.6588337e-13      3.3482277e-13      2.7353592e-19      1.4480699e-07      6.7115577e-09      4.1441573e-09      6.1861356e-15      3.9995033e-15      2.7262743e-14      9.4873216e-11      7.3392170e-14      7.3254563e-13      3.9000376e-09      0.0000000e+00      8.6376781e-07      1.1133766e-14      9.0040257e-11      1.4426057e-13      2.7127932e-13      1.4510565e-06      9.9039763e-11      6.3662911e-08      5.0251886e-17      6.4905904e-16      3.4342389e-08      3.6330830e-05      2.7273820e-24    1.5048529e-05    1.5884660e-07    3.4670279e-01    6.3481620e+01                0                0
    6.0959892e-02    1.3889603e-02   -1.3593212e-01    2.4051482e-01   -1.9623939e-01   -5.4846326e+00    3.8967408e+02    4.8548592e+05      1.3321630e-06      2.2289768e-01      7.6840606e-01      5.8802953e-03      2.7602493e-03      9.0738413e-06      2.9515142e-08      2.0153492e-07      5.7981801e-08      1.2544750e-07      6.4182706e-07      3.3891685e-08      1.2325303e-11      7.0858804e-17      3.5661589e-11      1.3372888e-13      3.2074789e-13      2.0273667e-19      1.5293743e-07      7.0990883e-09      4.5165069e-09      5.3733982e-15      2.9765761e-15      2.0201759e-14      8.5913707e-11      6.4286031e-14      6.6076772e-13      4.2612478e-09      0.0000000e+00      9.1264707e-07      1.0225609e-14      9.0502581e-11      1.4108085e-13      2.5937468e-13      1.5395301e-06      1.0583795e-10      6.7313915e-08      4.2684729e-17      3.3601329e-16      3.6411835e-08      4.1498388e-05      2.6225436e-24    1.6587854e-05    1.5730512e-07    3.3389739e-01    5.9997276e+01                0                0
    6.1370716e-02    9.9390487e-03   -1.3584243e-01    2.2771185e-01   -1.1017364e-01   -5.5264166e+00    3.8536938e+02    4.8548482e+05      1.2897393e-06      2.2378919e-01      7.6860485e-01      5.1418837e-03      2.4138344e-03      8.8031074e-06      2.8775262e-08      1.9652128e-07      5.6566636e-08      1.2260406e-07      6.2426508e-07      3.2625187e-08      1.2645961e-11      7.1881612e-17      3.4476564e-11      1.3476794e-13      3.1239842e-13      2.0727930e-19      1.4969095e-07      6.8465705e-09      4.2248726e-09      5.4533082e-15      3.0822753e-15      2.0922162e-14      8.7791663e-11      6.5629624e-14      6.8453137e-13      3.9635928e-09      0.0000000e+00      8.9290770e-07      1.0486578e-14      8.9512935e-11      1.3929463e-13      2.5945140e-13      1.4908057e-06      1.0103878e-10      6.5755891e-08      4.3220088e-17      3.6670359e-16      3.5326768e-08      3.6431883e-05      2.2513984e-24    1.4746453e-05    1.4968517e-07    3.2327581e-01    5.7157313e+01                0                0
    5.7850280e-02    2.1825064e-02   -1.3579344e-01    2.1086732e-01   -1.3353049e-02   -5.7146157e+00    3.8907920e+02    4.8548493e+05      1.1757197e-06      2.2337521e-01      7.6851491e-01      5.4849593e-03      2.5738957e-03      8.0008178e-06      2.6120136e-08      1.7841393e-07      5.1348448e-08      1.1129338e-07      5.6728976e-07      2.9885309e-08      1.1711876e-11      6.6464403e-17      3.2060085e-11      1.2494248e-13      2.8594104e-13      1.9548050e-19      1.3582429e-07      6.2661084e-09      3.8841099e-09      4.9835423e-15      2.8552466e-15      1.9385657e-14      8.0080889e-11      5.9734668e-14      6.1734257e-13      3.6699311e-09      0.0000000e+00      8.1022049e-07      9.4780722e-15      8.3491010e-11      1.2898439e-13      2.3550944e-13      1.3560665e-06      9.2145370e-11      5.9679655e-08      3.9699587e-17      3.4702886e-16      3.2115567e-08      3.8472161e-05      2.5069792e-24    1.5387604e-05    1.4795508e-07    3.3443272e-01    6.0141623e+01                0                0
    5.7773197e-02    1.8020200e-02   -1.3557006e-01    2.1938147e-01   -1.4238291e-01   -5.8073082e+00    3.8906335e+02    4.8548439e+05      1.3285217e-06      2.2284866e-01      7.6839582e-01      5.9206372e-03      2.7789981e-03      9.0329039e-06      2.9389496e-08      2.0068172e-07      5.7735535e-08      1.2490960e-07      6.3925763e-07      3.3742163e-08      1.2138167e-11      6.9517215e-17      3.5254708e-11      1.3067414e-13      3.1366512e-13      1.9856654e-19      1.5227000e-07      7.0656344e-09      4.5176001e-09      5.2644680e-15      2.9148916e-15      1.9760536e-14      8.5110608e-11      6.2752556e-14      6.4850605e-13      4.2602285e-09      0.0000000e+00      9.0866902e-07      1.0117913e-14      9.1236571e-11      1.4121650e-13      2.5443900e-13      1.5335919e-06      1.0572603e-10      6.7024046e-08      4.1750218e-17      3.3364136e-16      3.6267392e-08      4.1726641e-05      2.6625904e-24    1.6659537e-05    1.5735919e-07    3.4254623e-01    6.2343443e+01                0                0
    5.3747755e-02   -1.8000000e-02   -1.2022075e-01   -1.6892127e-01    1.3915457e-01   -5.9544995e+00    4.1048516e+02    4.8545402e+05      3.0036895e-06      2.1891711e-01      7.6753708e-01      9.1529629e-03      4.3007124e-03      1.9937687e-05      6.4423984e-08      4.3965367e-07      1.2635140e-07      2.7182628e-07      1.4133967e-06      7.4758176e-08      2.2201557e-11      1.1547884e-16      6.9051403e-11      1.8231916e-13      5.7581558e-13      2.0243931e-19      3.3007810e-07      1.5534255e-08      1.1379036e-08      8.8724666e-15      3.8273263e-15      2.5321517e-14      1.9201276e-10      1.0679946e-13      1.2586957e-12      1.0407169e-08      0.0000000e+00      1.9712547e-06      2.0897895e-14      2.0726701e-10      3.0597833e-13      4.6178445e-13      3.4301613e-06      2.5445087e-10      1.4605290e-07      6.5059564e-17      3.5140137e-16      8.0657838e-08      6.0803434e-05      3.6924735e-24    2.4175600e-05    2.4591434e-07    1.2880977e-01    1.2352545e+01                0                0
    4.9754566e-02   -1.7992797e-02   -1.2022075e-01    3.8224506e-02    9.6228590e-02   -5.9013913e+00    4.2632461e+02    4.8545467e+05      5.1731293e-06      2.1529716e-01      7.6680261e-01      1.2087758e-02      5.6768739e-03      3.4265208e-05      1.1272405e-07      7.6998162e-07      2.2164371e-07      4.7960530e-07      2.4496834e-06      1.2720950e-07      3.8064034e-11      1.6987147e-16      1.1899542e-10      2.3863001e-13      6.8487965e-13      1.9775266e-19      5.8482623e-07      2.6584373e-08      1.7492011e-08      1.2698122e-14      5.1008565e-15      3.3053868e-14      4.7450656e-10      1.7902956e-13      2.8864724e-12      1.6990438e-08      0.0000000e+00      3.4913142e-06      4.1602996e-14      5.9274148e-10      7.4093843e-13      7.9227730e-13      5.8599759e-06      4.2842900e-10      2.5735253e-07      8.7897876e-17      1.3722739e-15      1.3874464e-07      8.1602523e-05      9.6356615e-24    3.3087156e-05    3.3348397e-07    1.1483963e-01    5.5748937e+00                0                0
    5.3991800e-02   -2.1182068e-02   -1.2022075e-01   -6.1706626e-02   -7.4803396e-03   -5.9067306e+00    4.1065406e+02    4.8545353e+05      2.3643533e-06      2.1858645e-01      7.6747245e-01      9.4294779e-03      4.4238501e-03      1.5786027e-05      5.0978690e-08      3.4817554e-07      1.0010081e-07      2.1573309e-07      1.1215312e-06      6.1672979e-08      2.2921365e-11      1.2116907e-16      6.5775657e-11      1.9109519e-13      5.6853226e-13      2.3461536e-19      2.6202672e-07      1.2686349e-08      8.7930644e-09      8.7307073e-15      4.0400530e-15      2.7024695e-14      1.7211480e-10      1.0497613e-13      1.1415954e-12      8.2046412e-09      0.0000000e+00      1.5632604e-06      1.8568881e-14      1.7413114e-10      2.6761654e-13      4.2901641e-13      2.7206217e-06      1.9265174e-10      1.1574086e-07      6.5495917e-17      3.0711733e-16      6.3930241e-08      6.2962505e-05      3.7827084e-24    2.4931682e-05    2.3576512e-07    1.2587640e-01    1.2431814e+01                0                0
    5.3747755e-02   -2.0000000e-03   -1.2022075e-01   -2.1459884e-01   -1.4413366e-02   -6.0243734e+00    4.3204909e+02    4.8545366e+05      3.2247634e-06      2.1610920e-01      7.6709350e-01      1.1370105e-02      5.3253303e-03      2.2077748e-05      6.9173629e-08      4.7265415e-07      1.3599501e-07      2.9138822e-07      1.5585514e-06      1.0211026e-07      1.1009666e-10      1.0064024e-15      1.6208846e-10      2.6678622e-12      2.1852342e-12      2.3107179e-18      3.5112084e-07      1.9268910e-08      1.2615130e-08      3.5939755e-14      4.0137172e-14      2.7649694e-13      2.7316406e-10      3.3101682e-13      1.7813210e-12      1.1851079e-08      0.0000000e+00      2.0843060e-06      2.7531056e-14      1.8039459e-10      5.3639243e-13      1.0293581e-12      3.8814666e-06      2.7506787e-10      1.5560684e-07      3.6355080e-16      3.1944588e-14      8.9915361e-08      6.7331821e-05      3.6147704e-23    3.1992303e-05    3.8664428e-07    2.0464330e-01    1.0576652e+01                0                0
    5.3747755e-02   -6.0000000e-03   -1.2022075e-01   -2.3883106e-01    1.2604527e-02   -5.9736530e+00    4.2425110e+02    4.8545365e+05      3.2950823e-06      2.1750531e-01      7.6734531e-01      1.0244070e-02      4.8092499e-03      2.2237541e-05      7.1112347e-08      4.8604155e-07      1.3993432e-07      3.0147586e-07      1.5817266e-06      9.4366136e-08      7.7540422e-11      6.2246184e-16      1.2717929e-10      1.5259222e-12      1.5017816e-12      1.3416763e-18      3.6542098e-07      1.8548714e-08      1.2286028e-08      2.4910603e-14      2.3477894e-14      1.6085666e-13      2.5557867e-10      2.4342675e-13      1.7061597e-12      1.1288847e-08      0.0000000e+00      2.1729965e-06      2.7868687e-14      1.9817978e-10      4.4818439e-13      8.2963915e-13      3.8649812e-06      2.6754012e-10      1.6118405e-07      2.3568630e-16      1.6846099e-14      9.0333618e-08      6.1157224e-05      3.1018451e-23    2.7714891e-05    3.6326480e-07    1.7895278e-01    9.1215219e+00                0                0
    5.7747755e-02   -2.0000000e-03   -1.2022075e-01   -1.6267230e-01   -3.0803959e-03   -6.0143532e+00    4.0864837e+02    4.8545380e+05      2.3050067e-06      2.1956037e-01      7.6773538e-01      8.5942510e-03      4.0298215e-03      1.5744639e-05      5.0151409e-08      3.4258152e-07      9.8554056e-08      2.1204224e-07      1.1142530e-06      6.7054469e-08      4.7908126e-11      3.6776070e-16      9.2201582e-11      8.3856953e-13      1.0688855e-12      8.3269968e-19      2.5679951e-07      1.3214257e-08      8.6475993e-09      1.6746133e-14      1.4651619e-14      1.0200682e-13      1.8619747e-10      1.7674939e-13      1.2795942e-12      8.1321662e-09      0.0000000e+00      1.5282291e-06      2.0382240e-14      1.4263316e-10      3.0932108e-13      6.0651506e-13      2.7312595e-06      1.8930402e-10      1.1348395e-07      1.4847485e-16      7.1865896e-15      6.3800497e-08      5.5525282e-05      9.9575227e-24    2.4211737e-05    3.2032264e-07    1.8625544e-01    1.7557207e+01                0                0
    5.7747755e-02   -6.0000000e-03   -1.2022075e-01   -1.6045659e-01    8.3736253e-02   -5.9778713e+00    4.0722309e+02    4.8545374e+05      2.8814906e-06      2.1966758e-01      7.6773569e-01      8.5087606e-03      4.0022215e-03      1.9434746e-05      6.2888219e-08      4.2951481e-07      1.2360624e-07      2.6665065e-07      1.3833226e-06      7.6424245e-08      3.3854708e-11      2.1861020e-16      8.4955520e-11      3.9866284e-13      8.7574033e-13      4.0470754e-19      3.2416962e-07      1.5551858e-08      1.0448615e-08      1.2863445e-14      7.6408611e-15      5.2892494e-14      1.9103212e-10      1.4822827e-13      1.3325935e-12      9.5779807e-09      0.0000000e+00      1.9316430e-06      2.1777800e-14      1.7671886e-10      3.0813358e-13      5.8656359e-13      3.3486964e-06      2.3385141e-10      1.4290549e-07      1.0192304e-16      1.9219393e-15      7.8725214e-08      5.5219429e-05      3.2242592e-24    2.3258706e-05    3.1113601e-07    1.7156765e-01    1.5991481e+01                0                0
    5.7747755e-02   -1.0000000e-02   -1.2022075e-01   -1.4326749e-01    9.8902372e-02   -5.8875910e+00    4.0859373e+02    4.8545419e+05      3.7172272e-06      2.1914177e-01      7.6761639e-01      8.9350767e-03      4.2079865e-03      2.5011118e-05      8.0751695e-08      5.5097328e-07      1.5841026e-07      3.4089452e-07      1.7704745e-06      9.4419473e-08      2.6134140e-11      1.5994935e-16      8.9052010e-11      2.7246622e-13      8.3561649e-13      2.7665697e-19      4.1413264e-07      1.9530936e-08      1.3882580e-08      1.1860521e-14      5.3154655e-15      3.5836449e-14      2.1004548e-10      1.4247403e-13      1.4693837e-12      1.2707634e-08      0.0000000e+00      2.4720438e-06      2.3837031e-14      2.2552878e-10      3.6082397e-13      6.3516922e-13      4.2933807e-06      3.1393960e-10      1.8310376e-07      8.9831881e-17      5.9113359e-16      1.0098418e-07      5.9540126e-05      2.8815000e-24    2.4496856e-05    2.8075232e-07    1.5621020e-01    1.4135124e+01                0                0
    5.7747755e-02   -1.4000000e-02   -1.2022075e-01   -8.1976073e-02    2.0828926e-01   -5.8250733e+00    4.0700034e+02    4.8545361e+05      3.6862323e-06      2.1876274e-01      7.6751401e-01      9.2615187e-03      4.3607601e-03      2.4782179e-05      7.9495052e-08      5.4189077e-07      1.5562772e-07      3.3344113e-07      1.7465264e-06      9.3278361e-08      2.3756541e-11      1.4474343e-16      8.5746294e-11      2.4269791e-13      7.7964034e-13      2.7724391e-19      4.0407400e-07      1.9293665e-08      1.4475706e-08      1.1202079e-14      4.9570353e-15      3.3256829e-14      1.9817231e-10      1.3263868e-13      1.3673165e-12      1.3224242e-08      0.0000000e+00      2.4148643e-06      2.2832223e-14      2.1540759e-10      3.4285363e-13      5.8981488e-13      4.2689172e-06      3.2233355e-10      1.7944813e-07      8.4819895e-17      3.4733117e-16      1.0013135e-07      6.2141633e-05      2.9569815e-24    2.5056782e-05    2.7312079e-07    1.8432874e-01    2.1597701e+01                0                0
    5.3747755e-02   -1.0000000e-02   -1.2022075e-01   -1.6749750e-01    6.9183244e-02   -5.9831329e+00    4.1484572e+02    4.8545413e+05      3.6186380e-06      2.1911573e-01      7.6764709e-01      8.9383615e-03      4.2045920e-03      2.4063421e-05      7.8035238e-08      5.3318142e-07      1.5347779e-07      3.3159840e-07      1.7164804e-06      9.3163895e-08      3.9686988e-11      2.7682626e-16      9.6144231e-11      5.7841933e-13      9.6469617e-13      5.0369949e-19      4.0339707e-07      1.9068047e-08      1.3142263e-08      1.4590195e-14      9.5718231e-15      6.5051248e-14      2.2516610e-10      1.6115287e-13      1.5133427e-12      1.1872322e-08      0.0000000e+00      2.4034903e-06      2.4878973e-14      2.2259418e-10      3.8498276e-13      6.6271506e-13      4.1417405e-06      2.9244031e-10      1.7760508e-07      1.2100077e-16      4.9838357e-15      9.7460423e-08      5.6365965e-05      1.0200478e-23    2.4037278e-05    2.8319264e-07    1.4694366e-01    7.1804997e+00                0                0
    4.9747755e-02   -1.0000000e-02   -1.2022075e-01   -3.4618249e-01    3.6885846e-02   -6.0742443e+00    4.3010860e+02    4.8545438e+05      4.9537890e-06      2.1626890e-01      7.6712438e-01      1.1220980e-02      5.2682218e-03      3.2868790e-05      1.0571424e-07      7.2247664e-07      2.0799691e-07      4.4837463e-07      2.3444018e-06      1.3410089e-07      8.0965368e-11      6.3390895e-16      1.5862686e-10      1.4305343e-12      1.6858141e-12      1.1704202e-18      5.4403909e-07      2.6644088e-08      1.8437144e-08      2.6672097e-14      2.2407185e-14      1.5401422e-13      3.7342851e-10      2.7699011e-13      2.3342815e-12      1.6647897e-08      0.0000000e+00      3.2370022e-06      3.8209853e-14      3.2519180e-10      6.1779832e-13      1.0172118e-12      5.7068011e-06      4.0659048e-10      2.3986635e-07      2.3781724e-16      1.5776454e-14      1.3364065e-07      6.5808375e-05      2.9399499e-23    3.0390343e-05    3.5941913e-07    1.8222773e-01    7.6396701e+00                0                0
    5.3747755e-02   -1.4000000e-02   -1.2022075e-01   -1.5038659e-01    1.3105779e-01   -5.9859393e+00    4.1345370e+02    4.8545399e+05      3.6746769e-06      2.1905128e-01      7.6758271e-01      9.0223864e-03      4.2459520e-03      2.4416672e-05      7.9116788e-08      5.3996318e-07      1.5525196e-07      3.3434890e-07      1.7340838e-06      9.0601101e-08      2.6536124e-11      1.4543915e-16      8.0410727e-11      2.3714088e-13      7.0399993e-13      2.2855391e-19      4.0639374e-07      1.8840485e-08      1.3767070e-08      1.0664795e-14      4.7065433e-15      3.1217137e-14      2.0842130e-10      1.2421069e-13      1.3949848e-12      1.2403734e-08      0.0000000e+00      2.4259872e-06      2.4281489e-14      2.2860016e-10      3.4967246e-13      5.5631324e-13      4.1960542e-06      3.0896711e-10      1.7956905e-07      7.8402752e-17      7.9556083e-16      9.8770184e-08      5.9291292e-05      3.3681719e-24    2.3948230e-05    2.6119611e-07    1.2467061e-01    7.3052905e+00                0                0
    4.9747755e-02   -1.4000000e-02   -1.2022075e-01   -2.7216381e-01    1.2342313e-01   -6.0825667e+00    4.2145727e+02    4.8545421e+05      5.1649361e-06      2.1739889e-01      7.6728820e-01      1.0335201e-02      4.8581497e-03      3.3969821e-05      1.1135747e-07      7.6104418e-07      2.1915578e-07      4.7445184e-07      2.4347419e-06      1.2709290e-07      4.9560715e-11      2.9893221e-16      1.2124970e-10      5.5883909e-13      9.9329771e-13      4.4186840e-19      5.7839978e-07      2.6328697e-08      1.8023065e-08      1.6911073e-14      9.8632753e-15      6.6415678e-14      4.1923591e-10      2.0582330e-13      2.6338630e-12      1.6420141e-08      0.0000000e+00      3.4481591e-06      4.0557840e-14      4.4850591e-10      6.3136671e-13      8.3591885e-13      5.8310719e-06      4.2367143e-10      2.5420695e-07      1.2970934e-16      5.0811597e-15      1.3775805e-07      6.5986819e-05      1.0467612e-23    2.7941348e-05    3.1412144e-07    1.3842187e-01    5.8569624e+00                0                0
    5.3991800e-02    2.1182068e-02   -1.2022075e-01    1.9614359e-02    6.2829806e-02   -5.8482197e+00    4.1427900e+02    4.8545352e+05      2.8174633e-06      2.1775715e-01      7.6730566e-01      1.0100757e-02      4.7377983e-03      1.8794141e-05      6.1093226e-08      4.1731639e-07      1.2003173e-07      2.5913482e-07      1.3384335e-06      7.2824453e-08      2.2659260e-11      1.2330238e-16      7.4817510e-11      1.9734053e-13      5.9986089e-13      2.4209914e-19      3.1517845e-07      1.5030188e-08      1.0069649e-08      8.9862511e-15      4.1027719e-15      2.7453969e-14      1.7383184e-10      1.0550827e-13      1.1381988e-12      9.6283431e-09      0.0000000e+00      1.8804969e-06      1.9704174e-14      2.2379315e-10      3.2724468e-13      4.7856537e-13      3.2315511e-06      2.2827117e-10      1.3900360e-07      6.7612954e-17      3.1182632e-16      7.6130200e-08      6.9077292e-05      4.9369548e-24    2.7559621e-05    2.5222460e-07    1.1941815e-01    1.1004809e+01                0                0
    5.3747755e-02    1.8000000e-02   -1.2022075e-01   -1.0249576e-01   -1.3345020e-01   -5.9430101e+00    4.1554942e+02    4.8545384e+05      3.1705919e-06      2.1773376e-01      7.6728531e-01      1.0124751e-02      4.7523023e-03      2.1051246e-05      6.8348591e-08      4.6664900e-07      1.3417475e-07      2.8926741e-07      1.4964629e-06      7.9563746e-08      1.9152105e-11      1.0577147e-16      7.3389856e-11      1.6970620e-13      5.6556711e-13      1.9101805e-19      3.5163097e-07      1.6524453e-08      1.1626302e-08      8.1709164e-15      3.4231658e-15      2.2578172e-14      1.6815105e-10      9.4070406e-14      1.0747790e-12      1.0944265e-08      0.0000000e+00      2.0993950e-06      1.9407927e-14      2.3678331e-10      3.4057292e-13      4.6839940e-13      3.6176547e-06      2.6354605e-10      1.5530603e-07      6.0432508e-17      2.7404834e-16      8.5211477e-08      7.0779592e-05      4.5942709e-24    2.8337667e-05    2.5750727e-07    1.2440461e-01    1.1128672e+01                0                0
    4.9754566e-02    1.7992797e-02   -1.2022075e-01    1.2262407e-01   -2.5514480e-02   -5.8702693e+00    4.3233846e+02    4.8545454e+05      7.0495740e-06      2.1362939e-01      7.6645145e-01      1.3437767e-02      6.3134585e-03      4.6729964e-05      1.5417373e-07      1.0530021e-06      3.0312047e-07      6.5606680e-07      3.3432285e-06      1.7306727e-07      3.3517887e-11      1.5832077e-16      1.4838585e-10      2.1527313e-13      7.9223010e-13      1.6706427e-19      8.0020419e-07      3.6206578e-08      2.3426038e-08      1.2898211e-14      4.3916370e-15      2.7593463e-14      3.8855597e-10      1.4762836e-13      2.2602142e-12      2.3254083e-08      0.0000000e+00      4.7779358e-06      4.4365748e-14      7.0983486e-10      8.9515616e-13      9.1003776e-13      7.9897344e-06      5.8531297e-10      3.5210361e-07      8.8374002e-17      8.7775745e-16      1.8934583e-07      9.4273502e-05      1.2479053e-23    3.8627110e-05    3.8918181e-07    1.1665546e-01    5.4896528e+00                0                0
    5.7747755e-02    6.0000000e-03   -1.2022075e-01   -2.1689866e-01   -7.7213279e-02   -5.9801956e+00    4.0164379e+02    4.8545381e+05      2.1571371e-06      2.2051180e-01      7.6788164e-01      7.8471288e-03      3.6819155e-03      1.4636779e-05      4.6952164e-08      3.2066337e-07      9.2230478e-08      1.9872492e-07      1.0362243e-06      5.9012760e-08      2.7673306e-11      1.7330580e-16      7.1238125e-11      2.9399779e-13      7.2092790e-13      3.9291160e-19      2.4118054e-07      1.1953837e-08      8.0065488e-09      1.0897274e-14      6.3365951e-15      4.3683459e-14      1.6877040e-10      1.2863581e-13      1.1806289e-12      7.4834673e-09      0.0000000e+00      1.4373189e-06      1.8635097e-14      1.4032039e-10      2.4712923e-13      4.8791430e-13      2.5213299e-06      1.7516157e-10      1.0649906e-07      8.6117241e-17      7.5565619e-16      5.9134260e-08      5.4581933e-05      2.2033602e-24    2.2883138e-05    2.8823676e-07    1.7045559e-01    1.6477160e+01                0                0
    5.7747755e-02    2.0000000e-03   -1.2022075e-01   -1.9873151e-01    3.1332634e-03   -5.9285486e+00    4.1493975e+02    4.8545366e+05      2.1667158e-06      2.1828907e-01      7.6744153e-01      9.6581472e-03      4.5214827e-03      1.4905971e-05      4.7027127e-08      3.2099496e-07      9.2265963e-08      1.9757436e-07      1.0492992e-06      6.4500097e-08      4.2998755e-11      3.3415103e-16      9.0911804e-11      7.1233103e-13      1.0411527e-12      8.6979634e-19      2.3853102e-07      1.2611144e-08      8.5683388e-09      1.6019401e-14      1.4143022e-14      9.9022733e-14      1.7377149e-10      1.7453192e-13      1.1836804e-12      8.1082644e-09      0.0000000e+00      1.4204414e-06      1.8150069e-14      1.3228271e-10      2.9898598e-13      5.9224106e-13      2.5967813e-06      1.8505403e-10      1.0588579e-07      1.4176417e-16      5.0309798e-15      6.0428515e-08      6.6468263e-05      7.0938721e-24    2.8985134e-05    3.1710689e-07    1.8916651e-01    1.8310409e+01                0                0
    5.3747755e-02    6.0000000e-03   -1.2022075e-01   -2.7916970e-01   -2.4023912e-02   -5.9705043e+00    4.1792652e+02    4.8545400e+05      2.7647372e-06      2.1860415e-01      7.6751957e-01      9.3848972e-03      4.4009730e-03      1.8650506e-05      5.9649953e-08      4.0770994e-07      1.1735303e-07      2.5299438e-07      1.3245622e-06      7.7870991e-08      4.7178447e-11      3.5928450e-16      1.0158816e-10      7.8500455e-13      1.1488488e-12      7.7671634e-19      3.0681505e-07      1.5485141e-08      1.0337051e-08      1.7219974e-14      1.3721389e-14      9.5115586e-14      2.1530769e-10      1.8746712e-13      1.4524256e-12      9.5472086e-09      0.0000000e+00      1.8255996e-06      2.2678243e-14      1.7078401e-10      3.4651417e-13      6.6968742e-13      3.2296185e-06      2.2340571e-10      1.3531648e-07      1.4959124e-16      6.4309599e-15      7.5567696e-08      6.1136776e-05      5.1943017e-24    2.6992034e-05    3.4669789e-07    1.6710243e-01    8.8925610e+00                0                0
    5.3747755e-02    2.0000000e-03   -1.2022075e-01   -2.1240946e-01   -4.2044265e-03   -5.9775851e+00    4.3414923e+02    4.8545342e+05      3.1302982e-06      2.1565248e-01      7.6696401e-01      1.1767461e-02      5.5082105e-03      2.1570773e-05      6.7461006e-08      4.6072669e-07      1.3250560e-07      2.8340396e-07      1.5190801e-06      9.8662070e-08      8.4774901e-11      7.5801959e-16      1.5329903e-10      1.8632665e-12      1.9878632e-12      1.7724226e-18      3.4129770e-07      1.8704819e-08      1.2513795e-08      2.9982995e-14      3.0799754e-14      2.1479157e-13      2.5876740e-10      2.9935177e-13      1.6785847e-12      1.1800274e-08      0.0000000e+00      2.0276294e-06      2.5621328e-14      1.7860059e-10      4.8593661e-13      9.6648545e-13      3.7895594e-06      2.7291878e-10      1.5152549e-07      2.8660080e-16      1.8774252e-14      8.7762221e-08      7.4130668e-05      1.6012499e-23    3.4668550e-05    3.8288420e-07    2.0098508e-01    1.0600421e+01                0                0
    5.7747755e-02    1.4000000e-02   -1.2022075e-01   -5.0296821e-02   -2.1690449e-01   -5.8284792e+00    4.0479119e+02    4.8545372e+05      2.8376825e-06      2.1907055e-01      7.6754334e-01      9.0416675e-03      4.2497233e-03      1.9202415e-05      6.1448592e-08      4.1898586e-07      1.2033617e-07      2.5795348e-07      1.3507959e-06      7.3251798e-08      1.9592021e-11      1.2172950e-16      7.1759978e-11      2.1591161e-13      6.6970989e-13      2.6174718e-19      3.1259742e-07      1.5133400e-08      1.1061714e-08      9.3037437e-15      4.2765076e-15      2.8829042e-14      1.5595613e-10      1.1112865e-13      1.1079516e-12      1.0228881e-08      0.0000000e+00      1.8678237e-06      1.7927660e-14      1.6238263e-10      2.6855419e-13      4.9091839e-13      3.3018780e-06      2.4144458e-10      1.3877673e-07      7.1861357e-17      3.0107068e-16      7.7436698e-08      6.4658954e-05      2.9205126e-24    2.5953213e-05    2.4494425e-07    1.8490315e-01    2.2122444e+01                0                0
    5.7747755e-02    1.0000000e-02   -1.2022075e-01   -1.8703998e-01   -1.1685880e-01   -5.9474820e+00    4.0248797e+02    4.8545398e+05      2.7643198e-06      2.2011250e-01      7.6777621e-01      8.1790348e-03      3.8447717e-03      1.8689438e-05      6.0290119e-08      4.1145525e-07      1.1828935e-07      2.5454677e-07      1.3237587e-06      7.2053157e-08      2.2553867e-11      1.3460560e-16      7.4187267e-11      2.2811550e-13      7.0315871e-13      2.6485049e-19      3.0913804e-07      1.4857612e-08      1.0300300e-08      1.0005405e-14      4.5412771e-15      3.0618199e-14      1.6903555e-10      1.2004801e-13      1.2085757e-12      9.5410225e-09      0.0000000e+00      1.8449400e-06      1.9559173e-14      1.6578463e-10      2.7579881e-13      5.1568893e-13      3.2144527e-06      2.2690195e-10      1.3669432e-07      7.6365005e-17      2.8569630e-16      7.5548758e-08      5.8177140e-05      1.9947686e-24    2.3693019e-05    2.5213278e-07    1.5618607e-01    1.4677757e+01                0                0
    5.3747755e-02    1.4000000e-02   -1.2022075e-01   -1.7138955e-01   -1.6517005e-01   -5.9693495e+00    4.1369026e+02    4.8545407e+05      3.0890286e-06      2.1891370e-01      7.6752530e-01      9.1601802e-03      4.3042342e-03      2.0482676e-05      6.6418931e-08      4.5347899e-07      1.3039757e-07      2.8112171e-07      1.4562494e-06      7.6646338e-08      1.8621405e-11      1.0915670e-16      6.9187926e-11      1.8598006e-13      6.0679809e-13      1.9293076e-19      3.4176795e-07      1.5958481e-08      1.1493650e-08      8.3217025e-15      3.5500282e-15      2.3647216e-14      1.5653494e-10      9.7602702e-14      1.0536845e-12      1.0472385e-08      0.0000000e+00      2.0398991e-06      1.7994638e-14      1.8984107e-10      2.9236258e-13      4.6568161e-13      3.5198670e-06      2.5476400e-10      1.5090338e-07      6.2117685e-17      3.4071071e-16      8.2874675e-08      6.4375111e-05      2.9373557e-24    2.5876831e-05    2.4481943e-07    1.1904497e-01    7.1768009e+00                0                0
    4.9747755e-02    1.4000000e-02   -1.2022075e-01   -2.2920123e-01   -1.4348622e-01   -6.0271201e+00    4.1857561e+02    4.8545415e+05      4.7283916e-06      2.1772536e-01      7.6731366e-01      1.0097062e-02      4.7448041e-03      3.1079726e-05      1.0279407e-07      7.0276521e-07      2.0245250e-07      4.3953373e-07      2.2355784e-06      1.1422593e-07      2.5799960e-11      1.3956998e-16      9.8648908e-11      2.3366235e-13      6.8204975e-13      1.9176258e-19      5.3690293e-07      2.3985970e-08      1.5779578e-08      1.0226408e-14      4.3327928e-15      2.8544045e-14      2.5981365e-10      1.2246896e-13      1.6294324e-12      1.4798050e-08      0.0000000e+00      3.2016235e-06      2.8168246e-14      4.0662509e-10      5.4296505e-13      6.5960563e-13      5.3147279e-06      3.7607785e-10      2.3544716e-07      7.3791165e-17      1.1349886e-15      1.2602661e-07      7.0042187e-05      4.7556738e-24    2.8927833e-05    2.9316074e-07    1.2629852e-01    5.4366579e+00                0                0
    5.3747755e-02    1.0000000e-02   -1.2022075e-01   -2.2182554e-01   -7.7922828e-02   -6.0002281e+00    4.1045284e+02    4.8545407e+05      2.8563672e-06      2.1984314e-01      7.6774067e-01      8.3874792e-03      3.9409899e-03      1.8998507e-05      6.1683866e-08      4.2150244e-07      1.2130788e-07      2.6218785e-07      1.3555980e-06      7.3260347e-08      2.4890360e-11      1.6056684e-16      7.4799689e-11      2.9734011e-13      7.2302220e-13      2.9189858e-19      3.1901956e-07      1.5104518e-08      1.0373142e-08      1.0234052e-14      5.4566401e-15      3.7119247e-14      1.7355673e-10      1.2046468e-13      1.1912220e-12      9.4526609e-09      0.0000000e+00      1.9014548e-06      1.9127403e-14      1.7530048e-10      2.9100228e-13      5.1559693e-13      3.2679675e-06      2.2794892e-10      1.4046108e-07      7.9819425e-17      1.3712552e-15      7.6943477e-08      5.7819697e-05      2.2990590e-24    2.3980896e-05    2.6015868e-07    1.3674112e-01    7.1411769e+00                0                0
    4.9747755e-02    1.0000000e-02   -1.2022075e-01   -4.2011539e-01   -4.7837121e-02   -6.0685222e+00    4.1816673e+02    4.8545439e+05      4.0121605e-06      2.1848965e-01      7.6750475e-01      9.4592457e-03      4.4424326e-03      2.6494263e-05      8.6388339e-08      5.9072944e-07      1.7016158e-07      3.6854469e-07      1.8998838e-06      1.0265135e-07      3.8344078e-11      2.7990716e-16      1.0627799e-10      5.5440227e-13      1.0635711e-12      4.8345124e-19      4.4887865e-07      2.1002879e-08      1.4277077e-08      1.4911912e-14      9.6559643e-15      6.6751661e-14      2.5769903e-10      1.7326990e-13      1.6691626e-12      1.2923438e-08      0.0000000e+00      2.6727416e-06      2.6047819e-14      2.7596465e-10      4.4449417e-13      7.2144267e-13      4.5632170e-06      3.2304349e-10      1.9714697e-07      1.2071000e-16      3.9448067e-15      1.0752842e-07      6.2151703e-05      3.4752627e-24    2.7267308e-05    3.1211643e-07    1.5711740e-01    6.5995881e+00                0                0
    4.9747755e-02   -6.0000000e-03   -1.2022075e-01   -3.3922860e-01    1.6883729e-02   -5.9246525e+00    4.5509432e+02    4.8545354e+05      4.8737916e-06      2.1189413e-01      7.6629033e-01      1.4764724e-02      6.9170176e-03      3.3389660e-05      1.0388974e-07      7.0946619e-07      2.0410672e-07      4.3564592e-07      2.3534853e-06      1.5555330e-07      1.4140024e-10      1.2384156e-15      2.3673943e-10      2.8892516e-12      2.8781276e-12      2.3998311e-18      5.2337999e-07      2.8790357e-08      1.9868791e-08      4.4721229e-14      4.5041942e-14      3.1489509e-13      4.3928218e-10      4.3533550e-13      2.6039871e-12      1.8449770e-08      0.0000000e+00      3.1041831e-06      4.2713643e-14      3.0006818e-10      7.8099285e-13      1.4181414e-12      5.9133491e-06      4.3233884e-10      2.3263204e-07      4.2637828e-16      3.2243651e-14      1.3644859e-07      8.1592414e-05      5.9550769e-23    4.0698074e-05    4.6986496e-07    2.3098420e-01    1.0417634e+01                0                0
    4.9747755e-02    6.0000000e-03   -1.2022075e-01   -3.8826603e-01   -7.9504746e-03   -5.9511530e+00    4.4181753e+02    4.8545371e+05      4.5449600e-06      2.1429827e-01      7.6670963e-01      1.2846612e-02      6.0194921e-03      3.0897585e-05      9.7222413e-08      6.6397412e-07      1.9100206e-07      4.0888044e-07      2.1839378e-06      1.3549189e-07      8.2724117e-11      7.2645302e-16      1.8786804e-10      1.5142136e-12      2.3336033e-12      1.3610113e-18      4.9305095e-07      2.5915613e-08      1.8249355e-08      3.0863904e-14      2.6100904e-14      1.8494554e-13      3.5846871e-10      3.3609790e-13      2.1997806e-12      1.6806404e-08      0.0000000e+00      2.9298997e-06      3.3606703e-14      2.7317337e-10      5.9436061e-13      1.1769803e-12      5.4235430e-06      4.0083460e-10      2.1867586e-07      2.7228204e-16      1.2097900e-14      1.2584572e-07      7.7620659e-05      7.4347289e-24    3.7542597e-05    4.4890969e-07    2.0789447e-01    9.2801019e+00                0                0
    4.9747755e-02   -2.0000000e-03   -1.2022075e-01   -2.5607062e-01   -2.8633550e-02   -5.7935615e+00    4.8141031e+02    4.8545319e+05      5.3364971e-06      2.0732569e-01      7.6542039e-01      1.8459739e-02      8.6344940e-03      3.7364860e-05      1.1283892e-07      7.7009872e-07      2.2143231e-07      4.6856962e-07      2.6083604e-06      1.8900841e-07      1.6795074e-10      1.6666896e-15      3.1510697e-10      3.7178987e-12      4.4263124e-12      2.9820835e-18      5.5745550e-07      3.3126778e-08      2.3623916e-08      5.8196768e-14      6.0132034e-14      4.2854616e-13      4.8164424e-10      5.8218040e-13      2.6183963e-12      2.2136054e-08      0.0000000e+00      3.2930409e-06      4.0922897e-14      2.7406917e-10      8.6942652e-13      1.8528222e-12      6.7375149e-06      5.1995549e-10      2.4952763e-07      5.5023731e-16      3.7644453e-14      1.5347662e-07      1.0154578e-04      3.3950147e-23    5.3132454e-05    5.3705392e-07    2.6829924e-01    1.2790946e+01                0                0
    4.9747755e-02    2.0000000e-03   -1.2022075e-01   -2.7848962e-01    8.7718784e-03   -5.8223170e+00    4.7792070e+02    4.8545315e+05      5.4863923e-06      2.0780741e-01      7.6547869e-01      1.8088074e-02      8.4619357e-03      3.8282130e-05      1.1601095e-07      7.9159558e-07      2.2756289e-07      4.8164599e-07      2.6726700e-06      1.9055414e-07      1.4137811e-10      1.3866570e-15      3.1115846e-10      2.8180131e-12      4.2648863e-12      2.4702942e-18      5.7368067e-07      3.3759510e-08      2.4154070e-08      5.2436472e-14      4.8796506e-14      3.5100844e-13      4.7922504e-10      5.5337622e-13      2.6101468e-12      2.2750302e-08      0.0000000e+00      3.3928754e-06      4.0820225e-14      2.8554858e-10      8.2274724e-13      1.8177324e-12      6.8816432e-06      5.3944518e-10      2.5679681e-07      4.7484069e-16      2.2164955e-14      1.5703524e-07      1.0429724e-04      1.5071713e-23    5.3780514e-05    5.3832082e-07    2.5994396e-01    1.2317472e+01                0                0
    4.5935012e-02   -1.7513452e-02   -1.2022075e-01   -7.0060989e-02   -2.1031666e-01   -5.8165006e+00    4.4243172e+02    4.8545431e+05      1.0908522e-05      2.1238056e-01      7.6627621e-01      1.4375169e-02      6.7626073e-03      7.2158983e-05      2.3543602e-07      1.6071685e-06      4.6234597e-07      9.9662571e-07      5.1419018e-06      2.6985508e-07      6.7809370e-11      5.1668217e-16      2.3212130e-10      1.0240055e-12      1.8799110e-12      7.5023667e-19      1.2120139e-06      5.5635729e-08      3.9255883e-08      2.6452838e-14      1.6303206e-14      1.1256280e-13      5.8229147e-10      2.8893556e-13      3.2836238e-12      3.7460701e-08      0.0000000e+00      7.2362997e-06      6.1428220e-14      9.7450598e-10      1.3149287e-12      1.4980390e-12      1.2409095e-05      9.7640687e-10      5.3512375e-07      2.1292182e-16      9.7256781e-15      2.9263809e-07      9.1845305e-05      1.1327099e-23    4.0598953e-05    5.1552767e-07    1.4868874e-01    6.4917350e+00                0                0
    4.2175059e-02   -1.6734741e-02   -1.2022075e-01   -2.3514222e-01   -3.5084346e-02   -5.4675421e+00    4.6686454e+02    4.8545457e+05      1.5244011e-05      2.0757722e-01      7.6533406e-01      1.8241370e-02      8.5790339e-03      1.0148143e-04      3.2299869e-07      2.2028587e-06      6.3294872e-07      1.3528737e-06      7.1690867e-06      4.0504728e-07      1.6233051e-10      1.6039029e-15      4.2737233e-10      3.0611388e-12      4.9091479e-12      2.3190638e-18      1.6337880e-06      8.0031695e-08      6.1487598e-08      6.1552873e-14      4.8102102e-14      3.4974960e-13      8.4117701e-10      6.3593685e-13      4.3675150e-12      5.6804746e-08      0.0000000e+00      9.7434117e-06      8.2394868e-14      1.0732962e-09      1.7663760e-12      2.5400998e-12      1.7705088e-05      1.4752476e-09      7.2649102e-07      5.4961369e-16      2.9288964e-14      4.1289702e-07      1.0907933e-04      1.4933099e-23    5.1542856e-05    7.4010661e-07    1.9122732e-01    8.2993025e+00                0                0
    6.1601608e-02   -1.9887275e-03   -1.2822075e-01    3.3020862e-02    3.4761070e-02   -5.7750207e+00    3.8017627e+02    4.8546884e+05      1.5355301e-06      2.2387817e-01      7.6864118e-01      5.0554935e-03      2.3747082e-03      1.0437519e-05      3.4299468e-08      2.3428666e-07      6.7462137e-08      1.4633280e-07      7.4462829e-07      3.9078915e-08      1.9084155e-11      1.0057390e-16      4.2305439e-11      1.8961040e-13      3.9335604e-13      2.4640145e-19      1.7874078e-07      8.1593362e-09      4.9861446e-09      7.1299252e-15      4.0790580e-15      2.7623690e-14      1.1320971e-10      8.2320434e-14      8.6429562e-13      4.6366149e-09      0.0000000e+00      1.0656061e-06      1.4335793e-14      1.0887968e-10      1.6981033e-13      3.1621189e-13      1.7760357e-06      1.1997477e-10      7.8431974e-08      5.5783982e-17      7.7439403e-16      4.2089078e-08      3.4043540e-05      3.0232014e-24    1.4068247e-05    1.7771263e-07    4.2640786e-01    8.6548692e+01                0                0
    6.1476650e-02   -5.9633446e-03   -1.2822075e-01    3.2717530e-02    4.1274299e-02   -5.6659175e+00    3.7953504e+02    4.8546854e+05      1.7911275e-06      2.2396923e-01      7.6866048e-01      4.9762699e-03      2.3416673e-03      1.2131654e-05      4.0020772e-08      2.7336346e-07      7.8732601e-08      1.7087040e-07      8.6687961e-07      4.4275493e-08      1.8005913e-11      8.6530259e-17      4.3463886e-11      1.4830116e-13      3.8343609e-13      1.8032937e-19      2.0891720e-07      9.3126248e-09      5.7541565e-09      6.9059060e-15      3.2395707e-15      2.1683321e-14      1.2542440e-10      8.2417356e-14      9.4822479e-13      5.2781728e-09      0.0000000e+00      1.2456750e-06      1.5678448e-14      1.2919344e-10      1.8896625e-13      3.3748465e-13      2.0607397e-06      1.4134539e-10      9.1605310e-08      5.1362303e-17      3.0833566e-16      4.8915620e-08      3.3281502e-05      2.0741973e-24    1.3574547e-05    1.6943087e-07    4.0575124e-01    8.0342787e+01                0                0
    6.1601608e-02   -1.9887275e-03   -1.3222075e-01    5.4794467e-02    4.5066885e-02   -5.8890938e+00    3.8146714e+02    4.8548115e+05      1.4783793e-06      2.2401848e-01      7.6867056e-01      4.9406453e-03      2.3212423e-03      1.0052230e-05      3.3035595e-08      2.2565680e-07      6.4978752e-08      1.4099127e-07      7.1661353e-07      3.7413806e-08      1.7648477e-11      9.2153359e-17      4.0031615e-11      1.7320844e-13      3.6882939e-13      2.2832365e-19      1.7226425e-07      7.8330931e-09      4.7750987e-09      6.6954711e-15      3.7449518e-15      2.5336930e-14      1.0780934e-10      7.7903752e-14      8.2763427e-13      4.4396806e-09      0.0000000e+00      1.0270671e-06      1.3596262e-14      1.0491851e-10      1.6180394e-13      3.0124162e-13      1.7075177e-06      1.1543379e-10      7.5571268e-08      5.2233832e-17      6.4902316e-16      4.0486615e-08      3.3283373e-05      2.8237002e-24    1.3659260e-05    1.6885493e-07    3.9274093e-01    7.6397599e+01                0                0
    6.1476650e-02   -5.9633446e-03   -1.3222075e-01    5.2669780e-02    3.0933149e-02   -5.8087637e+00    3.8109783e+02    4.8548084e+05      1.6722852e-06      2.2406766e-01      7.6868090e-01      4.8969390e-03      2.3038736e-03      1.1341637e-05      3.7379254e-08      2.5532516e-07      7.3535966e-08      1.5961763e-07      8.0952966e-07      4.1407877e-08      1.6887371e-11      8.2036130e-17      4.1066900e-11      1.4265464e-13      3.6337077e-13      1.7836036e-19      1.9516438e-07      8.7146155e-09      5.3600445e-09      6.5459192e-15      3.1223189e-15      2.0937709e-14      1.1719759e-10      7.8215426e-14      8.9176175e-13      4.9294133e-09      0.0000000e+00      1.1636906e-06      1.4623318e-14      1.2022581e-10      1.7651304e-13      3.1821408e-13      1.9241527e-06      1.3161546e-10      8.5569286e-08      4.9039284e-17      2.9780613e-16      4.5677478e-08      3.2796691e-05      2.0846117e-24    1.3323250e-05    1.6296752e-07    3.7621390e-01    7.1637729e+01                0                0
    6.1226579e-02   -9.9277206e-03   -1.2822075e-01    3.8659268e-02    1.0551970e-01   -5.4723592e+00    3.8368817e+02    4.8546891e+05      2.0792353e-06      2.2330161e-01      7.6851469e-01      5.5241618e-03      2.6002561e-03      1.4095568e-05      4.6161460e-08      3.1511507e-07      9.0683998e-08      1.9618345e-07      1.0019535e-06      5.1595952e-08      1.6543190e-11      8.8467390e-17      4.8916455e-11      1.5730222e-13      4.3938943e-13      1.9085189e-19      2.3934620e-07      1.0835686e-08      7.0141905e-09      7.2394447e-15      3.3211053e-15      2.2343423e-14      1.3293641e-10      8.8542876e-14      9.9931868e-13      6.4978838e-09      0.0000000e+00      1.4283221e-06      1.5784468e-14      1.4388227e-10      2.1144542e-13      3.7840906e-13      2.3981878e-06      1.7060712e-10      1.0530195e-07      5.4667874e-17      2.5959869e-16      5.6782375e-08      3.7147536e-05      2.1102181e-24    1.5065129e-05    1.7399020e-07    3.8663608e-01    7.4734182e+01                0                0
    6.0851132e-02   -1.3861530e-02   -1.2822075e-01    2.3544867e-02    1.5034829e-01   -5.1826444e+00    3.8883056e+02    4.8546758e+05      2.1066375e-06      2.2234747e-01      7.6829760e-01      6.3176573e-03      2.9723898e-03      1.4297198e-05      4.6440635e-08      3.1684117e-07      9.1105137e-08      1.9644924e-07      1.0112471e-06      5.2944454e-08      1.6699665e-11      9.2784774e-17      5.1249555e-11      1.6709202e-13      4.6314504e-13      2.1580295e-19      2.3912250e-07      1.1075681e-08      7.4547805e-09      7.4188209e-15      3.5401469e-15      2.3874110e-14      1.2594932e-10      8.8189167e-14      9.4276003e-13      6.9305416e-09      0.0000000e+00      1.4279244e-06      1.5292258e-14      1.3505673e-10      2.0646483e-13      3.7314839e-13      2.4386147e-06      1.7523345e-10      1.0555851e-07      5.6970804e-17      2.7310882e-16      5.7564604e-08      4.2468599e-05      2.4925895e-24    1.7036682e-05    1.8695991e-07    3.6682852e-01    6.9083595e+01                0                0
    6.1226579e-02   -9.9277206e-03   -1.3222075e-01    6.2313569e-02    1.1975869e-01   -5.6464873e+00    3.8448840e+02    4.8548206e+05      1.8852987e-06      2.2354387e-01      7.6856644e-01      5.3270214e-03      2.5067627e-03      1.2797063e-05      4.1924173e-08      2.8622726e-07      8.2381668e-08      1.7835155e-07      9.0954479e-07      4.6859890e-08      1.5831862e-11      8.3793424e-17      4.5222196e-11      1.4990520e-13      4.0610656e-13      1.8665939e-19      2.1768076e-07      9.8469000e-09      6.2922736e-09      6.8066404e-15      3.1932059e-15      2.1502749e-14      1.2288801e-10      8.2929500e-14      9.3038598e-13      5.8345618e-09      0.0000000e+00      1.2988333e-06      1.4706467e-14      1.3113953e-10      1.9340463e-13      3.4917112e-13      2.1741430e-06      1.5321114e-10      9.5705122e-08      5.1613148e-17      2.6455706e-16      5.1503827e-08      3.5817280e-05      2.1212895e-24    1.4488847e-05    1.6658487e-07    3.5876880e-01    6.6719374e+01                0                0
    6.0851132e-02   -1.3861530e-02   -1.3222075e-01    6.3023585e-02    1.5121395e-01   -5.3658058e+00    3.8863735e+02    4.8548022e+05      1.8700169e-06      2.2281496e-01      7.6839983e-01      5.9341471e-03      2.7912722e-03      1.2706518e-05      4.1357569e-08      2.8224068e-07      8.1182038e-08      1.7531397e-07      8.9959953e-07      4.7002312e-08      1.5849120e-11      8.6111332e-17      4.6302440e-11      1.5518415e-13      4.1713232e-13      2.0314090e-19      2.1359157e-07      9.8452531e-09      6.4844740e-09      6.8553489e-15      3.3207475e-15      2.2398902e-14      1.1678440e-10      8.1786918e-14      8.8089696e-13      6.0329211e-09      0.0000000e+00      1.2750608e-06      1.4182674e-14      1.2314365e-10      1.8726644e-13      3.4057342e-13      2.1630268e-06      1.5325066e-10      9.4150703e-08      5.2652291e-17      2.7301316e-16      5.1116991e-08      3.9873133e-05      2.4166233e-24    1.5972015e-05    1.7569433e-07    3.4641109e-01    6.3333438e+01                0                0
    5.7747755e-02   -1.8000000e-02   -1.2822075e-01    9.8365209e-02    1.6618635e-01   -5.7609283e+00    3.8707523e+02    4.8546766e+05      1.8586195e-06      2.2248205e-01      7.6832128e-01      6.2134717e-03      2.9217616e-03      1.2572843e-05      4.0859179e-08      2.7881431e-07      8.0174773e-08      1.7293518e-07      8.9057246e-07      4.6658413e-08      1.5233418e-11      8.2875557e-17      4.5287239e-11      1.4799941e-13      4.0365784e-13      1.9421579e-19      2.1050336e-07      9.7538537e-09      6.6108727e-09      6.5416853e-15      3.1546733e-15      2.1200889e-14      1.1412824e-10      7.7251095e-14      8.3852322e-13      6.1136085e-09      0.0000000e+00      1.2568165e-06      1.3710908e-14      1.2092825e-10      1.8420348e-13      3.2380606e-13      2.1471668e-06      1.5315706e-10      9.2897411e-08      5.0065615e-17      2.6592748e-16      5.0673866e-08      4.1714225e-05      2.5050226e-24    1.6615861e-05    1.7863420e-07    4.1518998e-01    8.3192138e+01                0                0
    5.7695760e-02   -2.1777565e-02   -1.2822075e-01    9.6734272e-02    4.1474058e-02   -5.7233600e+00    3.8577871e+02    4.8546726e+05      1.3213451e-06      2.2277882e-01      7.6838259e-01      5.9775984e-03      2.8070803e-03      8.9355119e-06      2.9222409e-08      1.9958326e-07      5.7435831e-08      1.2438088e-07      6.3581435e-07      3.3398490e-08      1.2883560e-11      6.7923833e-17      3.4447292e-11      1.2083652e-13      3.0952018e-13      1.6386518e-19      1.5172149e-07      6.9961302e-09      4.4714436e-09      5.2431711e-15      2.6294642e-15      1.7698968e-14      9.1483010e-11      6.2944364e-14      6.8361172e-13      4.1574980e-09      0.0000000e+00      9.0504188e-07      1.0798268e-14      9.1773219e-11      1.3972938e-13      2.5284013e-13      1.5222937e-06      1.0461982e-10      6.6706141e-08      4.0230469e-17      2.4889387e-16      3.6015833e-08      3.9873761e-05      2.2785355e-24    1.5755962e-05    1.6267654e-07    4.4796436e-01    9.3234616e+01                0                0
    5.7747755e-02   -1.8000000e-02   -1.3222075e-01    1.0939694e-01    1.8388594e-01   -5.8871016e+00    3.8691293e+02    4.8548284e+05      1.7470170e-06      2.2286988e-01      7.6840841e-01      5.8927161e-03      2.7708525e-03      1.1839854e-05      3.8549693e-08      2.6310547e-07      7.5678151e-08      1.6344313e-07      8.3907292e-07      4.3841695e-08      1.4982649e-11      8.0376560e-17      4.3104186e-11      1.4421324e-13      3.8441838e-13      1.9049040e-19      1.9911691e-07      9.1791803e-09      6.0874490e-09      6.3550871e-15      3.0940521e-15      2.0818650e-14      1.1052546e-10      7.5428185e-14      8.2210694e-13      5.6432302e-09      0.0000000e+00      1.1885685e-06      1.3328353e-14      1.1611711e-10      1.7591227e-13      3.1286795e-13      2.0176502e-06      1.4257793e-10      8.7764208e-08      4.8688223e-17      2.6860927e-16      4.7671669e-08      3.9570281e-05      2.4347967e-24    1.5779568e-05    1.7126250e-07    3.7268274e-01    7.0749100e+01                0                0
    5.7695760e-02   -2.1777565e-02   -1.3222075e-01    1.2796668e-01    7.2261530e-02   -5.8768345e+00    3.8589778e+02    4.8548136e+05      1.3355678e-06      2.2313964e-01      7.6846496e-01      5.6767915e-03      2.6664449e-03      9.0456047e-06      2.9619776e-08      2.0230441e-07      5.8227686e-08      1.2617533e-07      6.4364072e-07      3.3655254e-08      1.3148427e-11      6.8758030e-17      3.4704530e-11      1.2323531e-13      3.1138053e-13      1.6745991e-19      1.5399358e-07      7.0609203e-09      4.4554624e-09      5.3449562e-15      2.6888176e-15      1.8115164e-14      9.2899339e-11      6.4189557e-14      7.0057120e-13      4.1472092e-09      0.0000000e+00      9.1853996e-07      1.1074186e-14      9.3680841e-11      1.4158572e-13      2.5735212e-13      1.5384401e-06      1.0548352e-10      6.7661941e-08      4.1044868e-17      2.5703404e-16      3.6428554e-08      3.7956023e-05      2.2697771e-24    1.5041591e-05    1.5814151e-07    4.0901978e-01    8.1344551e+01                0                0
    4.5935012e-02   -1.7513452e-02   -1.1222075e-01   -3.2362207e-02   -1.2777292e-01   -5.5527321e+00    4.4611919e+02    4.8544274e+05      9.5850725e-06      2.1190319e-01      7.6616171e-01      1.4789998e-02      6.9514695e-03      6.3577261e-05      2.0628153e-07      1.4080411e-06      4.0502340e-07      8.7201180e-07      4.5195027e-06      2.4121602e-07      5.9029789e-11      4.3730672e-16      2.1273338e-10      8.4053961e-13      1.6771147e-12      5.9662609e-19      1.0590946e-06      4.9203380e-08      3.5131790e-08      2.3532060e-14      1.5349726e-14      1.0600321e-13      5.2949248e-10      2.6315217e-13      2.9455442e-12      3.3363660e-08      0.0000000e+00      6.3205402e-06      5.4919033e-14      8.2821376e-10      1.1564049e-12      1.3414166e-12      1.0953440e-05      8.5306088e-10      4.6807901e-07      1.7894316e-16      6.6043948e-15      2.5775695e-07      9.3636408e-05      1.0314473e-23    4.1250880e-05    4.7259870e-07    1.8525008e-01    6.2095881e+00                0                0
    4.2175059e-02   -1.6734741e-02   -1.1222075e-01   -1.6313648e-01   -2.1332754e-02   -5.2578991e+00    4.6885920e+02    4.8544345e+05      1.3105360e-05      2.0747594e-01      7.6531353e-01      1.8345427e-02      8.6190914e-03      8.7593247e-05      2.7784748e-07      1.8954241e-06      5.4483969e-07      1.1651325e-06      6.1808740e-06      3.5464167e-07      1.1281135e-10      1.1074394e-15      3.6764235e-10      2.0490978e-12      3.8116029e-12      1.5080924e-18      1.4059568e-06      6.9064945e-08      5.2685136e-08      4.6841975e-14      3.9791670e-14      2.9039867e-13      7.4031884e-10      5.1134715e-13      3.6952266e-12      4.8749026e-08      0.0000000e+00      8.3748084e-06      7.0231680e-14      9.4103810e-10      1.5737294e-12      2.1330460e-12      1.5296684e-05      1.2560936e-09      6.2480012e-07      3.7516124e-16      1.2278163e-14      3.5628533e-07      1.0866445e-04      9.6206101e-24    5.1668058e-05    6.4965600e-07    2.3703943e-01    7.5877627e+00                0                0
    4.5935012e-02   -1.7513452e-02   -1.1622075e-01   -2.3447283e-02   -1.9358460e-01   -5.6999814e+00    4.4376721e+02    4.8544888e+05      1.0264511e-05      2.1225233e-01      7.6624536e-01      1.4490256e-02      6.8130835e-03      6.7961272e-05      2.2133300e-07      1.5108962e-06      4.3465126e-07      9.3669892e-07      4.8382647e-06      2.5508213e-07      6.0611575e-11      4.4275962e-16      2.1924893e-10      8.6365310e-13      1.7043544e-12      6.2648584e-19      1.1387339e-06      5.2416649e-08      3.7104997e-08      2.4152677e-14      1.4991353e-14      1.0310304e-13      5.5472836e-10      2.6873990e-13      3.1147682e-12      3.5346682e-08      0.0000000e+00      6.7976444e-06      5.8295130e-14      9.0756670e-10      1.2356139e-12      1.4029496e-12      1.1689285e-05      9.1463087e-10      5.0287146e-07      1.8636841e-16      7.2165567e-15      2.7550212e-07      9.2017285e-05      1.0711346e-23    4.0720075e-05    4.9522638e-07    1.6649815e-01    6.2407260e+00                0                0
    4.2175059e-02   -1.6734741e-02   -1.1622075e-01   -1.7331037e-01   -2.8963801e-02   -5.3409081e+00    4.6759073e+02    4.8544924e+05      1.4351928e-05      2.0758686e-01      7.6533974e-01      1.8241769e-02      8.5733369e-03      9.5584740e-05      3.0390012e-07      2.0728237e-06      5.9568585e-07      1.2736377e-06      6.7490266e-06      3.8241091e-07      1.3222233e-10      1.2972467e-15      3.9359525e-10      2.4518850e-12      4.2221305e-12      1.8497520e-18      1.5377703e-06      7.5203573e-08      5.7791987e-08      5.2843139e-14      4.3367066e-14      3.1618189e-13      7.9082858e-10      5.6265937e-13      4.0225045e-12      5.3339679e-08      0.0000000e+00      9.1670871e-06      7.6586003e-14      1.0179022e-09      1.6819586e-12      2.3063363e-12      1.6674838e-05      1.3822646e-09      6.8358164e-07      4.4533582e-16      1.8662457e-14      3.8875815e-07      1.0834021e-04      1.1822671e-23    5.1513981e-05    7.0226210e-07    2.1241672e-01    7.7922175e+00                0                0
    5.7747755e-02   -2.0000000e-03   -1.1222075e-01   -1.5641710e-01    1.6471806e-02   -5.7191091e+00    4.3595129e+02    4.8544082e+05      3.8535911e-06      2.1418960e-01      7.6663278e-01      1.2975592e-02      6.0799970e-03      2.6663353e-05      8.2658367e-08      5.6393754e-07      1.6207452e-07      3.4467402e-07      1.8748645e-06      1.2327152e-07      8.0399335e-11      7.0609106e-16      1.7376473e-10      1.4770828e-12      2.0795504e-12      1.2571856e-18      4.1318100e-07      2.2860893e-08      1.6463539e-08      2.8635882e-14      2.5644562e-14      1.8120273e-13      3.1746178e-10      3.0073675e-13      1.8448683e-12      1.5408058e-08      0.0000000e+00      2.4531936e-06      3.0520752e-14      2.2193490e-10      5.5317687e-13      1.0663416e-12      4.7388751e-06      3.5167353e-10      1.8437050e-07      2.5097038e-16      1.2513087e-14      1.0913580e-07      8.0410119e-05      1.0608183e-23    3.6363252e-05    4.2926531e-07    2.3938489e-01    2.1450414e+01                0                0
    5.7747755e-02   -6.0000000e-03   -1.1222075e-01   -1.3717065e-01    6.2947237e-02   -5.6981299e+00    4.2772130e+02    4.8544088e+05      4.6532053e-06      2.1556480e-01      7.6688973e-01      1.1851851e-02      5.5698205e-03      3.1607361e-05      1.0007247e-07      6.8262505e-07      1.9617854e-07      4.1892906e-07      2.2366244e-06      1.3302698e-07      5.7924403e-11      4.4760920e-16      1.5371376e-10      8.0260427e-13      1.6579668e-12      6.7412644e-19      5.0511295e-07      2.5853501e-08      1.9120630e-08      2.1904085e-14      1.4426142e-14      1.0081043e-13      3.1857444e-10      2.4412238e-13      1.9159869e-12      1.7560941e-08      0.0000000e+00      3.0077714e-06      3.2688235e-14      2.7486975e-10      5.4005133e-13      9.8450456e-13      5.5553364e-06      4.1321368e-10      2.2468389e-07      1.7664507e-16      5.1487752e-15      1.2908268e-07      7.4285677e-05      5.0642415e-24    3.2308972e-05    4.0701084e-07    2.1528827e-01    1.9250976e+01                0                0
    6.1601608e-02   -1.9887275e-03   -1.1222075e-01   -1.2984454e-01   -1.7169960e-02   -5.3860169e+00    4.0511247e+02    4.8543991e+05      3.7018152e-06      2.1835238e-01      7.6745928e-01      9.5869294e-03      4.4992695e-03      2.5183203e-05      8.0538065e-08      5.4935884e-07      1.5791058e-07      3.3801937e-07      1.7880737e-06      1.0349864e-07      4.5485775e-11      3.0534919e-16      1.1609389e-10      5.2750113e-13      1.1669666e-12      5.0524528e-19      4.0856215e-07      2.0367529e-08      1.4645023e-08      1.6970366e-14      1.0472659e-14      7.2161895e-14      2.6372193e-10      1.8948304e-13      1.6717696e-12      1.3506750e-08      0.0000000e+00      2.4342398e-06      2.9816218e-14      2.3498673e-10      4.3177773e-13      7.6506029e-13      4.4101449e-06      3.2222587e-10      1.8137193e-07      1.3242911e-16      2.7688919e-15      1.0286373e-07      6.2651547e-05      4.2347671e-24    2.7093916e-05    3.5160170e-07    4.4983614e-01    9.3893357e+01                0                0
    6.1476650e-02   -5.9633446e-03   -1.1222075e-01   -1.3739290e-01    1.2855216e-01   -5.2616775e+00    3.9814037e+02    4.8544002e+05      4.7692124e-06      2.1944960e-01      7.6768821e-01      8.6709505e-03      4.0843410e-03      3.1942067e-05      1.0375920e-07      7.0777092e-07      2.0350331e-07      4.3721218e-07      2.2776478e-06      1.2126005e-07      3.8900512e-11      2.1878942e-16      1.1132418e-10      3.3425574e-13      1.0083746e-12      2.8372303e-19      5.3080326e-07      2.4756335e-08      1.7937130e-08      1.5117418e-14      6.7415271e-15      4.5209947e-14      2.9730831e-10      1.7514223e-13      1.9430373e-12      1.6233027e-08      0.0000000e+00      3.1673059e-06      3.4734939e-14      3.1623724e-10      4.9134085e-13      7.8575964e-13      5.5391757e-06      4.1166822e-10      2.3489846e-07      1.0894392e-16      9.5236285e-16      1.3013377e-07      5.6675162e-05      2.4829349e-24    2.3888010e-05    3.2095228e-07    4.2028577e-01    8.4803594e+01                0                0
    6.1601608e-02   -1.9887275e-03   -1.1622075e-01   -8.6674788e-02   -1.7134195e-02   -5.5160075e+00    3.9212203e+02    4.8544765e+05      2.7549603e-06      2.2081231e-01      7.6798361e-01      7.5708605e-03      3.5536787e-03      1.8727177e-05      6.0556989e-08      4.1322840e-07      1.1884189e-07      2.5553232e-07      1.3330114e-06      7.4392746e-08      3.4612186e-11      2.1049785e-16      8.2243593e-11      3.7437537e-13      8.0835483e-13      3.9926283e-19      3.1006545e-07      1.4973746e-08      1.0228870e-08      1.2727623e-14      7.6722393e-15      5.2480829e-14      1.9856302e-10      1.4291495e-13      1.3534417e-12      9.4691415e-09      0.0000000e+00      1.8483604e-06      2.3819295e-14      1.8246888e-10      3.1506210e-13      5.6575534e-13      3.2488844e-06      2.3074598e-10      1.3711138e-07      9.9176004e-17      1.8596115e-15      7.6215554e-08      5.0151716e-05      3.8689706e-24    2.1461882e-05    2.8280584e-07    4.4940592e-01    9.3764957e+01                0                0
    5.7747755e-02   -2.0000000e-03   -1.1622075e-01   -1.2815664e-01   -2.6128334e-03   -5.8881020e+00    4.2033353e+02    4.8544811e+05      2.9787121e-06      2.1724017e-01      7.6725797e-01      1.0487577e-02      4.9158863e-03      2.0496820e-05      6.4409959e-08      4.3965277e-07      1.2639824e-07      2.7024136e-07      1.4455588e-06      9.1071787e-08      6.3052737e-11      5.2116391e-16      1.2744379e-10      1.1493845e-12      1.5133059e-12      1.0483784e-18      3.2561210e-07      1.7423016e-08      1.2000930e-08      2.2191875e-14      1.9899820e-14      1.3959544e-13      2.4270274e-10      2.3273347e-13      1.5395766e-12      1.1280931e-08      0.0000000e+00      1.9362201e-06      2.4986877e-14      1.7767552e-10      4.1668838e-13      8.0901836e-13      3.5999506e-06      2.5843022e-10      1.4466190e-07      1.9649635e-16      9.9744659e-15      8.3487003e-08      6.6350709e-05      1.0589007e-23    2.9486341e-05    3.6924749e-07    2.0969472e-01    1.9151300e+01                0                0
[truncated: 4,855,235 more chars]
