# Supplementary material for: Research on combustion and emissions of heavy duty diesel engines under low-speed and low-load conditions in low temperature environments
Source: PLoS One. 2025 Feb 21;20(2):e0318933. doi: 10.1371/journal.pone.0318933 (PMC11844864; doi:10.1371/journal.pone.0318933)
Supplement: S1 File — (ZIP) [file pone.0318933.s001.zip › 1000rpm_30%/3-tigaojinqiwendu/Tin282K/mech_check.out]

   #  SPECIES          PHASE      MW     LOW     HIGH   H   C   O   N

   1. C7H16              G      100.21  300.00  5000.00  16   7   0   0
   2. O2                 G       32.00  300.00  5000.00   0   0   2   0
   3. N2                 G       28.01  300.00  5000.00   0   0   0   2
   4. CO2                G       44.01  300.00  5000.00   0   1   2   0
   5. H2O                G       18.02  300.00  5000.00   2   0   1   0
   6. CO                 G       28.01  300.00  5000.00   0   1   1   0
   7. H2                 G        2.02  300.00  5000.00   2   0   0   0
   8. CH4                G       16.04  300.00  5000.00   4   1   0   0
   9. C2H2               G       26.04  300.00  5000.00   2   2   0   0
  10. C2H4               G       28.05  300.00  5000.00   4   2   0   0
  11. H2O2               G       34.01  300.00  5000.00   2   0   2   0
  12. HO2                G       33.01  300.00  5000.00   1   0   2   0
  13. OH                 G       17.01  300.00  5000.00   1   0   1   0
  14. H                  G        1.01  300.00  5000.00   1   0   0   0
  15. O                  G       16.00  300.00  5000.00   0   0   1   0
  16. CH3                G       15.04  300.00  5000.00   3   1   0   0
  17. CH3O               G       31.03  300.00  3000.00   3   1   1   0
  18. CH2                G       14.03  250.00  4000.00   2   1   0   0
  19. CH2O               G       30.03  300.00  5000.00   2   1   1   0
  20. CH3O2              G       47.03  300.00  5000.00   3   1   2   0
  21. CH4O2              G       48.04  200.00  6000.00   4   1   2   0
  22. HCO                G       29.02  300.00  5000.00   1   1   1   0
  23. C7H15-1            G       99.20  300.00  5000.00  15   7   0   0
  24. C7H15-2            G       99.20  300.00  5000.00  15   7   0   0
  25. C7H15O2            G      131.20  300.00  5000.00  15   7   2   0
  26. C7H14O2H           G      131.20  300.00  5000.00  15   7   2   0
  27. C7H14O2HO2         G      163.20  300.00  5000.00  15   7   4   0
  28. C7KET12            G      146.19  300.00  5000.00  14   7   3   0
  29. C6H12              G       84.16  300.00  5000.00  12   6   0   0
  30. C5H11CHO           G      100.16  300.00  5000.00  12   6   1   0
  31. C5H11CO            G       99.15  300.00  5000.00  11   6   1   0
  32. C5H11              G       71.14  298.15  5000.00  11   5   0   0
  33. C4H9               G       57.12  200.00  6000.00   9   4   0   0
  34. C3H7               G       43.09  300.00  5000.00   7   3   0   0
  35. C3H6               G       42.08  300.00  5000.00   6   3   0   0
  36. C3H5               G       41.07  200.00  6000.00   5   3   0   0
  37. C3H4               G       40.07  200.00  6000.00   4   3   0   0
  38. C2H3               G       27.05  300.00  5000.00   3   2   0   0
  39. C2H5               G       29.06  300.00  5000.00   5   2   0   0
  40. C2H6               G       30.07  300.00  4000.00   6   2   0   0
  41. NO                 G       30.01  300.00  5000.00   0   0   1   1
  42. N                  G       14.01  300.00  5000.00   0   0   0   1

REACTIONS: units for E are CAL/MOLE

    #  REACTION                                            A       b        E

    1. C7H16+H<=>C7H15-1+H2                         5.60E+07  2.00  7667.00
    2. C7H16+H<=>C7H15-2+H2                         4.38E+07  2.00  4750.00
    3. C7H16+OH<=>C7H15-1+H2O                       8.61E+09  1.10  1815.00
    4. C7H16+OH<=>C7H15-2+H2O                       4.50E+09  1.30   690.50
    5. C7H16+HO2<=>C7H15-1+H2O2                     1.12E+13  0.00 19300.00
    6. C7H16+HO2<=>C7H15-2+H2O2                     1.65E+13  0.00 16950.00
    7. C7H16+O2<=>C7H15-1+HO2                       2.50E+13  0.00 48810.00
    8. C7H16+O2<=>C7H15-2+HO2                       2.00E+14  0.00 47380.00
    9. C7H15-1+O2<=>C7H15O2                         2.00E+12  0.00     0.00
   10. C7H15-2+O2<=>C7H15O2                         2.00E+12  0.00     0.00
   11. C7H15O2<=>C7H14O2H                           6.00E+11  0.00 20380.00
   12. C7H14O2H+O2<=>C7H14O2HO2                     4.60E+11  0.00     0.00
   13. C7H14O2HO2<=>C7KET12+OH                      1.00E+09  0.00  7480.00
   14. C7KET12<=>C5H11CHO+CH2O+O                    1.05E+16  0.00 41100.00
   15. C5H11CHO+O2<=>C5H11CO+HO2                    2.00E+13  0.50 42200.00
   16. C5H11CHO+OH<=>C5H11CO+H2O                    1.00E+13  0.00     0.00
   17. C5H11CHO+H<=>C5H11CO+H2                      4.00E+13  0.00  4200.00
   18. C5H11CHO+O<=>C5H11CO+OH                      5.00E+12  0.00  1790.00
   19. C5H11CHO+HO2<=>C5H11CO+H2O2                  2.80E+12  0.00 13600.00
   20. C5H11CHO+CH3<=>C5H11CO+CH4                   1.70E+12  0.00  8440.00
   21. C5H11CHO+CH3O2<=>C5H11CO+CH4O2               1.00E+12  0.00  9500.00
   22. C5H11CO<=>C5H11+CO                           1.00E+11  0.00  9600.00
   23. C5H11<=>C2H4+C3H7                            3.20E+13  0.00 28300.00
   24. C7H15-1<=>C2H4+C5H11                         2.50E+13  0.00 28810.00
   25. C7H15-2<=>C4H9+C3H6                          2.20E+13  0.00 28100.00
   26. C7H15-1<=>C7H15-2                            3.60E+16  0.00 80700.00
   27. C4H9<=>C2H5+C2H4                             2.50E+13  0.00 28810.00
   28. C3H7<=>C2H4+CH3                              9.60E+13  0.00 30950.00
   29. C3H7<=>C3H6+H                                1.25E+14  0.00 36900.00
   30. C3H7+O2<=>C3H6+HO2                           1.00E+12  0.00  4980.00
   31. C3H6<=>C2H3+CH3                              3.15E+15  0.00 85500.00
   32. C3H6+H<=>C3H5+H2                             5.00E+12  0.00  1500.00
   33. C3H6+CH3<=>C3H5+CH4                          9.00E+12  0.00  8480.00
   34. C3H5<=>C3H4+H                                4.00E+13  0.00 69760.00
   35. C3H5+H<=>C3H4+H2                             1.00E+13  0.00     0.00
   36. C3H5+O2<=>C3H4+HO2                           6.00E+11  0.00 10000.00
   37. C3H4+OH<=>C2H3+CH2O                          1.00E+12  0.00     0.00
   38. C3H4+OH<=>C2H4+HCO                           1.00E+12  0.00     0.00
   39. CH3O+CO<=>CH3+CO2                            1.57E+14  0.00 11800.00
   40. CH3O+M<=>CH2O+H+M                            1.00E+14  0.00 25000.00
   41. CH3O+H<=>CH2O+H2                             2.00E+13  0.00     0.00
   42. CH3O+OH<=>CH2O+H2O                           1.00E+13  0.00     0.00
   43. CH3O+O<=>CH2O+OH                             1.00E+13  0.00     0.00
   44. CH3O+O2<=>CH2O+HO2                           1.20E+11  0.00  2600.00
   45. CH3+HO2<=>CH3O+OH                            5.00E+13  0.00     0.00
   46. CH3+O2<=>CH3O+O                              4.67E+13  0.00 30000.00
   47. CH3+O2<=>CH2O+OH                             3.80E+11  0.00  9000.00
   48. CH3+O2<=>CH3O2                               3.02E+59 -15.00 17204.00
   49. CH3O2+HO2<=>CH4O2+O2                         4.63E+11  0.00 -2583.00
   50. CH3O2+CH4<=>CH4O2+CH3                        1.81E+11  0.00 18480.00
   51. CH3O2+CH3<=>CH3O+CH3O                        2.41E+13  0.00     0.00
   52. CH3O2+O<=>CH3O+O2                            3.61E+13  0.00     0.00
   53. CH3O2+H<=>CH3O+OH                            9.64E+13  0.00     0.00
   54. CH3O2+CH2O<=>CH4O2+HCO                       1.00E+12  0.00 11665.00
   55. CH3O2+C2H6<=>CH4O2+C2H5                      2.95E+11  0.00 14944.00
   56. CH3O2+CH3O2<=>CH3O+CH3O+O2                   2.80E+11  0.00  -780.00
   57. CH3O2+H2O2<=>CH4O2+HO2                       2.40E+12  0.00 10000.00
   58. CH4O2<=>CH3O+OH                              3.00E+16  0.00 42920.00
   59. CH3O2+C2H4<=>C2H3+CH4O2                      7.10E+11  0.00 17110.00
   60. CH4O2+OH<=>CH3O2+H2O                         1.00E+13  0.00  -258.00
   61. CH4O2+O<=>CH3O2+OH                           2.00E+13  0.00  4750.00
   62. CH3+O<=>CH2O+H                               8.00E+13  0.00     0.00
   63. CH3+OH<=>CH2+H2O                             7.50E+06  2.00  5000.00
   64. CH3+OH<=>CH2O+H2                             4.00E+12  0.00     0.00
   65. CH3O+H<=>CH3+OH                              1.00E+14  0.00     0.00
   66. CO+O+M<=>CO2+M                               6.17E+14  0.00  3000.00
   67. CO+OH<=>CO2+H                                3.51E+07  1.30  -758.00
   68. CO+O2<=>CO2+O                                1.60E+13  0.00 41000.00
   69. HO2+CO<=>CO2+OH                              5.80E+13  0.00 22930.00
   70. H2+O2<=>OH+OH                                1.70E+13  0.00 47780.00
   71. H2+OH<=>H2O+H                                1.17E+09  1.30  3626.00
   72. O+OH<=>O2+H                                  4.00E+14 -0.50     0.00
   73. O+H2<=>OH+H                                  5.06E+04  2.67  6290.00
   74. H+HO2<=>O+H2O                                3.10E+10  0.00  3590.00
   75. O+OH+M<=>HO2+M                               1.00E+16  0.00     0.00
         H2O              Enhanced by    2.100E+01
         CO2              Enhanced by    5.000E+00
         H2               Enhanced by    3.300E+00
         CO               Enhanced by    2.000E+00
   76. H+O2+M<=>HO2+M                               3.60E+17 -0.72     0.00
         H2O              Enhanced by    2.100E+01
         CO2              Enhanced by    5.000E+00
         H2               Enhanced by    3.300E+00
         CO               Enhanced by    2.000E+00
   77. OH+HO2<=>H2O+O2                              7.50E+12  0.00     0.00
   78. H+HO2<=>OH+OH                                1.70E+14  0.00   875.00
   79. O+HO2<=>O2+OH                                1.40E+13  0.00  1073.00
   80. OH+OH<=>O+H2O                                6.00E+08  1.30     0.00
   81. H+H+M<=>H2+M                                 1.00E+18 -1.00     0.00
         H2               Enhanced by    0.000E+00
         H2O              Enhanced by    0.000E+00
         CO2              Enhanced by    0.000E+00
   82. H+H+H2<=>H2+H2                               9.20E+16 -0.60     0.00
   83. H+H+H2O<=>H2+H2O                             6.00E+19 -1.25     0.00
   84. H+H+CO2<=>H2+CO2                             5.49E+20 -2.00     0.00
   85. H+OH+M<=>H2O+M                               1.60E+22 -2.00     0.00
   86. H+O+M<=>OH+M                                 6.20E+16 -0.60     0.00
   87. O+O+M<=>O2+M                                 1.89E+13  0.00 -1788.00
   88. H+HO2<=>H2+O2                                1.25E+13  0.00     0.00
   89. HO2+HO2<=>H2O2+O2                            2.00E+12  0.00     0.00
   90. H2O2+M<=>OH+OH+M                             4.30E+16  0.00 45500.00
         H2O              Enhanced by    2.100E+01
         CO2              Enhanced by    5.000E+00
         H2               Enhanced by    3.300E+00
         CO               Enhanced by    2.000E+00
   91. H2O2+H<=>HO2+H2                              1.60E+12  0.00  3800.00
   92. H2O2+OH<=>H2O+HO2                            1.00E+13  0.00  1800.00
   93. H2O2+H<=>H2O+OH                              1.00E+13  0.00  3590.00
   94. H2O2+O<=>H2O+O2                              8.40E+11  0.00  4260.00
   95. H2O2+O<=>OH+HO2                              2.00E+13  0.00  5900.00
   96. H2+HO2<=>H2O+OH                              6.50E+11  0.00 18800.00
   97. N+NO<=>N2+O                                  3.27E+12  0.30     0.00
   98. N+O2<=>NO+O                                  6.40E+09  1.00  6280.00
   99. N+OH<=>NO+H                                  7.33E+13  0.00  1120.00
  100. CH2O+O2<=>HCO+HO2                            6.20E+13  0.00 39000.00
  101. CH2O+O<=>HCO+OH                              1.80E+13  0.00  3080.00
  102. CH2O+H<=>HCO+H2                              2.19E+08  1.80  3000.00
  103. CH2O+OH<=>HCO+H2O                            2.43E+10  1.20  -447.00
  104. CH2O+HO2<=>HCO+H2O2                          3.00E+12  0.00  8000.00
  105. CH2O+M<=>CO+H2+M                             6.25E+15  0.00 69540.00
  106. CH2O+M<=>HCO+H+M                             4.00E+23 -1.66 91120.00
  107. HCO+HCO<=>CH2O+CO                            3.01E+13  0.00     0.00
  108. HCO+OH<=>H2O+CO                              1.00E+14  0.00     0.00
  109. HCO+H<=>H2+CO                                1.19E+13  0.30     0.00
  110. HCO+O<=>OH+CO                                3.00E+13  0.00     0.00
  111. HCO+O<=>H+CO2                                3.00E+13  0.00     0.00
  112. HCO+O2<=>HO2+CO                              3.30E+13 -0.40     0.00
  113. HCO+M<=>H+CO+M                               1.87E+17 -1.00 17000.00
  114. HCO+HO2<=>CO2+OH+H                           3.00E+13  0.00     0.00
  115. CH4+O2<=>CH3+HO2                             7.90E+13  0.00 56000.00
  116. CH4+H<=>CH3+H2                               6.60E+08  1.60 10840.00
  117. CH4+OH<=>CH3+H2O                             1.60E+06  2.10  2460.00
  118. CH4+O<=>CH3+OH                               1.02E+09  1.50  8604.00
  119. CH4+HO2<=>CH3+H2O2                           1.00E+13  0.00 18700.00
  120. CH4+CH2<=>CH3+CH3                            4.00E+12  0.00  -570.00
  121. CH3+CH2O<=>CH4+HCO                           5.50E+03  2.80  6000.00
  122. CH3+HCO<=>CH4+CO                             1.20E+14  0.00     0.00
  123. CH3+H<=>CH4                                  1.90E+36 -7.00  9050.00
  124. CH3+H<=>CH2+H2                               9.00E+13  0.00 15100.00
  125. CH3+CH3O<=>CH4+CH2O                          4.30E+14  0.00     0.00
  126. CH3+CH3<=>C2H6                               2.70E+53 -12.00 19400.00
  127. CH3+CH3<=>C2H5+H                             4.99E+12  0.10 10600.00
  128. CH2+OH<=>CH2O+H                              2.50E+13  0.00     0.00
  129. CH2+O2<=>HCO+OH                              4.30E+10  0.00  -500.00
  130. CH2+O2<=>CO2+H2                              6.90E+11  0.00   500.00
  131. CH2+O2<=>CO+H2O                              2.00E+10  0.00 -1000.00
  132. CH2+O2<=>CH2O+O                              5.00E+13  0.00  9000.00
  133. CH2+O2<=>CO2+H+H                             1.60E+12  0.00  1000.00
  134. CH2+O2<=>CO+OH+H                             8.60E+10  0.00  -500.00
  135. CH2+CH2<=>C2H2+H2                            1.20E+13  0.00   800.00
  136. CH2+CH2<=>C2H2+H+H                           1.20E+14  0.00   800.00
  137. CH2+CO2<=>CH2O+CO                            1.00E+11  0.00  1000.00
  138. CH3+HCO<=>CH2O+CH2                           3.00E+13  0.00     0.00
  139. CH3+C2H4<=>CH4+C2H3                          6.62E+00  3.70  9482.00
  140. CH3+CH3<=>C2H4+H2                            1.00E+15  0.00 31000.00
  141. CH3+CH2<=>C2H4+H                             3.00E+13  0.00  -570.00
  142. C2H4+H<=>C2H3+H2                             1.10E+14  0.00  8500.00
  143. C2H4+O<=>CH3+HCO                             1.60E+09  1.20   746.00
  144. C2H4+O<=>CH2O+CH2                            3.00E+04  1.88   180.00
  145. C2H4+O<=>C2H3+OH                             1.51E+07  1.91  3790.00
  146. C2H4+OH<=>CH2O+CH3                           6.00E+13  0.00   960.00
  147. C2H4+HO2<=>C2H3+H2O2                         7.10E+11  0.00 17110.00
  148. C2H4+OH<=>C2H3+H2O                           8.02E+13  0.00  5955.00
  149. C2H4+M<=>C2H2+H2+M                           1.50E+15  0.00 55800.00
  150. C2H4+M<=>C2H3+H+M                            2.60E+17  0.00 96570.00
  151. C2H4+H<=>C2H5                                2.60E+43 -9.25 52580.00
  152. C2H6+O2<=>C2H5+HO2                           1.00E+13  0.00 48960.00
  153. C2H5+O2<=>C2H4+HO2                           2.00E+10  0.00 -2200.00
  154. C2H4+O2<=>C2H3+HO2                           4.20E+14  0.00 57590.00
  155. C2H4+C2H4<=>C2H5+C2H3                        5.00E+14  0.00 64700.00
  156. C2H5+HO2<=>C2H4+H2O2                         3.00E+11  0.00     0.00
  157. C2H2+O2<=>HCO+HCO                            4.00E+12  0.00 28000.00
  158. C2H2+O<=>CH2+CO                              1.02E+07  2.00  1900.00
  159. C2H2+H+M<=>C2H3+M                            5.54E+12  0.00  2410.00
  160. C2H3+H<=>C2H2+H2                             4.00E+13  0.00     0.00
  161. C2H3+O2<=>CH2O+HCO                           4.00E+12  0.00  -250.00
  162. C2H3+OH<=>C2H2+H2O                           3.00E+13  0.00     0.00
  163. C2H3+CH2<=>C2H2+CH3                          3.00E+13  0.00     0.00
  164. C2H3+HCO<=>C2H4+CO                           6.03E+13  0.00     0.00
  165. C2H3+C2H3<=>C2H2+C2H4                        1.45E+13  0.00     0.00
  166. C2H3+O<=>C2H2+OH                             1.00E+13  0.00     0.00
  167. C2H2+OH<=>CH3+CO                             4.83E-04  4.00 -2000.00
  168. C2H3<=>C2H2+H                                4.60E+40 -8.80 46200.00
