# Supplementary material for: Research on combustion and emissions of heavy duty diesel engines under low-speed and low-load conditions in low temperature environments
Source: PLoS One. 2025 Feb 21;20(2):e0318933. doi: 10.1371/journal.pone.0318933 (PMC11844864; doi:10.1371/journal.pone.0318933)
Supplement: S1 File — (ZIP) [file pone.0318933.s001.zip › 1000rpm_30%/3-tigaojinqiwendu/Tin282K/mem_usage.out]

# CONVERGE Release Build 2.3.20/  Jan 30, 2017        Run Date:Wed Aug 30 10:44:59 2023
# column       1                2                3                4                5                6                7                8                9               10               11               12               13               14               15               16               17               18               19               20               21               22               23               24               25               26               27               28               29               30               31               32               33               34 
#          Crank        Total_MEM            Rank0            Rank1            Rank2            Rank3            Rank4            Rank5            Rank6            Rank7            Rank8            Rank9           Rank10           Rank11           Rank12           Rank13           Rank14           Rank15           Rank16           Rank17           Rank18           Rank19           Rank20           Rank21           Rank22           Rank23           Rank24           Rank25           Rank26           Rank27           Rank28           Rank29           Rank30           Rank31 
#          (DEG)             (KB)             (KB)             (KB)             (KB)             (KB)             (KB)             (KB)             (KB)             (KB)             (KB)             (KB)             (KB)             (KB)             (KB)             (KB)             (KB)             (KB)             (KB)             (KB)             (KB)             (KB)             (KB)             (KB)             (KB)             (KB)             (KB)             (KB)             (KB)             (KB)             (KB)             (KB)             (KB)             (KB) 
#                
  -1.4600000e+02          1945296            59936            57648            63420            59820            63300            59688            60408            61964            63304            60480            59400            62460            61436            60404            60292            62180            63552            59852            62796            59396            58940            60452            62252            63172            62552            60352            60256            58168            58488            59212            60204            59512 
  -1.4587230e+02          2023444            61292            58848            64996            61612            64696            62240            63912            63340            65344            62384            61148            64936            62740            61836            61584            63888            68396            61188            76164            64644            60204            62472            68644            64196            65064            62260            62572            59676            59652            60188            62196            61132 
  -1.4579372e+02          2025148            61456            59080            65024            61644            64760            62252            64056            63408            65348            62584            61172            64960            62740            61856            61596            63912            68476            61188            76176            64724            60304            62496            68652            64196            65212            62264            62572            59740            59672            60232            62232            61164 
  -1.4567094e+02          2027988            61480            59192            65184            61712            64824            62384            64512            63492            65412            62740            61272            65068            62856            62000            61676            64072            68488            61288            76252            64740            60316            62532            68680            64256            65224            62408            62596            59752            59744            60308            62328            61200 
  -1.4558567e+02          2031172            61608            59412            65336            61796            64980            62476            64536            63668            65480            62968            61340            65148            62960            62116            61752            64168            68576            61332            76352            64876            60360            62596            68728            64280            65328            62596            62624            59816            59812            60416            62452            61284 
  -1.4547909e+02          2032728            61676            59484            65392            61844            65104            62556            64648            63760            65504            63036            61376            65212            63016            62172            61796            64188            68628            61348            76380            64924            60376            62596            68756            64308            65376            62656            62636            59824            59852            60476            62512            61316 
  -1.4534587e+02          2034160            61748            59536            65440            61868            65248            62588            64724            63832            65552            63068            61420            65320            63088            62208            61828            64216            68700            61372            76420            64952            60392            62600            68764            64328            65432            62712            62648            59836            59892            60504            62572            61352 
  -1.4517933e+02          2035848            61832            59588            65520            61908            65356            62640            64812            63916            65588            63152            61464            65396            63232            62296            61864            64264            68748            61404            76452            64968            60416            62628            68792            64352            65484            62792            62656            59844            59932            60552            62612            61388 
  -1.4497117e+02          2039200            62004            59764            65596            61956            65432            62784            64984            64084            65732            63340            61568            65460            63400            62460            61948            64372            68852            61464            76624            65048            60436            62720            68844            64392            65616            62908            62708            59880            59976            60612            62668            61568 
  -1.4471096e+02          2039784            62004            59764            65696            62032            65552            62784            64984            64084            65732            63340            61568            65516            63400            62460            61948            64372            68852            61464            76624            65048            60468            62720            68844            64392            65616            62908            62708            59880            60052            60696            62708            61568 
  -1.4438570e+02          2041632            62088            59840            65792            62132            65680            62856            65068            64180            65756            63420            61620            65548            63448            62544            61976            64404            68900            61496            76640            65116            60488            62752            68872            64436            65660            62964            62732            59924            60120            60740            62792            61648 
  -1.4397912e+02          2044448            62236            59988            65880            62224            65764            62972            65196            64316            65880            63492            61696            65588            63608            62648            62028            64496            69004            61608            76692            65184            60520            62824            68912            64476            65784            63084            62776            60044            60144            60780            62844            61760 
  -1.4347090e+02          2045444            62280            60028            65956            62360            65900            63012            65196            64316            65932            63588            61696            65692            63608            62648            62028            64496            69004            61608            76692            65184            60596            62824            68912            64476            65784            63084            62776            60044            60188            60860            62916            61760 
  -1.4287090e+02          2048000            62364            60076            66172            62432            66140            63068            65268            64412            65968            63672            61772            65732            63724            62740            62092            64540            69080            61648            76744            65224            60624            62872            68948            64528            65868            63172            62808            60148            60272            60988            63068            61836 
  -1.4227090e+02          2048088            62364            60076            66196            62440            66160            63068            65268            64412            65968            63672            61772            65732            63724            62744            62092            64540            69088            61648            76748            65224            60624            62872            68956            64528            65868            63172            62812            60148            60272            60988            63076            61836 
  -1.4167090e+02          2052076            62528            60252            66288            62548            66292            63300            65464            64700            66024            63788            61908            65800            63840            62904            62180            64676            69212            61744            76860            65312            60648            62968            68980            64584            66092            63320            62980            60300            60356            61052            63128            62048 
  -1.4107090e+02          2052400            62528            60252            66348            62576            66356            63300            65464            64700            66024            63788            61908            65836            63840            62904            62180            64676            69212            61744            76860            65312            60668            62968            68980            64584            66092            63320            62980            60300            60384            61084            63184            62048 
  -1.4047090e+02          2057860            62716            60456            66416            62616            66468            63520            65576            65024            66080            63824            62040            65872            63908            63016            62232            64728            69352            61796            76916            67388            60720            63116            69040            64636            66220            63416            63104            60524            60444            61132            63228            62336 
  -1.3987090e+02          2059696            62768            60560            66496            62640            66580            63624            65648            65148            66140            63868            62072            65892            63940            63040            62252            64748            69416            61804            76956            67408            60776            63200            69060            64680            66252            63492            63156            60624            60516            61200            63284            62456 
  -1.3927090e+02          2060256            62768            60560            66584            62672            66728            63624            65648            65148            66140            63868            62072            65912            63940            63040            62252            64748            69416            61804            76956            67408            60844            63200            69060            64680            66252            63492            63156            60624            60632            61236            63336            62456 
  -1.3867090e+02          2065236            62864            60716            66668            62708            66852            63808            65796            65436            66204            63972            62108            65948            64000            63160            62304            64788            71568            61836            77032            67432            60908            63268            69148            64748            66340            63556            63284            60784            60688            61304            63400            62608 
  -1.3807090e+02          2065708            62864            60716            66772            62800            66932            63808            65796            65436            66204            63972            62108            65992            64000            63160            62304            64788            71568            61836            77032            67432            60932            63268            69148            64748            66340            63556            63284            60784            60752            61332            63436            62608 
  -1.3747090e+02          2067832            63040            60828            66828            62852            67004            63916            65852            65600            66256            64032            62176            66012            64032            63208            62344            64848            71672            61856            77076            67444            60984            63352            69204            64776            66400            63612            63336            60908            60816            61352            63528            62688 
  -1.3687090e+02          2068824            63088            60876            66904            62852            67064            63972            65880            65640            66292            64044            62208            66020            64060            63248            62348            64864            71724            61860            77104            67460            61032            63408            69224            64784            66424            63632            63364            60968            60832            61392            63540            62716 
  -1.3627090e+02          2069116            63088            60876            66944            62864            67136            63972            65880            65640            66292            64044            62208            66032            64060            63248            62348            64864            71724            61860            77104            67460            61056            63408            69224            64784            66424            63632            63364            60968            60872            61452            63572            62716 
  -1.3567090e+02          2070832            63196            60924            66984            62912            67180            64084            65956            65772            66328            64116            62272            66036            64096            63284            62376            64908            71792            61916            77136            67496            61088            63456            69272            64828            66468            63668            63416            61084            60900            61496            63600            62792 
  -1.3507090e+02          2071128            63212            60924            67024            62972            67220            64084            65956            65772            66328            64116            62272            66052            64096            63284            62376            64908            71792            61916            77136            67496            61124            63456            69272            64828            66468            63668            63416            61084            60936            61536            63612            62792 
  -1.3447090e+02          2072728            63292            61004            67052            62996            67300            64168            66024            65864            66356            64132            62352            66064            64120            63328            62400            64948            71892            61932            77152            67548            61156            63536            69300            64896            66524            63740            63464            61136            60984            61572            63628            62868 
  -1.3387090e+02          2073788            63348            61052            67120            63016            67348            64212            66080            65928            66384            64164            62388            66064            64136            63352            62412            64960            71940            61948            77176            67580            61200            63556            69336            64916            66548            63764            63488            61192            61040            61588            63644            62908 
  -1.3327090e+02          2074720            63372            61052            67160            63096            67472            64212            66092            65928            66400            64180            62424            66112            64148            63360            62428            64972            71940            62016            77184            67592            61248            63556            69376            64944            66552            63780            63500            61244            61088            61692            63660            62940 
  -1.3267090e+02          2076656            63520            61144            67492            63152            67504            64272            66128            66024            66444            64268            62448            66140            64172            63368            62452            65004            72020            62204            77192            67616            61260            63604            69412            64964            66592            63828            63560            61284            61156            61788            63680            62964 
  -1.3207090e+02          2076964            63520            61188            67516            63152            67516            64284            66128            66052            66444            64268            62448            66140            64172            63368            62452            65004            72020            62204            77192            67616            61260            63636            69412            64964            66592            63828            63560            61284            61260            61788            63732            62964 
  -1.3147090e+02          2078604            63656            61236            67616            63200            67552            64296            66188            66128            66532            64404            62496            66152            64204            63392            62492            65024            72068            62316            77204            67664            61268            63660            69472            65000            66648            63896            63600            61372            61296            61832            63740            63000 
  -1.3087090e+02          2082288            63672            61264            67852            63280            67588            64308            66224            66184            66572            64500            62516            66204            64216            63396            62500            65040            72084            62848            77216            69736            61296            63700            69496            65024            66660            63920            63624            61412            61300            61876            63760            63020 
  -1.3027090e+02          2082792            63672            61264            68004            63360            67620            64308            66224            66184            66572            64500            62516            66220            64216            63396            62500            65040            72084            62848            77216            69736            61320            63764            69496            65024            66660            63920            63624            61412            61348            61964            63760            63020 
  -1.2967090e+02          2087052            63724            61340            68028            63424            67668            64352            66252            66272            66668            64628            62536            66264            64272            63404            62524            65064            72128            65200            77236            69784            61340            64240            69520            65092            66696            63968            63668            61492            61392            62008            63800            63068 
  -1.2907090e+02          2087952            63724            61340            68140            63500            67700            64352            66252            66272            66668            64628            62536            66276            64272            63404            62524            65064            72128            65200            77236            69784            61356            64764            69520            65092            66696            63968            63668            61492            61444            62060            63824            63068 
  -1.2847090e+02          2091748            63788            61408            68208            63544            67760            64388            66276            66364            66712            64708            62568            66292            64340            63432            62572            65100            74220            65276            77256            69852            61376            65144            69544            65124            66748            64008            63680            61556            61472            62092            63852            63088 
  -1.2787090e+02          2092672            63808            61440            68284            63636            67780            64404            66284            66420            66748            64748            62600            66308            64360            63440            62576            65116            74240            65296            77268            69868            61412            65240            69544            65172            66776            64016            63720            61596            61488            62116            63864            63104 
  -1.2727090e+02          2092880            63808            61440            68316            63684            67792            64404            66284            66420            66748            64748            62600            66320            64360            63440            62576            65116            74240            65296            77268            69868            61440            65240            69544            65172            66776            64016            63720            61596            61512            62140            63892            63104 
  -1.2667090e+02          2097264            63872            61532            68424            63764            67852            64452            66304            66492            66816            64908            62620            66352            64396            63488            62592            65136            74348            65408            77284            69992            61460            67748            69572            65208            66796            64056            63784            61736            61572            62208            63936            63156 
  -1.2607090e+02          2097712            63872            61532            68552            63820            67884            64452            66304            66492            66844            64908            62620            66376            64396            63488            62592            65148            74348            65408            77284            69992            61468            67748            69572            65208            66856            64056            63808            61736            61592            62248            63952            63156 
  -1.2547090e+02          2099116            63932            61588            68596            63896            67912            64508            66336            66560            66872            64940            62660            66404            64424            63512            62616            65164            74480            65488            77292            70096            61492            67840            69588            65264            66880            64104            63816            61804            61636            62284            63964            63168 
  -1.2487090e+02          2100036            63952            61616            68640            63948            67944            64536            66340            66580            66896            64988            62664            66416            64440            63528            62620            65176            74500            65496            77300            70124            61512            67932            69596            65396            66896            64116            63848            61860            61664            62328            63996            63188 
  -1.2427090e+02          2102852            63952            61616            68700            63968            67972            64536            66340            66580            66896            64988            62664            66464            64440            63528            62620            65176            74500            67544            77300            70124            61528            67932            69596            65900            66896            64116            63848            61860            61696            62368            64016            63188 
  -1.2367090e+02          2104432            63976            61660            68732            64000            68004            64556            66360            66656            66928            65052            62684            66488            64468            63552            62640            65200            74560            67604            77308            70196            61544            67980            69604            66456            66936            64144            63868            61908            61728            62396            64040            63204 
  -1.2307090e+02          2104652            63976            61660            68792            64036            68020            64556            66360            66656            66928            65052            62684            66504            64468            63552            62640            65200            74560            67604            77308            70196            61552            67988            69604            66456            66936            64144            63868            61908            61760            62424            64056            63204 
  -1.2247090e+02          2108160            64008            61740            68912            64072            68044            64592            66392            66684            66976            65172            62708            66524            64480            63572            62660            65224            74644            67640            77320            70284            61568            70080            69620            66548            66952            64188            63960            62004            61804            62464            64076            63248 
  -1.2187090e+02          2109280            64024            61776            68952            64124            68080            64608            66420            66724            67012            65204            62712            66540            64484            63584            62672            65236            74704            67676            77320            70352            61600            70108            69628            66856            66964            64196            63984            62040            61832            62512            64100            63256 
  -1.2127090e+02          2111852            64024            61776            69056            64164            68108            64608            66420            66724            67012            65204            62712            66564            64484            63584            62672            65236            74704            67676            77320            70352            61624            70108            69628            69164            66964            64196            63984            62040            61844            62540            64104            63256 
  -1.2067611e+02          2113144            64064            61816            69120            64228            68128            64644            66452            66768            67024            65276            62752            66568            64528            63604            62712            65256            74752            67748            77324            70372            61632            70160            69636            69352            67008            64224            64028            62136            61872            62568            64116            63276 
  -1.2008717e+02          2113396            64064            61816            69148            64308            68136            64644            66452            66768            67024            65276            62752            66584            64528            63604            62712            65256            74752            67748            77324            70372            61644            70160            69644            69352            67008            64224            64028            62136            61916            62604            64136            63276 
  -1.1950389e+02          2114256            64080            61856            69196            64324            68140            64664            66480            66824            67080            65356            62768            66600            64556            63620            62728            65276            74792            67776            77324            70392            61656            70188            69644            69388            67020            64268            64044            62176            61940            62624            64152            63324 
  -1.1892610e+02          2117288            64088            61892            69244            64360            68180            64700            66500            66848            67128            65388            62776            66624            64576            63632            62748            65284            74812            69868            77324            70396            61924            70220            69652            69392            67048            64276            64060            62224            61972            62656            64156            63340 
  -1.1835364e+02          2117516            64088            61892            69304            64416            68192            64700            66500            66848            67128            65388            62776            66632            64576            63632            62748            65284            74812            69868            77328            70396            61964            70220            69652            69392            67048            64276            64060            62224            61992            62672            64168            63340 
  -1.1778632e+02          2118472            64104            61932            69376            64456            68212            64756            66532            66900            67148            65488            62784            66632            64612            63648            62756            65292            74872            69900            77328            70440            61996            70232            69652            69408            67072            64336            64064            62280            62016            62684            64188            63376 
  -1.1722396e+02          2118748            64116            61932            69408            64528            68248            64756            66532            66900            67148            65524            62784            66636            64612            63648            62756            65292            74872            69900            77328            70440            62020            70232            69652            69408            67072            64336            64064            62280            62036            62720            64192            63376 
  -1.1666646e+02          2123832            64136            61976            69464            64536            68284            64812            66588            66952            67168            65528            62804            66656            64648            63668            62764            65308            74908            69980            77328            70452            64096            72316            69652            69448            67120            64396            64068            62328            62064            62796            64192            63396 
  -1.1611365e+02          2123956            64136            61976            69488            64548            68288            64812            66588            66952            67168            65528            62836            66672            64648            63668            62764            65308            74908            69980            77328            70452            64096            72316            69656            69448            67120            64396            64068            62328            62092            62796            64196            63396 
  -1.1556538e+02          2125068            64148            62056            69532            64572            68316            64868            66712            66996            67228            65620            62852            66680            64668            63696            62788            65344            74940            70032            77328            70456            64112            72340            69656            69496            67148            64432            64072            62356            62132            62828            64204            63460 
  -1.1502155e+02          2125220            64148            62056            69568            64580            68332            64888            66712            66996            67228            65620            62852            66692            64668            63696            62788            65344            74940            70032            77336            70456            64112            72340            69660            69496            67148            64432            64072            62356            62168            62836            64208            63460 
  -1.1448200e+02          2125968            64180            62116            69568            64596            68352            64924            66752            67036            67256            65652            62892            66708            64676            63708            62804            65356            74964            70068            77336            70456            64132            72372            69660            69512            67196            64448            64076            62436            62168            62860            64208            63500 
  -1.1394661e+02          2126920            64204            62152            69612            64628            68356            64940            66792            67060            67268            65656            62900            66716            64684            63712            62812            65372            74984            70080            77344            70456            64148            72388            69664            69516            67264            64488            64080            62840            62200            62872            64216            63516 
  -1.1341530e+02          2127104            64204            62180            69632            64660            68372            64940            66792            67060            67268            65656            62900            66720            64684            63712            62812            65372            75008            70080            77348            70456            64148            72388            69668            69516            67264            64488            64080            62840            62220            62888            64232            63516 
  -1.1288790e+02          2129192            64216            62200            69692            64700            68404            64996            66840            67084            67292            65748            62924            66720            64692            63724            62836            65380            75024            70112            77348            70472            64160            72404            69668            69520            67940            64660            64356            63172            62228            62904            64244            63532 
  -1.1236435e+02          2131408            64216            62200            69756            64724            68424            64996            66840            67084            67292            65748            62924            66740            64692            63724            62836            65380            75024            70112            77348            70472            64160            72404            69668            69520            67940            64660            64356            65220            62248            62916            64252            63532 
  -1.1184453e+02          2132556            64232            62244            69784            64736            68448            65032            66880            67120            67308            65784            62952            66752            64712            63740            62852            65396            75068            70148            77348            70500            64184            72424            69668            69520            68100            64716            64512            65384            62264            62928            64256            63564 
  -1.1132833e+02          2136796            64232            62252            69792            64756            68480            65032            66880            67132            67312            65788            62964            66768            64720            63740            62852            65404            75080            70176            77348            70508            64188            72488            69672            69520            68192            68280            64608            65524            62300            62972            64272            63564 
  -1.1081566e+02          2138420            64248            62296            69860            64792            68484            65032            67012            67192            67364            65860            62980            66804            64744            63772            62876            65432            75088            70292            77348            70512            64200            72508            69672            69520            68460            68332            64984            65596            62304            62980            64272            63604 
  -1.1030642e+02          2141148            64248            62296            69928            64840            68488            65032            67024            67192            67364            65860            62980            66804            64744            63772            62876            65432            75088            70292            77348            70512            64200            72508            69676            69520            70768            68332            65244            65596            62308            62996            64276            63604 
  -1.0980052e+02          2142828            64280            62344            69944            64876            68508            65032            67044            67224            67416            65916            62988            66816            64748            63788            62888            65448            75104            70364            77348            70520            64260            72572            69676            69532            70952            68352            65960            65640            62324            63028            64312            63624 
  -1.0929789e+02          2147032            64280            62344            69972            64892            68524            65032            67044            67224            67416            65916            62988            66816            64748            63788            62888            65448            75104            70364            77348            70520            66308            72572            69680            69532            70952            68352            68008            65640            62340            63028            64340            63624 
  -1.0879844e+02          2148188            64296            62388            70000            64896            68528            65036            67064            67252            67444            65964            63000            66832            64764            63808            62900            65456            75148            70484            77348            70572            66360            72628            69680            69588            71040            68392            68216            65684            62360            63052            64352            63656 
  -1.0830207e+02          2148392            64296            62388            70096            64928            68536            65036            67064            67252            67444            65964            63000            66856            64764            63808            62900            65456            75148            70484            77348            70572            66360            72628            69680            69588            71040            68392            68216            65684            62364            63076            64368            63656 
  -1.0780872e+02          2153472            64460            62488            70212            64952            68548            65204            67188            67304            67496            66116            63168            66864            64944            63932            62980            65556            75200            70724            77348            70672            66484            72688            69680            69668            71216            68488            68400            67860            62372            63104            64372            63784 
  -1.0731831e+02          2156156            64460            62488            70212            65092            68600            65204            67212            67304            67496            66116            63168            66920            64944            63932            62980            65556            75200            70724            77348            70672            66484            72688            69680            69668            73264            68488            68400            67860            62524            63180            64508            63784 
  -1.0683077e+02          2159336            64472            62520            70252            65124            68612            65260            67212            67336            67528            66184            63212            66940            64952            63968            63020            65576            75236            70780            77348            70696            68584            72704            69680            69688            73348            68544            68456            67928            62572            63240            64556            63808 
  -1.0634601e+02          2159444            64472            62520            70300            65136            68616            65260            67212            67336            67528            66184            63212            66952            64952            63968            63020            65576            75236            70780            77348            70696            68584            72704            69680            69688            73348            68544            68456            67928            62580            63252            64568            63808 
  -1.0586398e+02          2160148            64496            62564            70352            65176            68632            65280            67276            67368            67556            66240            63220            66980            64960            63992            63040            65584            75236            70796            77348            70696            68628            72708            69680            69692            73376            68564            68468            67964            62604            63268            64584            63820 
  -1.0538460e+02          2160280            64496            62564            70380            65180            68648            65280            67276            67368            67556            66240            63220            66988            64960            63992            63040            65584            75240            70796            77348            70696            68628            72708            69684            69692            73376            68564            68468            67964            62620            63304            64600            63820 
  -1.0490780e+02          2161588            64508            62592            70440            65220            68664            65296            67316            67376            67576            66292            63224            66988            64976            64004            63044            65584            75244            70808            77348            70696            68664            72716            69684            69692            73404            68572            68504            67988            62652            64044            64616            63856 
  -1.0443354e+02          2163852            64508            62592            70516            65252            68668            65296            67316            67376            67576            66292            63224            66996            64976            64004            63044            65584            75252            70808            77348            70696            68664            72716            69684            69692            73404            68572            70552            67988            62664            64108            64628            63856 
  -1.0396174e+02          2164348            64516            62616            70544            65264            68668            65312            67316            67396            67596            66324            63228            67004            64984            64020            63064            65588            75252            70820            77348            70696            68688            72728            69684            69692            73444            68592            70588            68040            62680            64160            64628            63868 
  -1.0349235e+02          2164484            64516            62616            70596            65312            68676            65312            67316            67396            67596            66324            63228            67004            64984            64020            63064            65588            75252            70820            77352            70696            68688            72728            69688            69692            73444            68592            70588            68040            62696            64160            64632            63868 
  -1.0302529e+02          2164884            64524            62628            70656            65352            68696            65316            67324            67416            67608            66336            63240            67012            64988            64036            63068            65600            75256            70824            77356            70696            68712            72736            69688            69692            73452            68592            70624            68052            62708            64176            64640            63880 
  -1.0256053e+02          2165752            64532            62660            70704            65396            68708            65324            67332            67452            67628            66372            63240            67016            65000            64048            63068            65608            75256            70836            77356            70696            68760            72740            69688            69692            73460            68612            70692            68092            62720            64528            64656            63880 
  -1.0209800e+02          2165872            64532            62660            70756            65428            68720            65324            67332            67452            67628            66372            63240            67020            65000            64048            63068            65608            75256            70836            77364            70696            68760            72740            69688            69692            73460            68612            70692            68092            62728            64528            64660            63880 
  -1.0163764e+02          2168596            64536            62672            70812            65432            68728            65344            67340            67484            67652            66436            63252            67036            65000            64064            63084            65620            75256            70844            77364            70696            68776            72744            69688            69692            75516            68644            70756            68132            62732            64688            64688            63888 
  -1.0117943e+02          2168748            64536            62672            70876            65464            68732            65344            67340            67484            67652            66436            63252            67052            65000            64064            63084            65620            75256            70844            77364            70696            68776            72744            69696            69692            75516            68644            70756            68132            62752            64688            64696            63888 
  -1.0072328e+02          2193196            65212            63088            72100            66064            69408            65800            70420            67788            67928            66660            63824            67384            65516            64600            63488            65836            75756            71388            77844            71096            71876            72860            70080            70288            77228            68924            71184            69024            63276            65572            67316            64368 
  -1.0026915e+02          2194868            65212            63244            72352            66064            69408            65800            70432            67940            67928            66852            63824            67384            65516            64600            63488            65836            75756            71388            77844            71096            71876            73032            70080            70288            77228            69024            71700            69144            63276            65572            67316            64368 
  -9.9817011e+01          2199864            65496            63344            72624            66232            69700            65968            70528            68008            67960            66880            63976            67424            65604            64696            63596            65864            76008            71432            78168            71208            72184            73136            70272            70540            77588            69104            71732            69300            63496            65712            67552            64532 
  -9.9366792e+01          2201212            65496            63388            72624            66232            69700            65968            70688            68068            67964            66932            63976            67424            65604            64696            63596            65880            76008            71848            78168            71208            72184            73204            70272            70540            77648            69156            72072            69376            63496            65712            67552            64532 
  -9.8918464e+01          2205196            65764            63436            72988            66360            69804            66012            70788            68108            67984            66956            64080            67460            65740            64752            63660            65908            76180            72016            78332            71336            72340            73260            70512            70844            77748            69192            72188            69456            63716            65884            67756            64636 
  -9.8471966e+01          2205752            65764            63592            72988            66360            69804            66012            70884            68172            67984            66960            64080            67460            65740            64752            63660            65908            76180            72016            78332            71336            72340            73320            70512            70844            77748            69272            72204            69536            63716            65884            67756            64636 
  -9.8027267e+01          2208164            65864            63672            73220            66452            69872            66056            70932            68236            67996            66996            64160            67484            65800            64812            63676            65932            76364            72052            78432            71380            72500            73400            70608            70928            77816            69356            72244            69572            63804            66004            67812            64732 
  -9.7584316e+01          2211308            65984            63756            73436            66548            69960            66112            71012            68256            68028            67016            64336            67520            65832            64832            63724            65952            76608            72144            78588            71492            72708            73480            70792            71068            77904            69396            72320            69608            63956            66148            67912            64880 
  -9.7143069e+01          2211688            65984            63800            73436            66548            69960            66112            71060            68280            68028            67032            64336            67520            65832            64832            63724            65952            76608            72144            78588            71492            72708            73548            70792            71068            77904            69452            72400            69652            63956            66148            67912            64880 
  -9.6703497e+01          2214392            66120            63872            73600            66620            70012            66164            71104            68336            68048            67044            64464            67548            65856            64848            63736            65964            76836            72204            78716            71572            72860            73688            70968            71132            77980            69540            72468            69680            64112            66264            68004            65032 
  -9.6265535e+01          2215256            66164            63952            73600            66620            70012            66164            71156            68372            68048            67056            64548            67548            65856            64848            63744            65964            76836            72224            78716            71572            72916            73768            71064            71208            77980            69580            72512            69744            64112            66264            68004            65104 
  -9.5829177e+01          2219404            66416            63988            73748            66768            70120            66340            71240            68384            68104            67080            64744            67644            66044            64964            63820            66024            77044            72404            78884            71744            73068            73824            71224            71376            78188            69700            72540            69832            64340            66384            68188            65236 
  -9.5394356e+01          2220300            66416            64132            73748            66788            70120            66340            71364            68480            68104            67228            64744            67644            66080            64972            63820            66024            77044            72404            78884            71744            73068            73924            71224            71376            78188            69700            72704            69888            64340            66384            68188            65236 
  -9.4961038e+01          2222184            66516            64168            73852            66832            70232            66388            71392            68508            68132            67252            64888            67720            66116            64980            63860            66036            77168            72492            78920            71808            73120            73976            71340            71396            78224            69740            72760            69920            64404            66468            68232            65344 
  -9.4529204e+01          2222480            66516            64196            73852            66840            70236            66388            71400            68520            68132            67276            64888            67732            66136            64996            63860            66036            77168            72492            78932            71812            73120            74020            71340            71396            78224            69784            72772            69932            64404            66504            68232            65344 
  -9.4098795e+01          2223664            66584            64228            73912            66856            70252            66440            71488            68528            68176            67292            64944            67732            66160            65064            63904            66044            77252            72504            78960            71836            73144            74108            71396            71432            78260            69828            72792            69964            64428            66520            68256            65380 
  -9.3669779e+01          2225424            66696            64244            73952            66908            70312            66464            71496            68540            68208            67304            65076            67752            66172            65100            63976            66052            77336            72544            79028            71936            73196            74128            71528            71600            78296            69864            72824            69980            64524            66576            68328            65484 
  -9.3242139e+01          2225616            66696            64256            73952            66908            70312            66464            71520            68560            68208            67320            65076            67752            66172            65100            63976            66052            77336            72544            79028            71936            73196            74136            71528            71600            78296            69896            72844            70008            64548            66576            68336            65484 
  -9.2815820e+01          2227544            66836            64276            73992            66980            70352            66484            71544            68600            68224            67356            65208            67788            66184            65112            64008            66064            77484            72584            79132            72008            73236            74184            71656            71620            78348            69952            72852            70028            64604            66624            68368            65856 
  -9.2390790e+01          2227740            66836            64296            73992            66980            70352            66484            71560            68640            68224            67372            65208            67788            66184            65112            64008            66064            77484            72584            79132            72008            73236            74204            71656            71620            78348            69984            72868            70064            64604            66624            68368            65856 
  -9.1967022e+01          2229356            66912            64312            74024            67028            70404            66524            71584            68652            68252            67392            65308            67820            66232            65148            64048            66072            77548            72636            79212            72108            73244            74216            71812            71652            78404            70036            72908            70096            64716            66712            68420            65924 
  -9.1544487e+01          2229564            66912            64336            74024            67028            70404            66524            71620            68676            68252            67412            65308            67820            66232            65148            64048            66072            77548            72636            79212            72108            73244            74244            71812            71652            78404            70068            72908            70140            64716            66712            68420            65924 
  -9.1123141e+01          2230116            66928            64344            74028            67068            70408            66536            71664            68680            68260            67448            65364            67824            66268            65172            64068            66076            77552            72644            79228            72124            73248            74256            71872            71668            78428            70084            72908            70156            64744            66720            68424            65924 
  -9.0702955e+01          2231268            66984            64376            74060            67116            70420            66560            71684            68696            68276            67464            65492            67860            66280            65200            64116            66084            77608            72688            79272            72164            73268            74268            71964            71676            78504            70108            72924            70176            64768            66776            68472            65964 
  -9.0283896e+01          2231464            66984            64424            74060            67116            70420            66560            71704            68732            68276            67484            65492            67860            66280            65200            64116            66084            77608            72688            79272            72164            73268            74280            71964            71676            78504            70152            72924            70192            64768            66776            68472            65964 
  -8.9865945e+01          2232728            67092            64440            74088            67152            70432            66576            71748            68740            68312            67496            65604            67896            66304            65240            64148            66096            77696            72772            79312            72204            73284            74304            72052            71692            78560            70184            72944            70228            64808            66820            68512            65992 
  -8.9449062e+01          2232876            67092            64460            74088            67152            70432            66576            71772            68748            68312            67520            65604            67896            66304            65240            64148            66096            77696            72772            79312            72204            73284            74328            72052            71692            78560            70208            72948            70248            64808            66820            68512            65992 
  -8.9033215e+01          2233956            67120            64488            74092            67180            70440            66588            71772            68776            68312            67544            65644            67908            66308            65248            64164            66100            77740            72804            79328            72244            73300            74364            72092            71692            78588            70216            72968            70268            64840            66832            68520            66476 
  -8.8618375e+01          2235500            67184            64528            74120            67232            70444            66612            71788            68792            68340            67564            65712            67924            66344            65280            64204            66104            77824            72828            79380            72320            73316            74372            72200            71700            78632            70272            72988            70292            65120            66896            68556            66632 
  -8.8204513e+01          2235640            67184            64552            74120            67232            70444            66612            71804            68792            68340            67580            65712            67924            66344            65280            64204            66104            77824            72828            79380            72320            73316            74412            72200            71700            78632            70288            73000            70308            65120            66896            68556            66632 
  -8.7791601e+01          2237692            67384            64632            74196            67332            70492            66664            71812            68804            68380            67604            65816            67944            66408            65324            64276            66108            77904            72876            79440            72412            73360            74436            72392            71728            78680            70308            73000            70320            65300            67016            68612            66732 
  -8.7615897e+01          2249924            67784            64868            74236            67496            70624            66840            72116            69320            68584            67704            65860            68252            66920            65860            64844            66408            78580            73424            79620            72628            73464            75004            72492            71868            80296            70672            73508            70984            65724            67364            69040            67540 
  -8.7396269e+01          2254256            67848            64888            74324            67620            70804            67036            72128            69324            68644            67800            66040            68388            66984            66124            64872            66560            78780            73688            79748            72824            73568            75048            72536            71928            80656            70892            73592            71264            65936            67540            69148            67724 
  -8.7121732e+01          2257176            68024            64948            74344            67636            70900            67072            72244            69444            68704            67880            66136            68428            67128            66168            65124            66820            78988            73732            79772            72896            73632            75104            72580            72004            80708            70964            73652            71268            66140            67576            69320            67840 
  -8.6778562e+01          2261660            68104            65020            74368            67688            71016            67160            72472            69580            68772            67972            66160            68492            67360            66484            65440            67036            79356            74020            79896            73076            73728            75260            72644            72080            80876            71144            73736            71392            66308            67592            69524            67904 
  -8.6368793e+01          2262348            68104            65044            74368            67688            71016            67160            72472            69580            68772            67972            66212            68580            67360            66484            65440            67036            79356            74020            79896            73076            73728            75260            72644            72080            80876            71212            73736            71392            66512            67636            69608            68028 
  -8.5959780e+01          2265136            68172            65084            74384            67736            71144            67236            72572            69628            68820            68040            66224            68628            67636            66636            65592            67144            79580            74188            79972            73216            73808            75296            72688            72152            81012            71268            73820            71508            66604            67652            69648            68048 
  -8.5551565e+01          2265680            68172            65148            74384            67736            71144            67236            72572            69628            68820            68040            66268            68720            67636            66636            65592            67144            79580            74188            79972            73216            73808            75296            72688            72152            81012            71336            73820            71508            66704            67740            69692            68092 
  -8.5144120e+01          2267092            68200            65200            74396            67756            71224            67248            72604            69652            68840            68060            66312            68772            67696            66748            65628            67192            79660            74248            80048            73276            73848            75312            72704            72188            81052            71408            73840            71560            66804            67768            69724            68124 
  -8.4737418e+01          2269184            68240            65232            74416            67800            71344            67296            72660            69700            68876            68104            66340            68832            67820            66876            65708            67292            79808            74352            80152            73392            73952            75376            72748            72208            81108            71464            73904            71624            66852            67804            69756            68148 
  -8.4331434e+01          2269640            68240            65280            74416            67800            71344            67296            72704            69700            68876            68104            66368            68888            67820            66876            65708            67292            79808            74352            80152            73392            73952            75376            72748            72208            81108            71608            73904            71624            66912            67856            69776            68152 
  -8.3926142e+01          2271408            68280            65320            74424            67856            71416            67344            72732            69736            68924            68180            66400            68924            67904            66996            65776            67336            79948            74400            80240            73512            74052            75428            72764            72248            81192            71640            73944            71696            66976            67876            69788            68156 
  -8.3521515e+01          2271624            68280            65336            74424            67856            71416            67344            72732            69736            68924            68180            66448            68988            67904            66996            65776            67336            79948            74400            80240            73512            74052            75428            72764            72248            81192            71664            73944            71696            67020            67880            69804            68156 
  -8.3117527e+01          2272716            68292            65352            74428            67888            71452            67396            72756            69760            68940            68212            66452            69060            67948            67080            65816            67368            79972            74436            80280            73600            74092            75440            72780            72300            81228            71752            73976            71712            67060            67892            69828            68168 
  -8.2714154e+01          2274488            68320            65400            74452            67924            71540            67436            72836            69804            68968            68248            66496            69148            68044            67180            65880            67456            80036            74496            80348            73760            74180            75476            72816            72332            81276            71848            74012            71728            67096            67924            69844            68184 
  -8.2311370e+01          2274720            68320            65424            74452            67924            71540            67436            72836            69804            68968            68248            66520            69196            68044            67180            65880            67456            80036            74496            80348            73760            74180            75476            72816            72332            81276            71868            74012            71728            67136            67960            69864            68204 
  -8.1909149e+01          2276036            68328            65436            74460            67956            71592            67460            72876            69836            68992            68308            66548            69212            68136            67268            65936            67500            80064            74560            80404            73900            74272            75492            72824            72380            81368            71896            74048            71768            67156            67968            69876            68216 
  -8.1507467e+01          2276252            68328            65448            74460            67956            71592            67460            72876            69836            68992            68308            66572            69276            68136            67268            65936            67500            80064            74560            80404            73900            74272            75492            72824            72380            81368            71924            74048            71768            67188            67980            69888            68248 
  -8.1106299e+01          2276984            68348            65460            74472            67964            71624            67464            72896            69868            69012            68320            66588            69316            68196            67308            65952            67512            80088            74592            80428            73948            74316            75500            72828            72396            81396            71944            74064            71788            67224            68000            69916            68256 
  -8.0705619e+01          2278200            68380            65476            74496            67988            71652            67480            72932            69908            69040            68356            66608            69340            68272            67396            66016            67548            80116            74648            80508            74032            74376            75524            72860            72424            81440            71956            74112            71824            67260            68024            69944            68264 
  -8.0305405e+01          2278372            68380            65484            74496            67988            71652            67480            72932            69908            69040            68356            66636            69392            68272            67396            66016            67548            80116            74648            80508            74032            74376            75524            72860            72424            81440            71980            74112            71824            67288            68052            69944            68268 
  -7.9905630e+01          2279604            68420            65504            74508            68020            71668            67504            72980            69920            69088            68400            66636            69416            68312            67492            66076            67572            80148            74716            80580            74148            74472            75544            72876            72452            81500            71984            74152            71856            67304            68060            70004            68292 
  -7.9506270e+01          2279736            68420            65520            74508            68020            71668            67504            72980            69920            69088            68400            66648            69436            68312            67492            66076            67572            80148            74716            80580            74148            74472            75544            72876            72452            81500            71996            74152            71856            67336            68076            70004            68316 
  -7.9107302e+01          2280372            68420            65544            74512            68036            71676            67504            73004            69936            69108            68420            66672            69488            68344            67500            66108            67592            80160            74740            80596            74200            74488            75548            72884            72460            81536            72012            74184            71880            67352            68088            70032            68348 
  -7.8708700e+01          2281412            68432            65560            74536            68052            71732            67516            73036            69956            69120            68464            66708            69500            68380            67584            66172            67624            80188            74784            80668            74276            74536            75560            72908            72480            81572            72016            74220            71920            67380            68096            70072            68364 
  -7.8310442e+01          2281508            68432            65564            74536            68052            71732            67516            73036            69956            69120            68464            66716            69520            68380            67584            66172            67624            80188            74784            80668            74276            74536            75560            72908            72480            81572            72032            74220            71920            67400            68104            70072            68384 
  -7.7912501e+01          2282452            68456            65572            74544            68080            71740            67528            73068            70000            69152            68488            66736            69536            68408            67648            66232            67660            80208            74816            80728            74324            74588            75580            72944            72516            81632            72040            74240            71956            67424            68104            70100            68404 
  -7.7514856e+01          2282568            68456            65592            74544            68080            71740            67528            73068            70000            69152            68488            66752            69556            68408            67648            66232            67660            80208            74816            80728            74324            74588            75580            72944            72516            81632            72052            74240            71956            67460            68116            70100            68404 
  -7.7117481e+01          2283240            68460            65600            74568            68092            71768            67540            73096            70012            69208            68500            66768            69568            68428            67676            66272            67724            80220            74844            80748            74352            74624            75580            72948            72528            81680            72064            74252            71968            67472            68124            70120            68436 
  -7.6877823e+01          2310836            68732            65656            74760            68300            71988            68120            73424            70024            69476            68680            67016            69748            68532            67960            66456            68040            80236            75176            81328            75120            74952            76076            73856            72760            81864            72284            74548            72204            77980            72604            74384            68552 
  -7.6578250e+01          2312292            68732            65800            74760            68428            71988            68120            73424            70236            69476            68680            67016            69748            68532            67960            66616            68040            80312            75176            81328            75436            74952            76144            74112            72760            81864            72336            74548            72248            77980            72604            74384            68552 
  -7.6203784e+01          2313864            68768            65816            74776            68476            72032            68232            73444            70304            69496            68688            67080            69772            68540            67992            66772            68112            80320            75216            81416            75456            75004            76248            74160            72868            81884            72396            74616            72304            78012            72684            74388            68592 
  -7.5807136e+01          2315840            68804            65828            74824            68524            72104            68372            73464            70332            69540            68692            67112            69788            68548            68044            66896            68140            80340            75240            81596            75580            75052            76384            74368            73016            81900            72436            74632            72364            78056            72780            74412            68672 
  -7.5410651e+01          2318568            68808            65880            74824            68552            72104            68372            73464            70344            69540            68692            67112            69788            68548            68044            66968            68224            80340            75240            81596            75652            75052            76384            74368            73016            81900            72484            74668            72376            78056            72780            74412            70980 
  -7.5014309e+01          2319584            68832            65912            74840            68564            72128            68420            73476            70372            69580            68696            67136            69800            68556            68052            67028            68272            80352            75244            81668            75684            75084            76432            74420            73136            81908            72524            74684            72404            78152            72824            74420            70984 
  -7.4618087e+01          2320744            68904            65936            74872            68612            72160            68492            73516            70388            69620            68696            67172            69808            68560            68064            67092            68328            80360            75256            81784            75720            75132            76464            74492            73208            81912            72552            74716            72408            78196            72876            74424            71024 
  -7.4221960e+01          2320928            68904            65948            74872            68628            72160            68492            73516            70392            69620            68696            67172            69808            68560            68064            67160            68352            80360            75256            81784            75740            75132            76464            74492            73208            81912            72564            74736            72416            78196            72876            74424            71024 
  -7.3825903e+01          2322224            68936            65972            74896            68668            72196            68628            73536            70408            69680            68700            67204            69836            68572            68088            67224            68368            80368            75272            81888            75796            75180            76548            74588            73276            81932            72588            74764            72420            78288            72912            74432            71060 
  -7.3429894e+01          2322424            68936            65980            74896            68680            72196            68628            73536            70432            69680            68700            67204            69836            68572            68088            67280            68380            80368            75272            81888            75832            75180            76548            74588            73276            81932            72596            74776            72452            78288            72912            74432            71060 
  -7.3033907e+01          2324912            68940            65988            74908            68696            72200            68676            73544            70440            69692            68700            67216            69852            68572            68092            67320            68412            80380            75280            81908            75864            75200            76568            74604            73300            81932            72612            74788            72452            78296            72920            74440            73120 
  -7.2637917e+01          2325676            68956            65988            74936            68728            72212            68764            73580            70444            69708            68700            67264            69872            68576            68104            67344            68420            80392            75292            81944            75884            75232            76632            74656            73328            81940            72624            74804            72464            78340            72936            74452            73160 
  -7.2241901e+01          2325896            68956            65996            74936            68752            72212            68764            73580            70464            69708            68700            67264            69872            68576            68104            67372            68456            80392            75292            81944            75912            75232            76632            74656            73328            81940            72652            74828            72488            78340            72936            74452            73160 
  -7.1845834e+01          2326632            68972            66000            74948            68772            72236            68840            73596            70472            69724            68700            67304            69884            68584            68120            67384            68476            80404            75304            82000            75924            75264            76708            74700            73360            81956            72660            74844            72512            78396            72964            74452            73172 
  -7.1449692e+01          2326828            68972            66012            74948            68784            72236            68840            73596            70476            69724            68700            67304            69884            68584            68120            67448            68484            80404            75304            82000            75960            75264            76708            74700            73360            81956            72668            74860            72548            78396            72964            74452            73172 
  -7.1053448e+01          2327212            68984            66016            74948            68816            72240            68868            73596            70480            69728            68700            67320            69888            68584            68132            67480            68500            80404            75308            82036            75972            75292            76720            74712            73400            81956            72692            74876            72564            78396            72976            74452            73176 
  -7.0657078e+01          2327828            68992            66028            74960            68860            72252            68932            73612            70492            69736            68700            67368            69908            68584            68148            67520            68516            80408            75324            82100            75984            75328            76744            74712            73436            81968            72712            74876            72588            78404            72996            74452            73188 
  -7.0260557e+01          2327964            68992            66036            74960            68884            72252            68932            73612            70500            69736            68700            67368            69908            68584            68148            67548            68536            80408            75324            82100            75996            75328            76744            74712            73436            81968            72736            74888            72588            78404            72996            74452            73188 
  -6.9863859e+01          2328548            69020            66052            74968            68904            72264            69020            73640            70512            69752            68700            67396            69920            68584            68152            67596            68548            80408            75328            82168            76028            75348            76768            74732            73452            81968            72744            74896            72616            78412            73004            74452            73196 
  -6.9466959e+01          2328736            69020            66072            74968            68924            72264            69020            73648            70520            69752            68700            67396            69920            68584            68152            67640            68572            80408            75328            82168            76048            75348            76768            74732            73452            81968            72776            74908            72616            78412            73004            74452            73196 
  -6.9069831e+01          2328960            69028            66084            74972            68928            72268            69044            73648            70520            69752            68700            67404            69928            68588            68152            67660            68592            80412            75328            82188            76064            75352            76768            74732            73456            81968            72808            74924            72620            78412            73004            74452            73204 
  -6.8672449e+01          2329536            69064            66096            74984            68932            72280            69116            73652            70528            69756            68700            67424            69968            68600            68172            67696            68616            80412            75336            82236            76080            75380            76804            74748            73480            81968            72828            74936            72636            78420            73020            74452            73216 
  -6.8274786e+01          2329676            69064            66100            74984            68940            72280            69116            73652            70536            69756            68700            67424            69968            68600            68172            67740            68652            80412            75336            82236            76092            75380            76804            74748            73480            81968            72852            74940            72636            78420            73020            74452            73216 
  -6.7876815e+01          2330268            69084            66108            74996            68956            72292            69180            73680            70540            69772            68700            67432            69992            68604            68188            67768            68684            80416            75340            82292            76108            75392            76832            74760            73488            81976            72900            74980            72660            78432            73036            74452            73228 
  -6.7478511e+01          2330524            69092            66112            74996            68980            72292            69180            73680            70540            69772            68700            67432            69992            68604            68188            67820            68732            80416            75348            82292            76116            75408            76832            74764            73488            81976            72952            74988            72672            78432            73036            74452            73240 
  -6.7079846e+01          2330728            69092            66116            74996            68992            72296            69196            73680            70552            69784            68700            67432            69992            68604            68200            67848            68744            80416            75348            82324            76120            75408            76844            74764            73512            81976            72952            75008            72672            78432            73036            74452            73240 
  -6.6680791e+01          2331240            69104            66128            75004            69004            72300            69248            73680            70576            69800            68704            67440            70004            68616            68224            67864            68752            80420            75372            82404            76124            75444            76868            74768            73516            82000            72976            75020            72700            78432            73056            74452            73240 
  -6.6281320e+01          2331384            69104            66144            75004            69004            72300            69248            73680            70592            69800            68704            67448            70004            68616            68224            67896            68768            80420            75380            82404            76136            75456            76868            74768            73520            82000            72988            75024            72704            78432            73056            74452            73240 
  -6.5881405e+01          2332068            69108            66148            75020            69020            72304            69340            73736            70596            69804            68716            67464            70024            68624            68228            67904            68788            80424            75400            82468            76188            75480            76924            74792            73532            82040            73012            75032            72752            78440            73064            74452            73244 
  -6.5481015e+01          2332188            69108            66160            75020            69024            72304            69340            73736            70604            69804            68716            67464            70024            68624            68228            67932            68848            80424            75400            82468            76188            75480            76924            74792            73532            82040            73012            75036            72752            78440            73068            74452            73244 
  -6.5080124e+01          2332440            69108            66164            75020            69036            72304            69372            73736            70624            69816            68716            67472            70044            68624            68236            67948            68872            80432            75400            82484            76192            75484            76944            74792            73532            82048            73036            75044            72756            78440            73068            74452            73244 
  -6.4678701e+01          2332896            69116            66180            75028            69052            72320            69436            73740            70632            69840            68724            67476            70056            68628            68248            67976            68892            80432            75416            82516            76224            75488            76952            74800            73556            82048            73096            75044            72768            78440            73068            74452            73252 
  -6.4276717e+01          2333000            69116            66184            75028            69084            72320            69436            73740            70632            69840            68724            67476            70056            68632            68256            67980            68892            80432            75416            82552            76240            75488            76952            74800            73556            82048            73096            75044            72768            78440            73068            74452            73252 
  -6.3874141e+01          2333452            69120            66192            75044            69108            72324            69508            73752            70636            69864            68724            67480            70072            68632            68256            68024            68912            80448            75428            82556            76248            75504            76980            74820            73572            82052            73132            75052            72788            78444            73068            74452            73260 
  -6.3470943e+01          2333568            69120            66200            75044            69116            72324            69508            73752            70644            69864            68724            67480            70072            68636            68272            68040            68936            80448            75428            82568            76252            75504            76980            74820            73572            82052            73132            75064            72788            78444            73072            74452            73260 
  -6.3067092e+01          2333988            69128            66212            75052            69124            72332            69596            73784            70660            69868            68724            67480            70084            68640            68280            68060            68948            80452            75432            82584            76272            75524            76992            74824            73588            82060            73160            75076            72812            78444            73072            74452            73272 
  -6.2662555e+01          2334424            69136            66216            75072            69132            72348            69612            73796            70660            69888            68724            67492            70108            68648            68288            68068            68972            80460            75436            82628            76292            75552            76996            74832            73600            82072            73224            75080            72840            78448            73072            74452            73280 
  -6.2338926e+01          2334460            69136            66216            75072            69140            72348            69612            73796            70664            69888            68724            67492            70108            68648            68288            68084            68980            80460            75436            82628            76292            75552            76996            74832            73600            82072            73224            75080            72840            78448            73072            74452            73280 
  -6.1934389e+01          2334964            69148            66228            75092            69140            72352            69656            73840            70668            69904            68728            67504            70124            68656            68320            68100            69000            80476            75448            82688            76316            75556            77020            74836            73604            82072            73288            75088            72856            78448            73072            74452            73284 
  -6.1527764e+01          2335068            69148            66252            75092            69148            72352            69656            73840            70680            69904            68728            67504            70124            68656            68320            68124            69032            80476            75448            82688            76316            75556            77020            74836            73604            82072            73288            75088            72856            78448            73072            74452            73288 
  -6.1120330e+01          2335316            69156            66268            75108            69152            72352            69680            73848            70684            69916            68728            67508            70140            68664            68328            68148            69036            80476            75452            82716            76328            75564            77020            74836            73612            82076            73308            75088            72864            78448            73072            74452            73288 
  -6.0712051e+01          2340936            69300            66272            75204            69272            72436            69860            73964            70684            69932            68944            67628            70272            68800            68524            68336            69156            80544            75696            83676            76676            75788            77268            75124            74384            82076            73408            75152            72904            78504            73124            74584            73444 
  -6.0385428e+01          2342008            69300            66384            75204            69288            72436            69860            74120            70796            69944            68944            67628            70272            68800            68524            68352            69156            80544            75696            83676            76676            75796            77268            75124            74832            82184            73408            75152            72988            78504            73124            74584            73444 
  -5.9977149e+01          2343680            69356            66384            75208            69292            72488            69900            74176            70804            69944            69028            67672            70300            68872            68588            68376            69208            80544            75732            84044            76760            75828            77384            75264            74896            82232            73408            75152            73056            78524            73136            74636            73488 
  -5.9566315e+01          2344080            69356            66392            75236            69304            72488            69900            74188            70812            69944            69028            67672            70300            68872            68588            68436            69208            80544            75732            84044            76760            75864            77384            75264            75132            82232            73408            75152            73056            78524            73136            74636            73488 
  -5.9154500e+01          2344992            69388            66400            75240            69340            72488            69900            74204            70820            69944            69076            67704            70324            68896            68616            68484            69216            80552            75748            84144            76824            75880            77428            75320            75256            82240            73496            75152            73064            78532            73140            74644            73532 
  -5.8741664e+01          2346176            69464            66408            75248            69352            72496            69936            74204            70820            69944            69152            67764            70352            68920            68688            68508            69232            80556            75796            84236            76896            75912            77508            75464            75376            82248            73500            75156            73076            78544            73144            74664            73612 
  -5.8327769e+01          2346364            69464            66428            75252            69380            72496            69936            74208            70832            69944            69152            67764            70352            68920            68688            68524            69232            80556            75796            84236            76896            75972            77508            75464            75420            82248            73500            75156            73076            78544            73144            74664            73612 
  -5.7912776e+01          2347444            69508            66432            75256            69396            72504            69944            74208            70836            69944            69228            67800            70420            68960            68796            68568            69252            80588            75848            84340            76960            76004            77564            75520            75480            82260            73500            75160            73092            78556            73156            74684            73680 
  -5.7496643e+01          2347588            69508            66432            75264            69424            72504            69944            74216            70840            69948            69228            67800            70420            68960            68796            68584            69252            80588            75848            84340            76960            76044            77564            75520            75516            82260            73500            75160            73092            78556            73156            74684            73680 
  -5.7079327e+01          2348164            69532            66444            75264            69428            72524            69964            74228            70852            69948            69256            67824            70452            68980            68820            68596            69264            80596            75852            84352            76988            76072            77604            75552            75588            82276            73500            75164            73116            78560            73156            74708            73704 
  -5.6660777e+01          2348888            69564            66448            75272            69432            72540            69988            74232            70860            69948            69324            67840            70460            69008            68872            68608            69272            80596            75880            84408            77032            76084            77648            75644            75616            82296            73508            75168            73156            78560            73168            74720            73736 
  -5.6240960e+01          2348956            69564            66460            75272            69448            72540            69988            74232            70872            69948            69324            67840            70460            69008            68872            68612            69272            80596            75880            84408            77032            76100            77648            75644            75624            82296            73508            75168            73156            78560            73168            74720            73736 
  -5.5819830e+01          2349756            69592            66492            75272            69460            72540            70000            74236            70872            69952            69348            67852            70480            69028            68960            68624            69276            80604            75920            84468            77072            76116            77688            75748            75656            82316            73512            75180            73196            78560            73180            74764            73792 
  -5.5397342e+01          2349840            69592            66492            75272            69476            72540            70000            74236            70872            69952            69348            67852            70480            69028            68960            68640            69276            80604            75920            84468            77072            76128            77688            75748            75696            82316            73512            75180            73196            78560            73180            74764            73792 
  -5.4973448e+01          2351132            69624            66492            75276            69484            72592            70076            74236            70872            69952            69392            67900            70520            69068            69084            68660            69300            80628            75948            84536            77116            76180            77752            75824            75800            82360            73520            75188            73264            78560            73200            74860            73868 
  -5.4548083e+01          2351216            69624            66528            75276            69484            72592            70076            74240            70888            69952            69392            67900            70520            69068            69084            68688            69300            80628            75948            84536            77116            76180            77752            75824            75800            82360            73520            75188            73264            78560            73200            74860            73868 
  -5.4121214e+01          2352108            69644            66568            75276            69492            72612            70092            74240            70896            69952            69444            67928            70568            69120            69144            68708            69320            80628            76060            84564            77144            76248            77772            75876            75824            82392            73520            75192            73316            78560            73208            74900            73900 
  -5.3692791e+01          2352984            69684            66608            75280            69500            72612            70096            74240            70908            69952            69528            67972            70600            69168            69192            68716            69328            80632            76116            84596            77188            76280            77820            75936            75880            82412            73524            75196            73344            78560            73208            74972            73936 
  -5.3262755e+01          2353068            69684            66640            75288            69516            72612            70096            74240            70920            69952            69528            67972            70600            69168            69192            68732            69328            80632            76116            84596            77188            76280            77820            75936            75880            82412            73524            75196            73344            78560            73208            74972            73936 
  -5.2831039e+01          2354012            69712            66644            75296            69544            72628            70112            74248            70928            69952            69584            68012            70628            69196            69268            68756            69340            80640            76176            84648            77212            76436            77856            75968            75924            82432            73528            75200            73380            78560            73216            75024            73964 
  -5.2397605e+01          2354056            69712            66656            75296            69556            72628            70112            74264            70928            69952            69584            68012            70628            69196            69268            68760            69340            80640            76176            84648            77212            76436            77856            75968            75924            82432            73528            75200            73380            78560            73216            75024            73964 
  -5.1962397e+01          2355028            69752            66668            75296            69556            72632            70120            74280            70928            69952            69656            68060            70656            69240            69340            68772            69368            80652            76204            84696            77248            76548            77904            76016            75984            82460            73544            75204            73436            78560            73220            75080            73996 
  -5.1525324e+01          2355084            69752            66692            75296            69564            72632            70120            74288            70936            69952            69656            68060            70656            69240            69340            68780            69368            80652            76204            84696            77248            76548            77904            76016            75984            82460            73544            75204            73436            78560            73220            75080            73996 
  -5.1175665e+01          2355544            69772            66732            75304            69572            72652            70140            74292            70944            69956            69696            68068            70672            69256            69376            68796            69368            80660            76204            84720            77256            76588            77928            76028            76016            82468            73544            75208            73464            78560            73224            75080            74000 
  -5.0738593e+01          2356300            69800            66764            75308            69576            72652            70148            74292            70948            69956            69752            68088            70684            69320            69424            68808            69380            80664            76220            84768            77288            76628            77960            76072            76036            82472            73544            75216            73488            78564            73360            75092            74028 
  -5.0388934e+01          2356360            69800            66780            75308            69592            72652            70148            74292            70952            69956            69752            68088            70684            69320            69424            68824            69380            80664            76220            84768            77288            76628            77960            76072            76036            82472            73548            75216            73488            78564            73364            75092            74028 
  -4.9951861e+01          2357080            69808            66812            75308            69592            72656            70152            74300            70960            69956            69844            68160            70724            69368            69456            68840            69416            80664            76248            84812            77348            76668            77972            76112            76056            82476            73548            75216            73488            78564            73364            75140            74052 
  -4.9602203e+01          2357104            69808            66812            75312            69596            72656            70152            74304            70964            69956            69844            68160            70724            69368            69456            68844            69416            80664            76248            84812            77348            76668            77972            76112            76056            82476            73552            75216            73488            78564            73364            75140            74052 
  -4.9165130e+01          2357432            69820            66820            75320            69600            72672            70172            74312            70968            69956            69856            68176            70728            69396            69476            68844            69428            80668            76252            84844            77360            76704            77988            76116            76064            82480            73552            75216            73500            78564            73364            75160            74056 
  -4.8815472e+01          2357928            69848            66864            75324            69604            72680            70172            74324            70976            69956            69900            68212            70744            69416            69508            68848            69436            80684            76280            84852            77388            76732            78008            76144            76092            82484            73552            75216            73500            78564            73364            75184            74072 
  -4.8378399e+01          2357964            69848            66872            75324            69608            72680            70172            74324            70980            69956            69900            68212            70744            69416            69508            68868            69436            80684            76280            84852            77388            76732            78008            76144            76092            82484            73552            75216            73500            78564            73364            75184            74072 
  -4.8028741e+01          2358212            69860            66884            75328            69612            72684            70172            74328            70988            69956            69940            68220            70748            69432            69528            68884            69440            80684            76288            84872            77400            76740            78024            76144            76092            82484            73552            75216            73504            78564            73364            75204            74076 
  -4.7591668e+01          2358844            69880            66952            75332            69616            72700            70196            74332            71000            69956            69992            68256            70768            69484            69564            68908            69468            80688            76296            84900            77432            76760            78040            76172            76112            82484            73552            75216            73504            78564            73364            75248            74108 
  -4.7242010e+01          2358872            69880            66952            75332            69616            72700            70196            74332            71000            69956            69992            68256            70768            69484            69564            68932            69468            80688            76296            84900            77432            76760            78040            76172            76112            82484            73556            75216            73504            78564            73364            75248            74108 
  -4.6804937e+01          2359384            69912            66960            75352            69628            72704            70196            74336            71016            69956            70048            68284            70776            69516            69572            68936            69496            80688            76312            84920            77444            76792            78080            76220            76140            82484            73556            75216            73512            78564            73364            75268            74136 
  -4.6455278e+01          2359436            69912            66976            75352            69628            72704            70196            74340            71024            69956            70048            68284            70776            69516            69572            68960            69496            80688            76312            84920            77444            76792            78080            76220            76140            82484            73556            75216            73512            78564            73364            75268            74136 
  -4.6018205e+01          2359752            69924            67000            75368            69632            72704            70196            74340            71028            69956            70080            68316            70788            69544            69592            68972            69520            80700            76320            84928            77448            76800            78096            76228            76144            82484            73556            75216            73512            78564            73364            75276            74156 
  -4.5668547e+01          2360256            69964            67024            75376            69632            72704            70200            74340            71032            69956            70124            68352            70824            69564            69632            69032            69540            80712            76328            84952            77468            76812            78108            76244            76156            82484            73556            75216            73516            78564            73364            75296            74184 
  -4.5231474e+01          2360320            69964            67052            75376            69644            72704            70200            74344            71036            69960            70136            68352            70824            69564            69632            69032            69540            80712            76328            84952            77468            76812            78108            76244            76156            82484            73556            75216            73516            78564            73364            75296            74184 
  -4.4881816e+01          2360708            69984            67064            75380            69656            72712            70204            74344            71044            69960            70164            68368            70828            69596            69660            69064            69552            80716            76336            84976            77480            76832            78144            76256            76168            82484            73556            75216            73516            78564            73364            75320            74200 
  -4.4444743e+01          2360764            69984            67080            75380            69680            72712            70204            74348            71052            69960            70164            68368            70828            69596            69660            69068            69552            80716            76336            84976            77480            76832            78144            76256            76168            82484            73556            75216            73516            78564            73364            75320            74200 
  -4.4095085e+01          2361000            69992            67096            75380            69688            72716            70208            74348            71052            69960            70192            68392            70840            69608            69688            69080            69580            80716            76344            84980            77484            76832            78156            76260            76176            82488            73556            75216            73516            78564            73364            75320            74208 
  -4.3658012e+01          2361668            70008            67128            75388            69688            72720            70208            74348            71064            69960            70268            68420            70868            69644            69736            69184            69612            80720            76352            85012            77492            76872            78180            76308            76188            82488            73556            75216            73520            78564            73364            75360            74232 
  -4.3308354e+01          2364112            70008            67160            75388            69692            72720            70208            74352            71068            69960            70292            68420            70868            69644            72096            69200            69612            80720            76352            85012            77492            76872            78180            76308            76188            82488            73556            75216            73520            78564            73364            75360            74232 
  -4.2871281e+01          2365724            70072            67168            75428            69732            72760            70256            74376            71092            69960            70424            68480            70888            69752            72372            69316            69744            80720            76368            85108            77524            76980            78260            76380            76196            82488            73556            75216            73524            78564            73364            75416            74240 
  -4.2521623e+01          2365776            70072            67180            75428            69748            72760            70256            74376            71112            69960            70424            68480            70888            69752            72372            69316            69744            80724            76368            85108            77524            76980            78260            76380            76196            82488            73556            75216            73524            78564            73364            75416            74240 
  -4.2084550e+01          2366228            70104            67220            75436            69768            72768            70256            74388            71124            69960            70468            68488            70916            69764            72392            69356            69772            80724            76380            85128            77544            77000            78292            76388            76204            82488            73556            75216            73524            78564            73364            75436            74240 
  -4.1734891e+01          2367588            70124            67248            75456            69776            72768            70256            74632            71124            69960            70672            68492            70956            69788            72444            69812            69872            80724            76384            85148            77556            77036            78316            76396            76232            82488            73556            75216            73524            78564            73364            75464            74240 
  -4.1297818e+01          2367688            70124            67264            75456            69776            72768            70256            74632            71124            69960            70672            68492            70956            69788            72444            69812            69956            80724            76384            85148            77556            77036            78316            76396            76232            82488            73556            75216            73524            78564            73364            75464            74240 
  -4.0948160e+01          2368688            70124            67288            75460            69800            72768            70260            74640            71124            69960            70796            68500            70972            69828            72484            70312            69980            80724            76392            85160            77576            77092            78344            76404            76268            82488            73556            75216            73524            78564            73364            75480            74240 
  -4.0511087e+01          2368708            70124            67304            75460            69800            72768            70260            74640            71128            69960            70796            68500            70972            69828            72484            70312            69980            80724            76392            85160            77576            77092            78344            76404            76268            82488            73556            75216            73524            78564            73364            75480            74240 
  -4.0161429e+01          2391040            70224            67432            77656            69808            73168            70456            74644            71224            70012            70800            68512            71208            69968            72504            70468            86320            80788            76704            85160            77580            77112            78352            76888            76548            82524            73556            75644            73728            78760            73364            75488            74440 
  -3.9724356e+01          2395164            70344            67676            77760            70024            73244            70520            74720            71264            70040            70900            68580            71244            70064            72560            70652            87244            80808            76812            85220            77784            77144            78580            76940            76676            82564            73696            75644            73920            78932            73444            75692            74472 
  -3.9374698e+01          2395248            70344            67676            77760            70024            73244            70520            74720            71264            70040            70900            68580            71244            70064            72560            70656            87244            80808            76812            85220            77784            77144            78580            77008            76688            82564            73696            75644            73920            78932            73444            75692            74472 
  -3.8937625e+01          2396816            70344            67716            77792            70048            73716            70560            74732            71272            70040            70900            68580            71244            70064            72560            70656            87820            80832            76884            85220            77792            77144            78648            77124            76704            82564            73720            75644            73920            78932            73460            75700            74484 
  -3.8587967e+01          2396872            70344            67716            77792            70048            73716            70560            74732            71272            70040            70900            68580            71244            70064            72560            70656            87820            80832            76884            85220            77792            77144            78648            77168            76716            82564            73720            75644            73920            78932            73460            75700            74484 
  -3.8150894e+01          2397140            70344            67724            77796            70060            73736            70572            74744            71272            70040            70900            68580            71244            70064            72560            70656            87936            80836            76896            85220            77792            77144            78664            77196            76720            82564            73720            75644            73920            78932            73464            75708            74492 
  -3.7801235e+01          2401044            70424            67788            77800            70100            76060            70660            74772            71288            70040            70900            68580            71244            70064            72560            70656            88508            80896            77004            85252            77856            77144            78744            77212            76736            82608            73740            75644            73992            78932            73524            75784            74532 
  -3.7364163e+01          2401124            70424            67788            77824            70100            76060            70660            74772            71288            70040            70900            68580            71244            70064            72560            70656            88508            80896            77004            85252            77856            77144            78744            77228            76776            82608            73740            75644            73992            78932            73524            75784            74532 
  -3.7014504e+01          2401504            70432            67788            77824            70124            76084            70696            74796            71292            70040            70900            68580            71244            70064            72560            70656            88604            80908            77032            85252            77860            77144            78764            77240            76792            82620            73748            75644            74004            78932            73536            75796            74548 
  -3.6577431e+01          2401864            70432            67800            77824            70132            76104            70704            74804            71304            70040            70900            68580            71244            70064            72560            70656            88764            80916            77080            85252            77864            77144            78788            77248            76792            82620            73760            75644            74008            78932            73540            75808            74556 
  -3.6227773e+01          2401884            70432            67800            77824            70132            76104            70704            74804            71304            70040            70900            68580            71244            70064            72560            70656            88764            80916            77080            85252            77864            77144            78788            77256            76804            82620            73760            75644            74008            78932            73540            75808            74556 
  -3.5790700e+01          2402224            70432            67840            77824            70132            76116            70720            74816            71308            70044            70900            68580            71244            70064            72560            70656            88928            80920            77096            85252            77872            77144            78800            77268            76812            82620            73760            75644            74008            78932            73552            75816            74564 
  -3.5441042e+01          2402248            70432            67840            77828            70132            76116            70720            74816            71308            70044            70900            68580            71244            70064            72560            70656            88928            80920            77096            85252            77872            77144            78800            77280            76820            82620            73760            75644            74008            78932            73552            75816            74564 
  -3.5003969e+01          2402416            70432            67860            77828            70132            76120            70728            74824            71308            70044            70900            68580            71244            70064            72560            70656            89000            80920            77096            85252            77876            77144            78820            77292            76824            82620            73760            75644            74008            78932            73556            75816            74576 
  -3.4654311e+01          2402712            70432            67876            77828            70132            76136            70748            74832            71308            70044            70900            68580            71244            70064            72560            70656            89136            80928            77112            85252            77880            77144            78844            77308            76824            82620            73760            75644            74008            78932            73568            75828            74584 
  -3.4217238e+01          2402716            70432            67876            77828            70132            76136            70748            74832            71308            70044            70900            68580            71244            70064            72560            70656            89136            80928            77112            85252            77880            77144            78844            77308            76828            82620            73760            75644            74008            78932            73568            75828            74584 
  -3.3867580e+01          2402952            70432            67892            77828            70136            76156            70756            74836            71308            70044            70900            68580            71244            70064            72560            70656            89228            80940            77120            85252            77888            77144            78860            77308            76836            82620            73760            75644            74012            78932            73580            75832            74604 
  -3.3430507e+01          2402976            70432            67892            77828            70136            76156            70756            74836            71308            70044            70900            68580            71244            70064            72560            70656            89228            80940            77120            85252            77888            77144            78860            77328            76840            82620            73760            75644            74012            78932            73580            75832            74604 
  -3.3080848e+01          2403108            70432            67896            77828            70144            76164            70756            74840            71308            70044            70900            68580            71244            70064            72560            70656            89288            80940            77132            85252            77888            77144            78860            77340            76844            82620            73760            75644            74012            78932            73592            75832            74612 
  -3.2643776e+01          2403332            70436            67900            77828            70144            76180            70788            74848            71308            70044            70900            68580            71244            70064            72560            70656            89392            80948            77136            85252            77888            77144            78872            77340            76844            82620            73760            75644            74012            78932            73608            75832            74628 
  -3.2294117e+01          2403344            70436            67900            77828            70144            76180            70788            74848            71308            70044            70900            68580            71244            70064            72560            70656            89392            80948            77136            85252            77888            77144            78872            77344            76852            82620            73760            75644            74012            78932            73608            75832            74628 
  -3.1857044e+01          2403556            70436            67904            77828            70148            76204            70796            74848            71308            70048            70900            68580            71244            70064            72560            70656            89492            80960            77144            85252            77892            77144            78876            77344            76852            82620            73764            75644            74012            78932            73616            75840            74648 
  -3.1507386e+01          2403564            70436            67904            77828            70148            76204            70796            74848            71308            70048            70900            68580            71244            70064            72560            70656            89492            80960            77144            85252            77892            77144            78884            77344            76852            82620            73764            75644            74012            78932            73616            75840            74648 
  -3.1070313e+01          2403656            70436            67904            77828            70160            76204            70800            74852            71308            70048            70900            68580            71244            70064            72560            70656            89516            80964            77148            85252            77892            77144            78884            77348            76852            82620            73764            75644            74012            78932            73632            75848            74660 
  -3.0720655e+01          2403840            70444            67920            77828            70168            76212            70812            74852            71316            70048            70900            68580            71244            70064            72560            70656            89560            80968            77156            85252            77892            77144            78896            77348            76856            82620            73764            75644            74012            78932            73652            75856            74684 
  -3.0283582e+01          2415792            70444            67920            77828            70276            76212            70916            74852            75248            70048            70900            68580            71244            70132            72560            70656            89560            80968            77156            85252            77892            77144            78916            77348            76864            82620            73764            75644            74012            78932            73652            83568            74684 
  -2.9933924e+01          2417792            70444            67996            77828            70316            76212            70924            74868            75328            70048            71024            68580            71360            70160            72624            70720            89704            81000            77192            85272            77988            77144            78932            77376            76936            82620            73764            75644            74176            78932            73892            84096            74692 
  -2.9496851e+01          2417824            70444            67996            77828            70316            76212            70940            74868            75328            70048            71036            68580            71360            70160            72624            70720            89704            81000            77192            85272            77988            77144            78932            77380            76936            82620            73764            75644            74176            78932            73892            84096            74692 
  -2.9147193e+01          2418076            70444            67996            77828            70328            76212            70944            74868            75336            70048            71052            68580            71380            70188            72632            70720            89704            81004            77196            85272            77988            77144            78936            77380            76972            82620            73764            75644            74180            78932            73924            84168            74692 
  -2.8710120e+01          2418512            70444            67996            77828            70332            76212            70948            74868            75356            70048            71064            68580            71428            70216            72632            70736            89716            81008            77204            85272            77988            77144            78944            77380            77012            82620            73764            75644            74188            78932            73980            84336            74692 
  -2.8360461e+01          2418520            70444            67996            77828            70332            76212            70948            74868            75356            70048            71072            68580            71428            70216            72632            70736            89716            81008            77204            85272            77988            77144            78944            77380            77012            82620            73764            75644            74188            78932            73980            84336            74692 
  -2.7923389e+01          2419156            70444            68000            77828            70344            76212            70964            74872            75364            70048            71092            68580            71452            70276            72652            70780            89740            81016            77216            85272            77996            77144            78960            77380            77036            82620            73764            75644            74200            78932            74048            84588            74692 
  -2.7573730e+01          2419160            70444            68000            77828            70344            76212            70964            74872            75364            70052            71092            68580            71452            70276            72652            70780            89740            81016            77216            85272            77996            77144            78960            77380            77036            82620            73764            75644            74200            78932            74048            84588            74692 
  -2.7136657e+01          2419668            70444            68008            77828            70348            76212            70964            74876            75376            70052            71132            68580            71476            70372            72656            70792            89740            81016            77216            85272            78004            77144            79028            77380            77056            82620            73764            75644            74212            78932            74148            84684            74692 
  -2.6786999e+01          2420784            70444            68008            77828            70356            76212            70968            74908            75392            70052            71348            68580            71512            70624            72668            70832            89760            81020            77252            85272            78004            77144            79048            77380            77244            82620            73764            75644            74224            78932            74236            84816            74692 
  -2.6349926e+01          2422832            70444            68008            77828            70356            76212            70968            74908            75392            70052            73396            68580            71512            70624            72668            70832            89760            81020            77252            85272            78004            77144            79048            77380            77244            82620            73764            75644            74224            78932            74236            84816            74692 
  -2.6000268e+01          2423216            70444            68008            77828            70360            76212            70972            74908            75392            70052            73592            68580            71516            70652            72676            70848            89760            81024            77252            85272            78004            77144            79052            77380            77248            82620            73764            75644            74240            78932            74268            84880            74692 
  -2.5720541e+01          2423496            70444            68008            77828            70416            76212            70976            74908            75392            70052            73620            68580            71540            70676            72680            70864            89760            81024            77256            85272            78004            77144            79052            77380            77252            82620            73764            75644            74248            78932            74300            84956            74692 
  -2.5370883e+01          2423496            70444            68008            77828            70416            76212            70976            74908            75392            70052            73620            68580            71540            70676            72680            70864            89760            81024            77256            85272            78004            77144            79052            77380            77252            82620            73764            75644            74248            78932            74300            84956            74692 
  -2.5091156e+01          2423636            70444            68008            77828            70416            76212            70988            74908            75392            70052            73620            68580            71560            70688            72680            70884            89764            81028            77256            85272            78004            77144            79056            77380            77252            82620            73764            75644            74260            78932            74312            84996            74692 
  -2.4741498e+01          2424128            70444            68008            77828            70580            76212            70992            74908            75404            70052            73656            68580            71580            70716            72684            70916            89776            81028            77256            85272            78004            77144            79060            77380            77280            82620            73764            75644            74272            78932            74320            85124            74692 
  -2.4461771e+01          2424136            70444            68008            77828            70580            76212            70992            74908            75404            70052            73656            68580            71588            70716            72684            70916            89776            81028            77256            85272            78004            77144            79060            77380            77280            82620            73764            75644            74272            78932            74320            85124            74692 
  -2.4112113e+01          2424236            70444            68008            77828            70596            76212            70992            74908            75408            70052            73676            68580            71588            70716            72684            70916            89776            81028            77260            85272            78004            77144            79060            77380            77284            82620            73764            75644            74272            78932            74328            85168            74692 
  -2.3675040e+01          2429972            74252            68068            77828            70820            76212            71180            74912            75448            70052            73676            68580            71620            70724            72684            70920            90184            81084            77336            85328            78096            77224            79188            77380            77400            82620            73788            75644            74360            78932            74428            85216            74788 
  -2.3325382e+01          2430044            74256            68068            77828            70820            76212            71180            74912            75448            70052            73708            68580            71620            70728            72696            70940            90184            81084            77336            85328            78096            77224            79188            77380            77400            82620            73788            75644            74360            78932            74428            85216            74788 
  -2.3045655e+01          2430248            74260            68068            77828            70844            76212            71204            74912            75448            70052            73708            68580            71620            70728            72696            70940            90292            81084            77336            85336            78096            77224            79200            77380            77420            82620            73788            75644            74360            78932            74432            85216            74788 
  -2.2695997e+01          2431420            74328            68088            77828            71116            76212            71272            74912            75468            70052            73708            68580            71620            70728            72696            70940            90588            81092            77372            85364            78112            77304            79248            77380            77496            82620            73800            75644            74412            78932            74476            85216            74816 
  -2.2416270e+01          2431420            74328            68088            77828            71116            76212            71272            74912            75468            70052            73708            68580            71620            70728            72696            70940            90588            81092            77372            85364            78112            77304            79248            77380            77496            82620            73800            75644            74412            78932            74476            85216            74816 
  -2.2066612e+01          2431660            74332            68088            77828            71256            76212            71280            74912            75468            70052            73708            68580            71620            70728            72696            70940            90620            81092            77372            85364            78124            77304            79248            77380            77536            82620            73800            75644            74412            78932            74476            85216            74820 
  -2.1786885e+01          2436024            74332            68092            77828            71472            76212            71656            74924            75488            70052            73720            68580            72476            70728            72708            70956            90736            81096            77380            85368            78144            77328            79292            77380            77616            82624            75948            75644            74540            78956            74632            85216            74900 
  -2.1437227e+01          2436028            74332            68092            77828            71472            76212            71656            74924            75488            70056            73720            68580            72476            70728            72708            70956            90736            81096            77380            85368            78144            77328            79292            77380            77616            82624            75948            75644            74540            78956            74632            85216            74900 
  -2.1157501e+01          2436292            74332            68096            77828            71484            76212            71660            74924            75488            70056            73728            68580            72572            70728            72708            70968            90736            81096            77380            85368            78144            77328            79292            77380            77628            82624            75964            75644            74548            78964            74676            85216            74940 
  -2.0807842e+01          2436720            74332            68096            77828            71504            76212            71668            74928            75492            70056            73744            68580            72744            70728            72716            70968            90736            81096            77380            85368            78148            77328            79304            77380            77636            82624            75988            75644            74560            78972            74732            85216            75012 
  -2.0528116e+01          2438768            74332            68096            77828            71504            76212            71668            74928            75492            70056            73744            68580            74792            70728            72716            70968            90736            81096            77380            85368            78148            77328            79304            77380            77636            82624            75988            75644            74560            78972            74732            85216            75012 
  -2.0178457e+01          2440940            74332            68096            77828            73556            76212            71668            74928            75496            70056            73748            68580            74832            70728            72716            70972            90736            81096            77380            85368            78148            77332            79304            77380            77640            82624            76000            75644            74564            78976            74752            85216            75032 
  -1.9898731e+01          2682248            70804            78008            73060           102604            71632           100148            83576            86500            65672            77204            65348           104528            67440            96408            82268           102992            84736            83584            82448            93664            84884            82328            72928            95448            77564            90492            72220            91376            75788            91864            81684            93048 
  -1.9745629e+01          2979996            85968            89344            73068           123008            71640           124756            83836            92680           100100            86124           100440           107080            67448           106620            82528           103552            89496            85744            89588           106040            84884           103788            72936           107148            77572           109632            72228           107224            75796           117560            81692           100476 
  -1.9660573e+01          2984604            86480            89556            73068           123032            71640           124828            83892            92872           100820            86176           101260           107224            67448           106632            82584           103704            89656            85912            89588           106368            85124           103828            72936           107156            77572           109836            72228           107308            75796           117776            81692           100612 
  -1.9592528e+01          2985528            86560            89556            73068           123056            71640           124956            83892            92888           100864            86180           101384           107224            67448           106672            82584           103704            89672            85924            89588           106384            85124           103856            72936           107220            77572           109908            72228           107332            75796           117920            81692           100700 
  -1.9401151e+01          2986392            86676            89556            73068           123084            71640           125040            83892            92912           101012            86184           101584           107224            67448           106688            82584           103704            89676            85928            89588           106428            85124           103884            72936           107324            77572           109916            72228           107344            75796           117928            81692           100732 
  -1.9316094e+01          2997056            86688            89560            73068           123844            71640           126060            83896            92952           103276            86204           101716           107224            67448           106756            82584           103712            89692            86112            89612           106508            85124           103988            72936           108068            77572           114192            72228           107976            75796           118060            81692           100872 
  -1.9248049e+01          2997068            86688            89560            73068           123844            71640           126060            83896            92952           103276            86204           101716           107228            67448           106756            82588           103712            89692            86112            89612           106508            85128           103988            72936           108068            77572           114192            72228           107976            75796           118060            81692           100872 
  -1.9193613e+01          2997428            86688            89560            73068           123860            71640           126100            83896            92952           103328            86208           101748           107228            67448           106764            82588           103712            89692            86112            89612           106556            85128           104012            72936           108128            77572           114208            72228           107980            75796           118084            81692           100904 
  -1.9040511e+01          2997788            86688            89560            73068           123868            71640           126160            83896            92968           103364            86216           101764           107228            67448           106776            82588           103712            89692            86128            89620           106588            85128           104060            72936           108144            77572           114232            72228           107996            75796           118100            81692           100932 
  -1.8934191e+01          3007232            88612            85432            75108           121748            71632           131028            75688            90928            99308            86120            97716            94904            67440           106728            74388           105712            98696            86088            93656           102704            81016           104504            72928           130928            77564           128908            72220           108532            75788           122744            81684            96780 
  -1.8849134e+01          3412664           103888            85708            75112           131560            71640           133220            75696           136704            99592            86232            98000           136768            67448           128308            92460           112300            99816           127040           102340           107840            96564           127068            72936           156752            93144           144980            72228           139352            75796           141620           102880           117672 
  -1.8742814e+01          3418080           103888            85716            75112           131560            71640           133452            75696           137228            99596            86400            98004           137820            67448           128560            92460           112300            99896           129612           102340           107840            96564           127068            72936           156752            93404           144980            72228           139612            75796           141620           102880           117672 
  -1.8609913e+01          3420272           104064            85716            75112           131996            71640           133456            75696           137476            99596            86400            98004           138004            67448           128580            92708           112300            99896           129820           102432           107848            96676           127164            72936           156800            93468           144980            72228           139768            75796           141712           102880           117672 
  -1.8503593e+01          3423000           104072            85716            75112           132008            71640           133456            75696           137504            99596            86400            98004           138180            67448           128612            92724           112300            99896           129852           102436           107860            98732           127180            72936           156896            93652           144980            72228           139780            75796           141736           102888           117684 
  -1.8500000e+01          3423520           104076            85716            75112           132144            71640           133456            75696           137524            99596            86400            98004           138276            67448           128720            92740           112304            99896           129860           102440           107860            98740           127184            72936           157000            93656           144980            72228           139784            75796           141736           102888           117684 
  -1.8343670e+01          3424284           104116            85716            75112           132156            71640           133456            75696           137556            99596            86400            98004           138436            67448           128764            92836           112304            99896           129884           102448           107904            98740           127184            72936           157164            93660           144988            72228           139868            75796           141764           102892           117696 
  -1.8218606e+01          3427556           106388            85716            75112           132156            71640           133456            75696           137556            99596            86400            98004           138436            67448           128764            93828           112308            99896           129884           102448           107904            98740           127184            72936           157164            93664           144988            72228           139868            75796           141764           102892           117696 
  -1.8118555e+01          3432656           108492            85716            75112           132156            71640           133456            75696           137556            99596            86400            98004           138496            67448           128804            96652           112308            99896           129896           102452           107908            98740           127192            72936           157176            93664           144988            72228           139880            75796           141784           102892           117696 
  -1.7993492e+01          3447528           115348            85716            75112           132160            71640           133456            75696           137568            99596            86400            98004           138548            67448           128840           104328           112312            99896           129916           102452           107920            98748           127300            72936           157192            93692           144988            72228           139904            75796           141796           102892           117700 
  -1.7837714e+01          3503112           142756            85716            75112           132160            71640           133456            75696           137592            99600            86400            98004           138712            67448           128908           131872           112312            99896           129956           102456           107928            98748           127300            72936           157228            93948           144988            72228           139928            75796           141800           102892           117700 
  -1.7713093e+01          3529184           155652            85716            75112           132160            71640           133456            75696           137592            99600            86400            98004           138712            67448           128908           145048           112312            99896           129956           102456           107928            98748           127300            72936           157228            93948           144988            72228           139928            75796           141800           102892           117700 
  -1.7613395e+01          3594808           188432            85716            75112           132160            71640           133456            75696           137616            99600            86400            98004           138796            67448           128940           177600           112312            99896           129992           102456           107944            98748           127308            72936           157304            93948           144988            72228           139944            75796           141800           102892           117700 
  -1.7489380e+01          3694400           237724            85716            75112           132160            71640           133456            75696           137620            99600            86400            98004           138824            67448           128972           227716           112312            99896           130004           102456           107952            98812           127324            72936           157312            93948           144988            72228           139956            75796           141800           102892           117700 
  -1.7377202e+01          3842424           311240            85716            75112           132320            71640           133456            75696           137640            99600            86400            98004           138924            67448           129148           301532           112316            99896           130044           102460           107968            98880           127332            72936           157324            93948           144988            72228           140012            75796           141804           102900           117716 
  -1.7278992e+01          4033844           407124            85716            75112           132320            71640           133456            75696           137640            99604            86400            98004           138924            67448           129148           397048           112316            99896           130052           102460           107968            98880           127340            72936           157324            93948           144988            72228           140012            75796           141804           102900           117716 
  -1.7183440e+01          4153268           467272            85716            75112           132388            71656           133476            75696           137668            99604            86400            98004           138972            67448           129188           456096           112316            99896           130052           102460           107972            98880           127340            72936           157324            93948           144988            72228           140012            75796           141808           102900           117716 
  -1.7085370e+01          4258920           520148            85756            75128           132420            71656           133476            75712           137724            99624            86400            98004           139084            67448           129188           508460           112320            99896           130084           102460           107972            98916           127340            72936           157332            93960           144988            72228           140020            75796           141820           102904           117720 
  -1.7000000e+01          4319456           550100            85756            75132           132420            71656           133500            75732           137744            99632            86420            98024           139100            67448           129204           538648           112320            99896           130128           102460           107972            98980           127340            72940           157404            93960           144992            72228           140040            75800           141820           102920           117740 
  -1.6894452e+01          4397560           589204            85760            75152           132440            71680           133500            75736           137768            99656            86444            98028           139224            67472           129224           577192           112324            99900           130164           102464           107980            98980           127356            72940           157416            93980           144992            72232           140044            75800           141848           102920           117740 
  -1.6784492e+01          4463500           622060            85760            75152           132440            71680           133500            75736           137768            99656            86444            98028           139288            67472           129260           610056           112344            99900           130180           102464           107984            98980           127356            72940           157432            93980           144992            72232           140044            75800           141904           102920           117748 
  -1.6670327e+01          4523976           652184            85760            75152           132444            71680           133500            75736           137804            99656            86444            98028           139364            67472           129308           640160           112364            99920           130200           102464           107984            98980           127368            72940           157444            93980           144992            72232           140044            75800           141904           102920           117748 
  -1.6549009e+01          4578880           679428            85760            75152           132500            71680           133500            75736           137804            99656            86444            98044           139472            67472           129348           667456           112384            99920           130208           102484           108004            99000           127368            72940           157472            93980           144992            72232           140044            75800           141908           102920           117772 
  -1.6421549e+01          4636592           702828            85760            75152           132624            71680           133500            75736           140136            99656            86444            98044           139804            67472           129472           690084           112384            99920           132356           106580           108004            99036           127404            72940           157588            93980           144996            72232           142268            75800           141952           102920           117840 
  -1.6286727e+01          6066384           730940            81660            75152           148432           108220           136804           132276           130444            95560            82344            93948           131860            67488           119816           690420           746968           132968           144788            98540           135444            91068           141100           111132           156088            90124           134880            72232           133984            75800           129872            94968           751064 
  -1.6178870e+01          6094016           730940            81660            75152           148768           108648           137068           135084           130448            95564            82344            93948           131860            67488           119816           690420           757976           133532           144968            98540           136196            91068           141468           111140           156116            90128           134880            72232           133984            75800           129872            94968           761940 
  -1.6092584e+01          6127992           731008            81660            75152           148872           111264           137068           137384           130448            95564            82344            93948           131860            67488           119816           690420           771976           133904           145256            98540           136208            91072           141492           111204           156156            90128           134880            72232           133984            75800           129872            94968           776024 
  -1.5937269e+01          6156412           731020            81660            75152           149100           111484           137072           137388           130448            95564            82344            93948           131860            67488           119816           690420           784692           135952           145484            98540           136272            91072           141504           111216           156156            90148           134880            72232           133984            75800           129872            94968           788876 
  -1.5868240e+01          6193344           731020            81660            75152           151836           111540           137200           137516           130448            95564            82344            93948           131860            67488           119816           690420           801100           136004           145500            98540           136540            91072           141628           111304           156452            90148           134896            72252           133984            75800           129872            94968           805472 
  -1.5781955e+01          6193380           731020            81660            75152           151836           111540           137200           137540           130448            95564            82344            93948           131860            67488           119816           690420           801100           136004           145500            98540           136540            91072           141636           111304           156452            90148           134900            72252           133984            75800           129872            94968           805472 
  -1.5674097e+01          6220080           731032            81660            75152           152028           111592           137228           137548           130448            95564            82344            93948           131860            67488           119816           690420           814240           136004           145504            98540           136696            91072           141648           111344           156452            90148           134900            72252           134004            75820           129872            94968           818488 
  -1.5539276e+01          6242044           731040            81660            75152           152428           111660           137236           137580           130448            95580            82360            93948           131860            67500           119820           690428           824772           136004           145520            98548           137000            91072           141652           111348           156452            90156           134900            72264           134004            75832           129896            94996           828928 
  -1.5385907e+01          6284264           731072            81680            75160           152812           111692           137264           137872           130464            95580            82364            93960           131864            67500           119820           690428           845324           136048           145608            98548           137084            91076           141748           111448           156480            90156           134916            72264           134012            75832           129896            94996           849296 
  -1.5263212e+01          6285640           731092            81680            75160           152884           111692           137264           138156           130468            95580            82364            93964           131864            67500           119820           690432           845848           136056           145712            98548           137224            91084           141808           111512           156496            90156           134920            72264           134012            75832           129896            94996           849356 
  -1.5109844e+01          6299612           731100            81680            75160           152988           111816           137280           138188           130468            95584            82364            93964           131864            67504           119820           690432           852100           136060           145812            98548           137476            91088           141848           111524           156508            90160           134920            72268           134012            75836           129896            95000           856344 
  -1.5004856e+01          6658768           732036            81684           116888           153156           111880           142516           143300           130480            95592            82368            93964           131864            67508           119824           690432           981296           136364           146848            98552           140616           117472           142224           135300           156772            90180           134920            72272           134016            75836           129896            95000           977712 
  -1.4873622e+01          6667348           732180            81684           118780           155204           111880           142832           144572           130480            95592            82368            93972           131864            67508           119824           690432           981356           136364           146968            98552           140704           119448           142224           135772           156772            90184           134924            72272           134016            75840           129896            95000           977884 
  -1.4787347e+01          6669040           732220            81684           119472           155204           111892           142860           144720           130480            95592            82368            93972           131864            67508           119828           690432           981428           136364           146972            98552           140704           119980           142224           135876           156772            90184           134944            72272           134016            75840           129904            95000           977912 
  -1.4632143e+01          6669500           732224            81684           119480           155204           111928           142860           144856           130484            95596            82368            93972           131864            67508           119828           690436           981624           136364           146984            98552           140704           119980           142224           135916           156772            90188           134944            72276           134016            75840           129904            95000           977920 
  -1.4546013e+01          6670032           732236            81688           119544           155204           111952           142860           144864           130484            95596            82372            93976           131864            67512           119828           690436           981636           136364           147004            98556           140712           120176           142224           136052           156776            90188           134948            72276           134016            75844           129904            95004           977936 
  -1.4459930e+01          6670364           732236            81688           119544           155204           111968           142912           144872           130484            95596            82372            93976           131864            67512           119872           690436           981636           136364           147040            98556           140712           120228           142224           136168           156776            90188           134948            72276           134016            75844           129904            95004           977944 
  -1.4373892e+01          6673448           732244            81700           119776           155204           112040           143056           144876           130484            95596            82372            93976           131868            67512           119872           690436           981644           136364           147148            98556           140736           122512           142224           136276           156776            90188           134948            72276           134016            75844           129904            95004           978020 
  -1.4266345e+01          6674192           732332            81700           119776           155204           112084           143056           144876           130484            95596            82372            93976           131868            67512           119872           690436           981644           136364           147148            98560           141344           122512           142224           136276           156776            90188           134948            72276           134016            75844           129904            95004           978020 
  -1.4131912e+01          6675128           732476            81704           119952           155204           112084           143184           144876           130488            95612            82372            93980           131868            67512           119872           690436           981644           136364           147164            98560           141384           122732           142224           136432           156776            90192           134948            72280           134016            75844           129904            95004           978040 
  -1.4024365e+01          6675732           732476            81704           120016           155204           112124           143300           144876           130488            95612            82376            93984           131868            67516           119872           690436           981644           136364           147184            98564           141384           122764           142224           136724           156780            90192           134952            72280           134016            75848           129904            95004           978052 
  -1.3889931e+01          6676412           732476            81704           120056           155204           112160           143300           144876           130488            95616            82376            93992           131868            67516           119876           690436           981664           136364           147252            98564           141408           122864           142224           137000           156780            90208           134952            72280           134016            75848           129904            95004           978136 
  -1.3782384e+01          6676504           732476            81704           120056           155204           112188           143300           144876           130488            95616            82376            94024           131868            67532           119880           690436           981664           136364           147252            98564           141408           122876           142224           137000           156780            90208           134952            72280           134016            75848           129904            95004           978136 
  -1.3647951e+01          6676980           732596            81704           120100           155204           112192           143300           144880           130488            95616            82376            94024           131868            67532           119880           690436           981664           136364           147308            98564           141408           122936           142224           137144           156780            90244           134952            72280           134016            75848           129904            95004           978144 
  -1.3540404e+01          6677324           732596            81708           120136           155204           112192           143300           144880           130492            95628            82376            94024           131868            67532           119888           690440           981664           136364           147364            98564           141408           122960           142232           137308           156780            90248           134956            72280           134016            75848           129904            95004           978160 
  -1.3405970e+01          6677832           732668            81708           120172           155204           112200           143300           144892           130492            95628            82380            94028           131868            67536           119888           690440           981664           136364           147460            98572           141408           123024           142232           137468           156784            90248           134956            72288           134020            75852           129904            95008           978176 
  -1.3298423e+01          6678264           732676            81708           120224           155204           112224           143300           144924           130492            95668            82380            94032           131868            67536           119896           690440           981696           136364           147468            98572           141412           123100           142232           137556           156784            90248           134956            72288           134020            75852           129904            95008           978232 
  -1.3163990e+01          6678352           732676            81708           120224           155204           112232           143300           144924           130492            95668            82380            94032           131868            67536           119896           690440           981696           136364           147468            98572           141416           123100           142232           137628           156784            90252           134956            72288           134020            75852           129904            95008           978232 
  -1.3056443e+01          6679812           732764            81708           120404           155204           112232           143652           144972           130496            95680            82380            94036           131868            67536           119896           690440           981948           136364           147484            98572           141480           123204           142232           137872           156784            90288           134956            72296           134020            75852           129920            95016           978256 
  -1.2922009e+01          6689740           732856            81712           120572           155208           112236           150436           145032           130496            95680            82384            94048           131868            67544           119900           690440           981956           136364           147628            98580           143652           123396           142232           137916           156788            90296           134960            72296           134020            75860           129920            95016           978448 
  -1.2814462e+01          6695920           732860            81712           120640           155212           112236           153132           145100           130496            95680            82384            94052           131868            67544           119900           690440           981984           136364           147656            98580           146436           123552           142232           138180           156788            90300           134960            72296           134040            75860           129920            95016           978500 
  -1.2680028e+01          6719296           732860            81712           120640           155212           112236           166748           145100           130496            95680            82384            94052           131868            67544           119900           690440           981988           136364           147656            98580           156192           123552           142232           138180           156788            90300           134960            72296           134040            75860           129920            95016           978500 
  -1.2572482e+01          6724620           732860            81712           120668           155216           112236           168784           145104           130496            95680            82384            94052           131868            67548           119900           690440           981988           136364           147656            98580           159336           123596           142232           138216           156788            90304           134960            72296           134040            75860           129940            95016           978500 
  -1.2438048e+01          6749716           732860            81712           120684           155216           112236           181092           145116           130508            95692            82384            94052           131876            67548           119900           690444           981988           136364           147676            98580           171932           123620           142232           138244           156788            90336           134960            72300           134040            75860           129940            95016           978520 
  -1.2330501e+01          6750468           732868            81716           120728           155220           112240           181288           145136           130508            95708            82400            94064           131876            67556           119900           690444           981992           136364           147704            98584           172044           123728           142236           138352           156792            90352           134964            72300           134040            75864           129944            95020           978536 
  -1.2196067e+01          6757492           732868            81716           120728           155220           112244           183100           145136           130508            95708            82400            94072           131880            67556           119900           690444           981992           136388           147708            98584           177184           123728           142240           138376           156792            90352           134964            72300           134040            75864           129944            95020           978536 
  -1.2088520e+01          6758584           732896            81716           120960           155220           112248           183872           145136           130512            95712            82400            94080           131880            67556           119900           690444           981992           136388           147708            98584           177188           123752           142240           138380           156792            90352           134964            72300           134040            75864           129948            95020           978540 
  -1.1954087e+01          6771972           732896            81716           121380           155220           112248           191360           145136           130512            95712            82400            94080           131880            67556           119900           690444           981992           136408           147716            98584           182184           124112           142240           138444           156792            90360           134964            72300           134040            75864           129952            95020           978560 
  -1.1846540e+01          6777152           732948            81716           121516           155220           112248           193976           145188           130512            95712            82400            94088           131880            67556           119900           690444           982004           136448           147748            98584           183984           124364           142240           138568           156792            90368           134968            72300           134040            75864           129952            95020           978604 
  -1.1712106e+01          6785604           732948            81716           121516           155220           112248           198072           145188           130512            95716            82400            94088           131880            67556           119900           690444           982004           136496           147748            98584           188288           124364           142240           138568           156792            90368           134968            72300           134040            75864           129952            95020           978604 
  -1.1604559e+01          6786000           732948            81720           121516           155220           112248           198076           145188           130512            95732            82400            94088           131884            67556           119900           690444           982016           136500           147760            98584           188364           124384           142240           138808           156792            90368           134968            72304           134040            75864           129952            95020           978604 
  -1.1470126e+01          6794472           732964            81720           121548           155220           112248           202156           145188           130520            95732            82404            94108           131884            67560           119900           690444           982016           136500           147764            98588           192428           124424           142240           138956           156796            90380           134972            72304           134040            75868           129952            95020           978628 
  -1.1362579e+01          6802904           732988            81720           121556           155220           112256           206276           145192           130520            95732            82404            94112           131892            67564           119940           690444           982016           136500           147768            98588           196556           124448           142240           138968           156796            90392           134972            72304           134040            75872           129956            95024           978648 
  -1.1228145e+01          6807008           732988            81724           121556           155220           112260           208324           145192           130520            95732            82404            94112           131892            67564           119940           690444           982016           136500           147768            98588           198604           124448           142240           138968           156796            90392           134972            72304           134040            75872           129956            95024           978648 
  -1.1120598e+01          6807112           733044            81724           121556           155220           112260           208344           145192           130520            95732            82404            94112           131892            67564           119940           690444           982016           136500           147768            98588           198604           124456           142240           138976           156796            90396           134980            72304           134040            75872           129956            95024           978648 
  -1.0986165e+01          6817100           733044            81724           121584           155220           112260           213436           145196           130520            95732            82404            94112           131892            67564           119940           690444           982016           136500           147768            98588           203436           124460           142240           138984           156796            90400           134992            72304           134040            75872           129956            95024           978652 
  -1.0878618e+01          6827872           733100            81724           121604           155220           112260           218588           145200           130520            95732            82404            94112           131892            67564           119940           690444           982024           136516           147784            98588           208852           124476           142240           139024           156796            90400           134992            72304           134040            75872           129956            95024           978680 
  -1.0744184e+01          6832072           733100            81724           121608           155220           112260           220636           145200           130520            95732            82404            94112           131892            67564           119940           690444           982024           136516           147800            98588           210900           124496           142240           139076           156796            90400           134992            72304           134040            75872           129956            95024           978692 
  -1.0636637e+01          6832332           733104            81724           121840           155220           112260           220636           145208           130520            95732            82404            94112           131892            67564           119940           690444           982024           136520           147800            98588           210904           124504           142240           139076           156796            90400           134992            72304           134040            75872           129956            95024           978692 
  -1.0502204e+01          6843712           733108            81724           121840           155220           112260           226332           145212           130524            95732            82404            94112           131892            67564           119940           690444           982024           136552           147800            98588           216308           124656           142240           139156           156796            90404           134992            72304           134040            75872           129956            95024           978692 
  -1.0394657e+01          6859612           733108            81724           121984           155220           112260           234968           145212           130524            95744            82404            94112           131892            67564           119940           690444           982024           136560           147800            98588           223192           124796           142240           139196           156796            90412           134992            72304           134040            75872           129956            95024           978720 
  -1.0260223e+01          6861692           733108            81724           121984           155220           112260           234968           145212           130524            95744            82404            94112           131892            67564           119940           690444           982024           136572           147800            98588           225240           124796           142240           139196           156796            90420           134992            72304           134040            75872           129956            95024           978732 
  -1.0152676e+01          6865176           733148            81724           122004           155220           112260           236780           145212           130524            95744            82404            94112           131892            67564           119940           690444           982028           136572           147828            98588           226788           124808           142240           139204           156796            90420           134992            72304           134040            75872           129956            95024           978744 
  -1.0085459e+01          6867000           733180            81724           122104           155220           112260           237408           145212           130524            95744            82404            94112           131892            67564           119940           690444           982032           136584           147836            98588           227660           124888           142240           139288           156796            90420           134992            72304           134040            75872           129956            95024           978748 
  -9.8964120e+00          6897012           733196            81724           122184           155220           112260           252068           145220           130524            95744            82404            94112           131932            67564           119968           690444           982036           136584           147884            98588           242596           124944           142240           139296           156796            90424           134992            72304           134040            75872           129956            95024           978872 
  -9.7073647e+00          7213848           733924           125856           139180           155916           112260           252328           145524           258140            95744            82404            94112           131936            67564           119968           690444           984360           137372           150752            98592           247172           125352           142240           139544           271044            90444           134992            72320           134040            75872           129956            95024           979472 
  -9.5760818e+00          7225068           733924           126672           139180           155928           112260           252348           145632           258324            95744            82408            94112           131936            67564           119968           690444           984452           137376           150808            98592           247192           125480           142240           139564           280724            90448           134996            72324           134040            75876           129956            95028           979528 
  -9.4134433e+00          7250228           733940           126704           139352           155936           112260           252348           145632           264132            95744            82408            94112           131936            67564           119968           690444           984536           137396           150844            98592           247228           125480           142240           139564           299612            90448           134996            72324           134040            75876           129956            95028           979588 
  -9.2833325e+00          7279600           733960           127072           141432           155952           112260           252348           145632           286432            95744            82408            94128           131936            67564           119968           690444           984540           137404           150860            98592           249480           125480           142240           141612           299744            90448           134996            72324           134040            75880           129956            95032           979692 
  -9.1218144e+00          7318228           733960           129120           141432           155980           112284           252348           145632           304800            95748            82408            94128           131936            67568           119972           690448           984540           137404           150860            98596           249480           125480           142240           141612           317876            90452           134996            72328           134040            75880           129956            95032           979692 
  -8.9925999e+00          7318556           733960           129240           141436           155980           112284           252348           145632           304840            95748            82408            94128           131936            67568           119972           690448           984552           137408           150876            98596           249480           125480           142240           141616           317988            90460           134996            72328           134040            75880           129956            95032           979700 
  -8.8311347e+00          7355216           733960           129272           141472           155984           112288           252348           145632           323360            95748            82408            94128           131936            67568           119972           690448           984572           137408           150908            98596           249484           125480           142240           141616           335968            90460           135000            72328           134048            75880           129956            95032           979716 
  -8.7019625e+00          7355240           733960           129272           141472           155984           112292           252348           145632           323360            95748            82408            94128           131936            67568           119972           690448           984592           137408           150908            98596           249484           125480           142240           141616           335968            90460           135000            72328           134048            75880           129956            95032           979716 
  -8.5457306e+00          7389988           733960           129276           141496           155984           112292           252348           145632           340624            95748            82408            94144           131940            67568           119972           690448           984592           137408           150944            98596           249484           125488           142240           141616           353312            90460           135000            72328           134096            75880           129956            95032           979716 
  -8.4207451e+00          7390328           733960           129296           141496           155996           112292           252348           145632           340844            95748            82408            94144           131940            67568           119972           690448           984612           137408           150944            98596           249488           125488           142240           141616           353372            90460           135000            72328           134100            75880           129956            95032           979716 
  -8.2645132e+00          7423272           733976           129312           141520           156016           112296           252348           145632           357884            95748            82408            94144           131944            67568           119972           690448           984636           137440           150948            98596           249488           125488           142240           141616           369128            90460           135000            72328           134100            75880           129956            95032           979720 
  -8.1395277e+00          7423276           733976           129312           141520           156016           112296           252348           145632           357884            95748            82408            94144           131944            67568           119972           690448           984636           137440           150948            98596           249488           125488           142240           141616           369128            90460           135000            72328           134104            75880           129956            95032           979720 
  -7.9919893e+00          7453312           733976           129324           141548           156028           112296           252348           145632           372900            95752            82408            94144           131944            67568           119972           690448           984652           137440           150960            98596           249488           125488           142240           141616           384056            90464           135000            72328           134108            75880           129956            95032           979720 
  -7.8739586e+00          7475308           733976           129356           141572           156032           112296           252348           145632           382904            95764            82408            94156           131944            67568           119972           690448           984652           137440           150984            98596           249492           125488           142240           141616           395896            90464           135000            72328           134124            75880           129956            95032           979744 
  -7.7265790e+00          7481920           733976           129356           141572           156032           112296           252348           145648           386692            95764            82408            94156           131944            67568           119972           690448           984652           137440           150984            98596           249492           125488           142240           141616           398672            90464           135000            72328           134156            75880           129956            95032           979744 
  -7.5793291e+00          7487780           733976           129368           141580           156032           112296           252348           145672           389852            95764            82408            94160           131944            67568           119972           690448           984684           137440           151036            98596           249496           125488           142240           141616           401200            90464           135000            72328           134192            75880           129956            95032           979744 
  -7.4615292e+00          7491956           733976           129368           141588           156032           112296           252348           145672           391784            95768            82408            94160           131944            67568           119976           690448           984684           137440           151036            98596           249496           125488           142240           141620           403392            90464           135000            72328           134224            75880           129956            95032           979744 
  -7.3143817e+00          7526088           733984           129388           141604           156032           112296           252348           145672           409692            95768            82408            94160           131980            67568           119976           690448           984696           137444           151088            98596           249496           125492           142240           141620           419452            90464           135000            72328           134236            75880           129956            95032           979744 
  -7.1673552e+00          7529756           733984           129388           141604           156032           112296           252348           145672           409828            95768            82408            94160           131980            67568           119976           690448           984696           137444           151088            98596           249496           125496           142240           141620           422980            90464           135000            72328           134236            75880           129956            95032           979744 
  -7.0497340e+00          7532324           733984           129400           141616           156032           112296           252348           145672           412092            95772            82408            94160           131980            67568           119976           690448           984696           137444           151116            98596           249496           125500           142240           141620           423204            90464           135000            72328           134244            75880           129956            95032           979756 
  -6.9028279e+00          7559764           733984           129416           141628           156056           112296           252348           145672           425480            95772            82408            94160           131980            67568           119976           690448           984700           137444           151116            98596           249496           125500           142240           141620           437196            90464           135000            72328           134244            75880           129956            95032           979760 
  -6.7560245e+00          7590548           734012           129512           141656           156072           112296           252348           145672           440984            95772            82408            94160           131980            67568           119976           690448           984712           137452           151148            98596           249556           125500           142240           141620           452176            90464           135000            72340           134248            75880           129956            95032           979764 
  -6.6093040e+00          7590632           734012           129512           141656           156072           112296           252348           145672           440984            95772            82408            94160           131980            67568           119976           690448           984712           137452           151176            98596           249556           125500           142240           141620           452232            90464           135000            72340           134248            75880           129956            95032           979764 
  -6.4626622e+00          7595004           734020           129552           141688           156072           112352           252348           145672           445028            95776            82408            94160           131984            67568           119976           690448           984712           137480           151176            98596           249568           125560           142240           141620           452292            90468           135000            72340           134248            75880           129956            95048           979768 
  -6.3160937e+00          7596364           734024           129556           141744           156076           112364           252348           145672           445696            95784            82412            94180           131992            67572           120012           690448           984728           137484           151204            98608           249572           125564           142240           141620           452756            90468           135000            72340           134248            75880           129956            95048           979768 
  -6.1695923e+00          7596772           734032           129556           141744           156080           112364           252348           145672           445752            95824            82412            94180           132040            67572           120068           690452           984740           137484           151204            98608           249584           125588           142260           141624           452780            90492           135004            72364           134248            75888           129980            95052           979776 
  -6.0231593e+00          7597528           734032           129600           141796           156080           112388           252348           145672           445864            95872            82428            94220           132068            67596           120096           690508           984740           137516           151224            98624           249584           125628           142264           141624           452788            90524           135076            72364           134256            75924           129980            95064           979780 
  -5.8767951e+00          7598500           734064           129608           141856           156100           112428           252348           145676           446024            95892            82444            94256           132084            67624           120096           690508           984784           137584           151284            98632           249604           125688           142268           141632           452940            90540           135104            72372           134280            75932           129988            95076           979784 
  -5.7304980e+00          7603116           736112           129608           141856           156104           112504           252364           145676           447064            95892            82452            94260           132104            67672           120120           690508           984824           137600           151296            98644           249604           125692           142272           141632           454116            90540           135112            72380           134292            75956           129996            95080           979784 
  -5.5842656e+00          7603476           736116           129624           141880           156112           112520           252364           145676           447112            95896            82456            94260           132104            67676           120128           690568           984896           137600           151296            98648           249604           125692           142272           141632           454168            90552           135112            72384           134292            75960           130004            95080           979792 
  -5.4380947e+00          7603824           736128           129632           141900           156120           112520           252376           145676           447132            95912            82456            94264           132172            67676           120160           690572           984896           137604           151312            98648           249612           125696           142296           141632           454180            90564           135120            72388           134328            75960           130004            95092           979796 
  -5.2919858e+00          7604692           736152           129692           141972           156120           112540           252376           145680           447240            95936            82464            94348           132176            67724           120160           690572           984920           137628           151360            98656           249644           125712           142300           141648           454268            90576           135128            72484           134336            75964           130020            95092           979804 
  -5.1459379e+00          7605272           736152           129692           142000           156144           112584           252380           145684           447324            95936            82476            94372           132176            67796           120164           690572           984920           137628           151360            98664           249652           125716           142328           141652           454328            90576           135132            72496           134352            76024           130044            95140           979808 
  -4.9999480e+00          7605944           736152           129732           142016           156144           112604           252380           145684           447372            95956            82476            94372           132180            67796           120164           690616           984924           137636           151364            98664           249656           125720           142332           141652           454700            90584           135132            72564           134352            76024           130048            95140           979808 
  -4.8540169e+00          7606912           736188           129752           142064           156152           112604           252392           145684           448012            95956            82476            94376           132184            67796           120168           690624           984932           137636           151424            98664           249656           125720           142332           141652           454788            90588           135136            72568           134356            76024           130048            95144           979816 
  -4.7605698e+00          7607284           736188           129776           142108           156152           112632           252392           145688           448048            95968            82480            94384           132272            67796           120188           690632           984944           137640           151424            98664           249656           125720           142348           141656           454804            90608           135140            72572           134364            76024           130048            95144           979824 
  -4.6312874e+00          7609320           736188           129788           142576           156192           112724           252416           145728           448152            96012            82484            94544           132356            67860           120268           690656           984984           137752           151480            98672           249668           125784           142388           141700           454948            90696           135188            72588           134420            76032           130072            95148           979856 
  -4.5807199e+00          7613888           736192           129808           142652           156196           112920           252488           145812           448152            96056            82516            94608           132596            69924           120360           690680           985016           137752           151516            98804           249696           125992           142492           141808           454968            90748           135248            72616           134524            76316           130280            95268           979884 
  -4.4735411e+00          7618864           736252           130024           143056           156240           113072           252536           145852           448228            96108            82584            94780           132812            70228           120472           690944           985056           137864           151660            98956           249736           126108           142516           141888           455052            91256           135352            72856           134684            76956           130420            95420           979896 
  -4.3981383e+00          7627288           736388           130308           143556           156292           113228           252664           145940           448332            96468            82692            95432           133116            70328           120600           691084           985108           138000           151892            99120           249920           126368           142672           141952           455112            91592           135888            74924           134840            77528           130516            95476           979952 
  -4.2930707e+00          7638272           736556           130636           144112           156412           114672           252876           146128           448332            96892            83060            95844           133632            70764           120788           691296           985160           138000           151892            99364           249920           126540           142896           142076           455268            92044           136324            75292           135096            79784           130764            95772           980080 
  -4.1760834e+00          7644852           736720           130648           144440           156484           115152           252960           146272           448676            97120            83280            96164           133756            70764           121464           691352           985268           138164           152084            99524           250108           126672           143076           142148           455324            92380           136496            75376           135488            80120           131476            95776           980120 
  -4.0822973e+00          7655652           736764           130796           144548           156564           115280           252992           146284           448748            97276            83340            96444           133912            73184           121964           691556           985392           138384           152196           101664           250168           126856           144192           142252           455540            92380           136908            75608           136136            80264           131764            95912           980384 
  -3.9998946e+00          7658180           736812           130908           144700           156624           115444           253072           146344           448856            97292            83564            96452           134000            73204           122092           691612           985452           138472           152324           101720           250244           126992           144208           142252           455544            92452           136944            75716           136168            80380           131820            96076           980440 
  -3.8922917e+00          7659924           736844           130980           144768           156688           115516           253112           146404           449004            97404            83588            96556           134020            73228           122184           691644           985580           138496           152368           101728           250296           126992           144324           142260           455620            92500           136944            75760           136240            80416           131860            96124           980476 
  -3.7303335e+00          7660976           736844           130980           144768           156688           115596           253180           146484           449076            97488            83624            96568           134020            73240           122220           691656           985616           138496           152368           101780           250296           127020           144332           142280           455620            92508           136952            75896           136444            80440           131884            96132           980480 
  -3.6583520e+00          7661440           736844           130996           144784           156720           115660           253184           146496           449096            97520            83624            96600           134028            73264           122240           691672           985620           138516           152372           101796           250316           127020           144332           142288           455632            92524           136968            75896           136444            80464           131908            96136           980480 
  -3.5683752e+00          7662008           736844           131008           144784           156720           115668           253192           146504           449176            97520            83624            96600           134028            73272           122252           691676           985624           138544           152372           101912           250316           127024           144332           142328           455644            92624           136984            75896           136444            80556           131912            96140           980488 
  -3.4559043e+00          7662404           736844           131028           144784           156732           115668           253216           146520           449212            97520            83624            96600           134128            73272           122252           691676           985632           138552           152388           101920           250320           127032           144340           142328           455688            92632           136992            75900           136448            80588           131920            96144           980504 
  -3.3659275e+00          7662948           736848           131060           144784           156736           115672           253216           146520           449240            97556            83624            96692           134128            73280           122264           691676           985636           138588           152416           101928           250356           127036           144344           142332           455732            92636           137008            75900           136448            80668           131928            96156           980540 
  -3.2939460e+00          7663540           736852           131060           144784           156736           115672           253216           146524           449288            97560            83632            96692           134128            73284           122272           691680           985636           138588           152416           102036           250356           127052           144352           142332           455732            92640           137012            75900           136448            80768           131936            96416           980540 
  -3.0914983e+00          7663920           736852           131068           144820           156740           115680           253228           146556           449328            97576            83636            96700           134196            73292           122284           691684           985648           138600           152420           102040           250364           127052           144368           142336           455736            92648           137024            75904           136464            80768           131940            96424           980544 
  -2.8890505e+00          7664840           736864           131116           144872           156768           115692           253236           146564           449384            97576            83644            96728           134228            73328           122296           691704           985668           138628           152444           102084           250452           127064           144380           142368           455828            92648           137048            75940           136484            80800           131964            96472           980568 
  -2.7484618e+00          7665060           736864           131116           144872           156768           115700           253256           146564           449384            97580            83648            96736           134228            73336           122304           691720           985668           138628           152444           102140           250452           127080           144380           142368           455848            92648           137048            75952           136492            80800           131992            96476           980568 
  -2.6033672e+00          7665416           736864           131116           144888           156776           115700           253256           146564           449404            97580            83668            96736           134236            73340           122308           691720           985668           138632           152488           102148           250464           127108           144380           142380           455980            92648           137048            75960           136492            80804           131992            96484           980584 
  -2.4872915e+00          7665756           736864           131140           144896           156792           115708           253276           146572           449428            97608            83680            96756           134248            73348           122320           691736           985684           138636           152488           102152           250468           127108           144388           142388           455996            92648           137064            75960           136496            80804           132016            96492           980596 
  -2.3422444e+00          7666120           736868           131168           144916           156812           115708           253276           146580           449444            97612            83680            96796           134260            73356           122332           691736           985700           138636           152496           102152           250468           127108           144392           142400           456092            92648           137064            75960           136496            80812           132024            96492           980636 
  -2.1972453e+00          7666436           736868           131168           144916           156812           115740           253304           146612           449444            97620            83684            96804           134280            73380           122340           691736           985700           138636           152496           102152           250468           127108           144400           142408           456092            92648           137072            76028           136508            80828           132024            96524           980636 
  -2.0812460e+00          7666700           736868           131208           144916           156836           115740           253308           146612           449460            97620            83720            96804           134280            73380           122352           691748           985704           138640           152496           102156           250496           127116           144412           142408           456100            92672           137076            76028           136508            80828           132040            96524           980644 
  -1.9362693e+00          7667352           736868           131228           144920           156836           115760           253308           146620           449464            97620            83724            96804           134280            73408           122360           691844           985720           138644           152500           102160           250508           127116           144416           142416           456100            92672           137464            76028           136508            80828           132048            96524           980656 
  -1.7913413e+00          7667748           736876           131252           144920           156840           115760           253316           146620           449496            97640            83732            96816           134296            73444           122372           691852           985756           138644           152516           102164           250532           127116           144424           142416           456140            92672           137512            76028           136516            80828           132060            96528           980664 
  -1.6464266e+00          7668232           736904           131252           144920           156852           116008           253316           146640           449504            97640            83736            96816           134296            73452           122376           691876           985756           138644           152516           102176           250532           127124           144436           142416           456140            92672           137576            76036           136524            80828           132076            96528           980664 
  -1.5015351e+00          7668496           736904           131252           144920           156852           116048           253320           146644           449508            97640            83736            96816           134296            73452           122376           691880           985764           138656           152524           102176           250532           127124           144444           142420           456196            92672           137576            76064           136576            80844           132084            96532           980668 
  -1.3566653e+00          7668784           736936           131276           144928           156868           116080           253320           146652           449536            97640            83736            96816           134296            73456           122376           691888           985784           138692           152524           102176           250540           127124           144448           142420           456232            92672           137584            76064           136576            80848           132092            96536           980668 
  -1.2400822e+00          7668940           736936           131276           144928           156868           116112           253328           146660           449536            97640            83736            96816           134296            73456           122380           691888           985784           138692           152524           102176           250540           127124           144448           142440           456232            92672           137596            76068           136584            80864           132092            96580           980668 
  -1.1234526e+00          7669072           736964           131300           144928           156868           116112           253328           146660           449536            97652            83736            96828           134296            73456           122380           691888           985784           138692           152528           102184           250548           127128           144448           142440           456240            92672           137600            76068           136592            80872           132092            96584           980668 
  -1.0067637e+00          7669260           736964           131300           144936           156872           116116           253328           146664           449564            97652            83736            96836           134304            73468           122408           691888           985800           138692           152528           102184           250552           127128           144452           142440           456240            92672           137600            76068           136592            80880           132144            96584           980668 
  -8.9001897e-01          7669580           736964           131344           144944           156884           116136           253336           146664           449572            97652            83744            96840           134312            73468           122416           691888           985832           138692           152532           102188           250588           127128           144452           142440           456292            92672           137644            76068           136596            80880           132148            96584           980680 
  -7.4516304e-01          7669652           736964           131344           144944           156884           116136           253336           146664           449572            97652            83748            96840           134312            73484           122416           691896           985832           138692           152532           102188           250588           127128           144452           142440           456292            92672           137684            76068           136596            80884           132148            96584           980680 
  -6.0032421e-01          7669888           736972           131356           144952           156892           116144           253344           146664           449572            97660            83756            96848           134320            73492           122428           691904           985840           138692           152536           102188           250592           127176           144452           142448           456308            92672           137684            76068           136596            80888           132180            96584           980680 
  -4.5549734e-01          7670284           736972           131368           144956           156900           116148           253344           146668           449612            97660            83852            96868           134328            73492           122428           691904           985848           138692           152536           102196           250600           127176           144468           142448           456332            92672           137684            76068           136596            80892           132180            96704           980692 
  -3.1067383e-01          7670628           736980           131396           144980           156912           116156           253352           146668           449616            97668            83868            96888           134332            73504           122448           691936           985868           138692           152548           102204           250612           127176           144468           142448           456360            92700           137684            76068           136600            80892           132188            96704           980712 
  -1.6584831e-01          7670800           736980           131396           144980           156912           116156           253364           146676           449648            97708            83880            96888           134340            73504           122456           691936           985868           138692           152548           102208           250612           127176           144472           142456           456360            92700           137692            76072           136600            80900           132192            96716           980712 
  -2.1018502e-02          7670980           736980           131400           144980           156920           116160           253364           146676           449652            97708            83904            96888           134340            73504           122464           691936           985872           138692           152552           102212           250616           127180           144472           142456           456432            92700           137692            76072           136624            80900           132192            96716           980724 
   1.2381658e-01          7671132           736980           131408           145000           156924           116160           253364           146676           449676            97720            83904            96888           134340            73508           122472           691936           985892           138696           152556           102212           250616           127180           144472           142456           456468            92700           137696            76072           136624            80904           132192            96716           980724 
   2.6865781e-01          7671152           736980           131408           145000           156924           116160           253368           146676           449676            97720            83904            96888           134340            73508           122476           691940           985892           138696           152556           102212           250616           127180           144472           142464           456468            92700           137696            76072           136624            80904           132192            96716           980724 
   4.1350685e-01          7671552           736980           131416           145276           156940           116160           253368           146676           449696            97728            83908            96928           134340            73508           122480           691940           985912           138696           152556           102212           250616           127180           144472           142464           456468            92704           137696            76072           136624            80904           132192            96716           980724 
   5.5836559e-01          7671636           736980           131420           145276           156948           116160           253368           146676           449704            97732            83908            96928           134340            73512           122480           691952           985912           138700           152576           102224           250616           127180           144472           142464           456472            92704           137700            76072           136624            80904           132192            96716           980724 
   7.0323574e-01          7671796           736980           131420           145288           156952           116168           253372           146676           449736            97732            83916            96928           134340            73512           122480           691952           985928           138704           152588           102224           250616           127180           144472           142464           456508            92704           137708            76080           136624            80904           132192            96716           980732 
   8.4811870e-01          7671888           736980           131420           145288           156952           116168           253372           146676           449740            97732            83916            96932           134348            73516           122480           691952           985928           138704           152588           102224           250616           127228           144472           142464           456508            92704           137724            76088           136624            80904           132192            96716           980732 
   9.9301591e-01          7671980           736980           131436           145288           156952           116168           253372           146684           449756            97732            83916            96936           134352            73516           122480           691952           985928           138704           152588           102228           250616           127236           144476           142464           456524            92704           137732            76088           136624            80904           132192            96716           980736 
   1.1379288e+00          7672992           737016           131468           145336           156976           116196           253400           146712           449784            97768            83948            96976           134380            73560           122512           691980           985944           138728           152612           102268           250636           127256           144508           142488           456564            92740           137772            76128           136656            80940           132228            96756           980756 
   1.2828594e+00          7673048           737016           131468           145336           156976           116212           253400           146712           449784            97780            83948            96976           134380            73560           122512           691984           985944           138728           152612           102272           250636           127256           144508           142488           456564            92740           137772            76132           136656            80948           132228            96764           980756 
   1.4278093e+00          7673224           737036           131468           145344           156976           116244           253404           146720           449800            97812            83948            96976           134380            73576           122512           691992           985944           138740           152616           102272           250636           127260           144512           142488           456564            92740           137772            76132           136656            80956           132228            96764           980756 
   1.5727807e+00          7673356           737036           131468           145344           156980           116256           253408           146748           449800            97812            83948            96992           134380            73580           122512           692000           985948           138740           152616           102272           250636           127288           144512           142488           456564            92756           137772            76132           136656            80956           132236            96764           980756 
   1.7177690e+00          7673600           737036           131484           145344           156980           116264           253408           146748           449832            97812            83948            96992           134396            73580           122512           692016           985984           138740           152632           102276           250644           127300           144512           142488           456608            92756           137772            76140           136664            80960           132236            96764           980772 
   1.8627783e+00          7807600           737528           137124           147680           157216           116264           253712           146748           449908            97836            83952            97000           134396            73592           122512           692016           996540           138844           152712           102276           250904           127300           144516           142488           456836            92756           150936            99872           149376           124184           132236           112864           985476 
   2.0078103e+00          7816008           737568           138132           147700           157240           116268           253720           146748           449908            97836            83952            97000           134396            73592           122512           692016           997132           138844           152756           102276           250904           127300           144516           142488           456996            92760           152440           100964           149540           126612           132240           114176           985476 
   2.1528557e+00          7940724           737924           138132           148336           157508           116268           255036           147120           450268            97836            83952            97000           134396            73592           122512           692016          1015524           138844           152756           102276           250904           127300           144516           142488           516772           118904           152624           104508           150740           129032           141076           114740           985824 
   2.2979322e+00          7941284           737924           138324           148336           157508           116276           255036           147120           450280            97844            83960            97008           134404            73600           122520           692024          1015524           138844           152756           102284           250908           127304           144516           142488           516772           118904           152712           104508           150740           129204           141076           114756           985824 
   2.4430464e+00          7941872           737940           138324           148344           157508           116292           255044           147140           450280            97852            83968            97016           134404            73600           122528           692032          1015536           138844           152756           102284           250908           127304           144524           142488           516840           118904           152712           104608           150748           129216           141112           114984           985832 
   2.5881920e+00          7942152           737940           138336           148352           157520           116300           255052           147148           450288            97856            83968            97024           134412            73608           122536           692040          1015556           138844           152756           102284           250912           127308           144528           142488           516912           118904           152716           104620           150760           129216           141132           115004           985832 
   2.7333691e+00          7942568           737956           138348           148368           157540           116308           255068           147160           450288            97864            83976            97032           134420            73616           122556           692044          1015592           138844           152756           102284           250916           127324           144528           142488           517048           118912           152716           104628           150776           129224           141152           115004           985832 
   2.8785796e+00          7942756           737956           138368           148368           157540           116320           255068           147160           450288            97872            83984            97048           134420            73624           122564           692044          1015592           138844           152756           102284           250916           127324           144540           142488           517136           118912           152720           104628           150776           129228           141152           115004           985832 
   2.9000000e+00          7943000           737964           138376           148372           157552           116336           255068           147160           450296            97880            83992            97048           134428            73632           122572           692052          1015620           138844           152756           102284           250916           127324           144540           142492           517204           118912           152720           104636           150776           129240           141172           115004           985832 
   3.0113000e+00          7943292           737972           138388           148380           157568           116344           255084           147168           450296            97880            84004            97076           134484            73644           122580           692064          1015624           138844           152756           102288           250920           127324           144548           142492           517204           118912           152748           104644           150784           129244           141176           115012           985840 
   3.1225896e+00          7943864           737984           138408           148388           157588           116352           255108           147172           450296            97920            84012            97120           134492            73652           122588           692072          1015672           138844           152756           102292           250924           127324           144548           142492           517316           118916           152748           104724           150812           129260           141212           115016           985856 
   3.2338833e+00          7944008           737984           138420           148388           157588           116360           255108           147172           450296            97932            84020            97120           134500            73660           122596           692080          1015672           138852           152756           102292           250924           127324           144548           142492           517316           118916           152796           104724           150812           129260           141212           115032           985856 
   3.3191367e+00          7944408           737988           138436           148400           157588           116360           255124           147172           450300            97944            84028            97188           134508            73660           122604           692080          1015672           138852           152756           102296           250928           127344           144552           142492           517384           118916           152796           104724           150812           129264           141308           115048           985884 
   3.4195533e+00          7947788           737996           138452           148412           157592           116368           255124           147172           450300            97944            84028            97224           134508            73668           122604           692100          1015672           138852           152756           102296           250928           127352           144552           142492           517416           118916           152804           104756           150820           129288           144444           115068           985884 
   3.5218706e+00          7952412           738012           138476           148436           157624           116416           255132           147184           450300            97952            84052            97248           134520            73692           122644           692104          1015688           138860           152756           102296           250932           127368           144556           142492           517480           118916           152812           104764           150832           129312           148588           115084           985884 
   3.6057105e+00          7963444           738044           138500           148456           157648           116484           255172           147212           450308            97964            84064            97288           134540            73704           122660           692124          1015780           138864           152756           102296           250932           127376           144560           142492           517632           118920           152812           104832           150852           129328           158856           115084           985904 
   3.7020958e+00          7969392           738064           138560           148456           157652           116484           255172           147212           450316            98012            84064            97304           134564            73704           122672           692148          1015792           138900           152756           102296           250932           127380           144564           142492           517724           118920           152856           104836           150852           129328           164388           115088           985904 
   3.8068414e+00          7982868           738108           138596           148520           157676           116596           255232           147248           450332            98044            84104            97368           134588            73728           122672           692180          1015864           138900           152756           102304           250936           127380           144572           142496           517804           118920           152856           104884           150852           129340           177008           115096           985908 
   3.9171763e+00          7999712           738132           138640           148580           157740           116616           255288           147288           450348            98068            84128            97396           134604            73760           122704           692228          1015900           138904           152764           102308           250944           127400           144572           142496           517896           118932           153004           104892           150872           129344           192904           115152           985908 
   4.0155408e+00          8016456           738160           138664           148596           157768           116636           255320           147304           450364            98096            84136            97436           134620            73812           122720           692252          1015948           138904           152764           102308           250948           127400           144572           142496           518008           118932           153008           104896           150888           129348           208980           115260           985912 
   4.1042082e+00          8038992           738168           138680           148620           157768           116668           255636           147336           450388            98128            84136            97468           134652            73828           122720           692256          1015972           138904           152764           102316           250948           127400           144572           142496           518140           118948           153028           104940           150928           129356           230608           115308           985912 
   4.2112598e+00          8055676           738212           138736           148676           157792           116708           255676           147392           450420            98168            84188            97484           134660            73860           122744           692300          1015988           138916           152764           102320           250948           127400           144576           142496           518316           118948           153032           105796           150976           129380           244980           115900           985924 
   4.3085568e+00          8076620           738296           138900           148736           157824           116864           255716           147472           450500            98232            84200            97512           134688            73896           122772           692360          1016008           138952           152776           102344           250992           127400           144584           142508           518448           118952           153056           106232           151012           130436           262940           116084           985928 
   4.4088505e+00          8086688           738352           139220           148980           157880           116980           255772           147512           450560            98364            84280            97572           134776            74016           122852           692444          1016052           139048           152848           102404           251052           127400           144612           142560           518624           119048           153180           106560           151100           130856           269692           116136           985956 
   4.5018395e+00          8105036           738556           139380           149232           158004           117216           255880           147628           450648            98508            84524            97760           134888            74184           123104           692612          1016292           139184           153200           102544           251124           127868           144892           142812           518776           119404           153424           106792           151200           130992           282152           116260           985996 
   4.6018099e+00          8131116           739064           140084           149592           158308           118120           256708           148872           451172            99240            85340            98768           135532            75168           123764           693572          1016944           140532           153600           103200           251440           129780           145568           144176           519324           120972           154112           107812           151940           132028           282864           117356           986164 
   4.7017275e+00          8272384           739664           140824           150612           228168           118940           259704           149796           454244           100048            88980            99656           136384            75772           124324           694488          1018004           141296           156460           122516           254440           137496           147468           150172           524048           122076           154872           108780           152652           132764           283264           117856           986616 
   4.8014131e+00          8298096           740116           141308           150944           229452           119424           260312           150372           454720           100796            91444           100172           137268            76120           124608           694820          1018408           141708           156864           126264           254968           137976           150576           151768           524624           122880           155452           109336           153028           133260           283716           118268           987124 
   4.9012961e+00          8323816           746956           141856           151404           229736           119828           260844           150808           455056           101256            91828           100676           137628            78424           124960           695280          1018888           144152           157376           127304           255512           138368           150964           152552           525020           123380           156028           109824           153516           133936           284172           118736           987548 
   5.0012265e+00          8369824           749260           152148           161840           230160           120356           261224           151268           455716           105148            92328           104768           138288            78992           125340           695740          1019400           144464           158224           128228           255852           138708           151256           155164           525376           123816           156436           110288           153860           134232           284592           119304           988048 
   5.1010651e+00          8411656           749632           152800           162508           240696           128504           261676           151740           456272           107772            92860           107436           138772            79376           125860           696228          1020004           144992           159268           129036           256088           139236           151812           155656           525752           127116           156844           111104           154292           134748           285016           119928           988632 
   5.2009631e+00          8464744           752560           153928           163728           241580           130920           271864           159712           456924           108252            95480           107904           139596            80004           126672           696852          1020748           147460           162496           132112           256432           139772           154488           156288           526252           127668           157416           112104           154812           135400           285644           120432           989244 
   5.3007893e+00          8515280           753484           154756           164516           242348           131508           272480           165092           465376           108848            96164           108400           140544            80876           128016           697932          1021536           148092           163492           133200           258788           140292           155348           156860           526780           128572           158004           119820           155344           136088           286180           126040           990504 
   5.4005382e+00          8607392           754188           155540           165408           242976           135996           273180           167848           468036           109600            97068           109976           141576            81736           129104           698500          1022356           148660           198864           134564           260684           140884           172180           157424           527392           130028           158948           120380           156060           141524           286772           128760           991180 
   5.5003765e+00          8672588           754848           160648           166044           243404           138064           273656           170436           468684           117836            98080           111580           142528            82396           129736           699156          1023084           150148           213668           136132           262040           141572           180788           158696           528004           131336           159700           122508           156556           142424           287468           129640           991728 
   5.6002085e+00          8742500           755756           162128           166968           244360           139580           278420           171200           469456           121388            99808           120560           143140            84032           135988           699960          1024040           151612           217808           138380           263840           148064           186644           160292           528996           132968           160276           123984           157252           143776           288200           131140           992484 
   5.7001301e+00          8962424           756192           164988           169400           246108           141112           279716           172536           488464           122908           191608           149136           162908            85488           138644           700544          1024896           152960           219084           139812           272096           150920           199252           161880           530092           134352           160696           125396           159788           145096           288640           132504           995208 
   5.8098907e+00          9001652           756204           165908           169796           246128           142064           280476           173304           490092           123788           196492           150260           171672            86416           139812           700564          1024916           154000           219636           140956           279628           151856           200088           161900           530112           135260           160712           126420           159804           146060           288652           133428           995248 
   5.9096771e+00          9047660           758264           167052           172776           246652           143308           281372           174376           490748           125100           197480           151596           176592            94868           140720           700764          1024932           155156           222892           142452           281240           153152           200872           162852           530236           136316           160720           127620           161732           147272           288760           134500           995288 
   6.0061604e+00          9095828           758284           168024           173688           247628           144300           282180           175192           491840           126180           200928           152968           177460            97972           148988           700784          1024952           156084           232740           143436           282312           154220           204072           163832           530328           137280           160940           128636           162708           148324           288780           135476           995292 
   6.1076948e+00          9132340           758288           168968           174468           248576           145264           282964           175984           492912           127168           201780           154084           178572            98928           151732           700800          1024960           157092           234248           144404           283252           155192           213088           164784           530564           138220           161316           129604           163660           149300           290408           136428           995332 
   6.2008562e+00          9174464           758836           170064           175436           249656           146384           283872           176848           494124           128280           202896           155312           179672           100044           152712           700836          1024972           165412           235956           145508           288564           156308           214840           165840           530720           139292           161888           130720           164752           150500           291328           137508           995384 
   6.3054876e+00          9224444           759480           170984           178976           250580           147316           284644           177652           495168           129212           203688           156444           180608           100980           153484           700860          1032572           168332           236960           146444           292072           157244           216064           166812           530800           140208           171976           131728           165632           151528           292104           138432           995460 
   6.4010208e+00          9276152           760296           172168           180208           251796           148512           285632           181624           496424           130388           204812           157856           181896           102176           157408           700892          1032588           169572           243292           147708           299268           158432           219464           168004           530928           141372           172716           132924           166860           152716           293100           139604           995516 
   6.5069482e+00          9338040           761464           173900           181880           253528           150272           287084           183384           498192           132156           209748           159824           183632           103936           159164           700936          1032696           171340           248312           149796           301764           160184           224180           169748           530992           143088           177600           134712           168604           154464           294564           141340           995556 
   6.6007567e+00          9381132           761984           174624           182664           254248           151008           287692           184116           498944           132900           210572           161104           184356           104668           159900           708624          1034564           172056           252296           150680           306124           160920           230668           170480           531028           143804           178260           135472           169332           155196           295176           142068           995604 
   6.7066443e+00          9587100           772812           175448           182868           256680           151212           287860           218192           499084           133096           210856           165728           232388           104872           160104           708628          1035204           172288           278976           152320           308140           161120           236564           170684           531304           144000           178424           135704           233432           155400           295344           142304           996064 
   6.8045023e+00          9597184           772844           175512           182872           256732           151212           287860           220276           499084           133096           210892           165732           239832           104872           160104           708628          1035268           172288           279024           152336           308140           161120           236568           170684           531304           144000           178424           135708           233472           155400           295344           142304           996252 
   6.9024472e+00          9622244           778956           182376           182872           256752           151212           287860           222420           499084           133100           210964           165732           239896           104872           160104           710596          1035284           172288           286524           152336           308140           161120           236596           170684           531308           144000           178424           135708           233480           155400           295344           142304           996508 
   7.0055998e+00          9637672           783056           182660           182908           256788           151244           287888           223380           499084           133136           211000           165768           239960           104908           160140           710596          1035320           172324           288372           152372           315448           161156           236636           170720           531320           144036           178452           135748           233496           155436           295372           142340           996608 
   7.1029610e+00          9650960           783092           183112           183336           257268           151732           288300           225196           499136           133620           211484           166256           240372           105392           160632           710660          1035372           172828           288748           152804           315800           161592           237068           171200           531328           144460           178856           136240           233824           155916           295788           142820           996728 
   7.2054962e+00          9680484           784112           188260           183780           257724           152176           288668           228388           499136           134068           211932           166704           240748           105840           161080           710660          1035380           173324           289184           161316           318056           162036           237444           171644           531352           144904           179224           136684           234112           156360           296156           143272           996760 
   7.3013640e+00          9712836           785344           189092           184188           258136           152592           289004           235224           499136           134484           212400           167120           241132           106252           161496           710676          1035412           173788           289596           163748           318384           169944           237816           172052           531424           145304           179564           137104           238700           156768           296500           143672           996784 
   7.4015411e+00          9734000           786312           189376           184420           258372           152824           289196           241028           499136           134716           212636           167356           241352           106488           161728           710676          1035416           174048           298468           163980           318576           170176           238008           172284           531476           145536           179756           137336           238916           157000           296692           143904           996812 
   7.5001420e+00          9753744           787144           189760           184772           258724           153180           289488           241428           499136           135068           212996           167708           241756           106844           162080           710684          1035416           174436           298924           164336           318864           172512           245980           172644           531580           145880           180052           137692           239248           157352           296988           144252           996820 
   7.6004177e+00          9944416           788064           204600           184940           263428           153348           289628           241644           510324           135236           213172           167876           273716           107012           185516           710684          1035420           181900           299320           164772           326188           172680           248284           180736           548224           146052           180192           137860           282840           162720           297128           144540          1006372 
   7.7009011e+00          9970632           788224           204600           185120           263700           153528           293548           241644           510636           135416           213352           168056           274356           107192           185912           710684          1035420           182848           299320           165100           326860           172860           248432           182896           548852           146228           180340           138044           291480           167532           297276           144792          1006384 
   7.8014176e+00          9985540           788352           204600           185328           263920           153736           293756           241644           510908           135628           213600           168264           274732           107400           186464           710684          1035420           183036           299320           165328           327204           173068           248604           183104           549400           154064           180512           138252           292732           167624           297448           145016          1006392 
   7.9040367e+00         10016980           788676           204608           185924           264528           154500           294352           241656           511548           136232           214208           168864           275448           108000           187648           710692          1035424           184292           299328           165952           332360           173668           249100           183700           557368           156688           181004           138852           294044           168368           297944           145612          1006392 
   8.0095269e+00         10044256           792628           204616           186364           264956           155084           294792           241676           512072           136636           214664           169308           275944           108440           198944           710704          1035432           184992           299340           166408           332888           174108           249464           184136           557864           157124           181368           139248           295548           168748           298312           146052          1006396 
   8.1000000e+00         10365760           792672           204784           186572           290192           236212           294996           241676           512084           235096           214880           169520           276308           163060           207612           710704          1035944           185396           300748           166624           332928           174312           256192           198284           558380           157328           185560           139508           317588           168852           298484           146260          1007004 
   8.2077829e+00         10373200           792672           204784           186668           290332           239012           295092           241676           512084           237264           215000           169616           276332           163368           207724           710704          1035944           185484           300764           166720           332932           174408           256572           198416           558380           157424           185656           139604           317720           168884           298564           146356          1007044 
   8.3039024e+00         10383548           792672           204792           186880           290884           241088           295424           241692           512092           238928           215340           169820           276408           163796           208012           710716          1035952           186036           300772           167052           332940           174500           257028           199020           558388           157748           185944           139940           317956           169184           298844           146608          1007092 
   8.4105382e+00         10394376           792672           204888           187160           291016           243380           295588           241836           512140           241720           215564           170164           276476           164520           208124           710716          1035952           186276           300868           167264           332988           174952           257236           199896           558392           157864           186156           140060           318160           169380           299044           146800          1007124 
   8.5032950e+00         10403780           794924           204888           187272           291208           244904           295700           241836           512140           242940           215680           170276           276500           164804           208232           710812          1035952           186472           300868           167376           333012           174952           257404           201852           558396           157980           186268           140216           318220           169492           299136           146912          1007156 
   8.6109632e+00         10417396           794928           204888           187272           291224           246276           295700           241836           512140           243820           215680           170276           276504           164832           208232           710812          1035952           186472           300868           167376           333076           175068           257496           212748           558396           157980           186268           140216           318320           169496           299136           146912          1007196 
   8.7060587e+00         10439488           794928           204888           187272           291236           247636           295700           241836           512140           244456           215680           170276           276508           164864           208232           710812          1035952           186472           300868           167388           333076           175068           275140           212748           560284           157980           186268           140216           318796           169508           299136           146912          1007212 
   8.8033479e+00         10449232           794928           204888           187272           291236           248484           295700           241836           512152           245520           215684           170276           276508           164904           208236           710812          1035952           186472           300868           167392           333076           175068           275184           212940           560288           157980           193788           140216           318796           169512           299136           146912          1007216 
   8.9104089e+00         10565368           795104           205844           187272           299004           249120           295700           241836           556076           245896           215684           170276           323116           165544           208236           710812          1035952           190580           300868           167400           343052           175068           275212           213548           560328           157980           193892           140216           318960           169524           299136           146912          1007220 
   9.0008124e+00         10567476           795108           205872           187272           299008           249124           295700           241836           556876           245992           215684           170276           323968           165624           208236           710812          1035952           190580           300868           167408           343196           175068           275212           213548           560328           157980           193944           140216           318984           169536           299136           146912          1007220 
   9.1060742e+00         10588024           795112           205896           187272           299416           249180           295700           241836           557784           245992           215684           170276           324204           165676           208236           710812          1035952           190580           300868           167412           343352           175068           275212           213548           560336           157980           193944           140216           319044           169540           299136           146912          1025848 
   9.2072826e+00         10591004           795112           205900           187272           299728           249240           295700           241836           558640           245996           215688           170276           324636           165716           208236           710812          1035952           190580           300868           167416           343496           175068           275212           213548           560336           157980           193944           140216           319044           169548           299136           146912          1026960 
   9.3007189e+00         10592628           795112           205912           187272           299740           249244           295700           241836           559252           246064           215688           170276           325168           165956           208236           710812          1035952           190580           300868           167424           343564           175068           275212           213548           560336           157980           193944           140216           319112           169548           299136           146912          1026960 
   9.4104243e+00         10595144           795116           205916           187272           299768           249256           295700           241836           559944           246084           215692           170276           325852           166492           208236           710812          1035952           190580           300868           167432           344080           175068           275212           213548           560336           157980           193944           140216           319112           169556           299136           146912          1026960 
   9.5093637e+00         10596664           795116           205920           187272           299792           249280           295700           241836           560656           246116           215692           170276           325984           166772           208236           710812          1035952           190580           300868           167436           344360           175068           275212           213548           560336           157980           193944           140228           319124           169560           299136           146912          1026960 
   9.6192153e+00         10598580           795128           205920           187272           299796           249496           295700           241840           561552           246160           215692           170276           326480           166848           208236           710812          1035952           190580           300868           167436           344512           175068           275212           213548           560336           157980           193944           140232           319136           169560           299136           146912          1026960 
   9.7158274e+00         10600708           795136           205920           187272           299832           249528           295700           241840           562372           246160           215692           170276           327588           166908           208236           710812          1035952           190580           300868           167436           344536           175068           275212           213548           560348           157980           193944           140244           319144           169568           299136           146912          1026960 
   9.8160647e+00         10602844           795152           205920           187272           299836           249548           295700           241840           563324           246312           215692           170276           328344           166944           208236           710812          1035952           190580           300868           167436           344728           175068           275212           213548           560348           157980           193944           140244           319148           169572           299136           146912          1026960 
   9.9158736e+00         10609220           795176           205920           187272           299860           249584           295700           241840           564008           246348           215692           170276           328984           166996           208236           710812          1035952           190580           300868           167436           349592           175068           275212           213548           560348           157980           193944           140244           319156           169580           299136           146912          1026960 
   1.0018232e+01         10620512           795176           211000           187272           299872           249612           295700           241840           564536           246396           215692           170276           329460           167032           208236           710812          1035952           190580           300868           167436           349620           175068           275212           213548           565404           157980           193944           140244           319156           169580           299136           146912          1026960 
   1.0117566e+01         10622756           795204           211080           187272           299892           249620           295700           241840           565368           246420           215692           170276           330540           167056           208236           710812          1035952           190580           300868           167436           349720           175068           275212           213548           565404           157980           193944           140244           319180           169592           299136           146912          1026972 
   1.0217017e+01         10624920           795216           211080           187272           299908           249624           295700           241844           566476           246452           215692           170276           331364           167100           208236           710812          1035952           190580           300868           167436           349776           175068           275212           213548           565404           157980           193944           140244           319244           169592           299136           146912          1026972 
   1.0317907e+01         10628732           795232           211152           187272           299916           249632           295700           241844           567176           246456           215692           170276           332204           167144           208236           710812          1035952           190580           300868           167436           349860           175068           275212           213548           565408           157980           195860           140244           319344           169608           299136           146912          1026972 
   1.0425003e+01         10637684           795248           211272           187272           299936           249636           295700           241844           568036           246464           215692           170276           332976           167176           208236           710812          1035952           190580           300868           167436           349956           175068           275212           213548           565440           157980           195860           140244           326324           169620           299136           146912          1026972 
   1.0509428e+01         10644704           795256           211292           187272           299948           249644           295700           241844           568652           246472           215692           170276           333712           167220           208236           710812          1035952           190580           300868           167436           349980           175068           275212           213548           565460           157980           195860           145484           326608           169620           299136           146912          1026972 
   1.0626793e+01         10648644           795280           211296           187272           299952           249652           295700           241844           569180           246484           215692           170276           334512           167264           208236           710812          1035956           190580           300868           167436           349984           175068           275212           213548           565536           157980           195860           147604           326916           169624           299136           146912          1026972 
   1.0717830e+01         10650168           795280           211296           187272           299952           249664           295700           241844           569688           246496           215692           170276           335192           167320           208236           710812          1035956           190580           300868           167436           349984           175068           275212           213548           565536           157980           195860           147672           327104           169624           299136           146912          1026972 
   1.0810450e+01         10679848           795292           211296           187272           299964           249672           295700           241844           570296           246500           215700           170276           359968           167368           208236           710812          1035956           190580           300868           167436           354096           175068           275212           213548           565540           157980           195860           147672           327192           169624           299136           146912          1026972 
   1.0905991e+01         10686380           795304           211296           187272           299964           249676           295700           241844           570584           246512           215708           170276           360120           167396           208236           710812          1035956           190596           300868           167436           354172           175068           275212           213548           565540           157980           195860           147672           327220           169624           299136           146912          1032880 
   1.1004950e+01         10718056           795308           211296           187272           299964           249684           295700           241844           589816           246524           215724           170276           360132           167448           208236           710812          1035956           190596           300868           167436           366472           175068           275212           213548           565540           157980           195860           147672           327220           169624           299136           146912          1032920 
   1.1106553e+01         10960156           807532           225868           190572           296900           238968           293300           230552           625116           236324           286296           178016           347756           173416           195252           712352          1065512           192976           298260           173460           373080           180128           266232           209536           629736           160748           238048           165168           315816           173904           286752           153836          1038744 
   1.1211295e+01         11008076           807548           241884           190572           296944           239044           293300           230552           625324           236348           300560           178016           347784           173576           195252           712476          1065512           195152           298260           173460           379236           180228           266240           209636           629752           160748           246044           165428           315816           173904           286752           153948          1038780 
   1.1313081e+01         11020172           807560           242096           190956           297316           239056           293316           230556           630792           236360           301280           178424           347812           173884           195252           712736          1065796           195436           298272           173460           379236           180612           266240           209636           631104           161136           246792           165624           315824           173904           286752           154160          1038792 
   1.1423953e+01         11025052           807572           242096           190980           297344           239104           293316           230560           630976           236372           303964           178448           347832           174076           195252           712912          1065996           195592           298272           173460           379236           180636           266240           209856           631104           161156           247440           165732           315824           173904           286752           154244          1038804 
   1.1536275e+01         11031984           807572           242096           191384           297384           239164           293316           230560           631088           236384           304656           178860           347840           174532           195252           713144          1066104           196028           298272           173460           380172           180964           266240           210232           631120           161744           247904           166052           315832           173908           286752           154632          1039336 
   1.1611053e+01         11035108           807572           242096           191756           297424           239168           293568           230560           631316           236392           304908           178984           347996           174736           195252           713268          1066104           196220           298272           173460           380172           180964           266240           210460           631148           161884           248076           166444           315836           173908           286752           154828          1039344 
   1.1724787e+01         11036756           807572           242096           191772           297436           239180           293620           230560           631388           236400           305240           178984           348012           174960           195252           713268          1066236           196412           298272           173460           380172           180964           266240           210460           631148           161932           248260           166444           315840           173908           286752           155172          1039344 
   1.1801316e+01         11039580           807572           242096           191780           297440           239180           293692           230560           631488           236516           305808           178984           348012           175280           195252           713268          1066312           196616           298280           173460           380172           180964           266240           210460           631164           162120           249092           166660           315840           173908           286752           155260          1039352 
   1.1918877e+01         11043104           807572           242096           191780           297444           239180           294020           230560           631624           236608           306484           178988           348044           175496           195252           713268          1066888           196728           298280           173460           380172           180964           266240           210460           631172           162192           249920           167036           315840           173912           286752           155320          1039352 
   1.2041633e+01         11053624           807572           242096           191780           297452           239180           294072           230560           631788           236608           306504           179000           348068           175520           195252           713268          1067004           206824           298280           173460           380172           180964           266240           210460           631172           162192           249920           167040           315840           173912           286752           155320          1039352 
   1.2126432e+01         11055188           807572           242096           191784           297508           239180           294148           230560           631956           236668           306784           179000           348200           175560           195252           713268          1067380           206824           298280           173460           380176           180964           266240           210460           631200           162192           250244           167056           315840           173912           286752           155320          1039352 
   1.2212936e+01         11055988           807572           242096           191784           297524           239184           294356           230560           632088           236712           306944           179004           348204           175572           195252           713268          1067380           206844           298280           173464           380176           180964           266240           210460           631200           162192           250428           167056           315840           173912           286752           155320          1039360 
   1.2341526e+01         11057244           807572           242096           191784           297528           239184           294456           230560           632148           236880           307348           179004           348212           175572           195252           713268          1067664           206844           298280           173464           380180           180964           266240           210460           631228           162192           250572           167104           315840           173916           286752           155320          1039360 
   1.2431197e+01         11057628           807572           242144           191784           297528           239184           294532           230560           632212           236936           307368           179016           348212           175572           195252           713268          1067676           206844           298280           173464           380180           180964           266240           210460           631228           162192           250604           167140           315840           173916           286752           155320          1039388 
   1.2523173e+01         11058408           807572           242244           191784           297532           239208           294764           230560           632348           236940           307440           179020           348212           175580           195252           713268          1067804           206852           298280           173464           380180           180964           266240           210460           631244           162192           250604           167184           315840           173916           286752           155320          1039388 
   1.2616724e+01         11059856           807572           242428           191784           297536           239212           294860           230560           632516           236944           307776           179040           348352           175584           195252           713268          1067900           206852           298280           173464           380180           180964           266240           210460           631260           162192           250840           167324           315840           173916           286752           155320          1039388 
   1.2711986e+01         11060288           807572           242428           191784           297536           239216           294860           230560           632540           236952           307840           179040           348352           175584           195252           713268          1067956           206852           298280           173468           380180           180964           266240           210460           631272           162192           251092           167324           315840           173916           286752           155320          1039396 
   1.2807198e+01         11062664           807572           242428           191788           297536           239216           294860           230560           634616           236956           307944           179040           348360           175588           195252           713268          1068004           206852           298288           173468           380180           180964           266240           210460           631288           162192           251148           167372           315840           173916           286752           155320          1039396 
   1.2902307e+01         11065428           807572           242428           191796           297536           239932           294860           230560           634752           238724           308000           179044           348364           175596           195252           713268          1068004           206852           298288           173468           380180           180964           266240           210460           631288           162192           251180           167404           315840           173916           286752           155320          1039396 
   1.3044882e+01         11073888           807572           242428           191796           297536           240832           294860           230560           634756           238804           308024           179076           348364           175600           195252           713268          1068040           206856           298288           173468           380180           180964           266240           210460           631288           162192           251240           167476           323084           173916           286752           155320          1039396 
   1.3139950e+01         11075200           807572           242428           191796           297536           240836           294860           230560           634936           238812           308280           179088           348532           175604           195252           713268          1068108           206856           298288           173468           380180           180964           266240           210460           631324           162192           251532           167676           323164           173916           286752           155320          1039400 
   1.3234991e+01         11075236           807572           242428           191796           297536           240844           294860           230560           634936           238812           308292           179088           348532           175616           195252           713268          1068108           206856           298288           173472           380180           180964           266240           210460           631324           162192           251532           167676           323164           173916           286752           155320          1039400 
   1.3330050e+01         11076012           807572           242428           191796           297536           240860           294860           230560           634968           238820           308436           179104           348536           175620           195252           713268          1068180           207148           298288           173476           380180           180964           266240           210460           631324           162192           251660           167728           323164           173916           286752           155320          1039404 
   1.3425209e+01         11076256           807572           242432           191796           297536           240872           294860           230560           635028           238820           308500           179104           348540           175624           195252           713268          1068196           207148           298288           173476           380180           180964           266240           210460           631356           162192           251660           167772           323164           173916           286752           155320          1039408 
   1.3520623e+01         11076524           807572           242432           191808           297540           240884           294860           230560           635120           238820           308504           179112           348544           175636           195252           713268          1068196           207152           298288           173476           380180           180964           266240           210460           631364           162192           251716           167820           323164           173916           286752           155320          1039412 
   1.3616237e+01         11077380           807572           242432           191808           297540           240888           294860           230560           635168           238820           308692           179144           348620           175644           195256           713268          1068204           207152           298288           173476           380180           180964           266240           210460           631372           162192           251972           168020           323164           173916           286752           155320          1039436 
   1.3712250e+01         11080892           807572           242432           191808           297540           240912           294860           230560           635168           238824           308720           179144           348620           175648           195256           713268          1068284           207152           298288           173480           380184           180964           266240           210460           631372           162192           251972           168020           323164           173916           286752           155320          1042800 
   1.3808642e+01         11081208           807572           242432           191808           297540           240924           294860           230560           635264           238824           308720           179160           348620           175656           195256           713268          1068292           207152           298288           173480           380184           180964           266240           210460           631376           162192           252072           168092           323164           173916           286752           155320          1042800 
   1.3905378e+01         11081632           807572           242432           191808           297568           240944           294860           230560           635284           238824           308756           179168           348624           175680           195256           713268          1068292           207152           298288           173484           380188           180964           266240           210460           631376           162192           252076           168356           323164           173916           286752           155320          1042808 
   1.4002630e+01         11084444           807572           242432           191832           297568           240952           294860           230560           635312           238824           308764           179264           348628           175704           195256           713268          1068308           207152           298288           173488           380188           180964           266240           210460           631376           162192           252076           170956           323164           173916           286752           155320          1042808 
   1.4148051e+01         11088060           807572           242432           191840           297568           240968           294860           230560           635416           238832           308956           181636           349196           175712           195256           713268          1068340           207152           298296           173488           380188           180964           266240           210460           631400           162192           252192           171112           323164           173916           286752           155320          1042812 
   1.4244681e+01         11088380           807572           242432           191840           297568           240980           294860           230560           635420           238832           308956           181636           349196           175924           195256           713268          1068356           207152           298296           173496           380188           180964           266240           210460           631408           162192           252252           171112           323164           173916           286752           155320          1042812 
   1.4342971e+01         11088572           807572           242432           191840           297568           241000           294860           230560           635424           238836           308976           181636           349200           175984           195256           713268          1068356           207152           298296           173500           380188           180964           266240           210460           631412           162192           252252           171184           323164           173916           286752           155320          1042812 
   1.4440823e+01         11088844           807572           242432           191868           297572           241004           294860           230560           635448           238864           309036           181652           349204           175992           195256           713268          1068356           207160           298296           173500           380188           180964           266240           210460           631444           162192           252284           171200           323164           173916           286752           155320          1042820 
   1.4538862e+01         11089276           807572           242432           191888           297576           241008           294860           230560           635456           238864           309096           181652           349212           175992           195260           713268          1068356           207160           298296           173500           380188           180964           266248           210460           631448           162192           252584           171212           323164           173916           286752           155320          1042820 
   1.4637074e+01         11093008           807572           242432           191888           297592           241012           294860           230560           635468           238872           309264           181652           349212           175992           195260           713268          1068380           209840           298296           173500           380188           180972           266248           210460           631460           162192           252824           171212           323716           173916           286752           155320          1042828 
   1.4737067e+01         11093112           807572           242432           191888           297592           241012           294860           230560           635468           238872           309316           181652           349212           175992           195260           713268          1068380           209884           298296           173500           380188           180972           266248           210460           631468           162192           252824           171212           323716           173916           286752           155320          1042828 
   1.4835287e+01         11093380           807572           242432           191924           297592           241012           294860           230560           635476           238872           309328           181656           349212           175996           195260           713268          1068440           209952           298304           173500           380188           180972           266248           210460           631468           162192           252864           171240           323716           173916           286752           155320          1042828 
   1.4933967e+01         11093696           807572           242432           191924           297596           241016           294860           230560           635492           238872           309356           181656           349228           176016           195260           713296          1068520           209984           298304           173504           380188           180980           266256           210460           631476           162192           252904           171244           323724           173916           286752           155320          1042836 
   1.5031867e+01         11093940           807572           242432           191924           297596           241032           294860           230560           635540           238872           309448           181660           349228           176020           195260           713296          1068536           210028           298304           173504           380188           180980           266256           210460           631480           162192           252912           171252           323724           173916           286752           155320          1042836 
   1.5131551e+01         11094712           807572           242432           191928           297604           241032           294860           230560           635612           238872           309652           181660           349232           176020           195260           713296          1068584           210048           298304           173508           380188           180980           266256           210460           631480           162192           253316           171256           323724           173916           286752           155320          1042836 
   1.5229044e+01         11094904           807572           242432           191928           297604           241032           294860           230560           635620           238872           309708           181660           349236           176020           195260           713296          1068608           210128           298304           173508           380188           180980           266256           210460           631484           162192           253316           171272           323724           173916           286752           155320          1042836 
   1.5327928e+01         11095176           807572           242432           191928           297604           241032           294860           230560           635656           238872           309796           181668           349236           176020           195260           713296          1068612           210164           298304           173508           380188           180980           266256           210460           631484           162192           253404           171284           323724           173916           286752           155320          1042836 
   1.5427266e+01         11095616           807572           242432           191928           297604           241032           294860           230560           635664           238872           309984           181668           349236           176020           195260           713296          1068612           210228           298304           173508           380188           180980           266256           210460           631504           162192           253552           171296           323724           173916           286752           155320          1042836 
   1.5521163e+01         11097440           807572           242444           191928           297672           241100           294896           230560           635708           238892           310124           181668           349328           176188           195268           713296          1068760           210708           298304           173516           380196           180980           266256           210460           631520           162196           253988           171304           323724           173944           286752           155336          1042852 
   1.5638921e+01         11373212           807708           242520           192308           394376           241292           330968           231112           636172           239088           310224           182032           391780           183788           207504           713508          1071328           213632           298316           173524           405644           181792           266620           210468           640164           162224           254052           171600           348144           173952           286752           155408          1055212 
   1.5739159e+01         11375260           807716           242520           192308           394636           241496           331228           231124           636200           239216           310304           182044           391904           183912           207728           713532          1071328           213716           298368           173524           405888           181792           266620           210488           640164           162224           254052           171660           348144           173972           286768           155444          1055240 
   1.5837330e+01         11377260           807716           242576           192320           395124           241564           331564           231212           636248           239224           310368           182124           391972           183920           207756           713532          1071456           213792           298368           173524           405940           181800           266632           210512           640216           162272           254128           171720           348200           173972           286780           155452          1055276 
   1.5935697e+01         11378908           807720           242612           192320           395444           241796           331632           231272           636248           239316           310456           182140           391996           183968           207760           713596          1071520           213836           298380           173528           406144           181808           266632           210528           640244           162280           254192           171772           348232           173988           286792           155480          1055276 
   1.6035879e+01         11382252           807780           242640           192360           395760           242780           332092           231368           636360           239412           310580           182260           392080           184100           207860           713648          1071624           213840           298404           173528           406148           181820           266636           210552           640260           162412           254276           171832           348252           173988           286812           155500          1055288 
   1.6131177e+01         11385144           807856           242792           192416           396156           242980           332560           231488           636428           239500           310580           182504           392184           184176           207928           713700          1071732           213924           298420           173528           406332           181844           266636           210552           640276           162412           254348           171940           348292           173988           286812           155536          1055324 
   1.6224635e+01         11386612           807964           242792           192556           396156           242980           332624           231524           636488           239520           310640           182504           392336           184268           208052           713788          1071792           213924           298420           173532           406380           181844           266636           210552           640276           162424           254508           172052           348292           173988           286812           155636          1055352 
   1.6318035e+01         11388540           808004           242856           192584           396336           243148           332780           231640           636612           239640           310828           182592           392364           184392           208224           713912          1071844           213928           298424           173532           406396           181848           266648           210564           640292           162428           254508           172052           348328           173988           286816           155640          1055392 
   1.6411401e+01         11390748           808144           242896           192664           396636           243268           333376           231732           636632           239652           310912           182688           392392           184496           208336           714088          1071876           213928           298428           173532           406472           181848           266648           210568           640308           162448           254524           172052           348328           173988           286816           155640          1055432 
   1.6504751e+01         11392844           808156           242896           192732           396840           243400           333596           231928           636724           239760           311008           182744           392732           184608           208476           714088          1071888           213928           298428           173532           406556           181852           266660           210600           640364           162456           254532           172068           348332           173988           286828           155712          1055432 
   1.6644714e+01         11395664           808292           243000           192784           397060           243496           334004           232108           636804           239908           311076           182836           392912           184760           208572           714244          1071968           214004           298428           173532           406764           181860           266660           210600           640388           162508           254548           172068           348452           173988           286836           155728          1055476 
   1.6737992e+01         11396780           808292           243000           192896           397244           243576           334004           232108           636876           239960           311100           182964           393004           184900           208652           714244          1071968           214008           298428           173532           406840           181860           266660           210600           640392           162552           254560           172068           348464           173988           286836           155728          1055476 
   1.6831262e+01         11397876           808456           243052           192900           397320           243624           334096           232200           636876           239960           311144           183124           393068           184992           208752           714292          1071968           214008           298432           173532           406864           181860           266660           210600           640392           162552           254560           172068           348496           173988           286836           155728          1055476 
   1.6924527e+01         11398832           808456           243108           193060           397328           243664           334344           232200           636876           240008           311144           183136           393104           185036           208756           714364          1072052           214008           298432           173532           406952           181860           266660           210600           640392           162552           254608           172068           348496           173988           286836           155732          1055480 
   1.7017785e+01         11400088           808484           243108           193060           397676           243712           334364           232256           636988           240112           311188           183168           393148           185104           208836           714452          1072096           214008           298432           173532           407072           181860           266660           210600           640392           162552           254608           172068           348504           173988           286836           155732          1055492 
   1.7110986e+01         11402312           808524           243164           193060           397836           243744           334792           232316           636988           240160           311188           183268           393276           185160           209656           714536          1072096           214060           298432           173532           407168           181860           266660           210600           640396           162564           254608           172068           348548           173988           286836           155736          1055492 
   1.7204156e+01         11403008           808572           243164           193060           397864           243800           335036           232316           637032           240160           311244           183268           393364           185168           209684           714536          1072192           214060           298432           173532           407168           181860           266660           210600           640396           162564           254608           172068           348548           173988           286836           155736          1055492 
   1.7343893e+01         11417168           808628           243192           193108           398268           243800           335448           232408           637100           240172           311292           183308           393420           185412           220032           714536          1072264           214060           298432           173532           407256           181860           266660           210600           640396           162564           254608           172068           348568           176060           286836           155736          1055544 
   1.7437043e+01         11425540           808628           243240           193164           398304           243884           335780           232456           637804           240204           311292           183352           393436           185424           221808           714660          1072264           214060           298432           173540           407360           181860           266660           210600           640400           162564           254608           172068           348576           180944           286836           155784          1055548 
   1.7530176e+01         11426236           808668           243240           193164           398612           243916           335896           232460           637804           240204           311300           183352           393444           185428           221892           714660          1072292           214060           298432           173540           407416           181860           266660           210600           640404           162564           254608           172068           348576           180944           286836           155788          1055548 
   1.7623298e+01         11432212           808668           243372           193208           398760           243992           335988           234528           637924           240276           311300           183436           393484           185444           224032           714660          1072368           214128           298432           173540           407536           181860           266660           210600           640404           162564           254608           172068           348596           181588           286840           155796          1055552 
   1.7716390e+01         11432612           808708           243372           193208           398760           244064           335988           234528           637940           240336           311332           183444           393520           185508           224072           714676          1072372           214128           298432           173540           407536           181860           266660           210600           640404           162572           254612           172068           348596           181588           286840           155796          1055552 
   1.7809467e+01         11433764           808708           243492           193256           399048           244064           336012           234528           637956           240384           311428           183516           393544           185508           224116           714724          1072392           214364           298432           173540           407588           181860           266660           210600           640404           162572           254612           172068           348604           181596           286840           155796          1055552 
   1.7902545e+01         11434320           808712           243492           193300           399112           244100           336092           234572           637992           240384           311428           183516           393600           185548           224136           714796          1072392           214380           298432           173540           407600           181860           266660           210600           640404           162576           254612           172068           348604           181624           286840           155796          1055552 
   1.8042137e+01         11435552           808800           243544           193336           399152           244176           336356           234612           638108           240496           311484           183560           393624           185632           224136           714796          1072460           214436           298432           173540           407668           181860           266660           210600           640404           162576           254612           172068           348612           181624           286840           155796          1055552 
   1.8135164e+01         11437072           808840           243544           193380           399376           244200           336732           234704           638196           240496           311544           183632           393708           185676           224188           714872          1072500           214504           298432           173540           407744           181860           266660           210600           640404           162576           254612           172100           348640           181624           286840           155796          1055552 
   1.8228180e+01         11437888           808916           243544           193380           399396           244292           336968           234704           638212           240496           311544           183632           393708           185728           224224           714872          1072500           214736           298432           173540           407800           181860           266660           210600           640404           162576           254612           172100           348640           181624           286840           155796          1055552 
   1.8321190e+01         11438720           808952           243556           193380           399400           244292           337252           234728           638288           240520           311588           183708           393708           185728           224292           714916          1072544           214752           298432           173540           407876           181860           266660           210600           640404           162576           254612           172100           348640           181628           286840           155796          1055552 
   1.8414194e+01         11439908           808952           243556           193404           399492           244292           337876           234732           638360           240520           311596           183708           393768           185768           224332           714960          1072632           214752           298432           173540           407952           181868           266660           210600           640404           162576           254612           172100           348640           181636           286840           155796          1055552 
   1.8507180e+01         11288368           808952           233316           193404           401436           244292           354388           247140           638368           242616           297272           183708           395836           198108           226264           714992          1074696           214688           266832           138780           418592           190060           242332           173800           645764           129264           254616           172104           356720           142616           286836           122480          1078096 
   1.8600151e+01         11300756           808952           233332           193460           403724           244372           356464           249188           638368           242660           297272           183788           395856           200188           226268           714992          1076780           214688           266836           139004           418640           190088           242332           173804           645764           129444           255208           172104           356720           142848           286840           122660          1078112 
   1.8739590e+01         11307872           808952           233332           193460           405992           244376           356596           249192           638384           242664           297272           183788           397920           200196           226272           714992          1076780           214688           266840           139012           418728           190088           244640           173804           645816           129484           255208           172104           356728           142852           286840           122756          1078116 
   1.8832531e+01         11312636           808952           233332           193460           406144           244376           356648           249192           638384           242664           297272           183812           402032           200196           226272           714992          1076780           214688           266840           139112           418832           190088           244640           173808           645836           129604           255208           172104           356728           142864           286840           122820          1078116 
   1.8925448e+01         11323120           808952           233332           193460           406144           244376           358708           251240           638408           242664           297272           183812           402052           202244           230368           714996          1076796           214688           266840           139140           418872           190092           244640           173808           645848           129644           255208           172104           356744           142864           286840           122848          1078116 
   1.9018343e+01         11323880           808952           233332           193460           406388           244376           358712           251240           638412           242664           297464           183812           402128           202244           230368           714996          1076796           214688           266840           139208           418880           190092           244640           173808           645904           129732           255208           172104           356744           142872           286840           122860          1078116 
   1.9111211e+01         11324508           808952           233332           193460           406556           244376           358764           251248           638436           242664           297464           183812           402204           202296           230388           714996          1076816           214688           266840           139208           418924           190092           244640           173808           645948           129732           255208           172104           356772           142876           286840           122948          1078116 
   1.9204059e+01         11324820           808952           233332           193460           406556           244376           358764           251248           638488           242664           297464           183812           402248           202296           230388           714996          1076816           214688           266840           139228           418996           190092           244640           173808           646000           129756           255208           172104           356772           142900           286840           122972          1078116 
   1.9343311e+01         11325288           808952           233332           193460           406672           244376           358848           251248           638504           242664           297464           183812           402276           202320           230388           714996          1076820           214688           266840           139228           419088           190092           244640           173808           646040           129756           255208           172104           356772           142900           286840           123036          1078116 
   1.9436129e+01         11325652           808952           233332           193460           406716           244376           358860           251248           638504           242664           297464           183812           402276           202336           230388           714996          1076820           214688           266840           139300           419088           190092           244640           173808           646136           129844           255220           172104           356772           142900           286840           123060          1078116 
   1.9528934e+01         11325788           808952           233332           193460           406808           244376           358860           251248           638504           242664           297464           183812           402276           202368           230388           714996          1076820           214688           266840           139300           419088           190092           244640           173808           646140           129844           255224           172104           356772           142900           286840           123060          1078120 
   1.9621735e+01         11326872           808984           233332           193460           407076           244416           358864           251248           638560           242700           297500           183812           402276           202400           230388           714996          1076820           214688           266840           139324           419088           190092           244640           173808           646188           129880           255224           172104           356780           142904           286840           123520          1078120 
   1.9714515e+01         11327308           808984           233332           193480           407192           244416           358864           251248           638568           242700           297512           183832           402276           202400           230388           714996          1076820           214688           266840           139356           419180           190092           244640           173808           646196           129980           255224           172104           356780           142932           286840           123520          1078120 
   1.9807276e+01         11327732           808984           233332           193480           407276           244416           359020           251248           638568           242700           297512           183832           402296           202420           230388           714996          1076820           214688           266840           139404           419180           190092           244640           173808           646224           129980           255224           172104           356808           142972           286840           123520          1078120 
   1.9900018e+01         11340624           808984           233332           193480           407296           244416           359020           251248           638584           242700           297512           183832           402296           202436           242972           714996          1076856           214688           266840           139436           419280           190096           244640           173808           646260           130024           255224           172104           356808           142976           286840           123520          1078120 
   2.0039102e+01         11341668           808988           233344           193480           407332           244416           359020           251248           638592           242700           297512           183832           402312           202440           243760           714996          1076908           214688           266840           139476           419280           190096           244640           173808           646296           130072           255224           172104           356808           142976           286840           123520          1078120 
   2.0131807e+01         11342436           809036           233344           193480           407468           244416           359124           251300           638600           242736           297532           183832           402460           202468           243764           715004          1076908           214692           266840           139476           419388           190096           244640           173808           646360           130072           255224           172104           356808           142976           286840           123520          1078120 
   2.0224497e+01         11799216           809036           243992           193516           446784           244416           362072           251560           647300           242736           348664           183872           410360           202692           248892           715004          1126872           214692           266840           139476           473460           210056           289880           173808           653548           130072           301260           172104           360192           142976           341784           168256          1083044 
   2.0317172e+01         11835072           809036           243992           193516           447128           244416           362188           251560           647300           242736           354784           183872           410364           202752           248896           715004          1128168           214692           266840           139476           475324           210076           291956           173808           654144           130072           313832           172104           360316           142976           346816           173884          1083044 
   2.0400578e+01         11862692           809036           246040           193516           447224           244416           364316           251560           649428           242736           359024           183872           410368           202752           248900           715004          1128404           214692           266840           139476           479696           212136           292000           173808           654144           130088           317824           172104           360316           142976           346896           178008          1085092 
   2.0530306e+01         11866676           809036           246040           193516           447316           244416           364664           251560           649504           242736           360456           183872           410368           202752           248908           715004          1128448           214692           266840           139488           479708           212216           292012           173808           654144           130152           317988           172104           360316           142976           347656           178880          1085100 
   2.0613691e+01         11870084           809036           246040           193516           447500           244416           364716           251560           649696           242736           360884           183872           410368           202780           248912           715004          1128480           214692           266840           139572           479836           212220           292080           173808           654144           130192           318100           172104           360316           142976           348444           180144          1085100 
   2.0701992e+01         11873224           809036           246040           193516           447756           244416           364716           251560           649776           242740           361392           183872           410368           202780           248912           715004          1128488           214692           266840           139572           479872           212220           292080           173808           654144           130192           318100           172104           360316           142984           350148           180680          1085100 
   2.0839864e+01         11873784           809036           246040           193516           447828           244416           364732           251560           649856           242740           361404           183872           410368           202780           248912           715004          1128488           214692           266840           139572           479904           212244           292104           173808           654144           130228           318144           172104           360328           143000           350148           180868          1085104 
   2.0932495e+01         11874096           809036           246040           193516           447860           244416           364732           251560           649916           242740           361420           183872           410372           202780           248920           715004          1128500           214692           266840           139572           479940           212244           292164           173808           654144           130228           318144           172104           360340           143012           350188           180888          1085104 
   2.1025116e+01         11876600           809036           246040           193516           447900           244416           364736           251560           650028           242740           361696           183872           410372           202780           248920           715004          1128504           214692           266840           139572           479940           212244           292224           173808           654144           130228           318432           172104           360340           143012           350312           182484          1085104 
   2.1117722e+01         11882908           809036           246040           193516           447992           244416           364788           251560           650160           242740           362012           183872           410376           202780           248924           715004          1128540           214692           266840           139572           479988           212244           292328           173808           654196           130228           318664           172104           360340           143012           350460           187568          1085108 
   2.1218996e+01         11883600           809036           246040           193516           448016           244416           364792           251560           650160           242740           362480           183872           410376           202780           248924           715004          1128540           214692           266840           139572           479988           212244           292328           173808           654196           130228           318664           172104           360340           143012           350508           187716          1085108 
   2.1320339e+01         11885508           809036           246040           193516           448016           244416           364800           251560           650236           242740           362520           183872           410376           202780           248924           715004          1128552           214692           266840           139572           479988           212244           292344           173808           654196           130228           318824           172104           360340           143012           350724           189092          1085112 
   2.1421709e+01         11889500           809036           246040           193516           448016           244416           364800           251560           650268           242740           362824           183872           410376           202780           248928           715004          1128596           214692           266840           139572           480016           212244           292384           173808           654196           130228           318960           172104           360340           143012           352976           190244          1085112 
   2.1523171e+01         11891540           809036           246040           193516           448016           244416           364800           251560           650396           242744           363212           183872           410376           202780           248928           715004          1128672           214692           266840           139572           480028           212244           292448           173808           654196           130228           319332           172104           360340           143012           353708           190508          1085112 
   2.1614514e+01         11898276           809036           246040           193516           448072           244416           364800           251560           650492           242744           364432           183872           410384           202780           248936           715004          1128712           214692           266840           139572           480080           215956           292576           173808           654196           130228           319572           172104           360340           143012           354096           191296          1085112 
   2.1705856e+01         11900624           809036           246040           193516           448100           244416           364800           251560           650564           242744           364432           183872           410384           202780           248936           715004          1128712           214692           266840           139572           480080           215956           292576           173808           654196           130260           319572           172104           360340           143012           354096           193512          1085112 
   2.1847945e+01         11901564           809036           246040           193516           448100           244416           364804           251560           650608           242744           364580           183872           410384           202780           248936           715004          1128756           214692           266840           139572           480116           215956           292624           173808           654196           130288           319740           172104           360340           143024           354224           193792          1085112 
   2.1905119e+01         11902476           809036           246040           193516           448100           244416           364860           251560           650652           242744           364784           183872           410384           202804           248984           715004          1128760           214692           266840           139572           480124           215956           292820           173808           654196           130288           319980           172104           360340           143024           354280           193824          1085112 
   2.2045312e+01         11904692           809036           246044           193516           448188           244416           364860           251560           650708           242744           365664           183872           410384           202832           248988           715004          1128832           214692           266840           139572           480136           215956           292844           173808           654196           130304           319996           172104           360340           143024           354476           194640          1085116 
   2.2147056e+01         11908368           809036           246048           193516           448308           244416           364932           251560           650736           242780           366192           183872           410388           202860           248992           715004          1128952           214692           266840           139572           480212           215960           293036           173808           654196           130304           320300           172104           360340           143024           354948           196320          1085120 
   2.2248828e+01         11915644           809036           246048           193516           448308           244416           364932           251592           650736           242780           366192           183872           410388           202860           248992           715004          1128960           214692           266840           139572           480212           216476           293128           173808           654196           130304           320300           172104           360340           143024           355172           202724          1085120 
   2.2350640e+01         11918472           809036           246048           193516           448308           244416           364936           251592           650764           242780           366324           183872           410388           202860           248992           715004          1129032           214692           266840           139572           480252           217820           293168           173808           654196           130304           320468           172104           360340           143024           355544           203348          1085124 
   2.2401559e+01         11919348           809036           246048           193516           448308           244416           364936           251592           650820           242780           366592           183872           410388           202860           248992           715004          1129044           214692           266840           139572           480256           217856           293288           173808           654196           130304           320600           172104           360340           143024           355600           203540          1085124 
   2.2503421e+01         11920328           809036           246048           193516           448308           244416           364940           251592           650840           242780           366776           183872           410388           202860           248992           715004          1129164           214692           266840           139572           480256           217916           293340           173808           654196           130304           320844           172104           360340           143024           355896           203540          1085124 
   2.2605344e+01         11924444           809036           246048           193516           448352           244416           365476           251592           650860           242780           367520           183872           410388           202860           248992           715004          1129216           214692           266840           139572           480280           217936           293472           173808           654196           130304           321132           172104           360340           143024           356072           205612          1085132 
   2.2707308e+01         11924748           809036           246048           193516           448352           244416           365524           251592           650864           242780           367520           183872           410388           202860           248992           715004          1129216           214724           266840           139572           480280           217936           293504           173808           654196           130304           321320           172104           360340           143024           356072           205612          1085132 
   2.2809331e+01         11928832           809080           246048           193516           448504           244416           365528           251592           650864           242812           367680           183872           410388           202860           248992           715040          1129232           214724           266840           139572           480632           217944           293540           173808           654196           130304           321456           172104           360340           143024           357864           206928          1085132 
   2.2911424e+01         11930732           809080           246048           193516           448532           244416           365572           251592           650864           242812           367684           183872           410388           202860           248992           715040          1129276           214724           266840           139572           481060           217960           293740           173808           654200           130304           321672           172104           360340           143024           358732           206976          1085132 
   2.3003330e+01         11932456           809080           246048           193516           448532           244416           365584           251592           651012           242812           367760           183872           410388           202860           248992           715040          1129396           214724           266840           139572           481356           217960           294168           173808           654204           130304           321692           172104           360340           143044           359288           207016          1085136 
   2.3146296e+01         11944080           809080           246048           193516           448584           244452           365616           251592           651108           242840           367892           183872           410388           202860           248992           715040          1129484           214724           266840           139572           481872           217964           294468           173808           654204           130304           322248           172104           360340           143044           369068           207020          1085136 
   2.3212673e+01         11944560           809080           246048           193552           448584           244452           365616           251616           651108           242840           367892           183916           410388           202860           248992           715040          1129484           214724           266840           139572           481872           217964           294580           173808           654204           130304           322304           172104           360340           143044           369276           207020          1085136 
   2.3309406e+01         11954236           809116           246048           193552           448588           244456           365616           251616           651136           242864           367992           183916           410428           202860           249052           715040          1129484           214724           266840           139572           484512           220016           294844           173808           654268           130304           324512           172104           360340           143044           369288           209124          1085172 
   2.3428218e+01         11956884           809116           246120           193552           448620           244456           365656           251616           651140           242880           368516           183916           410440           202860           249056           715040          1129528           214724           266840           139572           484708           220084           295868           173808           654268           130304           324540           172104           360340           143044           369348           209632          1085188 
   2.3530595e+01         11957820           809116           246124           193552           448628           244492           365656           251616           651140           242880           368568           183916           410444           202860           249056           715040          1129568           214724           266840           139572           484808           220084           296244           173808           654268           130304           324644           172104           360340           143044           369556           209636          1085188 
   2.3633021e+01         11972920           809140           246168           193612           448648           244492           365696           251616           651184           242916           368908           183916           410616           202888           249056           715056          1129604           214724           266840           139572           485356           220084           296736           173808           667148           130304           324716           172104           360340           143044           369792           209636          1085200 
   2.3735477e+01         11974204           809140           246168           193612           448656           244492           365696           251660           651184           242960           368912           183916           410616           202888           249056           715056          1129648           214724           266840           139572           485384           220092           296984           173808           667876           130304           324784           172104           360340           143044           369848           209636          1085204 
   2.3837975e+01         12002608           809140           246168           193716           448656           244492           365724           251760           651184           242960           368980           183948           410656           202976           249056           715088          1129688           214724           266840           139572           485564           220092           306824           173808           667876           130304           324840           172104           360340           143044           387640           209636          1085208
[truncated: 328,873 more chars]
