# Supplementary material for: Research on combustion and emissions of heavy duty diesel engines under low-speed and low-load conditions in low temperature environments
Source: PLoS One. 2025 Feb 21;20(2):e0318933. doi: 10.1371/journal.pone.0318933 (PMC11844864; doi:10.1371/journal.pone.0318933)
Supplement: S1 File — (ZIP) [file pone.0318933.s001.zip › 1000rpm_30%/3-tigaojinqiwendu/Tin282K/metis_map.out]

      ncyc    total blocks       frozen blocks    processor id          blocks           cells
         0             136                   0               0               4             176
                                                             1               4             176
                                                             2               5             176
                                                             3               4             152
                                                             4               2             128
                                                             5               5             160
                                                             6               6             172
                                                             7               2             128
                                                             8               4             180
                                                             9               5             176
                                                            10               5             160
                                                            11               3             180
                                                            12               4             176
                                                            13               3             192
                                                            14               4             176
                                                            15               4             176
                                                            16               4             176
                                                            17               4             176
                                                            18               9             169
                                                            19               4             176
                                                            20               4             152
                                                            21               4             176
                                                            22               6             177
                                                            23               5             174
                                                            24               4             176
                                                            25               3             164
                                                            26               4             176
                                                            27               4             176
                                                            28               4             152
                                                            29               4             152
                                                            30               5             176
                                                            31               4             176
      ncyc    total blocks       frozen blocks    processor id          blocks           cells
       100             106                   0               0               3             128
                                                             1               2             128
                                                             2               5             108
                                                             3               2             128
                                                             4               6             120
                                                             5               2             128
                                                             6               3             128
                                                             7               2             128
                                                             8               3             136
                                                             9               2             116
                                                            10               5             148
                                                            11               3             128
                                                            12               4              96
                                                            13               2             128
                                                            14               2             128
                                                            15               2             128
                                                            16               3             136
                                                            17               2             128
                                                            18               8             129
                                                            19               3             124
                                                            20               5             127
                                                            21               2             104
                                                            22               5             137
                                                            23               5             137
                                                            24               5             130
                                                            25               2             116
                                                            26               4             124
                                                            27               4             152
                                                            28               3             112
                                                            29               3             112
                                                            30               2             128
                                                            31               2             128
      ncyc    total blocks       frozen blocks    processor id          blocks           cells
       131              92                   3               0               2              76
                                                             1               2              76
                                                             2               2             100
                                                             3               2             100
                                                             4               1              64
                                                             5               2             128
                                                             6               3             112
                                                             7               3             112
                                                             8               4             124
                                                             9               2             104
                                                            10               2             104
                                                            11               4             124
                                                            12               2             128
                                                            13               3             108
                                                            14               2             128
                                                            15               2             128
                                                            16               5             104
                                                            17               2             100
                                                            18               3             112
                                                            19               3             112
                                                            20               4             109
                                                            21               5             105
                                                            22               5             114
                                                            23               5             114
                                                            24               5             108
                                                            25               2             128
                                                            26               2             128
                                                            27               1              64
                                                            28               2             104
                                                            29               4             124
                                                            30               4             124
                                                            31               2             104
      ncyc    total blocks       frozen blocks    processor id          blocks           cells
       159              79                   5               0               2             100
                                                             1               2              76
                                                             2               2             100
                                                             3               2              76
                                                             4               1              64
                                                             5               4              96
                                                             6               2             128
                                                             7               1              64
                                                             8               2              76
                                                             9               2             100
                                                            10               2             116
                                                            11               2             100
                                                            12               4              96
                                                            13               2             104
                                                            14               3             100
                                                            15               2             104
                                                            16               2              76
                                                            17               2             100
                                                            18               2             100
                                                            19               3              88
                                                            20               2             100
                                                            21               2             128
                                                            22               6              93
                                                            23               1              64
                                                            24               5              74
                                                            25               2             104
                                                            26               3             100
                                                            27               2              76
                                                            28               3              92
                                                            29               2              89
                                                            30               5              78
                                                            31               2             104
      ncyc    total blocks       frozen blocks    processor id          blocks           cells
       200              58                   0               0               1              52
                                                             1               2              76
                                                             2               3              72
                                                             3               1              52
                                                             4               2              76
                                                             5               2              76
                                                             6               1              64
                                                             7               1              52
                                                             8               0               0
                                                             9               1              64
                                                            10               2              76
                                                            11               2             100
                                                            12               2             100
                                                            13               2             100
                                                            14               2              76
                                                            15               2              76
                                                            16               1              52
                                                            17               2              70
                                                            18               3              60
                                                            19               2              68
                                                            20               1              64
                                                            21               1              64
                                                            22               2             100
                                                            23               2              76
                                                            24               2              76
                                                            25               2              62
                                                            26               2              62
                                                            27               2              76
                                                            28               3              57
                                                            29               3              57
                                                            30               2              70
                                                            31               2              84
      ncyc    total blocks       frozen blocks    processor id          blocks           cells
       251              38                   3               0               4              34
                                                             1               1              52
                                                             2               1              52
                                                             3               2              38
                                                             4               1              52
                                                             5               1              24
                                                             6               1              24
                                                             7               1              52
                                                             8               1              52
                                                             9               1              24
                                                            10               1              24
                                                            11               1              52
                                                            12               1              64
                                                            13               0               0
                                                            14               1              36
                                                            15               1              64
                                                            16               0               0
                                                            17               1             120
                                                            18               1              16
                                                            19               3              26
                                                            20               3              38
                                                            21               1              36
                                                            22               1              36
                                                            23               1              64
                                                            24               1              64
                                                            25               1              36
                                                            26               1              64
                                                            27               2              24
                                                            28               1              64
                                                            29               0               0
                                                            30               1              36
                                                            31               1              64
      ncyc    total blocks       frozen blocks    processor id          blocks           cells
       251              30                  12               0               2              48
                                                             1               1              64
                                                             2               3              27
                                                             3               1              16
                                                             4               1              64
                                                             5               2              14
                                                             6               1              20
                                                             7               1              64
                                                             8               0               0
                                                             9               0               0
                                                            10               0               0
                                                            11               0               0
                                                            12               0               0
                                                            13               0               0
                                                            14               0               0
                                                            15               1             345
                                                            16               2              43
                                                            17               2              43
                                                            18               2              48
                                                            19               1              52
                                                            20               0               0
                                                            21               1              52
                                                            22               1              52
                                                            23               1              52
                                                            24               1              64
                                                            25               2              48
                                                            26               0               0
                                                            27               1              52
                                                            28               0               0
                                                            29               1              64
                                                            30               1              36
                                                            31               1              64
      ncyc    total blocks       frozen blocks    processor id          blocks           cells
       276              24                  14               0               0               0
                                                             1               1              52
                                                             2               0               0
                                                             3               1              64
                                                             4               0               0
                                                             5               1              52
                                                             6               2              18
                                                             7               1              48
                                                             8               0               0
                                                             9               1              52
                                                            10               0               0
                                                            11               1              52
                                                            12               1              33
                                                            13               3              32
                                                            14               2              48
                                                            15               1              24
                                                            16               1              36
                                                            17               1              12
                                                            18               0               0
                                                            19               1              64
                                                            20               0               0
                                                            21               1              64
                                                            22               0               0
                                                            23               1              64
                                                            24               0               0
                                                            25               0               0
                                                            26               0               0
                                                            27               1              28
                                                            28               0               0
                                                            29               1              36
                                                            30               2             219
                                                            31               0               0
      ncyc    total blocks       frozen blocks    processor id          blocks           cells
       294              18                  17               0               1              36
                                                             1               2              14
                                                             2               0               0
                                                             3               1              64
                                                             4               0               0
                                                             5               1              64
                                                             6               0               0
                                                             7               1              36
                                                             8               0               0
                                                             9               0               0
                                                            10               0               0
                                                            11               0               0
                                                            12               0               0
                                                            13               0               0
                                                            14               0               0
                                                            15               1             234
                                                            16               1              24
                                                            17               1              19
                                                            18               1              19
                                                            19               1              24
                                                            20               1              10
                                                            21               1              52
                                                            22               0               0
                                                            23               1              52
                                                            24               0               0
                                                            25               1              12
                                                            26               0               0
                                                            27               1              64
                                                            28               0               0
                                                            29               1              52
                                                            30               0               0
                                                            31               1              52
      ncyc    total blocks       frozen blocks    processor id          blocks           cells
       300              26                   0               0               0               0
                                                             1               1              12
                                                             2               0               0
                                                             3               1              64
                                                             4               0               0
                                                             5               1              54
                                                             6               2              27
                                                             7               1              32
                                                             8               0               0
                                                             9               1              12
                                                            10               0               0
                                                            11               1              64
                                                            12               0               0
                                                            13               1              54
                                                            14               2              27
                                                            15               1              32
                                                            16               1              24
                                                            17               1              16
                                                            18               0               0
                                                            19               1              52
                                                            20               1              24
                                                            21               1              16
                                                            22               0               0
                                                            23               1              52
                                                            24               2              11
                                                            25               1              32
                                                            26               0               0
                                                            27               1              52
                                                            28               2              11
                                                            29               1              32
                                                            30               0               0
                                                            31               1              52
      ncyc    total blocks       frozen blocks    processor id          blocks           cells
       307              22                   0               0               1            1035
                                                             1               2             550
                                                             2               0               0
                                                             3               1            2662
                                                             4               0               0
                                                             5               1            2696
                                                             6               0               0
                                                             7               1             265
                                                             8               1            1195
                                                             9               2             550
                                                            10               1            1195
                                                            11               0               0
                                                            12               0               0
                                                            13               1            2662
                                                            14               0               0
                                                            15               1            1035
                                                            16               1             910
                                                            17               1             474
                                                            18               1             474
                                                            19               1             910
                                                            20               0               0
                                                            21               1            1706
                                                            22               0               0
                                                            23               1            1765
                                                            24               0               0
                                                            25               1            1765
                                                            26               0               0
                                                            27               1            1706
                                                            28               0               0
                                                            29               1            2696
                                                            30               0               0
                                                            31               1             265
      ncyc    total blocks       frozen blocks    processor id          blocks           cells
       319              22                   0               0               1            1561
                                                             1               0               0
                                                             2               0               0
                                                             3               1            1995
                                                             4               0               0
                                                             5               0               0
                                                             6               0               0
                                                             7               1            5811
                                                             8               0               0
                                                             9               0               0
                                                            10               0               0
                                                            11               1            5811
                                                            12               0               0
                                                            13               1            1995
                                                            14               1            1561
                                                            15               2             880
                                                            16               0               0
                                                            17               1            2917
                                                            18               1             247
                                                            19               1             963
                                                            20               2             550
                                                            21               1            1135
                                                            22               0               0
                                                            23               1            2451
                                                            24               1             963
                                                            25               1             247
                                                            26               0               0
                                                            27               1            2917
                                                            28               0               0
                                                            29               1            2451
                                                            30               2             550
                                                            31               1            1135
      ncyc    total blocks       frozen blocks    processor id          blocks           cells
       342              22                   0               0               2            2108
                                                             1               0               0
                                                             2               0               0
                                                             3               1            3459
                                                             4               4            1547
                                                             5               1            2230
                                                             6               1            2855
                                                             7               0               0
                                                             8               0               0
                                                             9               0               0
                                                            10               0               0
                                                            11               0               0
                                                            12               0               0
                                                            13               0               0
                                                            14               0               0
                                                            15               1           33187
                                                            16               2            2090
                                                            17               2            2108
                                                            18               0               0
                                                            19               1            3459
                                                            20               0               0
                                                            21               1            2855
                                                            22               4            1547
                                                            23               1            2230
                                                            24               0               0
                                                            25               0               0
                                                            26               0               0
                                                            27               0               0
                                                            28               0               0
                                                            29               0               0
                                                            30               0               0
                                                            31               1           33306
      ncyc    total blocks       frozen blocks    processor id          blocks           cells
       354              20                   3               0               2            2841
                                                             1               0               0
                                                             2               4            3225
                                                             3               0               0
                                                             4               0               0
                                                             5               1            2094
                                                             6               2            1954
                                                             7               0               0
                                                             8               0               0
                                                             9               0               0
                                                            10               0               0
                                                            11               0               0
                                                            12               0               0
                                                            13               0               0
                                                            14               0               0
                                                            15               1           40681
                                                            16               0               0
                                                            17               2            3092
                                                            18               0               0
                                                            19               1            2094
                                                            20               4            3225
                                                            21               0               0
                                                            22               2            2841
                                                            23               0               0
                                                            24               0               0
                                                            25               0               0
                                                            26               0               0
                                                            27               0               0
                                                            28               0               0
                                                            29               0               0
                                                            30               0               0
                                                            31               1           41187
      ncyc    total blocks       frozen blocks    processor id          blocks           cells
       400              22                   0               0               2            3178
                                                             1               5            1901
                                                             2               2            1467
                                                             3               1            2372
                                                             4               0               0
                                                             5               0               0
                                                             6               0               0
                                                             7               1            8021
                                                             8               0               0
                                                             9               0               0
                                                            10               0               0
                                                            11               0               0
                                                            12               0               0
                                                            13               0               0
                                                            14               0               0
                                                            15               1           38094
                                                            16               2            1467
                                                            17               1            2372
                                                            18               0               0
                                                            19               5            1901
                                                            20               0               0
                                                            21               0               0
                                                            22               0               0
                                                            23               1            7984
                                                            24               0               0
                                                            25               0               0
                                                            26               0               0
                                                            27               0               0
                                                            28               0               0
                                                            29               0               0
                                                            30               0               0
                                                            31               1           37985
      ncyc    total blocks       frozen blocks    processor id          blocks           cells
       500              22                   0               0               2             214
                                                             1               1            1127
                                                             2               1            1127
                                                             3               0               0
                                                             4               0               0
                                                             5               1            2341
                                                             6               0               0
                                                             7               1            2295
                                                             8               0               0
                                                             9               0               0
                                                            10               0               0
                                                            11               0               0
                                                            12               0               0
                                                            13               0               0
                                                            14               0               0
                                                            15               1            7546
                                                            16               0               0
                                                            17               0               0
                                                            18               0               0
                                                            19               0               0
                                                            20               0               0
                                                            21               0               0
                                                            22               0               0
                                                            23               1            7473
                                                            24               0               0
                                                            25               1            2184
                                                            26               3            1382
                                                            27               3            1317
                                                            28               1            2184
                                                            29               0               0
                                                            30               3            1382
                                                            31               3            1317
      ncyc    total blocks       frozen blocks    processor id          blocks           cells
       502              22                   0               0               1            2426
                                                             1               0               0
                                                             2               3            1382
                                                             3               3            1321
                                                             4               0               0
                                                             5               1            2426
                                                             6               3            1382
                                                             7               3            1321
                                                             8               0               0
                                                             9               0               0
                                                            10               0               0
                                                            11               0               0
                                                            12               0               0
                                                            13               0               0
                                                            14               0               0
                                                            15               1            9943
                                                            16               0               0
                                                            17               0               0
                                                            18               0               0
                                                            19               0               0
                                                            20               0               0
                                                            21               0               0
                                                            22               0               0
                                                            23               1            9959
                                                            24               1            1416
                                                            25               0               0
                                                            26               2             218
                                                            27               1            1416
                                                            28               0               0
                                                            29               1            2468
                                                            30               0               0
                                                            31               1            2498
      ncyc    total blocks       frozen blocks    processor id          blocks           cells
       600              22                   0               0               0               0
                                                             1               0               0
                                                             2               0               0
                                                             3               1            6660
                                                             4               0               0
                                                             5               0               0
                                                             6               0               0
                                                             7               1            6998
                                                             8               0               0
                                                             9               0               0
                                                            10               0               0
                                                            11               0               0
                                                            12               0               0
                                                            13               0               0
                                                            14               0               0
                                                            15               1           13812
                                                            16               3             727
                                                            17               1            2453
                                                            18               4            1518
                                                            19               3            1805
                                                            20               1             710
                                                            21               1            2453
                                                            22               3            1666
                                                            23               2            2128
                                                            24               0               0
                                                            25               0               0
                                                            26               0               0
                                                            27               0               0
                                                            28               0               0
                                                            29               0               0
                                                            30               0               0
                                                            31               1           14263
      ncyc    total blocks       frozen blocks    processor id          blocks           cells
       700              22                   0               0               0               0
                                                             1               0               0
                                                             2               0               0
                                                             3               0               0
                                                             4               0               0
                                                             5               0               0
                                                             6               0               0
                                                             7               1           15094
                                                             8               0               0
                                                             9               1            6009
                                                            10               2            1585
                                                            11               2            1585
                                                            12               0               0
                                                            13               0               0
                                                            14               0               0
                                                            15               1            6210
                                                            16               1            1373
                                                            17               5            1743
                                                            18               0               0
                                                            19               1            5278
                                                            20               1            1373
                                                            21               5            1714
                                                            22               0               0
                                                            23               1            5153
                                                            24               0               0
                                                            25               0               0
                                                            26               0               0
                                                            27               0               0
                                                            28               0               0
                                                            29               0               0
                                                            30               0               0
                                                            31               1           16174
      ncyc    total blocks       frozen blocks    processor id          blocks           cells
       800              22                   0               0               1            4301
                                                             1               2            1887
                                                             2               0               0
                                                             3               4            2186
                                                             4               0               0
                                                             5               0               0
                                                             6               1            6978
                                                             7               0               0
                                                             8               0               0
                                                             9               0               0
                                                            10               0               0
                                                            11               1            6261
                                                            12               0               0
                                                            13               0               0
                                                            14               0               0
                                                            15               1           13003
                                                            16               0               0
                                                            17               1            7266
                                                            18               1            1375
                                                            19               5            1083
                                                            20               0               0
                                                            21               2            1866
                                                            22               0               0
                                                            23               1            4462
                                                            24               0               0
                                                            25               0               0
                                                            26               0               0
                                                            27               1            6555
                                                            28               0               0
                                                            29               0               0
                                                            30               0               0
                                                            31               1           12814
      ncyc    total blocks       frozen blocks    processor id          blocks           cells
       900              22                   0               0               1            3846
                                                             1               2             308
                                                             2               0               0
                                                             3               1            6399
                                                             4               0               0
                                                             5               0               0
                                                             6               0               0
                                                             7               1           11607
                                                             8               0               0
                                                             9               0               0
                                                            10               0               0
                                                            11               1           11902
                                                            12               0               0
                                                            13               1            4259
                                                            14               0               0
                                                            15               1            6312
                                                            16               5            2382
                                                            17               0               0
                                                            18               0               0
                                                            19               1            6185
                                                            20               0               0
                                                            21               0               0
                                                            22               0               0
                                                            23               1            9362
                                                            24               0               0
                                                            25               0               0
                                                            26               0               0
                                                            27               1            9649
                                                            28               5            2382
                                                            29               0               0
                                                            30               0               0
                                                            31               1            6193
      ncyc    total blocks       frozen blocks    processor id          blocks           cells
       938              22                   0               0               0               0
                                                             1               0               0
                                                             2               0               0
                                                             3               1            6294
                                                             4               1           10477
                                                             5               0               0
                                                             6               0               0
                                                             7               0               0
                                                             8               1           10779
                                                             9               0               0
                                                            10               0               0
                                                            11               0               0
                                                            12               5            2385
                                                            13               5            2385
                                                            14               0               0
                                                            15               1            6294
                                                            16               0               0
                                                            17               1            5886
                                                            18               0               0
                                                            19               1            5448
                                                            20               0               0
                                                            21               1            5360
                                                            22               1            5000
                                                            23               2             318
                                                            24               0               0
                                                            25               0               0
                                                            26               0               0
                                                            27               1           11366
                                                            28               0               0
                                                            29               0               0
                                                            30               0               0
                                                            31               1           11438
      ncyc    total blocks       frozen blocks    processor id          blocks           cells
      1000              22                   0               0               5            2436
                                                             1               5            2422
                                                             2               0               0
                                                             3               1            6452
                                                             4               0               0
                                                             5               0               0
                                                             6               0               0
                                                             7               1           12463
                                                             8               0               0
                                                             9               0               0
                                                            10               0               0
                                                            11               1           12193
                                                            12               0               0
                                                            13               0               0
                                                            14               0               0
                                                            15               1            6458
                                                            16               2            3618
                                                            17               2            3598
                                                            18               0               0
                                                            19               1            7094
                                                            20               0               0
                                                            21               0               0
                                                            22               0               0
                                                            23               1            7309
                                                            24               0               0
                                                            25               0               0
                                                            26               0               0
                                                            27               1           11081
                                                            28               0               0
                                                            29               0               0
                                                            30               0               0
                                                            31               1           10904
      ncyc    total blocks       frozen blocks    processor id          blocks           cells
      1100              22                   0               0               0               0
                                                             1               1            6902
                                                             2               4            1330
                                                             3               1            2951
                                                             4               0               0
                                                             5               0               0
                                                             6               0               0
                                                             7               1           15553
                                                             8               0               0
                                                             9               1           11456
                                                            10               1            3168
                                                            11               2             590
                                                            12               0               0
                                                            13               0               0
                                                            14               0               0
                                                            15               1           14036
                                                            16               1            2899
                                                            17               4            1330
                                                            18               0               0
                                                            19               1            6844
                                                            20               0               0
                                                            21               0               0
                                                            22               0               0
                                                            23               1           15606
                                                            24               0               0
                                                            25               1           11772
                                                            26               1            3147
                                                            27               0               0
                                                            28               0               0
                                                            29               0               0
                                                            30               0               0
                                                            31               1           13955
      ncyc    total blocks       frozen blocks    processor id          blocks           cells
      1200              22                   0               0               0               0
                                                             1               0               0
                                                             2               0               0
                                                             3               1           17824
                                                             4               0               0
                                                             5               1            8360
                                                             6               4            2588
                                                             7               1            7682
                                                             8               0               0
                                                             9               0               0
                                                            10               0               0
                                                            11               1           18017
                                                            12               4            2645
                                                            13               1            7567
                                                            14               0               0
                                                            15               1            8266
                                                            16               2            3767
                                                            17               0               0
                                                            18               0               0
                                                            19               1           14178
                                                            20               1            4235
                                                            21               1            4197
                                                            22               0               0
                                                            23               1           14050
                                                            24               0               0
                                                            25               0               0
                                                            26               0               0
                                                            27               1           16328
                                                            28               0               0
                                                            29               0               0
                                                            30               0               0
                                                            31               1           16231
      ncyc    total blocks       frozen blocks    processor id          blocks           cells
      1300              22                   0               0               0               0
                                                             1               1            4786
                                                             2               0               0
                                                             3               1           16112
                                                             4               0               0
                                                             5               1            4453
                                                             6               0               0
                                                             7               1           16490
                                                             8               0               0
                                                             9               1           17142
                                                            10               0               0
                                                            11               1            2884
                                                            12               0               0
                                                            13               1            3216
                                                            14               0               0
                                                            15               1           17022
                                                            16               0               0
                                                            17               0               0
                                                            18               0               0
                                                            19               1           19485
                                                            20               4            4695
                                                            21               1            9422
                                                            22               0               0
                                                            23               1           13226
                                                            24               0               0
                                                            25               1           19540
                                                            26               0               0
                                                            27               0               0
                                                            28               0               0
                                                            29               1           13252
                                                            30               4            4772
                                                            31               1            9452
      ncyc    total blocks       frozen blocks    processor id          blocks           cells
      1400              28                   0               0               7            3718
                                                             1               1            4351
                                                             2               0               0
                                                             3               1           18088
                                                             4               0               0
                                                             5               0               0
                                                             6               0               0
                                                             7               1           19736
                                                             8               0               0
                                                             9               1           20296
                                                            10               2            6631
                                                            11               1           10644
                                                            12               0               0
                                                            13               0               0
                                                            14               0               0
                                                            15               1           18324
                                                            16               2            2847
                                                            17               2            3218
                                                            18               0               0
                                                            19               1           17210
                                                            20               0               0
                                                            21               1           11069
                                                            22               0               0
                                                            23               1           16993
                                                            24               1            4461
                                                            25               1            3992
                                                            26               1            4280
                                                            27               1            4301
                                                            28               0               0
                                                            29               1           13073
                                                            30               0               0
                                                            31               1           13672
      ncyc    total blocks       frozen blocks    processor id          blocks           cells
      1500              34                   0               0               2            5857
                                                             1               1            6123
                                                             2               0               0
                                                             3               1           12038
                                                             4               2            5344
                                                             5               1            5271
                                                             6               0               0
                                                             7               1           13186
                                                             8               1            4285
                                                             9               1            9991
                                                            10               1           10334
                                                            11               1            4223
                                                            12               0               0
                                                            13               0               0
                                                            14               0               0
                                                            15               1           19722
                                                            16               0               0
                                                            17               1           11748
                                                            18               8            6458
                                                            19               2            8460
                                                            20               0               0
                                                            21               1           12828
                                                            22               4            6721
                                                            23               2            8097
                                                            24               0               0
                                                            25               1           19141
                                                            26               0               0
                                                            27               1           19219
                                                            28               0               0
                                                            29               0               0
                                                            30               0               0
                                                            31               1           19431
      ncyc    total blocks       frozen blocks    processor id          blocks           cells
      1600              34                   0               0               2            5257
                                                             1               2            4843
                                                             2               1            7408
                                                             3               1            7156
                                                             4               1            5606
                                                             5               1            6962
                                                             6               1            8283
                                                             7               1            6334
                                                             8               0               0
                                                             9               1           12220
                                                            10               7            5646
                                                            11               1            6588
                                                            12               0               0
                                                            13               1           10482
                                                            14               2            7243
                                                            15               1            5522
                                                            16               0               0
                                                            17               0               0
                                                            18               0               0
                                                            19               1           18033
                                                            20               0               0
                                                            21               1           16814
                                                            22               1            9027
                                                            23               2            8257
                                                            24               0               0
                                                            25               1           17162
                                                            26               0               0
                                                            27               1            8820
                                                            28               2            2962
                                                            29               1            6680
                                                            30               0               0
                                                            31               1           18018
      ncyc    total blocks       frozen blocks    processor id          blocks           cells
      1692              40                   0               0               1            5895
                                                             1               3            5856
                                                             2               1            8197
                                                             3               5            5473
                                                             4               1            5451
                                                             5               5            5632
                                                             6               0               0
                                                             7               1           10381
                                                             8               2            3655
                                                             9               1            6753
                                                            10               2            5944
                                                            11               2            6294
                                                            12               1            4940
                                                            13               1            6474
                                                            14               4            3485
                                                            15               1            7873
                                                            16               1            5802
                                                            17               0               0
                                                            18               0               0
                                                            19               1           15525
                                                            20               0               0
                                                            21               1            8326
                                                            22               0               0
                                                            23               1           15575
                                                            24               1            8034
                                                            25               2            7534
                                                            26               0               0
                                                            27               1           14680
                                                            28               0               0
                                                            29               0               0
                                                            30               0               0
                                                            31               1           15933
      ncyc    total blocks       frozen blocks    processor id          blocks           cells
      1692              38                   3               0               0               0
                                                             1               0               0
                                                             2               0               0
                                                             3               1            8326
                                                             4               0               0
                                                             5               1           15575
                                                             6               1            5802
                                                             7               1           15525
                                                             8               2            7534
                                                             9               1            8034
                                                            10               0               0
                                                            11               1           14679
                                                            12               0               0
                                                            13               0               0
                                                            14               0               0
                                                            15               1           15934
                                                            16               2            6294
                                                            17               2            5944
                                                            18               2            3655
                                                            19               1            6753
                                                            20               4            3485
                                                            21               1            7873
                                                            22               1            6474
                                                            23               1            4940
                                                            24               5            5632
                                                            25               1            5442
                                                            26               0               0
                                                            27               1           10381
                                                            28               4            3635
                                                            29               1            9453
                                                            30               2            7232
                                                            31               1            5095
      ncyc    total blocks       frozen blocks    processor id          blocks           cells
      1700              40                   0               0               2            5944
                                                             1               2            6294
                                                             2               2            4116
                                                             3               1            6948
                                                             4               1            6954
                                                             5               1            5142
                                                             6               4            4677
                                                             7               1            8339
                                                             8               1            5895
                                                             9               3            6144
                                                            10               1            8392
                                                            11               1            5530
                                                            12               8            4776
                                                            13               1            5769
                                                            14               0               0
                                                            15               1           10542
                                                            16               1            3756
                                                            17               1            8034
                                                            18               1            8327
                                                            19               1            3806
                                                            20               1            5802
                                                            21               1            1525
                                                            22               0               0
                                                            23               1           15674
                                                            24               0               0
                                                            25               1           16253
                                                            26               0               0
                                                            27               1           14758
                                                            28               0               0
                                                            29               0               0
                                                            30               0               0
                                                            31               1           15972
      ncyc    total blocks       frozen blocks    processor id          blocks           cells
      1800              46                   0               0               0               0
                                                             1               1            8040
                                                             2               6            4576
                                                             3               4            5016
                                                             4               1            4666
                                                             5               1            6160
                                                             6               4            5066
                                                             7               1            5900
                                                             8               1            5821
                                                             9               2            4935
                                                            10               3            6577
                                                            11               4            5664
                                                            12               1            3356
                                                            13               2            6801
                                                            14               2            5274
                                                            15               1            5125
                                                            16               1            5111
                                                            17               1            1126
                                                            18               0               0
                                                            19               1           12041
                                                            20               0               0
                                                            21               0               0
                                                            22               0               0
                                                            23               1           15140
                                                            24               3            5018
                                                            25               1            5317
                                                            26               1            7454
                                                            27               1            4561
                                                            28               0               0
                                                            29               1           14417
                                                            30               0               0
                                                            31               1           12250
      ncyc    total blocks       frozen blocks    processor id          blocks           cells
      1879              46                   0               0               2            2147
                                                             1               1            1253
                                                             2               2            2022
                                                             3               2            2060
                                                             4               4            2124
                                                             5               3            2066
                                                             6               1            1521
                                                             7               1            1833
                                                             8               4            1959
                                                             9               1            2899
                                                            10               2            1454
                                                            11               3            1592
                                                            12               1            2565
                                                            13               2            1985
                                                            14               4            1628
                                                            15               1            2503
                                                            16               0               0
                                                            17               1            3404
                                                            18               0               0
                                                            19               1            4326
                                                            20               1            2774
                                                            21               1            2193
                                                            22               1            1718
                                                            23               1            1029
                                                            24               0               0
                                                            25               1            2130
                                                            26               0               0
                                                            27               1            4585
                                                            28               0               0
                                                            29               1            3379
                                                            30               2            2545
                                                            31               1             951
      ncyc    total blocks       frozen blocks    processor id          blocks           cells
      1900              50                   0               0               0               0
                                                             1               0               0
                                                             2               0               0
                                                             3               1             649
                                                             4               1             189
                                                             5               1             298
                                                             6               0               0
                                                             7               1             426
                                                             8               2             239
                                                             9               2             260
                                                            10               0               0
                                                            11               1             423
                                                            12               0               0
                                                            13               1             699
                                                            14               0               0
                                                            15               1             283
                                                            16               1             195
                                                            17               1             195
                                                            18               3             261
                                                            19               3             221
                                                            20               2             222
                                                            21               2             257
                                                            22               2             243
                                                            23               2             259
                                                            24               4             182
                                                            25               4             197
                                                            26               4             242
                                                            27               1             243
                                                            28               3             172
                                                            29               2             215
                                                            30               4             201
                                                            31               1             239
      ncyc    total blocks       frozen blocks    processor id          blocks           cells
      2000              70                   0               0               3             112
                                                             1               2             117
                                                             2               2             127
                                                             3               2             141
                                                             4               2             158
                                                             5               1              99
                                                             6               0               0
                                                             7               1             269
                                                             8               0               0
                                                             9               0               0
                                                            10               0               0
                                                            11               1             351
                                                            12               0               0
                                                            13               1             272
                                                            14               0               0
                                                            15               1             398
                                                            16               3             134
                                                            17               4             118
                                                            18               2             116
                                                            19               1             169
                                                            20               4             127
                                                            21               3             128
                                                            22               1             134
                                                            23               2             116
                                                            24               6             131
                                                            25               4             124
                                                            26               6             131
                                                            27               4             125
                                                            28               2             119
                                                            29               2             120
                                                            30               7             137
                                                            31               3             137
      ncyc    total blocks       frozen blocks    processor id          blocks           cells
      2100             106                   0               0               5             183
                                                             1               9             179
                                                             2               3             184
                                                             3               5             190
                                                             4               5             200
                                                             5               7             186
                                                             6               4             152
                                                             7               5             176
                                                             8               2             148
                                                             9               2             187
                                                            10               2             172
                                                            11               4             181
                                                            12               3             181
                                                            13               2             212
                                                            14               3             178
                                                            15               4             189
                                                            16               2             172
                                                            17               2             222
                                                            18               2             144
                                                            19               2             184
                                                            20               3             159
                                                            21               5             176
                                                            22               4             209
                                                            23               4             223
                                                            24               4             166
                                                            25               1              75
                                                            26               1             137
                                                            27               2             202
                                                            28               2             184
                                                            29               1             167
                                                            30               4             166
                                                            31               2             199
