# Supplementary material for: Research on combustion and emissions of heavy duty diesel engines under low-speed and low-load conditions in low temperature environments
Source: PLoS One. 2025 Feb 21;20(2):e0318933. doi: 10.1371/journal.pone.0318933 (PMC11844864; doi:10.1371/journal.pone.0318933)
Supplement: S1 File — (ZIP) [file pone.0318933.s001.zip › 1000rpm_30%/3-tigaojinqiwendu/Tin282K/mixing.out]

# CONVERGE Release Build 2.3.20/ Jan 30, 2017 Run Date:Wed Aug 30 10:44:59 2023
# column 1 2 3 4 5 6 7 8 9 10 11
# Crank Lambda_Mean Lambda_StdDev Phi_Mean Phi_StdDev Rct_Lmda_Mean Rct_Lmda_StdDev Rct_Phi_Mean Rct_Phi_StdDev Overall_Phi Overall_Phi_StdDev
# (DEG) (none) (none) (none) (none) (none) (none) (none) (none) (none) (none)
#
	-1.46E+02	1.00E+20	0.00E+00	0.00E+00	0.00E+00	1.00E+20	0.00E+00	0.00E+00	0.00E+00	0.00E+00	0.00E+00
	-1.46E+02	1.00E+20	0.00E+00	0.00E+00	0.00E+00	1.00E+20	0.00E+00	0.00E+00	0.00E+00	0.00E+00	0.00E+00
	-1.46E+02	1.00E+20	0.00E+00	0.00E+00	0.00E+00	1.00E+20	0.00E+00	0.00E+00	0.00E+00	0.00E+00	0.00E+00
	-1.46E+02	1.00E+20	0.00E+00	0.00E+00	0.00E+00	1.00E+20	0.00E+00	0.00E+00	0.00E+00	0.00E+00	0.00E+00
	-1.46E+02	1.00E+20	0.00E+00	0.00E+00	0.00E+00	1.00E+20	0.00E+00	0.00E+00	0.00E+00	0.00E+00	0.00E+00
	-1.45E+02	1.00E+20	0.00E+00	0.00E+00	0.00E+00	1.00E+20	0.00E+00	0.00E+00	0.00E+00	0.00E+00	0.00E+00
	-1.45E+02	1.00E+20	0.00E+00	0.00E+00	0.00E+00	1.00E+20	0.00E+00	0.00E+00	0.00E+00	0.00E+00	0.00E+00
	-1.45E+02	1.00E+20	0.00E+00	0.00E+00	0.00E+00	1.00E+20	0.00E+00	0.00E+00	0.00E+00	0.00E+00	0.00E+00
	-1.45E+02	1.00E+20	0.00E+00	0.00E+00	0.00E+00	1.00E+20	0.00E+00	0.00E+00	0.00E+00	0.00E+00	0.00E+00
	-1.45E+02	1.00E+20	0.00E+00	0.00E+00	0.00E+00	1.00E+20	0.00E+00	0.00E+00	0.00E+00	0.00E+00	0.00E+00
	-1.44E+02	1.00E+20	0.00E+00	0.00E+00	0.00E+00	1.00E+20	0.00E+00	0.00E+00	0.00E+00	0.00E+00	0.00E+00
	-1.44E+02	1.00E+20	0.00E+00	0.00E+00	0.00E+00	1.00E+20	0.00E+00	0.00E+00	0.00E+00	0.00E+00	0.00E+00
	-1.43E+02	1.00E+20	0.00E+00	0.00E+00	0.00E+00	1.00E+20	0.00E+00	0.00E+00	0.00E+00	0.00E+00	0.00E+00
	-1.43E+02	1.00E+20	0.00E+00	0.00E+00	0.00E+00	1.00E+20	0.00E+00	0.00E+00	0.00E+00	0.00E+00	0.00E+00
	-1.42E+02	1.00E+20	0.00E+00	0.00E+00	0.00E+00	1.00E+20	0.00E+00	0.00E+00	0.00E+00	0.00E+00	0.00E+00
	-1.42E+02	1.00E+20	0.00E+00	0.00E+00	0.00E+00	1.00E+20	0.00E+00	0.00E+00	0.00E+00	0.00E+00	0.00E+00
	-1.41E+02	1.00E+20	0.00E+00	0.00E+00	0.00E+00	1.00E+20	0.00E+00	0.00E+00	0.00E+00	0.00E+00	0.00E+00
	-1.40E+02	1.00E+20	0.00E+00	0.00E+00	0.00E+00	1.00E+20	0.00E+00	0.00E+00	0.00E+00	0.00E+00	0.00E+00
	-1.40E+02	1.00E+20	0.00E+00	0.00E+00	0.00E+00	1.00E+20	0.00E+00	0.00E+00	0.00E+00	0.00E+00	0.00E+00
	-1.39E+02	1.00E+20	0.00E+00	0.00E+00	0.00E+00	1.00E+20	0.00E+00	0.00E+00	0.00E+00	0.00E+00	0.00E+00
	-1.39E+02	1.00E+20	0.00E+00	0.00E+00	0.00E+00	1.00E+20	0.00E+00	0.00E+00	0.00E+00	0.00E+00	0.00E+00
	-1.38E+02	1.00E+20	0.00E+00	0.00E+00	0.00E+00	1.00E+20	0.00E+00	0.00E+00	0.00E+00	0.00E+00	0.00E+00
	-1.37E+02	1.00E+20	0.00E+00	0.00E+00	0.00E+00	1.00E+20	0.00E+00	0.00E+00	0.00E+00	0.00E+00	0.00E+00
	-1.37E+02	1.00E+20	0.00E+00	0.00E+00	0.00E+00	1.00E+20	0.00E+00	0.00E+00	0.00E+00	0.00E+00	0.00E+00
	-1.36E+02	1.00E+20	0.00E+00	0.00E+00	0.00E+00	1.00E+20	0.00E+00	0.00E+00	0.00E+00	0.00E+00	0.00E+00
	-1.36E+02	1.00E+20	0.00E+00	0.00E+00	0.00E+00	1.00E+20	0.00E+00	0.00E+00	0.00E+00	0.00E+00	0.00E+00
	-1.35E+02	1.00E+20	0.00E+00	0.00E+00	0.00E+00	1.00E+20	0.00E+00	0.00E+00	0.00E+00	0.00E+00	0.00E+00
	-1.34E+02	1.00E+20	0.00E+00	0.00E+00	0.00E+00	1.00E+20	0.00E+00	0.00E+00	0.00E+00	0.00E+00	0.00E+00
	-1.34E+02	1.00E+20	0.00E+00	0.00E+00	0.00E+00	1.00E+20	0.00E+00	0.00E+00	0.00E+00	0.00E+00	0.00E+00
	-1.33E+02	1.00E+20	0.00E+00	0.00E+00	0.00E+00	1.00E+20	0.00E+00	0.00E+00	0.00E+00	0.00E+00	0.00E+00
	-1.33E+02	1.00E+20	0.00E+00	0.00E+00	0.00E+00	1.00E+20	0.00E+00	0.00E+00	0.00E+00	0.00E+00	0.00E+00
	-1.32E+02	1.00E+20	0.00E+00	0.00E+00	0.00E+00	1.00E+20	0.00E+00	0.00E+00	0.00E+00	0.00E+00	0.00E+00
	-1.31E+02	1.00E+20	0.00E+00	0.00E+00	0.00E+00	1.00E+20	0.00E+00	0.00E+00	0.00E+00	0.00E+00	0.00E+00
	-1.31E+02	1.00E+20	0.00E+00	0.00E+00	0.00E+00	1.00E+20	0.00E+00	0.00E+00	0.00E+00	0.00E+00	0.00E+00
	-1.30E+02	1.00E+20	0.00E+00	0.00E+00	0.00E+00	1.00E+20	0.00E+00	0.00E+00	0.00E+00	0.00E+00	0.00E+00
	-1.30E+02	1.00E+20	0.00E+00	0.00E+00	0.00E+00	1.00E+20	0.00E+00	0.00E+00	0.00E+00	0.00E+00	0.00E+00
	-1.29E+02	1.00E+20	0.00E+00	0.00E+00	0.00E+00	1.00E+20	0.00E+00	0.00E+00	0.00E+00	0.00E+00	0.00E+00
	-1.28E+02	1.00E+20	0.00E+00	0.00E+00	0.00E+00	1.00E+20	0.00E+00	0.00E+00	0.00E+00	0.00E+00	0.00E+00
	-1.28E+02	1.00E+20	0.00E+00	0.00E+00	0.00E+00	1.00E+20	0.00E+00	0.00E+00	0.00E+00	0.00E+00	0.00E+00
	-1.27E+02	1.00E+20	0.00E+00	0.00E+00	0.00E+00	1.00E+20	0.00E+00	0.00E+00	0.00E+00	0.00E+00	0.00E+00
	-1.27E+02	1.00E+20	0.00E+00	0.00E+00	0.00E+00	1.00E+20	0.00E+00	0.00E+00	0.00E+00	0.00E+00	0.00E+00
	-1.26E+02	1.00E+20	0.00E+00	0.00E+00	0.00E+00	1.00E+20	0.00E+00	0.00E+00	0.00E+00	0.00E+00	0.00E+00
	-1.25E+02	1.00E+20	0.00E+00	0.00E+00	0.00E+00	1.00E+20	0.00E+00	0.00E+00	0.00E+00	0.00E+00	0.00E+00
	-1.25E+02	1.00E+20	0.00E+00	0.00E+00	0.00E+00	1.00E+20	0.00E+00	0.00E+00	0.00E+00	0.00E+00	0.00E+00
	-1.24E+02	1.00E+20	0.00E+00	0.00E+00	0.00E+00	1.00E+20	0.00E+00	0.00E+00	0.00E+00	0.00E+00	0.00E+00
	-1.24E+02	1.00E+20	0.00E+00	0.00E+00	0.00E+00	1.00E+20	0.00E+00	0.00E+00	0.00E+00	0.00E+00	0.00E+00
	-1.23E+02	1.00E+20	0.00E+00	0.00E+00	0.00E+00	1.00E+20	0.00E+00	0.00E+00	0.00E+00	0.00E+00	0.00E+00
	-1.22E+02	1.00E+20	0.00E+00	0.00E+00	0.00E+00	1.00E+20	0.00E+00	0.00E+00	0.00E+00	0.00E+00	0.00E+00
	-1.22E+02	1.00E+20	0.00E+00	0.00E+00	0.00E+00	1.00E+20	0.00E+00	0.00E+00	0.00E+00	0.00E+00	0.00E+00
	-1.21E+02	1.00E+20	0.00E+00	0.00E+00	0.00E+00	1.00E+20	0.00E+00	0.00E+00	0.00E+00	0.00E+00	0.00E+00
	-1.21E+02	1.00E+20	0.00E+00	0.00E+00	0.00E+00	1.00E+20	0.00E+00	0.00E+00	0.00E+00	0.00E+00	0.00E+00
	-1.20E+02	1.00E+20	0.00E+00	0.00E+00	0.00E+00	1.00E+20	0.00E+00	0.00E+00	0.00E+00	0.00E+00	0.00E+00
	-1.20E+02	1.00E+20	0.00E+00	0.00E+00	0.00E+00	1.00E+20	0.00E+00	0.00E+00	0.00E+00	0.00E+00	0.00E+00
	-1.19E+02	1.00E+20	0.00E+00	0.00E+00	0.00E+00	1.00E+20	0.00E+00	0.00E+00	0.00E+00	0.00E+00	0.00E+00
	-1.18E+02	1.00E+20	0.00E+00	0.00E+00	0.00E+00	1.00E+20	0.00E+00	0.00E+00	0.00E+00	0.00E+00	0.00E+00
	-1.18E+02	1.00E+20	0.00E+00	0.00E+00	0.00E+00	1.00E+20	0.00E+00	0.00E+00	0.00E+00	0.00E+00	0.00E+00
	-1.17E+02	1.00E+20	0.00E+00	0.00E+00	0.00E+00	1.00E+20	0.00E+00	0.00E+00	0.00E+00	0.00E+00	0.00E+00
	-1.17E+02	1.00E+20	0.00E+00	0.00E+00	0.00E+00	1.00E+20	0.00E+00	0.00E+00	0.00E+00	0.00E+00	0.00E+00
	-1.16E+02	1.00E+20	0.00E+00	0.00E+00	0.00E+00	1.00E+20	0.00E+00	0.00E+00	0.00E+00	0.00E+00	0.00E+00
	-1.16E+02	1.00E+20	0.00E+00	0.00E+00	0.00E+00	1.00E+20	0.00E+00	0.00E+00	0.00E+00	0.00E+00	0.00E+00
	-1.15E+02	1.00E+20	0.00E+00	0.00E+00	0.00E+00	1.00E+20	0.00E+00	0.00E+00	0.00E+00	0.00E+00	0.00E+00
	-1.14E+02	1.00E+20	0.00E+00	0.00E+00	0.00E+00	1.00E+20	0.00E+00	0.00E+00	0.00E+00	0.00E+00	0.00E+00
	-1.14E+02	1.00E+20	0.00E+00	0.00E+00	0.00E+00	1.00E+20	0.00E+00	0.00E+00	0.00E+00	0.00E+00	0.00E+00
	-1.13E+02	1.00E+20	0.00E+00	0.00E+00	0.00E+00	1.00E+20	0.00E+00	0.00E+00	0.00E+00	0.00E+00	0.00E+00
	-1.13E+02	1.00E+20	0.00E+00	0.00E+00	0.00E+00	1.00E+20	0.00E+00	0.00E+00	0.00E+00	0.00E+00	0.00E+00
	-1.12E+02	1.00E+20	0.00E+00	0.00E+00	0.00E+00	1.00E+20	0.00E+00	0.00E+00	0.00E+00	0.00E+00	0.00E+00
	-1.12E+02	1.00E+20	0.00E+00	0.00E+00	0.00E+00	1.00E+20	0.00E+00	0.00E+00	0.00E+00	0.00E+00	0.00E+00
	-1.11E+02	1.00E+20	0.00E+00	0.00E+00	0.00E+00	1.00E+20	0.00E+00	0.00E+00	0.00E+00	0.00E+00	0.00E+00
	-1.11E+02	1.00E+20	0.00E+00	0.00E+00	0.00E+00	1.00E+20	0.00E+00	0.00E+00	0.00E+00	0.00E+00	0.00E+00
	-1.10E+02	1.00E+20	0.00E+00	0.00E+00	0.00E+00	1.00E+20	0.00E+00	0.00E+00	0.00E+00	0.00E+00	0.00E+00
	-1.10E+02	1.00E+20	0.00E+00	0.00E+00	0.00E+00	1.00E+20	0.00E+00	0.00E+00	0.00E+00	0.00E+00	0.00E+00
	-1.09E+02	1.00E+20	0.00E+00	0.00E+00	0.00E+00	1.00E+20	0.00E+00	0.00E+00	0.00E+00	0.00E+00	0.00E+00
	-1.09E+02	1.00E+20	0.00E+00	0.00E+00	0.00E+00	1.00E+20	0.00E+00	0.00E+00	0.00E+00	0.00E+00	0.00E+00
	-1.08E+02	1.00E+20	0.00E+00	0.00E+00	0.00E+00	1.00E+20	0.00E+00	0.00E+00	0.00E+00	0.00E+00	0.00E+00
	-1.08E+02	1.00E+20	0.00E+00	0.00E+00	0.00E+00	1.00E+20	0.00E+00	0.00E+00	0.00E+00	0.00E+00	0.00E+00
	-1.07E+02	1.00E+20	0.00E+00	0.00E+00	0.00E+00	1.00E+20	0.00E+00	0.00E+00	0.00E+00	0.00E+00	0.00E+00
	-1.07E+02	1.00E+20	0.00E+00	0.00E+00	0.00E+00	1.00E+20	0.00E+00	0.00E+00	0.00E+00	0.00E+00	0.00E+00
	-1.06E+02	1.00E+20	0.00E+00	0.00E+00	0.00E+00	1.00E+20	0.00E+00	0.00E+00	0.00E+00	0.00E+00	0.00E+00
	-1.06E+02	1.00E+20	0.00E+00	0.00E+00	0.00E+00	1.00E+20	0.00E+00	0.00E+00	0.00E+00	0.00E+00	0.00E+00
	-1.05E+02	1.00E+20	0.00E+00	0.00E+00	0.00E+00	1.00E+20	0.00E+00	0.00E+00	0.00E+00	0.00E+00	0.00E+00
	-1.05E+02	1.00E+20	0.00E+00	0.00E+00	0.00E+00	1.00E+20	0.00E+00	0.00E+00	0.00E+00	0.00E+00	0.00E+00
	-1.04E+02	1.00E+20	0.00E+00	0.00E+00	0.00E+00	1.00E+20	0.00E+00	0.00E+00	0.00E+00	0.00E+00	0.00E+00
	-1.04E+02	1.00E+20	0.00E+00	0.00E+00	0.00E+00	1.00E+20	0.00E+00	0.00E+00	0.00E+00	0.00E+00	0.00E+00
	-1.03E+02	1.00E+20	0.00E+00	0.00E+00	0.00E+00	1.00E+20	0.00E+00	0.00E+00	0.00E+00	0.00E+00	0.00E+00
	-1.03E+02	1.00E+20	0.00E+00	0.00E+00	0.00E+00	1.00E+20	0.00E+00	0.00E+00	0.00E+00	0.00E+00	0.00E+00
	-1.03E+02	1.00E+20	0.00E+00	0.00E+00	0.00E+00	1.00E+20	0.00E+00	0.00E+00	0.00E+00	0.00E+00	0.00E+00
	-1.02E+02	1.00E+20	0.00E+00	0.00E+00	0.00E+00	1.00E+20	0.00E+00	0.00E+00	0.00E+00	0.00E+00	0.00E+00
	-1.02E+02	1.00E+20	0.00E+00	0.00E+00	0.00E+00	1.00E+20	0.00E+00	0.00E+00	0.00E+00	0.00E+00	0.00E+00
	-1.01E+02	1.00E+20	0.00E+00	0.00E+00	0.00E+00	1.00E+20	0.00E+00	0.00E+00	0.00E+00	0.00E+00	0.00E+00
	-1.01E+02	1.00E+20	0.00E+00	0.00E+00	0.00E+00	1.00E+20	0.00E+00	0.00E+00	0.00E+00	0.00E+00	0.00E+00
	-1.00E+02	1.00E+20	0.00E+00	0.00E+00	0.00E+00	1.00E+20	0.00E+00	0.00E+00	0.00E+00	0.00E+00	0.00E+00
	-9.98E+01	1.00E+20	0.00E+00	0.00E+00	0.00E+00	1.00E+20	0.00E+00	0.00E+00	0.00E+00	0.00E+00	0.00E+00
	-9.94E+01	1.00E+20	0.00E+00	0.00E+00	0.00E+00	1.00E+20	0.00E+00	0.00E+00	0.00E+00	0.00E+00	0.00E+00
	-9.89E+01	1.00E+20	0.00E+00	0.00E+00	0.00E+00	1.00E+20	0.00E+00	0.00E+00	0.00E+00	0.00E+00	0.00E+00
	-9.85E+01	1.00E+20	0.00E+00	0.00E+00	0.00E+00	1.00E+20	0.00E+00	0.00E+00	0.00E+00	0.00E+00	0.00E+00
	-9.80E+01	1.00E+20	0.00E+00	0.00E+00	0.00E+00	1.00E+20	0.00E+00	0.00E+00	0.00E+00	0.00E+00	0.00E+00
	-9.76E+01	1.00E+20	0.00E+00	0.00E+00	0.00E+00	1.00E+20	0.00E+00	0.00E+00	0.00E+00	0.00E+00	0.00E+00
	-9.71E+01	1.00E+20	0.00E+00	0.00E+00	0.00E+00	1.00E+20	0.00E+00	0.00E+00	0.00E+00	0.00E+00	0.00E+00
	-9.67E+01	1.00E+20	0.00E+00	0.00E+00	0.00E+00	1.00E+20	0.00E+00	0.00E+00	0.00E+00	0.00E+00	0.00E+00
	-9.63E+01	1.00E+20	0.00E+00	0.00E+00	0.00E+00	1.00E+20	0.00E+00	0.00E+00	0.00E+00	0.00E+00	0.00E+00
	-9.58E+01	1.00E+20	0.00E+00	0.00E+00	0.00E+00	1.00E+20	0.00E+00	0.00E+00	0.00E+00	0.00E+00	0.00E+00
	-9.54E+01	1.00E+20	0.00E+00	0.00E+00	0.00E+00	1.00E+20	0.00E+00	0.00E+00	0.00E+00	0.00E+00	0.00E+00
	-9.50E+01	1.00E+20	0.00E+00	0.00E+00	0.00E+00	1.00E+20	0.00E+00	0.00E+00	0.00E+00	0.00E+00	0.00E+00
	-9.45E+01	1.00E+20	0.00E+00	0.00E+00	0.00E+00	1.00E+20	0.00E+00	0.00E+00	0.00E+00	0.00E+00	0.00E+00
	-9.41E+01	1.00E+20	0.00E+00	0.00E+00	0.00E+00	1.00E+20	0.00E+00	0.00E+00	0.00E+00	0.00E+00	0.00E+00
	-9.37E+01	1.00E+20	0.00E+00	0.00E+00	0.00E+00	1.00E+20	0.00E+00	0.00E+00	0.00E+00	0.00E+00	0.00E+00
	-9.32E+01	1.00E+20	0.00E+00	0.00E+00	0.00E+00	1.00E+20	0.00E+00	0.00E+00	0.00E+00	0.00E+00	0.00E+00
	-9.28E+01	1.00E+20	0.00E+00	0.00E+00	0.00E+00	1.00E+20	0.00E+00	0.00E+00	0.00E+00	0.00E+00	0.00E+00
	-9.24E+01	1.00E+20	0.00E+00	0.00E+00	0.00E+00	1.00E+20	0.00E+00	0.00E+00	0.00E+00	0.00E+00	0.00E+00
	-9.20E+01	1.00E+20	0.00E+00	0.00E+00	0.00E+00	1.00E+20	0.00E+00	0.00E+00	0.00E+00	0.00E+00	0.00E+00
	-9.15E+01	1.00E+20	0.00E+00	0.00E+00	0.00E+00	1.00E+20	0.00E+00	0.00E+00	0.00E+00	0.00E+00	0.00E+00
	-9.11E+01	1.00E+20	0.00E+00	0.00E+00	0.00E+00	1.00E+20	0.00E+00	0.00E+00	0.00E+00	0.00E+00	0.00E+00
	-9.07E+01	1.00E+20	0.00E+00	0.00E+00	0.00E+00	1.00E+20	0.00E+00	0.00E+00	0.00E+00	0.00E+00	0.00E+00
	-9.03E+01	1.00E+20	0.00E+00	0.00E+00	0.00E+00	1.00E+20	0.00E+00	0.00E+00	0.00E+00	0.00E+00	0.00E+00
	-8.99E+01	1.00E+20	0.00E+00	0.00E+00	0.00E+00	1.00E+20	0.00E+00	0.00E+00	0.00E+00	0.00E+00	0.00E+00
	-8.94E+01	1.00E+20	0.00E+00	0.00E+00	0.00E+00	1.00E+20	0.00E+00	0.00E+00	0.00E+00	0.00E+00	0.00E+00
	-8.90E+01	1.00E+20	0.00E+00	0.00E+00	0.00E+00	1.00E+20	0.00E+00	0.00E+00	0.00E+00	0.00E+00	0.00E+00
	-8.86E+01	1.00E+20	0.00E+00	0.00E+00	0.00E+00	1.00E+20	0.00E+00	0.00E+00	0.00E+00	0.00E+00	0.00E+00
	-8.82E+01	1.00E+20	0.00E+00	0.00E+00	0.00E+00	1.00E+20	0.00E+00	0.00E+00	0.00E+00	0.00E+00	0.00E+00
	-8.78E+01	1.00E+20	0.00E+00	0.00E+00	0.00E+00	1.00E+20	0.00E+00	0.00E+00	0.00E+00	0.00E+00	0.00E+00
	-8.76E+01	1.00E+20	0.00E+00	0.00E+00	0.00E+00	1.00E+20	0.00E+00	0.00E+00	0.00E+00	0.00E+00	0.00E+00
	-8.74E+01	1.00E+20	0.00E+00	0.00E+00	0.00E+00	1.00E+20	0.00E+00	0.00E+00	0.00E+00	0.00E+00	0.00E+00
	-8.71E+01	1.00E+20	0.00E+00	0.00E+00	0.00E+00	1.00E+20	0.00E+00	0.00E+00	0.00E+00	0.00E+00	0.00E+00
	-8.68E+01	1.00E+20	0.00E+00	0.00E+00	0.00E+00	1.00E+20	0.00E+00	0.00E+00	0.00E+00	0.00E+00	0.00E+00
	-8.64E+01	1.00E+20	0.00E+00	0.00E+00	0.00E+00	1.00E+20	0.00E+00	0.00E+00	0.00E+00	0.00E+00	0.00E+00
	-8.60E+01	1.00E+20	0.00E+00	0.00E+00	0.00E+00	1.00E+20	0.00E+00	0.00E+00	0.00E+00	0.00E+00	0.00E+00
	-8.56E+01	1.00E+20	0.00E+00	0.00E+00	0.00E+00	1.00E+20	0.00E+00	0.00E+00	0.00E+00	0.00E+00	0.00E+00
	-8.51E+01	1.00E+20	0.00E+00	0.00E+00	0.00E+00	1.00E+20	0.00E+00	0.00E+00	0.00E+00	0.00E+00	0.00E+00
	-8.47E+01	1.00E+20	0.00E+00	0.00E+00	0.00E+00	1.00E+20	0.00E+00	0.00E+00	0.00E+00	0.00E+00	0.00E+00
	-8.43E+01	1.00E+20	0.00E+00	0.00E+00	0.00E+00	1.00E+20	0.00E+00	0.00E+00	0.00E+00	0.00E+00	0.00E+00
	-8.39E+01	1.00E+20	0.00E+00	0.00E+00	0.00E+00	1.00E+20	0.00E+00	0.00E+00	0.00E+00	0.00E+00	0.00E+00
	-8.35E+01	1.00E+20	0.00E+00	0.00E+00	0.00E+00	1.00E+20	0.00E+00	0.00E+00	0.00E+00	0.00E+00	0.00E+00
	-8.31E+01	1.00E+20	0.00E+00	0.00E+00	0.00E+00	1.00E+20	0.00E+00	0.00E+00	0.00E+00	0.00E+00	0.00E+00
	-8.27E+01	1.00E+20	0.00E+00	0.00E+00	0.00E+00	1.00E+20	0.00E+00	0.00E+00	0.00E+00	0.00E+00	0.00E+00
	-8.23E+01	1.00E+20	0.00E+00	0.00E+00	0.00E+00	1.00E+20	0.00E+00	0.00E+00	0.00E+00	0.00E+00	0.00E+00
	-8.19E+01	1.00E+20	0.00E+00	0.00E+00	0.00E+00	1.00E+20	0.00E+00	0.00E+00	0.00E+00	0.00E+00	0.00E+00
	-8.15E+01	1.00E+20	0.00E+00	0.00E+00	0.00E+00	1.00E+20	0.00E+00	0.00E+00	0.00E+00	0.00E+00	0.00E+00
	-8.11E+01	1.00E+20	0.00E+00	0.00E+00	0.00E+00	1.00E+20	0.00E+00	0.00E+00	0.00E+00	0.00E+00	0.00E+00
	-8.07E+01	1.00E+20	0.00E+00	0.00E+00	0.00E+00	1.00E+20	0.00E+00	0.00E+00	0.00E+00	0.00E+00	0.00E+00
	-8.03E+01	1.00E+20	0.00E+00	0.00E+00	0.00E+00	1.00E+20	0.00E+00	0.00E+00	0.00E+00	0.00E+00	0.00E+00
	-7.99E+01	1.00E+20	0.00E+00	0.00E+00	0.00E+00	1.00E+20	0.00E+00	0.00E+00	0.00E+00	0.00E+00	0.00E+00
	-7.95E+01	1.00E+20	0.00E+00	0.00E+00	0.00E+00	1.00E+20	0.00E+00	0.00E+00	0.00E+00	0.00E+00	0.00E+00
	-7.91E+01	1.00E+20	0.00E+00	0.00E+00	0.00E+00	1.00E+20	0.00E+00	0.00E+00	0.00E+00	0.00E+00	0.00E+00
	-7.87E+01	1.00E+20	0.00E+00	0.00E+00	0.00E+00	1.00E+20	0.00E+00	0.00E+00	0.00E+00	0.00E+00	0.00E+00
	-7.83E+01	1.00E+20	0.00E+00	0.00E+00	0.00E+00	1.00E+20	0.00E+00	0.00E+00	0.00E+00	0.00E+00	0.00E+00
	-7.79E+01	1.00E+20	0.00E+00	0.00E+00	0.00E+00	1.00E+20	0.00E+00	0.00E+00	0.00E+00	0.00E+00	0.00E+00
	-7.75E+01	1.00E+20	0.00E+00	0.00E+00	0.00E+00	1.00E+20	0.00E+00	0.00E+00	0.00E+00	0.00E+00	0.00E+00
	-7.71E+01	1.00E+20	0.00E+00	0.00E+00	0.00E+00	1.00E+20	0.00E+00	0.00E+00	0.00E+00	0.00E+00	0.00E+00
	-7.69E+01	1.00E+20	0.00E+00	0.00E+00	0.00E+00	1.00E+20	0.00E+00	0.00E+00	0.00E+00	0.00E+00	0.00E+00
	-7.66E+01	1.00E+20	0.00E+00	0.00E+00	0.00E+00	1.00E+20	0.00E+00	0.00E+00	0.00E+00	0.00E+00	0.00E+00
	-7.62E+01	1.00E+20	0.00E+00	0.00E+00	0.00E+00	1.00E+20	0.00E+00	0.00E+00	0.00E+00	0.00E+00	0.00E+00
	-7.58E+01	1.00E+20	0.00E+00	0.00E+00	0.00E+00	1.00E+20	0.00E+00	0.00E+00	0.00E+00	0.00E+00	0.00E+00
	-7.54E+01	1.00E+20	0.00E+00	0.00E+00	0.00E+00	1.00E+20	0.00E+00	0.00E+00	0.00E+00	0.00E+00	0.00E+00
	-7.50E+01	1.00E+20	0.00E+00	0.00E+00	0.00E+00	1.00E+20	0.00E+00	0.00E+00	0.00E+00	0.00E+00	0.00E+00
	-7.46E+01	1.00E+20	0.00E+00	0.00E+00	0.00E+00	1.00E+20	0.00E+00	0.00E+00	0.00E+00	0.00E+00	0.00E+00
	-7.42E+01	1.00E+20	0.00E+00	0.00E+00	0.00E+00	1.00E+20	0.00E+00	0.00E+00	0.00E+00	0.00E+00	0.00E+00
	-7.38E+01	1.00E+20	0.00E+00	0.00E+00	0.00E+00	1.00E+20	0.00E+00	0.00E+00	0.00E+00	0.00E+00	0.00E+00
	-7.34E+01	1.00E+20	0.00E+00	0.00E+00	0.00E+00	1.00E+20	0.00E+00	0.00E+00	0.00E+00	0.00E+00	0.00E+00
	-7.30E+01	1.00E+20	0.00E+00	0.00E+00	0.00E+00	1.00E+20	0.00E+00	0.00E+00	0.00E+00	0.00E+00	0.00E+00
	-7.26E+01	1.00E+20	0.00E+00	0.00E+00	0.00E+00	1.00E+20	0.00E+00	0.00E+00	0.00E+00	0.00E+00	0.00E+00
	-7.22E+01	1.00E+20	0.00E+00	0.00E+00	0.00E+00	1.00E+20	0.00E+00	0.00E+00	0.00E+00	0.00E+00	0.00E+00
	-7.18E+01	1.00E+20	0.00E+00	0.00E+00	0.00E+00	1.00E+20	0.00E+00	0.00E+00	0.00E+00	0.00E+00	0.00E+00
	-7.14E+01	1.00E+20	0.00E+00	0.00E+00	0.00E+00	1.00E+20	0.00E+00	0.00E+00	0.00E+00	0.00E+00	0.00E+00
	-7.11E+01	1.00E+20	0.00E+00	0.00E+00	0.00E+00	1.00E+20	0.00E+00	0.00E+00	0.00E+00	0.00E+00	0.00E+00
	-7.07E+01	1.00E+20	0.00E+00	0.00E+00	0.00E+00	1.00E+20	0.00E+00	0.00E+00	0.00E+00	0.00E+00	0.00E+00
	-7.03E+01	1.00E+20	0.00E+00	0.00E+00	0.00E+00	1.00E+20	0.00E+00	0.00E+00	0.00E+00	0.00E+00	0.00E+00
	-6.99E+01	1.00E+20	0.00E+00	0.00E+00	0.00E+00	1.00E+20	0.00E+00	0.00E+00	0.00E+00	0.00E+00	0.00E+00
	-6.95E+01	1.00E+20	0.00E+00	0.00E+00	0.00E+00	1.00E+20	0.00E+00	0.00E+00	0.00E+00	0.00E+00	0.00E+00
	-6.91E+01	1.00E+20	0.00E+00	0.00E+00	0.00E+00	1.00E+20	0.00E+00	0.00E+00	0.00E+00	0.00E+00	0.00E+00
	-6.87E+01	1.00E+20	0.00E+00	0.00E+00	0.00E+00	1.00E+20	0.00E+00	0.00E+00	0.00E+00	0.00E+00	0.00E+00
	-6.83E+01	1.00E+20	0.00E+00	0.00E+00	0.00E+00	1.00E+20	0.00E+00	0.00E+00	0.00E+00	0.00E+00	0.00E+00
	-6.79E+01	1.00E+20	0.00E+00	0.00E+00	0.00E+00	1.00E+20	0.00E+00	0.00E+00	0.00E+00	0.00E+00	0.00E+00
	-6.75E+01	1.00E+20	0.00E+00	0.00E+00	0.00E+00	1.00E+20	0.00E+00	0.00E+00	0.00E+00	0.00E+00	0.00E+00
	-6.71E+01	1.00E+20	0.00E+00	0.00E+00	0.00E+00	1.00E+20	0.00E+00	0.00E+00	0.00E+00	0.00E+00	0.00E+00
	-6.67E+01	1.00E+20	0.00E+00	0.00E+00	0.00E+00	1.00E+20	0.00E+00	0.00E+00	0.00E+00	0.00E+00	0.00E+00
	-6.63E+01	1.00E+20	0.00E+00	0.00E+00	0.00E+00	1.00E+20	0.00E+00	0.00E+00	0.00E+00	0.00E+00	0.00E+00
	-6.59E+01	1.00E+20	0.00E+00	0.00E+00	0.00E+00	1.00E+20	0.00E+00	0.00E+00	0.00E+00	0.00E+00	0.00E+00
	-6.55E+01	1.00E+20	0.00E+00	0.00E+00	0.00E+00	1.00E+20	0.00E+00	0.00E+00	0.00E+00	0.00E+00	0.00E+00
	-6.51E+01	1.00E+20	0.00E+00	0.00E+00	0.00E+00	1.00E+20	0.00E+00	0.00E+00	0.00E+00	0.00E+00	0.00E+00
	-6.47E+01	1.00E+20	0.00E+00	0.00E+00	0.00E+00	1.00E+20	0.00E+00	0.00E+00	0.00E+00	0.00E+00	0.00E+00
	-6.43E+01	1.00E+20	0.00E+00	0.00E+00	0.00E+00	1.00E+20	0.00E+00	0.00E+00	0.00E+00	0.00E+00	0.00E+00
	-6.39E+01	1.00E+20	0.00E+00	0.00E+00	0.00E+00	1.00E+20	0.00E+00	0.00E+00	0.00E+00	0.00E+00	0.00E+00
	-6.35E+01	1.00E+20	0.00E+00	0.00E+00	0.00E+00	1.00E+20	0.00E+00	0.00E+00	0.00E+00	0.00E+00	0.00E+00
	-6.31E+01	1.00E+20	0.00E+00	0.00E+00	0.00E+00	1.00E+20	0.00E+00	0.00E+00	0.00E+00	0.00E+00	0.00E+00
	-6.27E+01	1.00E+20	0.00E+00	0.00E+00	0.00E+00	1.00E+20	0.00E+00	0.00E+00	0.00E+00	0.00E+00	0.00E+00
	-6.23E+01	1.00E+20	0.00E+00	0.00E+00	0.00E+00	1.00E+20	0.00E+00	0.00E+00	0.00E+00	0.00E+00	0.00E+00
	-6.19E+01	1.00E+20	0.00E+00	0.00E+00	0.00E+00	1.00E+20	0.00E+00	0.00E+00	0.00E+00	0.00E+00	0.00E+00
	-6.15E+01	1.00E+20	0.00E+00	0.00E+00	0.00E+00	1.00E+20	0.00E+00	0.00E+00	0.00E+00	0.00E+00	0.00E+00
	-6.11E+01	1.00E+20	0.00E+00	0.00E+00	0.00E+00	1.00E+20	0.00E+00	0.00E+00	0.00E+00	0.00E+00	0.00E+00
	-6.07E+01	1.00E+20	0.00E+00	0.00E+00	0.00E+00	1.00E+20	0.00E+00	0.00E+00	0.00E+00	0.00E+00	0.00E+00
	-6.04E+01	1.00E+20	0.00E+00	0.00E+00	0.00E+00	1.00E+20	0.00E+00	0.00E+00	0.00E+00	0.00E+00	0.00E+00
	-6.00E+01	1.00E+20	0.00E+00	0.00E+00	0.00E+00	1.00E+20	0.00E+00	0.00E+00	0.00E+00	0.00E+00	0.00E+00
	-5.96E+01	1.00E+20	0.00E+00	0.00E+00	0.00E+00	1.00E+20	0.00E+00	0.00E+00	0.00E+00	0.00E+00	0.00E+00
	-5.92E+01	1.00E+20	0.00E+00	0.00E+00	0.00E+00	1.00E+20	0.00E+00	0.00E+00	0.00E+00	0.00E+00	0.00E+00
	-5.87E+01	1.00E+20	0.00E+00	0.00E+00	0.00E+00	1.00E+20	0.00E+00	0.00E+00	0.00E+00	0.00E+00	0.00E+00
	-5.83E+01	1.00E+20	0.00E+00	0.00E+00	0.00E+00	1.00E+20	0.00E+00	0.00E+00	0.00E+00	0.00E+00	0.00E+00
	-5.79E+01	1.00E+20	0.00E+00	0.00E+00	0.00E+00	1.00E+20	0.00E+00	0.00E+00	0.00E+00	0.00E+00	0.00E+00
	-5.75E+01	1.00E+20	0.00E+00	0.00E+00	0.00E+00	1.00E+20	0.00E+00	0.00E+00	0.00E+00	0.00E+00	0.00E+00
	-5.71E+01	1.00E+20	0.00E+00	0.00E+00	0.00E+00	1.00E+20	0.00E+00	0.00E+00	0.00E+00	0.00E+00	0.00E+00
	-5.67E+01	1.00E+20	0.00E+00	0.00E+00	0.00E+00	1.00E+20	0.00E+00	0.00E+00	0.00E+00	0.00E+00	0.00E+00
	-5.62E+01	1.00E+20	0.00E+00	0.00E+00	0.00E+00	1.00E+20	0.00E+00	0.00E+00	0.00E+00	0.00E+00	0.00E+00
	-5.58E+01	1.00E+20	0.00E+00	0.00E+00	0.00E+00	1.00E+20	0.00E+00	0.00E+00	0.00E+00	0.00E+00	0.00E+00
	-5.54E+01	1.00E+20	0.00E+00	0.00E+00	0.00E+00	1.00E+20	0.00E+00	0.00E+00	0.00E+00	0.00E+00	0.00E+00
	-5.50E+01	1.00E+20	0.00E+00	0.00E+00	0.00E+00	1.00E+20	0.00E+00	0.00E+00	0.00E+00	0.00E+00	0.00E+00
	-5.45E+01	1.00E+20	0.00E+00	0.00E+00	0.00E+00	1.00E+20	0.00E+00	0.00E+00	0.00E+00	0.00E+00	0.00E+00
	-5.41E+01	1.00E+20	0.00E+00	0.00E+00	0.00E+00	1.00E+20	0.00E+00	0.00E+00	0.00E+00	0.00E+00	0.00E+00
	-5.37E+01	1.00E+20	0.00E+00	0.00E+00	0.00E+00	1.00E+20	0.00E+00	0.00E+00	0.00E+00	0.00E+00	0.00E+00
	-5.33E+01	1.00E+20	0.00E+00	0.00E+00	0.00E+00	1.00E+20	0.00E+00	0.00E+00	0.00E+00	0.00E+00	0.00E+00
	-5.28E+01	1.00E+20	0.00E+00	0.00E+00	0.00E+00	1.00E+20	0.00E+00	0.00E+00	0.00E+00	0.00E+00	0.00E+00
	-5.24E+01	1.00E+20	0.00E+00	0.00E+00	0.00E+00	1.00E+20	0.00E+00	0.00E+00	0.00E+00	0.00E+00	0.00E+00
	-5.20E+01	1.00E+20	0.00E+00	0.00E+00	0.00E+00	1.00E+20	0.00E+00	0.00E+00	0.00E+00	0.00E+00	0.00E+00
	-5.15E+01	1.00E+20	0.00E+00	0.00E+00	0.00E+00	1.00E+20	0.00E+00	0.00E+00	0.00E+00	0.00E+00	0.00E+00
	-5.12E+01	1.00E+20	0.00E+00	0.00E+00	0.00E+00	1.00E+20	0.00E+00	0.00E+00	0.00E+00	0.00E+00	0.00E+00
	-5.07E+01	1.00E+20	0.00E+00	0.00E+00	0.00E+00	1.00E+20	0.00E+00	0.00E+00	0.00E+00	0.00E+00	0.00E+00
	-5.04E+01	1.00E+20	0.00E+00	0.00E+00	0.00E+00	1.00E+20	0.00E+00	0.00E+00	0.00E+00	0.00E+00	0.00E+00
	-5.00E+01	1.00E+20	0.00E+00	0.00E+00	0.00E+00	1.00E+20	0.00E+00	0.00E+00	0.00E+00	0.00E+00	0.00E+00
	-4.96E+01	1.00E+20	0.00E+00	0.00E+00	0.00E+00	1.00E+20	0.00E+00	0.00E+00	0.00E+00	0.00E+00	0.00E+00
	-4.92E+01	1.00E+20	0.00E+00	0.00E+00	0.00E+00	1.00E+20	0.00E+00	0.00E+00	0.00E+00	0.00E+00	0.00E+00
	-4.88E+01	1.00E+20	0.00E+00	0.00E+00	0.00E+00	1.00E+20	0.00E+00	0.00E+00	0.00E+00	0.00E+00	0.00E+00
	-4.84E+01	1.00E+20	0.00E+00	0.00E+00	0.00E+00	1.00E+20	0.00E+00	0.00E+00	0.00E+00	0.00E+00	0.00E+00
	-4.80E+01	1.00E+20	0.00E+00	0.00E+00	0.00E+00	1.00E+20	0.00E+00	0.00E+00	0.00E+00	0.00E+00	0.00E+00
	-4.76E+01	1.00E+20	0.00E+00	0.00E+00	0.00E+00	1.00E+20	0.00E+00	0.00E+00	0.00E+00	0.00E+00	0.00E+00
	-4.72E+01	1.00E+20	0.00E+00	0.00E+00	0.00E+00	1.00E+20	0.00E+00	0.00E+00	0.00E+00	0.00E+00	0.00E+00
	-4.68E+01	1.00E+20	0.00E+00	0.00E+00	0.00E+00	1.00E+20	0.00E+00	0.00E+00	0.00E+00	0.00E+00	0.00E+00
	-4.65E+01	1.00E+20	0.00E+00	0.00E+00	0.00E+00	1.00E+20	0.00E+00	0.00E+00	0.00E+00	0.00E+00	0.00E+00
	-4.60E+01	1.00E+20	0.00E+00	0.00E+00	0.00E+00	1.00E+20	0.00E+00	0.00E+00	0.00E+00	0.00E+00	0.00E+00
	-4.57E+01	1.00E+20	0.00E+00	0.00E+00	0.00E+00	1.00E+20	0.00E+00	0.00E+00	0.00E+00	0.00E+00	0.00E+00
	-4.52E+01	1.00E+20	0.00E+00	0.00E+00	0.00E+00	1.00E+20	0.00E+00	0.00E+00	0.00E+00	0.00E+00	0.00E+00
	-4.49E+01	1.00E+20	0.00E+00	0.00E+00	0.00E+00	1.00E+20	0.00E+00	0.00E+00	0.00E+00	0.00E+00	0.00E+00
	-4.44E+01	1.00E+20	0.00E+00	0.00E+00	0.00E+00	1.00E+20	0.00E+00	0.00E+00	0.00E+00	0.00E+00	0.00E+00
	-4.41E+01	1.00E+20	0.00E+00	0.00E+00	0.00E+00	1.00E+20	0.00E+00	0.00E+00	0.00E+00	0.00E+00	0.00E+00
	-4.37E+01	1.00E+20	0.00E+00	0.00E+00	0.00E+00	1.00E+20	0.00E+00	0.00E+00	0.00E+00	0.00E+00	0.00E+00
	-4.33E+01	1.00E+20	0.00E+00	0.00E+00	0.00E+00	1.00E+20	0.00E+00	0.00E+00	0.00E+00	0.00E+00	0.00E+00
	-4.29E+01	1.00E+20	0.00E+00	0.00E+00	0.00E+00	1.00E+20	0.00E+00	0.00E+00	0.00E+00	0.00E+00	0.00E+00
	-4.25E+01	1.00E+20	0.00E+00	0.00E+00	0.00E+00	1.00E+20	0.00E+00	0.00E+00	0.00E+00	0.00E+00	0.00E+00
	-4.21E+01	1.00E+20	0.00E+00	0.00E+00	0.00E+00	1.00E+20	0.00E+00	0.00E+00	0.00E+00	0.00E+00	0.00E+00
	-4.17E+01	1.00E+20	0.00E+00	0.00E+00	0.00E+00	1.00E+20	0.00E+00	0.00E+00	0.00E+00	0.00E+00	0.00E+00
	-4.13E+01	1.00E+20	0.00E+00	0.00E+00	0.00E+00	1.00E+20	0.00E+00	0.00E+00	0.00E+00	0.00E+00	0.00E+00
	-4.09E+01	1.00E+20	0.00E+00	0.00E+00	0.00E+00	1.00E+20	0.00E+00	0.00E+00	0.00E+00	0.00E+00	0.00E+00
	-4.05E+01	1.00E+20	0.00E+00	0.00E+00	0.00E+00	1.00E+20	0.00E+00	0.00E+00	0.00E+00	0.00E+00	0.00E+00
	-4.02E+01	1.00E+20	0.00E+00	0.00E+00	0.00E+00	1.00E+20	0.00E+00	0.00E+00	0.00E+00	0.00E+00	0.00E+00
	-3.97E+01	1.00E+20	0.00E+00	0.00E+00	0.00E+00	1.00E+20	0.00E+00	0.00E+00	0.00E+00	0.00E+00	0.00E+00
	-3.94E+01	1.00E+20	0.00E+00	0.00E+00	0.00E+00	1.00E+20	0.00E+00	0.00E+00	0.00E+00	0.00E+00	0.00E+00
	-3.89E+01	1.00E+20	0.00E+00	0.00E+00	0.00E+00	1.00E+20	0.00E+00	0.00E+00	0.00E+00	0.00E+00	0.00E+00
	-3.86E+01	1.00E+20	0.00E+00	0.00E+00	0.00E+00	1.00E+20	0.00E+00	0.00E+00	0.00E+00	0.00E+00	0.00E+00
	-3.82E+01	1.00E+20	0.00E+00	0.00E+00	0.00E+00	1.00E+20	0.00E+00	0.00E+00	0.00E+00	0.00E+00	0.00E+00
	-3.78E+01	1.00E+20	0.00E+00	0.00E+00	0.00E+00	1.00E+20	0.00E+00	0.00E+00	0.00E+00	0.00E+00	0.00E+00
	-3.74E+01	1.00E+20	0.00E+00	0.00E+00	0.00E+00	1.00E+20	0.00E+00	0.00E+00	0.00E+00	0.00E+00	0.00E+00
	-3.70E+01	1.00E+20	0.00E+00	0.00E+00	0.00E+00	1.00E+20	0.00E+00	0.00E+00	0.00E+00	0.00E+00	0.00E+00
	-3.66E+01	1.00E+20	0.00E+00	0.00E+00	0.00E+00	1.00E+20	0.00E+00	0.00E+00	0.00E+00	0.00E+00	0.00E+00
	-3.62E+01	1.00E+20	0.00E+00	0.00E+00	0.00E+00	1.00E+20	0.00E+00	0.00E+00	0.00E+00	0.00E+00	0.00E+00
	-3.58E+01	1.00E+20	0.00E+00	0.00E+00	0.00E+00	1.00E+20	0.00E+00	0.00E+00	0.00E+00	0.00E+00	0.00E+00
	-3.54E+01	1.00E+20	0.00E+00	0.00E+00	0.00E+00	1.00E+20	0.00E+00	0.00E+00	0.00E+00	0.00E+00	0.00E+00
	-3.50E+01	1.00E+20	0.00E+00	0.00E+00	0.00E+00	1.00E+20	0.00E+00	0.00E+00	0.00E+00	0.00E+00	0.00E+00
	-3.47E+01	1.00E+20	0.00E+00	0.00E+00	0.00E+00	1.00E+20	0.00E+00	0.00E+00	0.00E+00	0.00E+00	0.00E+00
	-3.42E+01	1.00E+20	0.00E+00	0.00E+00	0.00E+00	1.00E+20	0.00E+00	0.00E+00	0.00E+00	0.00E+00	0.00E+00
	-3.39E+01	1.00E+20	0.00E+00	0.00E+00	0.00E+00	1.00E+20	0.00E+00	0.00E+00	0.00E+00	0.00E+00	0.00E+00
	-3.34E+01	1.00E+20	0.00E+00	0.00E+00	0.00E+00	1.00E+20	0.00E+00	0.00E+00	0.00E+00	0.00E+00	0.00E+00
	-3.31E+01	1.00E+20	0.00E+00	0.00E+00	0.00E+00	1.00E+20	0.00E+00	0.00E+00	0.00E+00	0.00E+00	0.00E+00
	-3.26E+01	1.00E+20	0.00E+00	0.00E+00	0.00E+00	1.00E+20	0.00E+00	0.00E+00	0.00E+00	0.00E+00	0.00E+00
	-3.23E+01	1.00E+20	0.00E+00	0.00E+00	0.00E+00	1.00E+20	0.00E+00	0.00E+00	0.00E+00	0.00E+00	0.00E+00
	-3.19E+01	1.00E+20	0.00E+00	0.00E+00	0.00E+00	1.00E+20	0.00E+00	0.00E+00	0.00E+00	0.00E+00	0.00E+00
	-3.15E+01	1.00E+20	0.00E+00	0.00E+00	0.00E+00	1.00E+20	0.00E+00	0.00E+00	0.00E+00	0.00E+00	0.00E+00
	-3.11E+01	1.00E+20	0.00E+00	0.00E+00	0.00E+00	1.00E+20	0.00E+00	0.00E+00	0.00E+00	0.00E+00	0.00E+00
	-3.07E+01	1.00E+20	0.00E+00	0.00E+00	0.00E+00	1.00E+20	0.00E+00	0.00E+00	0.00E+00	0.00E+00	0.00E+00
	-3.03E+01	1.00E+20	0.00E+00	0.00E+00	0.00E+00	1.00E+20	0.00E+00	0.00E+00	0.00E+00	0.00E+00	0.00E+00
	-2.99E+01	1.00E+20	0.00E+00	0.00E+00	0.00E+00	1.00E+20	0.00E+00	0.00E+00	0.00E+00	0.00E+00	0.00E+00
	-2.95E+01	1.00E+20	0.00E+00	0.00E+00	0.00E+00	1.00E+20	0.00E+00	0.00E+00	0.00E+00	0.00E+00	0.00E+00
	-2.91E+01	1.00E+20	0.00E+00	0.00E+00	0.00E+00	1.00E+20	0.00E+00	0.00E+00	0.00E+00	0.00E+00	0.00E+00
	-2.87E+01	1.00E+20	0.00E+00	0.00E+00	0.00E+00	1.00E+20	0.00E+00	0.00E+00	0.00E+00	0.00E+00	0.00E+00
	-2.84E+01	1.00E+20	0.00E+00	0.00E+00	0.00E+00	1.00E+20	0.00E+00	0.00E+00	0.00E+00	0.00E+00	0.00E+00
	-2.79E+01	1.00E+20	0.00E+00	0.00E+00	0.00E+00	1.00E+20	0.00E+00	0.00E+00	0.00E+00	0.00E+00	0.00E+00
	-2.76E+01	1.00E+20	0.00E+00	0.00E+00	0.00E+00	1.00E+20	0.00E+00	0.00E+00	0.00E+00	0.00E+00	0.00E+00
	-2.71E+01	1.00E+20	0.00E+00	0.00E+00	0.00E+00	1.00E+20	0.00E+00	0.00E+00	0.00E+00	0.00E+00	0.00E+00
	-2.68E+01	1.00E+20	0.00E+00	0.00E+00	0.00E+00	1.00E+20	0.00E+00	0.00E+00	0.00E+00	0.00E+00	0.00E+00
	-2.63E+01	1.00E+20	0.00E+00	0.00E+00	0.00E+00	1.00E+20	0.00E+00	0.00E+00	0.00E+00	0.00E+00	0.00E+00
	-2.60E+01	1.00E+20	0.00E+00	0.00E+00	0.00E+00	1.00E+20	0.00E+00	0.00E+00	0.00E+00	0.00E+00	0.00E+00
	-2.57E+01	1.00E+20	0.00E+00	0.00E+00	0.00E+00	1.00E+20	0.00E+00	0.00E+00	0.00E+00	0.00E+00	0.00E+00
	-2.54E+01	1.00E+20	0.00E+00	0.00E+00	0.00E+00	1.00E+20	0.00E+00	0.00E+00	0.00E+00	0.00E+00	0.00E+00
	-2.51E+01	1.00E+20	0.00E+00	0.00E+00	0.00E+00	1.00E+20	0.00E+00	0.00E+00	0.00E+00	0.00E+00	0.00E+00
	-2.47E+01	1.00E+20	0.00E+00	0.00E+00	0.00E+00	1.00E+20	0.00E+00	0.00E+00	0.00E+00	0.00E+00	0.00E+00
	-2.45E+01	1.00E+20	0.00E+00	0.00E+00	0.00E+00	1.00E+20	0.00E+00	0.00E+00	0.00E+00	0.00E+00	0.00E+00
	-2.41E+01	1.00E+20	0.00E+00	0.00E+00	0.00E+00	1.00E+20	0.00E+00	0.00E+00	0.00E+00	0.00E+00	0.00E+00
	-2.37E+01	1.00E+20	0.00E+00	0.00E+00	0.00E+00	1.00E+20	0.00E+00	0.00E+00	0.00E+00	0.00E+00	0.00E+00
	-2.33E+01	1.00E+20	0.00E+00	0.00E+00	0.00E+00	1.00E+20	0.00E+00	0.00E+00	0.00E+00	0.00E+00	0.00E+00
	-2.30E+01	1.00E+20	0.00E+00	0.00E+00	0.00E+00	1.00E+20	0.00E+00	0.00E+00	0.00E+00	0.00E+00	0.00E+00
	-2.27E+01	1.00E+20	0.00E+00	0.00E+00	0.00E+00	1.00E+20	0.00E+00	0.00E+00	0.00E+00	0.00E+00	0.00E+00
	-2.24E+01	1.00E+20	0.00E+00	0.00E+00	0.00E+00	1.00E+20	0.00E+00	0.00E+00	0.00E+00	0.00E+00	0.00E+00
	-2.21E+01	1.00E+20	0.00E+00	0.00E+00	0.00E+00	1.00E+20	0.00E+00	0.00E+00	0.00E+00	0.00E+00	0.00E+00
	-2.18E+01	1.00E+20	0.00E+00	0.00E+00	0.00E+00	1.00E+20	0.00E+00	0.00E+00	0.00E+00	0.00E+00	0.00E+00
	-2.14E+01	1.00E+20	0.00E+00	0.00E+00	0.00E+00	1.00E+20	0.00E+00	0.00E+00	0.00E+00	0.00E+00	0.00E+00
	-2.12E+01	1.00E+20	0.00E+00	0.00E+00	0.00E+00	1.00E+20	0.00E+00	0.00E+00	0.00E+00	0.00E+00	0.00E+00
	-2.08E+01	1.00E+20	0.00E+00	0.00E+00	0.00E+00	1.00E+20	0.00E+00	0.00E+00	0.00E+00	0.00E+00	0.00E+00
	-2.05E+01	1.00E+20	0.00E+00	0.00E+00	0.00E+00	1.00E+20	0.00E+00	0.00E+00	0.00E+00	0.00E+00	0.00E+00
	-2.02E+01	1.00E+20	0.00E+00	0.00E+00	0.00E+00	1.00E+20	0.00E+00	0.00E+00	0.00E+00	0.00E+00	0.00E+00
	-1.99E+01	1.00E+20	0.00E+00	0.00E+00	0.00E+00	1.00E+20	0.00E+00	0.00E+00	0.00E+00	0.00E+00	0.00E+00
	-1.97E+01	1.00E+20	0.00E+00	0.00E+00	0.00E+00	1.00E+20	0.00E+00	0.00E+00	0.00E+00	0.00E+00	0.00E+00
	-1.97E+01	1.00E+20	0.00E+00	0.00E+00	0.00E+00	1.00E+20	0.00E+00	0.00E+00	0.00E+00	0.00E+00	0.00E+00
	-1.96E+01	1.00E+20	0.00E+00	0.00E+00	0.00E+00	1.00E+20	0.00E+00	0.00E+00	0.00E+00	0.00E+00	0.00E+00
	-1.94E+01	1.00E+20	0.00E+00	0.00E+00	0.00E+00	1.00E+20	0.00E+00	0.00E+00	0.00E+00	0.00E+00	0.00E+00
	-1.93E+01	1.00E+20	0.00E+00	0.00E+00	0.00E+00	1.00E+20	0.00E+00	0.00E+00	0.00E+00	0.00E+00	0.00E+00
	-1.92E+01	1.00E+20	0.00E+00	0.00E+00	0.00E+00	1.00E+20	0.00E+00	0.00E+00	0.00E+00	0.00E+00	0.00E+00
	-1.92E+01	1.00E+20	0.00E+00	0.00E+00	0.00E+00	1.00E+20	0.00E+00	0.00E+00	0.00E+00	0.00E+00	0.00E+00
	-1.90E+01	1.00E+20	0.00E+00	0.00E+00	0.00E+00	1.00E+20	0.00E+00	0.00E+00	0.00E+00	0.00E+00	0.00E+00
	-1.89E+01	1.00E+20	0.00E+00	0.00E+00	0.00E+00	1.00E+20	0.00E+00	0.00E+00	0.00E+00	0.00E+00	0.00E+00
	-1.88E+01	1.00E+20	0.00E+00	0.00E+00	0.00E+00	1.00E+20	0.00E+00	0.00E+00	0.00E+00	0.00E+00	0.00E+00
	-1.87E+01	1.00E+20	0.00E+00	0.00E+00	0.00E+00	1.00E+20	0.00E+00	0.00E+00	0.00E+00	0.00E+00	0.00E+00
	-1.86E+01	1.00E+20	0.00E+00	0.00E+00	0.00E+00	1.00E+20	0.00E+00	0.00E+00	0.00E+00	0.00E+00	0.00E+00
	-1.85E+01	1.00E+20	0.00E+00	0.00E+00	0.00E+00	1.00E+20	0.00E+00	0.00E+00	0.00E+00	0.00E+00	0.00E+00
	-1.85E+01	1.00E+20	0.00E+00	0.00E+00	0.00E+00	1.00E+20	0.00E+00	0.00E+00	0.00E+00	0.00E+00	0.00E+00
	-1.83E+01	1.00E+20	0.00E+00	0.00E+00	0.00E+00	1.00E+20	0.00E+00	0.00E+00	0.00E+00	8.57E-05	8.57E-05
	-1.82E+01	2.74E+16	1.00E+20	0.00E+00	9.78E-15	2.74E+16	1.00E+20	3.65E-17	9.78E-15	2.78E-04	2.78E-04
	-1.81E+01	5.72E+15	9.99E+19	0.00E+00	4.67E-14	5.72E+15	9.99E+19	1.75E-16	4.67E-14	5.10E-04	5.10E-04
	-1.80E+01	1.83E+15	9.99E+19	0.00E+00	1.11E-13	1.83E+15	9.99E+19	5.46E-16	1.11E-13	9.00E-04	9.00E-04
	-1.78E+01	6.53E+14	9.99E+19	0.00E+00	2.68E-13	6.53E+14	9.99E+19	1.53E-15	2.68E-13	1.54E-03	1.54E-03
	-1.77E+01	2.92E+14	9.98E+19	0.00E+00	4.59E-13	2.92E+14	9.98E+19	3.43E-15	4.59E-13	2.17E-03	2.17E-03
	-1.76E+01	1.28E+14	9.98E+19	0.00E+00	1.07E-12	1.28E+14	9.98E+19	7.81E-15	1.07E-12	2.76E-03	2.76E-03
	-1.75E+01	4.64E+13	9.98E+19	1.93E-17	2.80E-12	4.64E+13	9.98E+19	2.16E-14	2.80E-12	3.58E-03	3.58E-03
	-1.74E+01	2.21E+10	9.98E+19	1.29E-16	9.06E-09	2.21E+10	9.98E+19	4.53E-11	9.06E-09	4.39E-03	4.39E-03
	-1.73E+01	1.07E+09	9.98E+19	3.92E-16	1.46E-07	1.07E+09	9.98E+19	9.31E-10	1.46E-07	4.95E-03	4.95E-03
	-1.72E+01	2.36E+08	9.97E+19	1.01E-15	5.26E-07	2.36E+08	9.97E+19	4.24E-09	5.26E-07	5.34E-03	5.34E-03
	-1.71E+01	5.67E+07	9.96E+19	1.97E-15	2.02E-06	5.67E+07	9.96E+19	1.76E-08	2.02E-06	5.57E-03	5.57E-03
	-1.70E+01	1.75E+07	9.95E+19	4.11E-15	6.41E-06	1.75E+07	9.95E+19	5.72E-08	6.41E-06	5.64E-03	5.64E-03
	-1.69E+01	6.35E+06	9.92E+19	8.77E-15	1.58E-05	6.35E+06	9.92E+19	1.57E-07	1.58E-05	5.64E-03	5.64E-03
	-1.68E+01	2.79E+06	9.90E+19	2.75E-14	3.13E-05	2.79E+06	9.90E+19	3.58E-07	3.13E-05	5.64E-03	5.64E-03
	-1.67E+01	1.34E+06	9.88E+19	2.87E-09	5.79E-05	1.34E+06	9.88E+19	7.44E-07	5.79E-05	5.64E-03	5.64E-03
	-1.65E+01	6.96E+05	9.87E+19	1.30E-08	1.04E-04	6.96E+05	9.87E+19	1.44E-06	1.04E-04	5.64E-03	5.64E-03
	-1.64E+01	3.93E+05	9.85E+19	6.24E-08	1.74E-04	3.93E+05	9.85E+19	2.55E-06	1.74E-04	5.64E-03	5.64E-03
	-1.63E+01	2.34E+05	9.83E+19	2.46E-07	2.63E-04	2.34E+05	9.83E+19	4.27E-06	2.63E-04	5.64E-03	5.64E-03
	-1.62E+01	1.59E+05	9.81E+19	3.15E-07	3.61E-04	1.59E+05	9.81E+19	6.27E-06	3.61E-04	5.64E-03	5.64E-03
	-1.61E+01	1.19E+05	9.81E+19	8.46E-07	4.58E-04	1.19E+05	9.81E+19	8.41E-06	4.58E-04	5.64E-03	5.65E-03
	-1.59E+01	7.40E+04	9.79E+19	1.93E-06	6.84E-04	7.40E+04	9.79E+19	1.35E-05	6.84E-04	5.64E-03	5.67E-03
	-1.59E+01	6.14E+04	9.79E+19	4.01E-06	8.02E-04	6.14E+04	9.79E+19	1.63E-05	8.02E-04	5.64E-03	5.68E-03
	-1.58E+01	4.98E+04	9.78E+19	7.37E-06	9.55E-04	4.98E+04	9.78E+19	2.01E-05	9.55E-04	5.64E-03	5.70E-03
	-1.57E+01	3.91E+04	9.76E+19	1.34E-05	1.17E-03	3.91E+04	9.76E+19	2.56E-05	1.17E-03	5.64E-03	5.73E-03
	-1.55E+01	3.00E+04	9.74E+19	2.31E-05	1.46E-03	3.00E+04	9.74E+19	3.34E-05	1.46E-03	5.64E-03	5.79E-03
	-1.54E+01	2.29E+04	9.71E+19	3.41E-05	1.84E-03	2.29E+04	9.71E+19	4.37E-05	1.84E-03	5.64E-03	5.89E-03
	-1.53E+01	1.88E+04	9.70E+19	4.62E-05	2.17E-03	1.88E+04	9.70E+19	5.32E-05	2.17E-03	5.64E-03	5.99E-03
	-1.51E+01	1.52E+04	9.67E+19	6.32E-05	2.60E-03	1.52E+04	9.67E+19	6.59E-05	2.60E-03	5.64E-03	6.15E-03
	-1.50E+01	1.33E+04	9.66E+19	7.99E-05	2.91E-03	1.33E+04	9.66E+19	7.54E-05	2.91E-03	5.64E-03	6.27E-03
	-1.49E+01	1.14E+04	9.64E+19	1.16E-04	3.27E-03	1.14E+04	9.64E+19	8.76E-05	3.27E-03	5.64E-03	6.44E-03
	-1.48E+01	1.04E+04	9.63E+19	1.35E-04	3.51E-03	1.04E+04	9.63E+19	9.62E-05	3.51E-03	5.64E-03	6.56E-03
	-1.46E+01	8.90E+03	9.61E+19	1.59E-04	3.96E-03	8.90E+03	9.61E+19	1.12E-04	3.96E-03	5.64E-03	6.80E-03
	-1.45E+01	8.19E+03	9.60E+19	1.91E-04	4.23E-03	8.19E+03	9.60E+19	1.22E-04	4.23E-03	5.64E-03	6.95E-03
	-1.45E+01	7.56E+03	9.59E+19	2.32E-04	4.50E-03	7.56E+03	9.59E+19	1.32E-04	4.50E-03	5.64E-03	7.11E-03
	-1.44E+01	7.01E+03	9.57E+19	2.84E-04	4.77E-03	7.01E+03	9.57E+19	1.43E-04	4.77E-03	5.64E-03	7.28E-03
	-1.43E+01	6.40E+03	9.52E+19	3.29E-04	5.13E-03	6.40E+03	9.52E+19	1.56E-04	5.13E-03	5.64E-03	7.50E-03
	-1.41E+01	5.76E+03	9.48E+19	3.84E-04	5.57E-03	5.76E+03	9.48E+19	1.74E-04	5.57E-03	5.64E-03	7.80E-03
	-1.40E+01	5.30E+03	9.46E+19	4.32E-04	5.95E-03	5.30E+03	9.46E+19	1.89E-04	5.95E-03	5.64E-03	8.06E-03
	-1.39E+01	4.83E+03	9.43E+19	4.73E-04	6.39E-03	4.83E+03	9.43E+19	2.07E-04	6.39E-03	5.64E-03	8.38E-03
	-1.38E+01	4.48E+03	9.41E+19	5.23E-04	6.76E-03	4.48E+03	9.41E+19	2.23E-04	6.76E-03	5.64E-03	8.66E-03
	-1.36E+01	4.10E+03	9.38E+19	5.66E-04	7.24E-03	4.10E+03	9.38E+19	2.44E-04	7.24E-03	5.64E-03	9.03E-03
	-1.35E+01	3.83E+03	9.36E+19	6.19E-04	7.64E-03	3.83E+03	9.36E+19	2.61E-04	7.64E-03	5.64E-03	9.34E-03
	-1.34E+01	3.52E+03	9.34E+19	6.64E-04	8.13E-03	3.52E+03	9.34E+19	2.84E-04	8.13E-03	5.64E-03	9.73E-03
	-1.33E+01	3.31E+03	9.33E+19	7.21E-04	8.53E-03	3.31E+03	9.33E+19	3.02E-04	8.53E-03	5.64E-03	1.01E-02
	-1.32E+01	3.06E+03	9.31E+19	7.86E-04	9.03E-03	3.06E+03	9.31E+19	3.26E-04	9.03E-03	5.64E-03	1.05E-02
	-1.31E+01	2.89E+03	9.30E+19	8.40E-04	9.46E-03	2.89E+03	9.30E+19	3.46E-04	9.46E-03	5.64E-03	1.08E-02
	-1.29E+01	2.69E+03	9.28E+19	9.07E-04	9.99E-03	2.69E+03	9.28E+19	3.72E-04	9.99E-03	5.64E-03	1.13E-02
	-1.28E+01	2.54E+03	9.27E+19	9.64E-04	1.04E-02	2.54E+03	9.27E+19	3.94E-04	1.04E-02	5.64E-03	1.17E-02
	-1.27E+01	2.38E+03	9.25E+19	1.03E-03	1.10E-02	2.38E+03	9.25E+19	4.21E-04	1.10E-02	5.64E-03	1.22E-02
	-1.26E+01	2.26E+03	9.23E+19	1.09E-03	1.15E-02	2.26E+03	9.23E+19	4.43E-04	1.15E-02	5.64E-03	1.26E-02
	-1.24E+01	2.12E+03	9.22E+19	1.17E-03	1.20E-02	2.12E+03	9.22E+19	4.71E-04	1.20E-02	5.64E-03	1.31E-02
	-1.23E+01	2.02E+03	9.20E+19	1.23E-03	1.25E-02	2.02E+03	9.20E+19	4.95E-04	1.25E-02	5.64E-03	1.35E-02
	-1.22E+01	1.91E+03	9.19E+19	1.31E-03	1.30E-02	1.91E+03	9.19E+19	5.25E-04	1.30E-02	5.64E-03	1.40E-02
	-1.21E+01	1.82E+03	9.17E+19	1.38E-03	1.35E-02	1.82E+03	9.17E+19	5.50E-04	1.35E-02	5.64E-03	1.44E-02
	-1.20E+01	1.72E+03	9.16E+19	1.47E-03	1.41E-02	1.72E+03	9.16E+19	5.80E-04	1.41E-02	5.64E-03	1.49E-02
	-1.18E+01	1.65E+03	9.15E+19	1.49E-03	1.45E-02	1.65E+03	9.15E+19	6.06E-04	1.45E-02	5.64E-03	1.54E-02
	-1.17E+01	1.57E+03	9.13E+19	1.59E-03	1.51E-02	1.57E+03	9.13E+19	6.39E-04	1.51E-02	5.64E-03	1.59E-02
	-1.16E+01	1.50E+03	9.11E+19	1.64E-03	1.56E-02	1.50E+03	9.11E+19	6.66E-04	1.56E-02	5.64E-03	1.64E-02
	-1.15E+01	1.43E+03	9.10E+19	1.79E-03	1.62E-02	1.43E+03	9.10E+19	7.00E-04	1.62E-02	5.64E-03	1.69E-02
	-1.14E+01	1.37E+03	9.08E+19	1.89E-03	1.67E-02	1.37E+03	9.08E+19	7.28E-04	1.67E-02	5.64E-03	1.74E-02
	-1.12E+01	1.31E+03	9.06E+19	1.98E-03	1.73E-02	1.31E+03	9.06E+19	7.64E-04	1.73E-02	5.64E-03	1.79E-02
	-1.11E+01	1.26E+03	9.05E+19	2.09E-03	1.78E-02	1.26E+03	9.05E+19	7.93E-04	1.78E-02	5.64E-03	1.84E-02
	-1.10E+01	1.21E+03	9.03E+19	2.16E-03	1.84E-02	1.21E+03	9.03E+19	8.29E-04	1.84E-02	5.64E-03	1.90E-02
	-1.09E+01	1.16E+03	9.01E+19	2.22E-03	1.89E-02	1.16E+03	9.01E+19	8.59E-04	1.89E-02	5.64E-03	1.95E-02
	-1.07E+01	1.11E+03	9.00E+19	2.40E-03	1.96E-02	1.11E+03	9.00E+19	8.97E-04	1.96E-02	5.64E-03	2.01E-02
	-1.06E+01	1.08E+03	8.98E+19	2.54E-03	2.01E-02	1.08E+03	8.98E+19	9.28E-04	2.01E-02	5.64E-03	2.06E-02
	-1.05E+01	1.03E+03	8.96E+19	2.85E-03	2.07E-02	1.03E+03	8.96E+19	9.66E-04	2.07E-02	5.64E-03	2.12E-02
	-1.04E+01	1.00E+03	8.95E+19	3.22E-03	2.12E-02	1.00E+03	8.95E+19	9.98E-04	2.12E-02	5.64E-03	2.17E-02
	-1.03E+01	9.64E+02	8.93E+19	3.56E-03	2.18E-02	9.64E+02	8.93E+19	1.04E-03	2.18E-02	5.64E-03	2.23E-02
	-1.02E+01	9.34E+02	8.91E+19	3.85E-03	2.23E-02	9.34E+02	8.91E+19	1.07E-03	2.23E-02	5.64E-03	2.28E-02
	-1.01E+01	9.15E+02	8.91E+19	3.96E-03	2.27E-02	9.15E+02	8.91E+19	1.09E-03	2.27E-02	5.64E-03	2.32E-02
	-9.90E+00	8.67E+02	8.88E+19	4.11E-03	2.37E-02	8.67E+02	8.88E+19	1.15E-03	2.37E-02	5.64E-03	2.41E-02
	-9.71E+00	8.24E+02	8.86E+19	4.22E-03	2.46E-02	8.24E+02	8.86E+19	1.21E-03	2.46E-02	5.64E-03	2.50E-02
	-9.58E+00	7.96E+02	8.84E+19	4.28E-03	2.53E-02	7.96E+02	8.84E+19	1.26E-03	2.53E-02	5.64E-03	2.56E-02
	-9.41E+00	7.65E+02	8.82E+19	4.41E-03	2.60E-02	7.65E+02	8.82E+19	1.31E-03	2.60E-02	5.64E-03	2.64E-02
	-9.28E+00	7.41E+02	8.80E+19	4.50E-03	2.66E-02	7.41E+02	8.80E+19	1.35E-03	2.66E-02	5.64E-03	2.70E-02
	-9.12E+00	7.14E+02	8.78E+19	4.59E-03	2.73E-02	7.14E+02	8.78E+19	1.40E-03	2.73E-02	5.64E-03	2.77E-02
	-8.99E+00	6.93E+02	8.77E+19	4.70E-03	2.79E-02	6.93E+02	8.77E+19	1.44E-03	2.79E-02	5.64E-03	2.82E-02
	-8.83E+00	6.69E+02	8.75E+19	4.76E-03	2.86E-02	6.69E+02	8.75E+19	1.49E-03	2.86E-02	5.64E-03	2.89E-02
	-8.70E+00	6.51E+02	8.73E+19	4.84E-03	2.92E-02	6.51E+02	8.73E+19	1.54E-03	2.92E-02	5.64E-03	2.95E-02
	-8.55E+00	6.30E+02	8.71E+19	4.91E-03	2.99E-02	6.30E+02	8.71E+19	1.59E-03	2.99E-02	5.64E-03	3.02E-02
	-8.42E+00	6.14E+02	8.69E+19	4.96E-03	3.05E-02	6.14E+02	8.69E+19	1.63E-03	3.05E-02	5.64E-03	3.07E-02
	-8.26E+00	5.95E+02	8.67E+19	4.98E-03	3.11E-02	5.95E+02	8.67E+19	1.68E-03	3.11E-02	5.64E-03	3.14E-02
	-8.14E+00	5.81E+02	8.66E+19	5.00E-03	3.16E-02	5.81E+02	8.66E+19	1.72E-03	3.16E-02	5.63E-03	3.19E-02
	-7.99E+00	5.65E+02	8.64E+19	5.01E-03	3.22E-02	5.65E+02	8.64E+19	1.77E-03	3.22E-02	5.63E-03	3.25E-02
	-7.87E+00	5.53E+02	8.62E+19	5.03E-03	3.27E-02	5.53E+02	8.62E+19	1.81E-03	3.27E-02	5.63E-03	3.29E-02
	-7.73E+00	5.38E+02	8.61E+19	5.04E-03	3.33E-02	5.38E+02	8.61E+19	1.86E-03	3.33E-02	5.63E-03	3.35E-02
	-7.58E+00	5.25E+02	8.59E+19	5.04E-03	3.39E-02	5.25E+02	8.59E+19	1.91E-03	3.39E-02	5.63E-03	3.41E-02
	-7.46E+00	5.14E+02	8.57E+19	5.05E-03	3.43E-02	5.14E+02	8.57E+19	1.95E-03	3.43E-02	5.63E-03	3.45E-02
	-7.31E+00	5.02E+02	8.55E+19	5.06E-03	3.48E-02	5.02E+02	8.55E+19	1.99E-03	3.48E-02	5.63E-03	3.50E-02
	-7.17E+00	4.90E+02	8.54E+19	5.06E-03	3.54E-02	4.90E+02	8.54E+19	2.04E-03	3.54E-02	5.63E-03	3.55E-02
	-7.05E+00	4.81E+02	8.52E+19	5.07E-03	3.58E-02	4.81E+02	8.52E+19	2.08E-03	3.58E-02	5.63E-03	3.60E-02
	-6.90E+00	4.70E+02	8.50E+19	5.07E-03	3.63E-02	4.70E+02	8.50E+19	2.13E-03	3.63E-02	5.63E-03	3.64E-02
	-6.76E+00	4.60E+02	8.48E+19	5.07E-03	3.68E-02	4.61E+02	8.48E+19	2.17E-03	3.67E-02	5.63E-03	3.69E-02
	-6.61E+00	4.50E+02	8.47E+19	5.08E-03	3.72E-02	4.53E+02	8.47E+19	2.21E-03	3.72E-02	5.63E-03	3.74E-02
	-6.46E+00	4.40E+02	8.45E+19	5.08E-03	3.77E-02	4.45E+02	8.45E+19	2.25E-03	3.76E-02	5.63E-03	3.78E-02
	-6.32E+00	4.29E+02	8.40E+19	5.08E-03	3.81E-02	4.36E+02	8.40E+19	2.29E-03	3.80E-02	5.63E-03	3.83E-02
	-6.17E+00	4.19E+02	8.31E+19	5.08E-03	3.86E-02	4.27E+02	8.31E+19	2.34E-03	3.84E-02	5.63E-03	3.87E-02
	-6.02E+00	4.09E+02	8.22E+19	5.08E-03	3.92E-02	4.18E+02	8.22E+19	2.39E-03	3.89E-02	5.63E-03	3.93E-02
	-5.88E+00	3.97E+02	8.11E+19	5.09E-03	3.99E-02	4.08E+02	8.11E+19	2.45E-03	3.96E-02	5.63E-03	4.00E-02
	-5.73E+00	3.85E+02	7.98E+19	5.09E-03	4.09E-02	3.96E+02	7.98E+19	2.52E-03	4.06E-02	5.63E-03	4.10E-02
	-5.58E+00	3.72E+02	7.85E+19	5.09E-03	4.21E-02	3.84E+02	7.86E+19	2.60E-03	4.19E-02	5.63E-03	4.22E-02
	-5.44E+00	3.60E+02	7.74E+19	5.09E-03	4.35E-02	3.72E+02	7.75E+19	2.69E-03	4.33E-02	5.63E-03	4.36E-02
	-5.29E+00	3.47E+02	7.65E+19	5.09E-03	4.51E-02	3.60E+02	7.65E+19	2.78E-03	4.50E-02	5.63E-03	4.52E-02
	-5.15E+00	3.36E+02	7.55E+19	5.10E-03	4.67E-02	3.49E+02	7.56E+19	2.86E-03	4.66E-02	5.63E-03	4.68E-02
	-5.00E+00	3.23E+02	7.47E+19	5.10E-03	4.88E-02	3.38E+02	7.47E+19	2.96E-03	4.89E-02	5.63E-03	4.88E-02
	-4.85E+00	3.12E+02	7.38E+19	5.10E-03	5.09E-02	3.27E+02	7.39E+19	3.06E-03	5.14E-02	5.63E-03	5.09E-02
	-4.76E+00	3.05E+02	7.34E+19	5.10E-03	5.20E-02	3.22E+02	7.35E+19	3.10E-03	5.31E-02	5.63E-03	5.20E-02
	-4.63E+00	2.89E+02	7.28E+19	5.10E-03	5.57E-02	3.11E+02	7.29E+19	3.21E-03	6.54E-02	5.63E-03	5.57E-02
	-4.58E+00	2.76E+02	7.26E+19	5.10E-03	5.89E-02	3.02E+02	7.27E+19	3.31E-03	7.27E-02	5.63E-03	5.89E-02
	-4.47E+00	2.58E+02	7.21E+19	5.11E-03	6.19E-02	2.97E+02	7.22E+19	3.36E-03	8.47E-02	5.63E-03	6.20E-02
	-4.40E+00	2.46E+02	7.17E+19	5.11E-03	6.34E-02	3.01E+02	7.18E+19	3.32E-03	9.13E-02	5.63E-03	6.34E-02
	-4.29E+00	2.38E+02	7.11E+19	5.11E-03	6.23E-02	3.42E+02	7.12E+19	2.92E-03	9.48E-02	5.63E-03	6.23E-02
	-4.18E+00	2.35E+02	6.98E+19	5.11E-03	6.04E-02	4.08E+02	6.99E+19	2.45E-03	9.39E-02	5.63E-03	6.04E-02
	-4.08E+00	2.35E+02	6.87E+19	5.11E-03	5.95E-02	4.51E+02	6.88E+19	2.22E-03	9.16E-02	5.63E-03	5.95E-02
	-4.00E+00	2.34E+02	6.81E+19	5.11E-03	5.90E-02	4.83E+02	6.82E+19	2.07E-03	8.98E-02	5.63E-03	5.90E-02
	-3.89E+00	2.34E+02	6.75E+19	5.11E-03	5.86E-02	5.10E+02	6.76E+19	1.96E-03	8.75E-02	5.63E-03	5.86E-02
	-3.73E+00	2.33E+02	6.67E+19	5.11E-03	5.80E-02	5.43E+02	6.68E+19	1.84E-03	8.46E-02	5.63E-03	5.80E-02
	-3.66E+00	2.33E+02	6.64E+19	5.12E-03	5.78E-02	5.56E+02	6.64E+19	1.80E-03	8.38E-02	5.63E-03	5.78E-02
	-3.57E+00	2.33E+02	6.59E+19	5.12E-03	5.75E-02	5.69E+02	6.60E+19	1.76E-03	8.25E-02	5.63E-03	5.75E-02
	-3.46E+00	2.33E+02	6.53E+19	5.12E-03	5.72E-02	5.84E+02	6.54E+19	1.71E-03	8.11E-02	5.63E-03	5.72E-02
	-3.37E+00	2.33E+02	6.49E+19	5.12E-03	5.70E-02	5.98E+02	6.50E+19	1.67E-03	8.02E-02	5.63E-03	5.70E-02
	-3.29E+00	2.33E+02	6.47E+19	5.12E-03	5.68E-02	6.09E+02	6.48E+19	1.64E-03	7.95E-02	5.63E-03	5.68E-02
	-3.09E+00	2.33E+02	6.37E+19	5.12E-03	5.62E-02	6.32E+02	6.38E+19	1.58E-03	7.74E-02	5.63E-03	5.63E-02
	-2.89E+00	2.33E+02	6.29E+19	5.12E-03	5.57E-02	6.56E+02	6.30E+19	1.52E-03	7.57E-02	5.63E-03	5.58E-02
	-2.75E+00	2.33E+02	6.23E+19	5.12E-03	5.54E-02	6.70E+02	6.24E+19	1.49E-03	7.45E-02	5.63E-03	5.54E-02
	-2.60E+00	2.33E+02	6.17E+19	5.13E-03	5.51E-02	6.86E+02	6.18E+19	1.46E-03	7.35E-02	5.63E-03	5.51E-02
	-2.49E+00	2.33E+02	6.12E+19	5.13E-03	5.48E-02	7.00E+02	6.13E+19	1.43E-03	7.29E-02	5.63E-03	5.48E-02
	-2.34E+00	2.33E+02	6.07E+19	5.13E-03	5.45E-02	7.14E+02	6.08E+19	1.40E-03	7.18E-02	5.63E-03	5.45E-02
	-2.20E+00	2.33E+02	6.02E+19	5.13E-03	5.42E-02	7.29E+02	6.03E+19	1.37E-03	7.10E-02	5.63E-03	5.42E-02
	-2.08E+00	2.33E+02	5.98E+19	5.13E-03	5.39E-02	7.44E+02	5.99E+19	1.34E-03	7.05E-02	5.63E-03	5.39E-02
	-1.94E+00	2.33E+02	5.94E+19	5.13E-03	5.36E-02	7.57E+02	5.95E+19	1.32E-03	6.94E-02	5.63E-03	5.36E-02
	-1.79E+00	2.32E+02	5.89E+19	5.13E-03	5.33E-02	7.73E+02	5.90E+19	1.29E-03	6.87E-02	5.63E-03	5.33E-02
	-1.65E+00	2.32E+02	5.85E+19	5.14E-03	5.30E-02	7.88E+02	5.86E+19	1.27E-03	6.79E-02	5.63E-03	5.30E-02
	-1.50E+00	2.32E+02	5.81E+19	5.14E-03	5.27E-02	8.04E+02	5.82E+19	1.24E-03	6.71E-02	5.63E-03	5.27E-02
	-1.36E+00	2.32E+02	5.77E+19	5.14E-03	5.24E-02	8.19E+02	5.78E+19	1.22E-03	6.64E-02	5.63E-03	5.24E-02
	-1.24E+00	2.32E+02	5.74E+19	5.14E-03	5.22E-02	8.34E+02	5.75E+19	1.20E-03	6.60E-02	5.63E-03	5.22E-02
	-1.12E+00	2.32E+02	5.71E+19	5.14E-03	5.20E-02	8.47E+02	5.72E+19	1.18E-03	6.54E-02	5.63E-03	5.20E-02
	-1.01E+00	2.32E+02	5.69E+19	5.14E-03	5.17E-02	8.59E+02	5.70E+19	1.16E-03	6.48E-02	5.63E-03	5.17E-02
	-8.90E-01	2.32E+02	5.66E+19	5.14E-03	5.15E-02	8.72E+02	5.67E+19	1.15E-03	6.43E-02	5.63E-03	5.15E-02
	-7.45E-01	2.32E+02	5.62E+19	5.15E-03	5.12E-02	8.86E+02	5.63E+19	1.13E-03	6.34E-02	5.63E-03	5.12E-02
	-6.00E-01	2.32E+02	5.59E+19	5.15E-03	5.10E-02	9.02E+02	5.60E+19	1.11E-03	6.27E-02	5.63E-03	5.10E-02
	-4.55E-01	2.32E+02	5.56E+19	5.15E-03	5.07E-02	9.18E+02	5.57E+19	1.09E-03	6.20E-02	5.63E-03	5.07E-02
	-3.11E-01	2.32E+02	5.53E+19	5.15E-03	5.04E-02	9.34E+02	5.54E+19	1.07E-03	6.13E-02	5.63E-03	5.04E-02
	-1.66E-01	2.32E+02	5.50E+19	5.15E-03	5.02E-02	9.50E+02	5.51E+19	1.05E-03	6.06E-02	5.63E-03	5.02E-02
	-2.10E-02	2.32E+02	5.47E+19	5.15E-03	4.99E-02	9.66E+02	5.48E+19	1.03E-03	5.99E-02	5.63E-03	4.99E-02
	1.24E-01	2.32E+02	5.44E+19	5.15E-03	4.97E-02	9.83E+02	5.45E+19	1.02E-03	5.92E-02	5.63E-03	4.97E-02
	2.69E-01	2.32E+02	5.42E+19	5.16E-03	4.94E-02	1.00E+03	5.43E+19	1.00E-03	5.85E-02	5.63E-03	4.94E-02
	4.14E-01	2.32E+02	5.39E+19	5.16E-03	4.92E-02	1.02E+03	5.40E+19	9.84E-04	5.78E-02	5.63E-03	4.92E-02
	5.58E-01	2.32E+02	5.36E+19	5.16E-03	4.89E-02	1.03E+03	5.37E+19	9.68E-04	5.71E-02	5.63E-03	4.89E-02
	7.03E-01	2.32E+02	5.34E+19	5.16E-03	4.87E-02	1.05E+03	5.35E+19	9.52E-04	5.64E-02	5.63E-03	4.87E-02
	8.48E-01	2.32E+02	5.31E+19	5.16E-03	4.84E-02	1.07E+03	5.32E+19	9.37E-04	5.58E-02	5.63E-03	4.84E-02
	9.93E-01	2.32E+02	5.29E+19	5.16E-03	4.82E-02	1.08E+03	5.29E+19	9.22E-04	5.51E-02	5.63E-03	4.82E-02
	1.14E+00	2.32E+02	5.26E+19	5.17E-03	4.79E-02	1.10E+03	5.27E+19	9.08E-04	5.44E-02	5.63E-03	4.80E-02
	1.28E+00	2.32E+02	5.23E+19	5.17E-03	4.77E-02	1.12E+03	5.24E+19	8.94E-04	5.37E-02	5.63E-03	4.77E-02
	1.43E+00	2.32E+02	5.21E+19	5.17E-03	4.75E-02	1.14E+03	5.22E+19	8.80E-04	5.29E-02	5.63E-03	4.75E-02
	1.57E+00	2.32E+02	5.18E+19	5.17E-03	4.72E-02	1.15E+03	5.19E+19	8.66E-04	5.22E-02	5.63E-03	4.72E-02
	1.72E+00	2.32E+02	5.16E+19	5.17E-03	4.70E-02	1.17E+03	5.17E+19	8.53E-04	5.14E-02	5.63E-03	4.70E-02
	1.86E+00	2.32E+02	5.14E+19	5.17E-03	4.68E-02	1.19E+03	5.15E+19	8.40E-04	5.06E-02	5.63E-03	4.68E-02
	2.01E+00	2.32E+02	5.11E+19	5.17E-03	4.65E-02	1.21E+03	5.12E+19	8.28E-04	4.98E-02	5.63E-03	4.65E-02
	2.15E+00	2.32E+02	5.09E+19	5.18E-03	4.63E-02	1.23E+03	5.10E+19	8.16E-04	4.90E-02	5.63E-03	4.63E-02
	2.30E+00	2.32E+02	5.07E+19	5.18E-03	4.61E-02	1.24E+03	5.08E+19	8.04E-04	4.82E-02	5.63E-03	4.61E-02
	2.44E+00	2.32E+02	5.04E+19	5.18E-03	4.59E-02	1.26E+03	5.05E+19	7.92E-04	4.74E-02	5.63E-03	4.59E-02
	2.59E+00	2.32E+02	5.02E+19	5.18E-03	4.56E-02	1.28E+03	5.03E+19	7.81E-04	4.66E-02	5.63E-03	4.56E-02
	2.73E+00	2.32E+02	5.00E+19	5.18E-03	4.54E-02	1.30E+03	5.01E+19	7.70E-04	4.58E-02	5.63E-03	4.54E-02
	2.88E+00	2.32E+02	4.97E+19	5.18E-03	4.52E-02	1.32E+03	4.98E+19	7.60E-04	4.50E-02	5.63E-03	4.52E-02
	2.90E+00	2.32E+02	4.97E+19	5.18E-03	4.52E-02	1.33E+03	4.98E+19	7.54E-04	4.52E-02	5.63E-03	4.52E-02
	3.01E+00	2.32E+02	4.95E+19	5.18E-03	4.50E-02	1.34E+03	4.96E+19	7.49E-04	4.44E-02	5.88E-03	4.50E-02
	3.12E+00	2.32E+02	4.94E+19	5.19E-03	4.48E-02	1.35E+03	4.95E+19	7.41E-04	4.38E-02	6.64E-03	4.49E-02
	3.23E+00	2.32E+02	4.92E+19	5.19E-03	4.47E-02	1.36E+03	4.93E+19	7.34E-04	4.32E-02	7.90E-03	4.48E-02
	3.32E+00	2.32E+02	4.91E+19	5.19E-03	4.45E-02	1.38E+03	4.92E+19	7.27E-04	4.29E-02	9.21E-03	4.48E-02
	3.42E+00	2.32E+02	4.89E+19	5.19E-03	4.44E-02	1.39E+03	4.90E+19	7.20E-04	4.25E-02	1.11E-02	4.49E-02
	3.52E+00	2.30E+02	4.88E+19	5.19E-03	4.43E-02	1.35E+03	4.89E+19	7.40E-04	4.21E-02	1.35E-02	4.52E-02
	3.61E+00	2.26E+02	4.87E+19	5.19E-03	4.45E-02	1.23E+03	4.88E+19	8.11E-04	4.20E-02	1.58E-02	4.59E-02
	3.70E+00	2.19E+02	4.86E+19	5.19E-03	4.55E-02	1.04E+03	4.86E+19	9.62E-04	4.26E-02	1.87E-02	4.76E-02
	3.81E+00	2.03E+02	4.84E+19	5.19E-03	5.01E-02	7.58E+02	4.85E+19	1.32E-03	4.71E-02	2.24E-02	5.30E-02
	3.92E+00	1.83E+02	4.83E+19	5.19E-03	5.67E-02	5.41E+02	4.84E+19	1.85E-03	5.38E-02	2.67E-02	6.05E-02
	4.02E+00	1.65E+02	4.81E+19	1.19E-02	6.45E-02	4.10E+02	4.82E+19	2.44E-03	6.16E-02	3.10E-02	6.90E-02
	4.10E+00	1.49E+02	4.80E+19	1.44E-02	7.11E-02	3.22E+02	4.81E+19	3.11E-03	6.83E-02	3.52E-02	7.65E-02
	4.21E+00	1.28E+02	4.79E+19	1.80E-02	8.31E-02	2.38E+02	4.80E+19	4.20E-03	8.05E-02	4.07E-02	8.92E-02
	4.31E+00	1.05E+02	4.77E+19	2.33E-02	1.09E-01	1.70E+02	4.78E+19	5.89E-03	1.08E-01	4.61E-02	1.14E-01
	4.41E+00	7.10E+01	4.76E+19	2.96E-02	2.77E-01	9.68E+01	4.77E+19	1.03E-02	3.77E-01	5.20E-02	2.79E-01
	4.50E+00	5.47E+01	4.75E+19	3.63E-02	3.88E-01	6.92E+01	4.75E+19	1.44E-02	6.16E-01	5.79E-02	3.89E-01
	4.60E+00	4.38E+01	4.73E+19	4.27E-02	4.65E-01	5.34E+01	4.74E+19	1.87E-02	8.15E-01	6.44E-02	4.66E-01
	4.70E+00	3.56E+01	4.71E+19	4.68E-02	5.47E-01	4.23E+01	4.72E+19	2.36E-02	9.61E-01	7.08E-02	5.48E-01
	4.80E+00	3.11E+01	4.69E+19	5.29E-02	5.33E-01	3.65E+01	4.70E+19	2.74E-02	9.07E-01	7.72E-02	5.34E-01
	4.90E+00	2.71E+01	4.67E+19	5.99E-02	5.40E-01	3.14E+01	4.68E+19	3.19E-02	8.83E-01	8.36E-02	5.41E-01
	5.00E+00	2.39E+01	4.65E+19	6.88E-02	6.27E-01	2.75E+01	4.66E+19	3.64E-02	9.30E-01	9.01E-02	6.27E-01
	5.10E+00	2.23E+01	4.63E+19	7.79E-02	5.26E-01	2.56E+01	4.64E+19	3.91E-02	8.44E-01	9.66E-02	5.28E-01
	5.20E+00	2.04E+01	4.60E+19	9.13E-02	5.28E-01	2.34E+01	4.61E+19	4.28E-02	8.34E-01	1.03E-01	5.30E-01
	5.30E+00	1.86E+01	4.58E+19	1.03E-01	5.06E-01	2.13E+01	4.59E+19	4.71E-02	8.07E-01	1.09E-01	5.07E-01
	5.40E+00	1.64E+01	4.56E+19	1.14E-01	5.42E-01	1.87E+01	4.57E+19	5.35E-02	8.34E-01	1.16E-01	5.44E-01
	5.50E+00	1.49E+01	4.53E+19	1.25E-01	5.49E-01	1.70E+01	4.53E+19	5.87E-02	8.48E-01	1.22E-01	5.51E-01
	5.60E+00	1.33E+01	4.46E+19	1.34E-01	6.06E-01	1.51E+01	4.46E+19	6.61E-02	9.04E-01	1.29E-01	6.07E-01
	5.70E+00	1.19E+01	4.34E+19	1.43E-01	6.73E-01	1.36E+01	4.34E+19	7.38E-02	9.85E-01	1.35E-01	6.74E-01
	5.81E+00	1.06E+01	4.08E+19	1.51E-01	7.93E-01	1.20E+01	4.08E+19	8.31E-02	1.14E+00	1.42E-01	7.93E-01
	5.91E+00	9.42E+00	3.83E+19	1.60E-01	8.82E-01	1.07E+01	3.83E+19	9.37E-02	1.28E+00	1.49E-01	8.81E-01
	6.01E+00	8.51E+00	3.59E+19	1.68E-01	9.82E-01	9.65E+00	3.59E+19	1.04E-01	1.47E+00	1.55E-01	9.81E-01
	6.11E+00	7.93E+00	3.37E+19	1.76E-01	1.00E+00	9.06E+00	3.37E+19	1.10E-01	1.59E+00	1.62E-01	1.00E+00
	6.20E+00	7.52E+00	3.16E+19	1.84E-01	1.01E+00	8.70E+00	3.17E+19	1.15E-01	1.72E+00	1.68E-01	1.01E+00
	6.31E+00	7.11E+00	2.93E+19	1.94E-01	1.02E+00	8.33E+00	2.93E+19	1.20E-01	1.89E+00	1.74E-01	1.02E+00
	6.40E+00	6.77E+00	2.72E+19	2.02E-01	1.04E+00	8.06E+00	2.73E+19	1.24E-01	2.08E+00	1.80E-01	1.04E+00
	6.51E+00	6.42E+00	2.50E+19	2.10E-01	1.07E+00	7.74E+00	2.50E+19	1.29E-01	2.26E+00	1.87E-01	1.07E+00
	6.60E+00	6.15E+00	2.32E+19	2.18E-01	1.09E+00	7.51E+00	2.32E+19	1.33E-01	2.38E+00	1.93E-01	1.08E+00
	6.71E+00	5.87E+00	2.18E+19	2.26E-01	1.10E+00	7.30E+00	2.18E+19	1.37E-01	2.49E+00	2.00E-01	1.10E+00
	6.80E+00	5.64E+00	2.10E+19	2.36E-01	1.11E+00	7.10E+00	2.11E+19	1.41E-01	2.56E+00	2.06E-01	1.11E+00
	6.90E+00	5.44E+00	2.06E+19	2.43E-01	1.11E+00	6.88E+00	2.07E+19	1.45E-01	2.62E+00	2.13E-01	1.11E+00
	7.01E+00	5.21E+00	2.02E+19	2.51E-01	1.13E+00	6.60E+00	2.02E+19	1.52E-01	2.69E+00	2.19E-01	1.13E+00
	7.10E+00	5.02E+00	1.96E+19	2.60E-01	1.13E+00	6.35E+00	1.96E+19	1.58E-01	2.74E+00	2.26E-01	1.13E+00
	7.21E+00	4.84E+00	1.90E+19	2.68E-01	1.14E+00	6.12E+00	1.90E+19	1.63E-01	2.79E+00	2.32E-01	1.14E+00
	7.30E+00	4.70E+00	1.89E+19	2.76E-01	1.14E+00	5.95E+00	1.89E+19	1.68E-01	2.82E+00	2.38E-01	1.14E+00
	7.40E+00	4.57E+00	1.91E+19	2.84E-01	1.14E+00	5.79E+00	1.92E+19	1.73E-01	2.85E+00	2.45E-01	1.13E+00
	7.50E+00	4.42E+00	1.91E+19	2.92E-01	1.15E+00	5.59E+00	1.91E+19	1.79E-01	2.89E+00	2.51E-01	1.15E+00
	7.60E+00	4.30E+00	1.88E+19	3.01E-01	1.15E+00	5.44E+00	1.89E+19	1.84E-01	2.91E+00	2.58E-01	1.15E+00
	7.70E+00	4.17E+00	1.83E+19	3.09E-01	1.17E+00	5.27E+00	1.83E+19	1.90E-01	2.94E+00	2.64E-01	1.17E+00
	7.80E+00	4.06E+00	1.80E+19	3.17E-01	1.16E+00	5.14E+00	1.81E+19	1.94E-01	2.95E+00	2.71E-01	1.16E+00
	7.90E+00	3.95E+00	1.80E+19	3.26E-01	1.16E+00	5.01E+00	1.80E+19	2.00E-01	2.96E+00	2.76E-01	1.16E+00
	8.01E+00	3.83E+00	1.79E+19	3.33E-01	1.17E+00	4.87E+00	1.79E+19	2.06E-01	2.98E+00	2.79E-01	1.17E+00
	8.10E+00	3.74E+00	1.75E+19	3.36E-01	1.18E+00	4.74E+00	1.76E+19	2.11E-01	3.00E+00	2.80E-01	1.18E+00
	8.21E+00	3.65E+00	1.70E+19	3.37E-01	1.18E+00	4.64E+00	1.70E+19	2.16E-01	3.01E+00	2.80E-01	1.18E+00
	8.30E+00	3.63E+00	1.66E+19	3.38E-01	1.13E+00	4.64E+00	1.66E+19	2.16E-01	3.00E+00	2.80E-01	1.13E+00
	8.41E+00	3.61E+00	1.64E+19	3.38E-01	1.09E+00	4.65E+00	1.64E+19	2.15E-01	2.97E+00	2.80E-01	1.09E+00
	8.50E+00	3.60E+00	1.65E+19	3.38E-01	1.07E+00	4.67E+00	1.65E+19	2.14E-01	2.94E+00	2.80E-01	1.07E+00
	8.61E+00	3.59E+00	1.66E+19	3.38E-01	1.04E+00	4.70E+00	1.66E+19	2.13E-01	2.87E+00	2.80E-01	1.04E+00
	8.71E+00	3.59E+00	1.66E+19	3.39E-01	1.01E+00	4.73E+00	1.66E+19	2.11E-01	2.80E+00	2.80E-01	1.01E+00
	8.80E+00	3.59E+00	1.65E+19	3.39E-01	9.92E-01	4.76E+00	1.65E+19	2.10E-01	2.72E+00	2.80E-01	9.92E-01
	8.91E+00	3.59E+00	1.62E+19	3.39E-01	9.72E-01	4.80E+00	1.62E+19	2.08E-01	2.65E+00	2.80E-01	9.72E-01
	9.00E+00	3.59E+00	1.60E+19	3.39E-01	9.56E-01	4.84E+00	1.60E+19	2.07E-01	2.58E+00	2.80E-01	9.56E-01
	9.11E+00	3.58E+00	1.58E+19	3.39E-01	9.39E-01	4.88E+00	1.58E+19	2.05E-01	2.52E+00	2.80E-01	9.39E-01
	9.21E+00	3.58E+00	1.55E+19	3.39E-01	9.24E-01	4.92E+00	1.56E+19	2.03E-01	2.45E+00	2.80E-01	9.24E-01
	9.30E+00	3.58E+00	1.52E+19	3.39E-01	9.12E-01	4.95E+00	1.52E+19	2.02E-01	2.40E+00	2.80E-01	9.12E-01
	9.41E+00	3.58E+00	1.49E+19	3.39E-01	8.99E-01	5.00E+00	1.49E+19	2.00E-01	2.34E+00	2.80E-01	8.99E-01
	9.51E+00	3.58E+00	1.46E+19	3.39E-01	8.88E-01	5.04E+00	1.47E+19	1.98E-01	2.30E+00	2.80E-01	8.88E-01
	9.62E+00	3.58E+00	1.45E+19	3.39E-01	8.77E-01	5.08E+00	1.45E+19	1.97E-01	2.25E+00	2.80E-01	8.77E-01
	9.72E+00	3.58E+00	1.45E+19	3.39E-01	8.68E-01	5.12E+00	1.45E+19	1.95E-01	2.21E+00	2.80E-01	8.68E-01
	9.82E+00	3.58E+00	1.45E+19	3.39E-01	8.59E-01	5.17E+00	1.45E+19	1.94E-01	2.17E+00	2.80E-01	8.59E-01
	9.92E+00	3.58E+00	1.45E+19	3.39E-01	8.50E-01	5.21E+00	1.45E+19	1.92E-01	2.13E+00	2.80E-01	8.50E-01
	1.00E+01	3.58E+00	1.44E+19	3.39E-01	8.41E-01	5.26E+00	1.44E+19	1.90E-01	2.09E+00	2.80E-01	8.41E-01
	1.01E+01	3.58E+00	1.42E+19	3.39E-01	8.32E-01	5.30E+00	1.43E+19	1.89E-01	2.05E+00	2.80E-01	8.32E-01
	1.02E+01	3.58E+00	1.41E+19	3.39E-01	8.24E-01	5.35E+00	1.41E+19	1.87E-01	2.02E+00	2.80E-01	8.24E-01
	1.03E+01	3.58E+00	1.39E+19	3.39E-01	8.15E-01	5.40E+00	1.39E+19	1.85E-01	1.98E+00	2.80E-01	8.15E-01
	1.04E+01	3.58E+00	1.37E+19	3.39E-01	8.06E-01	5.45E+00	1.37E+19	1.84E-01	1.94E+00	2.80E-01	8.06E-01
	1.05E+01	3.58E+00	1.35E+19	3.39E-01	7.99E-01	5.49E+00	1.36E+19	1.82E-01	1.91E+00	2.80E-01	7.99E-01
	1.06E+01	3.58E+00	1.33E+19	3.39E-01	7.90E-01	5.55E+00	1.34E+19	1.80E-01	1.87E+00	2.80E-01	7.90E-01
	1.07E+01	3.58E+00	1.32E+19	3.39E-01	7.82E-01	5.59E+00	1.32E+19	1.79E-01	1.84E+00	2.80E-01	7.82E-01
	1.08E+01	3.58E+00	1.31E+19	3.39E-01	7.75E-01	5.64E+00	1.31E+19	1.77E-01	1.81E+00	2.80E-01	7.75E-01
	1.09E+01	3.58E+00	1.30E+19	3.39E-01	7.67E-01	5.68E+00	1.31E+19	1.76E-01	1.78E+00	2.80E-01	7.67E-01
	1.10E+01	3.58E+00	1.30E+19	3.39E-01	7.59E-01	5.73E+00	1.30E+19	1.75E-01	1.74E+00	2.80E-01	7.59E-01
	1.11E+01	3.58E+00	1.29E+19	3.39E-01	7.52E-01	5.78E+00	1.29E+19	1.73E-01	1.71E+00	2.80E-01	7.52E-01
	1.12E+01	3.58E+00	1.27E+19	3.39E-01	7.44E-01	5.83E+00	1.27E+19	1.72E-01	1.68E+00	2.80E-01	7.44E-01
	1.13E+01	3.58E+00	1.25E+19	3.39E-01	7.36E-01	5.87E+00	1.26E+19	1.70E-01	1.65E+00	2.80E-01	7.36E-01
	1.14E+01	3.58E+00	1.23E+19	3.39E-01	7.28E-01	5.93E+00	1.24E+19	1.69E-01	1.61E+00	2.80E-01	7.28E-01
	1.15E+01	3.58E+00	1.22E+19	3.39E-01	7.21E-01	5.98E+00	1.22E+19	1.67E-01	1.58E+00	2.80E-01	7.21E-01
	1.16E+01	3.58E+00	1.20E+19	3.39E-01	7.16E-01	6.01E+00	1.21E+19	1.66E-01	1.56E+00	2.80E-01	7.16E-01
	1.17E+01	3.58E+00	1.18E+19	3.39E-01	7.08E-01	6.07E+00	1.19E+19	1.65E-01	1.53E+00	2.80E-01	7.08E-01
	1.18E+01	3.58E+00	1.17E+19	3.39E-01	7.04E-01	6.10E+00	1.17E+19	1.64E-01	1.51E+00	2.80E-01	7.04E-01
	1.19E+01	3.58E+00	1.15E+19	3.39E-01	6.96E-01	6.15E+00	1.16E+19	1.63E-01	1.48E+00	2.80E-01	6.96E-01
	1.20E+01	3.58E+00	1.14E+19	3.39E-01	6.89E-01	6.21E+00	1.14E+19	1.61E-01	1.46E+00	2.80E-01	6.89E-01
	1.21E+01	3.58E+00	1.13E+19	3.39E-01	6.84E-01	6.24E+00	1.13E+19	1.60E-01	1.44E+00	2.80E-01	6.84E-01
	1.22E+01	3.58E+00	1.12E+19	3.39E-01	6.79E-01	6.28E+00	1.12E+19	1.59E-01	1.42E+00	2.80E-01	6.79E-01
	1.23E+01	3.58E+00	1.09E+19	3.39E-01	6.72E-01	6.33E+00	1.10E+19	1.58E-01	1.39E+00	2.80E-01	6.72E-01
	1.24E+01	3.58E+00	1.07E+19	3.39E-01	6.67E-01	6.37E+00	1.08E+19	1.57E-01	1.37E+00	2.80E-01	6.67E-01
	1.25E+01	3.58E+00	1.05E+19	3.39E-01	6.63E-01	6.41E+00	1.06E+19	1.56E-01	1.36E+00	2.80E-01	6.63E-01
	1.26E+01	3.58E+00	1.03E+19	3.39E-01	6.58E-01	6.45E+00	1.04E+19	1.55E-01	1.34E+00	2.80E-01	6.58E-01
	1.27E+01	3.58E+00	1.02E+19	3.39E-01	6.53E-01	6.49E+00	1.02E+19	1.54E-01	1.32E+00	2.80E-01	6.53E-01
	1.28E+01	3.58E+00	1.00E+19	3.39E-01	6.49E-01	6.52E+00	1.01E+19	1.53E-01	1.30E+00	2.80E-01	6.49E-01
	1.29E+01	3.58E+00	9.88E+18	3.39E-01	6.44E-01	6.56E+00	9.94E+18	1.52E-01	1.29E+00	2.80E-01	6.44E-01
	1.30E+01	3.58E+00	9.67E+18	3.39E-01	6.38E-01	6.62E+00	9.73E+18	1.51E-01	1.27E+00	2.80E-01	6.38E-01
	1.31E+01	3.58E+00	9.53E+18	3.39E-01	6.33E-01	6.66E+00	9.60E+18	1.50E-01	1.25E+00	2.80E-01	6.33E-01
	1.32E+01	3.58E+00	9.39E+18	3.39E-01	6.29E-01	6.69E+00	9.46E+18	1.49E-01	1.24E+00	2.80E-01	6.29E-01
	1.33E+01	3.58E+00	9.23E+18	3.39E-01	6.25E-01	6.73E+00	9.30E+18	1.49E-01	1.23E+00	2.80E-01	6.25E-01
	1.34E+01	3.58E+00	9.05E+18	3.39E-01	6.21E-01	6.77E+00	9.12E+18	1.48E-01	1.21E+00	2.80E-01	6.21E-01
	1.35E+01	3.58E+00	8.85E+18	3.39E-01	6.17E-01	6.81E+00	8.93E+18	1.47E-01	1.20E+00	2.80E-01	6.17E-01
	1.36E+01	3.58E+00	8.65E+18	3.39E-01	6.14E-01	6.85E+00	8.73E+18	1.46E-01	1.19E+00	2.80E-01	6.14E-01
	1.37E+01	3.58E+00	8.44E+18	3.39E-01	6.10E-01	6.89E+00	8.53E+18	1.45E-01	1.18E+00	2.80E-01	6.10E-01
	1.38E+01	3.58E+00	8.26E+18	3.39E-01	6.06E-01	6.93E+00	8.35E+18	1.44E-01	1.17E+00	2.80E-01	6.06E-01
	1.39E+01	3.58E+00	8.09E+18	3.39E-01	6.03E-01	6.97E+00	8.18E+18	1.44E-01	1.16E+00	2.80E-01	6.03E-01
	1.40E+01	3.58E+00	7.92E+18	3.39E-01	5.99E-01	7.01E+00	8.01E+18	1.43E-01	1.15E+00	2.80E-01	5.99E-01
	1.41E+01	3.58E+00	7.67E+18	3.39E-01	5.94E-01	7.07E+00	7.77E+18	1.41E-01	1.13E+00	2.80E-01	5.94E-01
	1.42E+01	3.58E+00	7.50E+18	3.39E-01	5.90E-01	7.11E+00	7.60E+18	1.41E-01	1.12E+00	2.80E-01	5.90E-01
	1.43E+01	3.58E+00	7.31E+18	3.39E-01	5.87E-01	7.16E+00	7.42E+18	1.40E-01	1.11E+00	2.80E-01	5.87E-01
	1.44E+01	3.58E+00	7.13E+18	3.39E-01	5.84E-01	7.20E+00	7.23E+18	1.39E-01	1.10E+00	2.80E-01	5.84E-01
	1.45E+01	3.58E+00	6.93E+18	3.39E-01	5.80E-01	7.24E+00	7.04E+18	1.38E-01	1.09E+00	2.80E-01	5.80E-01
	1.46E+01	3.58E+00	6.74E+18	3.39E-01	5.77E-01	7.29E+00	6.86E+18	1.37E-01	1.09E+00	2.80E-01	5.77E-01
	1.47E+01	3.58E+00	6.56E+18	3.39E-01	5.74E-01	7.33E+00	6.67E+18	1.36E-01	1.08E+00	2.80E-01	5.74E-01
	1.48E+01	3.58E+00	6.38E+18	3.39E-01	5.71E-01	7.38E+00	6.50E+18	1.35E-01	1.07E+00	2.80E-01	5.71E-01
	1.49E+01	3.58E+00	6.23E+18	3.39E-01	5.68E-01	7.43E+00	6.35E+18	1.35E-01	1.06E+00	2.80E-01	5.68E-01
	1.50E+01	3.58E+00	6.08E+18	3.39E-01	5.65E-01	7.48E+00	6.20E+18	1.34E-01	1.05E+00	2.80E-01	5.65E-01
	1.51E+01	3.58E+00	5.93E+18	3.39E-01	5.62E-01	7.52E+00	6.05E+18	1.33E-01	1.05E+00	2.80E-01	5.62E-01
	1.52E+01	3.58E+00	5.78E+18	3.39E-01	5.59E-01	7.58E+00	5.90E+18	1.32E-01	1.04E+00	2.80E-01	5.59E-01
	1.53E+01	3.58E+00	5.62E+18	3.39E-01	5.56E-01	7.63E+00	5.74E+18	1.31E-01	1.03E+00	2.80E-01	5.56E-01
	1.54E+01	3.58E+00	5.46E+18	3.39E-01	5.53E-01	7.68E+00	5.58E+18	1.30E-01	1.03E+00	2.80E-01	5.53E-01
	1.55E+01	3.58E+00	5.30E+18	3.39E-01	5.51E-01	7.74E+00	5.43E+18	1.29E-01	1.02E+00	2.80E-01	5.51E-01
	1.56E+01	3.58E+00	5.11E+18	3.39E-01	5.48E-01	7.79E+00	5.24E+18	1.28E-01	1.01E+00	2.80E-01	5.48E-01
	1.57E+01	3.58E+00	4.94E+18	3.39E-01	5.45E-01	7.84E+00	5.06E+18	1.27E-01	1.01E+00	2.80E-01	5.45E-01
	1.58E+01	3.58E+00	4.76E+18	3.39E-01	5.42E-01	7.90E+00	4.89E+18	1.27E-01	9.99E-01	2.80E-01	5.42E-01
	1.59E+01	3.58E+00	4.58E+18	3.39E-01	5.40E-01	7.96E+00	4.71E+18	1.26E-01	9.93E-01	2.80E-01	5.40E-01
	1.60E+01	3.58E+00	4.40E+18	3.39E-01	5.37E-01	8.01E+00	4.53E+18	1.25E-01	9.87E-01	2.80E-01	5.37E-01
	1.61E+01	3.58E+00	4.21E+18	3.39E-01	5.35E-01	8.07E+00	4.34E+18	1.24E-01	9.82E-01	2.80E-01	5.35E-01
	1.62E+01	3.58E+00	4.01E+18	3.39E-01	5.33E-01	8.13E+00	4.15E+18	1.23E-01	9.77E-01	2.80E-01	5.33E-01
	1.63E+01	3.58E+00	3.81E+18	3.39E-01	5.30E-01	8.18E+00	3.95E+18	1.22E-01	9.72E-01	2.80E-01	5.30E-01
	1.64E+01	3.58E+00	3.64E+18	3.39E-01	5.28E-01	8.24E+00	3.77E+18	1.21E-01	9.67E-01	2.80E-01	5.28E-01
	1.65E+01	3.58E+00	3.48E+18	3.39E-01	5.26E-01	8.30E+00	3.62E+18	1.20E-01	9.62E-01	2.80E-01	5.26E-01
	1.66E+01	3.58E+00	3.27E+18	3.39E-01	5.23E-01	8.39E+00	3.41E+18	1.19E-01	9.55E-01	2.80E-01	5.23E-01
	1.67E+01	3.58E+00	3.15E+18	3.39E-01	5.21E-01	8.45E+00	3.28E+18	1.18E-01	9.50E-01	2.80E-01	5.21E-01
	1.68E+01	3.58E+00	3.03E+18	3.39E-01	5.19E-01	8.52E+00	3.16E+18	1.17E-01	9.46E-01	2.80E-01	5.19E-01
	1.69E+01	3.58E+00	2.92E+18	3.39E-01	5.16E-01	8.58E+00	3.05E+18	1.17E-01	9.42E-01	2.80E-01	5.16E-01
	1.70E+01	3.58E+00	2.81E+18	3.39E-01	5.14E-01	8.64E+00	2.94E+18	1.16E-01	9.37E-01	2.80E-01	5.14E-01
	1.71E+01	3.58E+00	2.70E+18	3.39E-01	5.12E-01	8.71E+00	2.83E+18	1.15E-01	9.33E-01	2.80E-01	5.12E-01
	1.72E+01	3.58E+00	2.59E+18	3.39E-01	5.11E-01	8.78E+00	2.72E+18	1.14E-01	9.29E-01	2.80E-01	5.10E-01
	1.73E+01	3.58E+00	2.43E+18	3.39E-01	5.08E-01	8.88E+00	2.55E+18	1.13E-01	9.23E-01	2.80E-01	5.08E-01
	1.74E+01	3.58E+00	2.33E+18	3.39E-01	5.06E-01	8.94E+00	2.44E+18	1.12E-01	9.19E-01	2.80E-01	5.06E-01
	1.75E+01	3.58E+00	2.22E+18	3.39E-01	5.04E-01	9.01E+00	2.33E+18	1.11E-01	9.15E-01	2.80E-01	5.04E-01
	1.76E+01	3.58E+00	2.11E+18	3.39E-01	5.02E-01	9.08E+00	2.22E+18	1.10E-01	9.11E-01	2.80E-01	5.02E-01
	1.77E+01	3.58E+00	2.00E+18	3.39E-01	5.00E-01	9.15E+00	2.11E+18	1.09E-01	9.08E-01	2.80E-01	5.00E-01
	1.78E+01	3.58E+00	1.89E+18	3.39E-01	4.98E-01	9.23E+00	1.99E+18	1.08E-01	9.04E-01	2.80E-01	4.98E-01
	1.79E+01	3.58E+00	1.78E+18	3.39E-01	4.97E-01	9.30E+00	1.88E+18	1.08E-01	9.00E-01	2.80E-01	4.97E-01
	1.80E+01	3.58E+00	1.58E+18	3.39E-01	4.94E-01	9.41E+00	1.67E+18	1.06E-01	8.95E-01	2.80E-01	4.94E-01
	1.81E+01	3.58E+00	1.45E+18	3.39E-01	4.92E-01	9.48E+00	1.54E+18	1.05E-01	8.91E-01	2.80E-01	4.92E-01
	1.82E+01	3.58E+00	1.37E+18	3.39E-01	4.90E-01	9.56E+00	1.45E+18	1.05E-01	8.88E-01	2.80E-01	4.90E-01
	1.83E+01	3.58E+00	1.30E+18	3.39E-01	4.89E-01	9.63E+00	1.38E+18	1.04E-01	8.84E-01	2.80E-01	4.89E-01
	1.84E+01	3.58E+00	1.24E+18	3.39E-01	4.87E-01	9.71E+00	1.31E+18	1.03E-01	8.81E-01	2.80E-01	4.87E-01
	1.85E+01	3.58E+00	1.18E+18	3.39E-01	4.85E-01	9.78E+00	1.26E+18	1.02E-01	8.77E-01	2.80E-01	4.85E-01
	1.86E+01	3.58E+00	1.14E+18	3.39E-01	4.84E-01	9.86E+00	1.21E+18	1.01E-01	8.74E-01	2.80E-01	4.84E-01
	1.87E+01	3.58E+00	1.07E+18	3.39E-01	4.81E-01	9.98E+00	1.14E+18	1.00E-01	8.69E-01	2.80E-01	4.81E-01
	1.88E+01	3.58E+00	1.02E+18	3.39E-01	4.80E-01	1.01E+01	1.09E+18	9.94E-02	8.65E-01	2.80E-01	4.80E-01
	1.89E+01	3.58E+00	9.82E+17	3.39E-01	4.78E-01	1.01E+01	1.04E+18	9.86E-02	8.62E-01	2.80E-01	4.78E-01
	1.90E+01	3.58E+00	9.40E+17	3.39E-01	4.77E-01	1.02E+01	1.00E+18	9.79E-02	8.59E-01	2.80E-01	4.77E-01
	1.91E+01	3.58E+00	8.98E+17	3.39E-01	4.75E-01	1.03E+01	9.56E+17	9.71E-02	8.56E-01	2.80E-01	4.75E-01
	1.92E+01	3.58E+00	8.57E+17	3.39E-01	4.74E-01	1.04E+01	9.13E+17	9.63E-02	8.52E-01	2.80E-01	4.74E-01
	1.93E+01	3.58E+00	7.95E+17	3.39E-01	4.72E-01	1.05E+01	8.47E+17	9.52E-02	8.48E-01	2.80E-01	4.72E-01
	1.94E+01	3.58E+00	7.54E+17	3.39E-01	4.70E-01	1.06E+01	8.04E+17	9.44E-02	8.45E-01	2.80E-01	4.70E-01
	1.95E+01	3.58E+00	7.13E+17	3.39E-01	4.69E-01	1.07E+01	7.61E+17	9.37E-02	8.42E-01	2.80E-01	4.69E-01
	1.96E+01	3.58E+00	6.69E+17	3.39E-01	4.67E-01	1.08E+01	7.15E+17	9.30E-02	8.38E-01	2.80E-01	4.67E-01
	1.97E+01	3.58E+00	6.16E+17	3.39E-01	4.66E-01	1.08E+01	6.59E+17	9.22E-02	8.35E-01	2.80E-01	4.66E-01
	1.98E+01	3.58E+00	5.71E+17	3.39E-01	4.65E-01	1.09E+01	6.12E+17	9.15E-02	8.32E-01	2.80E-01	4.65E-01
	1.99E+01	3.58E+00	5.39E+17	3.39E-01	4.63E-01	1.10E+01	5.77E+17	9.08E-02	8.29E-01	2.80E-01	4.63E-01
	2.00E+01	3.58E+00	5.03E+17	3.39E-01	4.61E-01	1.11E+01	5.39E+17	8.97E-02	8.25E-01	2.80E-01	4.61E-01
	2.01E+01	3.58E+00	4.82E+17	3.39E-01	4.60E-01	1.12E+01	5.17E+17	8.90E-02	8.22E-01	2.80E-01	4.60E-01
	2.02E+01	3.58E+00	4.62E+17	3.39E-01	4.58E-01	1.13E+01	4.96E+17	8.83E-02	8.19E-01	2.80E-01	4.58E-01
	2.03E+01	3.58E+00	4.44E+17	3.39E-01	4.57E-01	1.14E+01	4.76E+17	8.76E-02	8.16E-01	2.80E-01	4.57E-01
	2.04E+01	3.58E+00	4.28E+17	3.39E-01	4.56E-01	1.15E+01	4.60E+17	8.69E-02	8.14E-01	2.80E-01	4.56E-01
	2.05E+01	3.58E+00	4.04E+17	3.39E-01	4.54E-01	1.16E+01	4.34E+17	8.60E-02	8.10E-01	2.80E-01	4.54E-01
	2.06E+01	3.58E+00	3.89E+17	3.39E-01	4.53E-01	1.17E+01	4.19E+17	8.54E-02	8.07E-01	2.80E-01	4.53E-01
	2.07E+01	3.58E+00	3.74E+17	3.39E-01	4.52E-01	1.18E+01	4.03E+17	8.47E-02	8.05E-01	2.80E-01	4.52E-01
	2.08E+01	3.58E+00	3.50E+17	3.39E-01	4.50E-01	1.19E+01	3.77E+17	8.37E-02	8.01E-01	2.80E-01	4.50E-01
	2.09E+01	3.58E+00	3.34E+17	3.39E-01	4.49E-01	1.20E+01	3.60E+17	8.31E-02	7.98E-01	2.80E-01	4.49E-01
	2.10E+01	3.58E+00	3.18E+17	3.39E-01	4.48E-01	1.21E+01	3.43E+17	8.24E-02	7.95E-01	2.80E-01	4.48E-01
	2.11E+01	3.58E+00	3.02E+17	3.39E-01	4.47E-01	1.22E+01	3.26E+17	8.18E-02	7.92E-01	2.80E-01	4.47E-01
	2.12E+01	3.58E+00	2.80E+17	3.39E-01	4.45E-01	1.23E+01	3.02E+17	8.11E-02	7.89E-01	2.80E-01	4.45E-01
	2.13E+01	3.58E+00	2.57E+17	3.39E-01	4.44E-01	1.24E+01	2.77E+17	8.04E-02	7.87E-01	2.80E-01	4.44E-01
	2.14E+01	3.58E+00	2.41E+17	3.39E-01	4.43E-01	1.25E+01	2.61E+17	7.97E-02	7.84E-01	2.80E-01	4.43E-01
	2.15E+01	3.58E+00	2.29E+17	3.39E-01	4.42E-01	1.27E+01	2.48E+17	7.90E-02	7.81E-01	2.80E-01	4.42E-01
	2.16E+01	3.58E+00	2.20E+17	3.39E-01	4.40E-01	1.28E+01	2.38E+17	7.84E-02	7.79E-01	2.80E-01	4.40E-01
	2.17E+01	3.58E+00	2.11E+17	3.39E-01	4.39E-01	1.29E+01	2.29E+17	7.78E-02	7.76E-01	2.80E-01	4.39E-01
	2.18E+01	3.58E+00	1.99E+17	3.39E-01	4.38E-01	1.30E+01	2.16E+17	7.69E-02	7.72E-01	2.80E-01	4.38E-01
	2.19E+01	3.58E+00	1.95E+17	3.39E-01	4.37E-01	1.31E+01	2.11E+17	7.64E-02	7.71E-01	2.80E-01	4.37E-01
	2.20E+01	3.58E+00	1.83E+17	3.39E-01	4.35E-01	1.32E+01	1.99E+17	7.56E-02	7.67E-01	2.80E-01	4.35E-01
	2.21E+01	3.58E+00	1.76E+17	3.39E-01	4.34E-01	1.33E+01	1.91E+17	7.50E-02	7.65E-01	2.80E-01	4.34E-01
	2.22E+01	3.58E+00	1.68E+17	3.39E-01	4.33E-01	1.34E+01	1.82E+17	7.44E-02	7.62E-01	2.80E-01	4.33E-01
	2.24E+01	3.58E+00	1.60E+17	3.39E-01	4.32E-01	1.36E+01	1.74E+17	7.37E-02	7.60E-01	2.80E-01	4.32E-01
	2.24E+01	3.58E+00	1.56E+17	3.39E-01	4.32E-01	1.36E+01	1.70E+17	7.34E-02	7.58E-01	2.80E-01	4.32E-01
	2.25E+01	3.58E+00	1.49E+17	3.39E-01	4.30E-01	1.37E+01	1.62E+17	7.28E-02	7.56E-01	2.80E-01	4.30E-01
	2.26E+01	3.58E+00	1.41E+17	3.39E-01	4.29E-01	1.38E+01	1.53E+17	7.22E-02	7.53E-01	2.80E-01	4.29E-01
	2.27E+01	3.58E+00	1.29E+17	3.39E-01	4.28E-01	1.40E+01	1.41E+17	7.16E-02	7.51E-01	2.80E-01	4.28E-01
	2.28E+01	3.58E+00	1.19E+17	3.39E-01	4.27E-01	1.41E+01	1.30E+17	7.10E-02	7.49E-01	2.80E-01	4.27E-01
	2.29E+01	3.58E+00	1.12E+17	3.39E-01	4.26E-01	1.42E+01	1.23E+17	7.04E-02	7.46E-01	2.80E-01	4.26E-01
	2.30E+01	3.58E+00	1.08E+17	3.39E-01	4.25E-01	1.43E+01	1.18E+17	6.99E-02	7.45E-01	2.80E-01	4.25E-01
	2.31E+01	3.58E+00	1.02E+17	3.39E-01	4.24E-01	1.45E+01	1.11E+17	6.91E-02	7.41E-01	2.80E-01	4.24E-01
	2.32E+01	3.58E+00	9.90E+16	3.39E-01	4.23E-01	1.46E+01	1.08E+17	6.87E-02	7.40E-01	2.80E-01	4.23E-01
	2.33E+01	3.58E+00	9.53E+16	3.39E-01	4.22E-01	1.47E+01	1.04E+17	6.81E-02	7.38E-01	2.80E-01	4.22E-01
	2.34E+01	3.58E+00	9.10E+16	3.39E-01	4.21E-01	1.48E+01	9.97E+16	6.76E-02	7.35E-01	2.80E-01	4.21E-01
	2.35E+01	3.58E+00	8.74E+16	3.39E-01	4.20E-01	1.49E+01	9.58E+16	6.70E-02	7.33E-01	2.80E-01	4.20E-01
	2.36E+01	3.58E+00	8.38E+16	3.39E-01	4.19E-01	1.50E+01	9.20E+16	6.65E-02	7.31E-01	2.80E-01	4.19E-01
	2.37E+01	3.58E+00	8.03E+16	3.39E-01	4.18E-01	1.52E+01	8.82E+16	6.60E-02	7.29E-01	2.80E-01	4.18E-01
	2.38E+01	3.58E+00	7.68E+16	3.39E-01	4.17E-01	1.53E+01	8.44E+16	6.54E-02	7.27E-01	2.80E-01	4.17E-01
	2.39E+01	3.58E+00	7.32E+16	3.39E-01	4.16E-01	1.54E+01	8.05E+16	6.49E-02	7.25E-01	2.80E-01	4.16E-01
	2.40E+01	3.58E+00	6.76E+16	3.40E-01	4.15E-01	1.55E+01	7.45E+16	6.44E-02	7.23E-01	2.80E-01	4.15E-01
	2.41E+01	3.58E+00	6.37E+16	3.40E-01	4.14E-01	1.57E+01	7.02E+16	6.39E-02	7.21E-01	2.80E-01	4.14E-01
	2.42E+01	3.58E+00	6.08E+16	3.40E-01	4.13E-01	1.58E+01	6.71E+16	6.34E-02	7.19E-01	2.80E-01	4.13E-01
	2.44E+01	3.58E+00	5.84E+16	3.40E-01	4.12E-01	1.59E+01	6.46E+16	6.29E-02	7.18E-01	2.80E-01	4.12E-01
	2.44E+01	3.58E+00	5.68E+16	3.40E-01	4.12E-01	1.60E+01	6.28E+16	6.24E-02	7.17E-01	2.80E-01	4.12E-01
	2.45E+01	3.58E+00	5.54E+16	3.40E-01	4.11E-01	1.61E+01	6.12E+16	6.21E-02	7.15E-01	2.80E-01	4.11E-01
	2.46E+01	3.58E+00	5.26E+16	3.40E-01	4.10E-01	1.63E+01	5.82E+16	6.14E-02	7.12E-01	2.80E-01	4.10E-01
	2.47E+01	3.58E+00	5.07E+16	3.40E-01	4.09E-01	1.64E+01	5.61E+16	6.10E-02	7.11E-01	2.80E-01	4.09E-01
	2.48E+01	3.58E+00	4.88E+16	3.40E-01	4.08E-01	1.65E+01	5.41E+16	6.05E-02	7.09E-01	2.80E-01	4.08E-01
	2.49E+01	3.58E+00	4.78E+16	3.40E-01	4.08E-01	1.66E+01	5.31E+16	6.02E-02	7.08E-01	2.80E-01	4.08E-01
	2.50E+01	3.58E+00	4.59E+16	3.40E-01	4.07E-01	1.67E+01	5.10E+16	5.98E-02	7.06E-01	2.80E-01	4.07E-01
	2.51E+01	3.58E+00	4.40E+16	3.40E-01	4.06E-01	1.69E+01	4.90E+16	5.93E-02	7.05E-01	2.80E-01	4.06E-01
	2.52E+01	3.58E+00	4.20E+16	3.40E-01	4.05E-01	1.70E+01	4.69E+16	5.88E-02	7.03E-01	2.80E-01	4.05E-01
	2.53E+01	3.58E+00	3.91E+16	3.40E-01	4.04E-01	1.71E+01	4.38E+16	5.84E-02	7.01E-01	2.80E-01	4.04E-01
	2.54E+01	3.58E+00	3.70E+16	3.40E-01	4.03E-01	1.73E+01	4.15E+16	5.79E-02	6.99E-01	2.80E-01	4.03E-01
	2.55E+01	3.58E+00	3.53E+16	3.40E-01	4.02E-01	1.74E+01	3.97E+16	5.74E-02	6.98E-01	2.80E-01	4.02E-01
	2.56E+01	3.58E+00	3.40E+16	3.40E-01	4.02E-01	1.75E+01	3.82E+16	5.70E-02	6.96E-01	2.80E-01	4.02E-01
	2.57E+01	3.58E+00	3.27E+16	3.40E-01	4.01E-01	1.77E+01	3.68E+16	5.65E-02	6.94E-01	2.80E-01	4.01E-01
	2.58E+01	3.58E+00	3.16E+16	3.40E-01	4.00E-01	1.78E+01	3.57E+16	5.61E-02	6.93E-01	2.80E-01	4.00E-01
	2.59E+01	3.58E+00	3.05E+16	3.40E-01	3.99E-01	1.80E+01	3.45E+16	5.57E-02	6.91E-01	2.80E-01	3.99E-01
	2.60E+01	3.58E+00	2.94E+16	3.40E-01	3.98E-01	1.81E+01	3.33E+16	5.52E-02	6.90E-01	2.80E-01	3.98E-01
	2.61E+01	3.58E+00	2.82E+16	3.40E-01	3.98E-01	1.83E+01	3.21E+16	5.48E-02	6.88E-01	2.80E-01	3.98E-01
	2.62E+01	3.58E+00	2.71E+16	3.40E-01	3.97E-01	1.84E+01	3.09E+16	5.43E-02	6.86E-01	2.80E-01	3.97E-01
	2.63E+01	3.58E+00	2.59E+16	3.40E-01	3.96E-01	1.86E+01	2.97E+16	5.39E-02	6.84E-01	2.80E-01	3.96E-01
	2.64E+01	3.58E+00	2.47E+16	3.40E-01	3.95E-01	1.87E+01	2.84E+16	5.35E-02	6.83E-01	2.80E-01	3.95E-01
	2.65E+01	3.58E+00	2.29E+16	3.40E-01	3.94E-01	1.89E+01	2.66E+16	5.30E-02	6.81E-01	2.80E-01	3.94E-01
	2.66E+01	3.58E+00	2.16E+16	3.40E-01	3.94E-01	1.90E+01	2.51E+16	5.26E-02	6.79E-01	2.80E-01	3.94E-01
	2.67E+01	3.58E+00	2.06E+16	3.40E-01	3.93E-01	1.92E+01	2.41E+16	5.22E-02	6.78E-01	2.80E-01	3.93E-01
	2.69E+01	3.58E+00	1.97E+16	3.40E-01	3.92E-01	1.93E+01	2.32E+16	5.17E-02	6.76E-01	2.80E-01	3.92E-01
	2.69E+01	3.58E+00	1.93E+16	3.40E-01	3.92E-01	1.94E+01	2.28E+16	5.15E-02	6.75E-01	2.80E-01	3.92E-01
	2.70E+01	3.58E+00	1.86E+16	3.40E-01	3.91E-01	1.96E+01	2.20E+16	5.11E-02	6.74E-01	2.80E-01	3.91E-01
	2.71E+01	3.58E+00	1.78E+16	3.40E-01	3.90E-01	1.97E+01	2.12E+16	5.07E-02	6.72E-01	2.80E-01	3.90E-01
	2.72E+01	3.58E+00	1.71E+16	3.40E-01	3.89E-01	1.99E+01	2.05E+16	5.02E-02	6.70E-01	2.80E-01	3.89E-01
	2.73E+01	3.58E+00	1.64E+16	3.40E-01	3.88E-01	2.01E+01	1.97E+16	4.98E-02	6.69E-01	2.80E-01	3.88E-01
	2.74E+01	3.58E+00	1.56E+16	3.40E-01	3.88E-01	2.02E+01	1.90E+16	4.94E-02	6.67E-01	2.80E-01	3.88E-01
	2.75E+01	3.58E+00	1.49E+16	3.40E-01	3.87E-01	2.04E+01	1.82E+16	4.90E-02	6.65E-01	2.80E-01	3.87E-01
	2.76E+01	3.58E+00	1.40E+16	3.40E-01	3.86E-01	2.06E+01	1.74E+16	4.86E-02	6.64E-01	2.80E-01	3.86E-01
	2.77E+01	3.58E+00	1.29E+16	3.40E-01	3.85E-01	2.08E+01	1.62E+16	4.82E-02	6.62E-01	2.80E-01	3.85E-01
	2.78E+01	3.58E+00	1.21E+16	3.40E-01	3.85E-01	2.09E+01	1.54E+16	4.77E-02	6.60E-01	2.80E-01	3.85E-01
	2.79E+01	3.58E+00	1.15E+16	3.40E-01	3.84E-01	2.11E+01	1.47E+16	4.73E-02	6.59E-01	2.80E-01	3.84E-01
	2.80E+01	3.58E+00	1.10E+16	3.40E-01	3.83E-01	2.13E+01	1.42E+16	4.69E-02	6.57E-01	2.80E-01	3.83E-01
	2.81E+01	3.58E+00	1.05E+16	3.40E-01	3.82E-01	2.15E+01	1.36E+16	4.65E-02	6.55E-01	2.80E-01	3.82E-01
	2.82E+01	3.58E+00	1.00E+16	3.40E-01	3.82E-01	2.17E+01	1.32E+16	4.61E-02	6.54E-01	2.80E-01	3.82E-01
	2.83E+01	3.58E+00	9.57E+15	3.40E-01	3.81E-01	2.19E+01	1.27E+16	4.57E-02	6.52E-01	2.80E-01	3.81E-01
	2.84E+01	3.58E+00	9.23E+15	3.40E-01	3.80E-01	2.20E+01	1.24E+16	4.54E-02	6.51E-01	2.80E-01	3.80E-01
	2.85E+01	3.58E+00	8.68E+15	3.40E-01	3.80E-01	2.23E+01	1.18E+16	4.49E-02	6.49E-01	2.80E-01	3.80E-01
	2.87E+01	3.58E+00	8.20E+15	3.40E-01	3.79E-01	2.25E+01	1.13E+16	4.45E-02	6.47E-01	2.80E-01	3.79E-01
	2.87E+01	3.58E+00	7.96E+15	3.40E-01	3.78E-01	2.26E+01	1.10E+16	4.43E-02	6.46E-01	2.80E-01	3.78E-01
	2.88E+01	3.58E+00	7.40E+15	3.40E-01	3.78E-01	2.28E+01	1.05E+16	4.39E-02	6.44E-01	2.80E-01	3.78E-01
	2.89E+01	3.58E+00	6.69E+15	3.40E-01	3.77E-01	2.30E+01	9.64E+15	4.35E-02	6.43E-01	2.80E-01	3.77E-01
	2.90E+01	3.58E+00	6.27E+15	3.40E-01	3.76E-01	2.32E+01	9.17E+15	4.31E-02	6.41E-01	2.80E-01	3.76E-01
	2.91E+01	3.58E+00	5.94E+15	3.40E-01	3.76E-01	2.34E+01	8.80E+15	4.27E-02	6.39E-01	2.80E-01	3.75E-01
	2.92E+01	3.58E+00	5.62E+15	3.40E-01	3.75E-01	2.36E+01	8.45E+15	4.23E-02	6.37E-01	2.80E-01	3.75E-01
	2.93E+01	3.58E+00	5.33E+15	3.40E-01	3.74E-01	2.38E+01	8.12E+15	4.19E-02	6.36E-01	2.80E-01	3.74E-01
	2.94E+01	3.58E+00	5.04E+15	3.40E-01	3.73E-01	2.41E+01	7.80E+15	4.16E-02	6.34E-01	2.80E-01	3.73E-01
	2.95E+01	3.58E+00	4.77E+15	3.40E-01	3.73E-01	2.43E+01	7.49E+15	4.12E-02	6.32E-01	2.80E-01	3.73E-01
	2.96E+01	3.58E+00	4.51E+15	3.40E-01	3.72E-01	2.45E+01	7.18E+15	4.08E-02	6.30E-01	2.80E-01	3.72E-01
	2.97E+01	3.58E+00	4.25E+15	3.40E-01	3.71E-01	2.48E+01	6.86E+15	4.04E-02	6.29E-01	2.80E-01	3.71E-01
	2.99E+01	3.58E+00	3.99E+15	3.40E-01	3.71E-01	2.50E+01	6.54E+15	4.00E-02	6.27E-01	2.80E-01	3.71E-01
	2.99E+01	3.58E+00	3.81E+15	3.40E-01	3.70E-01	2.51E+01	6.34E+15	3.98E-02	6.26E-01	2.80E-01	3.70E-01
	3.00E+01	3.58E+00	3.44E+15	3.40E-01	3.69E-01	2.54E+01	5.83E+15	3.94E-02	6.24E-01	2.80E-01	3.69E-01
	3.01E+01	3.58E+00	3.20E+15	3.40E-01	3.69E-01	2.56E+01	5.54E+15	3.90E-02	6.22E-01	2.80E-01	3.69E-01
	3.02E+01	3.58E+00	3.00E+15	3.40E-01	3.68E-01	2.59E+01	5.30E+15	3.86E-02	6.21E-01	2.80E-01	3.68E-01
	3.03E+01	3.58E+00	2.82E+15	3.40E-01	3.67E-01	2.61E+01	5.07E+15	3.83E-02	6.19E-01	2.80E-01	3.67E-01
	3.04E+01	3.58E+00	2.65E+15	3.40E-01	3.67E-01	2.64E+01	4.86E+15	3.79E-02	6.17E-01	2.80E-01	3.67E-01
	3.05E+01	3.58E+00	2.50E+15	3.40E-01	3.66E-01	2.67E+01	4.66E+15	3.75E-02	6.15E-01	2.80E-01	3.66E-01
	3.06E+01	3.58E+00	2.36E+15	3.40E-01	3.65E-01	2.69E+01	4.47E+15	3.71E-02	6.13E-01	2.80E-01	3.65E-01
	3.07E+01	3.58E+00	2.23E+15	3.40E-01	3.65E-01	2.72E+01	4.28E+15	3.67E-02	6.11E-01	2.80E-01	3.65E-01
	3.08E+01	3.58E+00	2.11E+15	3.40E-01	3.64E-01	2.75E+01	4.09E+15	3.64E-02	6.09E-01	2.80E-01	3.64E-01
	3.10E+01	3.58E+00	1.98E+15	3.40E-01	3.63E-01	2.78E+01	3.88E+15	3.60E-02	6.08E-01	2.80E-01	3.63E-01
	3.10E+01	3.58E+00	1.88E+15	3.40E-01	3.63E-01	2.79E+01	3.74E+15	3.58E-02	6.07E-01	2.80E-01	3.63E-01
	3.11E+01	3.58E+00	1.70E+15	3.40E-01	3.62E-01	2.82E+01	3.49E+15	3.54E-02	6.05E-01	2.80E-01	3.62E-01
	3.12E+01	3.58E+00	1.56E+15	3.40E-01	3.62E-01	2.85E+01	3.29E+15	3.51E-02	6.03E-01	2.80E-01	3.62E-01
	3.13E+01	3.58E+00	1.46E+15	3.40E-01	3.61E-01	2.88E+01	3.13E+15	3.47E-02	6.01E-01	2.80E-01	3.61E-01
	3.14E+01	3.58E+00	1.36E+15	3.40E-01	3.60E-01	2.91E+01	3.00E+15	3.43E-02	5.99E-01	2.80E-01	3.60E-01
	3.15E+01	3.58E+00	1.28E+15	3.40E-01	3.60E-01	2.95E+01	2.86E+15	3.39E-02	5.97E-01	2.80E-01	3.60E-01
	3.16E+01	3.58E+00	1.20E+15	3.40E-01	3.59E-01	2.98E+01	2.74E+15	3.36E-02	5.95E-01	2.80E-01	3.59E-01
	3.17E+01	3.58E+00	1.13E+15	3.40E-01	3.58E-01	3.01E+01	2.62E+15	3.32E-02	5.94E-01	2.80E-01	3.58E-01
	3.18E+01	3.58E+00	1.07E+15	3.40E-01	3.58E-01	3.04E+01	2.51E+15	3.28E-02	5.92E-01	2.80E-01	3.58E-01
	3.20E+01	3.58E+00	1.01E+15	3.40E-01	3.57E-01	3.08E+01	2.40E+15	3.25E-02	5.90E-01	2.80E-01	3.57E-01
	3.20E+01	3.58E+00	9.69E+14	3.40E-01	3.57E-01	3.10E+01	2.32E+15	3.23E-02	5.89E-01	2.80E-01	3.57E-01
	3.21E+01	3.58E+00	8.82E+14	3.40E-01	3.56E-01	3.13E+01	2.15E+15	3.19E-02	5.87E-01	2.80E-01	3.56E-01
	3.22E+01	3.58E+00	8.19E+14	3.40E-01	3.55E-01	3.17E+01	2.04E+15	3.16E-02	5.85E-01	2.80E-01	3.55E-01
	3.23E+01	3.58E+00	7.68E+14	3.40E-01	3.55E-01	3.20E+01	1.94E+15	3.12E-02	5.83E-01	2.80E-01	3.55E-01
	3.24E+01	3.58E+00	7.22E+14	3.40E-01	3.54E-01	3.24E+01	1.86E+15	3.09E-02	5.81E-01	2.80E-01	3.54E-01
	3.25E+01	3.58E+00	6.80E+14	3.40E-01	3.53E-01	3.28E+01	1.78E+15	3.05E-02	5.79E-01	2.80E-01	3.53E-01
	3.26E+01	3.58E+00	6.41E+14	3.40E-01	3.53E-01	3.31E+01	1.70E+15	3.02E-02	5.77E-01	2.80E-01	3.53E-01
	3.27E+01	3.58E+00	6.07E+14	3.40E-01	3.52E-01	3.35E+01	1.63E+15	2.98E-02	5.75E-01	2.80E-01	3.52E-01
	3.28E+01	3.58E+00	5.76E+14	3.40E-01	3.51E-01	3.39E+01	1.56E+15	2.95E-02	5.73E-01	2.80E-01	3.51E-01
	3.29E+01	3.58E+00	5.60E+14	3.40E-01	3.51E-01	3.41E+01	1.53E+15	2.93E-02	5.72E-01	2.80E-01	3.51E-01
	3.30E+01	3.58E+00	5.27E+14	3.40E-01	3.51E-01	3.45E+01	1.46E+15	2.90E-02	5.70E-01	2.80E-01	3.51E-01
	3.31E+01	3.58E+00	4.84E+14	3.40E-01	3.50E-01	3.49E+01	1.36E+15	2.86E-02	5.68E-01	2.80E-01	3.50E-01
	3.32E+01	3.58E+00	4.50E+14	3.40E-01	3.49E-01	3.54E+01	1.29E+15	2.83E-02	5.66E-01	2.80E-01	3.49E-01
	3.33E+01	3.58E+00	4.17E+14	3.40E-01	3.49E-01	3.58E+01	1.22E+15	2.80E-02	5.64E-01	2.80E-01	3.49E-01
	3.34E+01	3.58E+00	3.93E+14	3.40E-01	3.48E-01	3.62E+01	1.17E+15	2.76E-02	5.62E-01	2.80E-01	3.48E-01
	3.35E+01	3.58E+00	3.71E+14	3.40E-01	3.47E-01	3.67E+01	1.12E+15	2.73E-02	5.60E-01	2.80E-01	3.47E-01
	3.36E+01	3.58E+00	3.50E+14	3.40E-01	3.47E-01	3.71E+01	1.08E+15	2.69E-02	5.58E-01	2.80E-01	3.47E-01
	3.37E+01	3.58E+00	3.31E+14	3.40E-01	3.46E-01	3.76E+01	1.04E+15	2.66E-02	5.56E-01	2.80E-01	3.46E-01
	3.38E+01	3.58E+00	3.22E+14	3.40E-01	3.46E-01	3.78E+01	1.01E+15	2.65E-02	5.55E-01	2.80E-01	3.46E-01
	3.39E+01	3.58E+00	3.05E+14	3.40E-01	3.45E-01	3.83E+01	9.75E+14	2.61E-02	5.53E-01	2.80E-01	3.45E-01
	3.40E+01	3.58E+00	2.87E+14	3.40E-01	3.45E-01	3.88E+01	9.30E+14	2.58E-02	5.51E-01	2.80E-01	3.45E-01
	3.41E+01	3.58E+00	2.47E+14	3.40E-01	3.44E-01	3.92E+01	8.66E+14	2.55E-02	5.49E-01	2.80E-01	3.44E-01
	3.42E+01	3.58E+00	2.26E+14	3.40E-01	3.44E-01	3.97E+01	8.17E+14	2.52E-02	5.47E-01	2.80E-01	3.44E-01
	3.43E+01	3.58E+00	2.11E+14	3.40E-01	3.43E-01	4.03E+01	7.81E+14	2.48E-02	5.45E-01	2.80E-01	3.43E-01
	3.44E+01	3.58E+00	1.95E+14	3.40E-01	3.42E-01	4.08E+01	7.49E+14	2.45E-02	5.43E-01	2.80E-01	3.42E-01
	3.45E+01	3.58E+00	1.81E+14	3.40E-01	3.42E-01	4.13E+01	7.19E+14	2.42E-02	5.41E-01	2.80E-01	3.42E-01
	3.47E+01	3.58E+00	1.68E+14	3.40E-01	3.41E-01	4.19E+01	6.90E+14	2.39E-02	5.39E-01	2.80E-01	3.41E-01
	3.47E+01	3.58E+00	1.62E+14	3.40E-01	3.41E-01	4.21E+01	6.76E+14	2.37E-02	5.38E-01	2.80E-01	3.41E-01
	3.48E+01	3.58E+00	1.53E+14	3.40E-01	3.40E-01	4.27E+01	6.51E+14	2.34E-02	5.36E-01	2.80E-01	3.40E-01
	3.49E+01	3.58E+00	1.44E+14	3.40E-01	3.40E-01	4.32E+01	6.26E+14	2.31E-02	5.34E-01	2.80E-01	3.40E-01
	3.50E+01	3.58E+00	1.33E+14	3.40E-01	3.39E-01	4.38E+01	5.93E+14	2.28E-02	5.32E-01	2.80E-01	3.39E-01
	3.51E+01	3.58E+00	1.23E+14	3.40E-01	3.39E-01	4.44E+01	5.64E+14	2.25E-02	5.30E-01	2.80E-01	3.39E-01
	3.52E+01	3.58E+00	1.15E+14	3.40E-01	3.38E-01	4.50E+01	5.37E+14	2.22E-02	5.28E-01	2.80E-01	3.38E-01
	3.53E+01	3.58E+00	1.09E+14	3.40E-01	3.38E-01	4.56E+01	5.18E+14	2.19E-02	5.25E-01	2.80E-01	3.38E-01
	3.54E+01	3.58E+00	1.03E+14	3.40E-01	3.37E-01	4.62E+01	4.99E+14	2.16E-02	5.23E-01	2.80E-01	3.37E-01
	3.55E+01	3.58E+00	1.00E+14	3.40E-01	3.37E-01	4.66E+01	4.90E+14	2.15E-02	5.22E-01	2.80E-01	3.37E-01
	3.56E+01	3.58E+00	9.49E+13	3.40E-01	3.36E-01	4.72E+01	4.72E+14	2.12E-02	5.20E-01	2.80E-01	3.36E-01
	3.57E+01	3.58E+00	8.98E+13	3.40E-01	3.36E-01	4.79E+01	4.56E+14	2.09E-02	5.18E-01	2.80E-01	3.36E-01
	3.58E+01	3.58E+00	8.50E+13	3.40E-01	3.35E-01	4.85E+01	4.39E+14	2.06E-02	5.16E-01	2.80E-01	3.35E-01
	3.59E+01	3.58E+00	7.99E+13	3.40E-01	3.35E-01	4.92E+01	4.22E+14	2.03E-02	5.14E-01	2.80E-01	3.35E-01
	3.60E+01	3.58E+00	6.99E+13	3.40E-01	3.34E-01	4.99E+01	3.93E+14	2.00E-02	5.12E-01	2.80E-01	3.34E-01
	3.61E+01	3.58E+00	6.45E+13	3.40E-01	3.34E-01	5.06E+01	3.72E+14	1.98E-02	5.09E-01	2.80E-01	3.34E-01
	3.62E+01	3.58E+00	6.04E+13	3.40E-01	3.33E-01	5.13E+01	3.55E+14	1.95E-02	5.07E-01	2.80E-01	3.33E-01
	3.63E+01	3.58E+00	5.84E+13	3.40E-01	3.33E-01	5.17E+01	3.48E+14	1.93E-02	5.06E-01	2.80E-01	3.33E-01
	3.64E+01	3.58E+00	5.44E+13	3.40E-01	3.32E-01	5.25E+01	3.35E+14	1.91E-02	5.04E-01	2.80E-01	3.32E-01
	3.65E+01	3.58E+00	5.06E+13	3.40E-01	3.32E-01	5.32E+01	3.22E+14	1.88E-02	5.02E-01	2.80E-01	3.32E-01
	3.66E+01	3.58E+00	4.73E+13	3.40E-01	3.31E-01	5.40E+01	3.09E+14	1.85E-02	5.00E-01	2.80E-01	3.31E-01
	3.67E+01	3.58E+00	4.44E+13	3.40E-01	3.31E-01	5.48E+01	2.98E+14	1.83E-02	4.98E-01	2.80E-01	3.31E-01
	3.68E+01	3.58E+00	4.15E+13	3.40E-01	3.30E-01	5.56E+01	2.87E+14	1.80E-02	4.95E-01	2.80E-01	3.30E-01
	3.69E+01	3.58E+00	3.75E+13	3.40E-01	3.30E-01	5.64E+01	2.69E+14	1.77E-02	4.93E-01	2.80E-01	3.30E-01
	3.70E+01	3.58E+00	3.46E+13	3.40E-01	3.29E-01	5.72E+01	2.55E+14	1.75E-02	4.91E-01	2.80E-01	3.29E-01
	3.71E+01	3.58E+00	3.36E+13	3.40E-01	3.29E-01	5.77E+01	2.49E+14	1.73E-02	4.90E-01	2.80E-01	3.29E-01
	3.72E+01	3.58E+00	3.18E+13	3.40E-01	3.28E-01	5.85E+01	2.41E+14	1.71E-02	4.88E-01	2.80E-01	3.28E-01
	3.73E+01	3.58E+00	3.00E+13	3.40E-01	3.28E-01	5.94E+01	2.32E+14	1.68E-02	4.86E-01	2.80E-01	3.28E-01
	3.74E+01	3.58E+00	2.82E+13	3.40E-01	3.27E-01	6.03E+01	2.24E+14	1.66E-02	4.83E-01	2.80E-01	3.27E-01
	3.75E+01	3.58E+00	2.64E+13	3.40E-01	3.27E-01	6.13E+01	2.16E+14	1.63E-02	4.81E-01	2.80E-01	3.27E-01
	3.76E+01	3.58E+00	2.49E+13	3.40E-01	3.26E-01	6.22E+01	2.08E+14	1.61E-02	4.79E-01	2.80E-01	3.26E-01
	3.77E+01	3.58E+00	2.33E+13	3.40E-01	3.26E-01	6.32E+01	2.00E+14	1.58E-02	4.77E-01	2.80E-01	3.26E-01
	3.78E+01	3.58E+00	2.12E+13	3.40E-01	3.26E-01	6.41E+01	1.89E+14	1.56E-02	4.75E-01	2.80E-01	3.26E-01
	3.79E+01	3.58E+00	2.03E+13	3.40E-01	3.25E-01	6.46E+01	1.84E+14	1.55E-02	4.73E-01	2.80E-01	3.25E-01
	3.80E+01	3.58E+00	1.90E+13	3.40E-01	3.25E-01	6.56E+01	1.75E+14	1.52E-02	4.71E-01	2.80E-01	3.25E-01
	3.81E+01	3.58E+00	1.80E+13	3.40E-01	3.24E-01	6.67E+01	1.69E+14	1.50E-02	4.69E-01	2.80E-01	3.24E-01
	3.82E+01	3.58E+00	1.70E+13	3.40E-01	3.24E-01	6.77E+01	1.64E+14	1.48E-02	4.67E-01	2.80E-01	3.24E-01
	3.83E+01	3.58E+00	1.60E+13	3.40E-01	3.23E-01	6.88E+01	1.58E+14	1.45E-02	4.65E-01	2.80E-01	3.23E-01
	3.84E+01	3.58E+00	1.51E+13	3.40E-01	3.23E-01	6.99E+01	1.52E+14	1.43E-02	4.62E-01	2.80E-01	3.23E-01
	3.85E+01	3.58E+00	1.42E+13	3.40E-01	3.22E-01	7.10E+01	1.47E+14	1.41E-02	4.60E-01	2.80E-01	3.22E-01
	3.86E+01	3.58E+00	1.38E+13	3.40E-01	3.22E-01	7.16E+01	1.44E+14	1.40E-02	4.59E-01	2.80E-01	3.22E-01
	3.87E+01	3.58E+00	1.28E+13	3.40E-01	3.22E-01	7.27E+01	1.38E+14	1.37E-02	4.57E-01	2.80E-01	3.22E-01
	3.88E+01	3.58E+00	1.19E+13	3.40E-01	3.21E-01	7.39E+01	1.32E+14	1.35E-02	4.55E-01	2.80E-01	3.21E-01
	3.89E+01	3.58E+00	1.12E+13	3.40E-01	3.21E-01	7.51E+01	1.26E+14	1.33E-02	4.52E-01	2.80E-01	3.21E-01
	3.90E+01	3.58E+00	1.07E+13	3.40E-01	3.20E-01	7.64E+01	1.23E+14	1.31E-02	4.50E-01	2.80E-01	3.20E-01
	3.91E+01	3.58E+00	1.02E+13	3.40E-01	3.20E-01	7.76E+01	1.19E+14	1.29E-02	4.48E-01	2.80E-01	3.20E-01
	3.92E+01	3.58E+00	9.62E+12	3.40E-01	3.20E-01	7.89E+01	1.15E+14	1.27E-02	4.46E-01	2.80E-01	3.20E-01
	3.94E+01	3.58E+00	9.12E+12	3.40E-01	3.19E-01	8.02E+01	1.11E+14	1.25E-02	4.43E-01	2.80E-01	3.19E-01
	3.94E+01	3.58E+00	8.87E+12	3.40E-01	3.19E-01	8.09E+01	1.10E+14	1.24E-02	4.42E-01	2.80E-01	3.19E-01
	3.95E+01	3.58E+00	8.36E+12	3.40E-01	3.18E-01	8.22E+01	1.06E+14	1.22E-02	4.40E-01	2.80E-01	3.18E-01
	3.96E+01	3.58E+00	7.55E+12	3.40E-01	3.18E-01	8.36E+01	9.89E+13	1.20E-02	4.38E-01	2.80E-01	3.18E-01
	3.97E+01	3.58E+00	7.02E+12	3.40E-01	3.18E-01	8.50E+01	9.41E+13	1.18E-02	4.35E-01	2.80E-01	3.18E-01
	3.98E+01	3.58E+00	6.63E+12	3.40E-01	3.17E-01	8.65E+01	9.03E+13	1.16E-02	4.33E-01	2.80E-01	3.17E-01
	3.99E+01	3.58E+00	6.27E+12	3.40E-01	3.17E-01	8.80E+01	8.72E+13	1.14E-02	4.31E-01	2.80E-01	3.17E-01
	4.01E+01	3.58E+00	3.83E+11	3.40E-01	3.16E-01	8.95E+01	1.01E+13	1.12E-02	4.29E-01	2.80E-01	3.16E-01
	4.01E+01	3.58E+00	3.30E+11	3.40E-01	3.16E-01	9.03E+01	9.01E+12	1.11E-02	4.27E-01	2.80E-01	3.16E-01
	4.02E+01	3.58E+00	2.88E+11	3.40E-01	3.16E-01	9.18E+01	8.13E+12	1.09E-02	4.25E-01	2.80E-01	3.16E-01
	4.03E+01	3.58E+00	2.56E+11	3.40E-01	3.15E-01	9.34E+01	7.47E+12	1.07E-02	4.23E-01	2.80E-01	3.15E-01
	4.04E+01	3.58E+00	2.20E+11	3.40E-01	3.15E-01	9.50E+01	6.83E+12	1.05E-02	4.21E-01	2.80E-01	3.15E-01
	4.05E+01	3.58E+00	1.80E+11	3.40E-01	3.15E-01	9.67E+01	6.16E+12	1.03E-02	4.18E-01	2.80E-01	3.15E-01
	4.06E+01	3.58E+00	1.41E+11	3.40E-01	3.14E-01	9.84E+01	5.49E+12	1.02E-02	4.16E-01	2.80E-01	3.14E-01
	4.07E+01	3.58E+00	1.07E+11	3.40E-01	3.14E-01	1.00E+02	4.83E+12	9.99E-03	4.14E-01	2.80E-01	3.14E-01
	4.08E+01	3.58E+00	9.18E+10	3.40E-01	3.14E-01	1.01E+02	4.50E+12	9.90E-03	4.12E-01	2.80E-01	3.14E-01
	4.09E+01	3.58E+00	6.67E+10	3.40E-01	3.13E-01	1.03E+02	3.86E+12	9.72E-03	4.10E-01	2.80E-01	3.13E-01
	4.10E+01	3.58E+00	4.75E+10	3.40E-01	3.13E-01	1.05E+02	3.26E+12	9.55E-03	4.08E-01	2.80E-01	3.13E-01
	4.11E+01	3.58E+00	3.61E+10	3.40E-01	3.12E-01	1.07E+02	2.78E+12	9.38E-03	4.05E-01	2.80E-01	3.12E-01
	4.12E+01	3.58E+00	3.00E+10	3.40E-01	3.12E-01	1.09E+02	2.47E+12	9.21E-03	4.03E-01	2.80E-01	3.12E-01
	4.13E+01	3.58E+00	2.66E+10	3.40E-01	3.12E-01	1.11E+02	2.25E+12	9.05E-03	4.01E-01	2.80E-01	3.12E-01
	4.15E+01	3.58E+00	2.34E+10	3.40E-01	3.11E-01	1.13E+02	2.07E+12	8.88E-03	3.98E-01	2.80E-01	3.11E-01
	4.15E+01	3.58E+00	2.17E+10	3.40E-01	3.11E-01	1.14E+02	1.98E+12	8.80E-03	3.97E-01	2.80E-01	3.11E-01
	4.16E+01	3.58E+00	1.83E+10	3.40E-01	3.11E-01	1.16E+02	1.79E+12	8.64E-03	3.95E-01	2.80E-01	3.11E-01
	4.17E+01	3.58E+00	1.49E+10	3.40E-01	3.10E-01	1.18E+02	1.59E+12	8.48E-03	3.92E-01	2.80E-01	3.10E-01
	4.18E+01	3.58E+00	1.19E+10	3.40E-01	3.10E-01	1.20E+02	1.38E+12	8.32E-03	3.90E-01	2.80E-01	3.10E-01
	4.19E+01	3.58E+00	9.31E+09	3.40E-01	3.09E-01	1.22E+02	1.18E+12	8.16E-03	3.87E-01	2.80E-01	3.09E-01
	4.21E+01	3.58E+00	7.20E+09	3.40E-01	3.09E-01	1.25E+02	9.90E+11	8.01E-03	3.85E-01	2.80E-01	3.09E-01
	4.21E+01	3.58E+00	6.31E+09	3.40E-01	3.09E-01	1.26E+02	9.01E+11	7.93E-03	3.83E-01	2.80E-01	3.09E-01
	4.22E+01	3.58E+00	4.83E+09	3.40E-01	3.08E-01	1.28E+02	7.41E+11	7.78E-03	3.81E-01	2.80E-01	3.08E-01
	4.23E+01	3.58E+00	3.75E+09	3.40E-01	3.08E-01	1.31E+02	6.10E+11	7.64E-03	3.79E-01	2.80E-01	3.08E-01
	4.24E+01	3.58E+00	2.86E+09	3.40E-01	3.08E-01	1.33E+02	4.93E+11	7.50E-03	3.76E-01	2.80E-01	3.08E-01
	4.25E+01	3.58E+00	2.19E+09	3.40E-01	3.07E-01	1.36E+02	3.97E+11	7.35E-03	3.74E-01	2.80E-01	3.07E-01
	4.27E+01	3.58E+00	1.67E+09	3.40E-01	3.07E-01	1.39E+02	3.18E+11	7.21E-03	3.71E-01	2.80E-01	3.07E-01
	4.27E+01	3.58E+00	1.49E+09	3.40E-01	3.07E-01	1.40E+02	2.87E+11	7.14E-03	3.70E-01	2.80E-01	3.07E-01
	4.28E+01	3.58E+00	1.26E+09	3.40E-01	3.06E-01	1.43E+02	2.48E+11	7.00E-03	3.67E-01	2.80E-01	3.06E-01
	4.29E+01	3.58E+00	1.13E+09	3.40E-01	3.06E-01	1.46E+02	2.24E+11	6.87E-03	3.64E-01	2.80E-01	3.06E-01
	4.30E+01	3.58E+00	1.03E+09	3.40E-01	3.06E-01	1.49E+02	2.06E+11	6.73E-03	3.62E-01	2.80E-01	3.06E-01
	4.31E+01	3.58E+00	9.33E+08	3.40E-01	3.05E-01	1.52E+02	1.89E+11	6.60E-03	3.59E-01	2.80E-01	3.05E-01
	4.32E+01	3.58E+00	8.82E+08	3.40E-01	3.05E-01	1.53E+02	1.81E+11	6.53E-03	3.58E-01	2.80E-01	3.05E-01
	4.33E+01	3.58E+00	7.81E+08	3.40E-01	3.05E-01	1.56E+02	1.63E+11	6.40E-03	3.55E-01	2.80E-01	3.05E-01
	4.34E+01	3.58E+00	6.80E+08	3.40E-01	3.04E-01	1.59E+02	1.45E+11	6.27E-03	3.53E-01	2.80E-01	3.04E-01
	4.35E+01	3.58E+00	5.85E+08	3.40E-01	3.04E-01	1.63E+02	1.28E+11	6.15E-03	3.50E-01	2.80E-01	3.04E-01
	4.36E+01	3.58E+00	4.97E+08	3.40E-01	3.04E-01	1.66E+02	1.12E+11	6.02E-03	3.47E-01	2.80E-01	3.04E-01
	4.38E+01	3.58E+00	4.20E+08	3.40E-01	3.03E-01	1.69E+02	9.65E+10	5.90E-03	3.45E-01	2.80E-01	3.03E-01
	4.38E+01	3.58E+00	3.84E+08	3.40E-01	3.03E-01	1.71E+02	8.95E+10	5.84E-03	3.43E-01	2.80E-01	3.03E-01
	4.39E+01	3.58E+00	3.22E+08	3.40E-01	3.03E-01	1.75E+02	7.66E+10	5.72E-03	3.40E-01	2.80E-01	3.03E-01
	4.40E+01	3.58E+00	2.69E+08	3.40E-01	3.03E-01	1.78E+02	6.53E+10	5.61E-03	3.38E-01	2.80E-01	3.03E-01
	4.41E+01	3.58E+00	2.24E+08	3.40E-01	3.02E-01	1.82E+02	5.55E+10	5.49E-03	3.35E-01	2.80E-01	3.02E-01
	4.43E+01	3.58E+00	1.87E+08	3.40E-01	3.02E-01	1.86E+02	4.71E+10	5.38E-03	3.32E-01	2.80E-01	3.02E-01
	4.43E+01	3.58E+00	1.70E+08	3.40E-01	3.02E-01	1.88E+02	4.34E+10	5.32E-03	3.31E-01	2.80E-01	3.02E-01
	4.44E+01	3.58E+00	1.46E+08	3.40E-01	3.01E-01	1.92E+02	3.78E+10	5.21E-03	3.28E-01	2.80E-01	3.01E-01
	4.45E+01	3.58E+00	1.31E+08	3.40E-01	3.01E-01	1.96E+02	3.42E+10	5.10E-03	3.25E-01	2.80E-01	3.01E-01
	4.46E+01	3.58E+00	1.21E+08	3.40E-01	3.01E-01	2.00E+02	3.17E+10	5.00E-03	3.22E-01	2.80E-01	3.01E-01
	4.48E+01	3.58E+00	1.13E+08	3.40E-01	3.00E-01	2.04E+02	2.97E+10	4.89E-03	3.19E-01	2.80E-01	3.00E-01
	4.48E+01	3.58E+00	1.09E+08	3.40E-01	3.00E-01	2.07E+02	2.88E+10	4.84E-03	3.17E-01	2.80E-01	3.00E-01
	4.49E+01	3.58E+00	1.01E+08	3.40E-01	3.00E-01	2.11E+02	2.69E+10	4.74E-03	3.15E-01	2.80E-01	3.00E-01
	4.50E+01	3.58E+00	9.31E+07	3.40E-01	2.99E-01	2.16E+02	2.50E+10	4.64E-03	3.11E-01	2.80E-01	2.99E-01
	4.51E+01	3.58E+00	8.49E+07	3.40E-01	2.99E-01	2.20E+02	2.31E+10	4.54E-03	3.08E-01	2.80E-01	2.99E-01
	4.52E+01	3.58E+00	8.07E+07	3.40E-01	2.99E-01	2.23E+02	2.21E+10	4.49E-03	3.07E-01	2.80E-01	2.99E-01
	4.53E+01	3.58E+00	7.26E+07	3.40E-01	2.99E-01	2.28E+02	2.01E+10	4.39E-03	3.04E-01	2.80E-01	2.99E-01
	4.54E+01	3.58E+00	6.48E+07	3.40E-01	2.98E-01	2.33E+02	1.82E+10	4.30E-03	3.01E-01	2.80E-01	2.98E-01
	4.55E+01	3.58E+00	5.74E+07	3.40E-01	2.98E-01	2.38E+02	1.63E+10	4.20E-03	2.98E-01	2.80E-01	2.98E-01
	4.56E+01	3.58E+00	5.39E+07	3.40E-01	2.98E-01	2.41E+02	1.54E+10	4.16E-03	2.96E-01	2.80E-01	2.98E-01
	4.57E+01	3.58E+00	4.74E+07	3.40E-01	2.98E-01	2.46E+02	1.38E+10	4.07E-03	2.93E-01	2.80E-01	2.98E-01
	4.58E+01	3.58E+00	4.15E+07	3.40E-01	2.97E-01	2.51E+02	1.22E+10	3.98E-03	2.90E-01	2.80E-01	2.97E-01
	4.59E+01	3.58E+00	3.64E+07	3.40E-01	2.97E-01	2.57E+02	1.09E+10	3.89E-03	2.87E-01	2.80E-01	2.97E-01
	4.60E+01	3.58E+00	3.45E+07	3.40E-01	2.97E-01	2.60E+02	1.03E+10	3.85E-03	2.85E-01	2.80E-01	2.97E-01
	4.61E+01	3.58E+00	3.14E+07	3.40E-01	2.96E-01	2.66E+02	9.46E+09	3.76E-03	2.82E-01	2.80E-01	2.96E-01
	4.62E+01	3.58E+00	2.92E+07	3.40E-01	2.96E-01	2.72E+02	8.85E+09	3.68E-03	2.79E-01	2.80E-01	2.96E-01
	4.63E+01	3.58E+00	2.74E+07	3.40E-01	2.96E-01	2.78E+02	8.36E+09	3.60E-03	2.76E-01	2.80E-01	2.96E-01
	4.64E+01	3.58E+00	2.66E+07	3.40E-01	2.96E-01	2.81E+02	8.14E+09	3.56E-03	2.74E-01	2.80E-01	2.96E-01
	4.65E+01	3.58E+00	2.50E+07	3.40E-01	2.95E-01	2.87E+02	7.71E+09	3.48E-03	2.71E-01	2.80E-01	2.95E-01
	4.66E+01	3.58E+00	2.35E+07	3.40E-01	2.95E-01	2.94E+02	7.29E+09	3.41E-03	2.68E-01	2.80E-01	2.95E-01
	4.67E+01	3.58E+00	2.19E+07	3.40E-01	2.95E-01	3.00E+02	6.86E+09	3.33E-03	2.64E-01	2.80E-01	2.95E-01
	4.68E+01	3.58E+00	2.11E+07	3.40E-01	2.95E-01	3.04E+02	6.64E+09	3.29E-03	2.63E-01	2.80E-01	2.94E-01
	4.69E+01	3.58E+00	1.95E+07	3.40E-01	2.94E-01	3.10E+02	6.19E+09	3.22E-03	2.60E-01	2.80E-01	2.94E-01
	4.70E+01	3.58E+00	1.79E+07	3.40E-01	2.94E-01	3.17E+02	5.74E+09	3.15E-03	2.56E-01	2.80E-01	2.94E-01
	4.72E+01	3.58E+00	1.63E+07	3.40E-01	2.94E-01	3.24E+02	5.29E+09	3.08E-03	2.53E-01	2.80E-01	2.94E-01
	4.72E+01	3.58E+00	1.55E+07	3.40E-01	2.93E-01	3.28E+02	5.07E+09	3.05E-03	2.52E-01	2.80E-01	2.93E-01
	4.73E+01	3.58E+00	1.41E+07	3.40E-01	2.93E-01	3.35E+02	4.65E+09	2.98E-03	2.48E-01	2.80E-01	2.93E-01
	4.74E+01	3.58E+00	1.27E+07	3.40E-01	2.93E-01	3.43E+02	4.23E+09	2.92E-03	2.45E-01	2.80E-01	2.93E-01
	4.76E+01	3.58E+00	1.15E+07	3.40E-01	2.93E-01	3.50E+02	3.89E+09	2.85E-03	2.42E-01	2.80E-01	2.93E-01
	4.76E+01	3.58E+00	1.10E+07	3.40E-01	2.92E-01	3.54E+02	3.74E+09	2.82E-03	2.40E-01	2.80E-01	2.92E-01
	4.77E+01	3.58E+00	1.03E+07	3.40E-01	2.92E-01	3.62E+02	3.51E+09	2.76E-03	2.37E-01	2.80E-01	2.92E-01
	4.78E+01	3.58E+00	9.68E+06	3.40E-01	2.92E-01	3.70E+02	3.32E+09	2.70E-03	2.34E-01	2.80E-01	2.92E-01
	4.80E+01	3.58E+00	9.17E+06	3.40E-01	2.91E-01	3.78E+02	3.17E+09	2.65E-03	2.31E-01	2.80E-01	2.91E-01
	4.80E+01	3.58E+00	8.93E+06	3.40E-01	2.91E-01	3.82E+02	3.10E+09	2.62E-03	2.29E-01	2.80E-01	2.91E-01
	4.81E+01	3.58E+00	8.48E+06	3.40E-01	2.91E-01	3.90E+02	2.96E+09	2.56E-03	2.26E-01	2.80E-01	2.91E-01
	4.82E+01	3.58E+00	8.03E+06	3.40E-01	2.91E-01	3.99E+02	2.82E+09	2.51E-03	2.23E-01	2.80E-01	2.91E-01
	4.84E+01	3.58E+00	7.57E+06	3.40E-01	2.90E-01	4.07E+02	2.69E+09	2.46E-03	2.20E-01	2.80E-01	2.90E-01
	4.84E+01	3.58E+00	7.34E+06	3.40E-01	2.90E-01	4.11E+02	2.61E+09	2.43E-03	2.18E-01	2.80E-01	2.90E-01
	4.85E+01	3.58E+00	6.91E+06	3.40E-01	2.90E-01	4.20E+02	2.48E+09	2.38E-03	2.15E-01	2.80E-01	2.90E-01
	4.86E+01	3.58E+00	6.52E+06	3.40E-01	2.90E-01	4.27E+02	2.36E+09	2.34E-03	2.12E-01	2.80E-01	2.90E-01
	4.87E+01	3.58E+00	6.12E+06	3.40E-01	2.90E-01	4.35E+02	2.24E+09	2.30E-03	2.10E-01	2.80E-01	2.90E-01
	4.88E+01	3.58E+00	5.73E+06	3.40E-01	2.89E-01	4.43E+02	2.11E+09	2.26E-03	2.07E-01	2.80E-01	2.89E-01
	4.89E+01	3.58E+00	5.35E+06	3.40E-01	2.89E-01	4.51E+02	1.99E+09	2.22E-03	2.04E-01	2.80E-01	2.89E-01
	4.90E+01	3.58E+00	4.85E+06	3.40E-01	2.89E-01	4.62E+02	1.83E+09	2.16E-03	2.01E-01	2.80E-01	2.89E-01
	4.91E+01	3.58E+00	4.60E+06	3.40E-01	2.89E-01	4.69E+02	1.74E+09	2.13E-03	1.98E-01	2.80E-01	2.89E-01
	4.92E+01	3.58E+00	4.31E+06	3.40E-01	2.88E-01	4.79E+02	1.65E+09	2.09E-03	1.95E-01	2.80E-01	2.88E-01
	4.93E+01	3.58E+00	4.14E+06	3.40E-01	2.88E-01	4.87E+02	1.59E+09	2.05E-03	1.93E-01	2.80E-01	2.88E-01
	4.94E+01	3.58E+00	3.99E+06	3.40E-01	2.88E-01	4.94E+02	1.54E+09	2.02E-03	1.90E-01	2.80E-01	2.88E-01
	4.95E+01	3.58E+00	3.83E+06	3.40E-01	2.88E-01	5.03E+02	1.48E+09	1.99E-03	1.87E-01	2.80E-01	2.88E-01
	4.96E+01	3.58E+00	3.69E+06	3.40E-01	2.87E-01	5.11E+02	1.44E+09	1.96E-03	1.85E-01	2.80E-01	2.87E-01
	4.97E+01	3.58E+00	3.51E+06	3.40E-01	2.87E-01	5.23E+02	1.38E+09	1.91E-03	1.82E-01	2.80E-01	2.87E-01
	4.98E+01	3.58E+00	3.41E+06	3.40E-01	2.87E-01	5.29E+02	1.34E+09	1.89E-03	1.80E-01	2.80E-01	2.87E-01
	4.99E+01	3.58E+00	3.24E+06	3.40E-01	2.87E-01	5.40E+02	1.29E+09	1.85E-03	1.77E-01	2.80E-01	2.87E-01
	5.00E+01	3.58E+00	4.00E+05	3.40E-01	2.85E-01	5.48E+02	1.31E+08	1.82E-03	1.67E-01	2.80E-01	2.85E-01
	5.01E+01	3.58E+00	1.36E+05	3.40E-01	2.85E-01	5.66E+02	6.59E+07	1.77E-03	1.62E-01	2.80E-01	2.85E-01
	5.02E+01	3.58E+00	6.30E+04	3.40E-01	2.84E-01	5.76E+02	4.22E+07	1.74E-03	1.59E-01	2.80E-01	2.84E-01
	5.03E+01	3.58E+00	2.57E+04	3.40E-01	2.84E-01	5.91E+02	1.91E+07	1.69E-03	1.55E-01	2.80E-01	2.84E-01
	5.05E+01	3.58E+00	1.03E+04	3.40E-01	2.84E-01	6.13E+02	7.16E+06	1.63E-03	1.50E-01	2.80E-01	2.84E-01
	5.06E+01	3.58E+00	6.60E+03	3.40E-01	2.83E-01	6.27E+02	4.49E+06	1.60E-03	1.46E-01	2.80E-01	2.83E-01
	5.07E+01	3.58E+00	4.62E+03	3.40E-01	2.83E-01	6.40E+02	3.10E+06	1.56E-03	1.43E-01	2.80E-01	2.83E-01
	5.08E+01	3.58E+00	3.05E+03	3.40E-01	2.83E-01	6.53E+02	2.08E+06	1.53E-03	1.40E-01	2.80E-01	2.83E-01
	5.09E+01	3.58E+00	2.02E+03	3.40E-01	2.82E-01	6.67E+02	1.39E+06	1.50E-03	1.36E-01	2.80E-01	2.82E-01
	5.10E+01	3.58E+00	1.48E+03	3.40E-01	2.82E-01	6.80E+02	1.04E+06	1.47E-03	1.33E-01	2.80E-01	2.82E-01
	5.12E+01	3.58E+00	1.15E+03	3.40E-01	2.81E-01	6.94E+02	8.36E+05	1.44E-03	1.26E-01	2.80E-01	2.81E-01
	5.13E+01	3.58E+00	8.30E+02	3.40E-01	2.80E-01	7.14E+02	6.37E+05	1.40E-03	1.21E-01	2.80E-01	2.80E-01
	5.15E+01	3.58E+00	6.32E+02	3.40E-01	2.80E-01	7.37E+02	5.33E+05	1.36E-03	1.16E-01	2.80E-01	2.80E-01
	5.16E+01	3.58E+00	5.34E+02	3.40E-01	2.79E-01	7.55E+02	4.91E+05	1.32E-03	1.12E-01	2.80E-01	2.79E-01
	5.17E+01	3.58E+00	4.78E+02	3.40E-01	2.79E-01	7.70E+02	4.73E+05	1.30E-03	1.09E-01	2.80E-01	2.79E-01
	5.19E+01	3.58E+00	4.23E+02	3.40E-01	2.78E-01	7.87E+02	4.71E+05	1.27E-03	1.04E-01	2.80E-01	2.78E-01
	5.20E+01	3.58E+00	3.71E+02	3.40E-01	2.78E-01	8.09E+02	4.58E+05	1.24E-03	9.92E-02	2.80E-01	2.78E-01
	5.22E+01	3.58E+00	3.16E+02	3.40E-01	2.77E-01	8.26E+02	4.30E+05	1.21E-03	9.50E-02	2.80E-01	2.77E-01
	5.23E+01	3.58E+00	2.89E+02	3.40E-01	2.77E-01	8.47E+02	4.03E+05	1.18E-03	8.97E-02	2.80E-01	2.77E-01
	5.25E+01	3.58E+00	2.32E+02	3.40E-01	2.77E-01	8.63E+02	3.72E+05	1.16E-03	8.56E-02	2.80E-01	2.77E-01
	5.26E+01	3.58E+00	1.94E+02	3.40E-01	2.74E-01	8.83E+02	3.33E+05	1.13E-03	7.96E-02	2.80E-01	2.74E-01
	5.28E+01	3.58E+00	1.81E+02	3.40E-01	2.74E-01	9.02E+02	2.96E+05	1.11E-03	7.52E-02	2.80E-01	2.74E-01
	5.30E+01	3.58E+00	1.69E+02	3.40E-01	2.73E-01	9.24E+02	3.16E+05	1.08E-03	6.98E-02	2.80E-01	2.73E-01
	5.31E+01	3.58E+00	1.62E+02	3.40E-01	2.73E-01	9.40E+02	2.69E+05	1.06E-03	6.56E-02	2.80E-01	2.73E-01
	5.33E+01	3.58E+00	1.54E+02	3.40E-01	2.72E-01	9.59E+02	2.97E+05	1.04E-03	6.07E-02	2.80E-01	2.72E-01
	5.34E+01	3.58E+00	1.49E+02	3.40E-01	2.72E-01	9.75E+02	2.50E+05	1.03E-03	5.68E-02	2.80E-01	2.72E-01
	5.36E+01	3.58E+00	1.43E+02	3.40E-01	2.72E-01	9.92E+02	2.65E+05	1.01E-03	5.23E-02	2.80E-01	2.72E-01
	5.37E+01	3.58E+00	1.37E+02	3.40E-01	2.71E-01	1.01E+03	3.00E+05	9.93E-04	4.88E-02	2.80E-01	2.71E-01
	5.38E+01	3.58E+00	1.30E+02	3.40E-01	2.71E-01	1.02E+03	3.50E+05	9.83E-04	4.60E-02	2.80E-01	2.71E-01
	5.40E+01	3.58E+00	1.22E+02	3.40E-01	2.70E-01	1.03E+03	4.75E+05	9.70E-04	4.28E-02	2.80E-01	2.70E-01
	5.41E+01	3.58E+00	1.10E+02	3.40E-01	2.70E-01	1.05E+03	6.37E+05	9.56E-04	3.88E-02	2.80E-01	2.70E-01
	5.43E+01	3.58E+00	1.04E+02	3.40E-01	2.70E-01	1.06E+03	2.22E+05	9.45E-04	3.60E-02	2.80E-01	2.70E-01
	5.45E+01	3.58E+00	9.75E+01	3.40E-01	2.69E-01	1.07E+03	2.24E+05	9.32E-04	3.26E-02	2.80E-01	2.69E-01
	5.46E+01	3.58E+00	9.26E+01	3.40E-01	2.69E-01	1.08E+03	2.24E+05	9.22E-04	3.01E-02	2.80E-01	2.69E-01
	5.48E+01	3.58E+00	8.70E+01	3.40E-01	2.68E-01	1.10E+03	2.16E+05	9.11E-04	2.72E-02	2.80E-01	2.68E-01
	5.50E+01	3.58E+00	8.07E+01	3.40E-01	2.68E-01	1.11E+03	2.08E+05	8.99E-04	2.37E-02	2.80E-01	2.68E-01
	5.52E+01	3.58E+00	7.63E+01	3.40E-01	2.67E-01	1.12E+03	1.92E+05	8.89E-04	2.14E-02	2.80E-01	2.67E-01
	5.53E+01	3.58E+00	7.31E+01	3.40E-01	2.67E-01	1.13E+03	1.76E+05	8.82E-04	1.96E-02	2.80E-01	2.67E-01
	5.54E+01	3.58E+00	6.95E+01	3.40E-01	2.66E-01	1.14E+03	1.64E+05	8.76E-04	1.84E-02	2.80E-01	2.66E-01
	5.55E+01	3.58E+00	6.72E+01	3.40E-01	2.66E-01	1.15E+03	1.49E+05	8.70E-04	1.69E-02	2.80E-01	2.66E-01
	5.56E+01	3.58E+00	6.57E+01	3.40E-01	2.66E-01	1.16E+03	1.44E+05	8.65E-04	1.58E-02	2.80E-01	2.66E-01
	5.58E+01	3.58E+00	6.40E+01	3.40E-01	2.66E-01	1.16E+03	1.32E+05	8.59E-04	1.45E-02	2.80E-01	2.66E-01
	5.60E+01	3.58E+00	6.19E+01	3.40E-01	2.65E-01	1.17E+03	1.20E+05	8.52E-04	1.31E-02	2.80E-01	2.65E-01
	5.61E+01	3.58E+00	6.04E+01	3.40E-01	2.65E-01	1.18E+03	1.14E+05	8.47E-04	1.21E-02	2.80E-01	2.65E-01
	5.63E+01	3.58E+00	5.89E+01	3.40E-01	2.64E-01	1.19E+03	1.07E+05	8.41E-04	1.09E-02	2.80E-01	2.64E-01
	5.64E+01	3.58E+00	5.77E+01	3.40E-01	2.64E-01	1.20E+03	1.01E+05	8.37E-04	1.01E-02	2.80E-01	2.64E-01
	5.66E+01	3.58E+00	5.54E+01	3.40E-01	2.64E-01	1.20E+03	9.48E+04	8.31E-04	9.19E-03	2.80E-01	2.64E-01
	5.67E+01	3.58E+00	5.37E+01	3.40E-01	2.63E-01	1.21E+03	9.09E+04	8.27E-04	8.53E-03	2.80E-01	2.63E-01
	5.69E+01	3.58E+00	5.17E+01	3.40E-01	2.63E-01	1.22E+03	8.59E+04	8.23E-04	7.79E-03	2.80E-01	2.63E-01
	5.70E+01	3.58E+00	5.00E+01	3.40E-01	2.63E-01	1.22E+03	8.28E+04	8.19E-04	7.25E-03	2.80E-01	2.63E-01
	5.72E+01	3.58E+00	4.81E+01	3.40E-01	2.62E-01	1.23E+03	7.90E+04	8.15E-04	6.64E-03	2.80E-01	2.62E-01
	5.73E+01	3.58E+00	4.68E+01	3.40E-01	2.62E-01	1.23E+03	7.65E+04	8.12E-04	6.20E-03	2.80E-01	2.62E-01
	5.75E+01	3.58E+00	4.51E+01	3.40E-01	2.61E-01	1.24E+03	7.30E+04	8.08E-04	5.71E-03	2.80E-01	2.61E-01
	5.77E+01	3.58E+00	4.39E+01	3.40E-01	2.61E-01	1.24E+03	7.05E+04	8.05E-04	5.36E-03	2.80E-01	2.61E-01
	5.78E+01	3.58E+00	4.30E+01	3.40E-01	2.61E-01	1.25E+03	6.88E+04	8.03E-04	5.10E-03	2.80E-01	2.61E-01
	5.79E+01	3.58E+00	4.19E+01	3.40E-01	2.61E-01	1.25E+03	6.68E+04	8.00E-04	4.80E-03	2.80E-01	2.61E-01
	5.81E+01	3.58E+00	4.05E+01	3.40E-01	2.60E-01	1.25E+03	6.41E+04	7.97E-04	4.45E-03	2.80E-01	2.60E-01
	5.83E+01	3.58E+00	3.86E+01	3.40E-01	2.60E-01	1.26E+03	6.10E+04	7.93E-04	4.07E-03	2.80E-01	2.60E-01
	5.85E+01	3.58E+00	3.74E+01	3.40E-01	2.59E-01	1.26E+03	5.89E+04	7.91E-04	3.79E-03	2.80E-01	2.59E-01
	5.86E+01	3.58E+00	3.59E+01	3.40E-01	2.59E-01	1.27E+03	5.73E+04	7.89E-04	3.60E-03	2.80E-01	2.59E-01
	5.88E+01	3.58E+00	3.51E+01	3.40E-01	2.59E-01	1.27E+03	5.55E+04	7.86E-04	3.36E-03	2.80E-01	2.59E-01
	5.89E+01	3.58E+00	3.46E+01	3.40E-01	2.58E-01	1.28E+03	5.43E+04	7.84E-04	3.20E-03	2.80E-01	2.58E-01
	5.91E+01	3.58E+00	3.39E+01	3.40E-01	2.58E-01	1.28E+03	5.26E+04	7.82E-04	3.00E-03	2.80E-01	2.58E-01
	5.92E+01	3.58E+00	3.33E+01	3.40E-01	2.58E-01	1.28E+03	5.15E+04	7.80E-04	2.86E-03	2.80E-01	2.58E-01
	5.94E+01	3.58E+00	3.23E+01	3.40E-01	2.57E-01	1.29E+03	4.99E+04	7.78E-04	2.70E-03	2.80E-01	2.57E-01
	5.95E+01	3.58E+00	3.17E+01	3.40E-01	2.57E-01	1.29E+03	4.90E+04	7.76E-04	2.57E-03	2.80E-01	2.57E-01
	5.97E+01	3.58E+00	3.08E+01	3.40E-01	2.57E-01	1.29E+03	4.77E+04	7.74E-04	2.43E-03	2.80E-01	2.57E-01
	5.99E+01	3.58E+00	2.94E+01	3.40E-01	2.56E-01	1.30E+03	4.62E+04	7.72E-04	2.27E-03	2.80E-01	2.56E-01
	6.01E+01	3.58E+00	2.87E+01	3.40E-01	2.56E-01	1.30E+03	4.51E+04	7.70E-04	2.15E-03	2.80E-01	2.56E-01
	6.03E+01	3.58E+00	2.78E+01	3.40E-01	2.55E-01	1.30E+03	4.37E+04	7.68E-04	2.02E-03	2.80E-01	2.55E-01
	6.05E+01	3.58E+00	2.72E+01	3.40E-01	2.55E-01	1.30E+03	4.28E+04	7.66E-04	1.92E-03	2.80E-01	2.55E-01
	6.06E+01	3.58E+00	2.68E+01	3.40E-01	2.55E-01	1.31E+03	4.21E+04	7.65E-04	1.85E-03	2.80E-01	2.55E-01
	6.08E+01	3.58E+00	2.63E+01	3.40E-01	2.54E-01	1.31E+03	4.13E+04	7.64E-04	1.76E-03	2.80E-01	2.54E-01
	6.09E+01	3.58E+00	2.56E+01	3.40E-01	2.54E-01	1.31E+03	4.05E+04	7.62E-04	1.70E-03	2.80E-01	2.54E-01
	6.11E+01	3.58E+00	2.50E+01	3.40E-01	2.54E-01	1.31E+03	3.97E+04	7.61E-04	1.62E-03	2.80E-01	2.54E-01
	6.13E+01	3.58E+00	2.46E+01	3.40E-01	2.53E-01	1.32E+03	3.86E+04	7.59E-04	1.54E-03	2.80E-01	2.53E-01
	6.15E+01	3.58E+00	2.42E+01	3.40E-01	2.53E-01	1.32E+03	3.79E+04	7.58E-04	1.47E-03	2.80E-01	2.53E-01
	6.17E+01	3.58E+00	2.37E+01	3.40E-01	2.53E-01	1.32E+03	3.70E+04	7.57E-04	1.40E-03	2.80E-01	2.53E-01
	6.19E+01	3.58E+00	2.35E+01	3.40E-01	2.52E-01	1.32E+03	3.63E+04	7.55E-04	1.35E-03	2.80E-01	2.52E-01
	6.20E+01	3.58E+00	2.32E+01	3.40E-01	2.52E-01	1.33E+03	3.58E+04	7.54E-04	1.30E-03	2.80E-01	2.52E-01
	6.22E+01	3.58E+00	2.29E+01	3.40E-01	2.52E-01	1.33E+03	3.53E+04	7.53E-04	1.26E-03	2.80E-01	2.52E-01
	6.24E+01	3.58E+00	2.25E+01	3.40E-01	2.51E-01	1.33E+03	3.45E+04	7.52E-04	1.20E-03	2.80E-01	2.51E-01
	6.26E+01	3.58E+00	2.20E+01	3.40E-01	2.51E-01	1.33E+03	3.38E+04	7.51E-04	1.16E-03	2.80E-01	2.51E-01
	6.28E+01	3.58E+00	2.16E+01	3.40E-01	2.51E-01	1.33E+03	3.30E+04	7.50E-04	1.11E-03	2.80E-01	2.51E-01
	6.30E+01	3.58E+00	2.13E+01	3.40E-01	2.50E-01	1.34E+03	3.23E+04	7.49E-04	1.08E-03	2.80E-01	2.50E-01
	6.31E+01	3.58E+00	2.11E+01	3.40E-01	2.50E-01	1.34E+03	3.18E+04	7.48E-04	1.05E-03	2.80E-01	2.50E-01
	6.33E+01	3.58E+00	2.08E+01	3.40E-01	2.50E-01	1.34E+03	3.13E+04	7.47E-04	1.02E-03	2.80E-01	2.50E-01
	6.34E+01	3.58E+00	2.05E+01	3.40E-01	2.49E-01	1.34E+03	3.09E+04	7.47E-04	9.93E-04	2.80E-01	2.49E-01
	6.36E+01	3.58E+00	2.01E+01	3.40E-01	2.49E-01	1.34E+03	3.04E+04	7.46E-04	9.65E-04	2.80E-01	2.49E-01
	6.37E+01	3.58E+00	1.98E+01	3.40E-01	2.49E-01	1.34E+03	2.99E+04	7.45E-04	9.43E-04	2.80E-01	2.49E-01
	6.38E+01	3.58E+00	1.97E+01	3.40E-01	2.49E-01	1.34E+03	2.96E+04	7.45E-04	9.27E-04	2.80E-01	2.49E-01
	6.40E+01	3.58E+00	1.95E+01	3.40E-01	2.48E-01	1.34E+03	2.92E+04	7.44E-04	9.08E-04	2.80E-01	2.48E-01
	6.42E+01	3.58E+00	1.93E+01	3.40E-01	2.48E-01	1.35E+03	2.87E+04	7.43E-04	8.85E-04	2.80E-01	2.48E-01
	6.43E+01	3.58E+00	1.91E+01	3.40E-01	2.48E-01	1.35E+03	2.84E+04	7.43E-04	8.67E-04	2.80E-01	2.48E-01
	6.45E+01	3.58E+00	1.89E+01	3.40E-01	2.48E-01	1.35E+03	2.79E+04	7.42E-04	8.47E-04	2.80E-01	2.48E-01
	6.46E+01	3.58E+00	1.87E+01	3.40E-01	2.47E-01	1.35E+03	2.76E+04	7.41E-04	8.32E-04	2.80E-01	2.47E-01
	6.48E+01	3.58E+00	1.84E+01	3.40E-01	2.47E-01	1.35E+03	2.71E+04	7.41E-04	8.14E-04	2.80E-01	2.47E-01
	6.49E+01	3.58E+00	1.82E+01	3.40E-01	2.47E-01	1.35E+03	2.68E+04	7.40E-04	8.00E-04	2.80E-01	2.47E-01
	6.51E+01	3.58E+00	1.80E+01	3.40E-01	2.47E-01	1.35E+03	2.64E+04	7.39E-04	7.84E-04	2.80E-01	2.47E-01
	6.53E+01	3.58E+00	1.77E+01	3.40E-01	2.46E-01	1.35E+03	2.59E+04	7.39E-04	7.65E-04	2.80E-01	2.46E-01
	6.55E+01	3.58E+00	1.75E+01	3.40E-01	2.46E-01	1.35E+03	2.56E+04	7.38E-04	7.51E-04	2.80E-01	2.46E-01
	6.56E+01	3.58E+00	1.74E+01	3.40E-01	2.46E-01	1.36E+03	2.53E+04	7.38E-04	7.40E-04	2.80E-01	2.46E-01
	6.58E+01	3.58E+00	1.73E+01	3.40E-01	2.45E-01	1.36E+03	2.50E+04	7.37E-04	7.28E-04	2.80E-01	2.45E-01
	6.59E+01	3.58E+00	1.71E+01	3.40E-01	2.45E-01	1.36E+03	2.47E+04	7.37E-04	7.19E-04	2.80E-01	2.45E-01
	6.61E+01	3.58E+00	1.70E+01	3.40E-01	2.45E-01	1.36E+03	2.44E+04	7.36E-04	7.07E-04	2.80E-01	2.45E-01
	6.63E+01	3.58E+00	1.67E+01	3.40E-01	2.44E-01	1.36E+03	2.40E+04	7.36E-04	6.94E-04	2.80E-01	2.44E-01
	6.65E+01	3.58E+00	1.65E+01	3.40E-01	2.44E-01	1.36E+03	2.37E+04	7.35E-04	6.85E-04	2.80E-01	2.44E-01
	6.67E+01	3.58E+00	1.63E+01	3.40E-01	2.44E-01	1.36E+03	2.32E+04	7.34E-04	6.74E-04	2.80E-01	2.44E-01
	6.69E+01	3.58E+00	1.62E+01	3.40E-01	2.44E-01	1.36E+03	2.29E+04	7.34E-04	6.66E-04	2.80E-01	2.44E-01
	6.70E+01	3.58E+00	1.61E+01	3.40E-01	2.43E-01	1.36E+03	2.27E+04	7.34E-04	6.60E-04	2.80E-01	2.43E-01
	6.72E+01	3.58E+00	1.60E+01	3.40E-01	2.43E-01	1.36E+03	2.24E+04	7.33E-04	6.52E-04	2.80E-01	2.43E-01
	6.73E+01	3.58E+00	1.60E+01	3.40E-01	2.43E-01	1.36E+03	2.21E+04	7.33E-04	6.47E-04	2.80E-01	2.43E-01
	6.75E+01	3.58E+00	1.58E+01	3.40E-01	2.43E-01	1.37E+03	2.18E+04	7.32E-04	6.40E-04	2.80E-01	2.43E-01
	6.76E+01	3.58E+00	1.57E+01	3.40E-01	2.42E-01	1.37E+03	2.16E+04	7.32E-04	6.36E-04	2.80E-01	2.42E-01
	6.78E+01	3.58E+00	1.56E+01	3.40E-01	2.42E-01	1.37E+03	2.13E+04	7.32E-04	6.30E-04	2.80E-01	2.42E-01
	6.80E+01	3.58E+00	1.54E+01	3.40E-01	2.42E-01	1.37E+03	2.09E+04	7.31E-04	6.23E-04	2.80E-01	2.42E-01
	6.82E+01	3.58E+00	1.53E+01	3.40E-01	2.41E-01	1.37E+03	2.07E+04	7.31E-04	6.18E-04	2.80E-01	2.41E-01
	6.84E+01	3.58E+00	1.52E+01	3.40E-01	2.41E-01	1.37E+03	2.03E+04	7.30E-04	6.12E-04	2.80E-01	2.41E-01
	6.87E+01	3.58E+00	1.50E+01	3.40E-01	2.41E-01	1.37E+03	1.99E+04	7.30E-04	6.06E-04	2.80E-01	2.41E-01
	6.90E+01	3.58E+00	1.48E+01	3.40E-01	2.40E-01	1.37E+03	1.93E+04	7.29E-04	5.99E-04	2.80E-01	2.40E-01
	6.93E+01	3.58E+00	1.46E+01	3.40E-01	2.40E-01	1.37E+03	1.89E+04	7.29E-04	5.93E-04	2.80E-01	2.40E-01
	6.96E+01	3.58E+00	1.44E+01	3.40E-01	2.39E-01	1.37E+03	1.85E+04	7.28E-04	5.88E-04	2.80E-01	2.39E-01
	6.99E+01	3.58E+00	1.43E+01	3.40E-01	2.39E-01	1.37E+03	1.81E+04	7.28E-04	5.83E-04	2.80E-01	2.39E-01
	7.02E+01	3.58E+00	1.41E+01	3.40E-01	2.38E-01	1.37E+03	1.77E+04	7.27E-04	5.79E-04	2.80E-01	2.38E-01
	7.05E+01	3.58E+00	1.40E+01	3.40E-01	2.38E-01	1.38E+03	1.74E+04	7.27E-04	5.76E-04	2.80E-01	2.38E-01
	7.08E+01	3.58E+00	1.39E+01	3.40E-01	2.37E-01	1.38E+03	1.69E+04	7.27E-04	5.72E-04	2.80E-01	2.37E-01
	7.11E+01	3.58E+00	1.38E+01	3.40E-01	2.37E-01	1.38E+03	1.67E+04	7.26E-04	5.70E-04	2.80E-01	2.37E-01
	7.15E+01	3.58E+00	1.36E+01	3.40E-01	2.36E-01	1.38E+03	1.63E+04	7.26E-04	5.67E-04	2.80E-01	2.36E-01
	7.17E+01	3.58E+00	1.35E+01	3.40E-01	2.36E-01	1.38E+03	1.60E+04	7.25E-04	5.65E-04	2.80E-01	2.36E-01
	7.21E+01	3.58E+00	1.33E+01	3.40E-01	2.36E-01	1.38E+03	1.57E+04	7.25E-04	5.63E-04	2.80E-01	2.36E-01
	7.23E+01	3.58E+00	1.32E+01	3.40E-01	2.35E-01	1.38E+03	1.54E+04	7.25E-04	5.61E-04	2.80E-01	2.35E-01
	7.27E+01	3.58E+00	1.31E+01	3.40E-01	2.35E-01	1.38E+03	1.51E+04	7.25E-04	5.59E-04	2.80E-01	2.35E-01
	7.29E+01	3.58E+00	1.31E+01	3.40E-01	2.34E-01	1.38E+03	1.49E+04	7.24E-04	5.58E-04	2.80E-01	2.34E-01
	7.33E+01	3.58E+00	1.30E+01	3.40E-01	2.34E-01	1.38E+03	1.46E+04	7.24E-04	5.57E-04	2.80E-01	2.34E-01
	7.35E+01	3.58E+00	1.29E+01	3.40E-01	2.33E-01	1.38E+03	1.43E+04	7.24E-04	5.56E-04	2.80E-01	2.33E-01
	7.39E+01	3.58E+00	1.28E+01	3.40E-01	2.33E-01	1.38E+03	1.41E+04	7.24E-04	5.54E-04	2.80E-01	2.33E-01
	7.42E+01	3.58E+00	1.27E+01	3.40E-01	2.33E-01	1.38E+03	1.39E+04	7.23E-04	5.54E-04	2.80E-01	2.33E-01
	7.45E+01	3.58E+00	1.25E+01	3.40E-01	2.32E-01	1.38E+03	1.36E+04	7.23E-04	5.53E-04	2.80E-01	2.32E-01
	7.48E+01	3.58E+00	1.24E+01	3.40E-01	2.32E-01	1.38E+03	1.34E+04	7.23E-04	5.52E-04	2.80E-01	2.32E-01
	7.51E+01	3.58E+00	1.24E+01	3.40E-01	2.31E-01	1.38E+03	1.31E+04	7.23E-04	5.51E-04	2.80E-01	2.31E-01
	7.54E+01	3.58E+00	1.23E+01	3.40E-01	2.31E-01	1.38E+03	1.30E+04	7.23E-04	5.51E-04	2.80E-01	2.31E-01
	7.57E+01	3.58E+00	1.22E+01	3.40E-01	2.30E-01	1.38E+03	1.27E+04	7.22E-04	5.50E-04	2.80E-01	2.30E-01
	7.60E+01	3.58E+00	1.21E+01	3.40E-01	2.30E-01	1.38E+03	1.26E+04	7.22E-04	5.50E-04	2.80E-01	2.30E-01
	7.63E+01	3.58E+00	1.21E+01	3.40E-01	2.30E-01	1.38E+03	1.23E+04	7.22E-04	5.50E-04	2.80E-01	2.30E-01
	7.66E+01	3.58E+00	1.20E+01	3.40E-01	2.29E-01	1.38E+03	1.22E+04	7.22E-04	5.49E-04	2.80E-01	2.29E-01
	7.69E+01	3.58E+00	1.19E+01	3.40E-01	2.29E-01	1.39E+03	1.20E+04	7.22E-04	5.49E-04	2.80E-01	2.29E-01
	7.72E+01	3.58E+00	1.19E+01	3.40E-01	2.28E-01	1.39E+03	1.18E+04	7.22E-04	5.48E-04	2.80E-01	2.28E-01
	7.75E+01	3.58E+00	1.18E+01	3.40E-01	2.28E-01	1.39E+03	1.16E+04	7.22E-04	5.48E-04	2.80E-01	2.28E-01
	7.78E+01	3.58E+00	1.17E+01	3.40E-01	2.28E-01	1.39E+03	1.15E+04	7.22E-04	5.48E-04	2.80E-01	2.28E-01
	7.81E+01	3.58E+00	1.17E+01	3.40E-01	2.27E-01	1.39E+03	1.13E+04	7.22E-04	5.48E-04	2.80E-01	2.27E-01
	7.85E+01	3.58E+00	1.16E+01	3.40E-01	2.27E-01	1.39E+03	1.11E+04	7.22E-04	5.47E-04	2.80E-01	2.27E-01
	7.89E+01	3.58E+00	1.16E+01	3.40E-01	2.26E-01	1.39E+03	1.10E+04	7.22E-04	5.47E-04	2.80E-01	2.26E-01
	7.92E+01	3.58E+00	1.15E+01	3.40E-01	2.26E-01	1.39E+03	1.08E+04	7.21E-04	5.47E-04	2.80E-01	2.26E-01
	7.96E+01	3.58E+00	1.15E+01	3.40E-01	2.25E-01	1.39E+03	1.06E+04	7.21E-04	5.46E-04	2.80E-01	2.25E-01
	8.00E+01	3.58E+00	1.14E+01	3.40E-01	2.25E-01	1.39E+03	1.05E+04	7.21E-04	5.46E-04	2.80E-01	2.25E-01
	8.03E+01	3.58E+00	1.13E+01	3.40E-01	2.25E-01	1.39E+03	1.03E+04	7.21E-04	5.46E-04	2.80E-01	2.25E-01
	8.07E+01	3.58E+00	1.13E+01	3.40E-01	2.24E-01	1.39E+03	1.02E+04	7.21E-04	5.45E-04	2.80E-01	2.24E-01
	8.10E+01	3.58E+00	1.12E+01	3.40E-01	2.24E-01	1.39E+03	1.00E+04	7.21E-04	5.45E-04	2.80E-01	2.24E-01
	8.14E+01	3.58E+00	1.12E+01	3.40E-01	2.23E-01	1.39E+03	9.87E+03	7.21E-04	5.45E-04	2.80E-01	2.23E-01
	8.17E+01	3.58E+00	1.11E+01	3.40E-01	2.23E-01	1.39E+03	9.75E+03	7.21E-04	5.44E-04	2.80E-01	2.23E-01
	8.21E+01	3.58E+00	1.11E+01	3.40E-01	2.22E-01	1.39E+03	9.61E+03	7.21E-04	5.44E-04	2.80E-01	2.22E-01
	8.24E+01	3.58E+00	1.10E+01	3.40E-01	2.22E-01	1.39E+03	9.50E+03	7.21E-04	5.44E-04	2.80E-01	2.22E-01
	8.28E+01	3.58E+00	1.09E+01	3.40E-01	2.21E-01	1.39E+03	9.36E+03	7.21E-04	5.43E-04	2.80E-01	2.21E-01
	8.31E+01	3.58E+00	1.09E+01	3.40E-01	2.21E-01	1.39E+03	9.25E+03	7.21E-04	5.43E-04	2.80E-01	2.21E-01
	8.35E+01	3.58E+00	1.08E+01	3.40E-01	2.21E-01	1.39E+03	9.13E+03	7.21E-04	5.43E-04	2.80E-01	2.21E-01
	8.39E+01	3.58E+00	1.08E+01	3.40E-01	2.20E-01	1.39E+03	9.03E+03	7.21E-04	5.42E-04	2.80E-01	2.20E-01
	8.43E+01	3.58E+00	1.08E+01	3.40E-01	2.20E-01	1.39E+03	8.91E+03	7.22E-04	5.42E-04	2.80E-01	2.20E-01
	8.46E+01	3.58E+00	1.07E+01	3.40E-01	2.19E-01	1.39E+03	8.82E+03	7.22E-04	5.42E-04	2.80E-01	2.19E-01
	8.50E+01	3.58E+00	1.07E+01	3.40E-01	2.19E-01	1.39E+03	8.71E+03	7.22E-04	5.41E-04	2.80E-01	2.19E-01
	8.53E+01	3.58E+00	1.06E+01	3.40E-01	2.19E-01	1.39E+03	8.62E+03	7.22E-04	5.41E-04	2.80E-01	2.19E-01
	8.57E+01	3.58E+00	1.06E+01	3.40E-01	2.18E-01	1.39E+03	8.52E+03	7.22E-04	5.41E-04	2.80E-01	2.18E-01
	8.60E+01	3.58E+00	1.06E+01	3.40E-01	2.18E-01	1.39E+03	8.44E+03	7.22E-04	5.40E-04	2.80E-01	2.18E-01
	8.64E+01	3.58E+00	1.05E+01	3.40E-01	2.17E-01	1.39E+03	8.34E+03	7.22E-04	5.40E-04	2.80E-01	2.17E-01
	8.67E+01	3.58E+00	1.05E+01	3.40E-01	2.17E-01	1.39E+03	8.27E+03	7.22E-04	5.40E-04	2.80E-01	2.17E-01
	8.71E+01	3.58E+00	1.05E+01	3.40E-01	2.17E-01	1.38E+03	8.17E+03	7.22E-04	5.39E-04	2.80E-01	2.17E-01
	8.74E+01	3.58E+00	1.04E+01	3.40E-01	2.16E-01	1.38E+03	8.10E+03	7.22E-04	5.39E-04	2.80E-01	2.16E-01
	8.78E+01	3.58E+00	1.04E+01	3.40E-01	2.16E-01	1.38E+03	8.01E+03	7.22E-04	5.38E-04	2.80E-01	2.16E-01
	8.82E+01	3.58E+00	1.03E+01	3.40E-01	2.15E-01	1.38E+03	7.94E+03	7.22E-04	5.38E-04	2.80E-01	2.15E-01
	8.86E+01	3.58E+00	1.03E+01	3.40E-01	2.15E-01	1.38E+03	7.86E+03	7.22E-04	5.38E-04	2.80E-01	2.15E-01
	8.89E+01	3.58E+00	1.03E+01	3.40E-01	2.15E-01	1.38E+03	7.79E+03	7.23E-04	5.37E-04	2.80E-01	2.15E-01
	8.93E+01	3.58E+00	1.03E+01	3.40E-01	2.14E-01	1.38E+03	7.71E+03	7.23E-04	5.37E-04	2.80E-01	2.14E-01
	8.96E+01	3.58E+00	1.02E+01	3.40E-01	2.14E-01	1.38E+03	7.65E+03	7.23E-04	5.36E-04	2.80E-01	2.14E-01
	9.00E+01	3.58E+00	1.02E+01	3.40E-01	2.14E-01	1.38E+03	7.57E+03	7.23E-04	5.36E-04	2.80E-01	2.14E-01
	9.03E+01	3.58E+00	1.02E+01	3.40E-01	2.13E-01	1.38E+03	7.51E+03	7.23E-04	5.35E-04	2.80E-01	2.13E-01
	9.07E+01	3.58E+00	1.01E+01	3.40E-01	2.13E-01	1.38E+03	7.43E+03	7.23E-04	5.35E-04	2.80E-01	2.13E-01
	9.10E+01	3.58E+00	1.01E+01	3.40E-01	2.12E-01	1.38E+03	7.37E+03	7.23E-04	5.34E-04	2.80E-01	2.12E-01
	9.14E+01	3.58E+00	1.01E+01	3.40E-01	2.12E-01	1.38E+03	7.30E+03	7.23E-04	5.34E-04	2.80E-01	2.12E-01
	9.17E+01	3.58E+00	1.01E+01	3.40E-01	2.12E-01	1.38E+03	7.25E+03	7.23E-04	5.34E-04	2.80E-01	2.12E-01
	9.21E+01	3.58E+00	1.00E+01	3.40E-01	2.11E-01	1.38E+03	7.18E+03	7.24E-04	5.33E-04	2.80E-01	2.11E-01
	9.24E+01	3.58E+00	1.00E+01	3.40E-01	2.11E-01	1.38E+03	7.12E+03	7.24E-04	5.33E-04	2.80E-01	2.11E-01
	9.28E+01	3.58E+00	9.99E+00	3.40E-01	2.11E-01	1.38E+03	7.06E+03	7.24E-04	5.32E-04	2.80E-01	2.11E-01
	9.32E+01	3.58E+00	9.97E+00	3.40E-01	2.10E-01	1.38E+03	7.00E+03	7.24E-04	5.32E-04	2.80E-01	2.10E-01
	9.36E+01	3.58E+00	9.94E+00	3.40E-01	2.10E-01	1.38E+03	6.94E+03	7.24E-04	5.31E-04	2.80E-01	2.10E-01
	9.39E+01	3.58E+00	9.92E+00	3.40E-01	2.10E-01	1.38E+03	6.89E+03	7.24E-04	5.31E-04	2.80E-01	2.10E-01
	9.43E+01	3.58E+00	9.89E+00	3.40E-01	2.09E-01	1.38E+03	6.83E+03	7.24E-04	5.30E-04	2.80E-01	2.09E-01
	9.46E+01	3.58E+00	9.87E+00	3.40E-01	2.09E-01	1.38E+03	6.78E+03	7.24E-04	5.30E-04	2.80E-01	2.09E-01
	9.50E+01	3.58E+00	9.85E+00	3.40E-01	2.09E-01	1.38E+03	6.72E+03	7.25E-04	5.29E-04	2.80E-01	2.09E-01
	9.53E+01	3.58E+00	9.83E+00	3.40E-01	2.08E-01	1.38E+03	6.67E+03	7.25E-04	5.28E-04	2.80E-01	2.08E-01
	9.57E+01	3.58E+00	9.81E+00	3.40E-01	2.08E-01	1.38E+03	6.61E+03	7.25E-04	5.28E-04	2.80E-01	2.08E-01
	9.60E+01	3.58E+00	9.79E+00	3.40E-01	2.08E-01	1.38E+03	6.56E+03	7.25E-04	5.27E-04	2.80E-01	2.08E-01
	9.64E+01	3.58E+00	9.76E+00	3.40E-01	2.07E-01	1.38E+03	6.50E+03	7.25E-04	5.27E-04	2.80E-01	2.07E-01
	9.67E+01	3.58E+00	9.74E+00	3.40E-01	2.07E-01	1.38E+03	6.46E+03	7.25E-04	5.26E-04	2.80E-01	2.07E-01
	9.71E+01	3.58E+00	9.72E+00	3.40E-01	2.07E-01	1.38E+03	6.40E+03	7.25E-04	5.26E-04	2.80E-01	2.07E-01
	9.75E+01	3.58E+00	9.70E+00	3.40E-01	2.06E-01	1.38E+03	6.35E+03	7.25E-04	5.25E-04	2.80E-01	2.06E-01
	9.79E+01	3.58E+00	9.68E+00	3.40E-01	2.06E-01	1.38E+03	6.30E+03	7.26E-04	5.25E-04	2.80E-01	2.06E-01
	9.82E+01	3.58E+00	9.67E+00	3.40E-01	2.06E-01	1.38E+03	6.25E+03	7.26E-04	5.24E-04	2.80E-01	2.06E-01
	9.86E+01	3.58E+00	9.64E+00	3.40E-01	2.05E-01	1.38E+03	6.20E+03	7.26E-04	5.24E-04	2.80E-01	2.05E-01
	9.89E+01	3.58E+00	9.62E+00	3.40E-01	2.05E-01	1.38E+03	6.16E+03	7.26E-04	5.23E-04	2.80E-01	2.05E-01
	9.93E+01	3.58E+00	9.59E+00	3.40E-01	2.05E-01	1.38E+03	6.10E+03	7.26E-04	5.23E-04	2.80E-01	2.05E-01
	9.96E+01	3.58E+00	9.58E+00	3.40E-01	2.04E-01	1.38E+03	6.06E+03	7.26E-04	5.22E-04	2.80E-01	2.04E-01
	1.00E+02	3.58E+00	9.56E+00	3.40E-01	2.04E-01	1.38E+03	6.01E+03	7.26E-04	5.21E-04	2.80E-01	2.04E-01
	1.00E+02	3.58E+00	9.54E+00	3.40E-01	2.04E-01	1.38E+03	5.96E+03	7.27E-04	5.21E-04	2.80E-01	2.04E-01
	1.01E+02	3.58E+00	9.52E+00	3.40E-01	2.03E-01	1.38E+03	5.91E+03	7.27E-04	5.20E-04	2.80E-01	2.03E-01
	1.01E+02	3.58E+00	9.51E+00	3.40E-01	2.03E-01	1.38E+03	5.87E+03	7.27E-04	5.20E-04	2.80E-01	2.03E-01
	1.01E+02	3.58E+00	9.49E+00	3.40E-01	2.03E-01	1.38E+03	5.82E+03	7.27E-04	5.19E-04	2.80E-01	2.03E-01
	1.02E+02	3.58E+00	9.47E+00	3.40E-01	2.02E-01	1.38E+03	5.76E+03	7.27E-04	5.18E-04	2.80E-01	2.02E-01
	1.02E+02	3.58E+00	9.45E+00	3.40E-01	2.02E-01	1.37E+03	5.72E+03	7.27E-04	5.18E-04	2.80E-01	2.02E-01
	1.02E+02	3.58E+00	9.41E+00	3.40E-01	2.02E-01	1.37E+03	5.69E+03	7.27E-04	5.18E-04	2.80E-01	2.02E-01
	1.03E+02	3.58E+00	9.40E+00	3.40E-01	2.02E-01	1.37E+03	5.67E+03	7.27E-04	5.17E-04	2.80E-01	2.02E-01
	1.03E+02	3.58E+00	9.39E+00	3.40E-01	2.02E-01	1.37E+03	5.65E+03	7.28E-04	5.17E-04	2.80E-01	2.02E-01
	1.03E+02	3.58E+00	9.38E+00	3.40E-01	2.02E-01	1.37E+03	5.63E+03	7.28E-04	5.17E-04	2.80E-01	2.02E-01
	1.03E+02	3.58E+00	9.37E+00	3.40E-01	2.01E-01	1.37E+03	5.60E+03	7.28E-04	5.17E-04	2.80E-01	2.01E-01
	1.03E+02	3.58E+00	9.37E+00	3.40E-01	2.01E-01	1.37E+03	5.58E+03	7.28E-04	5.16E-04	2.80E-01	2.01E-01
	1.04E+02	3.58E+00	9.36E+00	3.40E-01	2.01E-01	1.37E+03	5.55E+03	7.28E-04	5.16E-04	2.80E-01	2.01E-01
	1.04E+02	3.58E+00	9.35E+00	3.40E-01	2.01E-01	1.37E+03	5.52E+03	7.28E-04	5.16E-04	2.80E-01	2.01E-01
	1.04E+02	3.58E+00	9.34E+00	3.40E-01	2.01E-01	1.37E+03	5.49E+03	7.28E-04	5.15E-04	2.80E-01	2.01E-01
	1.04E+02	3.58E+00	9.33E+00	3.40E-01	2.00E-01	1.37E+03	5.47E+03	7.28E-04	5.15E-04	2.80E-01	2.00E-01
	1.04E+02	3.58E+00	9.32E+00	3.40E-01	2.00E-01	1.37E+03	5.45E+03	7.28E-04	5.15E-04	2.80E-01	2.00E-01
	1.05E+02	3.58E+00	9.31E+00	3.40E-01	2.00E-01	1.37E+03	5.42E+03	7.28E-04	5.14E-04	2.80E-01	2.00E-01
	1.05E+02	3.58E+00	9.30E+00	3.40E-01	2.00E-01	1.37E+03	5.40E+03	7.28E-04	5.14E-04	2.80E-01	2.00E-01
	1.05E+02	3.58E+00	9.29E+00	3.40E-01	2.00E-01	1.37E+03	5.37E+03	7.28E-04	5.14E-04	2.80E-01	2.00E-01
	1.05E+02	3.58E+00	9.28E+00	3.40E-01	2.00E-01	1.37E+03	5.34E+03	7.28E-04	5.13E-04	2.80E-01	2.00E-01
	1.05E+02	3.58E+00	9.27E+00	3.40E-01	1.99E-01	1.37E+03	5.32E+03	7.29E-04	5.13E-04	2.80E-01	1.99E-01
	1.06E+02	3.58E+00	9.26E+00	3.40E-01	1.99E-01	1.37E+03	5.29E+03	7.29E-04	5.13E-04	2.80E-01	1.99E-01
	1.06E+02	3.58E+00	9.26E+00	3.40E-01	1.99E-01	1.37E+03	5.27E+03	7.29E-04	5.13E-04	2.80E-01	1.99E-01
	1.06E+02	3.58E+00	9.25E+00	3.40E-01	1.99E-01	1.37E+03	5.25E+03	7.29E-04	5.12E-04	2.80E-01	1.99E-01
	1.06E+02	3.58E+00	9.24E+00	3.40E-01	1.99E-01	1.37E+03	5.23E+03	7.29E-04	5.12E-04	2.80E-01	1.99E-01
	1.06E+02	3.58E+00	9.23E+00	3.40E-01	1.99E-01	1.37E+03	5.20E+03	7.29E-04	5.12E-04	2.80E-01	1.99E-01
	1.07E+02	3.58E+00	9.22E+00	3.40E-01	1.99E-01	1.37E+03	5.18E+03	7.29E-04	5.12E-04	2.80E-01	1.99E-01
	1.07E+02	3.58E+00	9.22E+00	3.40E-01	1.98E-01	1.37E+03	5.16E+03	7.29E-04	5.11E-04	2.80E-01	1.98E-01
	1.07E+02	3.58E+00	9.21E+00	3.40E-01	1.98E-01	1.37E+03	5.14E+03	7.29E-04	5.11E-04	2.80E-01	1.98E-01
	1.07E+02	3.58E+00	9.20E+00	3.40E-01	1.98E-01	1.37E+03	5.11E+03	7.29E-04	5.11E-04	2.80E-01	1.98E-01
	1.07E+02	3.58E+00	9.19E+00	3.40E-01	1.98E-01	1.37E+03	5.10E+03	7.29E-04	5.10E-04	2.80E-01	1.98E-01
	1.08E+02	3.58E+00	9.18E+00	3.40E-01	1.98E-01	1.37E+03	5.07E+03	7.29E-04	5.10E-04	2.80E-01	1.98E-01
	1.08E+02	3.58E+00	9.18E+00	3.40E-01	1.98E-01	1.37E+03	5.05E+03	7.29E-04	5.10E-04	2.80E-01	1.98E-01
	1.08E+02	3.58E+00	9.17E+00	3.40E-01	1.97E-01	1.37E+03	5.03E+03	7.30E-04	5.09E-04	2.80E-01	1.97E-01
	1.08E+02	3.58E+00	9.16E+00	3.40E-01	1.97E-01	1.37E+03	5.01E+03	7.30E-04	5.09E-04	2.80E-01	1.97E-01
	1.08E+02	3.58E+00	9.15E+00	3.40E-01	1.97E-01	1.37E+03	4.98E+03	7.30E-04	5.09E-04	2.80E-01	1.97E-01
	1.09E+02	3.58E+00	9.14E+00	3.40E-01	1.97E-01	1.37E+03	4.97E+03	7.30E-04	5.09E-04	2.80E-01	1.97E-01
	1.09E+02	3.58E+00	9.14E+00	3.40E-01	1.97E-01	1.37E+03	4.94E+03	7.30E-04	5.08E-04	2.80E-01	1.97E-01
	1.09E+02	3.58E+00	9.12E+00	3.40E-01	1.97E-01	1.37E+03	4.91E+03	7.30E-04	5.08E-04	2.80E-01	1.97E-01
	1.09E+02	3.58E+00	9.12E+00	3.40E-01	1.96E-01	1.37E+03	4.89E+03	7.30E-04	5.08E-04	2.80E-01	1.96E-01
	1.09E+02	3.58E+00	9.11E+00	3.40E-01	1.96E-01	1.37E+03	4.87E+03	7.30E-04	5.07E-04	2.80E-01	1.96E-01
	1.10E+02	3.58E+00	9.10E+00	3.40E-01	1.96E-01	1.37E+03	4.85E+03	7.30E-04	5.07E-04	2.80E-01	1.96E-01
	1.10E+02	3.58E+00	9.10E+00	3.40E-01	1.96E-01	1.37E+03	4.83E+03	7.30E-04	5.07E-04	2.80E-01	1.96E-01
	1.10E+02	3.58E+00	9.09E+00	3.40E-01	1.96E-01	1.37E+03	4.81E+03	7.30E-04	5.07E-04	2.80E-01	1.96E-01
	1.10E+02	3.58E+00	9.08E+00	3.40E-01	1.96E-01	1.37E+03	4.79E+03	7.30E-04	5.06E-04	2.80E-01	1.96E-01
	1.10E+02	3.58E+00	9.07E+00	3.40E-01	1.96E-01	1.37E+03	4.77E+03	7.30E-04	5.06E-04	2.80E-01	1.96E-01
	1.11E+02	3.58E+00	9.07E+00	3.40E-01	1.95E-01	1.37E+03	4.75E+03	7.31E-04	5.06E-04	2.80E-01	1.95E-01
	1.11E+02	3.58E+00	9.06E+00	3.40E-01	1.95E-01	1.37E+03	4.73E+03	7.31E-04	5.05E-04	2.80E-01	1.95E-01
	1.11E+02	3.58E+00	9.05E+00	3.40E-01	1.95E-01	1.37E+03	4.70E+03	7.31E-04	5.05E-04	2.80E-01	1.95E-01
	1.11E+02	3.58E+00	9.04E+00	3.40E-01	1.95E-01	1.37E+03	4.68E+03	7.31E-04	5.05E-04	2.80E-01	1.95E-01
	1.12E+02	3.58E+00	9.04E+00	3.40E-01	1.95E-01	1.37E+03	4.66E+03	7.31E-04	5.04E-04	2.80E-01	1.95E-01
	1.12E+02	3.58E+00	9.03E+00	3.40E-01	1.95E-01	1.37E+03	4.64E+03	7.31E-04	5.04E-04	2.80E-01	1.95E-01
	1.12E+02	3.58E+00	9.02E+00	3.40E-01	1.95E-01	1.37E+03	4.62E+03	7.31E-04	5.04E-04	2.80E-01	1.95E-01
	1.12E+02	3.58E+00	9.01E+00	3.40E-01	1.94E-01	1.37E+03	4.60E+03	7.31E-04	5.04E-04	2.80E-01	1.94E-01
	1.12E+02	3.58E+00	9.00E+00	3.40E-01	1.94E-01	1.37E+03	4.57E+03	7.31E-04	5.03E-04	2.80E-01	1.94E-01
	1.13E+02	3.58E+00	8.99E+00	3.40E-01	1.94E-01	1.37E+03	4.55E+03	7.31E-04	5.03E-04	2.80E-01	1.94E-01
	1.13E+02	3.58E+00	8.99E+00	3.40E-01	1.94E-01	1.37E+03	4.54E+03	7.31E-04	5.03E-04	2.80E-01	1.94E-01
	1.13E+02	3.58E+00	8.98E+00	3.40E-01	1.94E-01	1.37E+03	4.51E+03	7.31E-04	5.02E-04	2.80E-01	1.94E-01
	1.13E+02	3.58E+00	8.97E+00	3.40E-01	1.94E-01	1.37E+03	4.49E+03	7.32E-04	5.02E-04	2.80E-01	1.94E-01
	1.14E+02	3.58E+00	8.96E+00	3.40E-01	1.93E-01	1.37E+03	4.47E+03	7.32E-04	5.02E-04	2.80E-01	1.93E-01
	1.14E+02	3.58E+00	8.96E+00	3.40E-01	1.93E-01	1.37E+03	4.45E+03	7.32E-04	5.01E-04	2.80E-01	1.93E-01
	1.14E+02	3.58E+00	8.95E+00	3.40E-01	1.93E-01	1.37E+03	4.43E+03	7.32E-04	5.01E-04	2.80E-01	1.93E-01
	1.14E+02	3.58E+00	8.94E+00	3.40E-01	1.93E-01	1.37E+03	4.42E+03	7.32E-04	5.01E-04	2.80E-01	1.93E-01
	1.14E+02	3.58E+00	8.94E+00	3.40E-01	1.93E-01	1.37E+03	4.40E+03	7.32E-04	5.00E-04	2.80E-01	1.93E-01
	1.15E+02	3.58E+00	8.93E+00	3.40E-01	1.93E-01	1.37E+03	4.37E+03	7.32E-04	5.00E-04	2.80E-01	1.93E-01
	1.15E+02	3.58E+00	8.92E+00	3.40E-01	1.92E-01	1.37E+03	4.35E+03	7.32E-04	5.00E-04	2.80E-01	1.92E-01
	1.15E+02	3.58E+00	8.91E+00	3.40E-01	1.92E-01	1.37E+03	4.33E+03	7.32E-04	4.99E-04	2.80E-01	1.92E-01
	1.15E+02	3.58E+00	8.90E+00	3.40E-01	1.92E-01	1.37E+03	4.31E+03	7.32E-04	4.99E-04	2.80E-01	1.92E-01
	1.15E+02	3.58E+00	8.90E+00	3.40E-01	1.92E-01	1.37E+03	4.29E+03	7.32E-04	4.99E-04	2.80E-01	1.92E-01
	1.16E+02	3.58E+00	8.89E+00	3.40E-01	1.92E-01	1.37E+03	4.27E+03	7.32E-04	4.98E-04	2.80E-01	1.92E-01
	1.16E+02	3.58E+00	8.88E+00	3.40E-01	1.92E-01	1.37E+03	4.26E+03	7.32E-04	4.98E-04	2.80E-01	1.92E-01
	1.16E+02	3.58E+00	8.88E+00	3.40E-01	1.92E-01	1.37E+03	4.24E+03	7.33E-04	4.98E-04	2.80E-01	1.92E-01
	1.16E+02	3.58E+00	8.87E+00	3.40E-01	1.91E-01	1.36E+03	4.22E+03	7.33E-04	4.98E-04	2.80E-01	1.91E-01
	1.17E+02	3.58E+00	8.86E+00	3.40E-01	1.91E-01	1.36E+03	4.20E+03	7.33E-04	4.97E-04	2.80E-01	1.91E-01
	1.17E+02	3.58E+00	8.86E+00	3.40E-01	1.91E-01	1.36E+03	4.18E+03	7.33E-04	4.97E-04	2.80E-01	1.91E-01
	1.17E+02	3.58E+00	8.85E+00	3.40E-01	1.91E-01	1.36E+03	4.17E+03	7.33E-04	4.97E-04	2.80E-01	1.91E-01
	1.17E+02	3.58E+00	8.84E+00	3.40E-01	1.91E-01	1.36E+03	4.14E+03	7.33E-04	4.96E-04	2.80E-01	1.91E-01
	1.17E+02	3.58E+00	8.84E+00	3.40E-01	1.91E-01	1.36E+03	4.13E+03	7.33E-04	4.96E-04	2.80E-01	1.91E-01
	1.18E+02	3.58E+00	8.83E+00	3.40E-01	1.91E-01	1.36E+03	4.11E+03	7.33E-04	4.96E-04	2.80E-01	1.91E-01
	1.18E+02	3.58E+00	8.82E+00	3.40E-01	1.90E-01	1.36E+03	4.09E+03	7.33E-04	4.95E-04	2.80E-01	1.90E-01
	1.18E+02	3.58E+00	8.82E+00	3.40E-01	1.90E-01	1.36E+03	4.07E+03	7.33E-04	4.95E-04	2.80E-01	1.90E-01
	1.18E+02	3.58E+00	8.81E+00	3.40E-01	1.90E-01	1.36E+03	4.05E+03	7.33E-04	4.95E-04	2.80E-01	1.90E-01
	1.19E+02	3.58E+00	8.80E+00	3.40E-01	1.90E-01	1.36E+03	4.03E+03	7.33E-04	4.94E-04	2.80E-01	1.90E-01
	1.19E+02	3.58E+00	8.79E+00	3.40E-01	1.90E-01	1.36E+03	4.02E+03	7.34E-04	4.94E-04	2.80E-01	1.90E-01
	1.19E+02	3.58E+00	8.79E+00	3.40E-01	1.90E-01	1.36E+03	4.00E+03	7.34E-04	4.94E-04	2.80E-01	1.90E-01
	1.19E+02	3.58E+00	8.78E+00	3.40E-01	1.89E-01	1.36E+03	3.99E+03	7.34E-04	4.94E-04	2.80E-01	1.89E-01
	1.19E+02	3.58E+00	8.78E+00	3.40E-01	1.89E-01	1.36E+03	3.97E+03	7.34E-04	4.93E-04	2.80E-01	1.89E-01
	1.20E+02	3.58E+00	8.77E+00	3.40E-01	1.89E-01	1.36E+03	3.96E+03	7.34E-04	4.93E-04	2.80E-01	1.89E-01
	1.20E+02	3.58E+00	8.76E+00	3.40E-01	1.89E-01	1.36E+03	3.94E+03	7.34E-04	4.93E-04	2.80E-01	1.89E-01
	1.20E+02	3.58E+00	8.76E+00	3.40E-01	1.89E-01	1.36E+03	3.92E+03	7.34E-04	4.92E-04	2.80E-01	1.89E-01
	1.20E+02	3.58E+00	8.75E+00	3.40E-01	1.89E-01	1.36E+03	3.91E+03	7.34E-04	4.92E-04	2.80E-01	1.89E-01
	1.20E+02	3.58E+00	8.75E+00	3.40E-01	1.89E-01	1.36E+03	3.89E+03	7.34E-04	4.92E-04	2.80E-01	1.89E-01
	1.21E+02	3.58E+00	8.74E+00	3.40E-01	1.89E-01	1.36E+03	3.88E+03	7.34E-04	4.92E-04	2.80E-01	1.89E-01
	1.21E+02	3.58E+00	8.74E+00	3.40E-01	1.88E-01	1.36E+03	3.86E+03	7.34E-04	4.91E-04	2.80E-01	1.88E-01
	1.21E+02	3.58E+00	8.73E+00	3.40E-01	1.88E-01	1.36E+03	3.85E+03	7.34E-04	4.91E-04	2.80E-01	1.88E-01
