# Supplementary material for: Research on combustion and emissions of heavy duty diesel engines under low-speed and low-load conditions in low temperature environments
Source: PLoS One. 2025 Feb 21;20(2):e0318933. doi: 10.1371/journal.pone.0318933 (PMC11844864; doi:10.1371/journal.pone.0318933)
Supplement: S1 File — (ZIP) [file pone.0318933.s001.zip › 1000rpm_30%/3-tigaojinqiwendu/Tin282K/passive.out]

# CONVERGE Release Build 2.3.20/  Jan 30, 2017        Run Date:Wed Aug 30 10:44:59 2023
# column       1                2                3                4                5                6                7                8 
#          Crank              NOX         NOX_Mean       NOX_StdDev       HIROY_SOOT  HIROY_SOOT_Mean HIROY_SOOT_StdDev       Total_Mass 
#          (DEG)             (kg)         (kg/m^3)         (kg/m^3)             (kg)         (kg/m^3)         (kg/m^3)             (kg) 
#
  -1.4600000e+02    0.0000000e+00    0.0000000e+00    0.0000000e+00    0.0000000e+00    0.0000000e+00    0.0000000e+00    4.3344506e-03 
  -1.4587230e+02    0.0000000e+00    0.0000000e+00    0.0000000e+00    0.0000000e+00    0.0000000e+00    0.0000000e+00    4.3344506e-03 
  -1.4579372e+02    0.0000000e+00    0.0000000e+00    0.0000000e+00    0.0000000e+00    0.0000000e+00    0.0000000e+00    4.3344506e-03 
  -1.4567094e+02    0.0000000e+00    0.0000000e+00    0.0000000e+00    0.0000000e+00    0.0000000e+00    0.0000000e+00    4.3344506e-03 
  -1.4558567e+02    0.0000000e+00    0.0000000e+00    0.0000000e+00    0.0000000e+00    0.0000000e+00    0.0000000e+00    4.3344506e-03 
  -1.4547909e+02    0.0000000e+00    0.0000000e+00    0.0000000e+00    0.0000000e+00    0.0000000e+00    0.0000000e+00    4.3344506e-03 
  -1.4534587e+02    0.0000000e+00    0.0000000e+00    0.0000000e+00    0.0000000e+00    0.0000000e+00    0.0000000e+00    4.3344506e-03 
  -1.4517933e+02    0.0000000e+00    0.0000000e+00    0.0000000e+00    0.0000000e+00    0.0000000e+00    0.0000000e+00    4.3344506e-03 
  -1.4497117e+02    0.0000000e+00    0.0000000e+00    0.0000000e+00    0.0000000e+00    0.0000000e+00    0.0000000e+00    4.3344506e-03 
  -1.4471096e+02    0.0000000e+00    0.0000000e+00    0.0000000e+00    0.0000000e+00    0.0000000e+00    0.0000000e+00    4.3344506e-03 
  -1.4438570e+02    0.0000000e+00    0.0000000e+00    0.0000000e+00    0.0000000e+00    0.0000000e+00    0.0000000e+00    4.3344506e-03 
  -1.4397912e+02    0.0000000e+00    0.0000000e+00    0.0000000e+00    0.0000000e+00    0.0000000e+00    0.0000000e+00    4.3344506e-03 
  -1.4347090e+02    0.0000000e+00    0.0000000e+00    0.0000000e+00    0.0000000e+00    0.0000000e+00    0.0000000e+00    4.3344506e-03 
  -1.4287090e+02    0.0000000e+00    0.0000000e+00    0.0000000e+00    0.0000000e+00    0.0000000e+00    0.0000000e+00    4.3344506e-03 
  -1.4227090e+02    0.0000000e+00    0.0000000e+00    0.0000000e+00    0.0000000e+00    0.0000000e+00    0.0000000e+00    4.3344506e-03 
  -1.4167090e+02    0.0000000e+00    0.0000000e+00    0.0000000e+00    0.0000000e+00    0.0000000e+00    0.0000000e+00    4.3344506e-03 
  -1.4107090e+02    0.0000000e+00    0.0000000e+00    0.0000000e+00    0.0000000e+00    0.0000000e+00    0.0000000e+00    4.3344506e-03 
  -1.4047090e+02    0.0000000e+00    0.0000000e+00    0.0000000e+00    0.0000000e+00    0.0000000e+00    0.0000000e+00    4.3344506e-03 
  -1.3987090e+02    0.0000000e+00    0.0000000e+00    0.0000000e+00    0.0000000e+00    0.0000000e+00    0.0000000e+00    4.3344506e-03 
  -1.3927090e+02    0.0000000e+00    0.0000000e+00    0.0000000e+00    0.0000000e+00    0.0000000e+00    0.0000000e+00    4.3344506e-03 
  -1.3867090e+02    0.0000000e+00    0.0000000e+00    0.0000000e+00    0.0000000e+00    0.0000000e+00    0.0000000e+00    4.3344506e-03 
  -1.3807090e+02    0.0000000e+00    0.0000000e+00    0.0000000e+00    0.0000000e+00    0.0000000e+00    0.0000000e+00    4.3344506e-03 
  -1.3747090e+02    0.0000000e+00    0.0000000e+00    0.0000000e+00    0.0000000e+00    0.0000000e+00    0.0000000e+00    4.3344506e-03 
  -1.3687090e+02    0.0000000e+00    0.0000000e+00    0.0000000e+00    0.0000000e+00    0.0000000e+00    0.0000000e+00    4.3344506e-03 
  -1.3627090e+02    0.0000000e+00    0.0000000e+00    0.0000000e+00    0.0000000e+00    0.0000000e+00    0.0000000e+00    4.3344506e-03 
  -1.3567090e+02    0.0000000e+00    0.0000000e+00    0.0000000e+00    0.0000000e+00    0.0000000e+00    0.0000000e+00    4.3344506e-03 
  -1.3507090e+02    0.0000000e+00    0.0000000e+00    0.0000000e+00    0.0000000e+00    0.0000000e+00    0.0000000e+00    4.3344506e-03 
  -1.3447090e+02    0.0000000e+00    0.0000000e+00    0.0000000e+00    0.0000000e+00    0.0000000e+00    0.0000000e+00    4.3344506e-03 
  -1.3387090e+02    0.0000000e+00    0.0000000e+00    0.0000000e+00    0.0000000e+00    0.0000000e+00    0.0000000e+00    4.3344506e-03 
  -1.3327090e+02    0.0000000e+00    0.0000000e+00    0.0000000e+00    0.0000000e+00    0.0000000e+00    0.0000000e+00    4.3344506e-03 
  -1.3267090e+02    0.0000000e+00    0.0000000e+00    0.0000000e+00    0.0000000e+00    0.0000000e+00    0.0000000e+00    4.3344506e-03 
  -1.3207090e+02    0.0000000e+00    0.0000000e+00    0.0000000e+00    0.0000000e+00    0.0000000e+00    0.0000000e+00    4.3344506e-03 
  -1.3147090e+02    0.0000000e+00    0.0000000e+00    0.0000000e+00    0.0000000e+00    0.0000000e+00    0.0000000e+00    4.3344506e-03 
  -1.3087090e+02    0.0000000e+00    0.0000000e+00    0.0000000e+00    0.0000000e+00    0.0000000e+00    0.0000000e+00    4.3344505e-03 
  -1.3027090e+02    0.0000000e+00    0.0000000e+00    0.0000000e+00    0.0000000e+00    0.0000000e+00    0.0000000e+00    4.3344505e-03 
  -1.2967090e+02    0.0000000e+00    0.0000000e+00    0.0000000e+00    0.0000000e+00    0.0000000e+00    0.0000000e+00    4.3344505e-03 
  -1.2907090e+02    0.0000000e+00    0.0000000e+00    0.0000000e+00    0.0000000e+00    0.0000000e+00    0.0000000e+00    4.3344505e-03 
  -1.2847090e+02    0.0000000e+00    0.0000000e+00    0.0000000e+00    0.0000000e+00    0.0000000e+00    0.0000000e+00    4.3344505e-03 
  -1.2787090e+02    0.0000000e+00    0.0000000e+00    0.0000000e+00    0.0000000e+00    0.0000000e+00    0.0000000e+00    4.3344505e-03 
  -1.2727090e+02    0.0000000e+00    0.0000000e+00    0.0000000e+00    0.0000000e+00    0.0000000e+00    0.0000000e+00    4.3344505e-03 
  -1.2667090e+02    0.0000000e+00    0.0000000e+00    0.0000000e+00    0.0000000e+00    0.0000000e+00    0.0000000e+00    4.3344505e-03 
  -1.2607090e+02    0.0000000e+00    0.0000000e+00    0.0000000e+00    0.0000000e+00    0.0000000e+00    0.0000000e+00    4.3344505e-03 
  -1.2547090e+02    0.0000000e+00    0.0000000e+00    0.0000000e+00    0.0000000e+00    0.0000000e+00    0.0000000e+00    4.3344505e-03 
  -1.2487090e+02    0.0000000e+00    0.0000000e+00    0.0000000e+00    0.0000000e+00    0.0000000e+00    0.0000000e+00    4.3344505e-03 
  -1.2427090e+02    0.0000000e+00    0.0000000e+00    0.0000000e+00    0.0000000e+00    0.0000000e+00    0.0000000e+00    4.3344505e-03 
  -1.2367090e+02    0.0000000e+00    0.0000000e+00    0.0000000e+00    0.0000000e+00    0.0000000e+00    0.0000000e+00    4.3344506e-03 
  -1.2307090e+02    0.0000000e+00    0.0000000e+00    0.0000000e+00    0.0000000e+00    0.0000000e+00    0.0000000e+00    4.3344506e-03 
  -1.2247090e+02    0.0000000e+00    0.0000000e+00    0.0000000e+00    0.0000000e+00    0.0000000e+00    0.0000000e+00    4.3344506e-03 
  -1.2187090e+02    0.0000000e+00    0.0000000e+00    0.0000000e+00    0.0000000e+00    0.0000000e+00    0.0000000e+00    4.3344506e-03 
  -1.2127090e+02    0.0000000e+00    0.0000000e+00    0.0000000e+00    0.0000000e+00    0.0000000e+00    0.0000000e+00    4.3344506e-03 
  -1.2067611e+02    0.0000000e+00    0.0000000e+00    0.0000000e+00    0.0000000e+00    0.0000000e+00    0.0000000e+00    4.3344506e-03 
  -1.2008717e+02    0.0000000e+00    0.0000000e+00    0.0000000e+00    0.0000000e+00    0.0000000e+00    0.0000000e+00    4.3344506e-03 
  -1.1950389e+02    0.0000000e+00    0.0000000e+00    0.0000000e+00    0.0000000e+00    0.0000000e+00    0.0000000e+00    4.3344506e-03 
  -1.1892610e+02    0.0000000e+00    0.0000000e+00    0.0000000e+00    0.0000000e+00    0.0000000e+00    0.0000000e+00    4.3344506e-03 
  -1.1835364e+02    0.0000000e+00    0.0000000e+00    0.0000000e+00    0.0000000e+00    0.0000000e+00    0.0000000e+00    4.3344506e-03 
  -1.1778632e+02    0.0000000e+00    0.0000000e+00    0.0000000e+00    0.0000000e+00    0.0000000e+00    0.0000000e+00    4.3344506e-03 
  -1.1722396e+02    0.0000000e+00    0.0000000e+00    0.0000000e+00    0.0000000e+00    0.0000000e+00    0.0000000e+00    4.3344506e-03 
  -1.1666646e+02    0.0000000e+00    0.0000000e+00    0.0000000e+00    0.0000000e+00    0.0000000e+00    0.0000000e+00    4.3344506e-03 
  -1.1611365e+02    0.0000000e+00    0.0000000e+00    0.0000000e+00    0.0000000e+00    0.0000000e+00    0.0000000e+00    4.3344506e-03 
  -1.1556538e+02    0.0000000e+00    0.0000000e+00    0.0000000e+00    0.0000000e+00    0.0000000e+00    0.0000000e+00    4.3344506e-03 
  -1.1502155e+02    0.0000000e+00    0.0000000e+00    0.0000000e+00    0.0000000e+00    0.0000000e+00    0.0000000e+00    4.3344506e-03 
  -1.1448200e+02    0.0000000e+00    0.0000000e+00    0.0000000e+00    0.0000000e+00    0.0000000e+00    0.0000000e+00    4.3344506e-03 
  -1.1394661e+02    0.0000000e+00    0.0000000e+00    0.0000000e+00    0.0000000e+00    0.0000000e+00    0.0000000e+00    4.3344506e-03 
  -1.1341530e+02    0.0000000e+00    0.0000000e+00    0.0000000e+00    0.0000000e+00    0.0000000e+00    0.0000000e+00    4.3344506e-03 
  -1.1288790e+02    0.0000000e+00    0.0000000e+00    0.0000000e+00    0.0000000e+00    0.0000000e+00    0.0000000e+00    4.3344506e-03 
  -1.1236435e+02    0.0000000e+00    0.0000000e+00    0.0000000e+00    0.0000000e+00    0.0000000e+00    0.0000000e+00    4.3344507e-03 
  -1.1184453e+02    0.0000000e+00    0.0000000e+00    0.0000000e+00    0.0000000e+00    0.0000000e+00    0.0000000e+00    4.3344507e-03 
  -1.1132833e+02    0.0000000e+00    0.0000000e+00    0.0000000e+00    0.0000000e+00    0.0000000e+00    0.0000000e+00    4.3344507e-03 
  -1.1081566e+02    0.0000000e+00    0.0000000e+00    0.0000000e+00    0.0000000e+00    0.0000000e+00    0.0000000e+00    4.3344507e-03 
  -1.1030642e+02    0.0000000e+00    0.0000000e+00    0.0000000e+00    0.0000000e+00    0.0000000e+00    0.0000000e+00    4.3344508e-03 
  -1.0980052e+02    0.0000000e+00    0.0000000e+00    0.0000000e+00    0.0000000e+00    0.0000000e+00    0.0000000e+00    4.3344508e-03 
  -1.0929789e+02    0.0000000e+00    0.0000000e+00    0.0000000e+00    0.0000000e+00    0.0000000e+00    0.0000000e+00    4.3344508e-03 
  -1.0879844e+02    0.0000000e+00    0.0000000e+00    0.0000000e+00    0.0000000e+00    0.0000000e+00    0.0000000e+00    4.3344509e-03 
  -1.0830207e+02    0.0000000e+00    0.0000000e+00    0.0000000e+00    0.0000000e+00    0.0000000e+00    0.0000000e+00    4.3344509e-03 
  -1.0780872e+02    0.0000000e+00    0.0000000e+00    0.0000000e+00    0.0000000e+00    0.0000000e+00    0.0000000e+00    4.3344509e-03 
  -1.0731831e+02    0.0000000e+00    0.0000000e+00    0.0000000e+00    0.0000000e+00    0.0000000e+00    0.0000000e+00    4.3344509e-03 
  -1.0683077e+02    0.0000000e+00    0.0000000e+00    0.0000000e+00    0.0000000e+00    0.0000000e+00    0.0000000e+00    4.3344509e-03 
  -1.0634601e+02    0.0000000e+00    0.0000000e+00    0.0000000e+00    0.0000000e+00    0.0000000e+00    0.0000000e+00    4.3344509e-03 
  -1.0586398e+02    0.0000000e+00    0.0000000e+00    0.0000000e+00    0.0000000e+00    0.0000000e+00    0.0000000e+00    4.3344509e-03 
  -1.0538460e+02    0.0000000e+00    0.0000000e+00    0.0000000e+00    0.0000000e+00    0.0000000e+00    0.0000000e+00    4.3344509e-03 
  -1.0490780e+02    0.0000000e+00    0.0000000e+00    0.0000000e+00    0.0000000e+00    0.0000000e+00    0.0000000e+00    4.3344509e-03 
  -1.0443354e+02    0.0000000e+00    0.0000000e+00    0.0000000e+00    0.0000000e+00    0.0000000e+00    0.0000000e+00    4.3344509e-03 
  -1.0396174e+02    0.0000000e+00    0.0000000e+00    0.0000000e+00    0.0000000e+00    0.0000000e+00    0.0000000e+00    4.3344519e-03 
  -1.0349235e+02    0.0000000e+00    0.0000000e+00    0.0000000e+00    0.0000000e+00    0.0000000e+00    0.0000000e+00    4.3344519e-03 
  -1.0302529e+02    0.0000000e+00    0.0000000e+00    0.0000000e+00    0.0000000e+00    0.0000000e+00    0.0000000e+00    4.3344519e-03 
  -1.0256053e+02    0.0000000e+00    0.0000000e+00    0.0000000e+00    0.0000000e+00    0.0000000e+00    0.0000000e+00    4.3344519e-03 
  -1.0209800e+02    0.0000000e+00    0.0000000e+00    0.0000000e+00    0.0000000e+00    0.0000000e+00    0.0000000e+00    4.3344519e-03 
  -1.0163764e+02    0.0000000e+00    0.0000000e+00    0.0000000e+00    0.0000000e+00    0.0000000e+00    0.0000000e+00    4.3344519e-03 
  -1.0117943e+02    0.0000000e+00    0.0000000e+00    0.0000000e+00    0.0000000e+00    0.0000000e+00    0.0000000e+00    4.3344519e-03 
  -1.0072328e+02    0.0000000e+00    0.0000000e+00    0.0000000e+00    0.0000000e+00    0.0000000e+00    0.0000000e+00    4.3344519e-03 
  -1.0026915e+02    0.0000000e+00    0.0000000e+00    0.0000000e+00    0.0000000e+00    0.0000000e+00    0.0000000e+00    4.3344519e-03 
  -9.9817011e+01    0.0000000e+00    0.0000000e+00    0.0000000e+00    0.0000000e+00    0.0000000e+00    0.0000000e+00    4.3344519e-03 
  -9.9366792e+01    0.0000000e+00    0.0000000e+00    0.0000000e+00    0.0000000e+00    0.0000000e+00    0.0000000e+00    4.3344519e-03 
  -9.8918464e+01    0.0000000e+00    0.0000000e+00    0.0000000e+00    0.0000000e+00    0.0000000e+00    0.0000000e+00    4.3344519e-03 
  -9.8471966e+01    0.0000000e+00    0.0000000e+00    0.0000000e+00    0.0000000e+00    0.0000000e+00    0.0000000e+00    4.3344519e-03 
  -9.8027267e+01    0.0000000e+00    0.0000000e+00    0.0000000e+00    0.0000000e+00    0.0000000e+00    0.0000000e+00    4.3344518e-03 
  -9.7584316e+01    0.0000000e+00    0.0000000e+00    0.0000000e+00    0.0000000e+00    0.0000000e+00    0.0000000e+00    4.3344518e-03 
  -9.7143069e+01    0.0000000e+00    0.0000000e+00    0.0000000e+00    0.0000000e+00    0.0000000e+00    0.0000000e+00    4.3344518e-03 
  -9.6703497e+01    0.0000000e+00    0.0000000e+00    0.0000000e+00    0.0000000e+00    0.0000000e+00    0.0000000e+00    4.3344518e-03 
  -9.6265535e+01    0.0000000e+00    0.0000000e+00    0.0000000e+00    0.0000000e+00    0.0000000e+00    0.0000000e+00    4.3344518e-03 
  -9.5829177e+01    0.0000000e+00    0.0000000e+00    0.0000000e+00    0.0000000e+00    0.0000000e+00    0.0000000e+00    4.3344518e-03 
  -9.5394356e+01    0.0000000e+00    0.0000000e+00    0.0000000e+00    0.0000000e+00    0.0000000e+00    0.0000000e+00    4.3344518e-03 
  -9.4961038e+01    0.0000000e+00    0.0000000e+00    0.0000000e+00    0.0000000e+00    0.0000000e+00    0.0000000e+00    4.3344518e-03 
  -9.4529204e+01    0.0000000e+00    0.0000000e+00    0.0000000e+00    0.0000000e+00    0.0000000e+00    0.0000000e+00    4.3344518e-03 
  -9.4098795e+01    0.0000000e+00    0.0000000e+00    0.0000000e+00    0.0000000e+00    0.0000000e+00    0.0000000e+00    4.3344518e-03 
  -9.3669779e+01    0.0000000e+00    0.0000000e+00    0.0000000e+00    0.0000000e+00    0.0000000e+00    0.0000000e+00    4.3344518e-03 
  -9.3242139e+01    0.0000000e+00    0.0000000e+00    0.0000000e+00    0.0000000e+00    0.0000000e+00    0.0000000e+00    4.3344518e-03 
  -9.2815820e+01    0.0000000e+00    0.0000000e+00    0.0000000e+00    0.0000000e+00    0.0000000e+00    0.0000000e+00    4.3344517e-03 
  -9.2390790e+01    0.0000000e+00    0.0000000e+00    0.0000000e+00    0.0000000e+00    0.0000000e+00    0.0000000e+00    4.3344517e-03 
  -9.1967022e+01    0.0000000e+00    0.0000000e+00    0.0000000e+00    0.0000000e+00    0.0000000e+00    0.0000000e+00    4.3344517e-03 
  -9.1544487e+01    0.0000000e+00    0.0000000e+00    0.0000000e+00    0.0000000e+00    0.0000000e+00    0.0000000e+00    4.3344517e-03 
  -9.1123141e+01    0.0000000e+00    0.0000000e+00    0.0000000e+00    0.0000000e+00    0.0000000e+00    0.0000000e+00    4.3344517e-03 
  -9.0702955e+01    0.0000000e+00    0.0000000e+00    0.0000000e+00    0.0000000e+00    0.0000000e+00    0.0000000e+00    4.3344517e-03 
  -9.0283896e+01    0.0000000e+00    0.0000000e+00    0.0000000e+00    0.0000000e+00    0.0000000e+00    0.0000000e+00    4.3344517e-03 
  -8.9865945e+01    0.0000000e+00    0.0000000e+00    0.0000000e+00    0.0000000e+00    0.0000000e+00    0.0000000e+00    4.3344517e-03 
  -8.9449062e+01    0.0000000e+00    0.0000000e+00    0.0000000e+00    0.0000000e+00    0.0000000e+00    0.0000000e+00    4.3344517e-03 
  -8.9033215e+01    0.0000000e+00    0.0000000e+00    0.0000000e+00    0.0000000e+00    0.0000000e+00    0.0000000e+00    4.3344517e-03 
  -8.8618375e+01    0.0000000e+00    0.0000000e+00    0.0000000e+00    0.0000000e+00    0.0000000e+00    0.0000000e+00    4.3344517e-03 
  -8.8204513e+01    0.0000000e+00    0.0000000e+00    0.0000000e+00    0.0000000e+00    0.0000000e+00    0.0000000e+00    4.3344517e-03 
  -8.7791601e+01    0.0000000e+00    0.0000000e+00    0.0000000e+00    0.0000000e+00    0.0000000e+00    0.0000000e+00    4.3344517e-03 
  -8.7615897e+01    0.0000000e+00    0.0000000e+00    0.0000000e+00    0.0000000e+00    0.0000000e+00    0.0000000e+00    4.3344517e-03 
  -8.7396269e+01    0.0000000e+00    0.0000000e+00    0.0000000e+00    0.0000000e+00    0.0000000e+00    0.0000000e+00    4.3344517e-03 
  -8.7121732e+01    0.0000000e+00    0.0000000e+00    0.0000000e+00    0.0000000e+00    0.0000000e+00    0.0000000e+00    4.3344517e-03 
  -8.6778562e+01    0.0000000e+00    0.0000000e+00    0.0000000e+00    0.0000000e+00    0.0000000e+00    0.0000000e+00    4.3344517e-03 
  -8.6368793e+01    0.0000000e+00    0.0000000e+00    0.0000000e+00    0.0000000e+00    0.0000000e+00    0.0000000e+00    4.3344518e-03 
  -8.5959780e+01    0.0000000e+00    0.0000000e+00    0.0000000e+00    0.0000000e+00    0.0000000e+00    0.0000000e+00    4.3344518e-03 
  -8.5551565e+01    0.0000000e+00    0.0000000e+00    0.0000000e+00    0.0000000e+00    0.0000000e+00    0.0000000e+00    4.3344518e-03 
  -8.5144120e+01    0.0000000e+00    0.0000000e+00    0.0000000e+00    0.0000000e+00    0.0000000e+00    0.0000000e+00    4.3344518e-03 
  -8.4737418e+01    0.0000000e+00    0.0000000e+00    0.0000000e+00    0.0000000e+00    0.0000000e+00    0.0000000e+00    4.3344518e-03 
  -8.4331434e+01    0.0000000e+00    0.0000000e+00    0.0000000e+00    0.0000000e+00    0.0000000e+00    0.0000000e+00    4.3344518e-03 
  -8.3926142e+01    0.0000000e+00    0.0000000e+00    0.0000000e+00    0.0000000e+00    0.0000000e+00    0.0000000e+00    4.3344518e-03 
  -8.3521515e+01    0.0000000e+00    0.0000000e+00    0.0000000e+00    0.0000000e+00    0.0000000e+00    0.0000000e+00    4.3344518e-03 
  -8.3117527e+01    0.0000000e+00    0.0000000e+00    0.0000000e+00    0.0000000e+00    0.0000000e+00    0.0000000e+00    4.3344518e-03 
  -8.2714154e+01    0.0000000e+00    0.0000000e+00    0.0000000e+00    0.0000000e+00    0.0000000e+00    0.0000000e+00    4.3344518e-03 
  -8.2311370e+01    0.0000000e+00    0.0000000e+00    0.0000000e+00    0.0000000e+00    0.0000000e+00    0.0000000e+00    4.3344518e-03 
  -8.1909149e+01    0.0000000e+00    0.0000000e+00    0.0000000e+00    0.0000000e+00    0.0000000e+00    0.0000000e+00    4.3344518e-03 
  -8.1507467e+01    0.0000000e+00    0.0000000e+00    0.0000000e+00    0.0000000e+00    0.0000000e+00    0.0000000e+00    4.3344518e-03 
  -8.1106299e+01    0.0000000e+00    0.0000000e+00    0.0000000e+00    0.0000000e+00    0.0000000e+00    0.0000000e+00    4.3344518e-03 
  -8.0705619e+01    0.0000000e+00    0.0000000e+00    0.0000000e+00    0.0000000e+00    0.0000000e+00    0.0000000e+00    4.3344518e-03 
  -8.0305405e+01    0.0000000e+00    0.0000000e+00    0.0000000e+00    0.0000000e+00    0.0000000e+00    0.0000000e+00    4.3344518e-03 
  -7.9905630e+01    0.0000000e+00    0.0000000e+00    0.0000000e+00    0.0000000e+00    0.0000000e+00    0.0000000e+00    4.3344519e-03 
  -7.9506270e+01    0.0000000e+00    0.0000000e+00    0.0000000e+00    0.0000000e+00    0.0000000e+00    0.0000000e+00    4.3344519e-03 
  -7.9107302e+01    0.0000000e+00    0.0000000e+00    0.0000000e+00    0.0000000e+00    0.0000000e+00    0.0000000e+00    4.3344519e-03 
  -7.8708700e+01    0.0000000e+00    0.0000000e+00    0.0000000e+00    0.0000000e+00    0.0000000e+00    0.0000000e+00    4.3344519e-03 
  -7.8310442e+01    0.0000000e+00    0.0000000e+00    0.0000000e+00    0.0000000e+00    0.0000000e+00    0.0000000e+00    4.3344519e-03 
  -7.7912501e+01    0.0000000e+00    0.0000000e+00    0.0000000e+00    0.0000000e+00    0.0000000e+00    0.0000000e+00    4.3344520e-03 
  -7.7514856e+01    0.0000000e+00    0.0000000e+00    0.0000000e+00    0.0000000e+00    0.0000000e+00    0.0000000e+00    4.3344520e-03 
  -7.7117481e+01    0.0000000e+00    0.0000000e+00    0.0000000e+00    0.0000000e+00    0.0000000e+00    0.0000000e+00    4.3344520e-03 
  -7.6877823e+01    0.0000000e+00    0.0000000e+00    0.0000000e+00    0.0000000e+00    0.0000000e+00    0.0000000e+00    4.3344521e-03 
  -7.6578250e+01    0.0000000e+00    0.0000000e+00    0.0000000e+00    0.0000000e+00    0.0000000e+00    0.0000000e+00    4.3344521e-03 
  -7.6203784e+01    0.0000000e+00    0.0000000e+00    0.0000000e+00    0.0000000e+00    0.0000000e+00    0.0000000e+00    4.3344519e-03 
  -7.5807136e+01    0.0000000e+00    0.0000000e+00    0.0000000e+00    0.0000000e+00    0.0000000e+00    0.0000000e+00    4.3344518e-03 
  -7.5410651e+01    0.0000000e+00    0.0000000e+00    0.0000000e+00    0.0000000e+00    0.0000000e+00    0.0000000e+00    4.3344518e-03 
  -7.5014309e+01    0.0000000e+00    0.0000000e+00    0.0000000e+00    0.0000000e+00    0.0000000e+00    0.0000000e+00    4.3344518e-03 
  -7.4618087e+01    0.0000000e+00    0.0000000e+00    0.0000000e+00    0.0000000e+00    0.0000000e+00    0.0000000e+00    4.3344518e-03 
  -7.4221960e+01    0.0000000e+00    0.0000000e+00    0.0000000e+00    0.0000000e+00    0.0000000e+00    0.0000000e+00    4.3344518e-03 
  -7.3825903e+01    0.0000000e+00    0.0000000e+00    0.0000000e+00    0.0000000e+00    0.0000000e+00    0.0000000e+00    4.3344509e-03 
  -7.3429894e+01    0.0000000e+00    0.0000000e+00    0.0000000e+00    0.0000000e+00    0.0000000e+00    0.0000000e+00    4.3344509e-03 
  -7.3033907e+01    0.0000000e+00    0.0000000e+00    0.0000000e+00    0.0000000e+00    0.0000000e+00    0.0000000e+00    4.3344509e-03 
  -7.2637917e+01    0.0000000e+00    0.0000000e+00    0.0000000e+00    0.0000000e+00    0.0000000e+00    0.0000000e+00    4.3344509e-03 
  -7.2241901e+01    0.0000000e+00    0.0000000e+00    0.0000000e+00    0.0000000e+00    0.0000000e+00    0.0000000e+00    4.3344508e-03 
  -7.1845834e+01    0.0000000e+00    0.0000000e+00    0.0000000e+00    0.0000000e+00    0.0000000e+00    0.0000000e+00    4.3344508e-03 
  -7.1449692e+01    0.0000000e+00    0.0000000e+00    0.0000000e+00    0.0000000e+00    0.0000000e+00    0.0000000e+00    4.3344508e-03 
  -7.1053448e+01    0.0000000e+00    0.0000000e+00    0.0000000e+00    0.0000000e+00    0.0000000e+00    0.0000000e+00    4.3344508e-03 
  -7.0657078e+01    0.0000000e+00    0.0000000e+00    0.0000000e+00    0.0000000e+00    0.0000000e+00    0.0000000e+00    4.3344508e-03 
  -7.0260557e+01    0.0000000e+00    0.0000000e+00    0.0000000e+00    0.0000000e+00    0.0000000e+00    0.0000000e+00    4.3344508e-03 
  -6.9863859e+01    0.0000000e+00    0.0000000e+00    0.0000000e+00    0.0000000e+00    0.0000000e+00    0.0000000e+00    4.3344508e-03 
  -6.9466959e+01    0.0000000e+00    0.0000000e+00    0.0000000e+00    0.0000000e+00    0.0000000e+00    0.0000000e+00    4.3344508e-03 
  -6.9069831e+01    0.0000000e+00    0.0000000e+00    0.0000000e+00    0.0000000e+00    0.0000000e+00    0.0000000e+00    4.3344508e-03 
  -6.8672449e+01    0.0000000e+00    0.0000000e+00    0.0000000e+00    0.0000000e+00    0.0000000e+00    0.0000000e+00    4.3344508e-03 
  -6.8274786e+01    0.0000000e+00    0.0000000e+00    0.0000000e+00    0.0000000e+00    0.0000000e+00    0.0000000e+00    4.3344509e-03 
  -6.7876815e+01    0.0000000e+00    0.0000000e+00    0.0000000e+00    0.0000000e+00    0.0000000e+00    0.0000000e+00    4.3344509e-03 
  -6.7478511e+01    0.0000000e+00    0.0000000e+00    0.0000000e+00    0.0000000e+00    0.0000000e+00    0.0000000e+00    4.3344501e-03 
  -6.7079846e+01    0.0000000e+00    0.0000000e+00    0.0000000e+00    0.0000000e+00    0.0000000e+00    0.0000000e+00    4.3344501e-03 
  -6.6680791e+01    0.0000000e+00    0.0000000e+00    0.0000000e+00    0.0000000e+00    0.0000000e+00    0.0000000e+00    4.3344501e-03 
  -6.6281320e+01    0.0000000e+00    0.0000000e+00    0.0000000e+00    0.0000000e+00    0.0000000e+00    0.0000000e+00    4.3344485e-03 
  -6.5881405e+01    0.0000000e+00    0.0000000e+00    0.0000000e+00    0.0000000e+00    0.0000000e+00    0.0000000e+00    4.3344486e-03 
  -6.5481015e+01    0.0000000e+00    0.0000000e+00    0.0000000e+00    0.0000000e+00    0.0000000e+00    0.0000000e+00    4.3344484e-03 
  -6.5080124e+01    0.0000000e+00    0.0000000e+00    0.0000000e+00    0.0000000e+00    0.0000000e+00    0.0000000e+00    4.3344485e-03 
  -6.4678701e+01    0.0000000e+00    0.0000000e+00    0.0000000e+00    0.0000000e+00    0.0000000e+00    0.0000000e+00    4.3344485e-03 
  -6.4276717e+01    0.0000000e+00    0.0000000e+00    0.0000000e+00    0.0000000e+00    0.0000000e+00    0.0000000e+00    4.3344485e-03 
  -6.3874141e+01    0.0000000e+00    0.0000000e+00    0.0000000e+00    0.0000000e+00    0.0000000e+00    0.0000000e+00    4.3344485e-03 
  -6.3470943e+01    0.0000000e+00    0.0000000e+00    0.0000000e+00    0.0000000e+00    0.0000000e+00    0.0000000e+00    4.3344485e-03 
  -6.3067092e+01    0.0000000e+00    0.0000000e+00    0.0000000e+00    0.0000000e+00    0.0000000e+00    0.0000000e+00    4.3344470e-03 
  -6.2662555e+01    0.0000000e+00    0.0000000e+00    0.0000000e+00    0.0000000e+00    0.0000000e+00    0.0000000e+00    4.3344470e-03 
  -6.2338926e+01    0.0000000e+00    0.0000000e+00    0.0000000e+00    0.0000000e+00    0.0000000e+00    0.0000000e+00    4.3344470e-03 
  -6.1934389e+01    0.0000000e+00    0.0000000e+00    0.0000000e+00    0.0000000e+00    0.0000000e+00    0.0000000e+00    4.3344470e-03 
  -6.1527764e+01    0.0000000e+00    0.0000000e+00    0.0000000e+00    0.0000000e+00    0.0000000e+00    0.0000000e+00    4.3344470e-03 
  -6.1120330e+01    0.0000000e+00    0.0000000e+00    0.0000000e+00    0.0000000e+00    0.0000000e+00    0.0000000e+00    4.3344470e-03 
  -6.0712051e+01    0.0000000e+00    0.0000000e+00    0.0000000e+00    0.0000000e+00    0.0000000e+00    0.0000000e+00    4.3344470e-03 
  -6.0385428e+01    0.0000000e+00    0.0000000e+00    0.0000000e+00    0.0000000e+00    0.0000000e+00    0.0000000e+00    4.3344470e-03 
  -5.9977149e+01    0.0000000e+00    0.0000000e+00    0.0000000e+00    0.0000000e+00    0.0000000e+00    0.0000000e+00    4.3344470e-03 
  -5.9566315e+01    0.0000000e+00    0.0000000e+00    0.0000000e+00    0.0000000e+00    0.0000000e+00    0.0000000e+00    4.3344470e-03 
  -5.9154500e+01    0.0000000e+00    0.0000000e+00    0.0000000e+00    0.0000000e+00    0.0000000e+00    0.0000000e+00    4.3344470e-03 
  -5.8741664e+01    0.0000000e+00    0.0000000e+00    0.0000000e+00    0.0000000e+00    0.0000000e+00    0.0000000e+00    4.3344470e-03 
  -5.8327769e+01    0.0000000e+00    0.0000000e+00    0.0000000e+00    0.0000000e+00    0.0000000e+00    0.0000000e+00    4.3344470e-03 
  -5.7912776e+01    0.0000000e+00    0.0000000e+00    0.0000000e+00    0.0000000e+00    0.0000000e+00    0.0000000e+00    4.3344470e-03 
  -5.7496643e+01    0.0000000e+00    0.0000000e+00    0.0000000e+00    0.0000000e+00    0.0000000e+00    0.0000000e+00    4.3344471e-03 
  -5.7079327e+01    0.0000000e+00    0.0000000e+00    0.0000000e+00    0.0000000e+00    0.0000000e+00    0.0000000e+00    4.3344471e-03 
  -5.6660777e+01    0.0000000e+00    0.0000000e+00    0.0000000e+00    0.0000000e+00    0.0000000e+00    0.0000000e+00    4.3344471e-03 
  -5.6240960e+01    0.0000000e+00    0.0000000e+00    0.0000000e+00    0.0000000e+00    0.0000000e+00    0.0000000e+00    4.3344471e-03 
  -5.5819830e+01    0.0000000e+00    0.0000000e+00    0.0000000e+00    0.0000000e+00    0.0000000e+00    0.0000000e+00    4.3344472e-03 
  -5.5397342e+01    0.0000000e+00    0.0000000e+00    0.0000000e+00    0.0000000e+00    0.0000000e+00    0.0000000e+00    4.3344472e-03 
  -5.4973448e+01    0.0000000e+00    0.0000000e+00    0.0000000e+00    0.0000000e+00    0.0000000e+00    0.0000000e+00    4.3344472e-03 
  -5.4548083e+01    0.0000000e+00    0.0000000e+00    0.0000000e+00    0.0000000e+00    0.0000000e+00    0.0000000e+00    4.3344472e-03 
  -5.4121214e+01    0.0000000e+00    0.0000000e+00    0.0000000e+00    0.0000000e+00    0.0000000e+00    0.0000000e+00    4.3344472e-03 
  -5.3692791e+01    0.0000000e+00    0.0000000e+00    0.0000000e+00    0.0000000e+00    0.0000000e+00    0.0000000e+00    4.3344473e-03 
  -5.3262755e+01    0.0000000e+00    0.0000000e+00    0.0000000e+00    0.0000000e+00    0.0000000e+00    0.0000000e+00    4.3344473e-03 
  -5.2831039e+01    0.0000000e+00    0.0000000e+00    0.0000000e+00    0.0000000e+00    0.0000000e+00    0.0000000e+00    4.3344473e-03 
  -5.2397605e+01    0.0000000e+00    0.0000000e+00    0.0000000e+00    0.0000000e+00    0.0000000e+00    0.0000000e+00    4.3344473e-03 
  -5.1962397e+01    0.0000000e+00    0.0000000e+00    0.0000000e+00    0.0000000e+00    0.0000000e+00    0.0000000e+00    4.3344471e-03 
  -5.1525324e+01    0.0000000e+00    0.0000000e+00    0.0000000e+00    0.0000000e+00    0.0000000e+00    0.0000000e+00    4.3344471e-03 
  -5.1175665e+01    0.0000000e+00    0.0000000e+00    0.0000000e+00    0.0000000e+00    0.0000000e+00    0.0000000e+00    4.3344471e-03 
  -5.0738593e+01    0.0000000e+00    0.0000000e+00    0.0000000e+00    0.0000000e+00    0.0000000e+00    0.0000000e+00    4.3344471e-03 
  -5.0388934e+01    0.0000000e+00    0.0000000e+00    0.0000000e+00    0.0000000e+00    0.0000000e+00    0.0000000e+00    4.3344471e-03 
  -4.9951861e+01    0.0000000e+00    0.0000000e+00    0.0000000e+00    0.0000000e+00    0.0000000e+00    0.0000000e+00    4.3344471e-03 
  -4.9602203e+01    0.0000000e+00    0.0000000e+00    0.0000000e+00    0.0000000e+00    0.0000000e+00    0.0000000e+00    4.3344471e-03 
  -4.9165130e+01    0.0000000e+00    0.0000000e+00    0.0000000e+00    0.0000000e+00    0.0000000e+00    0.0000000e+00    4.3344471e-03 
  -4.8815472e+01    0.0000000e+00    0.0000000e+00    0.0000000e+00    0.0000000e+00    0.0000000e+00    0.0000000e+00    4.3344471e-03 
  -4.8378399e+01    0.0000000e+00    0.0000000e+00    0.0000000e+00    0.0000000e+00    0.0000000e+00    0.0000000e+00    4.3344471e-03 
  -4.8028741e+01    0.0000000e+00    0.0000000e+00    0.0000000e+00    0.0000000e+00    0.0000000e+00    0.0000000e+00    4.3344471e-03 
  -4.7591668e+01    0.0000000e+00    0.0000000e+00    0.0000000e+00    0.0000000e+00    0.0000000e+00    0.0000000e+00    4.3344471e-03 
  -4.7242010e+01    0.0000000e+00    0.0000000e+00    0.0000000e+00    0.0000000e+00    0.0000000e+00    0.0000000e+00    4.3344471e-03 
  -4.6804937e+01    0.0000000e+00    0.0000000e+00    0.0000000e+00    0.0000000e+00    0.0000000e+00    0.0000000e+00    4.3344471e-03 
  -4.6455278e+01    0.0000000e+00    0.0000000e+00    0.0000000e+00    0.0000000e+00    0.0000000e+00    0.0000000e+00    4.3344471e-03 
  -4.6018205e+01    0.0000000e+00    0.0000000e+00    0.0000000e+00    0.0000000e+00    0.0000000e+00    0.0000000e+00    4.3344471e-03 
  -4.5668547e+01    0.0000000e+00    0.0000000e+00    0.0000000e+00    0.0000000e+00    0.0000000e+00    0.0000000e+00    4.3344472e-03 
  -4.5231474e+01    0.0000000e+00    0.0000000e+00    0.0000000e+00    0.0000000e+00    0.0000000e+00    0.0000000e+00    4.3344472e-03 
  -4.4881816e+01    0.0000000e+00    0.0000000e+00    0.0000000e+00    0.0000000e+00    0.0000000e+00    0.0000000e+00    4.3344472e-03 
  -4.4444743e+01    0.0000000e+00    0.0000000e+00    0.0000000e+00    0.0000000e+00    0.0000000e+00    0.0000000e+00    4.3344472e-03 
  -4.4095085e+01    0.0000000e+00    0.0000000e+00    0.0000000e+00    0.0000000e+00    0.0000000e+00    0.0000000e+00    4.3344472e-03 
  -4.3658012e+01    0.0000000e+00    0.0000000e+00    0.0000000e+00    0.0000000e+00    0.0000000e+00    0.0000000e+00    4.3344472e-03 
  -4.3308354e+01    0.0000000e+00    0.0000000e+00    0.0000000e+00    0.0000000e+00    0.0000000e+00    0.0000000e+00    4.3344460e-03 
  -4.2871281e+01    0.0000000e+00    0.0000000e+00    0.0000000e+00    0.0000000e+00    0.0000000e+00    0.0000000e+00    4.3344457e-03 
  -4.2521623e+01    0.0000000e+00    0.0000000e+00    0.0000000e+00    0.0000000e+00    0.0000000e+00    0.0000000e+00    4.3344458e-03 
  -4.2084550e+01    0.0000000e+00    0.0000000e+00    0.0000000e+00    0.0000000e+00    0.0000000e+00    0.0000000e+00    4.3344459e-03 
  -4.1734891e+01    0.0000000e+00    0.0000000e+00    0.0000000e+00    0.0000000e+00    0.0000000e+00    0.0000000e+00    4.3344459e-03 
  -4.1297818e+01    0.0000000e+00    0.0000000e+00    0.0000000e+00    0.0000000e+00    0.0000000e+00    0.0000000e+00    4.3344459e-03 
  -4.0948160e+01    0.0000000e+00    0.0000000e+00    0.0000000e+00    0.0000000e+00    0.0000000e+00    0.0000000e+00    4.3344459e-03 
  -4.0511087e+01    0.0000000e+00    0.0000000e+00    0.0000000e+00    0.0000000e+00    0.0000000e+00    0.0000000e+00    4.3344460e-03 
  -4.0161429e+01    0.0000000e+00    0.0000000e+00    0.0000000e+00    0.0000000e+00    0.0000000e+00    0.0000000e+00    4.3344463e-03 
  -3.9724356e+01    0.0000000e+00    0.0000000e+00    0.0000000e+00    0.0000000e+00    0.0000000e+00    0.0000000e+00    4.3344463e-03 
  -3.9374698e+01    0.0000000e+00    0.0000000e+00    0.0000000e+00    0.0000000e+00    0.0000000e+00    0.0000000e+00    4.3344463e-03 
  -3.8937625e+01    0.0000000e+00    0.0000000e+00    0.0000000e+00    0.0000000e+00    0.0000000e+00    0.0000000e+00    4.3344463e-03 
  -3.8587967e+01    0.0000000e+00    0.0000000e+00    0.0000000e+00    0.0000000e+00    0.0000000e+00    0.0000000e+00    4.3344463e-03 
  -3.8150894e+01    0.0000000e+00    0.0000000e+00    0.0000000e+00    0.0000000e+00    0.0000000e+00    0.0000000e+00    4.3344463e-03 
  -3.7801235e+01    0.0000000e+00    0.0000000e+00    0.0000000e+00    0.0000000e+00    0.0000000e+00    0.0000000e+00    4.3344462e-03 
  -3.7364163e+01    0.0000000e+00    0.0000000e+00    0.0000000e+00    0.0000000e+00    0.0000000e+00    0.0000000e+00    4.3344462e-03 
  -3.7014504e+01    0.0000000e+00    0.0000000e+00    0.0000000e+00    0.0000000e+00    0.0000000e+00    0.0000000e+00    4.3344462e-03 
  -3.6577431e+01    0.0000000e+00    0.0000000e+00    0.0000000e+00    0.0000000e+00    0.0000000e+00    0.0000000e+00    4.3344462e-03 
  -3.6227773e+01    0.0000000e+00    0.0000000e+00    0.0000000e+00    0.0000000e+00    0.0000000e+00    0.0000000e+00    4.3344462e-03 
  -3.5790700e+01    0.0000000e+00    0.0000000e+00    0.0000000e+00    0.0000000e+00    0.0000000e+00    0.0000000e+00    4.3344462e-03 
  -3.5441042e+01    0.0000000e+00    0.0000000e+00    0.0000000e+00    0.0000000e+00    0.0000000e+00    0.0000000e+00    4.3344462e-03 
  -3.5003969e+01    0.0000000e+00    0.0000000e+00    0.0000000e+00    0.0000000e+00    0.0000000e+00    0.0000000e+00    4.3344462e-03 
  -3.4654311e+01    0.0000000e+00    0.0000000e+00    0.0000000e+00    0.0000000e+00    0.0000000e+00    0.0000000e+00    4.3344462e-03 
  -3.4217238e+01    0.0000000e+00    0.0000000e+00    0.0000000e+00    0.0000000e+00    0.0000000e+00    0.0000000e+00    4.3344462e-03 
  -3.3867580e+01    0.0000000e+00    0.0000000e+00    0.0000000e+00    0.0000000e+00    0.0000000e+00    0.0000000e+00    4.3344462e-03 
  -3.3430507e+01    0.0000000e+00    0.0000000e+00    0.0000000e+00    0.0000000e+00    0.0000000e+00    0.0000000e+00    4.3344461e-03 
  -3.3080848e+01    0.0000000e+00    0.0000000e+00    0.0000000e+00    0.0000000e+00    0.0000000e+00    0.0000000e+00    4.3344461e-03 
  -3.2643776e+01    0.0000000e+00    0.0000000e+00    0.0000000e+00    0.0000000e+00    0.0000000e+00    0.0000000e+00    4.3344461e-03 
  -3.2294117e+01    0.0000000e+00    0.0000000e+00    0.0000000e+00    0.0000000e+00    0.0000000e+00    0.0000000e+00    4.3344461e-03 
  -3.1857044e+01    0.0000000e+00    0.0000000e+00    0.0000000e+00    0.0000000e+00    0.0000000e+00    0.0000000e+00    4.3344461e-03 
  -3.1507386e+01    0.0000000e+00    0.0000000e+00    0.0000000e+00    0.0000000e+00    0.0000000e+00    0.0000000e+00    4.3344462e-03 
  -3.1070313e+01    0.0000000e+00    0.0000000e+00    0.0000000e+00    0.0000000e+00    0.0000000e+00    0.0000000e+00    4.3344462e-03 
  -3.0720655e+01    0.0000000e+00    0.0000000e+00    0.0000000e+00    0.0000000e+00    0.0000000e+00    0.0000000e+00    4.3344462e-03 
  -3.0283582e+01    0.0000000e+00    0.0000000e+00    0.0000000e+00    0.0000000e+00    0.0000000e+00    0.0000000e+00    4.3344461e-03 
  -2.9933924e+01    0.0000000e+00    0.0000000e+00    0.0000000e+00    0.0000000e+00    0.0000000e+00    0.0000000e+00    4.3344462e-03 
  -2.9496851e+01    0.0000000e+00    0.0000000e+00    0.0000000e+00    0.0000000e+00    0.0000000e+00    0.0000000e+00    4.3344462e-03 
  -2.9147193e+01    0.0000000e+00    0.0000000e+00    0.0000000e+00    0.0000000e+00    0.0000000e+00    0.0000000e+00    4.3344462e-03 
  -2.8710120e+01    0.0000000e+00    0.0000000e+00    0.0000000e+00    0.0000000e+00    0.0000000e+00    0.0000000e+00    4.3344462e-03 
  -2.8360461e+01    0.0000000e+00    0.0000000e+00    0.0000000e+00    0.0000000e+00    0.0000000e+00    0.0000000e+00    4.3344446e-03 
  -2.7923389e+01    0.0000000e+00    0.0000000e+00    0.0000000e+00    0.0000000e+00    0.0000000e+00    0.0000000e+00    4.3344430e-03 
  -2.7573730e+01    0.0000000e+00    0.0000000e+00    0.0000000e+00    0.0000000e+00    0.0000000e+00    0.0000000e+00    4.3344424e-03 
  -2.7136657e+01    0.0000000e+00    0.0000000e+00    0.0000000e+00    0.0000000e+00    0.0000000e+00    0.0000000e+00    4.3344428e-03 
  -2.6786999e+01    0.0000000e+00    0.0000000e+00    0.0000000e+00    0.0000000e+00    0.0000000e+00    0.0000000e+00    4.3344430e-03 
  -2.6349926e+01    0.0000000e+00    0.0000000e+00    0.0000000e+00    0.0000000e+00    0.0000000e+00    0.0000000e+00    4.3344430e-03 
  -2.6000268e+01    0.0000000e+00    0.0000000e+00    0.0000000e+00    0.0000000e+00    0.0000000e+00    0.0000000e+00    4.3344430e-03 
  -2.5720541e+01    0.0000000e+00    0.0000000e+00    0.0000000e+00    0.0000000e+00    0.0000000e+00    0.0000000e+00    4.3344430e-03 
  -2.5370883e+01    0.0000000e+00    0.0000000e+00    0.0000000e+00    0.0000000e+00    0.0000000e+00    0.0000000e+00    4.3344430e-03 
  -2.5091156e+01    0.0000000e+00    0.0000000e+00    0.0000000e+00    0.0000000e+00    0.0000000e+00    0.0000000e+00    4.3344430e-03 
  -2.4741498e+01    0.0000000e+00    0.0000000e+00    0.0000000e+00    0.0000000e+00    0.0000000e+00    0.0000000e+00    4.3344430e-03 
  -2.4461771e+01    0.0000000e+00    0.0000000e+00    0.0000000e+00    0.0000000e+00    0.0000000e+00    0.0000000e+00    4.3344430e-03 
  -2.4112113e+01    0.0000000e+00    0.0000000e+00    0.0000000e+00    0.0000000e+00    0.0000000e+00    0.0000000e+00    4.3344430e-03 
  -2.3675040e+01    0.0000000e+00    0.0000000e+00    0.0000000e+00    0.0000000e+00    0.0000000e+00    0.0000000e+00    4.3344427e-03 
  -2.3325382e+01    0.0000000e+00    0.0000000e+00    0.0000000e+00    0.0000000e+00    0.0000000e+00    0.0000000e+00    4.3344426e-03 
  -2.3045655e+01    0.0000000e+00    0.0000000e+00    0.0000000e+00    0.0000000e+00    0.0000000e+00    0.0000000e+00    4.3344426e-03 
  -2.2695997e+01    0.0000000e+00    0.0000000e+00    0.0000000e+00    0.0000000e+00    0.0000000e+00    0.0000000e+00    4.3344426e-03 
  -2.2416270e+01    0.0000000e+00    0.0000000e+00    0.0000000e+00    0.0000000e+00    0.0000000e+00    0.0000000e+00    4.3344426e-03 
  -2.2066612e+01    0.0000000e+00    0.0000000e+00    0.0000000e+00    0.0000000e+00    0.0000000e+00    0.0000000e+00    4.3344426e-03 
  -2.1786885e+01    0.0000000e+00    0.0000000e+00    0.0000000e+00    0.0000000e+00    0.0000000e+00    0.0000000e+00    4.3344426e-03 
  -2.1437227e+01    0.0000000e+00    0.0000000e+00    0.0000000e+00    0.0000000e+00    0.0000000e+00    0.0000000e+00    4.3344426e-03 
  -2.1157501e+01    0.0000000e+00    0.0000000e+00    0.0000000e+00    0.0000000e+00    0.0000000e+00    0.0000000e+00    4.3344426e-03 
  -2.0807842e+01    0.0000000e+00    0.0000000e+00    0.0000000e+00    0.0000000e+00    0.0000000e+00    0.0000000e+00    4.3344425e-03 
  -2.0528116e+01    0.0000000e+00    0.0000000e+00    0.0000000e+00    0.0000000e+00    0.0000000e+00    0.0000000e+00    4.3344425e-03 
  -2.0178457e+01    0.0000000e+00    0.0000000e+00    0.0000000e+00    0.0000000e+00    0.0000000e+00    0.0000000e+00    4.3344425e-03 
  -1.9898731e+01    1.7202655e-36    8.3862880e-33    1.4639615e-32    0.0000000e+00    0.0000000e+00    0.0000000e+00    4.3344425e-03 
  -1.9745629e+01    3.1558557e-36    1.5478253e-32    2.6740934e-32    0.0000000e+00    0.0000000e+00    0.0000000e+00    4.3344425e-03 
  -1.9660573e+01    4.0806631e-36    2.0081500e-32    3.4506246e-32    0.0000000e+00    0.0000000e+00    0.0000000e+00    4.3344425e-03 
  -1.9592528e+01    4.9052682e-36    2.4204528e-32    4.1398966e-32    0.0000000e+00    0.0000000e+00    0.0000000e+00    4.3344425e-03 
  -1.9401151e+01    7.5958388e-36    3.7765098e-32    6.3788144e-32    0.0000000e+00    0.0000000e+00    0.0000000e+00    4.3344425e-03 
  -1.9316094e+01    9.0319177e-36    4.5055801e-32    7.5676193e-32    0.0000000e+00    0.0000000e+00    0.0000000e+00    4.3344425e-03 
  -1.9248049e+01    1.0313532e-35    5.1587202e-32    8.6259326e-32    0.0000000e+00    0.0000000e+00    0.0000000e+00    4.3344425e-03 
  -1.9193613e+01    1.1432704e-35    5.7307996e-32    9.5485012e-32    0.0000000e+00    0.0000000e+00    0.0000000e+00    4.3344425e-03 
  -1.9040511e+01    1.4980955e-35    7.5547577e-32    1.2470870e-31    0.0000000e+00    0.0000000e+00    0.0000000e+00    4.3344425e-03 
  -1.8934191e+01    1.7835826e-35    9.0320924e-32    1.4818909e-31    0.0000000e+00    0.0000000e+00    0.0000000e+00    4.3344425e-03 
  -1.8849134e+01    2.0453420e-35    1.0392278e-31    1.6965614e-31    0.0000000e+00    0.0000000e+00    0.0000000e+00    4.3344425e-03 
  -1.8742814e+01    2.4102008e-35    1.2297263e-31    1.9954815e-31    0.0000000e+00    0.0000000e+00    0.0000000e+00    4.3344425e-03 
  -1.8609913e+01    2.9326512e-35    1.5040986e-31    2.4204282e-31    0.0000000e+00    0.0000000e+00    0.0000000e+00    4.3344425e-03 
  -1.8503593e+01    3.4265236e-35    1.7647184e-31    2.8218857e-31    0.0000000e+00    0.0000000e+00    0.0000000e+00    4.3344425e-03 
  -1.8500000e+01    3.4456232e-35    1.7748048e-31    2.8373249e-31    0.0000000e+00    0.0000000e+00    0.0000000e+00    4.3344425e-03 
  -1.8343670e+01    4.2804942e-35    2.2183302e-31    3.5151676e-31    0.0000000e+00    0.0000000e+00    0.0000000e+00    4.3344425e-03 
  -1.8218606e+01    5.0942943e-35    2.6529769e-31    4.1728878e-31    0.0000000e+00    0.0000000e+00    0.0000000e+00    4.3344425e-03 
  -1.8118555e+01    5.8569527e-35    3.0620489e-31    4.7871056e-31    0.0000000e+00    0.0000000e+00    0.0000000e+00    4.3344425e-03 
  -1.7993492e+01    6.9389009e-35    3.6453736e-31    5.6578182e-31    0.0000000e+00    0.0000000e+00    0.0000000e+00    4.3344425e-03 
  -1.7837714e+01    8.5175271e-35    4.5018176e-31    6.9276658e-31    0.0000000e+00    0.0000000e+00    0.0000000e+00    4.3344425e-03 
  -1.7713093e+01    1.0053110e-34    5.3391264e-31    8.1587696e-31    0.0000000e+00    0.0000000e+00    0.0000000e+00    4.3344425e-03 
  -1.7613395e+01    1.1489125e-34    6.1253347e-31    9.3071224e-31    0.0000000e+00    0.0000000e+00    0.0000000e+00    4.3344425e-03 
  -1.7489380e+01    1.3512520e-34    7.2386398e-31    1.0924597e-30    0.0000000e+00    0.0000000e+00    0.0000000e+00    4.3344425e-03 
  -1.7377202e+01    1.5648570e-34    8.4191991e-31    1.2629318e-30    0.0000000e+00    0.0000000e+00    0.0000000e+00    4.3344425e-03 
  -1.7278992e+01    1.7798126e-34    9.6119162e-31    1.4342461e-30    0.0000000e+00    0.0000000e+00    0.0000000e+00    4.3344425e-03 
  -1.7183440e+01    2.0160097e-34    1.0927506e-30    1.6223033e-30    1.3408606e-41    7.2679519e-38    9.7157588e-36    4.3344425e-03 
  -1.7085370e+01    2.2887973e-34    1.2452820e-30    1.8393877e-30    1.1515406e-40    6.2652678e-37    6.8537645e-35    4.3344425e-03 
  -1.7000000e+01    2.5567294e-34    1.3956099e-30    2.0523829e-30    4.8842103e-40    2.6660828e-36    2.7005375e-34    4.3344425e-03 
  -1.6894452e+01    2.9246027e-34    1.6028632e-30    2.3433546e-30    2.5173596e-39    1.3796688e-35    1.3778138e-33    4.3344426e-03 
  -1.6784492e+01    3.3599835e-34    1.8492113e-30    2.6888040e-30    1.2274412e-38    6.7553848e-35    4.9085824e-33    4.3344426e-03 
  -1.6670327e+01    3.8764581e-34    2.1427424e-30    3.0982283e-30    5.0559508e-38    2.7947161e-34    1.3738765e-32    4.3344427e-03 
  -1.6549009e+01    4.5063977e-34    2.5024399e-30    3.5963047e-30    1.9209329e-37    1.0667099e-33    4.4867245e-32    4.3344429e-03 
  -1.6421549e+01    5.2722133e-34    2.9418671e-30    4.1984425e-30    6.6060010e-37    3.6861136e-33    1.4905918e-31    4.3344432e-03 
  -1.6286727e+01    6.2157581e-34    3.4860621e-30    4.9391980e-30    2.1524912e-36    1.2072088e-32    4.6962176e-31    4.3344437e-03 
  -1.6178870e+01    7.1028744e-34    3.9998064e-30    5.6350884e-30    4.4316598e-36    2.4955786e-32    9.3015853e-31    4.3344443e-03 
  -1.6092584e+01    7.9104873e-34    4.4690671e-30    6.2682154e-30    7.2946393e-36    4.1211409e-32    1.5187612e-30    4.3344449e-03 
  -1.5937269e+01    9.5982687e-34    5.4542370e-30    7.5917476e-30    1.7096946e-35    9.7153765e-32    3.4665431e-30    4.3344464e-03 
  -1.5868240e+01    1.0459016e-33    5.9587182e-30    8.2665419e-30    2.4687827e-35    1.4065167e-31    4.9005396e-30    4.3344471e-03 
  -1.5781955e+01    1.1626081e-33    6.6449890e-30    9.1820429e-30    4.1731691e-35    2.3852115e-31    8.2433820e-30    4.3344482e-03 
  -1.5674097e+01    1.3240362e-33    7.5980956e-30    1.0448672e-29    8.2009999e-35    4.7062144e-31    1.6430927e-29    4.3344498e-03 
  -1.5539276e+01    1.5528858e-33    8.9560834e-30    1.2243144e-29    1.9184409e-34    1.1064378e-30    3.7146380e-29    4.3344520e-03 
  -1.5385907e+01    1.8572877e-33    1.0772651e-29    1.4627659e-29    5.1100216e-34    2.9639176e-30    9.9306977e-29    4.3344549e-03 
  -1.5263212e+01    2.1479924e-33    1.2515264e-29    1.6898425e-29    9.2927187e-34    5.4143969e-30    1.6567424e-28    4.3344576e-03 
  -1.5109844e+01    2.5666342e-33    1.5038992e-29    2.0167509e-29    2.3242138e-33    1.3618549e-29    3.8447409e-28    4.3344612e-03 
  -1.5004856e+01    2.9085606e-33    1.7108115e-29    2.2823815e-29    3.7073602e-33    2.1806644e-29    5.8355870e-28    4.3344639e-03 
  -1.4873622e+01    3.3897780e-33    2.0034297e-29    2.6572945e-29    6.6676013e-33    3.9406919e-29    1.0216785e-27    4.3344674e-03 
  -1.4787347e+01    3.7568035e-33    2.2273307e-29    2.9424714e-29    9.1599361e-33    5.4307357e-29    1.3502073e-27    4.3344698e-03 
  -1.4632143e+01    4.5171543e-33    2.6932329e-29    3.5326378e-29    1.5724814e-32    9.3755011e-29    2.2069564e-27    4.3344744e-03 
  -1.4546013e+01    4.9977597e-33    2.9890644e-29    3.9056326e-29    2.1350556e-32    1.2769359e-28    2.9654371e-27    4.3344772e-03 
  -1.4459930e+01    5.5264721e-33    3.3155437e-29    4.3156448e-29    2.8949307e-32    1.7367806e-28    3.9960017e-27    4.3344800e-03 
  -1.4373892e+01    6.1078490e-33    3.6756816e-29    4.7660154e-29    3.9166040e-32    2.3569983e-28    5.3716990e-27    4.3344830e-03 
  -1.4266345e+01    6.9070366e-33    4.1726727e-29    5.3850424e-29    5.7271335e-32    3.4598708e-28    7.8519081e-27    4.3344868e-03 
  -1.4131912e+01    8.0319993e-33    4.8756172e-29    6.2561817e-29    9.1108667e-32    5.5305157e-28    1.2382972e-26    4.3344918e-03 
  -1.4024365e+01    9.0747074e-33    5.5296652e-29    7.0621507e-29    1.2827396e-31    7.8163628e-28    1.7189362e-26    4.3344960e-03 
  -1.3889931e+01    1.0539947e-32    6.4531513e-29    8.1941702e-29    1.9830387e-31    1.2141284e-27    2.6174517e-26    4.3345013e-03 
  -1.3782384e+01    1.1896036e-32    7.3110864e-29    9.2402823e-29    2.7463077e-31    1.6878306e-27    3.5730098e-26    4.3345059e-03 
  -1.3647951e+01    1.3799272e-32    8.5208853e-29    1.0707657e-28    4.1182246e-31    2.5429544e-27    5.2615525e-26    4.3345117e-03 
  -1.3540404e+01    1.5557763e-32    9.6429117e-29    1.2062088e-28    5.5868630e-31    3.4628132e-27    7.0441511e-26    4.3345166e-03 
  -1.3405970e+01    1.8022566e-32    1.1223032e-28    1.3959735e-28    8.2201944e-31    5.1188882e-27    1.0198128e-25    4.3345230e-03 
  -1.3298423e+01    2.0296106e-32    1.2685990e-28    1.5707259e-28    1.1011181e-30    6.8824892e-27    1.3419830e-25    4.3345283e-03 
  -1.3163990e+01    2.3477973e-32    1.4742936e-28    1.8150367e-28    1.6105652e-30    1.0113505e-26    1.9207909e-25    4.3345351e-03 
  -1.3056443e+01    2.6406700e-32    1.6643326e-28    2.0394794e-28    2.1433556e-30    1.3508907e-26    2.5139114e-25    4.3345408e-03 
  -1.2922009e+01    3.0499164e-32    1.9311143e-28    2.3527084e-28    3.0697744e-30    1.9436878e-26    3.5420151e-25    4.3345481e-03 
  -1.2814462e+01    3.4259493e-32    2.1771496e-28    2.6371051e-28    4.0329840e-30    2.5629128e-26    4.5817413e-25    4.3345543e-03 
  -1.2680028e+01    3.9495431e-32    2.5213184e-28    3.0356773e-28    5.7388911e-30    3.6636064e-26    6.3995079e-25    4.3345619e-03 
  -1.2572482e+01    4.4294829e-32    2.8379479e-28    3.4002155e-28    7.4938119e-30    4.8012484e-26    8.2201059e-25    4.3345683e-03 
  -1.2438048e+01    5.0978674e-32    3.2808985e-28    3.9070866e-28    1.0489273e-29    6.7507129e-26    1.1289869e-24    4.3345763e-03 
  -1.2330501e+01    5.7093855e-32    3.6876335e-28    4.3696867e-28    1.3566334e-29    8.7623555e-26    1.4367792e-24    4.3345830e-03 
  -1.2196067e+01    6.5598012e-32    4.2558057e-28    5.0117540e-28    1.8816693e-29    1.2207716e-25    1.9604736e-24    4.3345915e-03 
  -1.2088520e+01    7.3364876e-32    4.7765638e-28    5.5964083e-28    2.4164970e-29    1.5733076e-25    2.4819030e-24    4.3345985e-03 
  -1.1954087e+01    8.4148166e-32    5.5027642e-28    6.4066086e-28    3.3163120e-29    2.1686608e-25    3.3427247e-24    4.3346072e-03 
  -1.1846540e+01    9.3978762e-32    6.1671528e-28    7.1436251e-28    4.2325851e-29    2.7775423e-25    4.2065542e-24    4.3346146e-03 
  -1.1712106e+01    1.0760473e-31    7.0920884e-28    8.1625968e-28    5.7766075e-29    3.8072871e-25    5.6453920e-24    4.3346238e-03 
  -1.1604559e+01    1.1999588e-31    7.9361474e-28    9.0866061e-28    7.3494939e-29    4.8607227e-25    7.0760378e-24    4.3346315e-03 
  -1.1470126e+01    1.3714170e-31    9.1091000e-28    1.0361682e-27    9.9498279e-29    6.6087832e-25    9.4086019e-24    4.3346412e-03 
  -1.1362579e+01    1.5269970e-31    1.0177127e-27    1.1515118e-27    1.2577512e-28    8.3826578e-25    1.1710982e-23    4.3346492e-03 
  -1.1228145e+01    1.7419169e-31    1.1658803e-27    1.3104230e-27    1.6962599e-28    1.1353217e-24    1.5238583e-23    4.3346592e-03 
  -1.1120598e+01    1.9365533e-31    1.3005223e-27    1.4538683e-27    2.1393586e-28    1.4367193e-24    1.8537301e-23    4.3346675e-03 
  -1.0986165e+01    2.2049840e-31    1.4869915e-27    1.6510830e-27    2.8812664e-28    1.9430612e-24    2.3664531e-23    4.3346778e-03 
  -1.0878618e+01    2.4475521e-31    1.6560601e-27    1.8286805e-27    3.6241093e-28    2.4521409e-24    2.8788720e-23    4.3346864e-03 
  -1.0744184e+01    2.7814833e-31    1.8897700e-27    2.0724655e-27    4.8492520e-28    3.2946344e-24    3.6849880e-23    4.3346971e-03 
  -1.0636637e+01    3.0825757e-31    2.1011977e-27    2.2914572e-27    6.0875080e-28    4.1494707e-24    4.4681365e-23    4.3347059e-03 
  -1.0502204e+01    3.4963541e-31    2.3929429e-27    2.5912278e-27    8.1290824e-28    5.5636325e-24    5.7252019e-23    4.3347168e-03 
  -1.0394657e+01    3.8686416e-31    2.6562837e-27    2.8599563e-27    1.0178155e-27    6.9885169e-24    6.9548360e-23    4.3347258e-03 
  -1.0260223e+01    4.3792903e-31    3.0189361e-27    3.2271226e-27    1.3524252e-27    9.3231666e-24    8.9509420e-23    4.3347370e-03 
  -1.0152676e+01    4.8375429e-31    3.3454321e-27    3.5460382e-27    1.6859700e-27    1.1659428e-23    1.0923008e-22    4.3347462e-03 
  -1.0085459e+01    5.1501217e-31    3.5686290e-27    3.7677480e-27    1.9260823e-27    1.3346234e-23    1.2327715e-22    4.3347526e-03 
  -9.8964120e+00    6.1176836e-31    4.2624293e-27    4.4503749e-27    2.8316155e-27    1.9728972e-23    1.7559555e-22    4.3347700e-03 
  -9.7073647e+00    7.2484977e-31    5.0777591e-27    5.2416274e-27    4.1573956e-27    2.9123625e-23    2.5118304e-22    4.3347870e-03 
  -9.5760818e+00    8.1296508e-31    5.7162491e-27    5.8539654e-27    5.4628398e-27    3.8411186e-23    3.2603377e-22    4.3347989e-03 
  -9.4134433e+00    9.3423949e-31    6.5989957e-27    6.6907782e-27    7.6962875e-27    5.4362687e-23    4.5514113e-22    4.3348135e-03 
  -9.2833325e+00    1.0445890e-30    7.4051051e-27    7.4471953e-27    1.0033613e-26    7.1128413e-23    5.9014755e-22    4.3348254e-03 
  -9.1218144e+00    1.1962242e-30    8.5176612e-27    8.4780702e-27    1.4057565e-26    1.0009627e-22    8.2461928e-22    4.3348399e-03 
  -8.9925999e+00    1.3336449e-30    9.5294630e-27    9.4063234e-27    1.8274939e-26    1.3058226e-22    1.0716549e-21    4.3348518e-03 
  -8.8311347e+00    1.5230662e-30    1.0930058e-26    1.0674105e-26    2.5611087e-26    1.8379416e-22    1.5097234e-21    4.3348666e-03 
  -8.7019625e+00    1.6940463e-30    1.2198682e-26    1.1809085e-26    3.3364968e-26    2.4025827e-22    1.9765597e-21    4.3348786e-03 
  -8.5457306e+00    1.9215160e-30    1.3893167e-26    1.3304363e-26    4.6476798e-26    3.3604191e-22    2.7819795e-21    4.3348930e-03 
  -8.4207451e+00    2.1253382e-30    1.5416472e-26    1.4632994e-26    6.0408487e-26    4.3818237e-22    3.6507326e-21    4.3349047e-03 
  -8.2645132e+00    2.4039573e-30    1.7506921e-26    1.6428890e-26    8.5342635e-26    6.2151135e-22    5.2577593e-21    4.3349192e-03 
  -8.1395277e+00    2.6527620e-30    1.9379575e-26    1.8020196e-26    1.1257425e-25    8.2240362e-22    7.0737991e-21    4.3349310e-03 
  -7.9919893e+00    2.9730208e-30    2.1798817e-26    2.0047414e-26    1.6007949e-25    1.1737367e-21    1.0434874e-20    4.3349449e-03 
  -7.8739586e+00    3.2563911e-30    2.3945532e-26    2.1824237e-26    2.1420355e-25    1.5751234e-21    1.4450021e-20    4.3349560e-03 
  -7.7265790e+00    3.6393563e-30    2.6856972e-26    2.4198865e-26    3.2691771e-25    2.4125199e-21    2.3715061e-20    4.3349698e-03 
  -7.5793291e+00    4.0611080e-30    3.0074395e-26    2.6791576e-26    5.4658591e-25    4.0477230e-21    4.4624250e-20    4.3349836e-03 
  -7.4615292e+00    4.4323185e-30    3.2914061e-26    2.9046314e-26    9.1098217e-25    6.7648845e-21    8.4312442e-20    4.3349947e-03 
  -7.3143817e+00    4.9321740e-30    3.6750676e-26    3.2045995e-26    2.6501744e-24    1.9747012e-20    3.1512852e-19    4.3350083e-03 
  -7.1673552e+00    5.4799748e-30    4.0968974e-26    3.5289985e-26    1.5814879e-23    1.1823400e-19    2.3211556e-18    4.3350220e-03 
  -7.0497340e+00    5.9596249e-30    4.4672250e-26    3.8103351e-26    1.0977044e-22    8.2281897e-19    1.7455542e-17    4.3350329e-03 
  -6.9028279e+00    6.6028136e-30    4.9654005e-26    4.1829166e-26    3.3401609e-21    2.5118438e-17    5.2204330e-16    4.3350464e-03 
  -6.7560245e+00    7.3044814e-30    5.5105137e-26    4.5831981e-26    7.5543432e-20    5.6990099e-16    1.0995090e-14    4.3350599e-03 
  -6.6093040e+00    8.0703915e-30    6.1073307e-26    4.9299772e-26    5.0165180e-19    3.7962885e-15    6.7612199e-14    4.3350737e-03 
  -6.4626622e+00    8.9002845e-30    6.7559530e-26    5.3689700e-26    1.2436688e-18    9.4403360e-15    1.5912363e-13    4.3350881e-03 
  -6.3160937e+00    9.8163564e-30    7.4736779e-26    5.8902789e-26    2.3526752e-18    1.7912080e-14    2.9378077e-13    4.3351034e-03 
  -6.1695923e+00    1.0819335e-29    8.2614888e-26    6.4822210e-26    3.7717018e-18    2.8800172e-14    4.6004822e-13    4.3351194e-03 
  -6.0231593e+00    1.2006780e-29    9.1945834e-26    9.5178818e-26    5.6897176e-18    4.3570868e-14    6.8321770e-13    4.3351368e-03 
  -5.8767951e+00    1.5706833e-29    1.2061874e-25    2.0838935e-24    8.4007435e-18    6.4512500e-14    1.0462716e-12    4.3351568e-03 
  -5.7304980e+00    2.4777318e-29    1.9079798e-25    6.8552985e-24    1.2184353e-17    9.3825727e-14    1.5952655e-12    4.3351797e-03 
  -5.5842656e+00    5.2063999e-29    4.0199797e-25    2.2457782e-23    1.6976235e-17    1.3107737e-13    2.3382711e-12    4.3352050e-03 
  -5.4380947e+00    6.6462900e-29    5.1452178e-25    2.2971667e-23    2.2669032e-17    1.7549205e-13    3.1703647e-12    4.3352314e-03 
  -5.2919858e+00    5.1306833e-28    3.9820988e-24    5.1614575e-22    3.0783037e-17    2.3891768e-13    4.4824420e-12    4.3352599e-03 
  -5.1459379e+00    7.3879597e-28    5.7483538e-24    5.2858207e-22    4.1405501e-17    3.2216401e-13    6.4353579e-12    4.3352878e-03 
  -4.9999480e+00    3.0783690e-27    2.4010256e-23    1.5529974e-21    6.2335184e-17    4.8619374e-13    1.1031979e-11    4.3353204e-03 
  -4.8540169e+00    5.8140032e-26    4.5454492e-22    4.1111263e-20    1.2400300e-16    9.6946858e-13    3.3050260e-11    4.3353530e-03 
  -4.7605698e+00    3.0956350e-19    2.4237869e-15    5.5189075e-13    3.0211769e-15    2.3654885e-11    3.8232794e-09    4.3353725e-03 
  -4.6312874e+00    4.4183291e-13    3.4663594e-09    2.2700201e-07    3.2789348e-12    2.5724581e-08    1.4070897e-06    4.3354260e-03 
  -4.5807199e+00    7.9177331e-13    6.2165773e-09    4.0620384e-07    7.0668967e-12    5.5485464e-08    2.9009810e-06    4.3354691e-03 
  -4.4735411e+00    1.2761333e-11    1.0035615e-07    5.8084469e-06    2.4543362e-11    1.9301098e-07    6.8775879e-06    4.3355415e-03 
  -4.3981383e+00    1.1378312e-10    8.9579519e-07    3.7289604e-05    4.2389300e-11    3.3372377e-07    1.0190865e-05    4.3355973e-03 
  -4.2930707e+00    5.3597982e-10    4.2260772e-06    8.8674533e-05    7.4831650e-11    5.9003030e-07    1.5347946e-05    4.3356369e-03 
  -4.1760834e+00    9.1891071e-10    7.2573328e-06    1.1668085e-04    1.1725575e-10    9.2605732e-07    2.2285682e-05    4.3356489e-03 
  -4.0822973e+00    1.1330344e-09    8.9599861e-06    1.3407907e-04    1.5173364e-10    1.1999030e-06    2.8284306e-05    4.3356526e-03 
  -3.9998946e+00    1.3085649e-09    1.0359598e-05    1.5030150e-04    1.8044818e-10    1.4285655e-06    3.3562458e-05    4.3356546e-03 
  -3.8922917e+00    1.5037920e-09    1.1922046e-05    1.7163045e-04    2.1532311e-10    1.7070792e-06    4.0231867e-05    4.3356564e-03 
  -3.7303335e+00    1.7989511e-09    1.4291517e-05    2.0474746e-04    2.6185924e-10    2.0803043e-06    4.9166039e-05    4.3356585e-03 
  -3.6583520e+00    1.9347259e-09    1.5383856e-05    2.2032618e-04    2.8017046e-10    2.2277584e-06    5.2750336e-05    4.3356591e-03 
  -3.5683752e+00    2.1041001e-09    1.6748889e-05    2.3986844e-04    3.0110384e-10    2.3968227e-06    5.6886174e-05    4.3356596e-03 
  -3.4559043e+00    2.3202064e-09    1.8493634e-05    2.6450495e-04    3.2431596e-10    2.5850202e-06    6.1446349e-05    4.3356602e-03 
  -3.3659275e+00    2.4979685e-09    1.9931087e-05    2.8441313e-04    3.4062298e-10    2.7178030e-06    6.4686228e-05    4.3356606e-03 
  -3.2939460e+00    2.6406476e-09    2.1086579e-05    3.0028492e-04    3.5232571e-10    2.8134552e-06    6.7048182e-05    4.3356609e-03 
  -3.0914983e+00    3.0470071e-09    2.4384588e-05    3.4488172e-04    3.7965520e-10    3.0383046e-06    7.2518578e-05    4.3356614e-03 
  -2.8890505e+00    3.4628733e-09    2.7769419e-05    3.8912216e-04    3.9915657e-10    3.2009101e-06    7.6483473e-05    4.3356619e-03 
  -2.7484618e+00    3.7531450e-09    3.0137485e-05    4.1955958e-04    4.0916969e-10    3.2856033e-06    7.8506873e-05    4.3356621e-03 
  -2.6033672e+00    4.0561127e-09    3.2613309e-05    4.5042737e-04    4.1661182e-10    3.3497811e-06    7.9990368e-05    4.3356624e-03 
  -2.4872915e+00    4.2996140e-09    3.4605826e-05    4.7465873e-04    4.2052414e-10    3.3846260e-06    8.0832537e-05    4.3356626e-03 
  -2.3422444e+00    4.6003066e-09    3.7069985e-05    5.0482478e-04    4.2399681e-10    3.4166321e-06    8.1539372e-05    4.3356628e-03 
  -2.1972453e+00    4.9053316e-09    3.9572351e-05    5.3376437e-04    4.2531697e-10    3.4311222e-06    8.1610036e-05    4.3356630e-03 
  -2.0812460e+00    5.1486688e-09    4.1570429e-05    5.5683830e-04    4.2467883e-10    3.4288633e-06    8.1532779e-05    4.3356631e-03 
  -1.9362693e+00    5.4510959e-09    4.4055884e-05    5.8594431e-04    4.2328158e-10    3.4209716e-06    8.1221325e-05    4.3356633e-03 
  -1.7913413e+00    5.7615776e-09    4.6608263e-05    6.1446215e-04    4.2037335e-10    3.4006089e-06    8.0466974e-05    4.3356634e-03 
  -1.6464266e+00    6.0721537e-09    4.9162333e-05    6.4322020e-04    4.1607389e-10    3.3686833e-06    7.9570588e-05    4.3356636e-03 
  -1.5015351e+00    6.3865969e-09    5.1748708e-05    6.7202360e-04    4.1080261e-10    3.3286123e-06    7.8490099e-05    4.3356637e-03 
  -1.3566653e+00    6.7037416e-09    5.4356709e-05    7.0057946e-04    4.0467899e-10    3.2813046e-06    7.7215482e-05    4.3356639e-03 
  -1.2400822e+00    6.9608002e-09    5.6470305e-05    7.2258232e-04    3.9875699e-10    3.2349627e-06    7.6013340e-05    4.3356640e-03 
  -1.1234526e+00    7.2132784e-09    5.8546254e-05    7.4425931e-04    3.9247929e-10    3.1855408e-06    7.4793570e-05    4.3356640e-03 
  -1.0067637e+00    7.4651275e-09    6.0616306e-05    7.6588612e-04    3.8597531e-10    3.1340922e-06    7.3539172e-05    4.3356641e-03 
  -8.9001897e-01    7.7176240e-09    6.2690320e-05    7.8747741e-04    3.7927320e-10    3.0808392e-06    7.2239645e-05    4.3356642e-03 
  -7.4516304e-01    8.0312679e-09    6.5264378e-05    8.1444695e-04    3.7113801e-10    3.0159735e-06    7.0603894e-05    4.3356643e-03 
  -6.0032421e-01    8.3501570e-09    6.7878734e-05    8.4121129e-04    3.6248667e-10    2.9466675e-06    6.8888904e-05    4.3356645e-03 
  -4.5549734e-01    8.6706486e-09    7.0502223e-05    8.6763419e-04    3.5344358e-10    2.8738978e-06    6.7126920e-05    4.3356646e-03 
  -3.1067383e-01    8.9910350e-09    7.3121443e-05    8.9357819e-04    3.4415909e-10    2.7989447e-06    6.5344633e-05    4.3356647e-03 
  -1.6584831e-01    9.3105383e-09    7.5728671e-05    9.1894302e-04    3.3465077e-10    2.7219326e-06    6.3546262e-05    4.3356648e-03 
  -2.1018502e-02    9.6289192e-09    7.8321989e-05    9.4389294e-04    3.2507901e-10    2.6442048e-06    6.1748319e-05    4.3356649e-03 
   1.2381658e-01    9.9452810e-09    8.0893198e-05    9.6848555e-04    3.1537645e-10    2.5652175e-06    5.9949088e-05    4.3356650e-03 
   2.6865781e-01    1.0259608e-08    8.3441689e-05    9.9257401e-04    3.0560597e-10    2.4855021e-06    5.8159067e-05    4.3356651e-03 
   4.1350685e-01    1.0571201e-08    8.5961445e-05    1.0160497e-03    2.9578712e-10    2.4052413e-06    5.6383721e-05    4.3356652e-03 
   5.5836559e-01    1.0881317e-08    8.8461640e-05    1.0390899e-03    2.8605988e-10    2.3255757e-06    5.4627705e-05    4.3356653e-03 
   7.0323574e-01    1.1188246e-08    9.0928694e-05    1.0615202e-03    2.7637093e-10    2.2461114e-06    5.2895966e-05    4.3356654e-03 
   8.4811870e-01    1.1490913e-08    9.3352179e-05    1.0832399e-03    2.6682047e-10    2.1676494e-06    5.1184756e-05    4.3356655e-03 
   9.9301591e-01    1.1789822e-08    9.5737026e-05    1.1042497e-03    2.5741590e-10    2.0902973e-06    4.9504023e-05    4.3356655e-03 
   1.1379288e+00    1.2084595e-08    9.8078489e-05    1.1245699e-03    2.4810438e-10    2.0136133e-06    4.7838483e-05    4.3356656e-03 
   1.2828594e+00    1.2375091e-08    1.0037599e-04    1.1440223e-03    2.3887137e-10    1.9375171e-06    4.6195547e-05    4.3356657e-03 
   1.4278093e+00    1.2661332e-08    1.0262860e-04    1.1627779e-03    2.2974338e-10    1.8622245e-06    4.4579086e-05    4.3356657e-03 
   1.5727807e+00    1.2944735e-08    1.0484777e-04    1.1813483e-03    2.2071783e-10    1.7877363e-06    4.3006190e-05    4.3356658e-03 
   1.7177690e+00    1.3225667e-08    1.0703604e-04    1.1993592e-03    2.1171452e-10    1.7134171e-06    4.1443261e-05    4.3356659e-03 
   1.8627783e+00    1.3502009e-08    1.0917553e-04    1.2161059e-03    2.0278945e-10    1.6397297e-06    3.9876730e-05    4.3356659e-03 
   2.0078103e+00    1.3776643e-08    1.1128990e-04    1.2337420e-03    1.9399283e-10    1.5671048e-06    3.8409728e-05    4.3356660e-03 
   2.1528557e+00    1.4050053e-08    1.1338160e-04    1.2500928e-03    1.8538050e-10    1.4959898e-06    3.6899431e-05    4.3356661e-03 
   2.2979322e+00    1.4318089e-08    1.1541816e-04    1.2654726e-03    1.7688814e-10    1.4258959e-06    3.5427310e-05    4.3356661e-03 
   2.4430464e+00    1.4581335e-08    1.1740239e-04    1.2808804e-03    1.6863851e-10    1.3578019e-06    3.4010673e-05    4.3356662e-03 
   2.5881920e+00    1.4841357e-08    1.1934823e-04    1.2959492e-03    1.6064150e-10    1.2918143e-06    3.2623063e-05    4.3356662e-03 
   2.7333691e+00    1.5098077e-08    1.2125353e-04    1.3106452e-03    1.5287120e-10    1.2277174e-06    3.1254664e-05    4.3356663e-03 
   2.8785796e+00    1.5351250e-08    1.2311694e-04    1.3248162e-03    1.4538224e-10    1.1659647e-06    2.9916944e-05    4.3356664e-03 
   2.9000000e+00    1.5389995e-08    1.2340218e-04    1.3287376e-03    1.4395752e-10    1.1543000e-06    2.9766017e-05    4.3356664e-03 
   3.0113000e+00    1.5591084e-08    1.2487543e-04    1.3415255e-03    1.3827738e-10    1.1075206e-06    2.8795087e-05    4.3356664e-03 
   3.1225896e+00    1.5789709e-08    1.2632049e-04    1.3519210e-03    1.3281146e-10    1.0625153e-06    2.7766353e-05    4.3356665e-03 
   3.2338833e+00    1.5980952e-08    1.2769795e-04    1.3618310e-03    1.2749205e-10    1.0187424e-06    2.6765434e-05    4.3356665e-03 
   3.3191367e+00    1.6125235e-08    1.2872983e-04    1.3702164e-03    1.2334787e-10    9.8470194e-07    2.6044615e-05    4.3356666e-03 
   3.4195533e+00    1.6300202e-08    1.2997856e-04    1.3807198e-03    1.1844249e-10    9.4446583e-07    2.5203993e-05    4.3356667e-03 
   3.5218706e+00    1.6479451e-08    1.3125114e-04    1.3904678e-03    1.1360313e-10    9.0479594e-07    2.4327611e-05    4.3356743e-03 
   3.6057105e+00    1.6624921e-08    1.3227727e-04    1.3981170e-03    1.0975828e-10    8.7329893e-07    2.3610257e-05    4.3356960e-03 
   3.7020958e+00    1.6789994e-08    1.3343310e-04    1.4065859e-03    1.0544894e-10    8.3802170e-07    2.2789339e-05    4.3357405e-03 
   3.8068414e+00    1.6967000e-08    1.3466226e-04    1.4153517e-03    1.0087091e-10    8.0058372e-07    2.1899535e-05    4.3358434e-03 
   3.9171763e+00    1.7151322e-08    1.3593118e-04    1.4240043e-03    9.6124523e-11    7.6182582e-07    2.0959368e-05    4.3359950e-03 
   4.0155408e+00    1.7313578e-08    1.3703852e-04    1.4312300e-03    9.1917074e-11    7.2753186e-07    2.0112442e-05    4.3361641e-03 
   4.1042082e+00    1.7458636e-08    1.3802110e-04    1.4373941e-03    8.8143652e-11    6.9682901e-07    1.9346354e-05    4.3363536e-03 
   4.2112598e+00    1.7631817e-08    1.3918363e-04    1.4430147e-03    8.3589594e-11    6.5984711e-07    1.8393550e-05    4.3366636e-03 
   4.3085568e+00    1.7787307e-08    1.4021774e-04    1.4403254e-03    7.9284868e-11    6.2500441e-07    1.7365389e-05    4.3371458e-03 
   4.4088505e+00    1.7960232e-08    1.4137559e-04    1.3949886e-03    7.9778839e-11    6.2798633e-07    1.5576227e-05    4.3384386e-03 
   4.5018395e+00    1.8080012e-08    1.4212327e-04    1.3480557e-03    1.0716373e-10    8.4239213e-07    1.8291912e-05    4.3396332e-03 
   4.6018099e+00    1.8195741e-08    1.4281773e-04    1.2772536e-03    1.6778143e-10    1.3169104e-06    2.4300921e-05    4.3409236e-03 
   4.7017275e+00    1.8316404e-08    1.4354416e-04    1.2026491e-03    2.5275365e-10    1.9808096e-06    3.2655083e-05    4.3424228e-03 
   4.8014131e+00    1.8429811e-08    1.4420739e-04    1.1534001e-03    3.4140102e-10    2.6713541e-06    4.2034744e-05    4.3435778e-03 
   4.9012961e+00    1.8546989e-08    1.4489283e-04    1.1123710e-03    4.3046772e-10    3.3629009e-06    5.0976492e-05    4.3449291e-03 
   5.0012265e+00    1.8664437e-08    1.4557333e-04    1.0750898e-03    5.2273712e-10    4.0770895e-06    5.9310380e-05    4.3463030e-03 
   5.1010651e+00    1.8786977e-08    1.4628672e-04    1.0409614e-03    6.2286867e-10    4.8500306e-06    6.7733310e-05    4.3471876e-03 
   5.2009631e+00    1.8912303e-08    1.4701448e-04    1.0097600e-03    7.3659456e-10    5.7259061e-06    7.6863219e-05    4.3483717e-03 
   5.3007893e+00    1.9047466e-08    1.4781153e-04    9.8194564e-04    8.6863302e-10    6.7407380e-06    8.6275325e-05    4.3497265e-03 
   5.4005382e+00    1.9201367e-08    1.4874641e-04    9.5769768e-04    1.0251977e-09    7.9418547e-06    9.6285574e-05    4.3517277e-03 
   5.5003765e+00    1.9373052e-08    1.4981048e-04    9.3621509e-04    1.2101776e-09    9.3582208e-06    1.0681836e-04    4.3534337e-03 
   5.6002085e+00    1.9563090e-08    1.5100762e-04    9.1770771e-04    1.4269354e-09    1.1014523e-05    1.1821549e-04    4.3557763e-03 
   5.7001301e+00    1.9776642e-08    1.5237647e-04    9.0071554e-04    1.6796892e-09    1.2941789e-05    1.2985929e-04    4.3582175e-03 
   5.8098907e+00    2.0049018e-08    1.5415905e-04    8.8287771e-04    2.0043772e-09    1.5411871e-05    1.4272963e-04    4.3612409e-03 
   5.9096771e+00    2.0336742e-08    1.5607604e-04    8.6727703e-04    2.3513513e-09    1.8045643e-05    1.5516721e-04    4.3645820e-03 
   6.0061604e+00    2.0659139e-08    1.5825655e-04    8.5294437e-04    2.7312920e-09    2.0922693e-05    1.6679760e-04    4.3677852e-03 
   6.1076948e+00    2.1040445e-08    1.6085855e-04    8.3874832e-04    3.1880263e-09    2.4373121e-05    1.7955838e-04    4.3702107e-03 
   6.2008562e+00    2.1474534e-08    1.6387517e-04    8.2721945e-04    3.6760605e-09    2.8052531e-05    1.9264294e-04    4.3721691e-03 
   6.3054876e+00    2.2098130e-08    1.6828030e-04    8.1613204e-04    4.3355023e-09    3.3015446e-05    2.0837937e-04    4.3743871e-03 
   6.4010208e+00    2.2824944e-08    1.7347789e-04    8.0762603e-04    5.0643022e-09    3.8490542e-05    2.2347631e-04    4.3763679e-03 
   6.5069482e+00    2.3818582e-08    1.8063494e-04    8.0113270e-04    6.0299802e-09    4.5730057e-05    2.4217570e-04    4.3786640e-03 
   6.6007567e+00    2.4891689e-08    1.8840385e-04    7.9884431e-04    7.0674655e-09    5.3493264e-05    2.6051663e-04    4.3806201e-03 
   6.7066443e+00    2.6534938e-08    2.0039193e-04    7.9945885e-04    8.4964541e-09    6.4165246e-05    2.8393784e-04    4.3827598e-03 
   6.8045023e+00    2.8458043e-08    2.1446505e-04    8.0378421e-04    1.0083122e-08    7.5988263e-05    3.0915978e-04    4.3847787e-03 
   6.9024472e+00    3.0436570e-08    2.2888882e-04    8.1262186e-04    1.1915583e-08    8.9607459e-05    3.3960032e-04    4.3866430e-03 
   7.0055998e+00    3.2532686e-08    2.4409833e-04    8.2424324e-04    1.4090997e-08    1.0572717e-04    3.7802644e-04    4.3888889e-03 
   7.1029610e+00    3.4502852e-08    2.5832135e-04    8.3524321e-04    1.6357914e-08    1.2247098e-04    4.1896819e-04    4.3909858e-03 
   7.2054962e+00    3.6617114e-08    2.7351925e-04    8.5045807e-04    1.8949856e-08    1.4154995e-04    4.6540811e-04    4.3930660e-03 
   7.3013640e+00    3.8627901e-08    2.8791094e-04    8.6647546e-04    2.1555999e-08    1.6066645e-04    5.1065082e-04    4.3947693e-03 
   7.4015411e+00    4.0753943e-08    3.0305827e-04    8.8452319e-04    2.4470374e-08    1.8196887e-04    5.5975268e-04    4.3965348e-03 
   7.5001420e+00    4.2865024e-08    3.1802697e-04    9.0202001e-04    2.7522704e-08    2.0419823e-04    6.1026452e-04    4.3987079e-03 
   7.6004177e+00    4.5053070e-08    3.3347373e-04    9.1906328e-04    3.0818589e-08    2.2811297e-04    6.6430476e-04    4.4004638e-03 
   7.7009011e+00    4.7321616e-08    3.4942983e-04    9.3638838e-04    3.4329610e-08    2.5349493e-04    7.2118347e-04    4.4025509e-03 
   7.8014176e+00    4.9661844e-08    3.6582647e-04    9.5409532e-04    3.8043469e-08    2.8024147e-04    7.7904841e-04    4.4043556e-03 
   7.9040367e+00    5.2143760e-08    3.8315387e-04    9.7182951e-04    4.2083134e-08    3.0922810e-04    8.3869035e-04    4.4063023e-03 
   8.0095269e+00    5.4822786e-08    4.0179862e-04    9.8988715e-04    4.6492613e-08    3.4074642e-04    9.0116233e-04    4.4084702e-03 
   8.1000000e+00    5.7189227e-08    4.1820521e-04    1.0053711e-03    5.0441831e-08    3.6886382e-04    9.5595092e-04    4.4104345e-03 
   8.2077829e+00    6.0060460e-08    4.3801943e-04    1.0243424e-03    5.5446284e-08    4.0436836e-04    1.0252333e-03    4.4122113e-03 
   8.3039024e+00    6.2736979e-08    4.5643081e-04    1.0422766e-03    6.0198703e-08    4.3796407e-04    1.0911261e-03    4.4127338e-03 
   8.4105382e+00    6.5777706e-08    4.7725411e-04    1.0628535e-03    6.5859167e-08    4.7784516e-04    1.1682169e-03    4.4131205e-03 
   8.5032950e+00    6.8505849e-08    4.9586463e-04    1.0814036e-03    7.1138759e-08    5.1492237e-04    1.2382643e-03    4.4133227e-03 
   8.6109632e+00    7.1767909e-08    5.1802653e-04    1.1027204e-03    7.7713638e-08    5.6094328e-04    1.3241789e-03    4.4134670e-03 
   8.7060587e+00    7.4759016e-08    5.3827500e-04    1.1215577e-03    8.3923692e-08    6.0426191e-04    1.4051298e-03    4.4135355e-03 
   8.8033479e+00    7.7948901e-08    5.5980298e-04    1.1421476e-03    9.0694828e-08    6.5133997e-04    1.4935202e-03    4.4135745e-03 
   8.9104089e+00    8.1556838e-08    5.8404563e-04    1.1657329e-03    9.8595941e-08    7.0606622e-04    1.5962730e-03    4.4135990e-03 
   9.0008124e+00    8.4756847e-08    6.0549045e-04    1.1863602e-03    1.0560159e-07    7.5440220e-04    1.6852504e-03    4.4136133e-03 
   9.1060742e+00    8.8672108e-08    6.3165729e-04    1.2101558e-03    1.1407508e-07    8.1261579e-04    1.7914135e-03    4.4136266e-03 
   9.2072826e+00    9.2611179e-08    6.5789681e-04    1.2338484e-03    1.2245074e-07    8.6987285e-04    1.8963279e-03    4.4136377e-03 
   9.3007189e+00    9.6415065e-08    6.8316110e-04    1.2568030e-03    1.3031306e-07    9.2334964e-04    1.9948127e-03    4.4136447e-03 
   9.4104243e+00    1.0100786e-07    7.1352873e-04    1.2851740e-03    1.3962536e-07    9.8632628e-04    2.1115796e-03    4.4136514e-03 
   9.5093637e+00    1.0532021e-07    7.4193653e-04    1.3134194e-03    1.4805313e-07    1.0429720e-03    2.2174041e-03    4.4136577e-03 
   9.6192153e+00    1.1034383e-07    7.7492255e-04    1.3484684e-03    1.5739684e-07    1.1053664e-03    2.3354218e-03    4.4136638e-03 
   9.7158274e+00    1.1497888e-07    8.0526175e-04    1.3827403e-03    1.6556824e-07    1.1595674e-03    2.4395595e-03    4.4136683e-03 
   9.8160647e+00    1.1998960e-07    8.3794898e-04    1.4215873e-03    1.7393458e-07    1.2146744e-03    2.5479510e-03    4.4136730e-03 
   9.9158736e+00    1.2517579e-07    8.7165727e-04    1.4637172e-03    1.8212801e-07    1.2682421e-03    2.6548644e-03    4.4136770e-03 
   1.0018232e+01    1.3073276e-07    9.0765361e-04    1.5105704e-03    1.9035753e-07    1.3216175e-03    2.7624746e-03    4.4136809e-03 
   1.0117566e+01    1.3629240e-07    9.4351141e-04    1.5582339e-03    1.9812064e-07    1.3715297e-03    2.8645631e-03    4.4136840e-03 
   1.0217017e+01    1.4194767e-07    9.7979129e-04    1.6075820e-03    2.0568963e-07    1.4197690e-03    2.9641442e-03    4.4136869e-03 
   1.0317907e+01    1.4776553e-07    1.0169068e-03    1.6593643e-03    2.1315965e-07    1.4669422e-03    3.0628847e-03    4.4136894e-03 
   1.0425003e+01    1.5404328e-07    1.0567300e-03    1.7170465e-03    2.2086823e-07    1.5151461e-03    3.1656789e-03    4.4136920e-03 
   1.0509428e+01    1.5911524e-07    1.0887645e-03    1.7652309e-03    2.2675971e-07    1.5516297e-03    3.2457485e-03    4.4136940e-03 
   1.0626793e+01    1.6637722e-07    1.1344277e-03    1.8365409e-03    2.3474367e-07    1.6005779e-03    3.3555106e-03    4.4136966e-03 
   1.0717830e+01    1.7206325e-07    1.1699578e-03    1.8939649e-03    2.4081648e-07    1.6374508e-03    3.4395784e-03    4.4136986e-03 
   1.0810450e+01    1.7790042e-07    1.2062308e-03    1.9538711e-03    2.4689945e-07    1.6740699e-03    3.5245155e-03    4.4137006e-03 
   1.0905991e+01    1.8394507e-07    1.2435606e-03    2.0167563e-03    2.5310061e-07    1.7110866e-03    3.6109890e-03    4.4137031e-03 
   1.1004950e+01    1.9021342e-07    1.2820116e-03    2.0823143e-03    2.5944468e-07    1.7486204e-03    3.6990017e-03    4.4137056e-03 
   1.1106553e+01    1.9660508e-07    1.3209121e-03    2.1487775e-03    2.6587713e-07    1.7863237e-03    3.7869790e-03    4.4137084e-03 
   1.1211295e+01    2.0306372e-07    1.3598439e-03    2.2138491e-03    2.7239868e-07    1.8241549e-03    3.8747836e-03    4.4137107e-03 
   1.1313081e+01    2.0908837e-07    1.3957139e-03    2.2705543e-03    2.7864847e-07    1.8600439e-03    3.9568969e-03    4.4137134e-03 
   1.1423953e+01    2.1530875e-07    1.4322036e-03    2.3227877e-03    2.8535588e-07    1.8981473e-03    4.0427471e-03    4.4137159e-03 
   1.1536275e+01    2.2127675e-07    1.4666493e-03    2.3653211e-03    2.9197059e-07    1.9352168e-03    4.1263711e-03    4.4137187e-03 
   1.1611053e+01    2.2506507e-07    1.4881984e-03    2.3880423e-03    2.9630327e-07    1.9592470e-03    4.1799842e-03    4.4137203e-03 
   1.1724787e+01    2.3052421e-07    1.5187329e-03    2.4153425e-03    3.0276821e-07    1.9946888e-03    4.2583307e-03    4.4137222e-03 
   1.1801316e+01    2.3404850e-07    1.5381491e-03    2.4297647e-03    3.0700904e-07    2.0176402e-03    4.3090080e-03    4.4137236e-03 
   1.1918877e+01    2.3920985e-07    1.5660801e-03    2.4462665e-03    3.1337998e-07    2.0516636e-03    4.3828378e-03    4.4137257e-03 
   1.2041633e+01    2.4435701e-07    1.5933781e-03    2.4569192e-03    3.1980829e-07    2.0853731e-03    4.4544474e-03    4.4137276e-03 
   1.2126432e+01    2.4777734e-07    1.6111934e-03    2.4605974e-03    3.2411394e-07    2.1075787e-03    4.5004011e-03    4.4137294e-03 
   1.2212936e+01    2.5115481e-07    1.6285101e-03    2.4615098e-03    3.2838280e-07    2.1292632e-03    4.5440777e-03    4.4137311e-03 
   1.2341526e+01    2.5603782e-07    1.6531161e-03    2.4587409e-03    3.3442477e-07    2.1592240e-03    4.6030234e-03    4.4137335e-03 
   1.2431197e+01    2.5935784e-07    1.6695636e-03    2.4549876e-03    3.3846623e-07    2.1788079e-03    4.6398489e-03    4.4137353e-03 
   1.2523173e+01    2.6269578e-07    1.6858631e-03    2.4497093e-03    3.4245005e-07    2.1976901e-03    4.6741000e-03    4.4137370e-03 
   1.2616724e+01    2.6603343e-07    1.7019338e-03    2.4437492e-03    3.4632848e-07    2.2156167e-03    4.7055153e-03    4.4137383e-03 
   1.2711986e+01    2.6940981e-07    1.7180127e-03    2.4377156e-03    3.5010187e-07    2.2325820e-03    4.7342371e-03    4.4137397e-03 
   1.2807198e+01    2.7278280e-07    1.7339300e-03    2.4316066e-03    3.5368915e-07    2.2482071e-03    4.7597949e-03    4.4137412e-03 
   1.2902307e+01    2.7611576e-07    1.7494572e-03    2.4256744e-03    3.5711348e-07    2.2626553e-03    4.7822809e-03    4.4137428e-03 
   1.3044882e+01    2.8103862e-07    1.7720005e-03    2.4174006e-03    3.6189580e-07    2.2818200e-03    4.8100753e-03    4.4137454e-03 
   1.3139950e+01    2.8429122e-07    1.7866752e-03    2.4121115e-03    3.6485838e-07    2.2930128e-03    4.8246382e-03    4.4137468e-03 
   1.3234991e+01    2.8753409e-07    1.8011543e-03    2.4067808e-03    3.6764387e-07    2.3029733e-03    4.8360333e-03    4.4137481e-03 
   1.3330050e+01    2.9076930e-07    1.8154489e-03    2.4014867e-03    3.7023033e-07    2.3115722e-03    4.8443047e-03    4.4137494e-03 
   1.3425209e+01    2.9395238e-07    1.8292780e-03    2.3964014e-03    3.7265219e-07    2.3190303e-03    4.8496963e-03    4.4137508e-03 
   1.3520623e+01    2.9714142e-07    1.8429952e-03    2.3916434e-03    3.7488444e-07    2.3251899e-03    4.8525182e-03    4.4137524e-03 
   1.3616237e+01    3.0033495e-07    1.8565946e-03    2.3874993e-03    3.7690969e-07    2.3299602e-03    4.8527694e-03    4.4137539e-03 
   1.3712250e+01    3.0356427e-07    1.8702555e-03    2.3837136e-03    3.7874911e-07    2.3334684e-03    4.8504309e-03    4.4137553e-03 
   1.3808642e+01    3.0674437e-07    1.8834547e-03    2.3801207e-03    3.8043613e-07    2.3359328e-03    4.8457936e-03    4.4137566e-03 
   1.3905378e+01    3.0987669e-07    1.8962061e-03    2.3766762e-03    3.8195627e-07    2.3372775e-03    4.8389741e-03    4.4137580e-03 
   1.4002630e+01    3.1302394e-07    1.9088833e-03    2.3733461e-03    3.8329875e-07    2.3374333e-03    4.8302077e-03    4.4137594e-03 
   1.4148051e+01    3.1770467e-07    1.9274350e-03    2.3683468e-03    3.8503759e-07    2.3359270e-03    4.8135182e-03    4.4137613e-03 
   1.4244681e+01    3.2074486e-07    1.9391816e-03    2.3649270e-03    3.8603584e-07    2.3339224e-03    4.8001456e-03    4.4137623e-03 
   1.4342971e+01    3.2378408e-07    1.9506819e-03    2.3611400e-03    3.8690358e-07    2.3309540e-03    4.7849999e-03    4.4137637e-03 
   1.4440823e+01    3.2677024e-07    1.9617684e-03    2.3571046e-03    3.8763462e-07    2.3271683e-03    4.7683885e-03    4.4137647e-03 
   1.4538862e+01    3.2973110e-07    1.9725676e-03    2.3527839e-03    3.8820882e-07    2.3224019e-03    4.7504870e-03    4.4137657e-03 
   1.4637074e+01    3.3265928e-07    1.9830383e-03    2.3482267e-03    3.8865303e-07    2.3168265e-03    4.7312302e-03    4.4137668e-03 
   1.4737067e+01    3.3559656e-07    1.9933146e-03    2.3433867e-03    3.8897073e-07    2.3103366e-03    4.7101337e-03    4.4137679e-03 
   1.4835287e+01    3.3844656e-07    2.0030823e-03    2.3386128e-03    3.8912452e-07    2.3030178e-03    4.6883824e-03    4.4137688e-03 
   1.4933967e+01    3.4128013e-07    2.0126044e-03    2.3338221e-03    3.8913654e-07    2.2948242e-03    4.6655402e-03    4.4137695e-03 
   1.5031867e+01    3.4407847e-07    2.0218629e-03    2.3290837e-03    3.8898929e-07    2.2857665e-03    4.6419259e-03    4.4137703e-03 
   1.5131551e+01    3.4693093e-07    2.0311941e-03    2.3243508e-03    3.8872102e-07    2.2758646e-03    4.6167178e-03    4.4137711e-03 
   1.5229044e+01    3.4970691e-07    2.0401289e-03    2.3197915e-03    3.8833714e-07    2.2654909e-03    4.5912901e-03    4.4137719e-03 
   1.5327928e+01    3.5248985e-07    2.0488902e-03    2.3152117e-03    3.8785103e-07    2.2544313e-03    4.5645765e-03    4.4137727e-03 
   1.5427266e+01    3.5526761e-07    2.0574772e-03    2.3105758e-03    3.8723191e-07    2.2425935e-03    4.5368865e-03    4.4137736e-03 
   1.5521163e+01    3.5786955e-07    2.0653574e-03    2.3063466e-03    3.8631973e-07    2.2295507e-03    4.5111659e-03    4.4137745e-03 
   1.5638921e+01    3.6105633e-07    2.0746629e-03    2.3007705e-03    3.8530702e-07    2.2140096e-03    4.4745052e-03    4.4137757e-03 
   1.5739159e+01    3.6382271e-07    2.0827774e-03    2.2961356e-03    3.8435706e-07    2.2003305e-03    4.4444747e-03    4.4137767e-03 
   1.5837330e+01    3.6653016e-07    2.0906098e-03    2.2918353e-03    3.8328166e-07    2.1861567e-03    4.4143663e-03    4.4137776e-03 
   1.5935697e+01    3.6922094e-07    2.0982295e-03    2.2876468e-03    3.8210093e-07    2.1714246e-03    4.3836442e-03    4.4137785e-03 
   1.6035879e+01    3.7195467e-07    2.1058476e-03    2.2833388e-03    3.8080086e-07    2.1559309e-03    4.3519338e-03    4.4137793e-03 
   1.6131177e+01    3.7454729e-07    2.1129539e-03    2.2792769e-03    3.7943863e-07    2.1405476e-03    4.3216007e-03    4.4137800e-03 
   1.6224635e+01    3.7706656e-07    2.1197016e-03    2.2752653e-03    3.7802217e-07    2.1250737e-03    4.2913337e-03    4.4137807e-03 
   1.6318035e+01    3.7958053e-07    2.1263364e-03    2.2711912e-03    3.7652652e-07    2.1092284e-03    4.2606946e-03    4.4137814e-03 
   1.6411401e+01    3.8209457e-07    2.1328871e-03    2.2670707e-03    3.7496459e-07    2.0930869e-03    4.2297955e-03    4.4137819e-03 
   1.6504751e+01    3.8460240e-07    2.1393180e-03    2.2629559e-03    3.7332592e-07    2.0765936e-03    4.1985970e-03    4.4137825e-03 
   1.6644714e+01    3.8837987e-07    2.1488887e-03    2.2568353e-03    3.7073407e-07    2.0512553e-03    4.1511054e-03    4.4137834e-03 
   1.6737992e+01    3.9088620e-07    2.1551021e-03    2.2528076e-03    3.6895090e-07    2.0341646e-03    4.1194517e-03    4.4137838e-03 
   1.6831262e+01    3.9338098e-07    2.1611685e-03    2.2489158e-03    3.6711621e-07    2.0168743e-03    4.0875467e-03    4.4137844e-03 
   1.6924527e+01    3.9588246e-07    2.1671888e-03    2.2452043e-03    3.6522114e-07    1.9993389e-03    4.0556884e-03    4.4137848e-03 
   1.7017785e+01    3.9838968e-07    2.1731583e-03    2.2416283e-03    3.6328158e-07    1.9816487e-03    4.0235338e-03    4.4137852e-03 
   1.7110986e+01    4.0090538e-07    2.1790962e-03    2.2382055e-03    3.6129242e-07    1.9637824e-03    3.9913550e-03    4.4137856e-03 
   1.7204156e+01    4.0342879e-07    2.1849963e-03    2.2350078e-03    3.5926121e-07    1.9457818e-03    3.9591035e-03    4.4137859e-03 
   1.7343893e+01    4.0721880e-07    2.1937139e-03    2.2304208e-03    3.5616305e-07    1.9186733e-03    3.9106943e-03    4.4137867e-03 
   1.7437043e+01    4.0974363e-07    2.1994182e-03    2.2273471e-03    3.5406221e-07    1.9005320e-03    3.8783781e-03    4.4137870e-03 
   1.7530176e+01    4.1227185e-07    2.2050617e-03    2.2245649e-03    3.5191929e-07    1.8822623e-03    3.8457646e-03    4.4137873e-03 
   1.7623298e+01    4.1480607e-07    2.2106582e-03    2.2219740e-03    3.4973827e-07    1.8638873e-03    3.8131319e-03    4.4137877e-03 
   1.7716390e+01    4.1734316e-07    2.2161930e-03    2.2194716e-03    3.4752966e-07    1.8454665e-03    3.7804741e-03    4.4137880e-03 
   1.7809467e+01    4.1987996e-07    2.2216485e-03    2.2172861e-03    3.4529820e-07    1.8270251e-03    3.7479044e-03    4.4137883e-03 
   1.7902545e+01    4.2241559e-07    2.2270193e-03    2.2153191e-03    3.4305242e-07    1.8086083e-03    3.7154102e-03    4.4137886e-03 
   1.8042137e+01    4.2623433e-07    2.2350048e-03    2.2127586e-03    3.3965364e-07    1.7810098e-03    3.6667426e-03    4.4137890e-03 
   1.8135164e+01    4.2879532e-07    2.2403174e-03    2.2114034e-03    3.3736988e-07    1.7626489e-03    3.6344368e-03    4.4137893e-03 
   1.8228180e+01    4.3136625e-07    2.2456055e-03    2.2102185e-03    3.3507114e-07    1.7443126e-03    3.6022327e-03    4.4137897e-03 
   1.8321190e+01    4.3395011e-07    2.2508843e-03    2.2093387e-03    3.3275987e-07    1.7260140e-03    3.5699938e-03    4.4137900e-03 
   1.8414194e+01    4.3654006e-07    2.2561181e-03    2.2086267e-03    3.3043843e-07    1.7077657e-03    3.5378026e-03    4.4137903e-03 
   1.8507180e+01    4.3912728e-07    2.2612630e-03    2.2081639e-03    3.2811198e-07    1.6895955e-03    3.5058538e-03    4.4137906e-03 
   1.8600151e+01    4.4171169e-07    2.2663191e-03    2.2080180e-03    3.2578066e-07    1.6715041e-03    3.4740772e-03    4.4137908e-03 
   1.8739590e+01    4.4558030e-07    2.2737153e-03    2.2081776e-03    3.2227797e-07    1.6445260e-03    3.4267645e-03    4.4137911e-03 
   1.8832531e+01    4.4816013e-07    2.2785629e-03    2.2084841e-03    3.1993460e-07    1.6266309e-03    3.3952001e-03    4.4137914e-03 
   1.8925448e+01    4.5074044e-07    2.2833416e-03    2.2088580e-03    3.1758481e-07    1.6088075e-03    3.3636713e-03    4.4137917e-03 
   1.9018343e+01    4.5331949e-07    2.2880432e-03    2.2093316e-03    3.1523732e-07    1.5910999e-03    3.3323279e-03    4.4137919e-03 
   1.9111211e+01    4.5589199e-07    2.2926421e-03    2.2099289e-03    3.1289230e-07    1.5735088e-03    3.3010743e-03    4.4137922e-03 
   1.9204059e+01    4.5846121e-07    2.2971552e-03    2.2107864e-03    3.1055649e-07    1.5560672e-03    3.2700499e-03    4.4137925e-03 
   1.9343311e+01    4.6230052e-07    2.3037151e-03    2.2120829e-03    3.0706259e-07    1.5301404e-03    3.2237719e-03    4.4137928e-03 
   1.9436129e+01    4.6485158e-07    2.3079642e-03    2.2130009e-03    3.0474559e-07    1.5130461e-03    3.1931873e-03    4.4137930e-03 
   1.9528934e+01    4.6739154e-07    2.3120910e-03    2.2140149e-03    3.0243591e-07    1.4960890e-03    3.1628745e-03    4.4137933e-03 
   1.9621735e+01    4.6991897e-07    2.3160891e-03    2.2150722e-03    3.0013326e-07    1.4792665e-03    3.1327544e-03    4.4137936e-03 
   1.9714515e+01    4.7243183e-07    2.3199512e-03    2.2160841e-03    2.9783299e-07    1.4625560e-03    3.1028326e-03    4.4137938e-03 
   1.9807276e+01    4.7492909e-07    2.3236735e-03    2.2170068e-03    2.9554087e-07    1.4459853e-03    3.0730876e-03    4.4137940e-03 
   1.9900018e+01    4.7741349e-07    2.3272706e-03    2.2178989e-03    2.9325304e-07    1.4295348e-03    3.0435735e-03    4.4137943e-03 
   2.0039102e+01    4.8110852e-07    2.3323901e-03    2.2190810e-03    2.8983076e-07    1.4050851e-03    2.9996894e-03    4.4137946e-03 
   2.0131807e+01    4.8354675e-07    2.3356100e-03    2.2197282e-03    2.8756127e-07    1.3889680e-03    2.9706587e-03    4.4137948e-03 
   2.0224497e+01    4.8596922e-07    2.3386953e-03    2.2203994e-03    2.8530191e-07    1.3729969e-03    2.9419510e-03    4.4137950e-03 
   2.0317172e+01    4.8837589e-07    2.3416475e-03    2.2208838e-03    2.8305624e-07    1.3571881e-03    2.9133214e-03    4.4137952e-03 
   2.0400578e+01    4.9053148e-07    2.3442071e-03    2.2214844e-03    2.8100647e-07    1.3429054e-03    2.8878846e-03    4.4137954e-03 
   2.0530306e+01    4.9384512e-07    2.3479017e-03    2.2219974e-03    2.7788539e-07    1.3211583e-03    2.8485152e-03    4.4137957e-03 
   2.0613691e+01    4.9595483e-07    2.3501281e-03    2.2222359e-03    2.7587991e-07    1.3072826e-03    2.8235791e-03    4.4137959e-03 
   2.0701992e+01    4.9816165e-07    2.3523092e-03    2.2222751e-03    2.7366483e-07    1.2922398e-03    2.7971831e-03    4.4137961e-03 
   2.0839864e+01    5.0156811e-07    2.3554271e-03    2.2220093e-03    2.7046459e-07    1.2701358e-03    2.7563480e-03    4.4137964e-03 
   2.0932495e+01    5.0383747e-07    2.3573716e-03    2.2217830e-03    2.6830875e-07    1.2553719e-03    2.7295405e-03    4.4137965e-03 
   2.1025116e+01    5.0608763e-07    2.3591779e-03    2.2215319e-03    2.6616413e-07    1.2407506e-03    2.7030328e-03    4.4137967e-03 
   2.1117722e+01    5.0831458e-07    2.3608294e-03    2.2209189e-03    2.6403186e-07    1.2262764e-03    2.6766246e-03    4.4137968e-03 
   2.1218996e+01    5.1071760e-07    2.3624306e-03    2.2199671e-03    2.6174928e-07    1.2107758e-03    2.6481594e-03    4.4137970e-03 
   2.1320339e+01    5.1309349e-07    2.3638454e-03    2.2188621e-03    2.5947190e-07    1.1953990e-03    2.6200772e-03    4.4137972e-03 
   2.1421709e+01    5.1543960e-07    2.3650679e-03    2.2174921e-03    2.5720747e-07    1.1801832e-03    2.5921985e-03    4.4137973e-03 
   2.1523171e+01    5.1775385e-07    2.3660847e-03    2.2157940e-03    2.5495715e-07    1.1651294e-03    2.5647273e-03    4.4137974e-03 
   2.1614514e+01    5.1982399e-07    2.3668983e-03    2.2141597e-03    2.5291359e-07    1.1515835e-03    2.5402362e-03    4.4137975e-03 
   2.1705856e+01    5.2186021e-07    2.3675189e-03    2.2122184e-03    2.5090072e-07    1.1382592e-03    2.5159653e-03    4.4137977e-03 
   2.1847945e+01    5.2495655e-07    2.3680825e-03    2.2086398e-03    2.4783180e-07    1.1179709e-03    2.4787867e-03    4.4137978e-03 
   2.1905119e+01    5.2618534e-07    2.3682134e-03    2.2072660e-03    2.4650918e-07    1.1094690e-03    2.4640753e-03    4.4137978e-03 
   2.2045312e+01    5.2912587e-07    2.3681389e-03    2.2027850e-03    2.4357379e-07    1.0901311e-03    2.4279931e-03    4.4137980e-03 
   2.2147056e+01    5.3121886e-07    2.3678569e-03    2.1993503e-03    2.4147523e-07    1.0763526e-03    2.4024110e-03    4.4137981e-03 
   2.2248828e+01    5.3327916e-07    2.3673889e-03    2.1957127e-03    2.3939167e-07    1.0627327e-03    2.3771235e-03    4.4137981e-03 
   2.2350640e+01    5.3530238e-07    2.3667169e-03    2.1916635e-03    2.3732803e-07    1.0492915e-03    2.3521396e-03    4.4137982e-03 
   2.2401559e+01    5.3630028e-07    2.3663108e-03    2.1895665e-03    2.3630414e-07    1.0426417e-03    2.3397676e-03    4.4137982e-03 
   2.2503421e+01    5.3826792e-07    2.3653380e-03    2.1852160e-03    2.3426826e-07    1.0294569e-03    2.3152171e-03    4.4137983e-03 
   2.2605344e+01    5.4019863e-07    2.3641662e-03    2.1803912e-03    2.3225296e-07    1.0164495e-03    2.2907641e-03    4.4137984e-03 
   2.2707308e+01    5.4208995e-07    2.3627888e-03    2.1753669e-03    2.3026008e-07    1.0036267e-03    2.2668097e-03    4.4137985e-03 
   2.2809331e+01    5.4394229e-07    2.3612085e-03    2.1700618e-03    2.2828874e-07    9.9098252e-04    2.2430809e-03    4.4137985e-03 
   2.2911424e+01    5.4575107e-07    2.3594069e-03    2.1644458e-03    2.2633948e-07    9.7851743e-04    2.2196493e-03    4.4137986e-03 
   2.3003330e+01    5.4736173e-07    2.3576900e-03    2.1593826e-03    2.2457496e-07    9.6732765e-04    2.1987859e-03    4.4137986e-03 
   2.3146296e+01    5.4979924e-07    2.3546848e-03    2.1506287e-03    2.2190521e-07    9.5037753e-04    2.1665690e-03    4.4137987e-03 
   2.3212673e+01    5.5090373e-07    2.3531638e-03    2.1465142e-03    2.2061350e-07    9.4234196e-04    2.1519438e-03    4.4137988e-03 
   2.3309406e+01    5.5247497e-07    2.3507661e-03    2.1401705e-03    2.1877711e-07    9.3089069e-04    2.1306290e-03    4.4137989e-03 
   2.3428218e+01    5.5435060e-07    2.3475674e-03    2.1319100e-03    2.1664139e-07    9.1743432e-04    2.1046983e-03    4.4137990e-03 
   2.3530595e+01    5.5592510e-07    2.3446203e-03    2.1245760e-03    2.1487019e-07    9.0621742e-04    2.0827672e-03    4.4137991e-03 
   2.3633021e+01    5.5746213e-07    2.3414978e-03    2.1170429e-03    2.1310905e-07    8.9511798e-04    2.0611137e-03    4.4137991e-03 
   2.3735477e+01    5.5895974e-07    2.3381955e-03    2.1093085e-03    2.1136627e-07    8.8417045e-04    2.0397039e-03    4.4137992e-03 
   2.3837975e+01    5.6041734e-07    2.3347124e-03    2.1013210e-03    2.0964099e-07    8.7336953e-04    2.0185127e-03    4.4137993e-03 
   2.3940522e+01    5.6183582e-07    2.3310540e-03    2.0928884e-03    2.0793211e-07    8.6270926e-04    1.9973956e-03    4.4137993e-03 
   2.4043113e+01    5.6321684e-07    2.3272297e-03    2.0843802e-03    2.0624169e-07    8.5219717e-04    1.9766143e-03    4.4137994e-03 
   2.4145742e+01    5.6455921e-07    2.3232376e-03    2.0756467e-03    2.0456880e-07    8.4182830e-04    1.9560731e-03    4.4137994e-03 
   2.4248374e+01    5.6586394e-07    2.3190873e-03    2.0666757e-03    2.0291349e-07    8.3160292e-04    1.9357455e-03    4.4137995e-03 
   2.4351087e+01    5.6714111e-07    2.3148148e-03    2.0575464e-03    2.0127319e-07    8.2150660e-04    1.9155838e-03    4.4137996e-03 
   2.4429414e+01    5.6809225e-07    2.3114641e-03    2.0503517e-03    1.9992157e-07    8.1344452e-04    1.9002323e-03    4.4137997e-03 
   2.4501641e+01    5.6894687e-07    2.3082858e-03    2.0436789e-03    1.9875159e-07    8.0635909e-04    1.8862408e-03    4.4137998e-03 
   2.4643329e+01    5.7056260e-07    2.3017980e-03    2.0301176e-03    1.9657372e-07    7.9302957e-04    1.8592080e-03    4.4137999e-03 
   2.4746161e+01    5.7169830e-07    2.2969476e-03    2.0201368e-03    1.9500859e-07    7.8349804e-04    1.8398529e-03    4.4137999e-03 
   2.4849040e+01    5.7280263e-07    2.2919720e-03    2.0099240e-03    1.9345024e-07    7.7405813e-04    1.8205551e-03    4.4137999e-03 
   2.4900494e+01    5.7334329e-07    2.2894432e-03    2.0048030e-03    1.9267457e-07    7.6937763e-04    1.8110061e-03    4.4138000e-03 
   2.5003438e+01    5.7440063e-07    2.2842837e-03    1.9944090e-03    1.9113016e-07    7.6008885e-04    1.7920889e-03    4.4138001e-03 
   2.5106391e+01    5.7542818e-07    2.2790132e-03    1.9839113e-03    1.8959873e-07    7.5091563e-04    1.7733882e-03    4.4138002e-03 
   2.5209377e+01    5.7642667e-07    2.2736341e-03    1.9733225e-03    1.8807735e-07    7.4184472e-04    1.7548691e-03    4.4138003e-03 
   2.5312408e+01    5.7739736e-07    2.2681520e-03    1.9625963e-03    1.8656854e-07    7.3288488e-04    1.7365332e-03    4.4138004e-03 
   2.5415465e+01    5.7834198e-07    2.2625766e-03    1.9516921e-03    1.8507053e-07    7.2402882e-04    1.7182127e-03    4.4138005e-03 
   2.5518507e+01    5.7926107e-07    2.2569155e-03    1.9407881e-03    1.8358347e-07    7.1527744e-04    1.7002083e-03    4.4138005e-03 
   2.5621621e+01    5.8015471e-07    2.2511622e-03    1.9298024e-03    1.8210645e-07    7.0662384e-04    1.6823691e-03    4.4138006e-03 
   2.5724767e+01    5.8103064e-07    2.2453518e-03    1.9187797e-03    1.8063834e-07    6.9806408e-04    1.6646603e-03    4.4138007e-03 
   2.5817607e+01    5.8179431e-07    2.2400403e-03    1.9087795e-03    1.7930831e-07    6.9037775e-04    1.6489433e-03    4.4138008e-03 
   2.5920808e+01    5.8261993e-07    2.2340607e-03    1.8974665e-03    1.7786259e-07    6.8201550e-04    1.6314362e-03    4.4138009e-03 
   2.6024022e+01    5.8342468e-07    2.2280171e-03    1.8862365e-03    1.7642313e-07    6.7373519e-04    1.6142076e-03    4.4138010e-03 
   2.6127260e+01    5.8420849e-07    2.2219091e-03    1.8749881e-03    1.7499129e-07    6.6554104e-04    1.5971358e-03    4.4138011e-03 
   2.6230536e+01    5.8497262e-07    2.2157414e-03    1.8637024e-03    1.7356590e-07    6.5742761e-04    1.5801968e-03    4.4138012e-03 
   2.6333842e+01    5.8571454e-07    2.2095061e-03    1.8523994e-03    1.7214791e-07    6.4939802e-04    1.5634359e-03    4.4138013e-03 
   2.6437195e+01    5.8644045e-07    2.2032264e-03    1.8410237e-03    1.7073839e-07    6.4145528e-04    1.5466910e-03    4.4138014e-03 
   2.6540592e+01    5.8714881e-07    2.1968974e-03    1.8297121e-03    1.6933636e-07    6.3359511e-04    1.5302098e-03    4.4138015e-03 
   2.6644019e+01    5.8783981e-07    2.1905221e-03    1.8184325e-03    1.6794255e-07    6.2581993e-04    1.5138867e-03    4.4138015e-03 
   2.6747469e+01    5.8851400e-07    2.1841039e-03    1.8071437e-03    1.6655564e-07    6.1812432e-04    1.4976840e-03    4.4138015e-03 
   2.6850938e+01    5.8917124e-07    2.1776434e-03    1.7958882e-03    1.6517580e-07    6.1050842e-04    1.4816323e-03    4.4138015e-03 
   2.6902691e+01    5.8949393e-07    2.1744014e-03    1.7901918e-03    1.6448835e-07    6.0673006e-04    1.4735884e-03    4.4138016e-03 
   2.7006222e+01    5.9012841e-07    2.1678856e-03    1.7789686e-03    1.6311947e-07    5.9923288e-04    1.4577302e-03    4.4138017e-03 
   2.7109795e+01    5.9074702e-07    2.1613316e-03    1.7677411e-03    1.6175720e-07    5.9181163e-04    1.4419682e-03    4.4138020e-03 
   2.7213400e+01    5.9134819e-07    2.1547352e-03    1.7565574e-03    1.6040185e-07    5.8446702e-04    1.4263839e-03    4.4138024e-03 
   2.7317048e+01    5.9193269e-07    2.1480994e-03    1.7453898e-03    1.5905367e-07    5.7719922e-04    1.4108930e-03    4.4138025e-03 
   2.7420728e+01    5.9250711e-07    2.1414493e-03    1.7342421e-03    1.5771156e-07    5.7000381e-04    1.3954498e-03    4.4138027e-03 
   2.7524436e+01    5.9306686e-07    2.1347695e-03    1.7231972e-03    1.5637736e-07    5.6288701e-04    1.3802219e-03    4.4138028e-03 
   2.7628194e+01    5.9361570e-07    2.1280722e-03    1.7122193e-03    1.5504971e-07    5.5584274e-04    1.3651035e-03    4.4138029e-03 
   2.7731985e+01    5.9415194e-07    2.1213533e-03    1.7013143e-03    1.5372816e-07    5.4886926e-04    1.3501450e-03    4.4138031e-03 
   2.7835823e+01    5.9467380e-07    2.1146059e-03    1.6904251e-03    1.5241222e-07    5.4196396e-04    1.3353056e-03    4.4138032e-03 
   2.7939706e+01    5.9518563e-07    2.1078462e-03    1.6795631e-03    1.5110131e-07    5.3512434e-04    1.3204945e-03    4.4138032e-03 
   2.8043627e+01    5.9568656e-07    2.1010723e-03    1.6687926e-03    1.4979741e-07    5.2835705e-04    1.3058537e-03    4.4138033e-03 
   2.8147593e+01    5.9617610e-07    2.0942822e-03    1.6581046e-03    1.4849951e-07    5.2165775e-04    1.2913451e-03    4.4138035e-03 
   2.8241170e+01    5.9660992e-07    2.0881708e-03    1.6485364e-03    1.4732024e-07    5.1562976e-04    1.2783832e-03    4.4138035e-03 
   2.8345201e+01    5.9707809e-07    2.0813539e-03    1.6379441e-03    1.4603479e-07    5.0906253e-04    1.2640935e-03    4.4138036e-03 
   2.8423247e+01    5.9742357e-07    2.0762394e-03    1.6300253e-03    1.4503923e-07    5.0405806e-04    1.2533355e-03    4.4138036e-03 
   2.8547267e+01    5.9796192e-07    2.0681063e-03    1.6175525e-03    1.4349057e-07    4.9627532e-04    1.2364863e-03    4.4138037e-03 
   2.8651406e+01    5.9839584e-07    2.0612468e-03    1.6071286e-03    1.4222984e-07    4.8992788e-04    1.2225676e-03    4.4138038e-03 
   2.8703490e+01    5.9861109e-07    2.0578236e-03    1.6019725e-03    1.4159868e-07    4.8676863e-04    1.2156378e-03    4.4138038e-03 
   2.8807690e+01    5.9903459e-07    2.0509672e-03    1.5916876e-03    1.4033708e-07    4.8048436e-04    1.2018663e-03    4.4138039e-03 
   2.8911935e+01    5.9944879e-07    2.0441052e-03    1.5814165e-03    1.3907834e-07    4.7425362e-04    1.1881260e-03    4.4138039e-03 
   2.9016219e+01    5.9985442e-07    2.0372408e-03    1.5712680e-03    1.3782318e-07    4.6807860e-04    1.1745493e-03    4.4138040e-03 
   2.9120534e+01    6.0025051e-07    2.0303718e-03    1.5611852e-03    1.3657084e-07    4.6195641e-04    1.1610399e-03    4.4138040e-03 
   2.9224886e+01    6.0063749e-07    2.0234995e-03    1.5511945e-03    1.3532103e-07    4.5588567e-04    1.1476729e-03    4.4138041e-03 
   2.9329271e+01    6.0101609e-07    2.0166270e-03    1.5412822e-03    1.3407541e-07    4.4987162e-04    1.1344308e-03    4.4138041e-03 
   2.9433694e+01    6.0138403e-07    2.0097466e-03    1.5313658e-03    1.3283440e-07    4.4391513e-04    1.1212420e-03    4.4138042e-03 
   2.9538164e+01    6.0174286e-07    2.0028631e-03    1.5215706e-03    1.3159764e-07    4.3801444e-04    1.1081930e-03    4.4138042e-03 
   2.9642678e+01    6.0209477e-07    1.9959845e-03    1.5118786e-03    1.3036608e-07    4.3217229e-04    1.0952664e-03    4.4138043e-03 
   2.9747236e+01    6.0243855e-07    1.9891068e-03    1.5022598e-03    1.2913855e-07    4.2638434e-04    1.0824416e-03    4.4138043e-03 
   2.9851835e+01    6.0277620e-07    1.9822373e-03    1.4927318e-03    1.2791533e-07    4.2065122e-04    1.0697084e-03    4.4138043e-03 
   2.9904146e+01    6.0294221e-07    1.9788065e-03    1.4880004e-03    1.2730524e-07    4.1780526e-04    1.0633935e-03    4.4138044e-03 
   3.0008800e+01    6.0326955e-07    1.9719458e-03    1.4785394e-03    1.2608785e-07    4.1215144e-04    1.0507705e-03    4.4138044e-03 
   3.0113484e+01    6.0358983e-07    1.9650916e-03    1.4692072e-03    1.2487500e-07    4.0655226e-04    1.0383217e-03    4.4138045e-03 
   3.0218216e+01    6.0390292e-07    1.9582422e-03    1.4599455e-03    1.2366697e-07    4.0100798e-04    1.0259778e-03    4.4138045e-03 
   3.0322993e+01    6.0420718e-07    1.9513929e-03    1.4507597e-03    1.2246345e-07    3.9551716e-04    1.0137370e-03    4.4138046e-03 
   3.0427812e+01    6.0450658e-07    1.9445568e-03    1.4416510e-03    1.2126394e-07    3.9007784e-04    1.0015848e-03    4.4138046e-03 
   3.0532660e+01    6.0479945e-07    1.9377298e-03    1.4325577e-03    1.2006927e-07    3.8469249e-04    9.8948635e-04    4.4138046e-03 
   3.0637558e+01    6.0508573e-07    1.9309102e-03    1.4235860e-03    1.1887772e-07    3.7935484e-04    9.7752806e-04    4.4138047e-03 
   3.0742498e+01    6.0536547e-07    1.9240991e-03    1.4146992e-03    1.1769043e-07    3.7406832e-04    9.6569004e-04    4.4138047e-03 
   3.0847476e+01    6.0563771e-07    1.9172939e-03    1.4058834e-03    1.1650842e-07    3.6883582e-04    9.5396285e-04    4.4138048e-03 
   3.0952505e+01    6.0590486e-07    1.9105013e-03    1.3971485e-03    1.1533131e-07    3.6365546e-04    9.4231177e-04    4.4138048e-03 
   3.1005029e+01    6.0603631e-07    1.9071118e-03    1.3927564e-03    1.1474486e-07    3.6108606e-04    9.3648579e-04    4.4138049e-03 
   3.1110105e+01    6.0629503e-07    1.9003377e-03    1.3841306e-03    1.1357553e-07    3.5598489e-04    9.2495836e-04    4.4138049e-03 
   3.1215223e+01    6.0654764e-07    1.8935740e-03    1.3755846e-03    1.1241136e-07    3.5093570e-04    9.1353814e-04    4.4138049e-03 
   3.1320380e+01    6.0679448e-07    1.8868223e-03    1.3671120e-03    1.1125102e-07    3.4593410e-04    9.0222323e-04    4.4138050e-03 
   3.1425577e+01    6.0703592e-07    1.8800837e-03    1.3587189e-03    1.1009514e-07    3.4098160e-04    8.9099130e-04    4.4138050e-03 
   3.1530826e+01    6.0727045e-07    1.8733528e-03    1.3503325e-03    1.0894407e-07    3.3607874e-04    8.7982778e-04    4.4138050e-03 
   3.1636127e+01    6.0750013e-07    1.8666362e-03    1.3420749e-03    1.0779806e-07    3.3122587e-04    8.6878239e-04    4.4138051e-03 
   3.1741483e+01    6.0772448e-07    1.8599322e-03    1.3338894e-03    1.0665719e-07    3.2642282e-04    8.5786348e-04    4.4138051e-03 
   3.1846907e+01    6.0794255e-07    1.8532372e-03    1.3257740e-03    1.0552168e-07    3.2166973e-04    8.4702494e-04    4.4138052e-03 
   3.1952370e+01    6.0815559e-07    1.8465572e-03    1.3177337e-03    1.0439063e-07    3.1696375e-04    8.3626288e-04    4.4138052e-03 
   3.2005127e+01    6.0826033e-07    1.8432241e-03    1.3137447e-03    1.0382700e-07    3.1462914e-04    8.3092295e-04    4.4138052e-03 
   3.2110669e+01    6.0846680e-07    1.8365677e-03    1.3057554e-03    1.0270399e-07    3.0999691e-04    8.2028025e-04    4.4138053e-03 
   3.2216213e+01    6.0866987e-07    1.8299338e-03    1.2978967e-03    1.0158607e-07    3.0541317e-04    8.0975156e-04    4.4138053e-03 
   3.2321769e+01    6.0886726e-07    1.8233151e-03    1.2901151e-03    1.0047425e-07    3.0088039e-04    7.9936033e-04    4.4138053e-03 
   3.2427373e+01    6.0905845e-07    1.8167074e-03    1.2823956e-03    9.9367932e-08    2.9639596e-04    7.8903209e-04    4.4138054e-03 
   3.2533032e+01    6.0924692e-07    1.8101210e-03    1.2747311e-03    9.8267536e-08    2.9196065e-04    7.7880359e-04    4.4138054e-03 
   3.2638688e+01    6.0943134e-07    1.8035556e-03    1.2670898e-03    9.7173553e-08    2.8757613e-04    7.6861502e-04    4.4138055e-03 
   3.2744352e+01    6.0961173e-07    1.7970106e-03    1.2595572e-03    9.6084346e-08    2.8323698e-04    7.5857037e-04    4.4138055e-03 
   3.2849050e+01    6.0978651e-07    1.7905462e-03    1.2521626e-03    9.5010193e-08    2.7898312e-04    7.4872240e-04    4.4138056e-03 
   3.2901932e+01    6.0987391e-07    1.7872926e-03    1.2484531e-03    9.4471030e-08    2.7685620e-04    7.4376331e-04    4.4138056e-03 
   3.3007723e+01    6.1004408e-07    1.7807904e-03    1.2410816e-03    9.3396512e-08    2.7263540e-04    7.3393886e-04    4.4138056e-03 
   3.3113535e+01    6.1021040e-07    1.7743084e-03    1.2337270e-03    9.2328087e-08    2.6846232e-04    7.2418301e-04    4.4138057e-03 
   3.3219372e+01    6.1037392e-07    1.7678494e-03    1.2264803e-03    9.1264857e-08    2.6433390e-04    7.1452728e-04    4.4138058e-03 
   3.3325243e+01    6.1053268e-07    1.7614070e-03    1.2192955e-03    9.0208400e-08    2.6025422e-04    7.0498637e-04    4.4138058e-03 
   3.3431186e+01    6.1068842e-07    1.7549839e-03    1.2121628e-03    8.9157560e-08    2.5621917e-04    6.9551877e-04    4.4138059e-03 
   3.3537173e+01    6.1083988e-07    1.7485784e-03    1.2050973e-03    8.8113452e-08    2.5223186e-04    6.8615544e-04    4.4138059e-03 
   3.3643181e+01    6.1098994e-07    1.7421999e-03    1.1980497e-03    8.7075295e-08    2.4828980e-04    6.7681943e-04    4.4138059e-03 
   3.3749235e+01    6.1113685e-07    1.7358422e-03    1.1910918e-03    8.6042760e-08    2.4439150e-04    6.6761708e-04    4.4138060e-03 
   3.3802271e+01    6.1120818e-07    1.7326705e-03    1.1876400e-03    8.5529259e-08    2.4246080e-04    6.6305998e-04    4.4138060e-03 
   3.3908373e+01    6.1134810e-07    1.7263380e-03    1.1807654e-03    8.4507139e-08    2.3863309e-04    6.5399617e-04    4.4138061e-03 
   3.4014535e+01    6.1148418e-07    1.7200233e-03    1.1739446e-03    8.3491381e-08    2.3485010e-04    6.4502718e-04    4.4138061e-03 
   3.4120751e+01    6.1161797e-07    1.7137310e-03    1.1671734e-03    8.2481659e-08    2.3111057e-04    6.3612219e-04    4.4138062e-03 
   3.4227008e+01    6.1174963e-07    1.7074625e-03    1.1604287e-03    8.1477670e-08    2.2741341e-04    6.2726234e-04    4.4138062e-03 
   3.4333363e+01    6.1187775e-07    1.7012103e-03    1.1537831e-03    8.0479815e-08    2.2375889e-04    6.1853622e-04    4.4138062e-03 
   3.4439737e+01    6.1200229e-07    1.6949790e-03    1.1472012e-03    7.9488509e-08    2.2014845e-04    6.0990591e-04    4.4138062e-03 
   3.4546197e+01    6.1212358e-07    1.6887656e-03    1.1406530e-03    7.8503037e-08    2.1657919e-04    6.0133428e-04    4.4138062e-03 
   3.4652695e+01    6.1224315e-07    1.6825773e-03    1.1341521e-03    7.7523141e-08    2.1305044e-04    5.9284649e-04    4.4138063e-03 
   3.4705789e+01    6.1230095e-07    1.6795004e-03    1.1309103e-03    7.7036844e-08    2.1130689e-04    5.8861289e-04    4.4138063e-03 
   3.4807422e+01    6.1241109e-07    1.6736286e-03    1.1247908e-03    7.6105370e-08    2.0798468e-04    5.8061533e-04    4.4138064e-03 
   3.4914023e+01    6.1252385e-07    1.6674930e-03    1.1184182e-03    7.5142278e-08    2.0456220e-04    5.7232960e-04    4.4138064e-03 
   3.5020693e+01    6.1263415e-07    1.6613784e-03    1.1121037e-03    7.4185045e-08    2.0117950e-04    5.6413877e-04    4.4138065e-03 
   3.5127405e+01    6.1274102e-07    1.6552837e-03    1.1058389e-03    7.3234508e-08    1.9783870e-04    5.5602832e-04    4.4138065e-03 
   3.5234151e+01    6.1284469e-07    1.6492100e-03    1.0995704e-03    7.2290600e-08    1.9453931e-04    5.4793431e-04    4.4138065e-03 
   3.5340919e+01    6.1294714e-07    1.6431633e-03    1.0933781e-03    7.1352669e-08    1.9127928e-04    5.3997196e-04    4.4138066e-03 
   3.5447714e+01    6.1304646e-07    1.6371381e-03    1.0872531e-03    7.0421579e-08    1.8806054e-04    5.3210878e-04    4.4138067e-03 
   3.5501123e+01    6.1309566e-07    1.6341368e-03    1.0842030e-03    6.9958360e-08    1.8646606e-04    5.2820248e-04    4.4138067e-03 
   3.5607967e+01    6.1319144e-07    1.6281458e-03    1.0781483e-03    6.9037181e-08    1.8330751e-04    5.2045516e-04    4.4138067e-03 
   3.5714853e+01    6.1328483e-07    1.6221773e-03    1.0721362e-03    6.8122867e-08    1.8018931e-04    5.1277895e-04    4.4138068e-03 
   3.5821767e+01    6.1337696e-07    1.6162349e-03    1.0661318e-03    6.7214954e-08    1.7710994e-04    5.0515966e-04    4.4138068e-03 
   3.5928687e+01    6.1346542e-07    1.6103135e-03    1.0602138e-03    6.6313467e-08    1.7406926e-04    4.9766145e-04    4.4138069e-03 
   3.6035630e+01    6.1355318e-07    1.6044200e-03    1.0543267e-03    6.5418672e-08    1.7106752e-04    4.9022672e-04    4.4138069e-03 
   3.6142633e+01    6.1363753e-07    1.5985449e-03    1.0485074e-03    6.4531474e-08    1.6810650e-04    4.8288366e-04    4.4138069e-03 
   3.6249690e+01    6.1372107e-07    1.5926953e-03    1.0427148e-03    6.3650639e-08    1.6518265e-04    4.7559809e-04    4.4138070e-03 
   3.6303230e+01    6.1376141e-07    1.5897790e-03    1.0398127e-03    6.3213006e-08    1.6373579e-04    4.7197938e-04    4.4138070e-03 
   3.6409876e+01    6.1384078e-07    1.5839872e-03    1.0341194e-03    6.2345826e-08    1.6088046e-04    4.6485370e-04    4.4138071e-03 
   3.6516604e+01    6.1391894e-07    1.5782179e-03    1.0284495e-03    6.1485509e-08    1.5806244e-04    4.5779828e-04    4.4138071e-03 
   3.6622449e+01    6.1399540e-07    1.5725234e-03    1.0228772e-03    6.0638727e-08    1.5530379e-04    4.5087191e-04    4.4138071e-03 
   3.6726827e+01    6.1406903e-07    1.5669321e-03    1.0174321e-03    5.9810532e-08    1.5261972e-04    4.4411864e-04    4.4138072e-03 
   3.6833675e+01    6.1414164e-07    1.5612310e-03    1.0118822e-03    5.8972483e-08    1.4991602e-04    4.3726676e-04    4.4138074e-03 
   3.6940565e+01    6.1421283e-07    1.5555539e-03    1.0063836e-03    5.8140168e-08    1.4724565e-04    4.3050028e-04    4.4138076e-03 
   3.7047457e+01    6.1428308e-07    1.5499040e-03    1.0009174e-03    5.7315261e-08    1.4461272e-04    4.2382394e-04    4.4138078e-03 
   3.7100913e+01    6.1431692e-07    1.5470876e-03    9.9821364e-04    5.6905911e-08    1.4331110e-04    4.2052497e-04    4.4138079e-03 
   3.7207842e+01    6.1438331e-07    1.5414699e-03    9.9282740e-04    5.6092688e-08    1.4073493e-04    4.1396440e-04    4.4138081e-03 
   3.7314795e+01    6.1444804e-07    1.5358762e-03    9.8746888e-04    5.5286901e-08    1.3819530e-04    4.0747844e-04    4.4138083e-03 
   3.7421774e+01    6.1451234e-07    1.5303092e-03    9.8210121e-04    5.4487279e-08    1.3568871e-04    4.0101546e-04    4.4138085e-03 
   3.7528753e+01    6.1457493e-07    1.5247672e-03    9.7683858e-04    5.3695224e-08    1.3321844e-04    3.9469006e-04    4.4138085e-03 
   3.7635752e+01    6.1463546e-07    1.5192480e-03    9.7162188e-04    5.2911906e-08    1.3078697e-04    3.8842755e-04    4.4138085e-03 
   3.7742769e+01    6.1469443e-07    1.5137530e-03    9.6642701e-04    5.2136188e-08    1.2839113e-04    3.8223032e-04    4.4138086e-03 
   3.7849815e+01    6.1475194e-07    1.5082817e-03    9.6127189e-04    5.1368095e-08    1.2603060e-04    3.7611177e-04    4.4138086e-03 
   3.7903394e+01    6.1478063e-07    1.5055548e-03    9.5867665e-04    5.0986599e-08    1.2486262e-04    3.7304292e-04    4.4138087e-03 
   3.8010507e+01    6.1483769e-07    1.5001215e-03    9.5357021e-04    5.0227592e-08    1.2254859e-04    3.6703247e-04    4.4138087e-03 
   3.8117666e+01    6.1489268e-07    1.4947092e-03    9.4852646e-04    4.9477020e-08    1.2027100e-04    3.6108897e-04    4.4138088e-03 
   3.8224850e+01    6.1494644e-07    1.4893211e-03    9.4349339e-04    4.8733956e-08    1.1802737e-04    3.5521803e-04    4.4138088e-03 
   3.8332067e+01    6.1499831e-07    1.4839551e-03    9.3851411e-04    4.7998726e-08    1.1581813e-04    3.4941904e-04    4.4138089e-03 
   3.8439319e+01    6.1504877e-07    1.4786119e-03    9.3352258e-04    4.7270859e-08    1.1364181e-04    3.4366754e-04    4.4138089e-03 
   3.8546593e+01    6.1509822e-07    1.4732934e-03    9.2858980e-04    4.6549814e-08    1.1149688e-04    3.3799714e-04    4.4138089e-03 
   3.8600254e+01    6.1512250e-07    1.4706435e-03    9.2613722e-04    4.6191938e-08    1.1043633e-04    3.3518286e-04    4.4138090e-03 
   3.8707568e+01    6.1517008e-07    1.4653599e-03    9.2126649e-04    4.5481960e-08    1.0833986e-04    3.2960777e-04    4.4138090e-03 
   3.8814910e+01    6.1521682e-07    1.4601007e-03    9.1643238e-04    4.4779299e-08    1.0627519e-04    3.2410621e-04    4.4138090e-03 
   3.8922297e+01    6.1526220e-07    1.4548636e-03    9.1165731e-04    4.4084414e-08    1.0424305e-04    3.1868063e-04    4.4138091e-03 
   3.9029710e+01    6.1530646e-07    1.4496502e-03    9.0688080e-04    4.3396373e-08    1.0224102e-04    3.1329694e-04    4.4138091e-03 
   3.9137112e+01    6.1535001e-07    1.4444629e-03    9.0215445e-04    4.2715996e-08    1.0027086e-04    3.0799898e-04    4.4138092e-03 
   3.9244519e+01    6.1539209e-07    1.4392993e-03    8.9747218e-04    4.2042933e-08    9.8331394e-05    3.0277100e-04    4.4138092e-03 
   3.9351942e+01    6.1543371e-07    1.4341609e-03    8.9280062e-04    4.1376978e-08    9.6421827e-05    2.9759807e-04    4.4138092e-03 
   3.9405662e+01    6.1545390e-07    1.4316008e-03    8.9048994e-04    4.1046773e-08    9.5478463e-05    2.9504771e-04    4.4138093e-03 
   3.9513138e+01    6.1549347e-07    1.4264951e-03    8.8587178e-04    4.0391967e-08    9.3614226e-05    2.8994956e-04    4.4138093e-03 
   3.9620643e+01    6.1553215e-07    1.4214128e-03    8.8128944e-04    3.9743710e-08    9.1777852e-05    2.8493680e-04    4.4138093e-03 
   3.9728165e+01    6.1557073e-07    1.4163562e-03    8.7672305e-04    3.9102094e-08    8.9969338e-05    2.7998390e-04    4.4138094e-03 
   3.9835721e+01    6.1560791e-07    1.4113212e-03    8.7223704e-04    3.8467777e-08    8.8189884e-05    2.7510890e-04    4.4138094e-03 
   3.9943316e+01    6.1564380e-07    1.4063079e-03    8.6778120e-04    3.7840844e-08    8.6439394e-05    2.7028374e-04    4.4138094e-03 
   4.0050939e+01    6.1567865e-07    1.4013172e-03    8.6325807e-04    3.7221038e-08    8.4717050e-05    2.6543130e-04    4.4138095e-03 
   4.0104762e+01    6.1569575e-07    1.3988313e-03    8.6103517e-04    3.6913437e-08    8.3865561e-05    2.6305335e-04    4.4138095e-03 
   4.0209460e+01    6.1572857e-07    1.3940114e-03    8.5673437e-04    3.6318086e-08    8.2224257e-05    2.5848295e-04    4.4138095e-03 
   4.0317179e+01    6.1576122e-07    1.3890754e-03    8.5235522e-04    3.5714255e-08    8.0566609e-05    2.5386091e-04    4.4138096e-03 
   4.0424918e+01    6.1579300e-07    1.3841625e-03    8.4800645e-04    3.5116857e-08    7.8934702e-05    2.4929548e-04    4.4138096e-03 
   4.0532669e+01    6.1582460e-07    1.3792744e-03    8.4366931e-04    3.4525802e-08    7.7328117e-05    2.4478357e-04    4.4138097e-03 
   4.0640436e+01    6.1585544e-07    1.3744096e-03    8.3936196e-04    3.3941583e-08    7.5747704e-05    2.4028846e-04    4.4138097e-03 
   4.0748260e+01    6.1588520e-07    1.3695652e-03    8.3511891e-04    3.3363978e-08    7.4192633e-05    2.3588595e-04    4.4138097e-03 
   4.0802196e+01    6.1589986e-07    1.3671519e-03    8.3299795e-04    3.3077628e-08    7.3424505e-05    2.3371175e-04    4.4138098e-03 
   4.0910097e+01    6.1592847e-07    1.3623393e-03    8.2877048e-04    3.2509855e-08    7.1906813e-05    2.2940692e-04    4.4138098e-03 
   4.1018021e+01    6.1595651e-07    1.3575497e-03    8.2456538e-04    3.1948407e-08    7.0413330e-05    2.2515610e-04    4.4138098e-03 
   4.1124897e+01    6.1598383e-07    1.3528303e-03    8.2041251e-04    3.1398227e-08    6.8957124e-05    2.2097217e-04    4.4138099e-03 
   4.1234124e+01    6.1601101e-07    1.3480308e-03    8.1623473e-04    3.0843196e-08    6.7494862e-05    2.1677996e-04    4.4138099e-03 
   4.1343408e+01    6.1603749e-07    1.3432527e-03    8.1208411e-04    3.0295050e-08    6.6057518e-05    2.1264915e-04    4.4138100e-03 
   4.1452703e+01    6.1606327e-07    1.3384980e-03    8.0796041e-04    2.9753768e-08    6.4644914e-05    2.0858001e-04    4.4138100e-03 
   4.1507373e+01    6.1607594e-07    1.3361293e-03    8.0590858e-04    2.9485643e-08    6.3947685e-05    2.0656669e-04    4.4138100e-03 
   4.1616757e+01    6.1610082e-07    1.3314061e-03    8.0182621e-04    2.8954259e-08    6.2570728e-05    2.0258189e-04    4.4138101e-03 
   4.1726225e+01    6.1612500e-07    1.3267029e-03    7.9774450e-04    2.8429025e-08    6.1216262e-05    1.9857926e-04    4.4138101e-03 
   4.1835781e+01    6.1614847e-07    1.3220193e-03    7.9371503e-04    2.7910270e-08    5.9884780e-05    1.9468651e-04    4.4138102e-03 
   4.1944756e+01    6.1617129e-07    1.3173841e-03    7.8971640e-04    2.7400502e-08    5.8582711e-05    1.9087225e-04    4.4138102e-03 
   4.2054418e+01    6.1619344e-07    1.3127426e-03    7.8572957e-04    2.6894406e-08    5.7296023e-05    1.8709695e-04    4.4138102e-03 
   4.2109260e+01    6.1620434e-07    1.3104308e-03    7.8375237e-04    2.6643902e-08    5.6661382e-05    1.8522931e-04    4.4138103e-03 
   4.2218967e+01    6.1622588e-07    1.3058227e-03    7.7976707e-04    2.6147241e-08    5.5407702e-05    1.8147284e-04    4.4138103e-03 
   4.2323182e+01    6.1624598e-07    1.3014672e-03    7.7606045e-04    2.5678632e-08    5.4231425e-05    1.7799509e-04    4.4138104e-03 
   4.2432909e+01    6.1626631e-07    1.2969032e-03    7.7221621e-04    2.5194742e-08    5.3021137e-05    1.7440680e-04    4.4138106e-03 
   4.2542711e+01    6.1628612e-07    1.2923591e-03    7.6835815e-04    2.4717137e-08    5.1832124e-05    1.7085785e-04    4.4138108e-03 
   4.2652561e+01    6.1630544e-07    1.2878362e-03    7.6451155e-04    2.4245701e-08    5.0663987e-05    1.6736766e-04    4.4138108e-03 
   4.2707427e+01    6.1631496e-07    1.2855864e-03    7.6258942e-04    2.4012282e-08    5.0087804e-05    1.6563632e-04    4.4138108e-03 
   4.2817378e+01    6.1633370e-07    1.2810936e-03    7.5874442e-04    2.3548792e-08    4.8947847e-05    1.6217479e-04    4.4138109e-03 
   4.2927425e+01    6.1635201e-07    1.2766199e-03    7.5498183e-04    2.3090649e-08    4.7826536e-05    1.5880376e-04    4.4138109e-03 
   4.3037529e+01    6.1636979e-07    1.2721664e-03    7.5122478e-04    2.2638752e-08    4.6725618e-05    1.5547716e-04    4.4138109e-03 
   4.3147722e+01    6.1638716e-07    1.2677321e-03    7.4748965e-04    2.2193155e-08    4.5644973e-05    1.5220378e-04    4.4138110e-03 
   4.3202828e+01    6.1639571e-07    1.2655238e-03    7.4563611e-04    2.1972757e-08    4.5112330e-05    1.5058542e-04    4.4138110e-03 
   4.3313115e+01    6.1641245e-07    1.2611193e-03    7.4195650e-04    2.1536634e-08    4.4061837e-05    1.4738017e-04    4.4138110e-03 
   4.3423452e+01    6.1642883e-07    1.2567354e-03    7.3823738e-04    2.1105682e-08    4.3028907e-05    1.4414310e-04    4.4138111e-03 
   4.3533552e+01    6.1644487e-07    1.2523835e-03    7.3461683e-04    2.0681210e-08    4.2016420e-05    1.4104151e-04    4.4138111e-03 
   4.3644067e+01    6.1646053e-07    1.2480374e-03    7.3098732e-04    2.0261599e-08    4.1020039e-05    1.3797027e-04    4.4138112e-03 
   4.3754666e+01    6.1647576e-07    1.2437102e-03    7.2738540e-04    1.9847711e-08    4.0041804e-05    1.3495015e-04    4.4138112e-03 
   4.3809997e+01    6.1648320e-07    1.2415541e-03    7.2559406e-04    1.9642958e-08    3.9559544e-05    1.3345122e-04    4.4138112e-03 
   4.3920739e+01    6.1649779e-07    1.2372541e-03    7.2200171e-04    1.9237654e-08    3.8608193e-05    1.3044158e-04    4.4138113e-03 
   4.4031580e+01    6.1651213e-07    1.2329725e-03    7.1846186e-04    1.8837361e-08    3.7673142e-05    1.2752862e-04    4.4138113e-03 
   4.4142531e+01    6.1652623e-07    1.2287089e-03    7.1493786e-04    1.8443227e-08    3.6756519e-05    1.2466283e-04    4.4138114e-03 
   4.4253404e+01    6.1653971e-07    1.2244698e-03    7.1143190e-04    1.8055412e-08    3.5858690e-05    1.2185015e-04    4.4138114e-03 
   4.4308966e+01    6.1654636e-07    1.2223541e-03    7.0969137e-04    1.7863472e-08    3.5415809e-05    1.2045802e-04    4.4138114e-03 
   4.4419093e+01    6.1655950e-07    1.2181760e-03    7.0626705e-04    1.7487693e-08    3.4551552e-05    1.1773062e-04    4.4138115e-03 
   4.4530419e+01    6.1657229e-07    1.2139738e-03    7.0277771e-04    1.7113007e-08    3.3693928e-05    1.1494615e-04    4.4138115e-03 
   4.4641960e+01    6.1658470e-07    1.2097850e-03    6.9934551e-04    1.6743038e-08    3.2851084e-05    1.1227273e-04    4.4138116e-03 
   4.4753563e+01    6.1659697e-07    1.2056159e-03    6.9594403e-04    1.6379518e-08    3.2026444e-05    1.0964398e-04    4.4138116e-03 
   4.4809400e+01    6.1660311e-07    1.2035388e-03    6.9425908e-04    1.6200070e-08    3.1620685e-05    1.0834671e-04    4.4138116e-03 
   4.4921144e+01    6.1661504e-07    1.1993967e-03    6.9088431e-04    1.5845533e-08    3.0821630e-05    1.0578145e-04    4.4138117e-03 
   4.5032988e+01    6.1662640e-07    1.1952719e-03    6.8749100e-04    1.5496756e-08    3.0038994e-05    1.0318522e-04    4.4138117e-03 
   4.5145586e+01    6.1663758e-07    1.1911409e-03    6.8414163e-04    1.5149184e-08    2.9263238e-05    1.0067230e-04    4.4138117e-03 
   4.5202889e+01    6.1664322e-07    1.1890475e-03    6.8244827e-04    1.4975187e-08    2.8876031e-05    9.9417734e-05    4.4138118e-03 
   4.5315277e+01    6.1665411e-07    1.1849566e-03    6.7914664e-04    1.4638568e-08    2.8129331e-05    9.6989940e-05    4.4138118e-03 
   4.5429565e+01    6.1666478e-07    1.1808181e-03    6.7581152e-04    1.4303524e-08    2.7389046e-05    9.4567453e-05    4.4138118e-03 
   4.5544276e+01    6.1667515e-07    1.1766863e-03    6.7248296e-04    1.3974025e-08    2.6664028e-05    9.2178603e-05    4.4138119e-03 
   4.5601637e+01    6.1668026e-07    1.1746290e-03    6.7079529e-04    1.3811667e-08    2.6307936e-05    9.0947258e-05    4.4138119e-03 
   4.5715949e+01    6.1669028e-07    1.1705441e-03    6.6751557e-04    1.3491075e-08    2.5607504e-05    8.8622930e-05    4.4138119e-03 
   4.5830740e+01    6.1670011e-07    1.1664639e-03    6.6425188e-04    1.3176301e-08    2.4922452e-05    8.6342766e-05    4.4138120e-03 
   4.5943544e+01    6.1670973e-07    1.1624759e-03    6.6107030e-04    1.2873188e-08    2.4265501e-05    8.4141880e-05    4.4138120e-03 
   4.6001008e+01    6.1671438e-07    1.1604526e-03    6.5944998e-04    1.2721397e-08    2.3937464e-05    8.3037922e-05    4.4138121e-03 
   4.6115954e+01    6.1672360e-07    1.1564202e-03    6.5623096e-04    1.2422737e-08    2.3293912e-05    8.0859457e-05    4.4138121e-03 
   4.6230929e+01    6.1673267e-07    1.1524085e-03    6.5300786e-04    1.2129563e-08    2.2664944e-05    7.8661893e-05    4.4138122e-03 
   4.6345621e+01    6.1674148e-07    1.1484279e-03    6.4984261e-04    1.1842727e-08    2.2052219e-05    7.6565617e-05    4.4138122e-03 
   4.6403149e+01    6.1674586e-07    1.1464398e-03    6.4826740e-04    1.1701331e-08    2.1751053e-05    7.5531599e-05    4.4138122e-03 
   4.6518220e+01    6.1675424e-07    1.1424773e-03    6.4512906e-04    1.1423395e-08    2.1160730e-05    7.3494111e-05    4.4138123e-03 
   4.6633339e+01    6.1676245e-07    1.1385343e-03    6.4201971e-04    1.1151817e-08    2.0586089e-05    7.1497628e-05    4.4138123e-03 
   4.6747464e+01    6.1677054e-07    1.1346464e-03    6.3893296e-04    1.0888716e-08    2.0031506e-05    6.9523630e-05    4.4138124e-03 
   4.6805081e+01    6.1677447e-07    1.1326916e-03    6.3739522e-04    1.0757285e-08    1.9755498e-05    6.8556283e-05    4.4138124e-03 
   4.6920386e+01    6.1678213e-07    1.1287940e-03    6.3432861e-04    1.0499290e-08    1.9215108e-05    6.6655595e-05    4.4138125e-03 
   4.7035272e+01    6.1678974e-07    1.1249315e-03    6.3130544e-04    1.0248540e-08    1.8691792e-05    6.4803162e-05    4.4138125e-03 
   4.7150644e+01    6.1679720e-07    1.1210732e-03    6.2828816e-04    1.0003019e-08    1.8181206e-05    6.2975102e-05    4.4138126e-03 
   4.7208344e+01    6.1680075e-07    1.1191515e-03    6.2678427e-04    9.8825518e-09    1.7931355e-05    6.2078519e-05    4.4138126e-03 
   4.7323779e+01    6.1680795e-07    1.1153216e-03    6.2376794e-04    9.6461827e-09    1.7442376e-05    6.0288922e-05    4.4138127e-03 
   4.7439202e+01    6.1681465e-07    1.1115120e-03    6.2079101e-04    9.4148982e-09    1.6965830e-05    5.8557374e-05    4.4138127e-03 
   4.7552762e+01    6.1682155e-07    1.1077845e-03    6.1789738e-04    9.1931177e-09    1.6510436e-05    5.6892888e-05    4.4138128e-03 
   4.7610311e+01    6.1682460e-07    1.1059025e-03    6.1643262e-04    9.0829381e-09    1.6284765e-05    5.6061835e-05    4.4138128e-03 
   4.7725313e+01    6.1683075e-07    1.1021561e-03    6.1352429e-04    8.8670082e-09    1.5843612e-05    5.4427437e-05    4.4138129e-03 
   4.7840151e+01    6.1683702e-07    1.0984353e-03    6.1063947e-04    8.6569147e-09    1.5415840e-05    5.2823558e-05    4.4138129e-03 
   4.7954827e+01    6.1684325e-07    1.0947396e-03    6.0776207e-04    8.4522569e-09    1.5000602e-05    5.1249151e-05    4.4138130e-03 
   4.8012087e+01    6.1684636e-07    1.0929019e-03    6.0634429e-04    8.3519364e-09    1.4797602e-05    5.0480288e-05    4.4138130e-03 
   4.8126515e+01    6.1685236e-07    1.0892430e-03    6.0352858e-04    8.1555227e-09    1.4401089e-05    4.8977650e-05    4.4138131e-03 
   4.8240580e+01    6.1685829e-07    1.0856150e-03    6.0074437e-04    7.9650593e-09    1.4017786e-05    4.7515140e-05    4.4138131e-03 
   4.8354692e+01    6.1686412e-07    1.0820045e-03    5.9797586e-04    7.7797776e-09    1.3646043e-05    4.6082430e-05    4.4138132e-03 
   4.8411671e+01    6.1686698e-07    1.0802090e-03    5.9659990e-04    7.6891899e-09    1.3464706e-05    4.5380052e-05    4.4138132e-03 
   4.8517303e+01    6.1687210e-07    1.0768921e-03    5.9403335e-04    7.5237340e-09    1.3134407e-05    4.4088547e-05    4.4138132e-03 
   4.8614594e+01    6.1687682e-07    1.0738514e-03    5.9171180e-04    7.3744919e-09    1.2837423e-05    4.2921999e-05    4.4138133e-03 
   4.8711850e+01    6.1688120e-07    1.0708250e-03    5.8940800e-04    7.2289791e-09    1.2548561e-05    4.1774995e-05    4.4138133e-03 
   4.8809068e+01    6.1688571e-07    1.0678134e-03    5.8712200e-04    7.0871134e-09    1.2267613e-05    4.0656150e-05    4.4138134e-03 
   4.8906265e+01    6.1688959e-07    1.0648150e-03    5.8484101e-04    6.9487497e-09    1.1994258e-05    3.9556476e-05    4.4138134e-03 
   4.9042287e+01    6.1689462e-07    1.0606403e-03    5.8165120e-04    6.7601949e-09    1.1622950e-05    3.8048094e-05    4.4138135e-03 
   4.9129701e+01    6.1689759e-07    1.0579710e-03    5.7962842e-04    6.6422935e-09    1.1391443e-05    3.7098866e-05    4.4138135e-03 
   4.9248175e+01    6.1690238e-07    1.0543716e-03    5.7691005e-04    6.4864590e-09    1.1086256e-05    3.5838371e-05    4.4138136e-03 
   4.9335561e+01    6.1690518e-07    1.0517280e-03    5.7491037e-04    6.3749009e-09    1.0868221e-05    3.4930293e-05    4.4138136e-03 
   4.9422897e+01    6.1690780e-07    1.0490963e-03    5.7290665e-04    6.2659350e-09    1.0655675e-05    3.4033696e-05    4.4138136e-03 
   4.9523818e+01    6.1691097e-07    1.0460685e-03    5.7062953e-04    6.1420252e-09    1.0414759e-05    3.3015731e-05    4.4138137e-03 
   4.9611129e+01    6.1691357e-07    1.0434602e-03    5.6867208e-04    6.0385663e-09    1.0213754e-05    3.2157140e-05    4.4138137e-03 
   4.9737203e+01    6.1691719e-07    1.0397117e-03    5.6586351e-04    5.8932950e-09    9.9321719e-06    3.0948187e-05    4.4138138e-03 
   4.9807025e+01    6.1691919e-07    1.0376453e-03    5.6430130e-04    5.8145451e-09    9.7799448e-06    3.0282185e-05    4.4138138e-03 
   4.9925304e+01    6.1692237e-07    1.0341590e-03    5.6169025e-04    5.6851930e-09    9.5302001e-06    2.9186765e-05    4.4138138e-03 
   5.0012547e+01    6.1692469e-07    1.0315998e-03    5.5588392e-04    5.5928162e-09    9.3521107e-06    2.7204930e-05    4.4138139e-03 
   5.0138552e+01    6.1692646e-07    1.0279184e-03    5.5287300e-04    5.4304166e-09    9.0481212e-06    2.5736751e-05    4.4138139e-03 
   5.0208340e+01    6.1692781e-07    1.0258896e-03    5.5070948e-04    5.3414890e-09    8.8823653e-06    2.4931974e-05    4.4138140e-03 
   5.0317382e+01    6.1693003e-07    1.0227322e-03    5.4818801e-04    5.2095309e-09    8.6362387e-06    2.3843059e-05    4.4138140e-03 
   5.0487762e+01    6.1693328e-07    1.0178299e-03    5.4429926e-04    5.0199769e-09    8.2820667e-06    2.2257806e-05    4.4138141e-03 
   5.0599010e+01    6.1693489e-07    1.0146487e-03    5.4179123e-04    4.9050132e-09    8.0670835e-06    2.1285197e-05    4.4138141e-03 
   5.0710142e+01    6.1693633e-07    1.0114863e-03    5.3930642e-04    4.7948672e-09    7.8613340e-06    2.0351599e-05    4.4138142e-03 
   5.0821132e+01    6.1693758e-07    1.0083436e-03    5.3685082e-04    4.6894472e-09    7.6645906e-06    1.9452722e-05    4.4138142e-03 
   5.0931991e+01    6.1693879e-07    1.0052203e-03    5.3442233e-04    4.5886541e-09    7.4766060e-06    1.8587703e-05    4.4138143e-03 
   5.1042720e+01    6.1694006e-07    1.0021165e-03    5.3201850e-04    4.4923011e-09    7.2969956e-06    1.7756722e-05    4.4138143e-03 
   5.1153320e+01    6.1694129e-07    9.9903171e-04    5.2624885e-04    4.4003475e-09    7.1256160e-06    1.6277370e-05    4.4138144e-03 
   5.1291571e+01    6.1694302e-07    9.9519799e-04    5.2324308e-04    4.2807543e-09    6.9053347e-06    1.5249430e-05    4.4138146e-03 
   5.1464385e+01    6.1694501e-07    9.9043862e-04    5.1948275e-04    4.1453895e-09    6.6549754e-06    1.4076165e-05    4.4138150e-03 
   5.1602636e+01    6.1694688e-07    9.8665868e-04    5.1649280e-04    4.0427175e-09    6.4653579e-06    1.3176714e-05    4.4138152e-03 
   5.1713236e+01    6.1694768e-07    9.8365020e-04    5.1413014e-04    3.9642904e-09    6.3205928e-06    1.2484665e-05    4.4138154e-03 
   5.1851487e+01    6.1694936e-07    9.7991167e-04    5.1120570e-04    3.8736984e-09    6.1526643e-06    1.1684120e-05    4.4138157e-03 
   5.2024301e+01    6.1695118e-07    9.7527096e-04    5.0758737e-04    3.7705914e-09    5.9605175e-06    1.0775292e-05    4.4138161e-03 
   5.2162552e+01    6.1695294e-07    9.7158461e-04    5.0474145e-04    3.6926994e-09    5.8153056e-06    1.0087434e-05    4.4138164e-03 
   5.2335365e+01    6.1695361e-07    9.6700640e-04    5.0120925e-04    3.6041236e-09    5.6490643e-06    9.3143943e-06    4.4138168e-03 
   5.2473616e+01    6.1695490e-07    9.6337051e-04    4.9843257e-04    3.5374933e-09    5.5237696e-06    8.7397403e-06    4.4138171e-03 
   5.2646430e+01    6.1695656e-07    9.5885711e-04    4.9128747e-04    3.4618944e-09    5.3803821e-06    7.9908917e-06    4.4138176e-03 
   5.2784681e+01    6.1695564e-07    9.5526812e-04    4.8863068e-04    3.4049744e-09    5.2721190e-06    7.5180382e-06    4.4138177e-03 
   5.2957494e+01    6.1695641e-07    9.5081558e-04    4.8524176e-04    3.3403487e-09    5.1479416e-06    6.9944459e-06    4.4138177e-03 
   5.3095745e+01    6.1695719e-07    9.4727875e-04    4.8255773e-04    3.2923810e-09    5.0551361e-06    6.6285711e-06    4.4138178e-03 
   5.3268559e+01    6.1695458e-07    9.4288224e-04    4.7925957e-04    3.2384382e-09    4.9492554e-06    6.2425855e-06    4.4138178e-03 
   5.3406810e+01    6.1695425e-07    9.3939228e-04    4.7664068e-04    3.1990267e-09    4.8709301e-06    5.9795637e-06    4.4138179e-03 
   5.3579623e+01    6.1695536e-07    9.3506183e-04    4.7342916e-04    3.1550401e-09    4.7818008e-06    5.7038402e-06    4.4138180e-03 
   5.3717874e+01    6.1695551e-07    9.3162027e-04    4.7088011e-04    3.1232476e-09    4.7161921e-06    5.5243855e-06    4.4138181e-03 
   5.3828475e+01    6.1695584e-07    9.2888238e-04    4.6885792e-04    3.0999290e-09    4.6672213e-06    5.4009159e-06    4.4138182e-03 
   5.3966726e+01    6.1695675e-07    9.2547961e-04    4.6635011e-04    3.0735167e-09    4.6104968e-06    5.2711533e-06    4.4138183e-03 
   5.4139539e+01    6.1695751e-07    9.2125471e-04    4.6323637e-04    3.0443521e-09    4.5458945e-06    5.1420528e-06    4.4138184e-03 
   5.4277790e+01    6.1695774e-07    9.1789743e-04    4.6077586e-04    3.0235786e-09    4.4984200e-06    5.0595472e-06    4.4138185e-03 
   5.4450604e+01    6.1695848e-07    9.1372996e-04    4.5772951e-04    3.0007553e-09    4.4441888e-06    4.9750011e-06    4.4138185e-03 
   5.4588855e+01    6.1695904e-07    9.1041889e-04    4.5532742e-04    2.9846371e-09    4.4042957e-06    4.9205575e-06    4.4138186e-03 
   5.4761668e+01    6.1695884e-07    9.0630659e-04    4.5234287e-04    2.9669717e-09    4.3584529e-06    4.8608150e-06    4.4138187e-03 
   5.4977685e+01    6.1695938e-07    9.0121122e-04    4.4866535e-04    2.9482047e-09    4.3065317e-06    4.7989219e-06    4.4138188e-03 
   5.5150499e+01    6.1695770e-07    8.9716628e-04    4.4575253e-04    2.9353686e-09    4.2685483e-06    4.7558483e-06    4.4138190e-03 
   5.5288750e+01    6.1695789e-07    8.9395469e-04    4.4347293e-04    2.9263233e-09    4.2401604e-06    4.7242099e-06    4.4138191e-03 
   5.5399350e+01    6.1695802e-07    8.9139927e-04    4.4167180e-04    2.9197801e-09    4.2185850e-06    4.7002645e-06    4.4138192e-03 
   5.5537601e+01    6.1695824e-07    8.8822205e-04    4.3944018e-04    2.9123681e-09    4.1928763e-06    4.6712420e-06    4.4138193e-03 
   5.5648202e+01    6.1695842e-07    8.8569417e-04    4.3766862e-04    2.9069791e-09    4.1732058e-06    4.6494797e-06    4.4138194e-03 
   5.5786453e+01    6.1695886e-07    8.8255183e-04    4.3546806e-04    2.9008423e-09    4.1496182e-06    4.6215848e-06    4.4138195e-03 
   5.5959266e+01    6.1695881e-07    8.7864922e-04    4.3272997e-04    2.8939783e-09    4.1214936e-06    4.5880151e-06    4.4138197e-03 
   5.6097517e+01    6.1695772e-07    8.7554693e-04    4.3055978e-04    2.8890494e-09    4.0999542e-06    4.5620261e-06    4.4138197e-03 
   5.6270331e+01    6.1695761e-07    8.7169650e-04    4.2788675e-04    2.8834584e-09    4.0740248e-06    4.5296046e-06    4.4138199e-03 
   5.6408582e+01    6.1695651e-07    8.6863561e-04    4.2575932e-04    2.8793885e-09    4.0539963e-06    4.5036179e-06    4.4138200e-03 
   5.6581395e+01    6.1695640e-07    8.6483671e-04    4.2312750e-04    2.8747113e-09    4.0297108e-06    4.4707221e-06    4.4138201e-03 
   5.6719646e+01    6.1695603e-07    8.6181758e-04    4.2103941e-04    2.8712610e-09    4.0108259e-06    4.4447948e-06    4.4138202e-03 
   5.6892460e+01    6.1695610e-07    8.5806968e-04    4.1845677e-04    2.8672522e-09    3.9878075e-06    4.4125179e-06    4.4138204e-03 
   5.7030711e+01    6.1695598e-07    8.5509094e-04    4.1641169e-04    2.8642582e-09    3.9698152e-06    4.3875432e-06    4.4138205e-03 
   5.7203524e+01    6.1695558e-07    8.5139224e-04    4.1387071e-04    2.8607400e-09    3.9477913e-06    4.3553777e-06    4.4138206e-03 
   5.7341775e+01    6.1695456e-07    8.4845174e-04    4.1186115e-04    2.8580835e-09    3.9305098e-06    4.3310742e-06    4.4138206e-03 
   5.7514589e+01    6.1695289e-07    8.4480027e-04    4.0936138e-04    2.8549327e-09    3.9092903e-06    4.2997674e-06    4.4138207e-03 
   5.7652839e+01    6.1695271e-07    8.4189989e-04    4.0738198e-04    2.8525340e-09    3.8925966e-06    4.2751130e-06    4.4138208e-03 
   5.7763440e+01    6.1695238e-07    8.3959171e-04    4.0581858e-04    2.8506791e-09    3.8794024e-06    4.2567139e-06    4.4138209e-03 
   5.7901691e+01    6.1695157e-07    8.3672138e-04    4.0387210e-04    2.8484358e-09    3.8631024e-06    4.2337289e-06    4.4138210e-03 
   5.8074505e+01    6.1695052e-07    8.3315680e-04    4.0146023e-04    2.8457375e-09    3.8430076e-06    4.2047695e-06    4.4138210e-03 
   5.8290522e+01    6.1695030e-07    8.2873947e-04    3.9846761e-04    2.8425145e-09    3.8183043e-06    4.1687744e-06    4.4138211e-03 
   5.8463335e+01    6.1694966e-07    8.2523390e-04    3.9610682e-04    2.8400361e-09    3.7988417e-06    4.1405023e-06    4.4138212e-03 
   5.8601586e+01    6.1694923e-07    8.2244823e-04    3.9424334e-04    2.8381147e-09    3.7834595e-06    4.1183786e-06    4.4138212e-03 
   5.8774400e+01    6.1694878e-07    8.1898882e-04    3.9193319e-04    2.8357812e-09    3.7644505e-06    4.0913599e-06    4.4138213e-03 
   5.8912650e+01    6.1694805e-07    8.1623909e-04    3.9010351e-04    2.8339642e-09    3.7494119e-06    4.0700013e-06    4.4138214e-03 
   5.9085464e+01    6.1694626e-07    8.1282321e-04    3.8783092e-04    2.8317494e-09    3.7308139e-06    4.0434100e-06    4.4138214e-03 
   5.9223715e+01    6.1694589e-07    8.1010974e-04    3.8604013e-04    2.8300222e-09    3.7160934e-06    4.0226580e-06    4.4138215e-03 
   5.9396529e+01    6.1694543e-07    8.0674018e-04    3.8381547e-04    2.8279119e-09    3.6978800e-06    3.9967849e-06    4.4138216e-03 
   5.9534779e+01    6.1694451e-07    8.0406120e-04    3.8204799e-04    2.8262644e-09    3.6834586e-06    3.9765827e-06    4.4138216e-03 
   5.9707593e+01    6.1694325e-07    8.0073438e-04    3.7985782e-04    2.8242451e-09    3.6656048e-06    3.9509404e-06    4.4138216e-03 
   5.9923610e+01    6.1694270e-07    7.9661075e-04    3.7714954e-04    2.8217859e-09    3.6435556e-06    3.9197345e-06    4.4138217e-03 
   6.0096424e+01    6.1694169e-07    7.9333799e-04    3.7500347e-04    2.8198693e-09    3.6261278e-06    3.8945760e-06    4.4138217e-03 
   6.0312441e+01    6.1693967e-07    7.8927902e-04    3.7233656e-04    2.8175320e-09    3.6045970e-06    3.8629530e-06    4.4138218e-03 
   6.0485254e+01    6.1693920e-07    7.8605955e-04    3.7024064e-04    2.8157026e-09    3.5875657e-06    3.8388735e-06    4.4138218e-03 
   6.0623505e+01    6.1693902e-07    7.8350084e-04    3.6858298e-04    2.8142664e-09    3.5740649e-06    3.8199883e-06    4.4138218e-03 
   6.0796319e+01    6.1693872e-07    7.8032308e-04    3.6653026e-04    2.8125084e-09    3.5573472e-06    3.7962635e-06    4.4138218e-03 
   6.0934569e+01    6.1693820e-07    7.7779674e-04    3.6490272e-04    2.8111271e-09    3.5440916e-06    3.7778729e-06    4.4138219e-03 
   6.1107383e+01    6.1693688e-07    7.7465847e-04    3.6287720e-04    2.8094329e-09    3.5276720e-06    3.7543189e-06    4.4138219e-03 
   6.1323400e+01    6.1693626e-07    7.7076821e-04    3.6037409e-04    2.8073620e-09    3.5073726e-06    3.7254246e-06    4.4138219e-03 
   6.1496214e+01    6.1693551e-07    7.6768070e-04    3.5838840e-04    2.8057426e-09    3.4913121e-06    3.7027429e-06    4.4138219e-03 
   6.1712231e+01    6.1693509e-07    7.6385268e-04    3.5593954e-04    2.8037618e-09    3.4714527e-06    3.6749452e-06    4.4138219e-03 
   6.1885044e+01    6.1693248e-07    7.6081189e-04    3.5399881e-04    2.8022134e-09    3.4557384e-06    3.6536637e-06    4.4138220e-03 
   6.2023295e+01    6.1693206e-07    7.5839681e-04    3.5246733e-04    2.8009906e-09    3.4432678e-06    3.6369857e-06    4.4138220e-03 
   6.2196109e+01    6.1693143e-07    7.5539714e-04    3.5057033e-04    2.7994893e-09    3.4278140e-06    3.6157993e-06    4.4138220e-03 
   6.2412126e+01    6.1692972e-07    7.5167609e-04    3.4821027e-04    2.7976499e-09    3.4086971e-06    3.5901334e-06    4.4138220e-03 
   6.2584939e+01    6.1692834e-07    7.4872285e-04    3.4634090e-04    2.7962092e-09    3.3935638e-06    3.5696731e-06    4.4138220e-03 
   6.2800956e+01    6.1692615e-07    7.4505998e-04    3.4401830e-04    2.7944433e-09    3.3748414e-06    3.5437893e-06    4.4138220e-03 
   6.2973770e+01    6.1692578e-07    7.4215440e-04    3.4218805e-04    2.7930578e-09    3.3600154e-06    3.5235889e-06    4.4138219e-03 
   6.3112021e+01    6.1692533e-07    7.3984452e-04    3.4072977e-04    2.7919664e-09    3.3482513e-06    3.5070840e-06    4.4138219e-03 
   6.3284834e+01    6.1692504e-07    7.3697564e-04    3.3893105e-04    2.7906231e-09    3.3336648e-06    3.4872509e-06    4.4138219e-03 
   6.3423085e+01    6.1692448e-07    7.3469460e-04    3.3749944e-04    2.7895657e-09    3.3220903e-06    3.4718434e-06    4.4138219e-03 
   6.3595899e+01    6.1692315e-07    7.3186052e-04    3.3572336e-04    2.7882687e-09    3.3077439e-06    3.4524178e-06    4.4138219e-03 
   6.3734150e+01    6.1692297e-07    7.2960845e-04    3.3432065e-04    2.7872407e-09    3.2963506e-06    3.4373376e-06    4.4138219e-03 
   6.3844750e+01    6.1692250e-07    7.2781550e-04    3.3320420e-04    2.7864310e-09    3.2872973e-06    3.4253033e-06    4.4138219e-03 
   6.3983001e+01    6.1692199e-07    7.2558568e-04    3.3181912e-04    2.7854309e-09    3.2760523e-06    3.4103722e-06    4.4138218e-03 
   6.4155815e+01    6.1692184e-07    7.2281633e-04    3.3009814e-04    2.7841990e-09    3.2621062e-06    3.3917710e-06    4.4138218e-03 
   6.4294066e+01    6.1692183e-07    7.2061490e-04    3.2873323e-04    2.7832280e-09    3.2510368e-06    3.3772926e-06    4.4138218e-03 
   6.4466879e+01    6.1692137e-07    7.1787965e-04    3.2703978e-04    2.7820358e-09    3.2373119e-06    3.3590111e-06    4.4138218e-03 
   6.4605130e+01    6.1692127e-07    7.1570548e-04    3.2569830e-04    2.7810947e-09    3.2264161e-06    3.3446974e-06    4.4138217e-03 
   6.4777944e+01    6.1692117e-07    7.1300461e-04    3.2403235e-04    2.7799361e-09    3.2129020e-06    3.3269247e-06    4.4138217e-03 
   6.4916195e+01    6.1692101e-07    7.1085729e-04    3.2271245e-04    2.7790230e-09    3.2021745e-06    3.3128170e-06    4.4138217e-03 
   6.5089008e+01    6.1691990e-07    7.0818874e-04    3.2107180e-04    2.7778986e-09    3.1888686e-06    3.2950455e-06    4.4138216e-03 
   6.5305025e+01    6.1691971e-07    7.0488022e-04    3.1903864e-04    2.7765176e-09    3.1723940e-06    3.2734413e-06    4.4138216e-03 
   6.5477839e+01    6.1691933e-07    7.0225355e-04    3.1742302e-04    2.7754316e-09    3.1593381e-06    3.2565383e-06    4.4138215e-03 
   6.5616090e+01    6.1691910e-07    7.0016532e-04    3.1614417e-04    2.7745770e-09    3.1489747e-06    3.2429611e-06    4.4138215e-03 
   6.5788903e+01    6.1691908e-07    6.9757142e-04    3.1455444e-04    2.7735222e-09    3.1361161e-06    3.2257495e-06    4.4138214e-03 
   6.5927154e+01    6.1691902e-07    6.9550901e-04    3.1329697e-04    2.7726906e-09    3.1259067e-06    3.2124125e-06    4.4138214e-03 
   6.6099968e+01    6.1691836e-07    6.9294625e-04    3.1173093e-04    2.7716668e-09    3.1132420e-06    3.1959810e-06    4.4138213e-03 
   6.6315985e+01    6.1691807e-07    6.8976789e-04    3.0979442e-04    2.7704084e-09    3.0975568e-06    3.1754673e-06    4.4138213e-03 
   6.6488798e+01    6.1691743e-07    6.8724425e-04    3.0825997e-04    2.7694200e-09    3.0851259e-06    3.1594330e-06    4.4138212e-03 
   6.6704815e+01    6.1691412e-07    6.8411103e-04    3.0635428e-04    2.7682099e-09    3.0697351e-06    3.1396014e-06    4.4138212e-03 
   6.6877629e+01    6.1691307e-07    6.8162531e-04    3.0485139e-04    2.7672570e-09    3.0575336e-06    3.1237681e-06    4.4138211e-03 
   6.7015880e+01    6.1691280e-07    6.7964952e-04    3.0366234e-04    2.7665042e-09    3.0478428e-06    3.1111603e-06    4.4138211e-03 
   6.7188693e+01    6.1691246e-07    6.7719483e-04    3.0218664e-04    2.7655761e-09    3.0358178e-06    3.0956838e-06    4.4138210e-03 
   6.7326944e+01    6.1691228e-07    6.7524311e-04    3.0101478e-04    2.7648437e-09    3.0262676e-06    3.0833862e-06    4.4138210e-03 
   6.7499758e+01    6.1691212e-07    6.7281840e-04    2.9955891e-04    2.7639403e-09    3.0144162e-06    3.0683139e-06    4.4138209e-03 
   6.7638009e+01    6.1691188e-07    6.7089021e-04    2.9840091e-04    2.7632279e-09    3.0050038e-06    3.0561444e-06    4.4138209e-03 
   6.7810822e+01    6.1691120e-07    6.6849424e-04    2.9696273e-04    2.7623498e-09    2.9933237e-06    3.0413901e-06    4.4138208e-03 
   6.8026839e+01    6.1691037e-07    6.6552189e-04    2.9517869e-04    2.7612698e-09    2.9788532e-06    3.0230108e-06    4.4138207e-03 
   6.8199653e+01    6.1690953e-07    6.6316180e-04    2.9376362e-04    2.7604206e-09    2.9673808e-06    3.0084043e-06    4.4138207e-03 
   6.8415670e+01    6.1689898e-07    6.6022368e-04    2.9197141e-04    2.7593920e-09    2.9531836e-06    2.9902389e-06    4.4138207e-03 
   6.8685691e+01    6.1687898e-07    6.5657829e-04    2.8974167e-04    2.7581367e-09    2.9356369e-06    2.9673093e-06    4.4138207e-03 
   6.9023218e+01    6.1685908e-07    6.5208023e-04    2.8702550e-04    2.7566009e-09    2.9139961e-06    2.9388326e-06    4.4138208e-03 
   6.9293239e+01    6.1684459e-07    6.4852531e-04    2.8496049e-04    2.7554030e-09    2.8969187e-06    2.9163741e-06    4.4138208e-03 
   6.9630765e+01    6.1682568e-07    6.4413248e-04    2.8233726e-04    2.7539418e-09    2.8758584e-06    2.8886922e-06    4.4138211e-03 
   6.9900787e+01    6.1680655e-07    6.4065490e-04    2.8029754e-04    2.7528112e-09    2.8592465e-06    2.8674408e-06    4.4138212e-03 
   7.0238313e+01    6.1678840e-07    6.3636413e-04    2.7776662e-04    2.7514229e-09    2.8387480e-06    2.8409052e-06    4.4138213e-03 
   7.0508334e+01    6.1677435e-07    6.3297169e-04    2.7581399e-04    2.7503430e-09    2.8225707e-06    2.8200038e-06    4.4138213e-03 
   7.0845861e+01    6.1675683e-07    6.2877998e-04    2.7333991e-04    2.7490231e-09    2.8026129e-06    2.7942920e-06    4.4138215e-03 
   7.1115882e+01    6.1673860e-07    6.2546090e-04    2.7140122e-04    2.7480021e-09    2.7868661e-06    2.7740750e-06    4.4138215e-03 
   7.1453409e+01    6.1672130e-07    6.2136510e-04    2.6900576e-04    2.7467446e-09    2.7674271e-06    2.7491517e-06    4.4138217e-03 
   7.1723430e+01    6.1670863e-07    6.1812711e-04    2.6715939e-04    2.7457645e-09    2.7520800e-06    2.7297614e-06    4.4138218e-03 
   7.2060956e+01    6.1669161e-07    6.1412458e-04    2.6482003e-04    2.7445668e-09    2.7331423e-06    2.7058566e-06    4.4138219e-03 
   7.2330978e+01    6.1667406e-07    6.1095509e-04    2.6299342e-04    2.7436401e-09    2.7181959e-06    2.6872536e-06    4.4138220e-03 
   7.2668504e+01    6.1665766e-07    6.0704364e-04    2.6072983e-04    2.7425016e-09    2.6997446e-06    2.6639393e-06    4.4138222e-03 
   7.2938525e+01    6.1664072e-07    6.0394616e-04    2.5896140e-04    2.7416191e-09    2.6851784e-06    2.6456567e-06    4.4138223e-03 
   7.3276052e+01    6.1662466e-07    6.0012299e-04    2.5675958e-04    2.7405342e-09    2.6671940e-06    2.6229873e-06    4.4138225e-03 
   7.3546073e+01    6.1660816e-07    5.9709538e-04    2.5503799e-04    2.7396938e-09    2.6529953e-06    2.6053991e-06    4.4138226e-03 
   7.3883600e+01    6.1659256e-07    5.9335823e-04    2.5288651e-04    2.7386595e-09    2.6354618e-06    2.5833546e-06    4.4138228e-03 
   7.4153621e+01    6.1657683e-07    5.9039891e-04    2.5120583e-04    2.7378573e-09    2.6216165e-06    2.5660102e-06    4.4138229e-03 
   7.4491147e+01    6.1656160e-07    5.8674532e-04    2.4911881e-04    2.7368710e-09    2.6045188e-06    2.5444672e-06    4.4138231e-03 
   7.4761169e+01    6.1654632e-07    5.8385213e-04    2.4748763e-04    2.7361051e-09    2.5910151e-06    2.5278302e-06    4.4138232e-03 
   7.5098695e+01    6.1653144e-07    5.8027986e-04    2.4545633e-04    2.7351635e-09    2.5743379e-06    2.5069842e-06    4.4138234e-03 
   7.5368716e+01    6.1651625e-07    5.7745070e-04    2.4386303e-04    2.7344338e-09    2.5611664e-06    2.4907500e-06    4.4138235e-03 
   7.5706243e+01    6.1650140e-07    5.7395725e-04    2.4188100e-04    2.7335357e-09    2.5448971e-06    2.4706297e-06    4.4138237e-03 
   7.5976264e+01    6.1648620e-07    5.7119030e-04    2.4033188e-04    2.7328396e-09    2.5320461e-06    2.4549388e-06    4.4138239e-03 
   7.6313791e+01    6.1647160e-07    5.6777379e-04    2.3840027e-04    2.7319814e-09    2.5161701e-06    2.4354911e-06    4.4138241e-03 
   7.6583812e+01    6.1645681e-07    5.6506779e-04    2.3689130e-04    2.7313166e-09    2.5036288e-06    2.4202955e-06    4.4138242e-03 
   7.6921339e+01    6.1644255e-07    5.6172625e-04    2.3500961e-04    2.7304966e-09    2.4881339e-06    2.4011533e-06    4.4138244e-03 
   7.7191360e+01    6.1642812e-07    5.5907954e-04    2.3353906e-04    2.7298604e-09    2.4758915e-06    2.3861122e-06    4.4138246e-03 
   7.7528886e+01    6.1641411e-07    5.5581092e-04    2.3170725e-04    2.7290756e-09    2.4607646e-06    2.3676362e-06    4.4138248e-03 
   7.7798908e+01    6.1640013e-07    5.5322201e-04    2.3027321e-04    2.7284679e-09    2.4488128e-06    2.3532160e-06    4.4138249e-03 
   7.8136434e+01    6.1638258e-07    5.5002101e-04    2.2846912e-04    2.7277223e-09    2.4340477e-06    2.3352296e-06    4.4138251e-03 
   7.8533981e+01    6.1636232e-07    5.4630054e-04    2.2635997e-04    2.7268652e-09    2.4169030e-06    2.3144641e-06    4.4138253e-03 
   7.8852019e+01    6.1634784e-07    5.4336357e-04    2.2477414e-04    2.7261984e-09    2.4033781e-06    2.2981632e-06    4.4138255e-03 
   7.9249566e+01    6.1632855e-07    5.3973789e-04    2.2273509e-04    2.7253844e-09    2.3867030e-06    2.2778403e-06    4.4138257e-03 
   7.9567604e+01    6.1631453e-07    5.3687530e-04    2.2118967e-04    2.7247506e-09    2.3735467e-06    2.2618581e-06    4.4138259e-03 
   7.9965151e+01    6.1629568e-07    5.3334109e-04    2.1921230e-04    2.7239769e-09    2.3573243e-06    2.2422110e-06    4.4138261e-03 
   8.0283189e+01    6.1628194e-07    5.3055046e-04    2.1770951e-04    2.7233746e-09    2.3445238e-06    2.2268659e-06    4.4138262e-03 
   8.0680736e+01    6.1626373e-07    5.2710512e-04    2.1578977e-04    2.7226396e-09    2.3287388e-06    2.2079327e-06    4.4138264e-03 
   8.0998774e+01    6.1625038e-07    5.2438440e-04    2.1432976e-04    2.7220677e-09    2.3162823e-06    2.1929330e-06    4.4138266e-03 
   8.1396321e+01    6.1623231e-07    5.2102484e-04    2.1246260e-04    2.7213690e-09    2.3009193e-06    2.1746679e-06    4.4138268e-03 
   8.1714359e+01    6.1621943e-07    5.1837203e-04    2.1104110e-04    2.7208253e-09    2.2887947e-06    2.1601724e-06    4.4138270e-03 
   8.2111906e+01    6.1620179e-07    5.1509594e-04    2.0922352e-04    2.7201605e-09    2.2738389e-06    2.1421101e-06    4.4138272e-03 
   8.2429943e+01    6.1618914e-07    5.1250881e-04    2.0784646e-04    2.7196429e-09    2.2620343e-06    2.1280389e-06    4.4138273e-03 
   8.2827491e+01    6.1617191e-07    5.0931371e-04    2.0608550e-04    2.7190085e-09    2.2474707e-06    2.1107284e-06    4.4138275e-03 
   8.3145528e+01    6.1615968e-07    5.0679047e-04    2.0474723e-04    2.7185158e-09    2.2359754e-06    2.0970751e-06    4.4138276e-03 
   8.3543076e+01    6.1614302e-07    5.0367410e-04    2.0303625e-04    2.7179137e-09    2.2217938e-06    2.0802752e-06    4.4138278e-03 
   8.3861113e+01    6.1613109e-07    5.0121277e-04    2.0173421e-04    2.7174444e-09    2.2105975e-06    2.0669987e-06    4.4138280e-03 
   8.4258660e+01    6.1611473e-07    4.9817263e-04    2.0006962e-04    2.7168713e-09    2.1967839e-06    2.0507319e-06    4.4138282e-03 
   8.4576698e+01    6.1610325e-07    4.9577152e-04    1.9879861e-04    2.7164248e-09    2.1858772e-06    2.0378354e-06    4.4138283e-03 
   8.4974245e+01    6.1608733e-07    4.9280550e-04    1.9717830e-04    2.7158785e-09    2.1724190e-06    2.0218959e-06    4.4138285e-03 
   8.5292283e+01    6.1607613e-07    4.9046275e-04    1.9594674e-04    2.7154524e-09    2.1617917e-06    2.0093294e-06    4.4138286e-03 
   8.5689830e+01    6.1606060e-07    4.8756867e-04    1.9437319e-04    2.7149313e-09    2.1486773e-06    1.9939721e-06    4.4138288e-03 
   8.6007868e+01    6.1604968e-07    4.8528262e-04    1.9317316e-04    2.7145253e-09    2.1383209e-06    1.9817955e-06    4.4138289e-03 
   8.6405415e+01    6.1603463e-07    4.8245848e-04    1.9164208e-04    2.7140290e-09    2.1255401e-06    1.9668233e-06    4.4138291e-03 
   8.6723453e+01    6.1602379e-07    4.8022736e-04    1.9047354e-04    2.7136421e-09    2.1154463e-06    1.9550961e-06    4.4138292e-03 
   8.7121000e+01    6.1600911e-07    4.7747111e-04    1.8898204e-04    2.7131692e-09    2.1029882e-06    1.9405551e-06    4.4138294e-03 
   8.7439038e+01    6.1599856e-07    4.7529350e-04    1.8784269e-04    2.7127996e-09    2.0931478e-06    1.9290556e-06    4.4138295e-03 
   8.7836585e+01    6.1598415e-07    4.7260311e-04    1.8639234e-04    2.7123478e-09    2.0810016e-06    1.9148323e-06    4.4138297e-03 
   8.8154623e+01    6.1597023e-07    4.7047470e-04    1.8527143e-04    2.7119980e-09    2.0714093e-06    1.9037077e-06    4.4138298e-03 
   8.8552170e+01    6.1595614e-07    4.6784841e-04    1.8387138e-04    2.7115670e-09    2.0595660e-06    1.8899799e-06    4.4138299e-03 
   8.8870208e+01    6.1594278e-07    4.6577078e-04    1.8278355e-04    2.7112336e-09    2.0502122e-06    1.8790993e-06    4.4138301e-03 
   8.9267755e+01    6.1592893e-07    4.6320672e-04    1.8141932e-04    2.7108226e-09    2.0386625e-06    1.8656594e-06    4.4138302e-03 
   8.9585792e+01    6.1591594e-07    4.6117831e-04    1.8036033e-04    2.7105044e-09    2.0295397e-06    1.8551089e-06    4.4138303e-03 
   8.9983340e+01    6.1590245e-07    4.5867484e-04    1.7902915e-04    2.7101121e-09    2.0182746e-06    1.8420611e-06    4.4138305e-03 
   9.0301377e+01    6.1588974e-07    4.5669424e-04    1.7799593e-04    2.7098079e-09    2.0093754e-06    1.8317674e-06    4.4138306e-03 
   9.0698924e+01    6.1587650e-07    4.5424961e-04    1.7670248e-04    2.7094325e-09    1.9983855e-06    1.8190678e-06    4.4138307e-03 
   9.1016962e+01    6.1586417e-07    4.5231563e-04    1.7569801e-04    2.7091412e-09    1.9897032e-06    1.8090575e-06    4.4138308e-03 
   9.1414509e+01    6.1584815e-07    4.4992601e-04    1.7442304e-04    2.7087851e-09    1.9789827e-06    1.7967487e-06    4.4138310e-03 
   9.1732547e+01    6.1583589e-07    4.4803710e-04    1.7345275e-04    2.7085078e-09    1.9705119e-06    1.7870117e-06    4.4138311e-03 
   9.2130094e+01    6.1582019e-07    4.4570323e-04    1.7221585e-04    2.7081675e-09    1.9600510e-06    1.7750339e-06    4.4138312e-03 
   9.2448132e+01    6.1580828e-07    4.4385838e-04    1.7127108e-04    2.7079024e-09    1.9517847e-06    1.7655632e-06    4.4138313e-03 
   9.2845679e+01    6.1579310e-07    4.4157889e-04    1.7006263e-04    2.7075774e-09    1.9415759e-06    1.7538754e-06    4.4138314e-03 
   9.3163717e+01    6.1578150e-07    4.3977687e-04    1.6913941e-04    2.7073235e-09    1.9335077e-06    1.7445887e-06    4.4138315e-03 
   9.3561264e+01    6.1576651e-07    4.3755008e-04    1.6796474e-04    2.7070117e-09    1.9235427e-06    1.7331813e-06    4.4138317e-03 
   9.3879302e+01    6.1575521e-07    4.3578973e-04    1.6706678e-04    2.7067684e-09    1.9156669e-06    1.7241757e-06    4.4138318e-03 
   9.4276849e+01    6.1574069e-07    4.3361443e-04    1.6592218e-04    2.7064703e-09    1.9059396e-06    1.7130797e-06    4.4138319e-03 
   9.4594887e+01    6.1572963e-07    4.3189460e-04    1.6504607e-04    2.7062380e-09    1.8982513e-06    1.7043261e-06    4.4138320e-03 
   9.4992434e+01    6.1571550e-07    4.2976936e-04    1.6392916e-04    2.7059525e-09    1.8887546e-06    1.6935495e-06    4.4138321e-03 
   9.5310472e+01    6.1570470e-07    4.2808904e-04    1.6307448e-04    2.7057301e-09    1.8812482e-06    1.6850169e-06    4.4138322e-03 
   9.5708019e+01    6.1569077e-07    4.2601239e-04    1.6198298e-04    2.7054572e-09    1.8719759e-06    1.6744767e-06    4.4138323e-03 
   9.6026056e+01    6.1568024e-07    4.2437054e-04    1.6114825e-04    2.7052442e-09    1.8646464e-06    1.6661350e-06    4.4138324e-03 
   9.6423604e+01    6.1566680e-07    4.2234143e-04    1.6008722e-04    2.7049823e-09    1.8555916e-06    1.6558531e-06    4.4138325e-03 
   9.6741641e+01    6.1565654e-07    4.2073701e-04    1.5927476e-04    2.7047779e-09    1.8484335e-06    1.6477440e-06    4.4138326e-03 
   9.7139189e+01    6.1564349e-07    4.1875413e-04    1.5823957e-04    2.7045271e-09    1.8395905e-06    1.6377431e-06    4.4138327e-03 
   9.7457226e+01    6.1563352e-07    4.1718617e-04    1.5744692e-04    2.7043317e-09    1.8325997e-06    1.6298520e-06    4.4138327e-03 
   9.7854773e+01    6.1562079e-07    4.1524827e-04    1.5643717e-04    2.7040916e-09    1.8239627e-06    1.6201225e-06    4.4138328e-03 
   9.8172811e+01    6.1561107e-07    4.1371582e-04    1.5566326e-04    2.7039042e-09    1.8171342e-06    1.6124346e-06    4.4138329e-03 
   9.8570358e+01    6.1559863e-07    4.1182173e-04    1.5467482e-04    2.7036741e-09    1.8086976e-06    1.6029185e-06    4.4138330e-03 
   9.8888396e+01    6.1558911e-07    4.1032384e-04    1.5391809e-04    2.7034941e-09    1.8020268e-06    1.5953695e-06    4.4138331e-03 
   9.9285943e+01    6.1557697e-07    4.0847244e-04    1.5295647e-04    2.7032733e-09    1.7937849e-06    1.5860711e-06    4.4138332e-03 
   9.9603981e+01    6.1556774e-07    4.0700831e-04    1.5221944e-04    2.7031007e-09    1.7872679e-06    1.5787388e-06    4.4138332e-03 
   1.0000153e+02    6.1555593e-07    4.0519853e-04    1.5128104e-04    2.7028890e-09    1.7792155e-06    1.5697254e-06    4.4138333e-03 
   1.0031957e+02    6.1554693e-07    4.0376730e-04    1.5056134e-04    2.7027239e-09    1.7728486e-06    1.5625792e-06    4.4138334e-03 
   1.0071711e+02    6.1553524e-07    4.0199797e-04    1.4964420e-04    2.7025207e-09    1.7649807e-06    1.5537458e-06    4.4138335e-03 
   1.0103515e+02    6.1552641e-07    4.0059871e-04    1.4894093e-04    2.7023622e-09    1.7587593e-06    1.5467712e-06    4.4138335e-03 
   1.0143270e+02    6.1551226e-07    3.9886714e-04    1.4803177e-04    2.7021685e-09    1.7510719e-06    1.5381644e-06    4.4138336e-03 
   1.0186730e+02    6.1549885e-07    3.9700005e-04    1.4706563e-04    2.7019615e-09    1.7427796e-06    1.5288585e-06    4.4138337e-03 
   1.0221497e+02    6.1548943e-07    3.9552538e-04    1.4633809e-04    2.7017994e-09    1.7362284e-06    1.5215072e-06    4.4138338e-03 
   1.0243227e+02    6.1548899e-07    3.9461535e-04    1.4590675e-04    2.7016957e-09    1.7321684e-06    1.5169550e-06    4.4138338e-03 
   1.0260611e+02    6.1548893e-07    3.9389191e-04    1.4555591e-04    2.7016132e-09    1.7289403e-06    1.5133497e-06    4.4138338e-03 
   1.0274518e+02    6.1548881e-07    3.9331600e-04    1.4526869e-04    2.7015480e-09    1.7263710e-06    1.5104763e-06    4.4138337e-03 
   1.0291902e+02    6.1548870e-07    3.9259958e-04    1.4490342e-04    2.7014673e-09    1.7231753e-06    1.5068813e-06    4.4138337e-03 
   1.0313632e+02    6.1548851e-07    3.9170952e-04    1.4444574e-04    2.7013673e-09    1.7192056e-06    1.5023858e-06    4.4138337e-03 
   1.0331016e+02    6.1548835e-07    3.9100175e-04    1.4408217e-04    2.7012884e-09    1.7160495e-06    1.4988523e-06    4.4138337e-03 
   1.0352746e+02    6.1548788e-07    3.9012231e-04    1.4363191e-04    2.7011909e-09    1.7121293e-06    1.4944865e-06    4.4138337e-03 
   1.0379909e+02    6.1548754e-07    3.8903144e-04    1.4307465e-04    2.7010701e-09    1.7072664e-06    1.4890935e-06    4.4138337e-03 
   1.0401638e+02    6.1548741e-07    3.8816552e-04    1.4263197e-04    2.7009748e-09    1.7034065e-06    1.4848687e-06    4.4138336e-03 
   1.0419022e+02    6.1548730e-07    3.8747695e-04    1.4227948e-04    2.7008994e-09    1.7003377e-06    1.4815125e-06    4.4138336e-03 
   1.0440752e+02    6.1548709e-07    3.8662142e-04    1.4184007e-04    2.7008062e-09    1.6965255e-06    1.4773401e-06    4.4138336e-03 
   1.0458136e+02    6.1548697e-07    3.8594120e-04    1.4149203e-04    2.7007325e-09    1.6934947e-06    1.4740282e-06    4.4138336e-03 
   1.0479866e+02    6.1548627e-07    3.8509567e-04    1.4105902e-04    2.7006421e-09    1.6897299e-06    1.4698839e-06    4.4138336e-03 
   1.0507029e+02    6.1548592e-07    3.8404716e-04    1.4052463e-04    2.7005298e-09    1.6850601e-06    1.4647084e-06    4.4138336e-03 
   1.0528758e+02    6.1548573e-07    3.8321469e-04    1.4010126e-04    2.7004412e-09    1.6813529e-06    1.4606067e-06    4.4138336e-03 
   1.0546142e+02    6.1548562e-07    3.8255280e-04    1.3976511e-04    2.7003710e-09    1.6784056e-06    1.4573561e-06    4.4138336e-03 
   1.0567872e+02    6.1548538e-07    3.8173034e-04    1.3934756e-04    2.7002844e-09    1.6747440e-06    1.4533083e-06    4.4138336e-03 
   1.0585256e+02    6.1548513e-07    3.8107633e-04    1.3901550e-04    2.7002160e-09    1.6718331e-06    1.4501020e-06    4.4138336e-03 
   1.0606986e+02    6.1548504e-07    3.8026386e-04    1.3860323e-04    2.7001310e-09    1.6682164e-06    1.4461069e-06    4.4138336e-03 
   1.0624370e+02    6.1548484e-07    3.7961774e-04    1.3827488e-04    2.7000636e-09    1.6653409e-06    1.4429274e-06    4.4138336e-03 
   1.0646100e+02    6.1548466e-07    3.7881499e-04    1.3786696e-04    2.6999809e-09    1.6617688e-06    1.4389934e-06    4.4138336e-03 
   1.0663484e+02    6.1548460e-07    3.7817672e-04    1.3754263e-04    2.6999153e-09    1.6589287e-06    1.4358696e-06    4.4138336e-03 
   1.0685214e+02    6.1548453e-07    3.7738368e-04    1.3713946e-04    2.6998341e-09    1.6554004e-06    1.4319927e-06    4.4138336e-03 
   1.0702598e+02    6.1548445e-07    3.7675304e-04    1.3681855e-04    2.6997700e-09    1.6525950e-06    1.4289075e-06    4.4138336e-03 
   1.0724328e+02    6.1548428e-07    3.7596946e-04    1.3641954e-04    2.6996907e-09    1.6491100e-06    1.4250684e-06    4.4138336e-03 
   1.0741712e+02    6.1548417e-07    3.7534636e-04    1.3610217e-04    2.6996279e-09    1.6463388e-06    1.4220415e-06    4.4138336e-03 
   1.0763441e+02    6.1548407e-07    3.7457222e-04    1.3570673e-04    2.6995501e-09    1.6428962e-06    1.4182611e-06    4.4138336e-03 
   1.0780825e+02    6.1548397e-07    3.7395658e-04    1.3539361e-04    2.6994884e-09    1.6401588e-06    1.4152604e-06    4.4138336e-03 
   1.0802555e+02    6.1548379e-07    3.7319167e-04    1.3500428e-04    2.6994122e-09    1.6367582e-06    1.4115265e-06    4.4138336e-03 
   1.0819939e+02    6.1548360e-07    3.7258333e-04    1.3469547e-04    2.6993520e-09    1.6340542e-06    1.4085695e-06    4.4138336e-03 
   1.0841669e+02    6.1548342e-07    3.7182758e-04    1.3431201e-04    2.6992774e-09    1.6306950e-06    1.4048734e-06    4.4138337e-03 
   1.0859053e+02    6.1548333e-07    3.7122659e-04    1.3400701e-04    2.6992183e-09    1.6280240e-06    1.4019424e-06    4.4138337e-03 
   1.0880783e+02    6.1548292e-07    3.7047970e-04    1.3362780e-04    2.6991456e-09    1.6247058e-06    1.3982946e-06    4.4138337e-03 
   1.0907945e+02    6.1548259e-07    3.6955321e-04    1.3315740e-04    2.6990553e-09    1.6205894e-06    1.3937655e-06    4.4138337e-03 
   1.0929675e+02    6.1548249e-07    3.6881761e-04    1.3278424e-04    2.6989836e-09    1.6173209e-06    1.3901884e-06    4.4138337e-03 
   1.0947059e+02    6.1548207e-07    3.6823251e-04    1.3248679e-04    2.6989277e-09    1.6147228e-06    1.3873561e-06    4.4138337e-03 
   1.0968789e+02    6.1548185e-07    3.6750562e-04    1.3211799e-04    2.6988581e-09    1.6114943e-06    1.3838054e-06    4.4138337e-03 
   1.0986173e+02    6.1548168e-07    3.6692763e-04    1.3182462e-04    2.6988031e-09    1.6089275e-06    1.3810046e-06    4.4138338e-03 
   1.1007903e+02    6.1548065e-07    3.6620893e-04    1.3145875e-04    2.6987359e-09    1.6057389e-06    1.3775059e-06    4.4138338e-03 
   1.1025287e+02    6.1548056e-07    3.6563787e-04    1.3116914e-04    2.6986819e-09    1.6032031e-06    1.3747234e-06    4.4138338e-03 
   1.1047017e+02    6.1548037e-07    3.6492823e-04    1.3080922e-04    2.6986150e-09    1.6000524e-06    1.3712730e-06    4.4138338e-03 
   1.1064401e+02    6.1548018e-07    3.6436390e-04    1.3052259e-04    2.6985622e-09    1.5975472e-06    1.3685266e-06    4.4138338e-03 
   1.1086131e+02    6.1547981e-07    3.6366261e-04    1.3016576e-04    2.6984972e-09    1.5944350e-06    1.3651173e-06    4.4138338e-03 
   1.1113293e+02    6.1547958e-07    3.6279266e-04    1.2972195e-04    2.6984166e-09    1.5905739e-06    1.3608601e-06    4.4138339e-03 
   1.1135023e+02    6.1547949e-07    3.6210195e-04    1.2937083e-04    2.6983529e-09    1.5875084e-06    1.3575057e-06    4.4138339e-03 
   1.1152407e+02    6.1547933e-07    3.6155261e-04    1.2909232e-04    2.6983026e-09    1.5850709e-06    1.3548487e-06    4.4138339e-03 
   1.1174137e+02    6.1547917e-07    3.6087008e-04    1.2874622e-04    2.6982403e-09    1.5820425e-06    1.3515334e-06    4.4138339e-03 
   1.1191521e+02    6.1547909e-07    3.6032730e-04    1.2847092e-04    2.6981912e-09    1.5796344e-06    1.3489051e-06    4.4138339e-03 
   1.1213251e+02    6.1547868e-07    3.5965273e-04    1.2812872e-04    2.6981307e-09    1.5766429e-06    1.3456387e-06    4.4138340e-03 
   1.1240413e+02    6.1547862e-07    3.5881600e-04    1.2770485e-04    2.6980554e-09    1.5729311e-06    1.3415766e-06    4.4138340e-03 
   1.1262143e+02    6.1547849e-07    3.5815160e-04    1.2736808e-04    2.6979962e-09    1.5699844e-06    1.3383709e-06    4.4138340e-03 
   1.1279527e+02    6.1547846e-07    3.5762324e-04    1.2710011e-04    2.6979492e-09    1.5676411e-06    1.3358278e-06    4.4138340e-03 
   1.1301257e+02    6.1547817e-07    3.5696662e-04    1.2676709e-04    2.6978914e-09    1.5647300e-06    1.3326450e-06    4.4138340e-03 
   1.1328419e+02    6.1547796e-07    3.5615201e-04    1.2635388e-04    2.6978194e-09    1.5611182e-06    1.3286966e-06    4.4138341e-03 
   1.1350149e+02    6.1547725e-07    3.5550483e-04    1.2602469e-04    2.6977637e-09    1.5582510e-06    1.3255671e-06    4.4138341e-03 
   1.1367533e+02    6.1547721e-07    3.5499052e-04    1.2576399e-04    2.6977188e-09    1.5559709e-06    1.3230785e-06    4.4138341e-03 
   1.1389263e+02    6.1547711e-07    3.5435136e-04    1.2544010e-04    2.6976633e-09    1.5531377e-06    1.3199902e-06    4.4138341e-03 
   1.1406647e+02    6.1547702e-07    3.5384312e-04    1.2518192e-04    2.6976195e-09    1.5508850e-06    1.3175295e-06    4.4138341e-03 
   1.1428377e+02    6.1547652e-07    3.5321130e-04    1.2486057e-04    2.6975657e-09    1.5480862e-06    1.3144723e-06    4.4138342e-03 
   1.1455539e+02    6.1547560e-07    3.5242727e-04    1.2445917e-04    2.6974995e-09    1.5446143e-06    1.3106617e-06    4.4138342e-03 
   1.1477269e+02    6.1547520e-07    3.5180487e-04    1.2414346e-04    2.6974468e-09    1.5418573e-06    1.3076628e-06    4.4138342e-03 
   1.1504431e+02    6.1547508e-07    3.5103287e-04    1.2375197e-04    2.6973811e-09    1.5384367e-06    1.3039247e-06    4.4138342e-03 
   1.1526161e+02    6.1547496e-07    3.5041983e-04    1.2344126e-04    2.6973293e-09    1.5357208e-06    1.3009742e-06    4.4138343e-03 
   1.1543545e+02    6.1547490e-07    3.4993233e-04    1.2319412e-04    2.6972881e-09    1.5335610e-06    1.2986332e-06    4.4138343e-03 
   1.1565275e+02    6.1547486e-07    3.4932660e-04    1.2288687e-04    2.6972372e-09    1.5308776e-06    1.2957185e-06    4.4138343e-03 
   1.1582659e+02    6.1547478e-07    3.4884485e-04    1.2264223e-04    2.6971970e-09    1.5287438e-06    1.2934048e-06    4.4138343e-03 
   1.1604389e+02    6.1547451e-07    3.4824617e-04    1.2233810e-04    2.6971475e-09    1.5260929e-06    1.2905232e-06    4.4138343e-03 
   1.1631551e+02    6.1547444e-07    3.4750348e-04    1.2196132e-04    2.6970860e-09    1.5228037e-06    1.2869391e-06    4.4138344e-03 
   1.1653281e+02    6.1547382e-07    3.4691344e-04    1.2166099e-04    2.6970384e-09    1.5201928e-06    1.2840974e-06    4.4138344e-03 
   1.1670665e+02    6.1547380e-07    3.4644444e-04    1.2142322e-04    2.6970001e-09    1.5181161e-06    1.2818539e-06    4.4138344e-03 
   1.1692395e+02    6.1547346e-07    3.4586156e-04    1.2112726e-04    2.6969530e-09    1.5155363e-06    1.2790534e-06    4.4138344e-03 
   1.1719558e+02    6.1547322e-07    3.4513840e-04    1.2075982e-04    2.6968947e-09    1.5123354e-06    1.2755760e-06    4.4138344e-03 
   1.1741288e+02    6.1547314e-07    3.4456426e-04    1.2046805e-04    2.6968485e-09    1.5097939e-06    1.2728152e-06    4.4138345e-03 
   1.1758671e+02    6.1547308e-07    3.4410767e-04    1.2023580e-04    2.6968119e-09    1.5077730e-06    1.2706201e-06    4.4138345e-03 
   1.1780401e+02    6.1547274e-07    3.4354015e-04    1.1994682e-04    2.6967670e-09    1.5052620e-06    1.2678946e-06    4.4138345e-03 
   1.1807564e+02    6.1547239e-07    3.4283610e-04    1.1958723e-04    2.6967113e-09    1.5021470e-06    1.2644921e-06    4.4138345e-03 
   1.1829294e+02    6.1547208e-07    3.4227698e-04    1.1930259e-04    2.6966675e-09    1.4996735e-06    1.2618043e-06    4.4138345e-03 
   1.1856456e+02    6.1547157e-07    3.4158325e-04    1.1894901e-04    2.6966131e-09    1.4966050e-06    1.2584640e-06    4.4138346e-03 
   1.1878186e+02    6.1547098e-07    3.4103224e-04    1.1866837e-04    2.6965707e-09    1.4941688e-06    1.2558234e-06    4.4138346e-03 
   1.1895570e+02    6.1547096e-07    3.4059433e-04    1.1844611e-04    2.6965365e-09    1.4922313e-06    1.2537268e-06    4.4138346e-03 
   1.1917300e+02    6.1547086e-07    3.4005012e-04    1.1816952e-04    2.6964940e-09    1.4898237e-06    1.2511122e-06    4.4138346e-03 
   1.1934684e+02    6.1547081e-07    3.3961737e-04    1.1794936e-04    2.6964606e-09    1.4879095e-06    1.2490393e-06    4.4138346e-03 
   1.1956414e+02    6.1547038e-07    3.3907943e-04    1.1767501e-04    2.6964194e-09    1.4855310e-06    1.2464540e-06    4.4138347e-03 
   1.1983576e+02    6.1547005e-07    3.3841211e-04    1.1733526e-04    2.6963681e-09    1.4825801e-06    1.2432480e-06    4.4138347e-03 
   1.2005306e+02    6.1546994e-07    3.3788231e-04    1.1706548e-04    2.6963275e-09    1.4802370e-06    1.2407130e-06    4.4138347e-03 
   1.2022690e+02    6.1546990e-07    3.3746100e-04    1.1685122e-04    2.6962953e-09    1.4783737e-06    1.2386938e-06    4.4138347e-03 
   1.2044420e+02    6.1546976e-07    3.3693747e-04    1.1658463e-04    2.6962555e-09    1.4760587e-06    1.2361911e-06    4.4138348e-03 
   1.2061804e+02    6.1546973e-07    3.3652115e-04    1.1637260e-04    2.6962239e-09    1.4742177e-06    1.2342053e-06    4.4138348e-03 
   1.2083534e+02    6.1546955e-07    3.3600382e-04    1.1610878e-04    2.6961849e-09    1.4719305e-06    1.2317277e-06    4.4138348e-03 
   1.2100918e+02    6.1546926e-07    3.3559229e-04    1.1589851e-04    2.6961543e-09    1.4701118e-06    1.2297645e-06    4.4138348e-03 
