# Supplementary material for: Research on combustion and emissions of heavy duty diesel engines under low-speed and low-load conditions in low temperature environments
Source: PLoS One. 2025 Feb 21;20(2):e0318933. doi: 10.1371/journal.pone.0318933 (PMC11844864; doi:10.1371/journal.pone.0318933)
Supplement: S1 File — (ZIP) [file pone.0318933.s001.zip › 1000rpm_30%/3-tigaojinqiwendu/Tin282K/react_ratio_bin.out]

# CONVERGE Release Build 2.3.20/  Jan 30, 2017        Run Date:Wed Aug 30 10:44:59 2023
# column       1                2                3                4                5                6                7                8                9               10               11               12               13               14               15               16               17               18               19               20               21 
#          Crank          0.0-0.1          0.1-0.2          0.2-0.3          0.3-0.4          0.4-0.5          0.5-0.6          0.6-0.7          0.7-0.8          0.8-0.9          0.9-1.0          1.0-1.1          1.1-1.2          1.2-1.3          1.3-1.4          1.4-1.5          1.5-1.6          1.6-1.7          1.7-1.8          1.8-1.9          1.9-2.0
#          (DEG)           (None)           (None)           (None)           (None)           (None)           (None)           (None)           (None)           (None)           (None)           (None)           (None)           (None)           (None)           (None)           (None)           (None)           (None)           (None)           (None)
#
  -1.4600000e+02    1.0000000e+00    0.0000000e+00    0.0000000e+00    0.0000000e+00    0.0000000e+00    0.0000000e+00    0.0000000e+00    0.0000000e+00    0.0000000e+00    0.0000000e+00    0.0000000e+00    0.0000000e+00    0.0000000e+00    0.0000000e+00    0.0000000e+00    0.0000000e+00    0.0000000e+00    0.0000000e+00    0.0000000e+00    0.0000000e+00
  -1.4587230e+02    1.0000000e+00    0.0000000e+00    0.0000000e+00    0.0000000e+00    0.0000000e+00    0.0000000e+00    0.0000000e+00    0.0000000e+00    0.0000000e+00    0.0000000e+00    0.0000000e+00    0.0000000e+00    0.0000000e+00    0.0000000e+00    0.0000000e+00    0.0000000e+00    0.0000000e+00    0.0000000e+00    0.0000000e+00    0.0000000e+00
  -1.4579372e+02    1.0000000e+00    0.0000000e+00    0.0000000e+00    0.0000000e+00    0.0000000e+00    0.0000000e+00    0.0000000e+00    0.0000000e+00    0.0000000e+00    0.0000000e+00    0.0000000e+00    0.0000000e+00    0.0000000e+00    0.0000000e+00    0.0000000e+00    0.0000000e+00    0.0000000e+00    0.0000000e+00    0.0000000e+00    0.0000000e+00
  -1.4567094e+02    1.0000000e+00    0.0000000e+00    0.0000000e+00    0.0000000e+00    0.0000000e+00    0.0000000e+00    0.0000000e+00    0.0000000e+00    0.0000000e+00    0.0000000e+00    0.0000000e+00    0.0000000e+00    0.0000000e+00    0.0000000e+00    0.0000000e+00    0.0000000e+00    0.0000000e+00    0.0000000e+00    0.0000000e+00    0.0000000e+00
  -1.4558567e+02    1.0000000e+00    0.0000000e+00    0.0000000e+00    0.0000000e+00    0.0000000e+00    0.0000000e+00    0.0000000e+00    0.0000000e+00    0.0000000e+00    0.0000000e+00    0.0000000e+00    0.0000000e+00    0.0000000e+00    0.0000000e+00    0.0000000e+00    0.0000000e+00    0.0000000e+00    0.0000000e+00    0.0000000e+00    0.0000000e+00
  -1.4547909e+02    1.0000000e+00    0.0000000e+00    0.0000000e+00    0.0000000e+00    0.0000000e+00    0.0000000e+00    0.0000000e+00    0.0000000e+00    0.0000000e+00    0.0000000e+00    0.0000000e+00    0.0000000e+00    0.0000000e+00    0.0000000e+00    0.0000000e+00    0.0000000e+00    0.0000000e+00    0.0000000e+00    0.0000000e+00    0.0000000e+00
  -1.4534587e+02    1.0000000e+00    0.0000000e+00    0.0000000e+00    0.0000000e+00    0.0000000e+00    0.0000000e+00    0.0000000e+00    0.0000000e+00    0.0000000e+00    0.0000000e+00    0.0000000e+00    0.0000000e+00    0.0000000e+00    0.0000000e+00    0.0000000e+00    0.0000000e+00    0.0000000e+00    0.0000000e+00    0.0000000e+00    0.0000000e+00
  -1.4517933e+02    1.0000000e+00    0.0000000e+00    0.0000000e+00    0.0000000e+00    0.0000000e+00    0.0000000e+00    0.0000000e+00    0.0000000e+00    0.0000000e+00    0.0000000e+00    0.0000000e+00    0.0000000e+00    0.0000000e+00    0.0000000e+00    0.0000000e+00    0.0000000e+00    0.0000000e+00    0.0000000e+00    0.0000000e+00    0.0000000e+00
  -1.4497117e+02    1.0000000e+00    0.0000000e+00    0.0000000e+00    0.0000000e+00    0.0000000e+00    0.0000000e+00    0.0000000e+00    0.0000000e+00    0.0000000e+00    0.0000000e+00    0.0000000e+00    0.0000000e+00    0.0000000e+00    0.0000000e+00    0.0000000e+00    0.0000000e+00    0.0000000e+00    0.0000000e+00    0.0000000e+00    0.0000000e+00
  -1.4471096e+02    1.0000000e+00    0.0000000e+00    0.0000000e+00    0.0000000e+00    0.0000000e+00    0.0000000e+00    0.0000000e+00    0.0000000e+00    0.0000000e+00    0.0000000e+00    0.0000000e+00    0.0000000e+00    0.0000000e+00    0.0000000e+00    0.0000000e+00    0.0000000e+00    0.0000000e+00    0.0000000e+00    0.0000000e+00    0.0000000e+00
  -1.4438570e+02    1.0000000e+00    0.0000000e+00    0.0000000e+00    0.0000000e+00    0.0000000e+00    0.0000000e+00    0.0000000e+00    0.0000000e+00    0.0000000e+00    0.0000000e+00    0.0000000e+00    0.0000000e+00    0.0000000e+00    0.0000000e+00    0.0000000e+00    0.0000000e+00    0.0000000e+00    0.0000000e+00    0.0000000e+00    0.0000000e+00
  -1.4397912e+02    1.0000000e+00    0.0000000e+00    0.0000000e+00    0.0000000e+00    0.0000000e+00    0.0000000e+00    0.0000000e+00    0.0000000e+00    0.0000000e+00    0.0000000e+00    0.0000000e+00    0.0000000e+00    0.0000000e+00    0.0000000e+00    0.0000000e+00    0.0000000e+00    0.0000000e+00    0.0000000e+00    0.0000000e+00    0.0000000e+00
  -1.4347090e+02    1.0000000e+00    0.0000000e+00    0.0000000e+00    0.0000000e+00    0.0000000e+00    0.0000000e+00    0.0000000e+00    0.0000000e+00    0.0000000e+00    0.0000000e+00    0.0000000e+00    0.0000000e+00    0.0000000e+00    0.0000000e+00    0.0000000e+00    0.0000000e+00    0.0000000e+00    0.0000000e+00    0.0000000e+00    0.0000000e+00
  -1.4287090e+02    1.0000000e+00    0.0000000e+00    0.0000000e+00    0.0000000e+00    0.0000000e+00    0.0000000e+00    0.0000000e+00    0.0000000e+00    0.0000000e+00    0.0000000e+00    0.0000000e+00    0.0000000e+00    0.0000000e+00    0.0000000e+00    0.0000000e+00    0.0000000e+00    0.0000000e+00    0.0000000e+00    0.0000000e+00    0.0000000e+00
  -1.4227090e+02    1.0000000e+00    0.0000000e+00    0.0000000e+00    0.0000000e+00    0.0000000e+00    0.0000000e+00    0.0000000e+00    0.0000000e+00    0.0000000e+00    0.0000000e+00    0.0000000e+00    0.0000000e+00    0.0000000e+00    0.0000000e+00    0.0000000e+00    0.0000000e+00    0.0000000e+00    0.0000000e+00    0.0000000e+00    0.0000000e+00
  -1.4167090e+02    1.0000000e+00    0.0000000e+00    0.0000000e+00    0.0000000e+00    0.0000000e+00    0.0000000e+00    0.0000000e+00    0.0000000e+00    0.0000000e+00    0.0000000e+00    0.0000000e+00    0.0000000e+00    0.0000000e+00    0.0000000e+00    0.0000000e+00    0.0000000e+00    0.0000000e+00    0.0000000e+00    0.0000000e+00    0.0000000e+00
  -1.4107090e+02    1.0000000e+00    0.0000000e+00    0.0000000e+00    0.0000000e+00    0.0000000e+00    0.0000000e+00    0.0000000e+00    0.0000000e+00    0.0000000e+00    0.0000000e+00    0.0000000e+00    0.0000000e+00    0.0000000e+00    0.0000000e+00    0.0000000e+00    0.0000000e+00    0.0000000e+00    0.0000000e+00    0.0000000e+00    0.0000000e+00
  -1.4047090e+02    1.0000000e+00    0.0000000e+00    0.0000000e+00    0.0000000e+00    0.0000000e+00    0.0000000e+00    0.0000000e+00    0.0000000e+00    0.0000000e+00    0.0000000e+00    0.0000000e+00    0.0000000e+00    0.0000000e+00    0.0000000e+00    0.0000000e+00    0.0000000e+00    0.0000000e+00    0.0000000e+00    0.0000000e+00    0.0000000e+00
  -1.3987090e+02    1.0000000e+00    0.0000000e+00    0.0000000e+00    0.0000000e+00    0.0000000e+00    0.0000000e+00    0.0000000e+00    0.0000000e+00    0.0000000e+00    0.0000000e+00    0.0000000e+00    0.0000000e+00    0.0000000e+00    0.0000000e+00    0.0000000e+00    0.0000000e+00    0.0000000e+00    0.0000000e+00    0.0000000e+00    0.0000000e+00
  -1.3927090e+02    1.0000000e+00    0.0000000e+00    0.0000000e+00    0.0000000e+00    0.0000000e+00    0.0000000e+00    0.0000000e+00    0.0000000e+00    0.0000000e+00    0.0000000e+00    0.0000000e+00    0.0000000e+00    0.0000000e+00    0.0000000e+00    0.0000000e+00    0.0000000e+00    0.0000000e+00    0.0000000e+00    0.0000000e+00    0.0000000e+00
  -1.3867090e+02    1.0000000e+00    0.0000000e+00    0.0000000e+00    0.0000000e+00    0.0000000e+00    0.0000000e+00    0.0000000e+00    0.0000000e+00    0.0000000e+00    0.0000000e+00    0.0000000e+00    0.0000000e+00    0.0000000e+00    0.0000000e+00    0.0000000e+00    0.0000000e+00    0.0000000e+00    0.0000000e+00    0.0000000e+00    0.0000000e+00
  -1.3807090e+02    1.0000000e+00    0.0000000e+00    0.0000000e+00    0.0000000e+00    0.0000000e+00    0.0000000e+00    0.0000000e+00    0.0000000e+00    0.0000000e+00    0.0000000e+00    0.0000000e+00    0.0000000e+00    0.0000000e+00    0.0000000e+00    0.0000000e+00    0.0000000e+00    0.0000000e+00    0.0000000e+00    0.0000000e+00    0.0000000e+00
  -1.3747090e+02    1.0000000e+00    0.0000000e+00    0.0000000e+00    0.0000000e+00    0.0000000e+00    0.0000000e+00    0.0000000e+00    0.0000000e+00    0.0000000e+00    0.0000000e+00    0.0000000e+00    0.0000000e+00    0.0000000e+00    0.0000000e+00    0.0000000e+00    0.0000000e+00    0.0000000e+00    0.0000000e+00    0.0000000e+00    0.0000000e+00
  -1.3687090e+02    1.0000000e+00    0.0000000e+00    0.0000000e+00    0.0000000e+00    0.0000000e+00    0.0000000e+00    0.0000000e+00    0.0000000e+00    0.0000000e+00    0.0000000e+00    0.0000000e+00    0.0000000e+00    0.0000000e+00    0.0000000e+00    0.0000000e+00    0.0000000e+00    0.0000000e+00    0.0000000e+00    0.0000000e+00    0.0000000e+00
  -1.3627090e+02    1.0000000e+00    0.0000000e+00    0.0000000e+00    0.0000000e+00    0.0000000e+00    0.0000000e+00    0.0000000e+00    0.0000000e+00    0.0000000e+00    0.0000000e+00    0.0000000e+00    0.0000000e+00    0.0000000e+00    0.0000000e+00    0.0000000e+00    0.0000000e+00    0.0000000e+00    0.0000000e+00    0.0000000e+00    0.0000000e+00
  -1.3567090e+02    1.0000000e+00    0.0000000e+00    0.0000000e+00    0.0000000e+00    0.0000000e+00    0.0000000e+00    0.0000000e+00    0.0000000e+00    0.0000000e+00    0.0000000e+00    0.0000000e+00    0.0000000e+00    0.0000000e+00    0.0000000e+00    0.0000000e+00    0.0000000e+00    0.0000000e+00    0.0000000e+00    0.0000000e+00    0.0000000e+00
  -1.3507090e+02    1.0000000e+00    0.0000000e+00    0.0000000e+00    0.0000000e+00    0.0000000e+00    0.0000000e+00    0.0000000e+00    0.0000000e+00    0.0000000e+00    0.0000000e+00    0.0000000e+00    0.0000000e+00    0.0000000e+00    0.0000000e+00    0.0000000e+00    0.0000000e+00    0.0000000e+00    0.0000000e+00    0.0000000e+00    0.0000000e+00
  -1.3447090e+02    1.0000000e+00    0.0000000e+00    0.0000000e+00    0.0000000e+00    0.0000000e+00    0.0000000e+00    0.0000000e+00    0.0000000e+00    0.0000000e+00    0.0000000e+00    0.0000000e+00    0.0000000e+00    0.0000000e+00    0.0000000e+00    0.0000000e+00    0.0000000e+00    0.0000000e+00    0.0000000e+00    0.0000000e+00    0.0000000e+00
  -1.3387090e+02    1.0000000e+00    0.0000000e+00    0.0000000e+00    0.0000000e+00    0.0000000e+00    0.0000000e+00    0.0000000e+00    0.0000000e+00    0.0000000e+00    0.0000000e+00    0.0000000e+00    0.0000000e+00    0.0000000e+00    0.0000000e+00    0.0000000e+00    0.0000000e+00    0.0000000e+00    0.0000000e+00    0.0000000e+00    0.0000000e+00
  -1.3327090e+02    1.0000000e+00    0.0000000e+00    0.0000000e+00    0.0000000e+00    0.0000000e+00    0.0000000e+00    0.0000000e+00    0.0000000e+00    0.0000000e+00    0.0000000e+00    0.0000000e+00    0.0000000e+00    0.0000000e+00    0.0000000e+00    0.0000000e+00    0.0000000e+00    0.0000000e+00    0.0000000e+00    0.0000000e+00    0.0000000e+00
  -1.3267090e+02    1.0000000e+00    0.0000000e+00    0.0000000e+00    0.0000000e+00    0.0000000e+00    0.0000000e+00    0.0000000e+00    0.0000000e+00    0.0000000e+00    0.0000000e+00    0.0000000e+00    0.0000000e+00    0.0000000e+00    0.0000000e+00    0.0000000e+00    0.0000000e+00    0.0000000e+00    0.0000000e+00    0.0000000e+00    0.0000000e+00
  -1.3207090e+02    1.0000000e+00    0.0000000e+00    0.0000000e+00    0.0000000e+00    0.0000000e+00    0.0000000e+00    0.0000000e+00    0.0000000e+00    0.0000000e+00    0.0000000e+00    0.0000000e+00    0.0000000e+00    0.0000000e+00    0.0000000e+00    0.0000000e+00    0.0000000e+00    0.0000000e+00    0.0000000e+00    0.0000000e+00    0.0000000e+00
  -1.3147090e+02    1.0000000e+00    0.0000000e+00    0.0000000e+00    0.0000000e+00    0.0000000e+00    0.0000000e+00    0.0000000e+00    0.0000000e+00    0.0000000e+00    0.0000000e+00    0.0000000e+00    0.0000000e+00    0.0000000e+00    0.0000000e+00    0.0000000e+00    0.0000000e+00    0.0000000e+00    0.0000000e+00    0.0000000e+00    0.0000000e+00
  -1.3087090e+02    1.0000000e+00    0.0000000e+00    0.0000000e+00    0.0000000e+00    0.0000000e+00    0.0000000e+00    0.0000000e+00    0.0000000e+00    0.0000000e+00    0.0000000e+00    0.0000000e+00    0.0000000e+00    0.0000000e+00    0.0000000e+00    0.0000000e+00    0.0000000e+00    0.0000000e+00    0.0000000e+00    0.0000000e+00    0.0000000e+00
  -1.3027090e+02    1.0000000e+00    0.0000000e+00    0.0000000e+00    0.0000000e+00    0.0000000e+00    0.0000000e+00    0.0000000e+00    0.0000000e+00    0.0000000e+00    0.0000000e+00    0.0000000e+00    0.0000000e+00    0.0000000e+00    0.0000000e+00    0.0000000e+00    0.0000000e+00    0.0000000e+00    0.0000000e+00    0.0000000e+00    0.0000000e+00
  -1.2967090e+02    1.0000000e+00    0.0000000e+00    0.0000000e+00    0.0000000e+00    0.0000000e+00    0.0000000e+00    0.0000000e+00    0.0000000e+00    0.0000000e+00    0.0000000e+00    0.0000000e+00    0.0000000e+00    0.0000000e+00    0.0000000e+00    0.0000000e+00    0.0000000e+00    0.0000000e+00    0.0000000e+00    0.0000000e+00    0.0000000e+00
  -1.2907090e+02    1.0000000e+00    0.0000000e+00    0.0000000e+00    0.0000000e+00    0.0000000e+00    0.0000000e+00    0.0000000e+00    0.0000000e+00    0.0000000e+00    0.0000000e+00    0.0000000e+00    0.0000000e+00    0.0000000e+00    0.0000000e+00    0.0000000e+00    0.0000000e+00    0.0000000e+00    0.0000000e+00    0.0000000e+00    0.0000000e+00
  -1.2847090e+02    1.0000000e+00    0.0000000e+00    0.0000000e+00    0.0000000e+00    0.0000000e+00    0.0000000e+00    0.0000000e+00    0.0000000e+00    0.0000000e+00    0.0000000e+00    0.0000000e+00    0.0000000e+00    0.0000000e+00    0.0000000e+00    0.0000000e+00    0.0000000e+00    0.0000000e+00    0.0000000e+00    0.0000000e+00    0.0000000e+00
  -1.2787090e+02    1.0000000e+00    0.0000000e+00    0.0000000e+00    0.0000000e+00    0.0000000e+00    0.0000000e+00    0.0000000e+00    0.0000000e+00    0.0000000e+00    0.0000000e+00    0.0000000e+00    0.0000000e+00    0.0000000e+00    0.0000000e+00    0.0000000e+00    0.0000000e+00    0.0000000e+00    0.0000000e+00    0.0000000e+00    0.0000000e+00
  -1.2727090e+02    1.0000000e+00    0.0000000e+00    0.0000000e+00    0.0000000e+00    0.0000000e+00    0.0000000e+00    0.0000000e+00    0.0000000e+00    0.0000000e+00    0.0000000e+00    0.0000000e+00    0.0000000e+00    0.0000000e+00    0.0000000e+00    0.0000000e+00    0.0000000e+00    0.0000000e+00    0.0000000e+00    0.0000000e+00    0.0000000e+00
  -1.2667090e+02    1.0000000e+00    0.0000000e+00    0.0000000e+00    0.0000000e+00    0.0000000e+00    0.0000000e+00    0.0000000e+00    0.0000000e+00    0.0000000e+00    0.0000000e+00    0.0000000e+00    0.0000000e+00    0.0000000e+00    0.0000000e+00    0.0000000e+00    0.0000000e+00    0.0000000e+00    0.0000000e+00    0.0000000e+00    0.0000000e+00
  -1.2607090e+02    1.0000000e+00    0.0000000e+00    0.0000000e+00    0.0000000e+00    0.0000000e+00    0.0000000e+00    0.0000000e+00    0.0000000e+00    0.0000000e+00    0.0000000e+00    0.0000000e+00    0.0000000e+00    0.0000000e+00    0.0000000e+00    0.0000000e+00    0.0000000e+00    0.0000000e+00    0.0000000e+00    0.0000000e+00    0.0000000e+00
  -1.2547090e+02    1.0000000e+00    0.0000000e+00    0.0000000e+00    0.0000000e+00    0.0000000e+00    0.0000000e+00    0.0000000e+00    0.0000000e+00    0.0000000e+00    0.0000000e+00    0.0000000e+00    0.0000000e+00    0.0000000e+00    0.0000000e+00    0.0000000e+00    0.0000000e+00    0.0000000e+00    0.0000000e+00    0.0000000e+00    0.0000000e+00
  -1.2487090e+02    1.0000000e+00    0.0000000e+00    0.0000000e+00    0.0000000e+00    0.0000000e+00    0.0000000e+00    0.0000000e+00    0.0000000e+00    0.0000000e+00    0.0000000e+00    0.0000000e+00    0.0000000e+00    0.0000000e+00    0.0000000e+00    0.0000000e+00    0.0000000e+00    0.0000000e+00    0.0000000e+00    0.0000000e+00    0.0000000e+00
  -1.2427090e+02    1.0000000e+00    0.0000000e+00    0.0000000e+00    0.0000000e+00    0.0000000e+00    0.0000000e+00    0.0000000e+00    0.0000000e+00    0.0000000e+00    0.0000000e+00    0.0000000e+00    0.0000000e+00    0.0000000e+00    0.0000000e+00    0.0000000e+00    0.0000000e+00    0.0000000e+00    0.0000000e+00    0.0000000e+00    0.0000000e+00
  -1.2367090e+02    1.0000000e+00    0.0000000e+00    0.0000000e+00    0.0000000e+00    0.0000000e+00    0.0000000e+00    0.0000000e+00    0.0000000e+00    0.0000000e+00    0.0000000e+00    0.0000000e+00    0.0000000e+00    0.0000000e+00    0.0000000e+00    0.0000000e+00    0.0000000e+00    0.0000000e+00    0.0000000e+00    0.0000000e+00    0.0000000e+00
  -1.2307090e+02    1.0000000e+00    0.0000000e+00    0.0000000e+00    0.0000000e+00    0.0000000e+00    0.0000000e+00    0.0000000e+00    0.0000000e+00    0.0000000e+00    0.0000000e+00    0.0000000e+00    0.0000000e+00    0.0000000e+00    0.0000000e+00    0.0000000e+00    0.0000000e+00    0.0000000e+00    0.0000000e+00    0.0000000e+00    0.0000000e+00
  -1.2247090e+02    1.0000000e+00    0.0000000e+00    0.0000000e+00    0.0000000e+00    0.0000000e+00    0.0000000e+00    0.0000000e+00    0.0000000e+00    0.0000000e+00    0.0000000e+00    0.0000000e+00    0.0000000e+00    0.0000000e+00    0.0000000e+00    0.0000000e+00    0.0000000e+00    0.0000000e+00    0.0000000e+00    0.0000000e+00    0.0000000e+00
  -1.2187090e+02    1.0000000e+00    0.0000000e+00    0.0000000e+00    0.0000000e+00    0.0000000e+00    0.0000000e+00    0.0000000e+00    0.0000000e+00    0.0000000e+00    0.0000000e+00    0.0000000e+00    0.0000000e+00    0.0000000e+00    0.0000000e+00    0.0000000e+00    0.0000000e+00    0.0000000e+00    0.0000000e+00    0.0000000e+00    0.0000000e+00
  -1.2127090e+02    1.0000000e+00    0.0000000e+00    0.0000000e+00    0.0000000e+00    0.0000000e+00    0.0000000e+00    0.0000000e+00    0.0000000e+00    0.0000000e+00    0.0000000e+00    0.0000000e+00    0.0000000e+00    0.0000000e+00    0.0000000e+00    0.0000000e+00    0.0000000e+00    0.0000000e+00    0.0000000e+00    0.0000000e+00    0.0000000e+00
  -1.2067611e+02    1.0000000e+00    0.0000000e+00    0.0000000e+00    0.0000000e+00    0.0000000e+00    0.0000000e+00    0.0000000e+00    0.0000000e+00    0.0000000e+00    0.0000000e+00    0.0000000e+00    0.0000000e+00    0.0000000e+00    0.0000000e+00    0.0000000e+00    0.0000000e+00    0.0000000e+00    0.0000000e+00    0.0000000e+00    0.0000000e+00
  -1.2008717e+02    1.0000000e+00    0.0000000e+00    0.0000000e+00    0.0000000e+00    0.0000000e+00    0.0000000e+00    0.0000000e+00    0.0000000e+00    0.0000000e+00    0.0000000e+00    0.0000000e+00    0.0000000e+00    0.0000000e+00    0.0000000e+00    0.0000000e+00    0.0000000e+00    0.0000000e+00    0.0000000e+00    0.0000000e+00    0.0000000e+00
  -1.1950389e+02    1.0000000e+00    0.0000000e+00    0.0000000e+00    0.0000000e+00    0.0000000e+00    0.0000000e+00    0.0000000e+00    0.0000000e+00    0.0000000e+00    0.0000000e+00    0.0000000e+00    0.0000000e+00    0.0000000e+00    0.0000000e+00    0.0000000e+00    0.0000000e+00    0.0000000e+00    0.0000000e+00    0.0000000e+00    0.0000000e+00
  -1.1892610e+02    1.0000000e+00    0.0000000e+00    0.0000000e+00    0.0000000e+00    0.0000000e+00    0.0000000e+00    0.0000000e+00    0.0000000e+00    0.0000000e+00    0.0000000e+00    0.0000000e+00    0.0000000e+00    0.0000000e+00    0.0000000e+00    0.0000000e+00    0.0000000e+00    0.0000000e+00    0.0000000e+00    0.0000000e+00    0.0000000e+00
  -1.1835364e+02    1.0000000e+00    0.0000000e+00    0.0000000e+00    0.0000000e+00    0.0000000e+00    0.0000000e+00    0.0000000e+00    0.0000000e+00    0.0000000e+00    0.0000000e+00    0.0000000e+00    0.0000000e+00    0.0000000e+00    0.0000000e+00    0.0000000e+00    0.0000000e+00    0.0000000e+00    0.0000000e+00    0.0000000e+00    0.0000000e+00
  -1.1778632e+02    1.0000000e+00    0.0000000e+00    0.0000000e+00    0.0000000e+00    0.0000000e+00    0.0000000e+00    0.0000000e+00    0.0000000e+00    0.0000000e+00    0.0000000e+00    0.0000000e+00    0.0000000e+00    0.0000000e+00    0.0000000e+00    0.0000000e+00    0.0000000e+00    0.0000000e+00    0.0000000e+00    0.0000000e+00    0.0000000e+00
  -1.1722396e+02    1.0000000e+00    0.0000000e+00    0.0000000e+00    0.0000000e+00    0.0000000e+00    0.0000000e+00    0.0000000e+00    0.0000000e+00    0.0000000e+00    0.0000000e+00    0.0000000e+00    0.0000000e+00    0.0000000e+00    0.0000000e+00    0.0000000e+00    0.0000000e+00    0.0000000e+00    0.0000000e+00    0.0000000e+00    0.0000000e+00
  -1.1666646e+02    1.0000000e+00    0.0000000e+00    0.0000000e+00    0.0000000e+00    0.0000000e+00    0.0000000e+00    0.0000000e+00    0.0000000e+00    0.0000000e+00    0.0000000e+00    0.0000000e+00    0.0000000e+00    0.0000000e+00    0.0000000e+00    0.0000000e+00    0.0000000e+00    0.0000000e+00    0.0000000e+00    0.0000000e+00    0.0000000e+00
  -1.1611365e+02    1.0000000e+00    0.0000000e+00    0.0000000e+00    0.0000000e+00    0.0000000e+00    0.0000000e+00    0.0000000e+00    0.0000000e+00    0.0000000e+00    0.0000000e+00    0.0000000e+00    0.0000000e+00    0.0000000e+00    0.0000000e+00    0.0000000e+00    0.0000000e+00    0.0000000e+00    0.0000000e+00    0.0000000e+00    0.0000000e+00
  -1.1556538e+02    1.0000000e+00    0.0000000e+00    0.0000000e+00    0.0000000e+00    0.0000000e+00    0.0000000e+00    0.0000000e+00    0.0000000e+00    0.0000000e+00    0.0000000e+00    0.0000000e+00    0.0000000e+00    0.0000000e+00    0.0000000e+00    0.0000000e+00    0.0000000e+00    0.0000000e+00    0.0000000e+00    0.0000000e+00    0.0000000e+00
  -1.1502155e+02    1.0000000e+00    0.0000000e+00    0.0000000e+00    0.0000000e+00    0.0000000e+00    0.0000000e+00    0.0000000e+00    0.0000000e+00    0.0000000e+00    0.0000000e+00    0.0000000e+00    0.0000000e+00    0.0000000e+00    0.0000000e+00    0.0000000e+00    0.0000000e+00    0.0000000e+00    0.0000000e+00    0.0000000e+00    0.0000000e+00
  -1.1448200e+02    1.0000000e+00    0.0000000e+00    0.0000000e+00    0.0000000e+00    0.0000000e+00    0.0000000e+00    0.0000000e+00    0.0000000e+00    0.0000000e+00    0.0000000e+00    0.0000000e+00    0.0000000e+00    0.0000000e+00    0.0000000e+00    0.0000000e+00    0.0000000e+00    0.0000000e+00    0.0000000e+00    0.0000000e+00    0.0000000e+00
  -1.1394661e+02    1.0000000e+00    0.0000000e+00    0.0000000e+00    0.0000000e+00    0.0000000e+00    0.0000000e+00    0.0000000e+00    0.0000000e+00    0.0000000e+00    0.0000000e+00    0.0000000e+00    0.0000000e+00    0.0000000e+00    0.0000000e+00    0.0000000e+00    0.0000000e+00    0.0000000e+00    0.0000000e+00    0.0000000e+00    0.0000000e+00
  -1.1341530e+02    1.0000000e+00    0.0000000e+00    0.0000000e+00    0.0000000e+00    0.0000000e+00    0.0000000e+00    0.0000000e+00    0.0000000e+00    0.0000000e+00    0.0000000e+00    0.0000000e+00    0.0000000e+00    0.0000000e+00    0.0000000e+00    0.0000000e+00    0.0000000e+00    0.0000000e+00    0.0000000e+00    0.0000000e+00    0.0000000e+00
  -1.1288790e+02    1.0000000e+00    0.0000000e+00    0.0000000e+00    0.0000000e+00    0.0000000e+00    0.0000000e+00    0.0000000e+00    0.0000000e+00    0.0000000e+00    0.0000000e+00    0.0000000e+00    0.0000000e+00    0.0000000e+00    0.0000000e+00    0.0000000e+00    0.0000000e+00    0.0000000e+00    0.0000000e+00    0.0000000e+00    0.0000000e+00
  -1.1236435e+02    1.0000000e+00    0.0000000e+00    0.0000000e+00    0.0000000e+00    0.0000000e+00    0.0000000e+00    0.0000000e+00    0.0000000e+00    0.0000000e+00    0.0000000e+00    0.0000000e+00    0.0000000e+00    0.0000000e+00    0.0000000e+00    0.0000000e+00    0.0000000e+00    0.0000000e+00    0.0000000e+00    0.0000000e+00    0.0000000e+00
  -1.1184453e+02    1.0000000e+00    0.0000000e+00    0.0000000e+00    0.0000000e+00    0.0000000e+00    0.0000000e+00    0.0000000e+00    0.0000000e+00    0.0000000e+00    0.0000000e+00    0.0000000e+00    0.0000000e+00    0.0000000e+00    0.0000000e+00    0.0000000e+00    0.0000000e+00    0.0000000e+00    0.0000000e+00    0.0000000e+00    0.0000000e+00
  -1.1132833e+02    1.0000000e+00    0.0000000e+00    0.0000000e+00    0.0000000e+00    0.0000000e+00    0.0000000e+00    0.0000000e+00    0.0000000e+00    0.0000000e+00    0.0000000e+00    0.0000000e+00    0.0000000e+00    0.0000000e+00    0.0000000e+00    0.0000000e+00    0.0000000e+00    0.0000000e+00    0.0000000e+00    0.0000000e+00    0.0000000e+00
  -1.1081566e+02    1.0000000e+00    0.0000000e+00    0.0000000e+00    0.0000000e+00    0.0000000e+00    0.0000000e+00    0.0000000e+00    0.0000000e+00    0.0000000e+00    0.0000000e+00    0.0000000e+00    0.0000000e+00    0.0000000e+00    0.0000000e+00    0.0000000e+00    0.0000000e+00    0.0000000e+00    0.0000000e+00    0.0000000e+00    0.0000000e+00
  -1.1030642e+02    1.0000000e+00    0.0000000e+00    0.0000000e+00    0.0000000e+00    0.0000000e+00    0.0000000e+00    0.0000000e+00    0.0000000e+00    0.0000000e+00    0.0000000e+00    0.0000000e+00    0.0000000e+00    0.0000000e+00    0.0000000e+00    0.0000000e+00    0.0000000e+00    0.0000000e+00    0.0000000e+00    0.0000000e+00    0.0000000e+00
  -1.0980052e+02    1.0000000e+00    0.0000000e+00    0.0000000e+00    0.0000000e+00    0.0000000e+00    0.0000000e+00    0.0000000e+00    0.0000000e+00    0.0000000e+00    0.0000000e+00    0.0000000e+00    0.0000000e+00    0.0000000e+00    0.0000000e+00    0.0000000e+00    0.0000000e+00    0.0000000e+00    0.0000000e+00    0.0000000e+00    0.0000000e+00
  -1.0929789e+02    1.0000000e+00    0.0000000e+00    0.0000000e+00    0.0000000e+00    0.0000000e+00    0.0000000e+00    0.0000000e+00    0.0000000e+00    0.0000000e+00    0.0000000e+00    0.0000000e+00    0.0000000e+00    0.0000000e+00    0.0000000e+00    0.0000000e+00    0.0000000e+00    0.0000000e+00    0.0000000e+00    0.0000000e+00    0.0000000e+00
  -1.0879844e+02    1.0000000e+00    0.0000000e+00    0.0000000e+00    0.0000000e+00    0.0000000e+00    0.0000000e+00    0.0000000e+00    0.0000000e+00    0.0000000e+00    0.0000000e+00    0.0000000e+00    0.0000000e+00    0.0000000e+00    0.0000000e+00    0.0000000e+00    0.0000000e+00    0.0000000e+00    0.0000000e+00    0.0000000e+00    0.0000000e+00
  -1.0830207e+02    1.0000000e+00    0.0000000e+00    0.0000000e+00    0.0000000e+00    0.0000000e+00    0.0000000e+00    0.0000000e+00    0.0000000e+00    0.0000000e+00    0.0000000e+00    0.0000000e+00    0.0000000e+00    0.0000000e+00    0.0000000e+00    0.0000000e+00    0.0000000e+00    0.0000000e+00    0.0000000e+00    0.0000000e+00    0.0000000e+00
  -1.0780872e+02    1.0000000e+00    0.0000000e+00    0.0000000e+00    0.0000000e+00    0.0000000e+00    0.0000000e+00    0.0000000e+00    0.0000000e+00    0.0000000e+00    0.0000000e+00    0.0000000e+00    0.0000000e+00    0.0000000e+00    0.0000000e+00    0.0000000e+00    0.0000000e+00    0.0000000e+00    0.0000000e+00    0.0000000e+00    0.0000000e+00
  -1.0731831e+02    1.0000000e+00    0.0000000e+00    0.0000000e+00    0.0000000e+00    0.0000000e+00    0.0000000e+00    0.0000000e+00    0.0000000e+00    0.0000000e+00    0.0000000e+00    0.0000000e+00    0.0000000e+00    0.0000000e+00    0.0000000e+00    0.0000000e+00    0.0000000e+00    0.0000000e+00    0.0000000e+00    0.0000000e+00    0.0000000e+00
  -1.0683077e+02    1.0000000e+00    0.0000000e+00    0.0000000e+00    0.0000000e+00    0.0000000e+00    0.0000000e+00    0.0000000e+00    0.0000000e+00    0.0000000e+00    0.0000000e+00    0.0000000e+00    0.0000000e+00    0.0000000e+00    0.0000000e+00    0.0000000e+00    0.0000000e+00    0.0000000e+00    0.0000000e+00    0.0000000e+00    0.0000000e+00
  -1.0634601e+02    1.0000000e+00    0.0000000e+00    0.0000000e+00    0.0000000e+00    0.0000000e+00    0.0000000e+00    0.0000000e+00    0.0000000e+00    0.0000000e+00    0.0000000e+00    0.0000000e+00    0.0000000e+00    0.0000000e+00    0.0000000e+00    0.0000000e+00    0.0000000e+00    0.0000000e+00    0.0000000e+00    0.0000000e+00    0.0000000e+00
  -1.0586398e+02    1.0000000e+00    0.0000000e+00    0.0000000e+00    0.0000000e+00    0.0000000e+00    0.0000000e+00    0.0000000e+00    0.0000000e+00    0.0000000e+00    0.0000000e+00    0.0000000e+00    0.0000000e+00    0.0000000e+00    0.0000000e+00    0.0000000e+00    0.0000000e+00    0.0000000e+00    0.0000000e+00    0.0000000e+00    0.0000000e+00
  -1.0538460e+02    1.0000000e+00    0.0000000e+00    0.0000000e+00    0.0000000e+00    0.0000000e+00    0.0000000e+00    0.0000000e+00    0.0000000e+00    0.0000000e+00    0.0000000e+00    0.0000000e+00    0.0000000e+00    0.0000000e+00    0.0000000e+00    0.0000000e+00    0.0000000e+00    0.0000000e+00    0.0000000e+00    0.0000000e+00    0.0000000e+00
  -1.0490780e+02    1.0000000e+00    0.0000000e+00    0.0000000e+00    0.0000000e+00    0.0000000e+00    0.0000000e+00    0.0000000e+00    0.0000000e+00    0.0000000e+00    0.0000000e+00    0.0000000e+00    0.0000000e+00    0.0000000e+00    0.0000000e+00    0.0000000e+00    0.0000000e+00    0.0000000e+00    0.0000000e+00    0.0000000e+00    0.0000000e+00
  -1.0443354e+02    1.0000000e+00    0.0000000e+00    0.0000000e+00    0.0000000e+00    0.0000000e+00    0.0000000e+00    0.0000000e+00    0.0000000e+00    0.0000000e+00    0.0000000e+00    0.0000000e+00    0.0000000e+00    0.0000000e+00    0.0000000e+00    0.0000000e+00    0.0000000e+00    0.0000000e+00    0.0000000e+00    0.0000000e+00    0.0000000e+00
  -1.0396174e+02    1.0000000e+00    0.0000000e+00    0.0000000e+00    0.0000000e+00    0.0000000e+00    0.0000000e+00    0.0000000e+00    0.0000000e+00    0.0000000e+00    0.0000000e+00    0.0000000e+00    0.0000000e+00    0.0000000e+00    0.0000000e+00    0.0000000e+00    0.0000000e+00    0.0000000e+00    0.0000000e+00    0.0000000e+00    0.0000000e+00
  -1.0349235e+02    1.0000000e+00    0.0000000e+00    0.0000000e+00    0.0000000e+00    0.0000000e+00    0.0000000e+00    0.0000000e+00    0.0000000e+00    0.0000000e+00    0.0000000e+00    0.0000000e+00    0.0000000e+00    0.0000000e+00    0.0000000e+00    0.0000000e+00    0.0000000e+00    0.0000000e+00    0.0000000e+00    0.0000000e+00    0.0000000e+00
  -1.0302529e+02    1.0000000e+00    0.0000000e+00    0.0000000e+00    0.0000000e+00    0.0000000e+00    0.0000000e+00    0.0000000e+00    0.0000000e+00    0.0000000e+00    0.0000000e+00    0.0000000e+00    0.0000000e+00    0.0000000e+00    0.0000000e+00    0.0000000e+00    0.0000000e+00    0.0000000e+00    0.0000000e+00    0.0000000e+00    0.0000000e+00
  -1.0256053e+02    1.0000000e+00    0.0000000e+00    0.0000000e+00    0.0000000e+00    0.0000000e+00    0.0000000e+00    0.0000000e+00    0.0000000e+00    0.0000000e+00    0.0000000e+00    0.0000000e+00    0.0000000e+00    0.0000000e+00    0.0000000e+00    0.0000000e+00    0.0000000e+00    0.0000000e+00    0.0000000e+00    0.0000000e+00    0.0000000e+00
  -1.0209800e+02    1.0000000e+00    0.0000000e+00    0.0000000e+00    0.0000000e+00    0.0000000e+00    0.0000000e+00    0.0000000e+00    0.0000000e+00    0.0000000e+00    0.0000000e+00    0.0000000e+00    0.0000000e+00    0.0000000e+00    0.0000000e+00    0.0000000e+00    0.0000000e+00    0.0000000e+00    0.0000000e+00    0.0000000e+00    0.0000000e+00
  -1.0163764e+02    1.0000000e+00    0.0000000e+00    0.0000000e+00    0.0000000e+00    0.0000000e+00    0.0000000e+00    0.0000000e+00    0.0000000e+00    0.0000000e+00    0.0000000e+00    0.0000000e+00    0.0000000e+00    0.0000000e+00    0.0000000e+00    0.0000000e+00    0.0000000e+00    0.0000000e+00    0.0000000e+00    0.0000000e+00    0.0000000e+00
  -1.0117943e+02    1.0000000e+00    0.0000000e+00    0.0000000e+00    0.0000000e+00    0.0000000e+00    0.0000000e+00    0.0000000e+00    0.0000000e+00    0.0000000e+00    0.0000000e+00    0.0000000e+00    0.0000000e+00    0.0000000e+00    0.0000000e+00    0.0000000e+00    0.0000000e+00    0.0000000e+00    0.0000000e+00    0.0000000e+00    0.0000000e+00
  -1.0072328e+02    1.0000000e+00    0.0000000e+00    0.0000000e+00    0.0000000e+00    0.0000000e+00    0.0000000e+00    0.0000000e+00    0.0000000e+00    0.0000000e+00    0.0000000e+00    0.0000000e+00    0.0000000e+00    0.0000000e+00    0.0000000e+00    0.0000000e+00    0.0000000e+00    0.0000000e+00    0.0000000e+00    0.0000000e+00    0.0000000e+00
  -1.0026915e+02    1.0000000e+00    0.0000000e+00    0.0000000e+00    0.0000000e+00    0.0000000e+00    0.0000000e+00    0.0000000e+00    0.0000000e+00    0.0000000e+00    0.0000000e+00    0.0000000e+00    0.0000000e+00    0.0000000e+00    0.0000000e+00    0.0000000e+00    0.0000000e+00    0.0000000e+00    0.0000000e+00    0.0000000e+00    0.0000000e+00
  -9.9817011e+01    1.0000000e+00    0.0000000e+00    0.0000000e+00    0.0000000e+00    0.0000000e+00    0.0000000e+00    0.0000000e+00    0.0000000e+00    0.0000000e+00    0.0000000e+00    0.0000000e+00    0.0000000e+00    0.0000000e+00    0.0000000e+00    0.0000000e+00    0.0000000e+00    0.0000000e+00    0.0000000e+00    0.0000000e+00    0.0000000e+00
  -9.9366792e+01    1.0000000e+00    0.0000000e+00    0.0000000e+00    0.0000000e+00    0.0000000e+00    0.0000000e+00    0.0000000e+00    0.0000000e+00    0.0000000e+00    0.0000000e+00    0.0000000e+00    0.0000000e+00    0.0000000e+00    0.0000000e+00    0.0000000e+00    0.0000000e+00    0.0000000e+00    0.0000000e+00    0.0000000e+00    0.0000000e+00
  -9.8918464e+01    1.0000000e+00    0.0000000e+00    0.0000000e+00    0.0000000e+00    0.0000000e+00    0.0000000e+00    0.0000000e+00    0.0000000e+00    0.0000000e+00    0.0000000e+00    0.0000000e+00    0.0000000e+00    0.0000000e+00    0.0000000e+00    0.0000000e+00    0.0000000e+00    0.0000000e+00    0.0000000e+00    0.0000000e+00    0.0000000e+00
  -9.8471966e+01    1.0000000e+00    0.0000000e+00    0.0000000e+00    0.0000000e+00    0.0000000e+00    0.0000000e+00    0.0000000e+00    0.0000000e+00    0.0000000e+00    0.0000000e+00    0.0000000e+00    0.0000000e+00    0.0000000e+00    0.0000000e+00    0.0000000e+00    0.0000000e+00    0.0000000e+00    0.0000000e+00    0.0000000e+00    0.0000000e+00
  -9.8027267e+01    1.0000000e+00    0.0000000e+00    0.0000000e+00    0.0000000e+00    0.0000000e+00    0.0000000e+00    0.0000000e+00    0.0000000e+00    0.0000000e+00    0.0000000e+00    0.0000000e+00    0.0000000e+00    0.0000000e+00    0.0000000e+00    0.0000000e+00    0.0000000e+00    0.0000000e+00    0.0000000e+00    0.0000000e+00    0.0000000e+00
  -9.7584316e+01    1.0000000e+00    0.0000000e+00    0.0000000e+00    0.0000000e+00    0.0000000e+00    0.0000000e+00    0.0000000e+00    0.0000000e+00    0.0000000e+00    0.0000000e+00    0.0000000e+00    0.0000000e+00    0.0000000e+00    0.0000000e+00    0.0000000e+00    0.0000000e+00    0.0000000e+00    0.0000000e+00    0.0000000e+00    0.0000000e+00
  -9.7143069e+01    1.0000000e+00    0.0000000e+00    0.0000000e+00    0.0000000e+00    0.0000000e+00    0.0000000e+00    0.0000000e+00    0.0000000e+00    0.0000000e+00    0.0000000e+00    0.0000000e+00    0.0000000e+00    0.0000000e+00    0.0000000e+00    0.0000000e+00    0.0000000e+00    0.0000000e+00    0.0000000e+00    0.0000000e+00    0.0000000e+00
  -9.6703497e+01    1.0000000e+00    0.0000000e+00    0.0000000e+00    0.0000000e+00    0.0000000e+00    0.0000000e+00    0.0000000e+00    0.0000000e+00    0.0000000e+00    0.0000000e+00    0.0000000e+00    0.0000000e+00    0.0000000e+00    0.0000000e+00    0.0000000e+00    0.0000000e+00    0.0000000e+00    0.0000000e+00    0.0000000e+00    0.0000000e+00
  -9.6265535e+01    1.0000000e+00    0.0000000e+00    0.0000000e+00    0.0000000e+00    0.0000000e+00    0.0000000e+00    0.0000000e+00    0.0000000e+00    0.0000000e+00    0.0000000e+00    0.0000000e+00    0.0000000e+00    0.0000000e+00    0.0000000e+00    0.0000000e+00    0.0000000e+00    0.0000000e+00    0.0000000e+00    0.0000000e+00    0.0000000e+00
  -9.5829177e+01    1.0000000e+00    0.0000000e+00    0.0000000e+00    0.0000000e+00    0.0000000e+00    0.0000000e+00    0.0000000e+00    0.0000000e+00    0.0000000e+00    0.0000000e+00    0.0000000e+00    0.0000000e+00    0.0000000e+00    0.0000000e+00    0.0000000e+00    0.0000000e+00    0.0000000e+00    0.0000000e+00    0.0000000e+00    0.0000000e+00
  -9.5394356e+01    1.0000000e+00    0.0000000e+00    0.0000000e+00    0.0000000e+00    0.0000000e+00    0.0000000e+00    0.0000000e+00    0.0000000e+00    0.0000000e+00    0.0000000e+00    0.0000000e+00    0.0000000e+00    0.0000000e+00    0.0000000e+00    0.0000000e+00    0.0000000e+00    0.0000000e+00    0.0000000e+00    0.0000000e+00    0.0000000e+00
  -9.4961038e+01    1.0000000e+00    0.0000000e+00    0.0000000e+00    0.0000000e+00    0.0000000e+00    0.0000000e+00    0.0000000e+00    0.0000000e+00    0.0000000e+00    0.0000000e+00    0.0000000e+00    0.0000000e+00    0.0000000e+00    0.0000000e+00    0.0000000e+00    0.0000000e+00    0.0000000e+00    0.0000000e+00    0.0000000e+00    0.0000000e+00
  -9.4529204e+01    1.0000000e+00    0.0000000e+00    0.0000000e+00    0.0000000e+00    0.0000000e+00    0.0000000e+00    0.0000000e+00    0.0000000e+00    0.0000000e+00    0.0000000e+00    0.0000000e+00    0.0000000e+00    0.0000000e+00    0.0000000e+00    0.0000000e+00    0.0000000e+00    0.0000000e+00    0.0000000e+00    0.0000000e+00    0.0000000e+00
  -9.4098795e+01    1.0000000e+00    0.0000000e+00    0.0000000e+00    0.0000000e+00    0.0000000e+00    0.0000000e+00    0.0000000e+00    0.0000000e+00    0.0000000e+00    0.0000000e+00    0.0000000e+00    0.0000000e+00    0.0000000e+00    0.0000000e+00    0.0000000e+00    0.0000000e+00    0.0000000e+00    0.0000000e+00    0.0000000e+00    0.0000000e+00
  -9.3669779e+01    1.0000000e+00    0.0000000e+00    0.0000000e+00    0.0000000e+00    0.0000000e+00    0.0000000e+00    0.0000000e+00    0.0000000e+00    0.0000000e+00    0.0000000e+00    0.0000000e+00    0.0000000e+00    0.0000000e+00    0.0000000e+00    0.0000000e+00    0.0000000e+00    0.0000000e+00    0.0000000e+00    0.0000000e+00    0.0000000e+00
  -9.3242139e+01    1.0000000e+00    0.0000000e+00    0.0000000e+00    0.0000000e+00    0.0000000e+00    0.0000000e+00    0.0000000e+00    0.0000000e+00    0.0000000e+00    0.0000000e+00    0.0000000e+00    0.0000000e+00    0.0000000e+00    0.0000000e+00    0.0000000e+00    0.0000000e+00    0.0000000e+00    0.0000000e+00    0.0000000e+00    0.0000000e+00
  -9.2815820e+01    1.0000000e+00    0.0000000e+00    0.0000000e+00    0.0000000e+00    0.0000000e+00    0.0000000e+00    0.0000000e+00    0.0000000e+00    0.0000000e+00    0.0000000e+00    0.0000000e+00    0.0000000e+00    0.0000000e+00    0.0000000e+00    0.0000000e+00    0.0000000e+00    0.0000000e+00    0.0000000e+00    0.0000000e+00    0.0000000e+00
  -9.2390790e+01    1.0000000e+00    0.0000000e+00    0.0000000e+00    0.0000000e+00    0.0000000e+00    0.0000000e+00    0.0000000e+00    0.0000000e+00    0.0000000e+00    0.0000000e+00    0.0000000e+00    0.0000000e+00    0.0000000e+00    0.0000000e+00    0.0000000e+00    0.0000000e+00    0.0000000e+00    0.0000000e+00    0.0000000e+00    0.0000000e+00
  -9.1967022e+01    1.0000000e+00    0.0000000e+00    0.0000000e+00    0.0000000e+00    0.0000000e+00    0.0000000e+00    0.0000000e+00    0.0000000e+00    0.0000000e+00    0.0000000e+00    0.0000000e+00    0.0000000e+00    0.0000000e+00    0.0000000e+00    0.0000000e+00    0.0000000e+00    0.0000000e+00    0.0000000e+00    0.0000000e+00    0.0000000e+00
  -9.1544487e+01    1.0000000e+00    0.0000000e+00    0.0000000e+00    0.0000000e+00    0.0000000e+00    0.0000000e+00    0.0000000e+00    0.0000000e+00    0.0000000e+00    0.0000000e+00    0.0000000e+00    0.0000000e+00    0.0000000e+00    0.0000000e+00    0.0000000e+00    0.0000000e+00    0.0000000e+00    0.0000000e+00    0.0000000e+00    0.0000000e+00
  -9.1123141e+01    1.0000000e+00    0.0000000e+00    0.0000000e+00    0.0000000e+00    0.0000000e+00    0.0000000e+00    0.0000000e+00    0.0000000e+00    0.0000000e+00    0.0000000e+00    0.0000000e+00    0.0000000e+00    0.0000000e+00    0.0000000e+00    0.0000000e+00    0.0000000e+00    0.0000000e+00    0.0000000e+00    0.0000000e+00    0.0000000e+00
  -9.0702955e+01    1.0000000e+00    0.0000000e+00    0.0000000e+00    0.0000000e+00    0.0000000e+00    0.0000000e+00    0.0000000e+00    0.0000000e+00    0.0000000e+00    0.0000000e+00    0.0000000e+00    0.0000000e+00    0.0000000e+00    0.0000000e+00    0.0000000e+00    0.0000000e+00    0.0000000e+00    0.0000000e+00    0.0000000e+00    0.0000000e+00
  -9.0283896e+01    1.0000000e+00    0.0000000e+00    0.0000000e+00    0.0000000e+00    0.0000000e+00    0.0000000e+00    0.0000000e+00    0.0000000e+00    0.0000000e+00    0.0000000e+00    0.0000000e+00    0.0000000e+00    0.0000000e+00    0.0000000e+00    0.0000000e+00    0.0000000e+00    0.0000000e+00    0.0000000e+00    0.0000000e+00    0.0000000e+00
  -8.9865945e+01    1.0000000e+00    0.0000000e+00    0.0000000e+00    0.0000000e+00    0.0000000e+00    0.0000000e+00    0.0000000e+00    0.0000000e+00    0.0000000e+00    0.0000000e+00    0.0000000e+00    0.0000000e+00    0.0000000e+00    0.0000000e+00    0.0000000e+00    0.0000000e+00    0.0000000e+00    0.0000000e+00    0.0000000e+00    0.0000000e+00
  -8.9449062e+01    1.0000000e+00    0.0000000e+00    0.0000000e+00    0.0000000e+00    0.0000000e+00    0.0000000e+00    0.0000000e+00    0.0000000e+00    0.0000000e+00    0.0000000e+00    0.0000000e+00    0.0000000e+00    0.0000000e+00    0.0000000e+00    0.0000000e+00    0.0000000e+00    0.0000000e+00    0.0000000e+00    0.0000000e+00    0.0000000e+00
  -8.9033215e+01    1.0000000e+00    0.0000000e+00    0.0000000e+00    0.0000000e+00    0.0000000e+00    0.0000000e+00    0.0000000e+00    0.0000000e+00    0.0000000e+00    0.0000000e+00    0.0000000e+00    0.0000000e+00    0.0000000e+00    0.0000000e+00    0.0000000e+00    0.0000000e+00    0.0000000e+00    0.0000000e+00    0.0000000e+00    0.0000000e+00
  -8.8618375e+01    1.0000000e+00    0.0000000e+00    0.0000000e+00    0.0000000e+00    0.0000000e+00    0.0000000e+00    0.0000000e+00    0.0000000e+00    0.0000000e+00    0.0000000e+00    0.0000000e+00    0.0000000e+00    0.0000000e+00    0.0000000e+00    0.0000000e+00    0.0000000e+00    0.0000000e+00    0.0000000e+00    0.0000000e+00    0.0000000e+00
  -8.8204513e+01    1.0000000e+00    0.0000000e+00    0.0000000e+00    0.0000000e+00    0.0000000e+00    0.0000000e+00    0.0000000e+00    0.0000000e+00    0.0000000e+00    0.0000000e+00    0.0000000e+00    0.0000000e+00    0.0000000e+00    0.0000000e+00    0.0000000e+00    0.0000000e+00    0.0000000e+00    0.0000000e+00    0.0000000e+00    0.0000000e+00
  -8.7791601e+01    1.0000000e+00    0.0000000e+00    0.0000000e+00    0.0000000e+00    0.0000000e+00    0.0000000e+00    0.0000000e+00    0.0000000e+00    0.0000000e+00    0.0000000e+00    0.0000000e+00    0.0000000e+00    0.0000000e+00    0.0000000e+00    0.0000000e+00    0.0000000e+00    0.0000000e+00    0.0000000e+00    0.0000000e+00    0.0000000e+00
  -8.7615897e+01    1.0000000e+00    0.0000000e+00    0.0000000e+00    0.0000000e+00    0.0000000e+00    0.0000000e+00    0.0000000e+00    0.0000000e+00    0.0000000e+00    0.0000000e+00    0.0000000e+00    0.0000000e+00    0.0000000e+00    0.0000000e+00    0.0000000e+00    0.0000000e+00    0.0000000e+00    0.0000000e+00    0.0000000e+00    0.0000000e+00
  -8.7396269e+01    1.0000000e+00    0.0000000e+00    0.0000000e+00    0.0000000e+00    0.0000000e+00    0.0000000e+00    0.0000000e+00    0.0000000e+00    0.0000000e+00    0.0000000e+00    0.0000000e+00    0.0000000e+00    0.0000000e+00    0.0000000e+00    0.0000000e+00    0.0000000e+00    0.0000000e+00    0.0000000e+00    0.0000000e+00    0.0000000e+00
  -8.7121732e+01    1.0000000e+00    0.0000000e+00    0.0000000e+00    0.0000000e+00    0.0000000e+00    0.0000000e+00    0.0000000e+00    0.0000000e+00    0.0000000e+00    0.0000000e+00    0.0000000e+00    0.0000000e+00    0.0000000e+00    0.0000000e+00    0.0000000e+00    0.0000000e+00    0.0000000e+00    0.0000000e+00    0.0000000e+00    0.0000000e+00
  -8.6778562e+01    1.0000000e+00    0.0000000e+00    0.0000000e+00    0.0000000e+00    0.0000000e+00    0.0000000e+00    0.0000000e+00    0.0000000e+00    0.0000000e+00    0.0000000e+00    0.0000000e+00    0.0000000e+00    0.0000000e+00    0.0000000e+00    0.0000000e+00    0.0000000e+00    0.0000000e+00    0.0000000e+00    0.0000000e+00    0.0000000e+00
  -8.6368793e+01    1.0000000e+00    0.0000000e+00    0.0000000e+00    0.0000000e+00    0.0000000e+00    0.0000000e+00    0.0000000e+00    0.0000000e+00    0.0000000e+00    0.0000000e+00    0.0000000e+00    0.0000000e+00    0.0000000e+00    0.0000000e+00    0.0000000e+00    0.0000000e+00    0.0000000e+00    0.0000000e+00    0.0000000e+00    0.0000000e+00
  -8.5959780e+01    1.0000000e+00    0.0000000e+00    0.0000000e+00    0.0000000e+00    0.0000000e+00    0.0000000e+00    0.0000000e+00    0.0000000e+00    0.0000000e+00    0.0000000e+00    0.0000000e+00    0.0000000e+00    0.0000000e+00    0.0000000e+00    0.0000000e+00    0.0000000e+00    0.0000000e+00    0.0000000e+00    0.0000000e+00    0.0000000e+00
  -8.5551565e+01    1.0000000e+00    0.0000000e+00    0.0000000e+00    0.0000000e+00    0.0000000e+00    0.0000000e+00    0.0000000e+00    0.0000000e+00    0.0000000e+00    0.0000000e+00    0.0000000e+00    0.0000000e+00    0.0000000e+00    0.0000000e+00    0.0000000e+00    0.0000000e+00    0.0000000e+00    0.0000000e+00    0.0000000e+00    0.0000000e+00
  -8.5144120e+01    1.0000000e+00    0.0000000e+00    0.0000000e+00    0.0000000e+00    0.0000000e+00    0.0000000e+00    0.0000000e+00    0.0000000e+00    0.0000000e+00    0.0000000e+00    0.0000000e+00    0.0000000e+00    0.0000000e+00    0.0000000e+00    0.0000000e+00    0.0000000e+00    0.0000000e+00    0.0000000e+00    0.0000000e+00    0.0000000e+00
  -8.4737418e+01    1.0000000e+00    0.0000000e+00    0.0000000e+00    0.0000000e+00    0.0000000e+00    0.0000000e+00    0.0000000e+00    0.0000000e+00    0.0000000e+00    0.0000000e+00    0.0000000e+00    0.0000000e+00    0.0000000e+00    0.0000000e+00    0.0000000e+00    0.0000000e+00    0.0000000e+00    0.0000000e+00    0.0000000e+00    0.0000000e+00
  -8.4331434e+01    1.0000000e+00    0.0000000e+00    0.0000000e+00    0.0000000e+00    0.0000000e+00    0.0000000e+00    0.0000000e+00    0.0000000e+00    0.0000000e+00    0.0000000e+00    0.0000000e+00    0.0000000e+00    0.0000000e+00    0.0000000e+00    0.0000000e+00    0.0000000e+00    0.0000000e+00    0.0000000e+00    0.0000000e+00    0.0000000e+00
  -8.3926142e+01    1.0000000e+00    0.0000000e+00    0.0000000e+00    0.0000000e+00    0.0000000e+00    0.0000000e+00    0.0000000e+00    0.0000000e+00    0.0000000e+00    0.0000000e+00    0.0000000e+00    0.0000000e+00    0.0000000e+00    0.0000000e+00    0.0000000e+00    0.0000000e+00    0.0000000e+00    0.0000000e+00    0.0000000e+00    0.0000000e+00
  -8.3521515e+01    1.0000000e+00    0.0000000e+00    0.0000000e+00    0.0000000e+00    0.0000000e+00    0.0000000e+00    0.0000000e+00    0.0000000e+00    0.0000000e+00    0.0000000e+00    0.0000000e+00    0.0000000e+00    0.0000000e+00    0.0000000e+00    0.0000000e+00    0.0000000e+00    0.0000000e+00    0.0000000e+00    0.0000000e+00    0.0000000e+00
  -8.3117527e+01    1.0000000e+00    0.0000000e+00    0.0000000e+00    0.0000000e+00    0.0000000e+00    0.0000000e+00    0.0000000e+00    0.0000000e+00    0.0000000e+00    0.0000000e+00    0.0000000e+00    0.0000000e+00    0.0000000e+00    0.0000000e+00    0.0000000e+00    0.0000000e+00    0.0000000e+00    0.0000000e+00    0.0000000e+00    0.0000000e+00
  -8.2714154e+01    1.0000000e+00    0.0000000e+00    0.0000000e+00    0.0000000e+00    0.0000000e+00    0.0000000e+00    0.0000000e+00    0.0000000e+00    0.0000000e+00    0.0000000e+00    0.0000000e+00    0.0000000e+00    0.0000000e+00    0.0000000e+00    0.0000000e+00    0.0000000e+00    0.0000000e+00    0.0000000e+00    0.0000000e+00    0.0000000e+00
  -8.2311370e+01    1.0000000e+00    0.0000000e+00    0.0000000e+00    0.0000000e+00    0.0000000e+00    0.0000000e+00    0.0000000e+00    0.0000000e+00    0.0000000e+00    0.0000000e+00    0.0000000e+00    0.0000000e+00    0.0000000e+00    0.0000000e+00    0.0000000e+00    0.0000000e+00    0.0000000e+00    0.0000000e+00    0.0000000e+00    0.0000000e+00
  -8.1909149e+01    1.0000000e+00    0.0000000e+00    0.0000000e+00    0.0000000e+00    0.0000000e+00    0.0000000e+00    0.0000000e+00    0.0000000e+00    0.0000000e+00    0.0000000e+00    0.0000000e+00    0.0000000e+00    0.0000000e+00    0.0000000e+00    0.0000000e+00    0.0000000e+00    0.0000000e+00    0.0000000e+00    0.0000000e+00    0.0000000e+00
  -8.1507467e+01    1.0000000e+00    0.0000000e+00    0.0000000e+00    0.0000000e+00    0.0000000e+00    0.0000000e+00    0.0000000e+00    0.0000000e+00    0.0000000e+00    0.0000000e+00    0.0000000e+00    0.0000000e+00    0.0000000e+00    0.0000000e+00    0.0000000e+00    0.0000000e+00    0.0000000e+00    0.0000000e+00    0.0000000e+00    0.0000000e+00
  -8.1106299e+01    1.0000000e+00    0.0000000e+00    0.0000000e+00    0.0000000e+00    0.0000000e+00    0.0000000e+00    0.0000000e+00    0.0000000e+00    0.0000000e+00    0.0000000e+00    0.0000000e+00    0.0000000e+00    0.0000000e+00    0.0000000e+00    0.0000000e+00    0.0000000e+00    0.0000000e+00    0.0000000e+00    0.0000000e+00    0.0000000e+00
  -8.0705619e+01    1.0000000e+00    0.0000000e+00    0.0000000e+00    0.0000000e+00    0.0000000e+00    0.0000000e+00    0.0000000e+00    0.0000000e+00    0.0000000e+00    0.0000000e+00    0.0000000e+00    0.0000000e+00    0.0000000e+00    0.0000000e+00    0.0000000e+00    0.0000000e+00    0.0000000e+00    0.0000000e+00    0.0000000e+00    0.0000000e+00
  -8.0305405e+01    1.0000000e+00    0.0000000e+00    0.0000000e+00    0.0000000e+00    0.0000000e+00    0.0000000e+00    0.0000000e+00    0.0000000e+00    0.0000000e+00    0.0000000e+00    0.0000000e+00    0.0000000e+00    0.0000000e+00    0.0000000e+00    0.0000000e+00    0.0000000e+00    0.0000000e+00    0.0000000e+00    0.0000000e+00    0.0000000e+00
  -7.9905630e+01    1.0000000e+00    0.0000000e+00    0.0000000e+00    0.0000000e+00    0.0000000e+00    0.0000000e+00    0.0000000e+00    0.0000000e+00    0.0000000e+00    0.0000000e+00    0.0000000e+00    0.0000000e+00    0.0000000e+00    0.0000000e+00    0.0000000e+00    0.0000000e+00    0.0000000e+00    0.0000000e+00    0.0000000e+00    0.0000000e+00
  -7.9506270e+01    1.0000000e+00    0.0000000e+00    0.0000000e+00    0.0000000e+00    0.0000000e+00    0.0000000e+00    0.0000000e+00    0.0000000e+00    0.0000000e+00    0.0000000e+00    0.0000000e+00    0.0000000e+00    0.0000000e+00    0.0000000e+00    0.0000000e+00    0.0000000e+00    0.0000000e+00    0.0000000e+00    0.0000000e+00    0.0000000e+00
  -7.9107302e+01    1.0000000e+00    0.0000000e+00    0.0000000e+00    0.0000000e+00    0.0000000e+00    0.0000000e+00    0.0000000e+00    0.0000000e+00    0.0000000e+00    0.0000000e+00    0.0000000e+00    0.0000000e+00    0.0000000e+00    0.0000000e+00    0.0000000e+00    0.0000000e+00    0.0000000e+00    0.0000000e+00    0.0000000e+00    0.0000000e+00
  -7.8708700e+01    1.0000000e+00    0.0000000e+00    0.0000000e+00    0.0000000e+00    0.0000000e+00    0.0000000e+00    0.0000000e+00    0.0000000e+00    0.0000000e+00    0.0000000e+00    0.0000000e+00    0.0000000e+00    0.0000000e+00    0.0000000e+00    0.0000000e+00    0.0000000e+00    0.0000000e+00    0.0000000e+00    0.0000000e+00    0.0000000e+00
  -7.8310442e+01    1.0000000e+00    0.0000000e+00    0.0000000e+00    0.0000000e+00    0.0000000e+00    0.0000000e+00    0.0000000e+00    0.0000000e+00    0.0000000e+00    0.0000000e+00    0.0000000e+00    0.0000000e+00    0.0000000e+00    0.0000000e+00    0.0000000e+00    0.0000000e+00    0.0000000e+00    0.0000000e+00    0.0000000e+00    0.0000000e+00
  -7.7912501e+01    1.0000000e+00    0.0000000e+00    0.0000000e+00    0.0000000e+00    0.0000000e+00    0.0000000e+00    0.0000000e+00    0.0000000e+00    0.0000000e+00    0.0000000e+00    0.0000000e+00    0.0000000e+00    0.0000000e+00    0.0000000e+00    0.0000000e+00    0.0000000e+00    0.0000000e+00    0.0000000e+00    0.0000000e+00    0.0000000e+00
  -7.7514856e+01    1.0000000e+00    0.0000000e+00    0.0000000e+00    0.0000000e+00    0.0000000e+00    0.0000000e+00    0.0000000e+00    0.0000000e+00    0.0000000e+00    0.0000000e+00    0.0000000e+00    0.0000000e+00    0.0000000e+00    0.0000000e+00    0.0000000e+00    0.0000000e+00    0.0000000e+00    0.0000000e+00    0.0000000e+00    0.0000000e+00
  -7.7117481e+01    1.0000000e+00    0.0000000e+00    0.0000000e+00    0.0000000e+00    0.0000000e+00    0.0000000e+00    0.0000000e+00    0.0000000e+00    0.0000000e+00    0.0000000e+00    0.0000000e+00    0.0000000e+00    0.0000000e+00    0.0000000e+00    0.0000000e+00    0.0000000e+00    0.0000000e+00    0.0000000e+00    0.0000000e+00    0.0000000e+00
  -7.6877823e+01    1.0000000e+00    0.0000000e+00    0.0000000e+00    0.0000000e+00    0.0000000e+00    0.0000000e+00    0.0000000e+00    0.0000000e+00    0.0000000e+00    0.0000000e+00    0.0000000e+00    0.0000000e+00    0.0000000e+00    0.0000000e+00    0.0000000e+00    0.0000000e+00    0.0000000e+00    0.0000000e+00    0.0000000e+00    0.0000000e+00
  -7.6578250e+01    1.0000000e+00    0.0000000e+00    0.0000000e+00    0.0000000e+00    0.0000000e+00    0.0000000e+00    0.0000000e+00    0.0000000e+00    0.0000000e+00    0.0000000e+00    0.0000000e+00    0.0000000e+00    0.0000000e+00    0.0000000e+00    0.0000000e+00    0.0000000e+00    0.0000000e+00    0.0000000e+00    0.0000000e+00    0.0000000e+00
  -7.6203784e+01    1.0000000e+00    0.0000000e+00    0.0000000e+00    0.0000000e+00    0.0000000e+00    0.0000000e+00    0.0000000e+00    0.0000000e+00    0.0000000e+00    0.0000000e+00    0.0000000e+00    0.0000000e+00    0.0000000e+00    0.0000000e+00    0.0000000e+00    0.0000000e+00    0.0000000e+00    0.0000000e+00    0.0000000e+00    0.0000000e+00
  -7.5807136e+01    1.0000000e+00    0.0000000e+00    0.0000000e+00    0.0000000e+00    0.0000000e+00    0.0000000e+00    0.0000000e+00    0.0000000e+00    0.0000000e+00    0.0000000e+00    0.0000000e+00    0.0000000e+00    0.0000000e+00    0.0000000e+00    0.0000000e+00    0.0000000e+00    0.0000000e+00    0.0000000e+00    0.0000000e+00    0.0000000e+00
  -7.5410651e+01    1.0000000e+00    0.0000000e+00    0.0000000e+00    0.0000000e+00    0.0000000e+00    0.0000000e+00    0.0000000e+00    0.0000000e+00    0.0000000e+00    0.0000000e+00    0.0000000e+00    0.0000000e+00    0.0000000e+00    0.0000000e+00    0.0000000e+00    0.0000000e+00    0.0000000e+00    0.0000000e+00    0.0000000e+00    0.0000000e+00
  -7.5014309e+01    1.0000000e+00    0.0000000e+00    0.0000000e+00    0.0000000e+00    0.0000000e+00    0.0000000e+00    0.0000000e+00    0.0000000e+00    0.0000000e+00    0.0000000e+00    0.0000000e+00    0.0000000e+00    0.0000000e+00    0.0000000e+00    0.0000000e+00    0.0000000e+00    0.0000000e+00    0.0000000e+00    0.0000000e+00    0.0000000e+00
  -7.4618087e+01    1.0000000e+00    0.0000000e+00    0.0000000e+00    0.0000000e+00    0.0000000e+00    0.0000000e+00    0.0000000e+00    0.0000000e+00    0.0000000e+00    0.0000000e+00    0.0000000e+00    0.0000000e+00    0.0000000e+00    0.0000000e+00    0.0000000e+00    0.0000000e+00    0.0000000e+00    0.0000000e+00    0.0000000e+00    0.0000000e+00
  -7.4221960e+01    1.0000000e+00    0.0000000e+00    0.0000000e+00    0.0000000e+00    0.0000000e+00    0.0000000e+00    0.0000000e+00    0.0000000e+00    0.0000000e+00    0.0000000e+00    0.0000000e+00    0.0000000e+00    0.0000000e+00    0.0000000e+00    0.0000000e+00    0.0000000e+00    0.0000000e+00    0.0000000e+00    0.0000000e+00    0.0000000e+00
  -7.3825903e+01    1.0000000e+00    0.0000000e+00    0.0000000e+00    0.0000000e+00    0.0000000e+00    0.0000000e+00    0.0000000e+00    0.0000000e+00    0.0000000e+00    0.0000000e+00    0.0000000e+00    0.0000000e+00    0.0000000e+00    0.0000000e+00    0.0000000e+00    0.0000000e+00    0.0000000e+00    0.0000000e+00    0.0000000e+00    0.0000000e+00
  -7.3429894e+01    1.0000000e+00    0.0000000e+00    0.0000000e+00    0.0000000e+00    0.0000000e+00    0.0000000e+00    0.0000000e+00    0.0000000e+00    0.0000000e+00    0.0000000e+00    0.0000000e+00    0.0000000e+00    0.0000000e+00    0.0000000e+00    0.0000000e+00    0.0000000e+00    0.0000000e+00    0.0000000e+00    0.0000000e+00    0.0000000e+00
  -7.3033907e+01    1.0000000e+00    0.0000000e+00    0.0000000e+00    0.0000000e+00    0.0000000e+00    0.0000000e+00    0.0000000e+00    0.0000000e+00    0.0000000e+00    0.0000000e+00    0.0000000e+00    0.0000000e+00    0.0000000e+00    0.0000000e+00    0.0000000e+00    0.0000000e+00    0.0000000e+00    0.0000000e+00    0.0000000e+00    0.0000000e+00
  -7.2637917e+01    1.0000000e+00    0.0000000e+00    0.0000000e+00    0.0000000e+00    0.0000000e+00    0.0000000e+00    0.0000000e+00    0.0000000e+00    0.0000000e+00    0.0000000e+00    0.0000000e+00    0.0000000e+00    0.0000000e+00    0.0000000e+00    0.0000000e+00    0.0000000e+00    0.0000000e+00    0.0000000e+00    0.0000000e+00    0.0000000e+00
  -7.2241901e+01    1.0000000e+00    0.0000000e+00    0.0000000e+00    0.0000000e+00    0.0000000e+00    0.0000000e+00    0.0000000e+00    0.0000000e+00    0.0000000e+00    0.0000000e+00    0.0000000e+00    0.0000000e+00    0.0000000e+00    0.0000000e+00    0.0000000e+00    0.0000000e+00    0.0000000e+00    0.0000000e+00    0.0000000e+00    0.0000000e+00
  -7.1845834e+01    1.0000000e+00    0.0000000e+00    0.0000000e+00    0.0000000e+00    0.0000000e+00    0.0000000e+00    0.0000000e+00    0.0000000e+00    0.0000000e+00    0.0000000e+00    0.0000000e+00    0.0000000e+00    0.0000000e+00    0.0000000e+00    0.0000000e+00    0.0000000e+00    0.0000000e+00    0.0000000e+00    0.0000000e+00    0.0000000e+00
  -7.1449692e+01    1.0000000e+00    0.0000000e+00    0.0000000e+00    0.0000000e+00    0.0000000e+00    0.0000000e+00    0.0000000e+00    0.0000000e+00    0.0000000e+00    0.0000000e+00    0.0000000e+00    0.0000000e+00    0.0000000e+00    0.0000000e+00    0.0000000e+00    0.0000000e+00    0.0000000e+00    0.0000000e+00    0.0000000e+00    0.0000000e+00
  -7.1053448e+01    1.0000000e+00    0.0000000e+00    0.0000000e+00    0.0000000e+00    0.0000000e+00    0.0000000e+00    0.0000000e+00    0.0000000e+00    0.0000000e+00    0.0000000e+00    0.0000000e+00    0.0000000e+00    0.0000000e+00    0.0000000e+00    0.0000000e+00    0.0000000e+00    0.0000000e+00    0.0000000e+00    0.0000000e+00    0.0000000e+00
  -7.0657078e+01    1.0000000e+00    0.0000000e+00    0.0000000e+00    0.0000000e+00    0.0000000e+00    0.0000000e+00    0.0000000e+00    0.0000000e+00    0.0000000e+00    0.0000000e+00    0.0000000e+00    0.0000000e+00    0.0000000e+00    0.0000000e+00    0.0000000e+00    0.0000000e+00    0.0000000e+00    0.0000000e+00    0.0000000e+00    0.0000000e+00
  -7.0260557e+01    1.0000000e+00    0.0000000e+00    0.0000000e+00    0.0000000e+00    0.0000000e+00    0.0000000e+00    0.0000000e+00    0.0000000e+00    0.0000000e+00    0.0000000e+00    0.0000000e+00    0.0000000e+00    0.0000000e+00    0.0000000e+00    0.0000000e+00    0.0000000e+00    0.0000000e+00    0.0000000e+00    0.0000000e+00    0.0000000e+00
  -6.9863859e+01    1.0000000e+00    0.0000000e+00    0.0000000e+00    0.0000000e+00    0.0000000e+00    0.0000000e+00    0.0000000e+00    0.0000000e+00    0.0000000e+00    0.0000000e+00    0.0000000e+00    0.0000000e+00    0.0000000e+00    0.0000000e+00    0.0000000e+00    0.0000000e+00    0.0000000e+00    0.0000000e+00    0.0000000e+00    0.0000000e+00
  -6.9466959e+01    1.0000000e+00    0.0000000e+00    0.0000000e+00    0.0000000e+00    0.0000000e+00    0.0000000e+00    0.0000000e+00    0.0000000e+00    0.0000000e+00    0.0000000e+00    0.0000000e+00    0.0000000e+00    0.0000000e+00    0.0000000e+00    0.0000000e+00    0.0000000e+00    0.0000000e+00    0.0000000e+00    0.0000000e+00    0.0000000e+00
  -6.9069831e+01    1.0000000e+00    0.0000000e+00    0.0000000e+00    0.0000000e+00    0.0000000e+00    0.0000000e+00    0.0000000e+00    0.0000000e+00    0.0000000e+00    0.0000000e+00    0.0000000e+00    0.0000000e+00    0.0000000e+00    0.0000000e+00    0.0000000e+00    0.0000000e+00    0.0000000e+00    0.0000000e+00    0.0000000e+00    0.0000000e+00
  -6.8672449e+01    1.0000000e+00    0.0000000e+00    0.0000000e+00    0.0000000e+00    0.0000000e+00    0.0000000e+00    0.0000000e+00    0.0000000e+00    0.0000000e+00    0.0000000e+00    0.0000000e+00    0.0000000e+00    0.0000000e+00    0.0000000e+00    0.0000000e+00    0.0000000e+00    0.0000000e+00    0.0000000e+00    0.0000000e+00    0.0000000e+00
  -6.8274786e+01    1.0000000e+00    0.0000000e+00    0.0000000e+00    0.0000000e+00    0.0000000e+00    0.0000000e+00    0.0000000e+00    0.0000000e+00    0.0000000e+00    0.0000000e+00    0.0000000e+00    0.0000000e+00    0.0000000e+00    0.0000000e+00    0.0000000e+00    0.0000000e+00    0.0000000e+00    0.0000000e+00    0.0000000e+00    0.0000000e+00
  -6.7876815e+01    1.0000000e+00    0.0000000e+00    0.0000000e+00    0.0000000e+00    0.0000000e+00    0.0000000e+00    0.0000000e+00    0.0000000e+00    0.0000000e+00    0.0000000e+00    0.0000000e+00    0.0000000e+00    0.0000000e+00    0.0000000e+00    0.0000000e+00    0.0000000e+00    0.0000000e+00    0.0000000e+00    0.0000000e+00    0.0000000e+00
  -6.7478511e+01    1.0000000e+00    0.0000000e+00    0.0000000e+00    0.0000000e+00    0.0000000e+00    0.0000000e+00    0.0000000e+00    0.0000000e+00    0.0000000e+00    0.0000000e+00    0.0000000e+00    0.0000000e+00    0.0000000e+00    0.0000000e+00    0.0000000e+00    0.0000000e+00    0.0000000e+00    0.0000000e+00    0.0000000e+00    0.0000000e+00
  -6.7079846e+01    1.0000000e+00    0.0000000e+00    0.0000000e+00    0.0000000e+00    0.0000000e+00    0.0000000e+00    0.0000000e+00    0.0000000e+00    0.0000000e+00    0.0000000e+00    0.0000000e+00    0.0000000e+00    0.0000000e+00    0.0000000e+00    0.0000000e+00    0.0000000e+00    0.0000000e+00    0.0000000e+00    0.0000000e+00    0.0000000e+00
  -6.6680791e+01    1.0000000e+00    0.0000000e+00    0.0000000e+00    0.0000000e+00    0.0000000e+00    0.0000000e+00    0.0000000e+00    0.0000000e+00    0.0000000e+00    0.0000000e+00    0.0000000e+00    0.0000000e+00    0.0000000e+00    0.0000000e+00    0.0000000e+00    0.0000000e+00    0.0000000e+00    0.0000000e+00    0.0000000e+00    0.0000000e+00
  -6.6281320e+01    1.0000000e+00    0.0000000e+00    0.0000000e+00    0.0000000e+00    0.0000000e+00    0.0000000e+00    0.0000000e+00    0.0000000e+00    0.0000000e+00    0.0000000e+00    0.0000000e+00    0.0000000e+00    0.0000000e+00    0.0000000e+00    0.0000000e+00    0.0000000e+00    0.0000000e+00    0.0000000e+00    0.0000000e+00    0.0000000e+00
  -6.5881405e+01    1.0000000e+00    0.0000000e+00    0.0000000e+00    0.0000000e+00    0.0000000e+00    0.0000000e+00    0.0000000e+00    0.0000000e+00    0.0000000e+00    0.0000000e+00    0.0000000e+00    0.0000000e+00    0.0000000e+00    0.0000000e+00    0.0000000e+00    0.0000000e+00    0.0000000e+00    0.0000000e+00    0.0000000e+00    0.0000000e+00
  -6.5481015e+01    1.0000000e+00    0.0000000e+00    0.0000000e+00    0.0000000e+00    0.0000000e+00    0.0000000e+00    0.0000000e+00    0.0000000e+00    0.0000000e+00    0.0000000e+00    0.0000000e+00    0.0000000e+00    0.0000000e+00    0.0000000e+00    0.0000000e+00    0.0000000e+00    0.0000000e+00    0.0000000e+00    0.0000000e+00    0.0000000e+00
  -6.5080124e+01    1.0000000e+00    0.0000000e+00    0.0000000e+00    0.0000000e+00    0.0000000e+00    0.0000000e+00    0.0000000e+00    0.0000000e+00    0.0000000e+00    0.0000000e+00    0.0000000e+00    0.0000000e+00    0.0000000e+00    0.0000000e+00    0.0000000e+00    0.0000000e+00    0.0000000e+00    0.0000000e+00    0.0000000e+00    0.0000000e+00
  -6.4678701e+01    1.0000000e+00    0.0000000e+00    0.0000000e+00    0.0000000e+00    0.0000000e+00    0.0000000e+00    0.0000000e+00    0.0000000e+00    0.0000000e+00    0.0000000e+00    0.0000000e+00    0.0000000e+00    0.0000000e+00    0.0000000e+00    0.0000000e+00    0.0000000e+00    0.0000000e+00    0.0000000e+00    0.0000000e+00    0.0000000e+00
  -6.4276717e+01    1.0000000e+00    0.0000000e+00    0.0000000e+00    0.0000000e+00    0.0000000e+00    0.0000000e+00    0.0000000e+00    0.0000000e+00    0.0000000e+00    0.0000000e+00    0.0000000e+00    0.0000000e+00    0.0000000e+00    0.0000000e+00    0.0000000e+00    0.0000000e+00    0.0000000e+00    0.0000000e+00    0.0000000e+00    0.0000000e+00
  -6.3874141e+01    1.0000000e+00    0.0000000e+00    0.0000000e+00    0.0000000e+00    0.0000000e+00    0.0000000e+00    0.0000000e+00    0.0000000e+00    0.0000000e+00    0.0000000e+00    0.0000000e+00    0.0000000e+00    0.0000000e+00    0.0000000e+00    0.0000000e+00    0.0000000e+00    0.0000000e+00    0.0000000e+00    0.0000000e+00    0.0000000e+00
  -6.3470943e+01    1.0000000e+00    0.0000000e+00    0.0000000e+00    0.0000000e+00    0.0000000e+00    0.0000000e+00    0.0000000e+00    0.0000000e+00    0.0000000e+00    0.0000000e+00    0.0000000e+00    0.0000000e+00    0.0000000e+00    0.0000000e+00    0.0000000e+00    0.0000000e+00    0.0000000e+00    0.0000000e+00    0.0000000e+00    0.0000000e+00
  -6.3067092e+01    1.0000000e+00    0.0000000e+00    0.0000000e+00    0.0000000e+00    0.0000000e+00    0.0000000e+00    0.0000000e+00    0.0000000e+00    0.0000000e+00    0.0000000e+00    0.0000000e+00    0.0000000e+00    0.0000000e+00    0.0000000e+00    0.0000000e+00    0.0000000e+00    0.0000000e+00    0.0000000e+00    0.0000000e+00    0.0000000e+00
  -6.2662555e+01    1.0000000e+00    0.0000000e+00    0.0000000e+00    0.0000000e+00    0.0000000e+00    0.0000000e+00    0.0000000e+00    0.0000000e+00    0.0000000e+00    0.0000000e+00    0.0000000e+00    0.0000000e+00    0.0000000e+00    0.0000000e+00    0.0000000e+00    0.0000000e+00    0.0000000e+00    0.0000000e+00    0.0000000e+00    0.0000000e+00
  -6.2338926e+01    1.0000000e+00    0.0000000e+00    0.0000000e+00    0.0000000e+00    0.0000000e+00    0.0000000e+00    0.0000000e+00    0.0000000e+00    0.0000000e+00    0.0000000e+00    0.0000000e+00    0.0000000e+00    0.0000000e+00    0.0000000e+00    0.0000000e+00    0.0000000e+00    0.0000000e+00    0.0000000e+00    0.0000000e+00    0.0000000e+00
  -6.1934389e+01    1.0000000e+00    0.0000000e+00    0.0000000e+00    0.0000000e+00    0.0000000e+00    0.0000000e+00    0.0000000e+00    0.0000000e+00    0.0000000e+00    0.0000000e+00    0.0000000e+00    0.0000000e+00    0.0000000e+00    0.0000000e+00    0.0000000e+00    0.0000000e+00    0.0000000e+00    0.0000000e+00    0.0000000e+00    0.0000000e+00
  -6.1527764e+01    1.0000000e+00    0.0000000e+00    0.0000000e+00    0.0000000e+00    0.0000000e+00    0.0000000e+00    0.0000000e+00    0.0000000e+00    0.0000000e+00    0.0000000e+00    0.0000000e+00    0.0000000e+00    0.0000000e+00    0.0000000e+00    0.0000000e+00    0.0000000e+00    0.0000000e+00    0.0000000e+00    0.0000000e+00    0.0000000e+00
  -6.1120330e+01    1.0000000e+00    0.0000000e+00    0.0000000e+00    0.0000000e+00    0.0000000e+00    0.0000000e+00    0.0000000e+00    0.0000000e+00    0.0000000e+00    0.0000000e+00    0.0000000e+00    0.0000000e+00    0.0000000e+00    0.0000000e+00    0.0000000e+00    0.0000000e+00    0.0000000e+00    0.0000000e+00    0.0000000e+00    0.0000000e+00
  -6.0712051e+01    1.0000000e+00    0.0000000e+00    0.0000000e+00    0.0000000e+00    0.0000000e+00    0.0000000e+00    0.0000000e+00    0.0000000e+00    0.0000000e+00    0.0000000e+00    0.0000000e+00    0.0000000e+00    0.0000000e+00    0.0000000e+00    0.0000000e+00    0.0000000e+00    0.0000000e+00    0.0000000e+00    0.0000000e+00    0.0000000e+00
  -6.0385428e+01    1.0000000e+00    0.0000000e+00    0.0000000e+00    0.0000000e+00    0.0000000e+00    0.0000000e+00    0.0000000e+00    0.0000000e+00    0.0000000e+00    0.0000000e+00    0.0000000e+00    0.0000000e+00    0.0000000e+00    0.0000000e+00    0.0000000e+00    0.0000000e+00    0.0000000e+00    0.0000000e+00    0.0000000e+00    0.0000000e+00
  -5.9977149e+01    1.0000000e+00    0.0000000e+00    0.0000000e+00    0.0000000e+00    0.0000000e+00    0.0000000e+00    0.0000000e+00    0.0000000e+00    0.0000000e+00    0.0000000e+00    0.0000000e+00    0.0000000e+00    0.0000000e+00    0.0000000e+00    0.0000000e+00    0.0000000e+00    0.0000000e+00    0.0000000e+00    0.0000000e+00    0.0000000e+00
  -5.9566315e+01    1.0000000e+00    0.0000000e+00    0.0000000e+00    0.0000000e+00    0.0000000e+00    0.0000000e+00    0.0000000e+00    0.0000000e+00    0.0000000e+00    0.0000000e+00    0.0000000e+00    0.0000000e+00    0.0000000e+00    0.0000000e+00    0.0000000e+00    0.0000000e+00    0.0000000e+00    0.0000000e+00    0.0000000e+00    0.0000000e+00
  -5.9154500e+01    1.0000000e+00    0.0000000e+00    0.0000000e+00    0.0000000e+00    0.0000000e+00    0.0000000e+00    0.0000000e+00    0.0000000e+00    0.0000000e+00    0.0000000e+00    0.0000000e+00    0.0000000e+00    0.0000000e+00    0.0000000e+00    0.0000000e+00    0.0000000e+00    0.0000000e+00    0.0000000e+00    0.0000000e+00    0.0000000e+00
  -5.8741664e+01    1.0000000e+00    0.0000000e+00    0.0000000e+00    0.0000000e+00    0.0000000e+00    0.0000000e+00    0.0000000e+00    0.0000000e+00    0.0000000e+00    0.0000000e+00    0.0000000e+00    0.0000000e+00    0.0000000e+00    0.0000000e+00    0.0000000e+00    0.0000000e+00    0.0000000e+00    0.0000000e+00    0.0000000e+00    0.0000000e+00
  -5.8327769e+01    1.0000000e+00    0.0000000e+00    0.0000000e+00    0.0000000e+00    0.0000000e+00    0.0000000e+00    0.0000000e+00    0.0000000e+00    0.0000000e+00    0.0000000e+00    0.0000000e+00    0.0000000e+00    0.0000000e+00    0.0000000e+00    0.0000000e+00    0.0000000e+00    0.0000000e+00    0.0000000e+00    0.0000000e+00    0.0000000e+00
  -5.7912776e+01    1.0000000e+00    0.0000000e+00    0.0000000e+00    0.0000000e+00    0.0000000e+00    0.0000000e+00    0.0000000e+00    0.0000000e+00    0.0000000e+00    0.0000000e+00    0.0000000e+00    0.0000000e+00    0.0000000e+00    0.0000000e+00    0.0000000e+00    0.0000000e+00    0.0000000e+00    0.0000000e+00    0.0000000e+00    0.0000000e+00
  -5.7496643e+01    1.0000000e+00    0.0000000e+00    0.0000000e+00    0.0000000e+00    0.0000000e+00    0.0000000e+00    0.0000000e+00    0.0000000e+00    0.0000000e+00    0.0000000e+00    0.0000000e+00    0.0000000e+00    0.0000000e+00    0.0000000e+00    0.0000000e+00    0.0000000e+00    0.0000000e+00    0.0000000e+00    0.0000000e+00    0.0000000e+00
  -5.7079327e+01    1.0000000e+00    0.0000000e+00    0.0000000e+00    0.0000000e+00    0.0000000e+00    0.0000000e+00    0.0000000e+00    0.0000000e+00    0.0000000e+00    0.0000000e+00    0.0000000e+00    0.0000000e+00    0.0000000e+00    0.0000000e+00    0.0000000e+00    0.0000000e+00    0.0000000e+00    0.0000000e+00    0.0000000e+00    0.0000000e+00
  -5.6660777e+01    1.0000000e+00    0.0000000e+00    0.0000000e+00    0.0000000e+00    0.0000000e+00    0.0000000e+00    0.0000000e+00    0.0000000e+00    0.0000000e+00    0.0000000e+00    0.0000000e+00    0.0000000e+00    0.0000000e+00    0.0000000e+00    0.0000000e+00    0.0000000e+00    0.0000000e+00    0.0000000e+00    0.0000000e+00    0.0000000e+00
  -5.6240960e+01    1.0000000e+00    0.0000000e+00    0.0000000e+00    0.0000000e+00    0.0000000e+00    0.0000000e+00    0.0000000e+00    0.0000000e+00    0.0000000e+00    0.0000000e+00    0.0000000e+00    0.0000000e+00    0.0000000e+00    0.0000000e+00    0.0000000e+00    0.0000000e+00    0.0000000e+00    0.0000000e+00    0.0000000e+00    0.0000000e+00
  -5.5819830e+01    1.0000000e+00    0.0000000e+00    0.0000000e+00    0.0000000e+00    0.0000000e+00    0.0000000e+00    0.0000000e+00    0.0000000e+00    0.0000000e+00    0.0000000e+00    0.0000000e+00    0.0000000e+00    0.0000000e+00    0.0000000e+00    0.0000000e+00    0.0000000e+00    0.0000000e+00    0.0000000e+00    0.0000000e+00    0.0000000e+00
  -5.5397342e+01    1.0000000e+00    0.0000000e+00    0.0000000e+00    0.0000000e+00    0.0000000e+00    0.0000000e+00    0.0000000e+00    0.0000000e+00    0.0000000e+00    0.0000000e+00    0.0000000e+00    0.0000000e+00    0.0000000e+00    0.0000000e+00    0.0000000e+00    0.0000000e+00    0.0000000e+00    0.0000000e+00    0.0000000e+00    0.0000000e+00
  -5.4973448e+01    1.0000000e+00    0.0000000e+00    0.0000000e+00    0.0000000e+00    0.0000000e+00    0.0000000e+00    0.0000000e+00    0.0000000e+00    0.0000000e+00    0.0000000e+00    0.0000000e+00    0.0000000e+00    0.0000000e+00    0.0000000e+00    0.0000000e+00    0.0000000e+00    0.0000000e+00    0.0000000e+00    0.0000000e+00    0.0000000e+00
  -5.4548083e+01    1.0000000e+00    0.0000000e+00    0.0000000e+00    0.0000000e+00    0.0000000e+00    0.0000000e+00    0.0000000e+00    0.0000000e+00    0.0000000e+00    0.0000000e+00    0.0000000e+00    0.0000000e+00    0.0000000e+00    0.0000000e+00    0.0000000e+00    0.0000000e+00    0.0000000e+00    0.0000000e+00    0.0000000e+00    0.0000000e+00
  -5.4121214e+01    1.0000000e+00    0.0000000e+00    0.0000000e+00    0.0000000e+00    0.0000000e+00    0.0000000e+00    0.0000000e+00    0.0000000e+00    0.0000000e+00    0.0000000e+00    0.0000000e+00    0.0000000e+00    0.0000000e+00    0.0000000e+00    0.0000000e+00    0.0000000e+00    0.0000000e+00    0.0000000e+00    0.0000000e+00    0.0000000e+00
  -5.3692791e+01    1.0000000e+00    0.0000000e+00    0.0000000e+00    0.0000000e+00    0.0000000e+00    0.0000000e+00    0.0000000e+00    0.0000000e+00    0.0000000e+00    0.0000000e+00    0.0000000e+00    0.0000000e+00    0.0000000e+00    0.0000000e+00    0.0000000e+00    0.0000000e+00    0.0000000e+00    0.0000000e+00    0.0000000e+00    0.0000000e+00
  -5.3262755e+01    1.0000000e+00    0.0000000e+00    0.0000000e+00    0.0000000e+00    0.0000000e+00    0.0000000e+00    0.0000000e+00    0.0000000e+00    0.0000000e+00    0.0000000e+00    0.0000000e+00    0.0000000e+00    0.0000000e+00    0.0000000e+00    0.0000000e+00    0.0000000e+00    0.0000000e+00    0.0000000e+00    0.0000000e+00    0.0000000e+00
  -5.2831039e+01    1.0000000e+00    0.0000000e+00    0.0000000e+00    0.0000000e+00    0.0000000e+00    0.0000000e+00    0.0000000e+00    0.0000000e+00    0.0000000e+00    0.0000000e+00    0.0000000e+00    0.0000000e+00    0.0000000e+00    0.0000000e+00    0.0000000e+00    0.0000000e+00    0.0000000e+00    0.0000000e+00    0.0000000e+00    0.0000000e+00
  -5.2397605e+01    1.0000000e+00    0.0000000e+00    0.0000000e+00    0.0000000e+00    0.0000000e+00    0.0000000e+00    0.0000000e+00    0.0000000e+00    0.0000000e+00    0.0000000e+00    0.0000000e+00    0.0000000e+00    0.0000000e+00    0.0000000e+00    0.0000000e+00    0.0000000e+00    0.0000000e+00    0.0000000e+00    0.0000000e+00    0.0000000e+00
  -5.1962397e+01    1.0000000e+00    0.0000000e+00    0.0000000e+00    0.0000000e+00    0.0000000e+00    0.0000000e+00    0.0000000e+00    0.0000000e+00    0.0000000e+00    0.0000000e+00    0.0000000e+00    0.0000000e+00    0.0000000e+00    0.0000000e+00    0.0000000e+00    0.0000000e+00    0.0000000e+00    0.0000000e+00    0.0000000e+00    0.0000000e+00
  -5.1525324e+01    1.0000000e+00    0.0000000e+00    0.0000000e+00    0.0000000e+00    0.0000000e+00    0.0000000e+00    0.0000000e+00    0.0000000e+00    0.0000000e+00    0.0000000e+00    0.0000000e+00    0.0000000e+00    0.0000000e+00    0.0000000e+00    0.0000000e+00    0.0000000e+00    0.0000000e+00    0.0000000e+00    0.0000000e+00    0.0000000e+00
  -5.1175665e+01    1.0000000e+00    0.0000000e+00    0.0000000e+00    0.0000000e+00    0.0000000e+00    0.0000000e+00    0.0000000e+00    0.0000000e+00    0.0000000e+00    0.0000000e+00    0.0000000e+00    0.0000000e+00    0.0000000e+00    0.0000000e+00    0.0000000e+00    0.0000000e+00    0.0000000e+00    0.0000000e+00    0.0000000e+00    0.0000000e+00
  -5.0738593e+01    1.0000000e+00    0.0000000e+00    0.0000000e+00    0.0000000e+00    0.0000000e+00    0.0000000e+00    0.0000000e+00    0.0000000e+00    0.0000000e+00    0.0000000e+00    0.0000000e+00    0.0000000e+00    0.0000000e+00    0.0000000e+00    0.0000000e+00    0.0000000e+00    0.0000000e+00    0.0000000e+00    0.0000000e+00    0.0000000e+00
  -5.0388934e+01    1.0000000e+00    0.0000000e+00    0.0000000e+00    0.0000000e+00    0.0000000e+00    0.0000000e+00    0.0000000e+00    0.0000000e+00    0.0000000e+00    0.0000000e+00    0.0000000e+00    0.0000000e+00    0.0000000e+00    0.0000000e+00    0.0000000e+00    0.0000000e+00    0.0000000e+00    0.0000000e+00    0.0000000e+00    0.0000000e+00
  -4.9951861e+01    1.0000000e+00    0.0000000e+00    0.0000000e+00    0.0000000e+00    0.0000000e+00    0.0000000e+00    0.0000000e+00    0.0000000e+00    0.0000000e+00    0.0000000e+00    0.0000000e+00    0.0000000e+00    0.0000000e+00    0.0000000e+00    0.0000000e+00    0.0000000e+00    0.0000000e+00    0.0000000e+00    0.0000000e+00    0.0000000e+00
  -4.9602203e+01    1.0000000e+00    0.0000000e+00    0.0000000e+00    0.0000000e+00    0.0000000e+00    0.0000000e+00    0.0000000e+00    0.0000000e+00    0.0000000e+00    0.0000000e+00    0.0000000e+00    0.0000000e+00    0.0000000e+00    0.0000000e+00    0.0000000e+00    0.0000000e+00    0.0000000e+00    0.0000000e+00    0.0000000e+00    0.0000000e+00
  -4.9165130e+01    1.0000000e+00    0.0000000e+00    0.0000000e+00    0.0000000e+00    0.0000000e+00    0.0000000e+00    0.0000000e+00    0.0000000e+00    0.0000000e+00    0.0000000e+00    0.0000000e+00    0.0000000e+00    0.0000000e+00    0.0000000e+00    0.0000000e+00    0.0000000e+00    0.0000000e+00    0.0000000e+00    0.0000000e+00    0.0000000e+00
  -4.8815472e+01    1.0000000e+00    0.0000000e+00    0.0000000e+00    0.0000000e+00    0.0000000e+00    0.0000000e+00    0.0000000e+00    0.0000000e+00    0.0000000e+00    0.0000000e+00    0.0000000e+00    0.0000000e+00    0.0000000e+00    0.0000000e+00    0.0000000e+00    0.0000000e+00    0.0000000e+00    0.0000000e+00    0.0000000e+00    0.0000000e+00
  -4.8378399e+01    1.0000000e+00    0.0000000e+00    0.0000000e+00    0.0000000e+00    0.0000000e+00    0.0000000e+00    0.0000000e+00    0.0000000e+00    0.0000000e+00    0.0000000e+00    0.0000000e+00    0.0000000e+00    0.0000000e+00    0.0000000e+00    0.0000000e+00    0.0000000e+00    0.0000000e+00    0.0000000e+00    0.0000000e+00    0.0000000e+00
  -4.8028741e+01    1.0000000e+00    0.0000000e+00    0.0000000e+00    0.0000000e+00    0.0000000e+00    0.0000000e+00    0.0000000e+00    0.0000000e+00    0.0000000e+00    0.0000000e+00    0.0000000e+00    0.0000000e+00    0.0000000e+00    0.0000000e+00    0.0000000e+00    0.0000000e+00    0.0000000e+00    0.0000000e+00    0.0000000e+00    0.0000000e+00
  -4.7591668e+01    1.0000000e+00    0.0000000e+00    0.0000000e+00    0.0000000e+00    0.0000000e+00    0.0000000e+00    0.0000000e+00    0.0000000e+00    0.0000000e+00    0.0000000e+00    0.0000000e+00    0.0000000e+00    0.0000000e+00    0.0000000e+00    0.0000000e+00    0.0000000e+00    0.0000000e+00    0.0000000e+00    0.0000000e+00    0.0000000e+00
  -4.7242010e+01    1.0000000e+00    0.0000000e+00    0.0000000e+00    0.0000000e+00    0.0000000e+00    0.0000000e+00    0.0000000e+00    0.0000000e+00    0.0000000e+00    0.0000000e+00    0.0000000e+00    0.0000000e+00    0.0000000e+00    0.0000000e+00    0.0000000e+00    0.0000000e+00    0.0000000e+00    0.0000000e+00    0.0000000e+00    0.0000000e+00
  -4.6804937e+01    1.0000000e+00    0.0000000e+00    0.0000000e+00    0.0000000e+00    0.0000000e+00    0.0000000e+00    0.0000000e+00    0.0000000e+00    0.0000000e+00    0.0000000e+00    0.0000000e+00    0.0000000e+00    0.0000000e+00    0.0000000e+00    0.0000000e+00    0.0000000e+00    0.0000000e+00    0.0000000e+00    0.0000000e+00    0.0000000e+00
  -4.6455278e+01    1.0000000e+00    0.0000000e+00    0.0000000e+00    0.0000000e+00    0.0000000e+00    0.0000000e+00    0.0000000e+00    0.0000000e+00    0.0000000e+00    0.0000000e+00    0.0000000e+00    0.0000000e+00    0.0000000e+00    0.0000000e+00    0.0000000e+00    0.0000000e+00    0.0000000e+00    0.0000000e+00    0.0000000e+00    0.0000000e+00
  -4.6018205e+01    1.0000000e+00    0.0000000e+00    0.0000000e+00    0.0000000e+00    0.0000000e+00    0.0000000e+00    0.0000000e+00    0.0000000e+00    0.0000000e+00    0.0000000e+00    0.0000000e+00    0.0000000e+00    0.0000000e+00    0.0000000e+00    0.0000000e+00    0.0000000e+00    0.0000000e+00    0.0000000e+00    0.0000000e+00    0.0000000e+00
  -4.5668547e+01    1.0000000e+00    0.0000000e+00    0.0000000e+00    0.0000000e+00    0.0000000e+00    0.0000000e+00    0.0000000e+00    0.0000000e+00    0.0000000e+00    0.0000000e+00    0.0000000e+00    0.0000000e+00    0.0000000e+00    0.0000000e+00    0.0000000e+00    0.0000000e+00    0.0000000e+00    0.0000000e+00    0.0000000e+00    0.0000000e+00
  -4.5231474e+01    1.0000000e+00    0.0000000e+00    0.0000000e+00    0.0000000e+00    0.0000000e+00    0.0000000e+00    0.0000000e+00    0.0000000e+00    0.0000000e+00    0.0000000e+00    0.0000000e+00    0.0000000e+00    0.0000000e+00    0.0000000e+00    0.0000000e+00    0.0000000e+00    0.0000000e+00    0.0000000e+00    0.0000000e+00    0.0000000e+00
  -4.4881816e+01    1.0000000e+00    0.0000000e+00    0.0000000e+00    0.0000000e+00    0.0000000e+00    0.0000000e+00    0.0000000e+00    0.0000000e+00    0.0000000e+00    0.0000000e+00    0.0000000e+00    0.0000000e+00    0.0000000e+00    0.0000000e+00    0.0000000e+00    0.0000000e+00    0.0000000e+00    0.0000000e+00    0.0000000e+00    0.0000000e+00
  -4.4444743e+01    1.0000000e+00    0.0000000e+00    0.0000000e+00    0.0000000e+00    0.0000000e+00    0.0000000e+00    0.0000000e+00    0.0000000e+00    0.0000000e+00    0.0000000e+00    0.0000000e+00    0.0000000e+00    0.0000000e+00    0.0000000e+00    0.0000000e+00    0.0000000e+00    0.0000000e+00    0.0000000e+00    0.0000000e+00    0.0000000e+00
  -4.4095085e+01    1.0000000e+00    0.0000000e+00    0.0000000e+00    0.0000000e+00    0.0000000e+00    0.0000000e+00    0.0000000e+00    0.0000000e+00    0.0000000e+00    0.0000000e+00    0.0000000e+00    0.0000000e+00    0.0000000e+00    0.0000000e+00    0.0000000e+00    0.0000000e+00    0.0000000e+00    0.0000000e+00    0.0000000e+00    0.0000000e+00
  -4.3658012e+01    1.0000000e+00    0.0000000e+00    0.0000000e+00    0.0000000e+00    0.0000000e+00    0.0000000e+00    0.0000000e+00    0.0000000e+00    0.0000000e+00    0.0000000e+00    0.0000000e+00    0.0000000e+00    0.0000000e+00    0.0000000e+00    0.0000000e+00    0.0000000e+00    0.0000000e+00    0.0000000e+00    0.0000000e+00    0.0000000e+00
  -4.3308354e+01    1.0000000e+00    0.0000000e+00    0.0000000e+00    0.0000000e+00    0.0000000e+00    0.0000000e+00    0.0000000e+00    0.0000000e+00    0.0000000e+00    0.0000000e+00    0.0000000e+00    0.0000000e+00    0.0000000e+00    0.0000000e+00    0.0000000e+00    0.0000000e+00    0.0000000e+00    0.0000000e+00    0.0000000e+00    0.0000000e+00
  -4.2871281e+01    1.0000000e+00    0.0000000e+00    0.0000000e+00    0.0000000e+00    0.0000000e+00    0.0000000e+00    0.0000000e+00    0.0000000e+00    0.0000000e+00    0.0000000e+00    0.0000000e+00    0.0000000e+00    0.0000000e+00    0.0000000e+00    0.0000000e+00    0.0000000e+00    0.0000000e+00    0.0000000e+00    0.0000000e+00    0.0000000e+00
  -4.2521623e+01    1.0000000e+00    0.0000000e+00    0.0000000e+00    0.0000000e+00    0.0000000e+00    0.0000000e+00    0.0000000e+00    0.0000000e+00    0.0000000e+00    0.0000000e+00    0.0000000e+00    0.0000000e+00    0.0000000e+00    0.0000000e+00    0.0000000e+00    0.0000000e+00    0.0000000e+00    0.0000000e+00    0.0000000e+00    0.0000000e+00
  -4.2084550e+01    1.0000000e+00    0.0000000e+00    0.0000000e+00    0.0000000e+00    0.0000000e+00    0.0000000e+00    0.0000000e+00    0.0000000e+00    0.0000000e+00    0.0000000e+00    0.0000000e+00    0.0000000e+00    0.0000000e+00    0.0000000e+00    0.0000000e+00    0.0000000e+00    0.0000000e+00    0.0000000e+00    0.0000000e+00    0.0000000e+00
  -4.1734891e+01    1.0000000e+00    0.0000000e+00    0.0000000e+00    0.0000000e+00    0.0000000e+00    0.0000000e+00    0.0000000e+00    0.0000000e+00    0.0000000e+00    0.0000000e+00    0.0000000e+00    0.0000000e+00    0.0000000e+00    0.0000000e+00    0.0000000e+00    0.0000000e+00    0.0000000e+00    0.0000000e+00    0.0000000e+00    0.0000000e+00
  -4.1297818e+01    1.0000000e+00    0.0000000e+00    0.0000000e+00    0.0000000e+00    0.0000000e+00    0.0000000e+00    0.0000000e+00    0.0000000e+00    0.0000000e+00    0.0000000e+00    0.0000000e+00    0.0000000e+00    0.0000000e+00    0.0000000e+00    0.0000000e+00    0.0000000e+00    0.0000000e+00    0.0000000e+00    0.0000000e+00    0.0000000e+00
  -4.0948160e+01    1.0000000e+00    0.0000000e+00    0.0000000e+00    0.0000000e+00    0.0000000e+00    0.0000000e+00    0.0000000e+00    0.0000000e+00    0.0000000e+00    0.0000000e+00    0.0000000e+00    0.0000000e+00    0.0000000e+00    0.0000000e+00    0.0000000e+00    0.0000000e+00    0.0000000e+00    0.0000000e+00    0.0000000e+00    0.0000000e+00
  -4.0511087e+01    1.0000000e+00    0.0000000e+00    0.0000000e+00    0.0000000e+00    0.0000000e+00    0.0000000e+00    0.0000000e+00    0.0000000e+00    0.0000000e+00    0.0000000e+00    0.0000000e+00    0.0000000e+00    0.0000000e+00    0.0000000e+00    0.0000000e+00    0.0000000e+00    0.0000000e+00    0.0000000e+00    0.0000000e+00    0.0000000e+00
  -4.0161429e+01    1.0000000e+00    0.0000000e+00    0.0000000e+00    0.0000000e+00    0.0000000e+00    0.0000000e+00    0.0000000e+00    0.0000000e+00    0.0000000e+00    0.0000000e+00    0.0000000e+00    0.0000000e+00    0.0000000e+00    0.0000000e+00    0.0000000e+00    0.0000000e+00    0.0000000e+00    0.0000000e+00    0.0000000e+00    0.0000000e+00
  -3.9724356e+01    1.0000000e+00    0.0000000e+00    0.0000000e+00    0.0000000e+00    0.0000000e+00    0.0000000e+00    0.0000000e+00    0.0000000e+00    0.0000000e+00    0.0000000e+00    0.0000000e+00    0.0000000e+00    0.0000000e+00    0.0000000e+00    0.0000000e+00    0.0000000e+00    0.0000000e+00    0.0000000e+00    0.0000000e+00    0.0000000e+00
  -3.9374698e+01    1.0000000e+00    0.0000000e+00    0.0000000e+00    0.0000000e+00    0.0000000e+00    0.0000000e+00    0.0000000e+00    0.0000000e+00    0.0000000e+00    0.0000000e+00    0.0000000e+00    0.0000000e+00    0.0000000e+00    0.0000000e+00    0.0000000e+00    0.0000000e+00    0.0000000e+00    0.0000000e+00    0.0000000e+00    0.0000000e+00
  -3.8937625e+01    1.0000000e+00    0.0000000e+00    0.0000000e+00    0.0000000e+00    0.0000000e+00    0.0000000e+00    0.0000000e+00    0.0000000e+00    0.0000000e+00    0.0000000e+00    0.0000000e+00    0.0000000e+00    0.0000000e+00    0.0000000e+00    0.0000000e+00    0.0000000e+00    0.0000000e+00    0.0000000e+00    0.0000000e+00    0.0000000e+00
  -3.8587967e+01    1.0000000e+00    0.0000000e+00    0.0000000e+00    0.0000000e+00    0.0000000e+00    0.0000000e+00    0.0000000e+00    0.0000000e+00    0.0000000e+00    0.0000000e+00    0.0000000e+00    0.0000000e+00    0.0000000e+00    0.0000000e+00    0.0000000e+00    0.0000000e+00    0.0000000e+00    0.0000000e+00    0.0000000e+00    0.0000000e+00
  -3.8150894e+01    1.0000000e+00    0.0000000e+00    0.0000000e+00    0.0000000e+00    0.0000000e+00    0.0000000e+00    0.0000000e+00    0.0000000e+00    0.0000000e+00    0.0000000e+00    0.0000000e+00    0.0000000e+00    0.0000000e+00    0.0000000e+00    0.0000000e+00    0.0000000e+00    0.0000000e+00    0.0000000e+00    0.0000000e+00    0.0000000e+00
  -3.7801235e+01    1.0000000e+00    0.0000000e+00    0.0000000e+00    0.0000000e+00    0.0000000e+00    0.0000000e+00    0.0000000e+00    0.0000000e+00    0.0000000e+00    0.0000000e+00    0.0000000e+00    0.0000000e+00    0.0000000e+00    0.0000000e+00    0.0000000e+00    0.0000000e+00    0.0000000e+00    0.0000000e+00    0.0000000e+00    0.0000000e+00
  -3.7364163e+01    1.0000000e+00    0.0000000e+00    0.0000000e+00    0.0000000e+00    0.0000000e+00    0.0000000e+00    0.0000000e+00    0.0000000e+00    0.0000000e+00    0.0000000e+00    0.0000000e+00    0.0000000e+00    0.0000000e+00    0.0000000e+00    0.0000000e+00    0.0000000e+00    0.0000000e+00    0.0000000e+00    0.0000000e+00    0.0000000e+00
  -3.7014504e+01    1.0000000e+00    0.0000000e+00    0.0000000e+00    0.0000000e+00    0.0000000e+00    0.0000000e+00    0.0000000e+00    0.0000000e+00    0.0000000e+00    0.0000000e+00    0.0000000e+00    0.0000000e+00    0.0000000e+00    0.0000000e+00    0.0000000e+00    0.0000000e+00    0.0000000e+00    0.0000000e+00    0.0000000e+00    0.0000000e+00
  -3.6577431e+01    1.0000000e+00    0.0000000e+00    0.0000000e+00    0.0000000e+00    0.0000000e+00    0.0000000e+00    0.0000000e+00    0.0000000e+00    0.0000000e+00    0.0000000e+00    0.0000000e+00    0.0000000e+00    0.0000000e+00    0.0000000e+00    0.0000000e+00    0.0000000e+00    0.0000000e+00    0.0000000e+00    0.0000000e+00    0.0000000e+00
  -3.6227773e+01    1.0000000e+00    0.0000000e+00    0.0000000e+00    0.0000000e+00    0.0000000e+00    0.0000000e+00    0.0000000e+00    0.0000000e+00    0.0000000e+00    0.0000000e+00    0.0000000e+00    0.0000000e+00    0.0000000e+00    0.0000000e+00    0.0000000e+00    0.0000000e+00    0.0000000e+00    0.0000000e+00    0.0000000e+00    0.0000000e+00
  -3.5790700e+01    1.0000000e+00    0.0000000e+00    0.0000000e+00    0.0000000e+00    0.0000000e+00    0.0000000e+00    0.0000000e+00    0.0000000e+00    0.0000000e+00    0.0000000e+00    0.0000000e+00    0.0000000e+00    0.0000000e+00    0.0000000e+00    0.0000000e+00    0.0000000e+00    0.0000000e+00    0.0000000e+00    0.0000000e+00    0.0000000e+00
  -3.5441042e+01    1.0000000e+00    0.0000000e+00    0.0000000e+00    0.0000000e+00    0.0000000e+00    0.0000000e+00    0.0000000e+00    0.0000000e+00    0.0000000e+00    0.0000000e+00    0.0000000e+00    0.0000000e+00    0.0000000e+00    0.0000000e+00    0.0000000e+00    0.0000000e+00    0.0000000e+00    0.0000000e+00    0.0000000e+00    0.0000000e+00
  -3.5003969e+01    1.0000000e+00    0.0000000e+00    0.0000000e+00    0.0000000e+00    0.0000000e+00    0.0000000e+00    0.0000000e+00    0.0000000e+00    0.0000000e+00    0.0000000e+00    0.0000000e+00    0.0000000e+00    0.0000000e+00    0.0000000e+00    0.0000000e+00    0.0000000e+00    0.0000000e+00    0.0000000e+00    0.0000000e+00    0.0000000e+00
  -3.4654311e+01    1.0000000e+00    0.0000000e+00    0.0000000e+00    0.0000000e+00    0.0000000e+00    0.0000000e+00    0.0000000e+00    0.0000000e+00    0.0000000e+00    0.0000000e+00    0.0000000e+00    0.0000000e+00    0.0000000e+00    0.0000000e+00    0.0000000e+00    0.0000000e+00    0.0000000e+00    0.0000000e+00    0.0000000e+00    0.0000000e+00
  -3.4217238e+01    1.0000000e+00    0.0000000e+00    0.0000000e+00    0.0000000e+00    0.0000000e+00    0.0000000e+00    0.0000000e+00    0.0000000e+00    0.0000000e+00    0.0000000e+00    0.0000000e+00    0.0000000e+00    0.0000000e+00    0.0000000e+00    0.0000000e+00    0.0000000e+00    0.0000000e+00    0.0000000e+00    0.0000000e+00    0.0000000e+00
  -3.3867580e+01    1.0000000e+00    0.0000000e+00    0.0000000e+00    0.0000000e+00    0.0000000e+00    0.0000000e+00    0.0000000e+00    0.0000000e+00    0.0000000e+00    0.0000000e+00    0.0000000e+00    0.0000000e+00    0.0000000e+00    0.0000000e+00    0.0000000e+00    0.0000000e+00    0.0000000e+00    0.0000000e+00    0.0000000e+00    0.0000000e+00
  -3.3430507e+01    1.0000000e+00    0.0000000e+00    0.0000000e+00    0.0000000e+00    0.0000000e+00    0.0000000e+00    0.0000000e+00    0.0000000e+00    0.0000000e+00    0.0000000e+00    0.0000000e+00    0.0000000e+00    0.0000000e+00    0.0000000e+00    0.0000000e+00    0.0000000e+00    0.0000000e+00    0.0000000e+00    0.0000000e+00    0.0000000e+00
  -3.3080848e+01    1.0000000e+00    0.0000000e+00    0.0000000e+00    0.0000000e+00    0.0000000e+00    0.0000000e+00    0.0000000e+00    0.0000000e+00    0.0000000e+00    0.0000000e+00    0.0000000e+00    0.0000000e+00    0.0000000e+00    0.0000000e+00    0.0000000e+00    0.0000000e+00    0.0000000e+00    0.0000000e+00    0.0000000e+00    0.0000000e+00
  -3.2643776e+01    1.0000000e+00    0.0000000e+00    0.0000000e+00    0.0000000e+00    0.0000000e+00    0.0000000e+00    0.0000000e+00    0.0000000e+00    0.0000000e+00    0.0000000e+00    0.0000000e+00    0.0000000e+00    0.0000000e+00    0.0000000e+00    0.0000000e+00    0.0000000e+00    0.0000000e+00    0.0000000e+00    0.0000000e+00    0.0000000e+00
  -3.2294117e+01    1.0000000e+00    0.0000000e+00    0.0000000e+00    0.0000000e+00    0.0000000e+00    0.0000000e+00    0.0000000e+00    0.0000000e+00    0.0000000e+00    0.0000000e+00    0.0000000e+00    0.0000000e+00    0.0000000e+00    0.0000000e+00    0.0000000e+00    0.0000000e+00    0.0000000e+00    0.0000000e+00    0.0000000e+00    0.0000000e+00
  -3.1857044e+01    1.0000000e+00    0.0000000e+00    0.0000000e+00    0.0000000e+00    0.0000000e+00    0.0000000e+00    0.0000000e+00    0.0000000e+00    0.0000000e+00    0.0000000e+00    0.0000000e+00    0.0000000e+00    0.0000000e+00    0.0000000e+00    0.0000000e+00    0.0000000e+00    0.0000000e+00    0.0000000e+00    0.0000000e+00    0.0000000e+00
  -3.1507386e+01    1.0000000e+00    0.0000000e+00    0.0000000e+00    0.0000000e+00    0.0000000e+00    0.0000000e+00    0.0000000e+00    0.0000000e+00    0.0000000e+00    0.0000000e+00    0.0000000e+00    0.0000000e+00    0.0000000e+00    0.0000000e+00    0.0000000e+00    0.0000000e+00    0.0000000e+00    0.0000000e+00    0.0000000e+00    0.0000000e+00
  -3.1070313e+01    1.0000000e+00    0.0000000e+00    0.0000000e+00    0.0000000e+00    0.0000000e+00    0.0000000e+00    0.0000000e+00    0.0000000e+00    0.0000000e+00    0.0000000e+00    0.0000000e+00    0.0000000e+00    0.0000000e+00    0.0000000e+00    0.0000000e+00    0.0000000e+00    0.0000000e+00    0.0000000e+00    0.0000000e+00    0.0000000e+00
  -3.0720655e+01    1.0000000e+00    0.0000000e+00    0.0000000e+00    0.0000000e+00    0.0000000e+00    0.0000000e+00    0.0000000e+00    0.0000000e+00    0.0000000e+00    0.0000000e+00    0.0000000e+00    0.0000000e+00    0.0000000e+00    0.0000000e+00    0.0000000e+00    0.0000000e+00    0.0000000e+00    0.0000000e+00    0.0000000e+00    0.0000000e+00
  -3.0283582e+01    1.0000000e+00    0.0000000e+00    0.0000000e+00    0.0000000e+00    0.0000000e+00    0.0000000e+00    0.0000000e+00    0.0000000e+00    0.0000000e+00    0.0000000e+00    0.0000000e+00    0.0000000e+00    0.0000000e+00    0.0000000e+00    0.0000000e+00    0.0000000e+00    0.0000000e+00    0.0000000e+00    0.0000000e+00    0.0000000e+00
  -2.9933924e+01    1.0000000e+00    0.0000000e+00    0.0000000e+00    0.0000000e+00    0.0000000e+00    0.0000000e+00    0.0000000e+00    0.0000000e+00    0.0000000e+00    0.0000000e+00    0.0000000e+00    0.0000000e+00    0.0000000e+00    0.0000000e+00    0.0000000e+00    0.0000000e+00    0.0000000e+00    0.0000000e+00    0.0000000e+00    0.0000000e+00
  -2.9496851e+01    1.0000000e+00    0.0000000e+00    0.0000000e+00    0.0000000e+00    0.0000000e+00    0.0000000e+00    0.0000000e+00    0.0000000e+00    0.0000000e+00    0.0000000e+00    0.0000000e+00    0.0000000e+00    0.0000000e+00    0.0000000e+00    0.0000000e+00    0.0000000e+00    0.0000000e+00    0.0000000e+00    0.0000000e+00    0.0000000e+00
  -2.9147193e+01    1.0000000e+00    0.0000000e+00    0.0000000e+00    0.0000000e+00    0.0000000e+00    0.0000000e+00    0.0000000e+00    0.0000000e+00    0.0000000e+00    0.0000000e+00    0.0000000e+00    0.0000000e+00    0.0000000e+00    0.0000000e+00    0.0000000e+00    0.0000000e+00    0.0000000e+00    0.0000000e+00    0.0000000e+00    0.0000000e+00
  -2.8710120e+01    1.0000000e+00    0.0000000e+00    0.0000000e+00    0.0000000e+00    0.0000000e+00    0.0000000e+00    0.0000000e+00    0.0000000e+00    0.0000000e+00    0.0000000e+00    0.0000000e+00    0.0000000e+00    0.0000000e+00    0.0000000e+00    0.0000000e+00    0.0000000e+00    0.0000000e+00    0.0000000e+00    0.0000000e+00    0.0000000e+00
  -2.8360461e+01    1.0000000e+00    0.0000000e+00    0.0000000e+00    0.0000000e+00    0.0000000e+00    0.0000000e+00    0.0000000e+00    0.0000000e+00    0.0000000e+00    0.0000000e+00    0.0000000e+00    0.0000000e+00    0.0000000e+00    0.0000000e+00    0.0000000e+00    0.0000000e+00    0.0000000e+00    0.0000000e+00    0.0000000e+00    0.0000000e+00
  -2.7923389e+01    1.0000000e+00    0.0000000e+00    0.0000000e+00    0.0000000e+00    0.0000000e+00    0.0000000e+00    0.0000000e+00    0.0000000e+00    0.0000000e+00    0.0000000e+00    0.0000000e+00    0.0000000e+00    0.0000000e+00    0.0000000e+00    0.0000000e+00    0.0000000e+00    0.0000000e+00    0.0000000e+00    0.0000000e+00    0.0000000e+00
  -2.7573730e+01    1.0000000e+00    0.0000000e+00    0.0000000e+00    0.0000000e+00    0.0000000e+00    0.0000000e+00    0.0000000e+00    0.0000000e+00    0.0000000e+00    0.0000000e+00    0.0000000e+00    0.0000000e+00    0.0000000e+00    0.0000000e+00    0.0000000e+00    0.0000000e+00    0.0000000e+00    0.0000000e+00    0.0000000e+00    0.0000000e+00
  -2.7136657e+01    1.0000000e+00    0.0000000e+00    0.0000000e+00    0.0000000e+00    0.0000000e+00    0.0000000e+00    0.0000000e+00    0.0000000e+00    0.0000000e+00    0.0000000e+00    0.0000000e+00    0.0000000e+00    0.0000000e+00    0.0000000e+00    0.0000000e+00    0.0000000e+00    0.0000000e+00    0.0000000e+00    0.0000000e+00    0.0000000e+00
  -2.6786999e+01    1.0000000e+00    0.0000000e+00    0.0000000e+00    0.0000000e+00    0.0000000e+00    0.0000000e+00    0.0000000e+00    0.0000000e+00    0.0000000e+00    0.0000000e+00    0.0000000e+00    0.0000000e+00    0.0000000e+00    0.0000000e+00    0.0000000e+00    0.0000000e+00    0.0000000e+00    0.0000000e+00    0.0000000e+00    0.0000000e+00
  -2.6349926e+01    1.0000000e+00    0.0000000e+00    0.0000000e+00    0.0000000e+00    0.0000000e+00    0.0000000e+00    0.0000000e+00    0.0000000e+00    0.0000000e+00    0.0000000e+00    0.0000000e+00    0.0000000e+00    0.0000000e+00    0.0000000e+00    0.0000000e+00    0.0000000e+00    0.0000000e+00    0.0000000e+00    0.0000000e+00    0.0000000e+00
  -2.6000268e+01    1.0000000e+00    0.0000000e+00    0.0000000e+00    0.0000000e+00    0.0000000e+00    0.0000000e+00    0.0000000e+00    0.0000000e+00    0.0000000e+00    0.0000000e+00    0.0000000e+00    0.0000000e+00    0.0000000e+00    0.0000000e+00    0.0000000e+00    0.0000000e+00    0.0000000e+00    0.0000000e+00    0.0000000e+00    0.0000000e+00
  -2.5720541e+01    1.0000000e+00    0.0000000e+00    0.0000000e+00    0.0000000e+00    0.0000000e+00    0.0000000e+00    0.0000000e+00    0.0000000e+00    0.0000000e+00    0.0000000e+00    0.0000000e+00    0.0000000e+00    0.0000000e+00    0.0000000e+00    0.0000000e+00    0.0000000e+00    0.0000000e+00    0.0000000e+00    0.0000000e+00    0.0000000e+00
  -2.5370883e+01    1.0000000e+00    0.0000000e+00    0.0000000e+00    0.0000000e+00    0.0000000e+00    0.0000000e+00    0.0000000e+00    0.0000000e+00    0.0000000e+00    0.0000000e+00    0.0000000e+00    0.0000000e+00    0.0000000e+00    0.0000000e+00    0.0000000e+00    0.0000000e+00    0.0000000e+00    0.0000000e+00    0.0000000e+00    0.0000000e+00
  -2.5091156e+01    1.0000000e+00    0.0000000e+00    0.0000000e+00    0.0000000e+00    0.0000000e+00    0.0000000e+00    0.0000000e+00    0.0000000e+00    0.0000000e+00    0.0000000e+00    0.0000000e+00    0.0000000e+00    0.0000000e+00    0.0000000e+00    0.0000000e+00    0.0000000e+00    0.0000000e+00    0.0000000e+00    0.0000000e+00    0.0000000e+00
  -2.4741498e+01    1.0000000e+00    0.0000000e+00    0.0000000e+00    0.0000000e+00    0.0000000e+00    0.0000000e+00    0.0000000e+00    0.0000000e+00    0.0000000e+00    0.0000000e+00    0.0000000e+00    0.0000000e+00    0.0000000e+00    0.0000000e+00    0.0000000e+00    0.0000000e+00    0.0000000e+00    0.0000000e+00    0.0000000e+00    0.0000000e+00
  -2.4461771e+01    1.0000000e+00    0.0000000e+00    0.0000000e+00    0.0000000e+00    0.0000000e+00    0.0000000e+00    0.0000000e+00    0.0000000e+00    0.0000000e+00    0.0000000e+00    0.0000000e+00    0.0000000e+00    0.0000000e+00    0.0000000e+00    0.0000000e+00    0.0000000e+00    0.0000000e+00    0.0000000e+00    0.0000000e+00    0.0000000e+00
  -2.4112113e+01    1.0000000e+00    0.0000000e+00    0.0000000e+00    0.0000000e+00    0.0000000e+00    0.0000000e+00    0.0000000e+00    0.0000000e+00    0.0000000e+00    0.0000000e+00    0.0000000e+00    0.0000000e+00    0.0000000e+00    0.0000000e+00    0.0000000e+00    0.0000000e+00    0.0000000e+00    0.0000000e+00    0.0000000e+00    0.0000000e+00
  -2.3675040e+01    1.0000000e+00    0.0000000e+00    0.0000000e+00    0.0000000e+00    0.0000000e+00    0.0000000e+00    0.0000000e+00    0.0000000e+00    0.0000000e+00    0.0000000e+00    0.0000000e+00    0.0000000e+00    0.0000000e+00    0.0000000e+00    0.0000000e+00    0.0000000e+00    0.0000000e+00    0.0000000e+00    0.0000000e+00    0.0000000e+00
  -2.3325382e+01    1.0000000e+00    0.0000000e+00    0.0000000e+00    0.0000000e+00    0.0000000e+00    0.0000000e+00    0.0000000e+00    0.0000000e+00    0.0000000e+00    0.0000000e+00    0.0000000e+00    0.0000000e+00    0.0000000e+00    0.0000000e+00    0.0000000e+00    0.0000000e+00    0.0000000e+00    0.0000000e+00    0.0000000e+00    0.0000000e+00
  -2.3045655e+01    1.0000000e+00    0.0000000e+00    0.0000000e+00    0.0000000e+00    0.0000000e+00    0.0000000e+00    0.0000000e+00    0.0000000e+00    0.0000000e+00    0.0000000e+00    0.0000000e+00    0.0000000e+00    0.0000000e+00    0.0000000e+00    0.0000000e+00    0.0000000e+00    0.0000000e+00    0.0000000e+00    0.0000000e+00    0.0000000e+00
  -2.2695997e+01    1.0000000e+00    0.0000000e+00    0.0000000e+00    0.0000000e+00    0.0000000e+00    0.0000000e+00    0.0000000e+00    0.0000000e+00    0.0000000e+00    0.0000000e+00    0.0000000e+00    0.0000000e+00    0.0000000e+00    0.0000000e+00    0.0000000e+00    0.0000000e+00    0.0000000e+00    0.0000000e+00    0.0000000e+00    0.0000000e+00
  -2.2416270e+01    1.0000000e+00    0.0000000e+00    0.0000000e+00    0.0000000e+00    0.0000000e+00    0.0000000e+00    0.0000000e+00    0.0000000e+00    0.0000000e+00    0.0000000e+00    0.0000000e+00    0.0000000e+00    0.0000000e+00    0.0000000e+00    0.0000000e+00    0.0000000e+00    0.0000000e+00    0.0000000e+00    0.0000000e+00    0.0000000e+00
  -2.2066612e+01    1.0000000e+00    0.0000000e+00    0.0000000e+00    0.0000000e+00    0.0000000e+00    0.0000000e+00    0.0000000e+00    0.0000000e+00    0.0000000e+00    0.0000000e+00    0.0000000e+00    0.0000000e+00    0.0000000e+00    0.0000000e+00    0.0000000e+00    0.0000000e+00    0.0000000e+00    0.0000000e+00    0.0000000e+00    0.0000000e+00
  -2.1786885e+01    1.0000000e+00    0.0000000e+00    0.0000000e+00    0.0000000e+00    0.0000000e+00    0.0000000e+00    0.0000000e+00    0.0000000e+00    0.0000000e+00    0.0000000e+00    0.0000000e+00    0.0000000e+00    0.0000000e+00    0.0000000e+00    0.0000000e+00    0.0000000e+00    0.0000000e+00    0.0000000e+00    0.0000000e+00    0.0000000e+00
  -2.1437227e+01    1.0000000e+00    0.0000000e+00    0.0000000e+00    0.0000000e+00    0.0000000e+00    0.0000000e+00    0.0000000e+00    0.0000000e+00    0.0000000e+00    0.0000000e+00    0.0000000e+00    0.0000000e+00    0.0000000e+00    0.0000000e+00    0.0000000e+00    0.0000000e+00    0.0000000e+00    0.0000000e+00    0.0000000e+00    0.0000000e+00
  -2.1157501e+01    1.0000000e+00    0.0000000e+00    0.0000000e+00    0.0000000e+00    0.0000000e+00    0.0000000e+00    0.0000000e+00    0.0000000e+00    0.0000000e+00    0.0000000e+00    0.0000000e+00    0.0000000e+00    0.0000000e+00    0.0000000e+00    0.0000000e+00    0.0000000e+00    0.0000000e+00    0.0000000e+00    0.0000000e+00    0.0000000e+00
  -2.0807842e+01    1.0000000e+00    0.0000000e+00    0.0000000e+00    0.0000000e+00    0.0000000e+00    0.0000000e+00    0.0000000e+00    0.0000000e+00    0.0000000e+00    0.0000000e+00    0.0000000e+00    0.0000000e+00    0.0000000e+00    0.0000000e+00    0.0000000e+00    0.0000000e+00    0.0000000e+00    0.0000000e+00    0.0000000e+00    0.0000000e+00
  -2.0528116e+01    1.0000000e+00    0.0000000e+00    0.0000000e+00    0.0000000e+00    0.0000000e+00    0.0000000e+00    0.0000000e+00    0.0000000e+00    0.0000000e+00    0.0000000e+00    0.0000000e+00    0.0000000e+00    0.0000000e+00    0.0000000e+00    0.0000000e+00    0.0000000e+00    0.0000000e+00    0.0000000e+00    0.0000000e+00    0.0000000e+00
  -2.0178457e+01    1.0000000e+00    0.0000000e+00    0.0000000e+00    0.0000000e+00    0.0000000e+00    0.0000000e+00    0.0000000e+00    0.0000000e+00    0.0000000e+00    0.0000000e+00    0.0000000e+00    0.0000000e+00    0.0000000e+00    0.0000000e+00    0.0000000e+00    0.0000000e+00    0.0000000e+00    0.0000000e+00    0.0000000e+00    0.0000000e+00
  -1.9898731e+01    1.0000000e+00    0.0000000e+00    0.0000000e+00    0.0000000e+00    0.0000000e+00    0.0000000e+00    0.0000000e+00    0.0000000e+00    0.0000000e+00    0.0000000e+00    0.0000000e+00    0.0000000e+00    0.0000000e+00    0.0000000e+00    0.0000000e+00    0.0000000e+00    0.0000000e+00    0.0000000e+00    0.0000000e+00    0.0000000e+00
  -1.9745629e+01    1.0000000e+00    0.0000000e+00    0.0000000e+00    0.0000000e+00    0.0000000e+00    0.0000000e+00    0.0000000e+00    0.0000000e+00    0.0000000e+00    0.0000000e+00    0.0000000e+00    0.0000000e+00    0.0000000e+00    0.0000000e+00    0.0000000e+00    0.0000000e+00    0.0000000e+00    0.0000000e+00    0.0000000e+00    0.0000000e+00
  -1.9660573e+01    1.0000000e+00    0.0000000e+00    0.0000000e+00    0.0000000e+00    0.0000000e+00    0.0000000e+00    0.0000000e+00    0.0000000e+00    0.0000000e+00    0.0000000e+00    0.0000000e+00    0.0000000e+00    0.0000000e+00    0.0000000e+00    0.0000000e+00    0.0000000e+00    0.0000000e+00    0.0000000e+00    0.0000000e+00    0.0000000e+00
  -1.9592528e+01    1.0000000e+00    0.0000000e+00    0.0000000e+00    0.0000000e+00    0.0000000e+00    0.0000000e+00    0.0000000e+00    0.0000000e+00    0.0000000e+00    0.0000000e+00    0.0000000e+00    0.0000000e+00    0.0000000e+00    0.0000000e+00    0.0000000e+00    0.0000000e+00    0.0000000e+00    0.0000000e+00    0.0000000e+00    0.0000000e+00
  -1.9401151e+01    1.0000000e+00    0.0000000e+00    0.0000000e+00    0.0000000e+00    0.0000000e+00    0.0000000e+00    0.0000000e+00    0.0000000e+00    0.0000000e+00    0.0000000e+00    0.0000000e+00    0.0000000e+00    0.0000000e+00    0.0000000e+00    0.0000000e+00    0.0000000e+00    0.0000000e+00    0.0000000e+00    0.0000000e+00    0.0000000e+00
  -1.9316094e+01    1.0000000e+00    0.0000000e+00    0.0000000e+00    0.0000000e+00    0.0000000e+00    0.0000000e+00    0.0000000e+00    0.0000000e+00    0.0000000e+00    0.0000000e+00    0.0000000e+00    0.0000000e+00    0.0000000e+00    0.0000000e+00    0.0000000e+00    0.0000000e+00    0.0000000e+00    0.0000000e+00    0.0000000e+00    0.0000000e+00
  -1.9248049e+01    1.0000000e+00    0.0000000e+00    0.0000000e+00    0.0000000e+00    0.0000000e+00    0.0000000e+00    0.0000000e+00    0.0000000e+00    0.0000000e+00    0.0000000e+00    0.0000000e+00    0.0000000e+00    0.0000000e+00    0.0000000e+00    0.0000000e+00    0.0000000e+00    0.0000000e+00    0.0000000e+00    0.0000000e+00    0.0000000e+00
  -1.9193613e+01    1.0000000e+00    0.0000000e+00    0.0000000e+00    0.0000000e+00    0.0000000e+00    0.0000000e+00    0.0000000e+00    0.0000000e+00    0.0000000e+00    0.0000000e+00    0.0000000e+00    0.0000000e+00    0.0000000e+00    0.0000000e+00    0.0000000e+00    0.0000000e+00    0.0000000e+00    0.0000000e+00    0.0000000e+00    0.0000000e+00
  -1.9040511e+01    1.0000000e+00    0.0000000e+00    0.0000000e+00    0.0000000e+00    0.0000000e+00    0.0000000e+00    0.0000000e+00    0.0000000e+00    0.0000000e+00    0.0000000e+00    0.0000000e+00    0.0000000e+00    0.0000000e+00    0.0000000e+00    0.0000000e+00    0.0000000e+00    0.0000000e+00    0.0000000e+00    0.0000000e+00    0.0000000e+00
  -1.8934191e+01    1.0000000e+00    0.0000000e+00    0.0000000e+00    0.0000000e+00    0.0000000e+00    0.0000000e+00    0.0000000e+00    0.0000000e+00    0.0000000e+00    0.0000000e+00    0.0000000e+00    0.0000000e+00    0.0000000e+00    0.0000000e+00    0.0000000e+00    0.0000000e+00    0.0000000e+00    0.0000000e+00    0.0000000e+00    0.0000000e+00
  -1.8849134e+01    1.0000000e+00    0.0000000e+00    0.0000000e+00    0.0000000e+00    0.0000000e+00    0.0000000e+00    0.0000000e+00    0.0000000e+00    0.0000000e+00    0.0000000e+00    0.0000000e+00    0.0000000e+00    0.0000000e+00    0.0000000e+00    0.0000000e+00    0.0000000e+00    0.0000000e+00    0.0000000e+00    0.0000000e+00    0.0000000e+00
  -1.8742814e+01    1.0000000e+00    0.0000000e+00    0.0000000e+00    0.0000000e+00    0.0000000e+00    0.0000000e+00    0.0000000e+00    0.0000000e+00    0.0000000e+00    0.0000000e+00    0.0000000e+00    0.0000000e+00    0.0000000e+00    0.0000000e+00    0.0000000e+00    0.0000000e+00    0.0000000e+00    0.0000000e+00    0.0000000e+00    0.0000000e+00
  -1.8609913e+01    1.0000000e+00    0.0000000e+00    0.0000000e+00    0.0000000e+00    0.0000000e+00    0.0000000e+00    0.0000000e+00    0.0000000e+00    0.0000000e+00    0.0000000e+00    0.0000000e+00    0.0000000e+00    0.0000000e+00    0.0000000e+00    0.0000000e+00    0.0000000e+00    0.0000000e+00    0.0000000e+00    0.0000000e+00    0.0000000e+00
  -1.8503593e+01    1.0000000e+00    0.0000000e+00    0.0000000e+00    0.0000000e+00    0.0000000e+00    0.0000000e+00    0.0000000e+00    0.0000000e+00    0.0000000e+00    0.0000000e+00    0.0000000e+00    0.0000000e+00    0.0000000e+00    0.0000000e+00    0.0000000e+00    0.0000000e+00    0.0000000e+00    0.0000000e+00    0.0000000e+00    0.0000000e+00
  -1.8500000e+01    1.0000000e+00    0.0000000e+00    0.0000000e+00    0.0000000e+00    0.0000000e+00    0.0000000e+00    0.0000000e+00    0.0000000e+00    0.0000000e+00    0.0000000e+00    0.0000000e+00    0.0000000e+00    0.0000000e+00    0.0000000e+00    0.0000000e+00    0.0000000e+00    0.0000000e+00    0.0000000e+00    0.0000000e+00    0.0000000e+00
  -1.8343670e+01    1.0000000e+00    0.0000000e+00    0.0000000e+00    0.0000000e+00    0.0000000e+00    0.0000000e+00    0.0000000e+00    0.0000000e+00    0.0000000e+00    0.0000000e+00    0.0000000e+00    0.0000000e+00    0.0000000e+00    0.0000000e+00    0.0000000e+00    0.0000000e+00    0.0000000e+00    0.0000000e+00    0.0000000e+00    0.0000000e+00
  -1.8218606e+01    1.0000000e+00    0.0000000e+00    0.0000000e+00    0.0000000e+00    0.0000000e+00    0.0000000e+00    0.0000000e+00    0.0000000e+00    0.0000000e+00    0.0000000e+00    0.0000000e+00    0.0000000e+00    0.0000000e+00    0.0000000e+00    0.0000000e+00    0.0000000e+00    0.0000000e+00    0.0000000e+00    0.0000000e+00    0.0000000e+00
  -1.8118555e+01    1.0000000e+00    0.0000000e+00    0.0000000e+00    0.0000000e+00    0.0000000e+00    0.0000000e+00    0.0000000e+00    0.0000000e+00    0.0000000e+00    0.0000000e+00    0.0000000e+00    0.0000000e+00    0.0000000e+00    0.0000000e+00    0.0000000e+00    0.0000000e+00    0.0000000e+00    0.0000000e+00    0.0000000e+00    0.0000000e+00
  -1.7993492e+01    1.0000000e+00    0.0000000e+00    0.0000000e+00    0.0000000e+00    0.0000000e+00    0.0000000e+00    0.0000000e+00    0.0000000e+00    0.0000000e+00    0.0000000e+00    0.0000000e+00    0.0000000e+00    0.0000000e+00    0.0000000e+00    0.0000000e+00    0.0000000e+00    0.0000000e+00    0.0000000e+00    0.0000000e+00    0.0000000e+00
  -1.7837714e+01    1.0000000e+00    0.0000000e+00    0.0000000e+00    0.0000000e+00    0.0000000e+00    0.0000000e+00    0.0000000e+00    0.0000000e+00    0.0000000e+00    0.0000000e+00    0.0000000e+00    0.0000000e+00    0.0000000e+00    0.0000000e+00    0.0000000e+00    0.0000000e+00    0.0000000e+00    0.0000000e+00    0.0000000e+00    0.0000000e+00
  -1.7713093e+01    1.0000000e+00    0.0000000e+00    0.0000000e+00    0.0000000e+00    0.0000000e+00    0.0000000e+00    0.0000000e+00    0.0000000e+00    0.0000000e+00    0.0000000e+00    0.0000000e+00    0.0000000e+00    0.0000000e+00    0.0000000e+00    0.0000000e+00    0.0000000e+00    0.0000000e+00    0.0000000e+00    0.0000000e+00    0.0000000e+00
  -1.7613395e+01    1.0000000e+00    0.0000000e+00    0.0000000e+00    0.0000000e+00    0.0000000e+00    0.0000000e+00    0.0000000e+00    0.0000000e+00    0.0000000e+00    0.0000000e+00    0.0000000e+00    0.0000000e+00    0.0000000e+00    0.0000000e+00    0.0000000e+00    0.0000000e+00    0.0000000e+00    0.0000000e+00    0.0000000e+00    0.0000000e+00
  -1.7489380e+01    1.0000000e+00    0.0000000e+00    0.0000000e+00    0.0000000e+00    0.0000000e+00    0.0000000e+00    0.0000000e+00    0.0000000e+00    0.0000000e+00    0.0000000e+00    0.0000000e+00    0.0000000e+00    0.0000000e+00    0.0000000e+00    0.0000000e+00    0.0000000e+00    0.0000000e+00    0.0000000e+00    0.0000000e+00    0.0000000e+00
  -1.7377202e+01    1.0000000e+00    0.0000000e+00    0.0000000e+00    0.0000000e+00    0.0000000e+00    0.0000000e+00    0.0000000e+00    0.0000000e+00    0.0000000e+00    0.0000000e+00    0.0000000e+00    0.0000000e+00    0.0000000e+00    0.0000000e+00    0.0000000e+00    0.0000000e+00    0.0000000e+00    0.0000000e+00    0.0000000e+00    0.0000000e+00
  -1.7278992e+01    1.0000000e+00    0.0000000e+00    0.0000000e+00    0.0000000e+00    0.0000000e+00    0.0000000e+00    0.0000000e+00    0.0000000e+00    0.0000000e+00    0.0000000e+00    0.0000000e+00    0.0000000e+00    0.0000000e+00    0.0000000e+00    0.0000000e+00    0.0000000e+00    0.0000000e+00    0.0000000e+00    0.0000000e+00    0.0000000e+00
  -1.7183440e+01    1.0000000e+00    0.0000000e+00    0.0000000e+00    0.0000000e+00    0.0000000e+00    0.0000000e+00    0.0000000e+00    0.0000000e+00    0.0000000e+00    0.0000000e+00    0.0000000e+00    0.0000000e+00    0.0000000e+00    0.0000000e+00    0.0000000e+00    0.0000000e+00    0.0000000e+00    0.0000000e+00    0.0000000e+00    0.0000000e+00
  -1.7085370e+01    1.0000000e+00    0.0000000e+00    0.0000000e+00    0.0000000e+00    0.0000000e+00    0.0000000e+00    0.0000000e+00    0.0000000e+00    0.0000000e+00    0.0000000e+00    0.0000000e+00    0.0000000e+00    0.0000000e+00    0.0000000e+00    0.0000000e+00    0.0000000e+00    0.0000000e+00    0.0000000e+00    0.0000000e+00    0.0000000e+00
  -1.7000000e+01    1.0000000e+00    0.0000000e+00    0.0000000e+00    0.0000000e+00    0.0000000e+00    0.0000000e+00    0.0000000e+00    0.0000000e+00    0.0000000e+00    0.0000000e+00    0.0000000e+00    0.0000000e+00    0.0000000e+00    0.0000000e+00    0.0000000e+00    0.0000000e+00    0.0000000e+00    0.0000000e+00    0.0000000e+00    0.0000000e+00
  -1.6894452e+01    1.0000000e+00    0.0000000e+00    0.0000000e+00    0.0000000e+00    0.0000000e+00    0.0000000e+00    0.0000000e+00    0.0000000e+00    0.0000000e+00    0.0000000e+00    0.0000000e+00    0.0000000e+00    0.0000000e+00    0.0000000e+00    0.0000000e+00    0.0000000e+00    0.0000000e+00    0.0000000e+00    0.0000000e+00    0.0000000e+00
  -1.6784492e+01    1.0000000e+00    0.0000000e+00    0.0000000e+00    0.0000000e+00    0.0000000e+00    0.0000000e+00    0.0000000e+00    0.0000000e+00    0.0000000e+00    0.0000000e+00    0.0000000e+00    0.0000000e+00    0.0000000e+00    0.0000000e+00    0.0000000e+00    0.0000000e+00    0.0000000e+00    0.0000000e+00    0.0000000e+00    0.0000000e+00
  -1.6670327e+01    1.0000000e+00    0.0000000e+00    0.0000000e+00    0.0000000e+00    0.0000000e+00    0.0000000e+00    0.0000000e+00    0.0000000e+00    0.0000000e+00    0.0000000e+00    0.0000000e+00    0.0000000e+00    0.0000000e+00    0.0000000e+00    0.0000000e+00    0.0000000e+00    0.0000000e+00    0.0000000e+00    0.0000000e+00    0.0000000e+00
  -1.6549009e+01    1.0000000e+00    0.0000000e+00    0.0000000e+00    0.0000000e+00    0.0000000e+00    0.0000000e+00    0.0000000e+00    0.0000000e+00    0.0000000e+00    0.0000000e+00    0.0000000e+00    0.0000000e+00    0.0000000e+00    0.0000000e+00    0.0000000e+00    0.0000000e+00    0.0000000e+00    0.0000000e+00    0.0000000e+00    0.0000000e+00
  -1.6421549e+01    1.0000000e+00    0.0000000e+00    0.0000000e+00    0.0000000e+00    0.0000000e+00    0.0000000e+00    0.0000000e+00    0.0000000e+00    0.0000000e+00    0.0000000e+00    0.0000000e+00    0.0000000e+00    0.0000000e+00    0.0000000e+00    0.0000000e+00    0.0000000e+00    0.0000000e+00    0.0000000e+00    0.0000000e+00    0.0000000e+00
  -1.6286727e+01    1.0000000e+00    0.0000000e+00    0.0000000e+00    0.0000000e+00    0.0000000e+00    0.0000000e+00    0.0000000e+00    0.0000000e+00    0.0000000e+00    0.0000000e+00    0.0000000e+00    0.0000000e+00    0.0000000e+00    0.0000000e+00    0.0000000e+00    0.0000000e+00    0.0000000e+00    0.0000000e+00    0.0000000e+00    0.0000000e+00
  -1.6178870e+01    1.0000000e+00    0.0000000e+00    0.0000000e+00    0.0000000e+00    0.0000000e+00    0.0000000e+00    0.0000000e+00    0.0000000e+00    0.0000000e+00    0.0000000e+00    0.0000000e+00    0.0000000e+00    0.0000000e+00    0.0000000e+00    0.0000000e+00    0.0000000e+00    0.0000000e+00    0.0000000e+00    0.0000000e+00    0.0000000e+00
  -1.6092584e+01    1.0000000e+00    0.0000000e+00    0.0000000e+00    0.0000000e+00    0.0000000e+00    0.0000000e+00    0.0000000e+00    0.0000000e+00    0.0000000e+00    0.0000000e+00    0.0000000e+00    0.0000000e+00    0.0000000e+00    0.0000000e+00    0.0000000e+00    0.0000000e+00    0.0000000e+00    0.0000000e+00    0.0000000e+00    0.0000000e+00
  -1.5937269e+01    1.0000000e+00    0.0000000e+00    0.0000000e+00    0.0000000e+00    0.0000000e+00    0.0000000e+00    0.0000000e+00    0.0000000e+00    0.0000000e+00    0.0000000e+00    0.0000000e+00    0.0000000e+00    0.0000000e+00    0.0000000e+00    0.0000000e+00    0.0000000e+00    0.0000000e+00    0.0000000e+00    0.0000000e+00    0.0000000e+00
  -1.5868240e+01    1.0000000e+00    0.0000000e+00    0.0000000e+00    0.0000000e+00    0.0000000e+00    0.0000000e+00    0.0000000e+00    0.0000000e+00    0.0000000e+00    0.0000000e+00    0.0000000e+00    0.0000000e+00    0.0000000e+00    0.0000000e+00    0.0000000e+00    0.0000000e+00    0.0000000e+00    0.0000000e+00    0.0000000e+00    0.0000000e+00
  -1.5781955e+01    1.0000000e+00    0.0000000e+00    0.0000000e+00    0.0000000e+00    0.0000000e+00    0.0000000e+00    0.0000000e+00    0.0000000e+00    0.0000000e+00    0.0000000e+00    0.0000000e+00    0.0000000e+00    0.0000000e+00    0.0000000e+00    0.0000000e+00    0.0000000e+00    0.0000000e+00    0.0000000e+00    0.0000000e+00    0.0000000e+00
  -1.5674097e+01    9.9998435e-01    1.5648272e-05    0.0000000e+00    0.0000000e+00    0.0000000e+00    0.0000000e+00    0.0000000e+00    0.0000000e+00    0.0000000e+00    0.0000000e+00    0.0000000e+00    0.0000000e+00    0.0000000e+00    0.0000000e+00    0.0000000e+00    0.0000000e+00    0.0000000e+00    0.0000000e+00    0.0000000e+00    0.0000000e+00
  -1.5539276e+01    9.9993903e-01    6.0972601e-05    0.0000000e+00    0.0000000e+00    0.0000000e+00    0.0000000e+00    0.0000000e+00    0.0000000e+00    0.0000000e+00    0.0000000e+00    0.0000000e+00    0.0000000e+00    0.0000000e+00    0.0000000e+00    0.0000000e+00    0.0000000e+00    0.0000000e+00    0.0000000e+00    0.0000000e+00    0.0000000e+00
  -1.5385907e+01    9.9988184e-01    1.1815971e-04    0.0000000e+00    0.0000000e+00    0.0000000e+00    0.0000000e+00    0.0000000e+00    0.0000000e+00    0.0000000e+00    0.0000000e+00    0.0000000e+00    0.0000000e+00    0.0000000e+00    0.0000000e+00    0.0000000e+00    0.0000000e+00    0.0000000e+00    0.0000000e+00    0.0000000e+00    0.0000000e+00
  -1.5263212e+01    9.9982288e-01    1.7712334e-04    0.0000000e+00    0.0000000e+00    0.0000000e+00    0.0000000e+00    0.0000000e+00    0.0000000e+00    0.0000000e+00    0.0000000e+00    0.0000000e+00    0.0000000e+00    0.0000000e+00    0.0000000e+00    0.0000000e+00    0.0000000e+00    0.0000000e+00    0.0000000e+00    0.0000000e+00    0.0000000e+00
  -1.5109844e+01    9.9976326e-01    2.2273688e-04    1.4004750e-05    0.0000000e+00    0.0000000e+00    0.0000000e+00    0.0000000e+00    0.0000000e+00    0.0000000e+00    0.0000000e+00    0.0000000e+00    0.0000000e+00    0.0000000e+00    0.0000000e+00    0.0000000e+00    0.0000000e+00    0.0000000e+00    0.0000000e+00    0.0000000e+00    0.0000000e+00
  -1.5004856e+01    9.9968301e-01    2.8845743e-04    2.8529454e-05    0.0000000e+00    0.0000000e+00    0.0000000e+00    0.0000000e+00    0.0000000e+00    0.0000000e+00    0.0000000e+00    0.0000000e+00    0.0000000e+00    0.0000000e+00    0.0000000e+00    0.0000000e+00    0.0000000e+00    0.0000000e+00    0.0000000e+00    0.0000000e+00    0.0000000e+00
  -1.4873622e+01    9.9963320e-01    2.9991600e-04    6.6884280e-05    0.0000000e+00    0.0000000e+00    0.0000000e+00    0.0000000e+00    0.0000000e+00    0.0000000e+00    0.0000000e+00    0.0000000e+00    0.0000000e+00    0.0000000e+00    0.0000000e+00    0.0000000e+00    0.0000000e+00    0.0000000e+00    0.0000000e+00    0.0000000e+00    0.0000000e+00
  -1.4787347e+01    9.9961691e-01    3.0840732e-04    7.4683011e-05    0.0000000e+00    0.0000000e+00    0.0000000e+00    0.0000000e+00    0.0000000e+00    0.0000000e+00    0.0000000e+00    0.0000000e+00    0.0000000e+00    0.0000000e+00    0.0000000e+00    0.0000000e+00    0.0000000e+00    0.0000000e+00    0.0000000e+00    0.0000000e+00    0.0000000e+00
  -1.4632143e+01    9.9952606e-01    3.3764984e-04    1.3629233e-04    0.0000000e+00    0.0000000e+00    0.0000000e+00    0.0000000e+00    0.0000000e+00    0.0000000e+00    0.0000000e+00    0.0000000e+00    0.0000000e+00    0.0000000e+00    0.0000000e+00    0.0000000e+00    0.0000000e+00    0.0000000e+00    0.0000000e+00    0.0000000e+00    0.0000000e+00
  -1.4546013e+01    9.9949640e-01    3.6072668e-04    1.4287808e-04    0.0000000e+00    0.0000000e+00    0.0000000e+00    0.0000000e+00    0.0000000e+00    0.0000000e+00    0.0000000e+00    0.0000000e+00    0.0000000e+00    0.0000000e+00    0.0000000e+00    0.0000000e+00    0.0000000e+00    0.0000000e+00    0.0000000e+00    0.0000000e+00    0.0000000e+00
  -1.4459930e+01    9.9948097e-01    3.4441104e-04    1.7461841e-04    0.0000000e+00    0.0000000e+00    0.0000000e+00    0.0000000e+00    0.0000000e+00    0.0000000e+00    0.0000000e+00    0.0000000e+00    0.0000000e+00    0.0000000e+00    0.0000000e+00    0.0000000e+00    0.0000000e+00    0.0000000e+00    0.0000000e+00    0.0000000e+00    0.0000000e+00
  -1.4373892e+01    9.9942217e-01    4.0343990e-04    1.7439238e-04    0.0000000e+00    0.0000000e+00    0.0000000e+00    0.0000000e+00    0.0000000e+00    0.0000000e+00    0.0000000e+00    0.0000000e+00    0.0000000e+00    0.0000000e+00    0.0000000e+00    0.0000000e+00    0.0000000e+00    0.0000000e+00    0.0000000e+00    0.0000000e+00    0.0000000e+00
  -1.4266345e+01    9.9937568e-01    3.8462345e-04    2.3201207e-04    7.6846421e-06    0.0000000e+00    0.0000000e+00    0.0000000e+00    0.0000000e+00    0.0000000e+00    0.0000000e+00    0.0000000e+00    0.0000000e+00    0.0000000e+00    0.0000000e+00    0.0000000e+00    0.0000000e+00    0.0000000e+00    0.0000000e+00    0.0000000e+00    0.0000000e+00
  -1.4131912e+01    9.9934724e-01    4.0403312e-04    2.1764728e-04    3.1074655e-05    0.0000000e+00    0.0000000e+00    0.0000000e+00    0.0000000e+00    0.0000000e+00    0.0000000e+00    0.0000000e+00    0.0000000e+00    0.0000000e+00    0.0000000e+00    0.0000000e+00    0.0000000e+00    0.0000000e+00    0.0000000e+00    0.0000000e+00    0.0000000e+00
  -1.4024365e+01    9.9928187e-01    4.1488475e-04    2.1917639e-04    8.4071161e-05    0.0000000e+00    0.0000000e+00    0.0000000e+00    0.0000000e+00    0.0000000e+00    0.0000000e+00    0.0000000e+00    0.0000000e+00    0.0000000e+00    0.0000000e+00    0.0000000e+00    0.0000000e+00    0.0000000e+00    0.0000000e+00    0.0000000e+00    0.0000000e+00
  -1.3889931e+01    9.9925550e-01    3.4278116e-04    3.1046990e-04    9.1246587e-05    0.0000000e+00    0.0000000e+00    0.0000000e+00    0.0000000e+00    0.0000000e+00    0.0000000e+00    0.0000000e+00    0.0000000e+00    0.0000000e+00    0.0000000e+00    0.0000000e+00    0.0000000e+00    0.0000000e+00    0.0000000e+00    0.0000000e+00    0.0000000e+00
  -1.3782384e+01    9.9922554e-01    3.4164853e-04    2.7717582e-04    1.5563745e-04    0.0000000e+00    0.0000000e+00    0.0000000e+00    0.0000000e+00    0.0000000e+00    0.0000000e+00    0.0000000e+00    0.0000000e+00    0.0000000e+00    0.0000000e+00    0.0000000e+00    0.0000000e+00    0.0000000e+00    0.0000000e+00    0.0000000e+00    0.0000000e+00
  -1.3647951e+01    9.9915754e-01    3.4795326e-04    2.7556936e-04    2.0327099e-04    1.5668900e-05    0.0000000e+00    0.0000000e+00    0.0000000e+00    0.0000000e+00    0.0000000e+00    0.0000000e+00    0.0000000e+00    0.0000000e+00    0.0000000e+00    0.0000000e+00    0.0000000e+00    0.0000000e+00    0.0000000e+00    0.0000000e+00    0.0000000e+00
  -1.3540404e+01    9.9909336e-01    4.1290545e-04    2.3480710e-04    2.2732476e-04    3.1598678e-05    0.0000000e+00    0.0000000e+00    0.0000000e+00    0.0000000e+00    0.0000000e+00    0.0000000e+00    0.0000000e+00    0.0000000e+00    0.0000000e+00    0.0000000e+00    0.0000000e+00    0.0000000e+00    0.0000000e+00    0.0000000e+00    0.0000000e+00
  -1.3405970e+01    9.9904731e-01    3.6483388e-04    2.8984253e-04    2.4222875e-04    5.5786874e-05    0.0000000e+00    0.0000000e+00    0.0000000e+00    0.0000000e+00    0.0000000e+00    0.0000000e+00    0.0000000e+00    0.0000000e+00    0.0000000e+00    0.0000000e+00    0.0000000e+00    0.0000000e+00    0.0000000e+00    0.0000000e+00    0.0000000e+00
  -1.3298423e+01    9.9897347e-01    4.2357003e-04    2.7355157e-04    2.4908648e-04    8.0317191e-05    0.0000000e+00    0.0000000e+00    0.0000000e+00    0.0000000e+00    0.0000000e+00    0.0000000e+00    0.0000000e+00    0.0000000e+00    0.0000000e+00    0.0000000e+00    0.0000000e+00    0.0000000e+00    0.0000000e+00    0.0000000e+00    0.0000000e+00
  -1.3163990e+01    9.9889344e-01    4.7786183e-04    2.7358455e-04    2.7482063e-04    8.0293795e-05    0.0000000e+00    0.0000000e+00    0.0000000e+00    0.0000000e+00    0.0000000e+00    0.0000000e+00    0.0000000e+00    0.0000000e+00    0.0000000e+00    0.0000000e+00    0.0000000e+00    0.0000000e+00    0.0000000e+00    0.0000000e+00    0.0000000e+00
  -1.3056443e+01    9.9886066e-01    4.5523461e-04    2.7975534e-04    2.8299372e-04    1.2135663e-04    0.0000000e+00    0.0000000e+00    0.0000000e+00    0.0000000e+00    0.0000000e+00    0.0000000e+00    0.0000000e+00    0.0000000e+00    0.0000000e+00    0.0000000e+00    0.0000000e+00    0.0000000e+00    0.0000000e+00    0.0000000e+00    0.0000000e+00
  -1.2922009e+01    9.9879838e-01    4.9217772e-04    2.5666560e-04    3.0672600e-04    1.2120014e-04    2.4853147e-05    0.0000000e+00    0.0000000e+00    0.0000000e+00    0.0000000e+00    0.0000000e+00    0.0000000e+00    0.0000000e+00    0.0000000e+00    0.0000000e+00    0.0000000e+00    0.0000000e+00    0.0000000e+00    0.0000000e+00    0.0000000e+00
  -1.2814462e+01    9.9877331e-01    4.8586612e-04    2.5478698e-04    3.1490433e-04    1.2234678e-04    4.8784240e-05    0.0000000e+00    0.0000000e+00    0.0000000e+00    0.0000000e+00    0.0000000e+00    0.0000000e+00    0.0000000e+00    0.0000000e+00    0.0000000e+00    0.0000000e+00    0.0000000e+00    0.0000000e+00    0.0000000e+00    0.0000000e+00
  -1.2680028e+01    9.9870302e-01    5.2389150e-04    2.3053101e-04    3.2924837e-04    1.3969822e-04    7.3609126e-05    0.0000000e+00    0.0000000e+00    0.0000000e+00    0.0000000e+00    0.0000000e+00    0.0000000e+00    0.0000000e+00    0.0000000e+00    0.0000000e+00    0.0000000e+00    0.0000000e+00    0.0000000e+00    0.0000000e+00    0.0000000e+00
  -1.2572482e+01    9.9866321e-01    4.9639383e-04    2.8203291e-04    2.7144836e-04    1.9692340e-04    8.9992025e-05    0.0000000e+00    0.0000000e+00    0.0000000e+00    0.0000000e+00    0.0000000e+00    0.0000000e+00    0.0000000e+00    0.0000000e+00    0.0000000e+00    0.0000000e+00    0.0000000e+00    0.0000000e+00    0.0000000e+00    0.0000000e+00
  -1.2438048e+01    9.9859418e-01    4.5988265e-04    3.6957909e-04    2.6482939e-04    2.1315345e-04    9.8374061e-05    0.0000000e+00    0.0000000e+00    0.0000000e+00    0.0000000e+00    0.0000000e+00    0.0000000e+00    0.0000000e+00    0.0000000e+00    0.0000000e+00    0.0000000e+00    0.0000000e+00    0.0000000e+00    0.0000000e+00    0.0000000e+00
  -1.2330501e+01    9.9847517e-01    5.4628015e-04    3.4563635e-04    2.7227559e-04    2.1211005e-04    1.4015509e-04    8.3683964e-06    0.0000000e+00    0.0000000e+00    0.0000000e+00    0.0000000e+00    0.0000000e+00    0.0000000e+00    0.0000000e+00    0.0000000e+00    0.0000000e+00    0.0000000e+00    0.0000000e+00    0.0000000e+00    0.0000000e+00
  -1.2196067e+01    9.9842540e-01    5.4607580e-04    3.7929703e-04    2.3867330e-04    2.1959620e-04    1.5723052e-04    3.3727452e-05    0.0000000e+00    0.0000000e+00    0.0000000e+00    0.0000000e+00    0.0000000e+00    0.0000000e+00    0.0000000e+00    0.0000000e+00    0.0000000e+00    0.0000000e+00    0.0000000e+00    0.0000000e+00    0.0000000e+00
  -1.2088520e+01    9.9840592e-01    5.3228534e-04    3.9601614e-04    2.3926786e-04    2.0135009e-04    1.7443390e-04    5.0730219e-05    0.0000000e+00    0.0000000e+00    0.0000000e+00    0.0000000e+00    0.0000000e+00    0.0000000e+00    0.0000000e+00    0.0000000e+00    0.0000000e+00    0.0000000e+00    0.0000000e+00    0.0000000e+00    0.0000000e+00
  -1.1954087e+01    9.9837042e-01    5.3294313e-04    3.5086341e-04    3.0236726e-04    1.6798103e-04    1.9029222e-04    8.5133880e-05    0.0000000e+00    0.0000000e+00    0.0000000e+00    0.0000000e+00    0.0000000e+00    0.0000000e+00    0.0000000e+00    0.0000000e+00    0.0000000e+00    0.0000000e+00    0.0000000e+00    0.0000000e+00    0.0000000e+00
  -1.1846540e+01    9.9824242e-01    6.1328565e-04    3.1002335e-04    3.6510929e-04    1.6916409e-04    2.1474336e-04    8.5257387e-05    0.0000000e+00    0.0000000e+00    0.0000000e+00    0.0000000e+00    0.0000000e+00    0.0000000e+00    0.0000000e+00    0.0000000e+00    0.0000000e+00    0.0000000e+00    0.0000000e+00    0.0000000e+00    0.0000000e+00
  -1.1712106e+01    9.9822692e-01    5.8756020e-04    3.2582645e-04    3.2390274e-04    2.1901671e-04    2.2281845e-04    8.5267697e-05    8.6900968e-06    0.0000000e+00    0.0000000e+00    0.0000000e+00    0.0000000e+00    0.0000000e+00    0.0000000e+00    0.0000000e+00    0.0000000e+00    0.0000000e+00    0.0000000e+00    0.0000000e+00    0.0000000e+00
  -1.1604559e+01    9.9819908e-01    5.0723778e-04    4.2467789e-04    3.1599605e-04    2.2680622e-04    1.8966777e-04    1.0184376e-04    3.4690562e-05    0.0000000e+00    0.0000000e+00    0.0000000e+00    0.0000000e+00    0.0000000e+00    0.0000000e+00    0.0000000e+00    0.0000000e+00    0.0000000e+00    0.0000000e+00    0.0000000e+00    0.0000000e+00
  -1.1470126e+01    9.9814751e-01    5.0736662e-04    3.7220185e-04    3.4558142e-04    2.4080919e-04    2.4972457e-04    1.0202606e-04    3.4776216e-05    0.0000000e+00    0.0000000e+00    0.0000000e+00    0.0000000e+00    0.0000000e+00    0.0000000e+00    0.0000000e+00    0.0000000e+00    0.0000000e+00    0.0000000e+00    0.0000000e+00    0.0000000e+00
  -1.1362579e+01    9.9809828e-01    5.3018788e-04    3.4923639e-04    3.2973417e-04    2.9657434e-04    2.3284286e-04    1.1078327e-04    5.2361628e-05    0.0000000e+00    0.0000000e+00    0.0000000e+00    0.0000000e+00    0.0000000e+00    0.0000000e+00    0.0000000e+00    0.0000000e+00    0.0000000e+00    0.0000000e+00    0.0000000e+00    0.0000000e+00
  -1.1228145e+01    9.9801704e-01    6.0556381e-04    3.2098674e-04    3.2977965e-04    3.0482805e-04    2.2394876e-04    1.1115994e-04    8.6695362e-05    0.0000000e+00    0.0000000e+00    0.0000000e+00    0.0000000e+00    0.0000000e+00    0.0000000e+00    0.0000000e+00    0.0000000e+00    0.0000000e+00    0.0000000e+00    0.0000000e+00    0.0000000e+00
  -1.1120598e+01    9.9798158e-01    5.7675535e-04    3.1222622e-04    3.5282880e-04    3.0408747e-04    2.8250961e-04    1.0322963e-04    8.6780896e-05    0.0000000e+00    0.0000000e+00    0.0000000e+00    0.0000000e+00    0.0000000e+00    0.0000000e+00    0.0000000e+00    0.0000000e+00    0.0000000e+00    0.0000000e+00    0.0000000e+00    0.0000000e+00
  -1.0986165e+01    9.9790032e-01    6.3742541e-04    3.3512257e-04    3.1629833e-04    3.2897507e-04    2.1391744e-04    1.7240612e-04    6.8980133e-05    2.6558523e-05    0.0000000e+00    0.0000000e+00    0.0000000e+00    0.0000000e+00    0.0000000e+00    0.0000000e+00    0.0000000e+00    0.0000000e+00    0.0000000e+00    0.0000000e+00    0.0000000e+00
  -1.0878618e+01    9.9782175e-01    6.8812395e-04    3.5184423e-04    2.8478702e-04    2.6309812e-04    2.9609778e-04    1.5493457e-04    1.0385114e-04    3.5509482e-05    0.0000000e+00    0.0000000e+00    0.0000000e+00    0.0000000e+00    0.0000000e+00    0.0000000e+00    0.0000000e+00    0.0000000e+00    0.0000000e+00    0.0000000e+00    0.0000000e+00
  -1.0744184e+01    9.9771729e-01    7.0313113e-04    4.2222210e-04    2.4494089e-04    2.7926261e-04    3.2114542e-04    1.3743520e-04    1.3898853e-04    3.5585209e-05    0.0000000e+00    0.0000000e+00    0.0000000e+00    0.0000000e+00    0.0000000e+00    0.0000000e+00    0.0000000e+00    0.0000000e+00    0.0000000e+00    0.0000000e+00    0.0000000e+00
  -1.0636637e+01    9.9770933e-01    6.9137559e-04    3.7633114e-04    2.9248398e-04    2.9579056e-04    3.1300370e-04    1.3810577e-04    1.3907155e-04    4.4509941e-05    0.0000000e+00    0.0000000e+00    0.0000000e+00    0.0000000e+00    0.0000000e+00    0.0000000e+00    0.0000000e+00    0.0000000e+00    0.0000000e+00    0.0000000e+00    0.0000000e+00
  -1.0502204e+01    9.9764772e-01    6.7057005e-04    3.8457579e-04    3.8734113e-04    2.3140799e-04    3.0431582e-04    1.6404559e-04    1.3898520e-04    7.1034786e-05    0.0000000e+00    0.0000000e+00    0.0000000e+00    0.0000000e+00    0.0000000e+00    0.0000000e+00    0.0000000e+00    0.0000000e+00    0.0000000e+00    0.0000000e+00    0.0000000e+00
  -1.0394657e+01    9.9758889e-01    6.9386786e-04    4.0830038e-04    3.3994507e-04    2.8947079e-04    2.7966437e-04    1.7180866e-04    1.3930235e-04    8.8750247e-05    0.0000000e+00    0.0000000e+00    0.0000000e+00    0.0000000e+00    0.0000000e+00    0.0000000e+00    0.0000000e+00    0.0000000e+00    0.0000000e+00    0.0000000e+00    0.0000000e+00
  -1.0260223e+01    9.9754166e-01    7.4139378e-04    3.3229968e-04    4.1182799e-04    2.2604774e-04    3.2041235e-04    1.8915815e-04    1.3010921e-04    1.0709027e-04    0.0000000e+00    0.0000000e+00    0.0000000e+00    0.0000000e+00    0.0000000e+00    0.0000000e+00    0.0000000e+00    0.0000000e+00    0.0000000e+00    0.0000000e+00    0.0000000e+00
  -1.0152676e+01    9.9748986e-01    7.8763140e-04    3.0295625e-04    3.7232281e-04    2.7290006e-04    3.1365794e-04    1.5382504e-04    1.8146331e-04    8.9565698e-05    3.5818116e-05    0.0000000e+00    0.0000000e+00    0.0000000e+00    0.0000000e+00    0.0000000e+00    0.0000000e+00    0.0000000e+00    0.0000000e+00    0.0000000e+00    0.0000000e+00
  -1.0085459e+01    9.9744113e-01    7.4997339e-04    3.4823880e-04    3.9545531e-04    2.8935467e-04    2.7275567e-04    1.6120469e-04    2.1632134e-04    8.9674921e-05    3.5887527e-05    0.0000000e+00    0.0000000e+00    0.0000000e+00    0.0000000e+00    0.0000000e+00    0.0000000e+00    0.0000000e+00    0.0000000e+00    0.0000000e+00    0.0000000e+00
  -9.8964120e+00    9.9735292e-01    7.7518786e-04    3.8764418e-04    3.5805044e-04    2.8972553e-04    2.4630050e-04    2.2950409e-04    1.9076833e-04    9.7845645e-05    7.2048705e-05    0.0000000e+00    0.0000000e+00    0.0000000e+00    0.0000000e+00    0.0000000e+00    0.0000000e+00    0.0000000e+00    0.0000000e+00    0.0000000e+00    0.0000000e+00
  -9.7073647e+00    9.9721791e-01    8.4467997e-04    3.5836323e-04    4.3060253e-04    2.2527043e-04    3.1307591e-04    2.0405669e-04    2.0912770e-04    1.0673292e-04    7.2038589e-05    1.8143075e-05    0.0000000e+00    0.0000000e+00    0.0000000e+00    0.0000000e+00    0.0000000e+00    0.0000000e+00    0.0000000e+00    0.0000000e+00    0.0000000e+00
  -9.5760818e+00    9.9714617e-01    8.7830677e-04    3.8963057e-04    3.4482330e-04    2.8107204e-04    2.8069873e-04    2.3727982e-04    2.1810833e-04    1.3336304e-04    7.2312231e-05    1.8236578e-05    0.0000000e+00    0.0000000e+00    0.0000000e+00    0.0000000e+00    0.0000000e+00    0.0000000e+00    0.0000000e+00    0.0000000e+00    0.0000000e+00
  -9.4134433e+00    9.9704248e-01    9.0375762e-04    4.7585852e-04    2.6624299e-04    3.1472730e-04    2.4761633e-04    2.7947681e-04    2.1853543e-04    1.3341468e-04    8.1360911e-05    3.6528554e-05    0.0000000e+00    0.0000000e+00    0.0000000e+00    0.0000000e+00    0.0000000e+00    0.0000000e+00    0.0000000e+00    0.0000000e+00    0.0000000e+00
  -9.2833325e+00    9.9694270e-01    9.5855964e-04    4.6107750e-04    3.6129407e-04    2.4283938e-04    2.4855101e-04    2.5364004e-04    2.6175644e-04    1.2489788e-04    1.0800108e-04    3.6682155e-05    0.0000000e+00    0.0000000e+00    0.0000000e+00    0.0000000e+00    0.0000000e+00    0.0000000e+00    0.0000000e+00    0.0000000e+00    0.0000000e+00
  -9.1218144e+00    9.9685251e-01    8.7758684e-04    5.5436090e-04    4.1713649e-04    2.3505044e-04    2.4074952e-04    2.1243506e-04    3.0449855e-04    1.4211883e-04    1.1752060e-04    2.7585338e-05    1.8452252e-05    0.0000000e+00    0.0000000e+00    0.0000000e+00    0.0000000e+00    0.0000000e+00    0.0000000e+00    0.0000000e+00    0.0000000e+00
  -8.9925999e+00    9.9676748e-01    9.0179646e-04    5.9413071e-04    3.8623181e-04    2.9221735e-04    2.2393440e-04    1.9651948e-04    2.7001777e-04    1.8583761e-04    1.2653919e-04    3.6791302e-05    1.8503743e-05    0.0000000e+00    0.0000000e+00    0.0000000e+00    0.0000000e+00    0.0000000e+00    0.0000000e+00    0.0000000e+00    0.0000000e+00
  -8.8311347e+00    9.9671390e-01    8.9038432e-04    6.3560722e-04    3.5564392e-04    3.4267613e-04    2.1557361e-04    1.8835045e-04    2.6241092e-04    1.7679143e-04    1.4526624e-04    5.4816942e-05    1.8582241e-05    0.0000000e+00    0.0000000e+00    0.0000000e+00    0.0000000e+00    0.0000000e+00    0.0000000e+00    0.0000000e+00    0.0000000e+00
  -8.7019625e+00    9.9663539e-01    9.0747537e-04    6.3644547e-04    3.9598750e-04    2.9364237e-04    2.6583447e-04    2.0565840e-04    2.1033463e-04    1.7669369e-04    1.7163649e-04    8.2278332e-05    1.8623416e-05    0.0000000e+00    0.0000000e+00    0.0000000e+00    0.0000000e+00    0.0000000e+00    0.0000000e+00    0.0000000e+00    0.0000000e+00
  -8.5457306e+00    9.9658237e-01    9.1852464e-04    5.9197650e-04    4.1256008e-04    3.2601309e-04    2.6662005e-04    1.9666166e-04    2.1898186e-04    1.5909866e-04    2.1666862e-04    9.1837784e-05    1.8684909e-05    0.0000000e+00    0.0000000e+00    0.0000000e+00    0.0000000e+00    0.0000000e+00    0.0000000e+00    0.0000000e+00    0.0000000e+00
  -8.4207451e+00    9.9653420e-01    9.2824751e-04    5.7784363e-04    3.9632338e-04    3.9192115e-04    2.3337179e-04    2.2216833e-04    1.7594829e-04    2.1186817e-04    1.9004264e-04    1.1934442e-04    1.8716377e-05    0.0000000e+00    0.0000000e+00    0.0000000e+00    0.0000000e+00    0.0000000e+00    0.0000000e+00    0.0000000e+00    0.0000000e+00
  -8.2645132e+00    9.9644270e-01    9.5387715e-04    6.1156002e-04    3.7372783e-04    4.1753227e-04    2.4170293e-04    1.8027881e-04    2.2699864e-04    2.1319165e-04    1.2765855e-04    1.7341863e-04    3.7357255e-05    0.0000000e+00    0.0000000e+00    0.0000000e+00    0.0000000e+00    0.0000000e+00    0.0000000e+00    0.0000000e+00    0.0000000e+00
  -8.1395277e+00    9.9637885e-01    1.0022008e-03    5.6569549e-04    4.4716535e-04    3.6944874e-04    2.7569838e-04    1.7167507e-04    1.9237923e-04    2.3079793e-04    1.6396033e-04    1.5554171e-04    4.6587899e-05    0.0000000e+00    0.0000000e+00    0.0000000e+00    0.0000000e+00    0.0000000e+00    0.0000000e+00    0.0000000e+00    0.0000000e+00
  -7.9919893e+00    9.9628016e-01    1.0592668e-03    5.2701812e-04    4.5729214e-04    3.7698545e-04    3.1833513e-04    1.8909185e-04    1.7539463e-04    2.2247952e-04    1.5463133e-04    1.8346062e-04    5.5887010e-05    0.0000000e+00    0.0000000e+00    0.0000000e+00    0.0000000e+00    0.0000000e+00    0.0000000e+00    0.0000000e+00    0.0000000e+00
  -7.8739586e+00    9.9623142e-01    1.0770138e-03    5.3641509e-04    4.9103093e-04    3.7069308e-04    2.9309749e-04    2.0698569e-04    1.4020626e-04    2.4943663e-04    1.6378386e-04    1.4733722e-04    9.2575216e-05    0.0000000e+00    0.0000000e+00    0.0000000e+00    0.0000000e+00    0.0000000e+00    0.0000000e+00    0.0000000e+00    0.0000000e+00
  -7.7265790e+00    9.9612318e-01    1.0957481e-03    6.3306280e-04    3.5419435e-04    4.5377630e-04    3.0221042e-04    2.0748080e-04    1.7509613e-04    2.1441819e-04    1.8186339e-04    1.4766249e-04    1.1130817e-04    0.0000000e+00    0.0000000e+00    0.0000000e+00    0.0000000e+00    0.0000000e+00    0.0000000e+00    0.0000000e+00    0.0000000e+00
  -7.5793291e+00    9.9607086e-01    1.1544755e-03    5.8720583e-04    3.7157885e-04    4.3838496e-04    2.8605383e-04    2.4175471e-04    1.9253236e-04    2.1507742e-04    1.5515369e-04    1.5693950e-04    1.2998829e-04    0.0000000e+00    0.0000000e+00    0.0000000e+00    0.0000000e+00    0.0000000e+00    0.0000000e+00    0.0000000e+00    0.0000000e+00
  -7.4615292e+00    9.9595371e-01    1.1708324e-03    6.2662824e-04    4.0468316e-04    3.9702498e-04    3.0283065e-04    3.0155461e-04    1.6719985e-04    2.1449532e-04    1.6448846e-04    1.5717627e-04    1.3937176e-04    0.0000000e+00    0.0000000e+00    0.0000000e+00    0.0000000e+00    0.0000000e+00    0.0000000e+00    0.0000000e+00    0.0000000e+00
  -7.3143817e+00    9.9586050e-01    1.1820254e-03    6.9204482e-04    3.7337184e-04    4.2268109e-04    2.8732323e-04    3.4557180e-04    1.2341968e-04    2.3287161e-04    1.6445692e-04    1.5744739e-04    1.2068724e-04    3.7599547e-05    0.0000000e+00    0.0000000e+00    0.0000000e+00    0.0000000e+00    0.0000000e+00    0.0000000e+00    0.0000000e+00
  -7.1673552e+00    9.9575385e-01    1.2076593e-03    7.1780188e-04    3.8132822e-04    4.7446171e-04    2.2834376e-04    3.1094083e-04    2.0239805e-04    2.4188128e-04    1.6478812e-04    1.2075892e-04    1.4874027e-04    4.7042884e-05    0.0000000e+00    0.0000000e+00    0.0000000e+00    0.0000000e+00    0.0000000e+00    0.0000000e+00    0.0000000e+00
  -7.0497340e+00    9.9567333e-01    1.2491668e-03    7.3514429e-04    3.9853272e-04    4.1742632e-04    3.0434157e-04    2.4244342e-04    2.3800109e-04    2.5962093e-04    1.4673475e-04    1.2969175e-04    1.4905631e-04    5.6505838e-05    0.0000000e+00    0.0000000e+00    0.0000000e+00    0.0000000e+00    0.0000000e+00    0.0000000e+00    0.0000000e+00
  -6.9028279e+00    9.9558969e-01    1.2592938e-03    7.1215380e-04    4.6423319e-04    4.0904802e-04    3.4010174e-04    2.0809683e-04    2.6496727e-04    2.7833405e-04    1.3795581e-04    1.2067167e-04    1.5875757e-04    5.6700242e-05    0.0000000e+00    0.0000000e+00    0.0000000e+00    0.0000000e+00    0.0000000e+00    0.0000000e+00    0.0000000e+00
  -6.7560245e+00    9.9554365e-01    1.2989076e-03    6.7916821e-04    4.8165639e-04    4.2671555e-04    2.9831272e-04    2.3391041e-04    2.6550239e-04    2.3373950e-04    1.9198650e-04    1.2115161e-04    1.4971512e-04    7.5579249e-05    0.0000000e+00    0.0000000e+00    0.0000000e+00    0.0000000e+00    0.0000000e+00    0.0000000e+00    0.0000000e+00
  -6.6093040e+00    9.9550849e-01    1.2256114e-03    7.7726850e-04    4.4694372e-04    4.6800980e-04    2.3852250e-04    2.6939131e-04    2.9173807e-04    2.3453815e-04    1.9223224e-04    1.2136526e-04    1.5009516e-04    7.5798057e-05    0.0000000e+00    0.0000000e+00    0.0000000e+00    0.0000000e+00    0.0000000e+00    0.0000000e+00    0.0000000e+00
  -6.4626622e+00    9.9544798e-01    1.2658839e-03    7.9217102e-04    3.7259263e-04    4.8697009e-04    2.6234719e-04    2.7889198e-04    3.0907346e-04    2.3432128e-04    1.4742431e-04    1.7595315e-04    1.5041905e-04    7.5976720e-05    0.0000000e+00    0.0000000e+00    0.0000000e+00    0.0000000e+00    0.0000000e+00    0.0000000e+00    0.0000000e+00
  -6.3160937e+00    9.9528012e-01    1.3590235e-03    8.3725772e-04    3.7758154e-04    4.8865193e-04    2.9371187e-04    2.4406206e-04    3.0752192e-04    2.3439564e-04    1.3832579e-04    2.2185833e-04    1.2252167e-04    9.4972880e-05    0.0000000e+00    0.0000000e+00    0.0000000e+00    0.0000000e+00    0.0000000e+00    0.0000000e+00    0.0000000e+00
  -6.1695923e+00    9.9520032e-01    1.3913659e-03    8.3038955e-04    3.7988446e-04    4.9010367e-04    3.1415616e-04    2.5892785e-04    3.0594395e-04    2.5088808e-04    1.5687134e-04    2.1268059e-04    1.1331293e-04    9.5153957e-05    0.0000000e+00    0.0000000e+00    0.0000000e+00    0.0000000e+00    0.0000000e+00    0.0000000e+00    0.0000000e+00
  -6.0231593e+00    9.9509877e-01    1.4023920e-03    8.3995993e-04    4.7235093e-04    3.8277261e-04    3.7571088e-04    2.4082903e-04    3.1703291e-04    2.6626285e-04    1.9249799e-04    1.6650167e-04    1.4010773e-04    8.5815248e-05    1.9000034e-05    0.0000000e+00    0.0000000e+00    0.0000000e+00    0.0000000e+00    0.0000000e+00    0.0000000e+00
  -5.8767951e+00    9.9503610e-01    1.3830841e-03    8.1829716e-04    5.0296851e-04    3.7975651e-04    3.6240611e-04    3.3487323e-04    2.3127233e-04    3.0158186e-04    2.1188087e-04    1.9333625e-04    1.3973565e-04    8.5762550e-05    1.8941291e-05    0.0000000e+00    0.0000000e+00    0.0000000e+00    0.0000000e+00    0.0000000e+00    0.0000000e+00
  -5.7304980e+00    9.9488039e-01    1.4486141e-03    8.5007885e-04    5.0269894e-04    4.3333125e-04    3.1809558e-04    3.1070607e-04    2.7686612e-04    2.6218140e-04    1.9571946e-04    2.6277509e-04    1.4459337e-04    9.5088449e-05    1.8865654e-05    0.0000000e+00    0.0000000e+00    0.0000000e+00    0.0000000e+00    0.0000000e+00    0.0000000e+00
  -5.5842656e+00    9.9473403e-01    1.4755264e-03    8.8322778e-04    5.1893134e-04    4.7900361e-04    3.2448553e-04    2.3178705e-04    2.6257666e-04    2.9713908e-04    2.0439871e-04    2.4229611e-04    1.5932453e-04    1.4447684e-04    4.2792240e-05    0.0000000e+00    0.0000000e+00    0.0000000e+00    0.0000000e+00    0.0000000e+00    0.0000000e+00
  -5.4380947e+00    9.9465167e-01    1.4946239e-03    9.0096021e-04    5.2708573e-04    4.4989350e-04    3.9231728e-04    2.0505520e-04    1.9641848e-04    3.0892779e-04    2.7273114e-04    1.6250878e-04    1.8874084e-04    1.8228322e-04    5.2022007e-05    1.4766743e-05    0.0000000e+00    0.0000000e+00    0.0000000e+00    0.0000000e+00    0.0000000e+00
  -5.2919858e+00    9.9449108e-01    1.5756831e-03    9.1043296e-04    5.0566958e-04    4.7210706e-04    4.3064994e-04    2.2612571e-04    1.4942301e-04    2.9196964e-04    2.6034958e-04    1.7577935e-04    1.7554142e-04    1.5768808e-04    1.1997784e-04    2.8941127e-05    0.0000000e+00    2.8577704e-05    0.0000000e+00    0.0000000e+00    0.0000000e+00
  -5.1459379e+00    9.9433111e-01    1.6412997e-03    9.5869857e-04    5.3682006e-04    4.3364352e-04    4.0794976e-04    2.7035240e-04    1.4916472e-04    2.7118065e-04    2.3386182e-04    2.0550487e-04    1.6833171e-04    1.5087948e-04    8.6403763e-05    9.7983953e-05    2.8508990e-05    0.0000000e+00    1.4192290e-05    1.4116909e-05    0.0000000e+00
  -4.9999480e+00    9.9424485e-01    1.6215593e-03    9.3739409e-04    6.3021617e-04    3.9592839e-04    4.1432517e-04    2.8449943e-04    2.0871279e-04    2.2838001e-04    1.5973055e-04    2.1084404e-04    1.9058707e-04    1.3648039e-04    1.0553375e-04    7.7780351e-05    5.5133553e-05    4.2620658e-05    2.7922600e-05    1.3758038e-05    1.3740515e-05
  -4.8540169e+00    9.9413680e-01    1.6948440e-03    9.1524745e-04    6.9200901e-04    3.2690064e-04    4.1465260e-04    3.1985534e-04    1.7733088e-04    2.4225739e-04    1.6619787e-04    1.8926804e-04    1.6659847e-04    1.1655146e-04    1.2012420e-04    1.1486097e-04    6.1351875e-05    2.6576898e-05    3.2885410e-05    1.9225454e-05    6.6457458e-05
  -4.7605698e+00    9.9405676e-01    1.7736975e-03    7.9938842e-04    7.7717241e-04    3.7229963e-04    3.5305218e-04    3.4012612e-04    2.2040234e-04    1.3071179e-04    2.9531089e-04    1.2823318e-04    1.8671472e-04    1.1254616e-04    9.0507532e-05    8.7787972e-05    1.1538888e-04    3.1888170e-05    1.1825680e-05    4.0966437e-05    7.5216280e-05
  -4.6312874e+00    9.9386867e-01    1.8222473e-03    8.5191395e-04    7.7557852e-04    4.2503082e-04    3.2034543e-04    2.3487216e-04    2.9415272e-04    1.9664611e-04    2.1463178e-04    1.5399988e-04    1.9696936e-04    1.0824040e-04    6.9821990e-05    6.5812572e-05    8.4651786e-05    6.5828690e-05    4.8797725e-05    4.2438064e-05    1.5935185e-04
  -4.5807199e+00    9.9377388e-01    1.7677786e-03    9.9879646e-04    6.5868807e-04    4.3048051e-04    3.8902131e-04    2.5507234e-04    2.4154945e-04    2.0708479e-04    1.1523923e-04    2.3916840e-04    1.4003435e-04    1.5119445e-04    9.1598991e-05    8.5067447e-05    7.8304938e-05    6.1478073e-05    4.1419166e-06    5.6534571e-05    2.5488332e-04
  -4.4735411e+00    9.9355769e-01    1.8426802e-03    9.1626313e-04    7.3709042e-04    4.8920932e-04    3.8569453e-04    2.2187847e-04    3.0020268e-04    1.9271546e-04    1.4383300e-04    1.4796037e-04    1.4222214e-04    1.4967831e-04    5.5332912e-05    8.9599870e-05    9.8442073e-05    2.7144349e-05    3.8536530e-05    4.5539859e-05    4.1828294e-04
  -4.3981383e+00    9.9324535e-01    1.8487724e-03    1.1464729e-03    6.3869504e-04    4.6064452e-04    3.9876423e-04    4.6228520e-04    2.1992569e-04    2.0742095e-04    1.3027866e-04    1.8841789e-04    5.0614504e-05    8.3407791e-05    5.5112226e-05    6.8865432e-05    6.6903526e-05    4.1587940e-05    5.9478119e-05    2.2518615e-05    6.0448858e-04
  -4.2930707e+00    9.9286709e-01    2.2903830e-03    1.2270591e-03    8.1833729e-04    5.1661956e-04    4.2211685e-04    3.7742409e-04    7.8668333e-05    1.6873765e-04    5.0738384e-05    6.0914922e-05    5.4616794e-05    5.1167382e-05    5.2445448e-05    4.8624888e-05    3.6642975e-05    1.5433832e-05    4.7532856e-05    5.2549900e-05    7.6289199e-04
  -4.1760834e+00    9.9297980e-01    2.7820564e-03    1.4044173e-03    6.5479798e-04    5.1851506e-04    2.3566843e-04    1.6728951e-04    8.4169466e-05    3.9517326e-05    5.4386354e-05    4.2862953e-05    1.6839275e-05    2.0608978e-05    1.4719341e-05    2.0168630e-05    2.5082621e-05    7.4452762e-06    1.2520991e-05    1.9977598e-05    8.9915214e-04
  -4.0822973e+00    9.9352211e-01    3.0047232e-03    1.1109372e-03    5.7897618e-04    4.0728519e-04    1.6245115e-04    4.4569667e-05    4.5990615e-05    2.1834649e-05    1.1826425e-05    2.9529132e-05    2.7613778e-05    1.4433614e-05    9.9578855e-06    2.3534874e-05    7.4458949e-06    1.4850807e-05    2.4849427e-05    3.7285856e-05    8.9978949e-04
  -3.9998946e+00    9.9402522e-01    2.8171510e-03    1.0359508e-03    5.6898256e-04    3.4909222e-04    4.7074131e-05    3.7115062e-05    2.4415916e-05    1.5069483e-05    7.5106073e-06    6.2642268e-06    1.7457419e-05    1.4931237e-05    1.2847284e-05    1.2514516e-05    1.2411479e-05    2.4819517e-05    1.9809024e-05    1.7316954e-05    9.3404778e-04
  -3.8922917e+00    9.9431624e-01    2.7841248e-03    1.0315523e-03    5.3250487e-04    1.7639580e-04    3.6685789e-05    2.9740694e-05    1.0164522e-05    7.5562741e-06    1.0026185e-05    1.5030342e-05    1.0044710e-05    9.9750850e-06    7.4775816e-06    1.7500120e-05    2.7475373e-05    1.4942504e-05    2.2487012e-05    2.7384414e-05    9.1269616e-04
  -3.7303335e+00    9.9488688e-01    2.5550772e-03    9.3131015e-04    4.5844295e-04    4.5665308e-05    2.0556630e-05    2.0462049e-05    1.7840688e-05    1.0144810e-05    1.0130325e-05    1.2633959e-05    1.7666660e-05    2.5108360e-06    2.7679834e-05    2.0099870e-05    5.0115318e-06    9.9995969e-06    2.5071512e-05    2.0093738e-05    9.0272154e-04
  -3.6583520e+00    9.9506343e-01    2.5076980e-03    9.1310443e-04    3.5172979e-04    4.4825839e-05    2.8274893e-05    2.2978261e-05    1.2720057e-05    1.2668215e-05    1.2612907e-05    5.0360892e-06    7.5468990e-06    1.5099333e-05    1.7571290e-05    1.7546171e-05    1.5016378e-05    4.9986351e-06    2.5080791e-05    2.0050043e-05    9.0201349e-04
  -3.5683752e+00    9.9528565e-01    2.4615804e-03    8.2102348e-04    2.8526233e-04    3.3713062e-05    1.5449408e-05    3.3313721e-05    2.0407057e-05    1.2693407e-05    1.2681137e-05    7.5869167e-06    1.0087362e-05    7.5561769e-06    1.0047969e-05    1.5099009e-05    2.0114011e-05    2.5126812e-05    1.7586391e-05    1.5066065e-05    8.8995479e-04
  -3.4559043e+00    9.9553841e-01    2.2990472e-03    8.2733170e-04    1.9249622e-04    3.1181551e-05    2.5812267e-05    2.5686757e-05    3.3281840e-05    1.7814546e-05    5.0932884e-06    5.0549021e-06    1.2649711e-05    7.5840299e-06    1.2664194e-05    1.0066070e-05    1.7634293e-05    2.0170120e-05    2.5150473e-05    2.2707646e-05    8.7016636e-04
  -3.3659275e+00    9.9574773e-01    2.1952752e-03    7.6831791e-04    1.5981369e-04    2.5884925e-05    3.3521400e-05    2.0519352e-05    3.3209687e-05    1.2738470e-05    1.0163597e-05    7.5992754e-06    1.5187602e-05    2.5218603e-06    2.5204320e-06    7.5598427e-06    1.7589433e-05    1.5105169e-05    2.2657551e-05    3.2686325e-05    8.6939813e-04
  -3.2939460e+00    9.9595327e-01    2.0822136e-03    7.0006542e-04    1.4344786e-04    2.5932160e-05    2.8360609e-05    2.8191469e-05    2.2990682e-05    2.0388862e-05    1.5245593e-05    7.6002892e-06    2.5233714e-06    7.5692796e-06    2.5224238e-06    7.5510925e-06    1.7596152e-05    7.5528430e-06    2.5169645e-05    3.2662759e-05    8.6914373e-04
  -3.0914983e+00    9.9625297e-01    1.9751352e-03    5.8745976e-04    8.5545427e-05    2.3501256e-05    3.1066285e-05    2.0631344e-05    1.5421495e-05    2.0515450e-05    1.2781154e-05    1.2789632e-05    7.6219127e-06    1.0187435e-05    1.2701836e-05    1.0132520e-05    7.6134883e-06    2.0260383e-05    1.5160881e-05    3.0347950e-05    8.4815569e-04
  -2.8890505e+00    9.9660050e-01    1.7620319e-03    5.0600505e-04    3.4165506e-05    3.6652115e-05    3.6325558e-05    1.2940010e-05    1.0332555e-05    1.7979843e-05    1.5380675e-05    1.7906877e-05    1.0195783e-05    1.5320076e-05    5.0894487e-06    1.0148801e-05    2.5438077e-06    2.2816682e-05    2.0255542e-05    2.0310068e-05    8.4309749e-04
  -2.7484618e+00    9.9677027e-01    1.6456683e-03    4.5283886e-04    4.2264336e-05    2.0945165e-05    5.2265053e-05    1.3001159e-05    5.1959104e-06    1.2919147e-05    3.0869092e-05    1.2822863e-05    7.6907912e-06    5.1136356e-06    1.7878941e-05    2.5423194e-06    1.7813053e-05    2.5441711e-05    2.0402330e-05    2.8016541e-05    8.1604477e-04
  -2.6033672e+00    9.9689722e-01    1.5901309e-03    3.9701910e-04    3.1849006e-05    3.9369012e-05    3.1365559e-05    1.3102947e-05    1.2953489e-05    5.1630364e-06    3.0877056e-05    1.2869262e-05    5.1208859e-06    1.0241782e-05    1.5330855e-05    1.7834737e-05    1.7880763e-05    1.7836034e-05    2.0407364e-05    2.5464504e-05    8.0796170e-04
  -2.4872915e+00    9.9704695e-01    1.4867359e-03    3.5670347e-04    4.7637703e-05    2.8858820e-05    1.5661132e-05    2.6059495e-05    5.1722320e-06    1.5484600e-05    1.8009609e-05    1.0255256e-05    1.7934483e-05    7.6754215e-06    1.5310029e-05    1.7868372e-05    1.7840371e-05    1.2737443e-05    2.0394245e-05    2.5439888e-05    8.0727352e-04
  -2.3422444e+00    9.9718525e-01    1.4248644e-03    2.9294323e-04    4.0017487e-05    2.1050911e-05    1.5727008e-05    2.8753310e-05    1.5601769e-05    7.7642965e-06    1.0325780e-05    3.0980409e-05    1.7958254e-05    7.7092262e-06    1.2809559e-05    1.5396893e-05    2.0512850e-05    2.3016589e-05    1.5422552e-05    2.8193504e-05    7.8570182e-04
  -2.1972453e+00    9.9729167e-01    1.3762287e-03    2.3481418e-04    4.8099807e-05    1.3133671e-05    2.6194704e-05    7.8380400e-06    3.1231348e-05    1.2930661e-05    2.0662040e-05    1.7997413e-05    2.0516631e-05    1.2823216e-05    5.1354551e-06    1.5350263e-05    2.0479694e-05    2.5558010e-05    1.2803723e-05    2.5551580e-05    7.8098061e-04
  -2.0812460e+00    9.9741637e-01    1.2974479e-03    2.0537509e-04    3.1996865e-05    2.3682695e-05    2.6189078e-05    1.0424749e-05    2.5943703e-05    1.8096097e-05    1.5482048e-05    1.5418931e-05    1.7966692e-05    1.0244846e-05    1.5370748e-05    1.0237415e-05    2.3021996e-05    2.5559553e-05    5.1271039e-06    2.5529825e-05    7.8051121e-04
  -1.9362693e+00    9.9749010e-01    1.2427642e-03    1.7747178e-04    5.3544482e-05    2.1180120e-05    1.3092811e-05    1.8333403e-05    3.6454776e-05    1.2966852e-05    7.7691272e-06    1.5543136e-05    2.0641483e-05    2.8322966e-05    1.0298528e-05    1.5428753e-05    1.8015023e-05    1.0279186e-05    1.7962130e-05    2.0560709e-05    7.6927352e-04
  -1.7913413e+00    9.9754631e-01    1.2719299e-03    9.8399567e-05    4.8264224e-05    2.6467687e-05    1.5748819e-05    2.6137865e-05    2.6031279e-05    1.5620396e-05    5.1857976e-06    2.3273194e-05    2.3225325e-05    2.3154591e-05    1.2860410e-05    1.2844207e-05    1.2847364e-05    7.7158804e-06    2.0537244e-05    2.5661826e-05    7.5777988e-04
  -1.6464266e+00    9.9761831e-01    1.2383426e-03    6.2349660e-05    4.8186138e-05    3.4478790e-05    2.3651582e-05    2.8733727e-05    7.8503173e-06    1.8223122e-05    1.5583446e-05    2.3248905e-05    2.0683294e-05    1.5465222e-05    1.5434251e-05    1.0284053e-05    1.0296498e-05    1.0305811e-05    2.3103128e-05    4.1081178e-05    7.3438813e-04
  -1.5015351e+00    9.9768204e-01    1.1849213e-03    5.1538557e-05    6.1536552e-05    3.9742507e-05    2.1031065e-05    2.0994950e-05    7.8308302e-06    2.3432731e-05    2.0800747e-05    1.5524637e-05    1.2930151e-05    1.5475998e-05    2.0613015e-05    7.7419469e-06    7.7206127e-06    1.8000896e-05    2.8287325e-05    4.1108943e-05    7.1872314e-04
  -1.3566653e+00    9.9775899e-01    1.1081104e-03    6.2336218e-05    5.3531954e-05    4.7716940e-05    1.8461947e-05    2.1005197e-05    1.8275834e-05    2.0844799e-05    1.2989051e-05    2.0722484e-05    7.7468984e-06    1.8073827e-05    1.5469524e-05    1.0307063e-05    5.1427528e-06    2.8275374e-05    2.5743496e-05    3.8558880e-05    7.0769708e-04
  -1.2400822e+00    9.9781693e-01    1.0610124e-03    6.2117097e-05    5.8572372e-05    4.5024469e-05    2.1072784e-05    2.3516642e-05    7.8045117e-06    2.3397246e-05    7.7866640e-06    2.3272918e-05    1.0305661e-05    1.0287306e-05    1.2863717e-05    1.5413133e-05    7.6813773e-06    3.3362267e-05    1.7959170e-05    3.5887201e-05    7.0573495e-04
  -1.1234526e+00    9.9786215e-01    1.0221855e-03    5.9406804e-05    7.1806521e-05    3.7115427e-05    2.3653211e-05    1.5667585e-05    1.3026426e-05    2.0777008e-05    1.2966762e-05    1.5480086e-05    1.2907521e-05    1.0281106e-05    1.0282217e-05    1.7964188e-05    1.5384432e-05    2.8220754e-05    3.0752462e-05    2.3041159e-05    6.9693021e-04
  -1.0067637e+00    9.9787677e-01    1.0186755e-03    5.6594775e-05    7.1909053e-05    3.7088717e-05    2.3649622e-05    1.8300048e-05    1.3024267e-05    1.0385948e-05    2.3317559e-05    1.2913061e-05    1.0305367e-05    1.2875621e-05    5.1285953e-06    3.0801945e-05    2.0538696e-05    2.3060788e-05    2.0487944e-05    3.8442155e-05    6.7572743e-04
  -8.9001897e-01    9.9791674e-01    9.8143897e-04    8.0743162e-05    4.7914904e-05    4.2395805e-05    2.1041154e-05    1.8315572e-05    7.8095696e-06    1.5597046e-05    2.3310111e-05    1.5521421e-05    7.7253876e-06    1.0309614e-05    1.8006289e-05    2.0520188e-05    2.5667186e-05    2.0514407e-05    3.0745268e-05    3.3314405e-05    6.6236671e-04
  -7.4516304e-01    9.9792505e-01    9.7138757e-04    8.6597679e-05    5.0748072e-05    4.5141608e-05    1.0558060e-05    2.6232805e-05    7.8306711e-06    1.5638227e-05    2.8565418e-05    1.0368265e-05    2.0679604e-05    1.0315348e-05    1.0269819e-05    2.5736620e-05    2.0563961e-05    3.5954783e-05    2.8260253e-05    2.3127930e-05    6.4697521e-04
  -6.0032421e-01    9.9799896e-01    9.0813736e-04    9.7304010e-05    4.2788620e-05    3.7197859e-05    1.0557894e-05    3.4099332e-05    1.3047332e-05    1.8223380e-05    2.0798546e-05    7.7587740e-06    1.8097683e-05    1.2872088e-05    1.5460611e-05    2.5743081e-05    2.8273687e-05    2.5691851e-05    2.3112413e-05    2.0590420e-05    6.4128749e-04
  -4.5549734e-01    9.9803169e-01    8.9205385e-04    1.0272736e-04    2.1385097e-05    3.4495250e-05    2.3770895e-05    2.6230602e-05    1.8347213e-05    2.3428335e-05    1.2977621e-05    7.7699911e-06    2.0654412e-05    2.0648868e-05    2.0620345e-05    1.7986909e-05    3.5987470e-05    1.5414834e-05    1.7974446e-05    3.5996871e-05    6.1983916e-04
  -3.1067383e-01    9.9810607e-01    8.3194904e-04    9.1946418e-05    2.1441790e-05    3.4433985e-05    4.4856702e-05    1.3116893e-05    1.3079987e-05    2.3420563e-05    7.7949808e-06    2.8452583e-05    1.5505744e-05    2.0633521e-05    2.0581742e-05    3.3422617e-05    1.0267598e-05    2.3112930e-05    1.5400174e-05    3.0839233e-05    6.1367220e-04
  -1.6584831e-01    9.9819467e-01    7.7131534e-04    6.7594734e-05    2.1435094e-05    4.7677051e-05    3.6901060e-05    1.0477105e-05    1.3055534e-05    2.6030995e-05    2.0725261e-05    2.0713643e-05    1.5489116e-05    3.0904789e-05    1.8013645e-05    1.5402079e-05    1.7969291e-05    1.7955657e-05    2.3112135e-05    3.0823153e-05    5.9973917e-04
  -2.1018502e-02    9.9822488e-01    7.5551174e-04    5.9471920e-05    3.4696891e-05    3.1737283e-05    3.9503327e-05    1.0480373e-05    2.0843456e-05    3.3793795e-05    1.8144759e-05    1.2914295e-05    3.3530652e-05    2.3165012e-05    1.0282236e-05    1.5390852e-05    1.2841127e-05    2.5643288e-05    1.5406901e-05    3.5914083e-05    5.8585123e-04
   1.2381658e-01    9.9827498e-01    7.2512346e-04    5.4058454e-05    2.3949887e-05    3.1759874e-05    3.9471093e-05    1.0466460e-05    3.1279758e-05    3.6380307e-05    1.0344654e-05    3.6155469e-05    2.0630598e-05    7.7107258e-06    1.7984137e-05    1.0274654e-05    1.7935178e-05    2.8216186e-05    5.1253102e-06    4.1014117e-05    5.7713487e-04
   2.6865781e-01    9.9836093e-01    6.5629985e-04    4.0555822e-05    3.4541824e-05    2.6405472e-05    3.1557282e-05    3.9210485e-05    1.8213657e-05    3.3749907e-05    2.8449271e-05    2.0645960e-05    1.0305927e-05    2.3135958e-05    7.7003370e-06    1.2806529e-05    1.7954511e-05    1.5372020e-05    1.5360435e-05    3.3293589e-05    5.7350639e-04
   4.1350685e-01    9.9845778e-01    5.6579023e-04    3.5134201e-05    3.4617362e-05    3.1678017e-05    4.2000629e-05    3.3949015e-05    2.3399571e-05    5.1856385e-05    1.2918054e-05    7.7362742e-06    2.3153944e-05    1.2846936e-05    7.7046508e-06    1.7933799e-05    7.6761674e-06    2.0486996e-05    2.3030724e-05    2.8133341e-05    5.6217499e-04
   5.5836559e-01    9.9850536e-01    5.2998328e-04    4.3029851e-05    2.1259756e-05    4.2175152e-05    3.4052868e-05    4.9560985e-05    3.1173453e-05    3.6280450e-05    5.1543440e-06    1.2877542e-05    1.7998019e-05    1.5423919e-05    7.6778129e-06    1.5367031e-05    1.0230304e-05    1.0224537e-05    2.8118430e-05    4.0909305e-05    5.4314625e-04
   7.0323574e-01    9.9852941e-01    5.0952185e-04    4.8428569e-05    2.3827910e-05    3.6906687e-05    4.4468730e-05    5.4748620e-05    3.6347713e-05    1.2931735e-05    1.5506696e-05    1.0299525e-05    1.5423087e-05    1.2829661e-05    1.5358317e-05    7.6732374e-06    5.1122684e-06    2.2988384e-05    3.3194821e-05    4.3463842e-05    5.2155735e-04
   8.4811870e-01    9.9856756e-01    4.7773401e-04    4.5717714e-05    3.4442863e-05    3.6825572e-05    5.4874938e-05    5.2061323e-05    2.5968616e-05    1.5524669e-05    1.5479153e-05    5.1400836e-06    1.7963051e-05    1.5367375e-05    1.0227610e-05    2.5629637e-06    7.6536206e-06    3.3174601e-05    3.0616473e-05    5.1102707e-05    5.0000721e-04
   9.9301591e-01    9.9861967e-01    4.3465192e-04    4.5674998e-05    4.2328954e-05    4.7206440e-05    5.2209358e-05    4.1644353e-05    2.0765356e-05    1.2922499e-05    1.8027737e-05    7.7069394e-06    2.0499028e-05    0.0000000e+00    1.5349731e-05    2.5516790e-06    1.2748305e-05    3.5700557e-05    3.8249841e-05    5.6086503e-05    4.7600405e-04
   1.1379288e+00    9.9870350e-01    3.5447395e-04    5.3653128e-05    4.4972861e-05    4.9814073e-05    6.0017942e-05    2.5986668e-05    1.8143436e-05    2.0615947e-05    1.5449627e-05    1.0252311e-05    7.6806948e-06    5.1164213e-06    1.2769582e-05    5.1064535e-06    2.8026284e-05    3.5674002e-05    4.5839227e-05    4.5821052e-05    4.5708612e-04
   1.2828594e+00    9.9872602e-01    3.4909490e-04    5.6137240e-05    5.0141653e-05    5.4989343e-05    4.6937901e-05    1.2976115e-05    2.3263316e-05    2.0604727e-05    1.0290373e-05    7.6933506e-06    7.6835516e-06    7.6574894e-06    1.5315487e-05    1.7836264e-05    3.3097470e-05    3.5618899e-05    4.3209990e-05    3.3067442e-05    4.4836626e-04
   1.4278093e+00    9.9877342e-01    3.1348620e-04    6.4044129e-05    4.7408469e-05    6.0218131e-05    2.8646860e-05    2.0701702e-05    2.0651766e-05    1.8019172e-05    1.0270090e-05    5.1291777e-06    1.0230461e-05    7.6507222e-06    2.0388380e-05    3.5630679e-05    2.2879454e-05    4.0621809e-05    3.8072506e-05    2.5409926e-05    4.3712130e-04
   1.5727807e+00    9.9882995e-01    2.6290412e-04    7.4625126e-05    6.5829033e-05    3.6619347e-05    2.5981914e-05    2.3270107e-05    1.2899326e-05    1.7990755e-05    1.0270614e-05    5.1212950e-06    1.5330751e-05    1.7847070e-05    3.5640706e-05    2.0333724e-05    2.7913461e-05    4.3140140e-05    2.7900879e-05    2.2839604e-05    4.2359292e-04
   1.7177690e+00    9.9890697e-01    1.9200253e-04    9.3215432e-05    5.7922363e-05    3.1303900e-05    2.5945481e-05    1.5510388e-05    7.7365250e-06    2.0553498e-05    1.5386796e-05    1.2767264e-05    1.5303548e-05    3.3117062e-05    2.0334721e-05    2.2856701e-05    3.8034133e-05    2.7861420e-05    2.0268945e-05    2.7873345e-05    4.1503587e-04
   1.8627783e+00    9.9895162e-01    1.7575689e-04    9.5471216e-05    3.6786713e-05    3.3865207e-05    1.8109712e-05    1.5459145e-05    1.0287493e-05    1.7935000e-05    2.3017400e-05    1.0206721e-05    3.5669808e-05    2.5387315e-05    1.5215863e-05    3.7988124e-05    2.0233196e-05    2.5288124e-05    2.2771912e-05    2.7805183e-05    4.0112227e-04
   2.0078103e+00    9.9900504e-01    1.3806975e-04    9.3026693e-05    4.1930816e-05    1.5646893e-05    2.0718735e-05    2.0604741e-05    1.0272351e-05    2.0482448e-05    2.3035246e-05    3.0606464e-05    2.2892335e-05    2.0319070e-05    3.8024550e-05    1.2668278e-05    1.5189654e-05    2.7812377e-05    2.7811365e-05    2.7811466e-05    3.8804073e-04
   2.1528557e+00    9.9903100e-01    1.4053965e-04    7.1592132e-05    4.7188412e-05    1.2968503e-05    1.8079063e-05    2.0561652e-05    1.5360702e-05    2.0452627e-05    3.5726772e-05    2.7967853e-05    2.5380704e-05    3.2924504e-05    1.5180957e-05    1.0107736e-05    2.2710363e-05    3.0255720e-05    2.0159853e-05    2.5230072e-05    3.7661519e-04
   2.2979322e+00    9.9904925e-01    1.4013187e-04    6.6141970e-05    4.1839497e-05    7.7716806e-06    2.3163092e-05    2.3086783e-05    1.5349505e-05    3.3186626e-05    3.3027677e-05    3.3000510e-05    3.2886776e-05    1.5157958e-05    1.2620765e-05    1.0086444e-05    2.5151084e-05    2.5144966e-05    2.0112370e-05    2.0119783e-05    3.7277478e-04
   2.4430464e+00    9.9907169e-01    1.3724667e-04    5.8053382e-05    3.6561936e-05    7.7559169e-06    2.8257521e-05    2.5624481e-05    2.8111148e-05    3.3071206e-05    3.8069792e-05    3.0381945e-05    2.0212235e-05    1.0094657e-05    1.0076679e-05    2.5138388e-05    1.2563460e-05    2.7617010e-05    1.7572636e-05    1.2552200e-05    3.6934449e-04
   2.5881920e+00    9.9908065e-01    1.4252341e-04    5.2715259e-05    3.1287137e-05    1.5468454e-05    3.3356702e-05    3.0722079e-05    3.5658169e-05    3.5538162e-05    2.7860545e-05    2.2768440e-05    1.7655151e-05    5.0332373e-06    2.0110267e-05    2.0098942e-05    1.7555040e-05    2.5041632e-05    7.5332268e-06    1.5053409e-05    3.6336750e-04
   2.7333691e+00    9.9910051e-01    1.2103803e-04    6.0634595e-05    3.3833850e-05    1.8013397e-05    4.1058068e-05    3.5709684e-05    3.5590979e-05    3.5490585e-05    2.5272947e-05    1.2602271e-05    1.5130385e-05    2.0088470e-05    1.5056665e-05    1.5040997e-05    1.7505460e-05    1.2504944e-05    1.7523306e-05    1.7564525e-05    3.4982684e-04
   2.8785796e+00    9.9913422e-01    1.0445185e-04    4.9920524e-05    3.3753360e-05    3.0862942e-05    3.8401927e-05    4.8365187e-05    4.0570485e-05    2.0221005e-05    1.5131270e-05    1.5113015e-05    2.2612731e-05    1.5041438e-05    1.2521583e-05    1.4985468e-05    1.2496753e-05    1.2479794e-05    1.7497091e-05    3.7584749e-05    3.2376637e-04
   2.9000000e+00    9.9914520e-01    1.0984703e-04    5.2349656e-05    2.3312810e-05    3.6044175e-05    2.8208698e-05    4.8523048e-05    3.8127194e-05    2.5318943e-05    7.5778804e-06    1.5143396e-05    2.5184888e-05    1.2579985e-05    1.2548871e-05    1.5036550e-05    7.5137725e-06    1.0020775e-05    1.2514563e-05    3.0075706e-05    3.4486826e-04
   3.0113000e+00    9.9915482e-01    8.8735996e-05    5.5220208e-05    3.8962587e-05    4.1255328e-05    4.8723928e-05    3.5736109e-05    3.3064438e-05    1.5188513e-05    1.5199438e-05    2.0199013e-05    1.7645781e-05    1.0091922e-05    1.7579005e-05    7.5331308e-06    1.0031842e-05    1.0019498e-05    2.5089798e-05    4.5189156e-05    3.0971765e-04
   3.1225896e+00    9.9917584e-01    7.4962742e-05    5.2440821e-05    4.6647228e-05    4.3739582e-05    5.3691923e-05    4.0708565e-05    1.5188683e-05    2.0232383e-05    1.5130788e-05    2.0158135e-05    1.2559741e-05    1.5069746e-05    1.0004303e-05    7.5152511e-06    7.5008435e-06    1.2495137e-05    3.5027054e-05    4.7544671e-05    2.9354630e-04
   3.2338833e+00    9.9918809e-01    7.2051836e-05    5.4858612e-05    4.6569427e-05    5.8981340e-05    4.3373599e-05    2.7914398e-05    2.5272250e-05    1.7675909e-05    1.5106811e-05    1.7579798e-05    1.0032646e-05    1.5014294e-05    4.9965943e-06    9.9903106e-06    2.4877762e-06    2.2466750e-05    5.4913857e-05    2.7454584e-05    2.8517227e-04
   3.3191367e+00    9.9919325e-01    7.4575685e-05    6.5218687e-05    4.3899455e-05    6.1543091e-05    3.8245521e-05    2.7880509e-05    2.5275455e-05    1.0089220e-05    1.7597933e-05    1.0063148e-05    1.7544746e-05    7.4896935e-06    1.0004614e-05    2.4983281e-06    7.4825420e-06    3.4936327e-05    4.4914288e-05    2.7448155e-05    2.8004542e-04
   3.4195533e+00    9.9920902e-01    7.1674632e-05    5.9969519e-05    6.7075123e-05    4.8686767e-05    3.3077548e-05    2.0305495e-05    2.5265001e-05    2.0162277e-05    7.5536211e-06    1.5062554e-05    7.5099193e-06    1.0003225e-05    7.5003132e-06    2.4971096e-06    1.7472331e-05    3.7408183e-05    3.9906962e-05    1.7459238e-05    2.8239129e-04
   3.5218706e+00    9.9911146e-01    1.3620133e-04    1.0674314e-04    7.2130665e-05    3.8349822e-05    3.8133184e-05    1.7721279e-05    2.5230297e-05    1.7622300e-05    2.5025188e-06    1.5052360e-05    1.2495853e-05    4.9940338e-06    4.9924432e-06    7.4849116e-06    2.7404337e-05    4.2355955e-05    2.4890014e-05    1.7416411e-05    2.7681929e-04
   3.6057105e+00    9.9892250e-01    1.4431589e-04    1.4483428e-04    1.6797323e-04    4.8285827e-05    8.0865017e-05    2.5265955e-05    2.0161586e-05    1.2561030e-05    7.5290671e-06    1.5016812e-05    4.9878854e-06    4.9894159e-06    4.9838275e-06    1.7436104e-05    3.7341473e-05    2.9848629e-05    2.2363423e-05    1.7394787e-05    2.7134415e-04
   3.7020958e+00    9.9862194e-01    2.2579653e-04    1.5775695e-04    1.6383088e-04    1.2411277e-04    1.0922038e-04    7.9599721e-05    3.8130490e-05    3.2704303e-05    1.9686452e-05    7.4843677e-06    1.7289709e-05    2.4914103e-06    1.7416466e-05    2.2399657e-05    3.4798265e-05    1.7375610e-05    2.4812216e-05    2.2319151e-05    2.6083821e-04
   3.8068414e+00    9.9815890e-01    2.4296323e-04    2.3902058e-04    1.2245422e-04    2.4473827e-04    1.0706330e-04    1.2919931e-04    1.1148390e-04    8.6482342e-05    4.8949222e-05    2.4934389e-06    3.5433588e-05    9.9425152e-06    2.2379579e-05    3.2274810e-05    1.9841782e-05    3.0895648e-05    2.7218240e-05    5.3369727e-05    2.7490034e-04
   3.9171763e+00    9.9749073e-01    3.6822010e-04    2.2066415e-04    2.6818489e-04    1.8884176e-04    1.8326597e-04    1.5663445e-04    2.1529351e-04    8.4612179e-05    8.4980880e-05    8.4477234e-05    6.8160244e-05    3.9042431e-05    3.7221060e-05    2.7103411e-05    3.0746715e-05    5.8546139e-05    5.4247386e-05    3.4603855e-05    3.0442425e-04
   4.0155408e+00    9.9684824e-01    4.2893382e-04    2.4753524e-04    2.2276439e-04    2.8348606e-04    2.1623550e-04    2.5948832e-04    3.1869875e-04    2.0208663e-04    9.0566682e-05    9.9431721e-05    6.2119218e-05    5.3013754e-05    4.3687000e-05    3.2247827e-05    3.0428375e-05    6.7926634e-05    2.2188196e-05    4.7569628e-05    4.2335161e-04
   4.1042082e+00    9.9596702e-01    5.7022483e-04    4.0910569e-04    2.3653458e-04    3.1576374e-04    2.3344125e-04    2.6977834e-04    3.4459310e-04    3.2778823e-04    2.3650924e-04    1.4467159e-04    5.3890530e-05    7.7471769e-05    1.4835411e-05    4.6208086e-05    7.1193884e-05    9.6933500e-05    6.4077843e-05    7.6649279e-05    4.4330729e-04
   4.2112598e+00    9.9455108e-01    8.6825822e-04    5.5925188e-04    2.6806778e-04    3.3752136e-04    2.9400026e-04    2.9109539e-04    3.8565494e-04    5.7018083e-04    3.0517248e-04    1.8732048e-04    1.6727437e-04    8.4314118e-05    1.1529467e-04    9.9126404e-05    4.3442175e-05    1.0698156e-04    1.3895175e-04    6.4235029e-05    5.6277622e-04
   4.3085568e+00    9.9332746e-01    8.8617297e-04    5.4268152e-04    4.5419749e-04    2.7139078e-04    3.0622707e-04    2.9275051e-04    4.5826787e-04    7.6178668e-04    4.2848377e-04    2.2152389e-04    2.0675552e-04    1.3271490e-04    1.0531016e-04    1.7575465e-04    7.2071909e-05    1.2677658e-04    1.6319434e-04    1.4569977e-04    9.2078078e-04
   4.4088505e+00    9.9201922e-01    9.4731008e-04    5.2690298e-04    3.0331254e-04    3.0873568e-04    3.0501320e-04    3.7848061e-04    3.6621779e-04    7.3289677e-04    5.6116939e-04    2.4487145e-04    1.8955904e-04    1.9145030e-04    1.3582052e-04    1.4371721e-04    1.3090548e-04    2.1351713e-04    1.1260059e-04    2.1425140e-04    1.9740499e-03
   4.5018395e+00    9.9099961e-01    9.3611910e-04    4.9842400e-04    2.7023821e-04    3.3778496e-04    3.8294281e-04    2.5687215e-04    3.7250662e-04    6.8476335e-04    5.7807355e-04    4.3124981e-04    3.0290522e-04    1.4425331e-04    1.4496988e-04    1.6883714e-04    1.7481707e-04    1.7700663e-04    1.8388230e-04    1.7013731e-04    2.7846108e-03
   4.6018099e+00    9.8962897e-01    8.6304318e-04    5.0092432e-04    4.0168441e-04    3.8715465e-04    3.3625335e-04    2.1639123e-04    3.8365101e-04    6.4794652e-04    8.8571124e-04    5.9805221e-04    2.1223009e-04    1.6916322e-04    2.0086734e-04    1.5873460e-04    1.4440461e-04    1.4462828e-04    2.3046951e-04    2.1424365e-04    3.6754780e-03
   4.7017275e+00    9.8787240e-01    9.5989763e-04    5.7588663e-04    4.1593753e-04    3.9459112e-04    3.2575816e-04    3.1231436e-04    3.2612793e-04    4.7468300e-04    1.2969651e-03    7.3204979e-04    3.2413823e-04    2.1495080e-04    1.9716320e-04    2.0234528e-04    7.8350493e-05    1.5514420e-04    1.7081812e-04    1.2142266e-04    4.8490568e-03
   4.8014131e+00    9.8558502e-01    1.2497320e-03    6.5856822e-04    5.0796629e-04    4.3743112e-04    4.3742572e-04    3.6243804e-04    4.3464204e-04    5.0646388e-04    8.2758526e-04    1.3159633e-03    4.8300537e-04    3.0558889e-04    1.9907159e-04    1.3639862e-04    2.4350905e-04    1.2650507e-04    1.6695654e-04    2.6633119e-04    5.7493964e-03
   4.9012961e+00    9.8294961e-01    1.5257178e-03    9.2045752e-04    6.1267396e-04    3.8912493e-04    5.3792292e-04    4.5582712e-04    5.2276498e-04    5.1997542e-04    7.3923839e-04    1.4963760e-03    8.0087093e-04    2.8673129e-04    2.5970362e-04    2.6242374e-04    2.2380846e-04    1.8849053e-04    2.2949871e-04    3.1387196e-04    6.7649155e-03
   5.0012265e+00    9.8020346e-01    1.7939621e-03    1.1193564e-03    7.4344321e-04    5.2749608e-04    6.4974005e-04    5.3274013e-04    5.5128897e-04    6.1529620e-04    7.6046528e-04    1.4189735e-03    8.0510511e-04    5.5033451e-04    3.4334287e-04    3.8474920e-04    2.6968495e-04    1.9489177e-04    3.0914863e-04    1.8407521e-04    8.0424502e-03
   5.1010651e+00    9.7744584e-01    2.0455922e-03    1.3288787e-03    9.2940242e-04    7.9562229e-04    7.4432455e-04    5.5235169e-04    6.2645617e-04    5.7704047e-04    8.4781627e-04    1.2622124e-03    8.0587116e-04    7.1930856e-04    4.5321126e-04    3.2574613e-04    4.7660284e-04    3.1681756e-04    3.1281836e-04    2.6647213e-04    9.1676137e-03
   5.2009631e+00    9.7430255e-01    2.6362039e-03    1.4054710e-03    1.1591911e-03    7.3036418e-04    9.0704515e-04    7.7474983e-04    6.8070583e-04    6.8777921e-04    7.9174879e-04    1.3044449e-03    8.5469862e-04    5.3980003e-04    5.6403465e-04    4.3091979e-04    5.1538374e-04    4.0359347e-04    3.3224048e-04    4.3584396e-04    1.0543228e-02
   5.3007893e+00    9.7064773e-01    3.3302342e-03    1.9415619e-03    1.1592056e-03    9.3294003e-04    9.5186647e-04    8.9177223e-04    8.0935536e-04    6.1403483e-04    8.6226226e-04    1.3918367e-03    9.1509534e-04    7.1891973e-04    4.2201008e-04    4.2023028e-04    4.1696746e-04    5.5227558e-04    3.1810091e-04    4.2450029e-04    1.2279098e-02
   5.4005382e+00    9.6665136e-01    3.6127661e-03    2.2944284e-03    1.4353559e-03    1.0355362e-03    1.4230304e-03    9.8215423e-04    8.6356540e-04    9.2906602e-04    9.9152639e-04    1.2745310e-03    8.8673331e-04    5.8509064e-04    6.2667956e-04    4.5216608e-04    5.0841229e-04    4.0955601e-04    5.3293031e-04    3.8316241e-04    1.4121952e-02
   5.5003765e+00    9.6213655e-01    4.4803486e-03    2.9366265e-03    2.0139250e-03    1.2546247e-03    1.0955791e-03    1.1702261e-03    9.3982641e-04    7.8709055e-04    1.0981202e-03    1.3007729e-03    1.2349140e-03    7.2145941e-04    5.2830394e-04    4.6361255e-04    4.6976458e-04    5.8566519e-04    5.3519691e-04    4.0735966e-04    1.5840038e-02
   5.6002085e+00    9.5728589e-01    5.6612187e-03    3.3374701e-03    2.1666990e-03    1.5397235e-03    1.2593855e-03    1.3452947e-03    9.4887137e-04    1.1943470e-03    1.3021328e-03    1.3879261e-03    1.0453880e-03    6.2064748e-04    6.6461413e-04    4.2627139e-04    5.7566017e-04    5.4928091e-04    4.8357205e-04    5.3057558e-04    1.7675033e-02
   5.7001301e+00    9.5304724e-01    6.1373649e-03    3.5526661e-03    2.7462905e-03    1.8453319e-03    1.4769215e-03    1.5174443e-03    1.1530599e-03    7.7347655e-04    1.2887276e-03    1.5479570e-03    1.0028718e-03    8.7822538e-04    7.7844179e-04    5.7751619e-04    5.6798912e-04    5.6012496e-04    4.0095649e-04    4.0550606e-04    1.9741886e-02
   5.8098907e+00    9.4862214e-01    7.1759723e-03    3.8673094e-03    2.7467605e-03    1.9074494e-03    1.9778653e-03    1.2933964e-03    1.3467184e-03    1.0135911e-03    1.2841660e-03    1.5435479e-03    1.0846784e-03    9.3829695e-04    6.9803654e-04    5.7050771e-04    4.6874559e-04    5.3634168e-04    4.4945289e-04    3.7013080e-04    2.2104897e-02
   5.9096771e+00    9.4458601e-01    7.4334390e-03    4.6190846e-03    3.2885043e-03    1.8885944e-03    1.7121462e-03    1.7434049e-03    1.1152303e-03    1.1183753e-03    1.3706249e-03    1.2362924e-03    1.2460104e-03    8.0104729e-04    6.4505950e-04    6.0935721e-04    7.1070778e-04    7.8676235e-04    5.0058367e-04    4.2095713e-04    2.4167812e-02
   6.0061604e+00    9.4014539e-01    8.5587335e-03    4.7964965e-03    3.4432246e-03    2.2917311e-03    1.5257256e-03    1.9588410e-03    1.4547489e-03    1.3119747e-03    1.2347396e-03    1.3597062e-03    1.2053378e-03    8.4279154e-04    7.6207808e-04    5.3509264e-04    4.1027342e-04    5.7241732e-04    7.2633580e-04    5.2435137e-04    2.6340014e-02
   6.1076948e+00    9.3523269e-01    9.3726505e-03    5.9186851e-03    3.8802105e-03    2.1578035e-03    1.9460768e-03    1.4468175e-03    1.4759689e-03    1.4466363e-03    1.5799197e-03    1.4217329e-03    1.1712993e-03    1.1115316e-03    6.8495846e-04    7.4010332e-04    4.5542047e-04    6.7446546e-04    5.2678413e-04    5.7279822e-04    2.8183445e-02
   6.2008562e+00    9.3063293e-01    1.0731280e-02    6.3086060e-03    3.9389091e-03    2.7294650e-03    1.8530424e-03    1.7325123e-03    1.8571718e-03    1.1161489e-03    1.1864705e-03    1.5836451e-03    1.3346027e-03    1.0086159e-03    8.7132403e-04    6.2000198e-04    7.0233283e-04    4.6721166e-04    4.3803268e-04    5.5306987e-04    3.0334630e-02
   6.3054876e+00    9.2568170e-01    1.2765860e-02    7.4895513e-03    4.2194656e-03    2.5794796e-03    1.7940552e-03    1.3358226e-03    1.4830957e-03    1.4535124e-03    1.5909942e-03    1.4836451e-03    1.0354148e-03    6.7193448e-04    6.1898038e-04    8.4153580e-04    8.7040755e-04    5.7138079e-04    4.0431186e-04    5.4611997e-04    3.2562730e-02
   6.4010208e+00    9.2298375e-01    1.4373991e-02    7.0439898e-03    3.8314696e-03    2.3840044e-03    2.3027448e-03    1.5960851e-03    1.4982044e-03    1.4458223e-03    1.0686296e-03    1.4465496e-03    9.0138391e-04    1.0653515e-03    7.7466103e-04    6.5966344e-04    6.3823827e-04    6.1186820e-04    3.9186200e-04    3.9732933e-04    3.4584404e-02
   6.5069482e+00    9.2056539e-01    1.5421625e-02    6.5899052e-03    3.9000352e-03    2.3227359e-03    2.1032994e-03    1.8139975e-03    1.5621007e-03    1.2897026e-03    1.2673603e-03    1.1889677e-03    9.3739955e-04    8.4278625e-04    8.4726751e-04    5.3541708e-04    4.8678061e-04    4.4093634e-04    6.4469367e-04    5.5628896e-04    3.6683308e-02
   6.6007567e+00    9.1998253e-01    1.5158717e-02    6.5398425e-03    3.7595866e-03    2.4794821e-03    2.0846984e-03    1.3899938e-03    1.3750525e-03    1.2112529e-03    1.3831221e-03    1.2426309e-03    9.7709203e-04    7.1194019e-04    6.4511794e-04    4.6577038e-04    4.7182816e-04    4.3966290e-04    4.2478708e-04    5.2413547e-04    3.8732758e-02
   6.7066443e+00    9.1952771e-01    1.5355721e-02    6.6824730e-03    3.8038917e-03    2.5995219e-03    1.9274467e-03    1.3363050e-03    8.8575652e-04    9.6809424e-04    9.2393016e-04    8.6875634e-04    8.2391374e-04    4.8740011e-04    4.5295050e-04    3.4020533e-04    3.6684799e-04    3.3801090e-04    3.0441441e-04    3.5650740e-04    4.1650144e-02
   6.8045023e+00    9.2035131e-01    1.6369249e-02    7.0113417e-03    3.6472790e-03    1.7332024e-03    9.7707703e-04    6.0874892e-04    5.3327912e-04    6.0629275e-04    6.4601887e-04    6.6327928e-04    5.8610975e-04    3.5775218e-04    3.3103596e-04    3.3459135e-04    3.2181789e-04    3.3909853e-04    3.2051334e-04    3.2404603e-04    4.3937958e-02
   6.9024472e+00    9.2237403e-01    1.7240656e-02    5.7110341e-03    1.9407495e-03    9.1259203e-04    4.4946750e-04    3.4956278e-04    4.4381157e-04    4.3795075e-04    5.3624627e-04    5.3731005e-04    7.0246555e-04    4.2849609e-04    3.0238385e-04    3.9838650e-04    3.2958549e-04    3.0847400e-04    2.6329943e-04    3.7196537e-04    4.5961531e-02
   7.0055998e+00    9.2344182e-01    1.7026901e-02    3.8131471e-03    1.0783353e-03    5.8760587e-04    4.5585098e-04    3.6510445e-04    3.8260455e-04    4.3744707e-04    4.8110375e-04    5.3084812e-04    5.3612393e-04    4.3794116e-04    4.3619094e-04    2.7442763e-04    2.8558469e-04    3.2081213e-04    2.8048684e-04    3.5846490e-04    4.8469196e-02
   7.1029610e+00    9.2517571e-01    1.4406552e-02    2.5529981e-03    9.1892629e-04    6.4795051e-04    4.6319335e-04    3.3442403e-04    4.0027318e-04    3.5381054e-04    4.8545476e-04    5.1831344e-04    5.1218991e-04    4.4352066e-04    4.5739436e-04    2.7611321e-04    2.6068321e-04    2.4420315e-04    2.7744341e-04    3.2655982e-04    5.0944283e-02
   7.2054962e+00    9.2628938e-01    1.1399787e-02    2.1112288e-03    8.6024064e-04    5.5427022e-04    3.7168241e-04    4.1142388e-04    3.8790751e-04    3.7689180e-04    4.8595754e-04    5.3199261e-04    4.6262670e-04    5.5318534e-04    4.6545824e-04    3.0327808e-04    2.8023120e-04    2.6833184e-04    2.2571641e-04    3.1289668e-04    5.3347516e-02
   7.3013640e+00    9.2581170e-01    9.9484466e-03    1.7679401e-03    7.6390366e-04    6.4900795e-04    4.9404397e-04    3.5184825e-04    4.1316085e-04    3.2990000e-04    5.0681842e-04    4.7907211e-04    7.0664992e-04    3.6912911e-04    3.8651773e-04    3.3383886e-04    2.3228507e-04    2.4924347e-04    2.7000890e-04    3.0078563e-04    5.5635704e-02
   7.4015411e+00    9.2489481e-01    8.7199060e-03    1.5814656e-03    6.9040453e-04    6.7981036e-04    4.5485956e-04    3.5863185e-04    4.0655420e-04    3.9614777e-04    5.1788115e-04    4.3953573e-04    5.6708613e-04    3.4897400e-04    4.0984109e-04    3.7320835e-04    2.3719585e-04    3.0718756e-04    2.5798389e-04    3.3735305e-04    5.8021166e-02
   7.5001420e+00    9.2332891e-01    7.8971330e-03    1.4617536e-03    7.3400986e-04    5.8596611e-04    4.9065158e-04    3.1460262e-04    3.4019602e-04    4.0165560e-04    4.5929953e-04    4.2350175e-04    4.8416268e-04    4.7207881e-04    3.7133786e-04    3.8522504e-04    3.4382035e-04    2.5569827e-04    2.9633625e-04    2.3213755e-04    6.0721519e-02
   7.6004177e+00    9.2145209e-01    7.1168322e-03    1.4429669e-03    7.8909398e-04    5.6976424e-04    4.9507723e-04    3.4777383e-04    3.5617440e-04    3.7570655e-04    4.0744337e-04    4.8198389e-04    5.1909792e-04    4.2211963e-04    4.5165703e-04    2.9193003e-04    3.6757981e-04    3.9979742e-04    3.1895619e-04    3.6103093e-04    6.3032928e-02
   7.7009011e+00    9.1935666e-01    6.4615546e-03    1.4549109e-03    7.6762308e-04    5.7963566e-04    5.4284920e-04    4.1564336e-04    4.0407412e-04    3.1438947e-04    3.8626327e-04    3.9626155e-04    4.5309111e-04    4.4538305e-04    4.2176515e-04    3.2890295e-04    4.1459387e-04    4.0333923e-04    3.6816714e-04    3.7768388e-04    6.5707207e-02
   7.8014176e+00    9.1722496e-01    5.9268885e-03    1.4403284e-03    7.2093090e-04    5.3759693e-04    6.1158272e-04    4.8434584e-04    3.4522618e-04    2.8903656e-04    3.9929097e-04    3.6164732e-04    4.0905857e-04    4.6416291e-04    4.4978101e-04    3.3393147e-04    3.8518118e-04    3.4392924e-04    3.3955392e-04    4.0652976e-04    6.8526037e-02
   7.9040367e+00    9.1464949e-01    5.3728109e-03    1.3963682e-03    8.6732166e-04    6.6394707e-04    5.6814092e-04    4.8019623e-04    3.7575109e-04    3.4841846e-04    4.1175577e-04    4.6308111e-04    4.9132442e-04    4.8613518e-04    3.9734153e-04    4.0483383e-04    2.6887674e-04    4.1747837e-04    4.2695309e-04    3.8902490e-04    7.1120746e-02
   8.0095269e+00    9.1224456e-01    4.8244458e-03    1.5436761e-03    8.8060655e-04    7.5893565e-04    5.3486037e-04    4.4334357e-04    4.7447958e-04    4.4437999e-04    3.3739372e-04    4.1100446e-04    4.0616729e-04    4.1144999e-04    3.8322205e-04    3.4266108e-04    3.0068413e-04    3.0035240e-04    2.7601137e-04    4.1120253e-04    7.4270566e-02
   8.1000000e+00    9.1034877e-01    4.4974587e-03    1.4053469e-03    9.6099078e-04    6.8628859e-04    5.4792979e-04    4.5225398e-04    4.7063024e-04    3.2863493e-04    3.0123933e-04    4.1285149e-04    3.2914085e-04    3.5824341e-04    3.1153459e-04    2.3459014e-04    3.3652816e-04    2.7122925e-04    3.2132288e-04    3.0873580e-04    7.7116279e-02
   8.2077829e+00    9.0780661e-01    4.2357099e-03    1.5287728e-03    9.3024291e-04    7.3057120e-04    5.7359812e-04    4.6150320e-04    3.7758307e-04    3.3691647e-04    2.8958164e-04    2.7966024e-04    3.0089373e-04    2.5148322e-04    2.4886823e-04    3.1711713e-04    2.9712114e-04    2.4850296e-04    3.2613393e-04    3.1402971e-04    8.0145098e-02
   8.3039024e+00    9.0591400e-01    3.8814511e-03    1.5350278e-03    8.4939854e-04    7.3669299e-04    4.9592199e-04    4.1238360e-04    3.9338455e-04    2.9392742e-04    3.4989076e-04    3.0662914e-04    2.7071972e-04    2.3717405e-04    2.9015559e-04    2.9652089e-04    2.9085455e-04    2.8504118e-04    3.8800389e-04    3.4497076e-04    8.2427853e-02
   8.4105382e+00    9.0368793e-01    3.6992370e-03    1.4703108e-03    8.9821338e-04    6.6579591e-04    5.5167685e-04    4.7993702e-04    4.2937093e-04    3.6086403e-04    3.2530236e-04    2.7331996e-04    2.6157411e-04    2.4903566e-04    2.2424845e-04    2.8923574e-04    2.6048309e-04    2.7461473e-04    3.3296893e-04    3.9021640e-04    8.4875662e-02
   8.5032950e+00    9.0188599e-01    3.5162261e-03    1.4354030e-03    8.2604956e-04    6.7623329e-04    5.7699349e-04    4.7404300e-04    3.7427307e-04    3.3370171e-04    2.8085149e-04    2.8607484e-04    3.3528515e-04    2.7635336e-04    3.1459143e-04    2.8667672e-04    3.1746053e-04    3.0038228e-04    2.9297927e-04    3.5547220e-04    8.6854959e-02
   8.6109632e+00    8.9973683e-01    3.4858692e-03    1.3762503e-03    7.8524288e-04    7.5014106e-04    6.0498873e-04    4.7558045e-04    3.3870143e-04    3.5784543e-04    2.9313981e-04    2.7405361e-04    3.2585532e-04    2.9026447e-04    3.4956499e-04    3.2577154e-04    2.8615635e-04    3.4137678e-04    4.3040169e-04    3.8551078e-04    8.8786459e-02
   8.7060587e+00    8.9805628e-01    3.2290507e-03    1.4495302e-03    8.5061184e-04    6.3897971e-04    5.6784228e-04    4.9557309e-04    4.1537225e-04    3.6931470e-04    3.1414247e-04    3.4862035e-04    3.2656406e-04    3.3487765e-04    2.8499271e-04    3.2354275e-04    3.7442866e-04    3.2237735e-04    4.2514506e-04    3.4958197e-04    9.0523177e-02
   8.8033479e+00    8.9626482e-01    3.1473838e-03    1.4707208e-03    9.2698927e-04    6.6598274e-04    5.6872468e-04    4.9557703e-04    4.8741057e-04    3.7853322e-04    3.1578791e-04    3.6023203e-04    3.2957609e-04    3.3158083e-04    2.9520771e-04    3.3355864e-04    2.9838354e-04    4.1834560e-04    4.4862512e-04    4.0614146e-04    9.2056419e-02
   8.9104089e+00    8.9449653e-01    3.2042392e-03    1.4711138e-03    8.8306117e-04    6.5182977e-04    6.6144465e-04    5.0370989e-04    4.7294893e-04    3.5159329e-04    3.2891824e-04    3.5198115e-04    3.2866748e-04    3.2595588e-04    3.0530532e-04    4.0165487e-04    3.0470089e-04    3.4274652e-04    3.8942433e-04    3.9709732e-04    9.3827072e-02
   9.0008124e+00    8.9289175e-01    3.1502862e-03    1.5184016e-03    9.6066424e-04    6.7093213e-04    6.7611879e-04    6.4059683e-04    4.4742463e-04    4.2366548e-04    3.3030901e-04    3.4358740e-04    3.4262888e-04    3.0566888e-04    3.9789166e-04    3.0687906e-04    2.9367599e-04    3.3720650e-04    3.8290448e-04    4.8516196e-04    9.5094247e-02
   9.1060742e+00    8.9100585e-01    3.2444876e-03    1.5639163e-03    1.0349071e-03    7.6001502e-04    6.8536772e-04    5.7083641e-04    5.3531488e-04    3.9672809e-04    4.0751731e-04    2.8446715e-04    3.0560816e-04    3.5299600e-04    4.1147771e-04    3.0432461e-04    3.7300589e-04    3.3515959e-04    3.5672202e-04    4.5861301e-04    9.6612690e-02
   9.2072826e+00    8.8937671e-01    3.1248207e-03    1.7694055e-03    1.1218789e-03    7.9964818e-04    6.5915221e-04    6.5516028e-04    4.6371897e-04    4.2708957e-04    4.1103953e-04    3.3777952e-04    3.3511927e-04    3.2783493e-04    3.1206454e-04    3.8571354e-04    3.5440235e-04    4.1866939e-04    4.5918449e-04    4.4459951e-04    9.7816012e-02
   9.3007189e+00    8.8791347e-01    3.3223537e-03    1.7163438e-03    1.2143317e-03    8.1721794e-04    7.4809320e-04    5.7017861e-04    4.9981630e-04    4.1649380e-04    3.9713735e-04    4.2195030e-04    3.3212078e-04    3.0611425e-04    3.0504049e-04    3.4141059e-04    4.2743677e-04    4.1874109e-04    4.2759619e-04    5.2047769e-04    9.8883675e-02
   9.4104243e+00    8.8637577e-01    3.3965702e-03    1.7198531e-03    1.2097498e-03    8.8953808e-04    8.0300428e-04    5.0899887e-04    5.4258395e-04    4.9354377e-04    4.1746629e-04    4.4725287e-04    3.4398433e-04    3.4531099e-04    2.8174016e-04    3.6886850e-04    4.2697281e-04    4.1336947e-04    4.5946976e-04    5.3913921e-04    1.0001681e-01
   9.5093637e+00    8.8517100e-01    3.4273529e-03    1.7984037e-03    1.2241276e-03    9.2872430e-04    6.6419376e-04    7.2966978e-04    5.1436576e-04    4.2148169e-04    4.3239161e-04    3.7903654e-04    3.5083834e-04    3.4223546e-04    3.6124544e-04    3.6689142e-04    3.7142490e-04    4.0910296e-04    4.5417924e-04    5.9746753e-04    1.0105587e-01
   9.6192153e+00    8.8380103e-01    3.4523406e-03    1.8354866e-03    1.3571720e-03    9.8327528e-04    7.1542831e-04    6.5904916e-04    5.6555230e-04    4.5043736e-04    4.0984281e-04    3.4908201e-04    3.4832120e-04    3.6574140e-04    3.2818958e-04    3.9041815e-04    4.0227749e-04    4.6635827e-04    5.3756325e-04    6.1097671e-04    1.0197146e-01
   9.7158274e+00    8.8251075e-01    3.6569745e-03    1.8367265e-03    1.3880609e-03    1.0217656e-03    7.8965920e-04    6.5903204e-04    5.2360552e-04    4.7061804e-04    4.4685712e-04    3.7806592e-04    3.7994208e-04    3.7035783e-04    4.3020982e-04    4.4765090e-04    4.0399622e-04    5.1468345e-04    5.9923035e-04    6.6574045e-04    1.0250607e-01
   9.8160647e+00    8.8156324e-01    3.6841604e-03    1.9147446e-03    1.4246343e-03    1.0262208e-03    8.4335385e-04    6.0159831e-04    5.2761368e-04    4.3962930e-04    3.9314332e-04    3.9354327e-04    4.2574703e-04    3.9592057e-04    4.1051222e-04    4.4539423e-04    4.3857832e-04    5.4482621e-04    7.2094637e-04    7.6881480e-04    1.0303738e-01
   9.9158736e+00    8.8051103e-01    3.9984796e-03    1.9115215e-03    1.3763544e-03    9.8507675e-04    7.6878038e-04    6.0771226e-04    5.7898399e-04    5.0456439e-04    4.8268908e-04    4.8812937e-04    4.4534500e-04    3.9897842e-04    4.2761515e-04    4.9479138e-04    6.0077367e-04    5.2661662e-04    5.0309765e-04    7.2523248e-04    1.0366423e-01
   1.0018232e+01    8.7952182e-01    4.0601461e-03    2.1264036e-03    1.4239469e-03    1.0169041e-03    8.6654039e-04    7.0107457e-04    6.0406244e-04    5.2119748e-04    5.1155567e-04    3.8395753e-04    4.1167192e-04    4.4519768e-04    4.1590072e-04    4.3621129e-04    4.6489000e-04    6.3483253e-04    6.2679877e-04    6.6520088e-04    1.0416169e-01
   1.0117566e+01    8.7889835e-01    4.0760734e-03    2.0313890e-03    1.4668768e-03    1.1971168e-03    8.0422660e-04    6.8739896e-04    6.2769496e-04    5.1492078e-04    4.8202420e-04    4.3819598e-04    4.3236301e-04    4.1418886e-04    5.0817201e-04    4.1664095e-04    4.4578888e-04    5.3853561e-04    6.0940864e-04    6.9066373e-04    1.0471997e-01
   1.0217017e+01    8.7800754e-01    4.3438751e-03    2.2717486e-03    1.4204234e-03    1.0791598e-03    8.0575054e-04    6.5308825e-04    5.9145312e-04    5.4491728e-04    4.7524705e-04    4.8870635e-04    4.3772472e-04    4.2012653e-04    4.5173504e-04    4.5292743e-04    5.1123670e-04    5.2196253e-04    6.9718070e-04    8.2469014e-04    1.0500050e-01
   1.0317907e+01    8.7759456e-01    4.2877602e-03    2.1490863e-03    1.4847457e-03    1.0824429e-03    8.6026993e-04    7.8464560e-04    5.4507138e-04    5.0895971e-04    4.5442990e-04    5.0778972e-04    4.4998325e-04    4.4208538e-04    4.7647751e-04    4.7238140e-04    5.2466729e-04    6.7265621e-04    7.1740641e-04    7.8973899e-04    1.0519484e-01
   1.0425003e+01    8.7680968e-01    4.6282057e-03    2.1360213e-03    1.6334661e-03    1.0594628e-03    8.3129475e-04    7.2878591e-04    4.9622605e-04    5.4821472e-04    5.3937677e-04    5.1579835e-04    4.5862518e-04    5.0756995e-04    5.5333770e-04    5.1346942e-04    6.3291281e-04    6.3953182e-04    7.4903554e-04    8.9385903e-04    1.0512513e-01
   1.0509428e+01    8.7648444e-01    4.6036328e-03    2.2735967e-03    1.3768369e-03    1.1073718e-03    9.0568376e-04    6.7584901e-04    6.3781264e-04    6.5876486e-04    5.8890224e-04    5.2482287e-04    5.5376074e-04    5.2861577e-04    5.9662233e-04    4.9765236e-04    6.2537757e-04    6.1391917e-04    7.3611278e-04    8.5058669e-04    1.0515964e-01
   1.0626793e+01    8.7600645e-01    4.5573587e-03    2.3993467e-03    1.4207928e-03    1.1726856e-03    1.0679542e-03    7.4481461e-04    7.3547355e-04    5.5506265e-04    5.1886164e-04    5.0461042e-04    4.7080474e-04    5.4302649e-04    5.0444421e-04    5.7840509e-04    5.8214968e-04    6.4320040e-04    7.9299264e-04    8.8037546e-04    1.0532119e-01
   1.0717830e+01    8.7565371e-01    4.6882674e-03    2.3895665e-03    1.6099354e-03    1.1872154e-03    8.3915258e-04    8.1858242e-04    6.6563858e-04    5.9312913e-04    5.4034268e-04    5.3313584e-04    5.5265255e-04    5.4231038e-04    5.6056018e-04    5.5164874e-04    5.8131779e-04    6.8937049e-04    7.6871941e-04    8.5843602e-04    1.0537631e-01
   1.0810450e+01    8.7545462e-01    4.6446383e-03    2.3271654e-03    1.6097209e-03    1.1744361e-03    9.9329412e-04    8.9089212e-04    6.7061493e-04    6.5955742e-04    5.5955016e-04    5.3578278e-04    5.1547066e-04    5.3376082e-04    4.8230530e-04    5.0800238e-04    6.0020755e-04    7.1384748e-04    7.4546223e-04    1.0380694e-03    1.0534260e-01
   1.0905991e+01    8.7499094e-01    4.7764670e-03    2.5822951e-03    1.6536411e-03    1.1785879e-03    9.3454343e-04    8.3361235e-04    6.4603778e-04    6.1095105e-04    5.8534229e-04    5.0865266e-04    5.0856333e-04    5.9468957e-04    4.9741260e-04    5.6356124e-04    7.1011025e-04    7.4459274e-04    9.1394365e-04    1.0224743e-03    1.0514358e-01
   1.1004950e+01    8.7469481e-01    5.0935577e-03    2.4705599e-03    1.4351477e-03    1.2258290e-03    1.0445011e-03    8.4406150e-04    5.8525096e-04    7.3496154e-04    6.3892556e-04    5.6823683e-04    5.4763041e-04    6.0019084e-04    5.1775810e-04    6.3150543e-04    6.4811691e-04    7.6857397e-04    8.4889447e-04    9.9277077e-04    1.0510871e-01
   1.1106553e+01    8.7459961e-01    5.1968617e-03    2.3273437e-03    1.6269560e-03    1.2205003e-03    9.7019994e-04    7.8562378e-04    7.5225227e-04    6.5192562e-04    6.2031827e-04    5.7506309e-04    6.2121127e-04    5.5214848e-04    6.0858556e-04    6.3951020e-04    6.8759105e-04    7.6437420e-04    7.5899688e-04    1.0398383e-03    1.0500109e-01
   1.1211295e+01    8.7474535e-01    4.9467252e-03    2.4173289e-03    1.5862608e-03    1.2334652e-03    1.0838996e-03    8.6884626e-04    7.5330526e-04    6.8597879e-04    7.0782951e-04    5.6662325e-04    5.4991182e-04    5.1128276e-04    5.6830504e-04    5.9769331e-04    7.0274633e-04    7.0107895e-04    8.0000282e-04    9.6625199e-04    1.0500712e-01
   1.1313081e+01    8.7475096e-01    4.9455832e-03    2.5622153e-03    1.7712988e-03    1.2508697e-03    1.0174996e-03    7.7237275e-04    6.6275655e-04    7.2445847e-04    6.1824136e-04    5.4152522e-04    5.7114882e-04    5.2223208e-04    5.9977041e-04    5.9393867e-04    6.2216584e-04    6.8250410e-04    8.1168337e-04    1.0226587e-03    1.0495611e-01
   1.1423953e+01    8.7476336e-01    5.0721882e-03    2.6964212e-03    1.6702596e-03    1.4045598e-03    9.7012550e-04    8.1763137e-04    6.7434107e-04    6.5683117e-04    5.3715512e-04    5.0848207e-04    5.2702850e-04    5.6564652e-04    5.7512132e-04    6.6456810e-04    6.2145305e-04    6.8728140e-04    7.6528504e-04    9.5033489e-04    1.0487192e-01
   1.1536275e+01    8.7512441e-01    5.3103226e-03    2.4300753e-03    1.6388472e-03    1.1849819e-03    9.6910813e-04    8.4233509e-04    7.3381748e-04    6.2688677e-04    6.3300185e-04    5.1835743e-04    5.5885392e-04    4.7148355e-04    5.2251102e-04    5.0855099e-04    5.6270377e-04    7.1509394e-04    7.1924792e-04    9.5876492e-04    1.0497064e-01
   1.1611053e+01    8.7542296e-01    5.2661712e-03    2.4555664e-03    1.5368205e-03    1.1877495e-03    9.3861544e-04    7.3932561e-04    6.6878804e-04    6.3275085e-04    5.5669632e-04    5.4959793e-04    4.8375690e-04    4.6053514e-04    5.2847082e-04    5.4812230e-04    6.5195489e-04    6.7368252e-04    7.5857195e-04    1.0269324e-03    1.0491293e-01
   1.1724787e+01    8.7593647e-01    4.9561204e-03    2.2803763e-03    1.5237634e-03    1.1806951e-03    8.2514265e-04    7.9507411e-04    6.4818413e-04    5.8279177e-04    5.4628818e-04    5.6391535e-04    5.6762370e-04    5.9478932e-04    5.4413378e-04    5.3640908e-04    6.1256068e-04    7.5911632e-04    7.7854373e-04    9.1825822e-04    1.0484974e-01
   1.1801316e+01    8.7606811e-01    4.8285484e-03    2.3214096e-03    1.5246241e-03    1.0466164e-03    8.7071488e-04    8.1581623e-04    7.5174016e-04    6.0675725e-04    5.2040080e-04    5.5550448e-04    5.3975558e-04    4.8128865e-04    5.2305008e-04    6.1077357e-04    5.9761235e-04    7.2038948e-04    8.1795141e-04    9.5661304e-04    1.0484232e-01
   1.1918877e+01    8.7616017e-01    4.7725521e-03    2.2048264e-03    1.4996455e-03    1.2268705e-03    9.7832643e-04    7.4571078e-04    7.0683158e-04    6.5839719e-04    6.2173148e-04    5.0047479e-04    4.9626751e-04    4.9337824e-04    5.1230166e-04    5.2021703e-04    6.9400710e-04    6.3470964e-04    8.0390947e-04    9.6734311e-04    1.0480233e-01
   1.2041633e+01    8.7615219e-01    4.7820833e-03    2.3414906e-03    1.5284197e-03    1.1579398e-03    9.2986927e-04    7.7966018e-04    6.5192763e-04    7.0504423e-04    6.2680694e-04    4.9850364e-04    4.8719104e-04    5.6541528e-04    5.0964797e-04    5.0576820e-04    6.3235581e-04    6.5211626e-04    8.2117312e-04    1.0839052e-03    1.0458849e-01
   1.2126432e+01    8.7612519e-01    4.9742690e-03    2.3653512e-03    1.4799013e-03    1.1197181e-03    9.8005629e-04    7.1361953e-04    6.5573850e-04    5.4294718e-04    5.3143024e-04    5.7881928e-04    5.5601194e-04    5.2588098e-04    5.5142454e-04    6.4247143e-04    6.1015303e-04    7.1586591e-04    8.3695496e-04    1.0318412e-03    1.0446235e-01
   1.2212936e+01    8.7645438e-01    4.7993350e-03    2.2768665e-03    1.4276913e-03    1.1351858e-03    9.2067594e-04    7.3873569e-04    6.8870431e-04    6.5680876e-04    5.7051401e-04    5.1706396e-04    5.6689315e-04    5.5570766e-04    6.1009507e-04    5.4484692e-04    6.0629335e-04    6.7582082e-04    9.3721789e-04    1.0611062e-03    1.0425606e-01
   1.2341526e+01    8.7697719e-01    4.4190217e-03    2.1040523e-03    1.5519026e-03    1.1057556e-03    9.2969593e-04    8.8380298e-04    7.0448989e-04    5.8699458e-04    5.8328879e-04    6.0643822e-04    6.0744798e-04    6.1054261e-04    5.3346067e-04    5.7382485e-04    6.5478042e-04    5.9837796e-04    8.5222242e-04    1.0287562e-03    1.0408796e-01
   1.2431197e+01    8.7706998e-01    4.4743061e-03    2.0608447e-03    1.6048648e-03    1.0958743e-03    9.8669901e-04    8.6638596e-04    6.8368543e-04    6.8660771e-04    5.9191524e-04    5.5048987e-04    5.6238778e-04    5.0143248e-04    5.5605396e-04    5.4201839e-04    5.9251455e-04    6.8602282e-04    9.1613660e-04    9.5593118e-04    1.0401585e-01
   1.2523173e+01    8.7705610e-01    4.7739891e-03    2.1357454e-03    1.4519665e-03    1.1116529e-03    9.0835519e-04    7.9456641e-04    7.3979742e-04    5.6779141e-04    6.1102214e-04    5.4172920e-04    6.0319708e-04    5.6677779e-04    5.0162362e-04    5.3921143e-04    6.5608129e-04    6.8704259e-04    8.4001885e-04    1.0223401e-03    1.0389099e-01
   1.2616724e+01    8.7724633e-01    4.6998750e-03    2.1436913e-03    1.3881931e-03    1.1715592e-03    9.1798488e-04    7.3935563e-04    6.8365825e-04    6.6189493e-04    5.6787551e-04    6.1572719e-04    5.7290281e-04    5.6719596e-04    5.1969359e-04    5.3924793e-04    6.8371818e-04    6.6079788e-04    7.9846880e-04    9.3963442e-04    1.0388219e-01
   1.2711986e+01    8.7752936e-01    4.2854546e-03    2.2783370e-03    1.5286963e-03    1.1298613e-03    1.0076554e-03    8.4484193e-04    6.8574082e-04    6.2755036e-04    5.4509707e-04    4.8376461e-04    5.5581225e-04    5.3837007e-04    4.5426724e-04    5.9539701e-04    5.4346677e-04    6.8680209e-04    7.3781980e-04    9.9143298e-04    1.0395027e-01
   1.2807198e+01    8.7758448e-01    4.4364657e-03    2.2835813e-03    1.4658739e-03    1.0945617e-03    9.1732814e-04    7.9784514e-04    6.7244568e-04    6.2040991e-04    5.1225451e-04    5.7684673e-04    4.3599619e-04    4.9022702e-04    5.5648367e-04    5.4251007e-04    6.3206586e-04    6.8195481e-04    8.1047741e-04    9.3754224e-04    1.0395065e-01
   1.2902307e+01    8.7772750e-01    4.4561619e-03    2.1231405e-03    1.4225134e-03    1.2087121e-03    8.3259267e-04    7.0830955e-04    6.1338766e-04    6.0656344e-04    5.8135894e-04    5.4294879e-04    5.7456322e-04    4.5831027e-04    5.8312249e-04    5.4912196e-04    6.0634283e-04    6.5727809e-04    7.1746098e-04    1.1028600e-03    1.0392775e-01
   1.3044882e+01    8.7775821e-01    4.2503559e-03    2.2039115e-03    1.4717977e-03    1.1126865e-03    9.6842507e-04    7.7964540e-04    6.0033348e-04    5.9230198e-04    5.1631238e-04    4.8492992e-04    5.3748674e-04    5.5838334e-04    5.5024247e-04    5.1792797e-04    5.7007879e-04    6.5544601e-04    8.7490598e-04    9.6174515e-04    1.0403488e-01
   1.3139950e+01    8.7765223e-01    4.3474570e-03    2.0737350e-03    1.4694715e-03    1.1836548e-03    9.4193992e-04    8.1321403e-04    6.3829199e-04    5.3051367e-04    5.1094026e-04    5.2432085e-04    5.2771916e-04    5.2712439e-04    4.8752844e-04    6.0083670e-04    5.7980686e-04    7.3011049e-04    8.6247907e-04    9.6367237e-04    1.0403495e-01
   1.3234991e+01    8.7765552e-01    4.2941415e-03    1.9340072e-03    1.5711101e-03    1.2111846e-03    9.4346535e-04    6.3340955e-04    6.6071664e-04    5.7913953e-04    6.0532851e-04    5.7252113e-04    5.7346977e-04    4.4381508e-04    5.7256718e-04    5.5759541e-04    5.8276812e-04    6.8349232e-04    7.6124091e-04    9.5629613e-04    1.0420821e-01
   1.3330050e+01    8.7752407e-01    4.2433190e-03    2.2328641e-03    1.4320135e-03    1.0084793e-03    9.3954465e-04    7.6281028e-04    7.2274383e-04    6.2382142e-04    5.4537083e-04    4.7608625e-04    5.3797516e-04    4.7738795e-04    5.7794425e-04    5.8915438e-04    5.9578197e-04    6.4064481e-04    7.5278560e-04    9.4705431e-04    1.0437015e-01
   1.3425209e+01    8.7734194e-01    4.3342608e-03    2.2549618e-03    1.4905586e-03    1.0543139e-03    9.3351087e-04    7.4951913e-04    6.5313154e-04    5.8095662e-04    5.7022840e-04    5.3916931e-04    5.4887157e-04    4.5550592e-04    5.0340382e-04    5.7598103e-04    5.6700728e-04    6.6931574e-04    6.9573412e-04    1.0323661e-03    1.0444926e-01
   1.3520623e+01    8.7718952e-01    4.3117837e-03    2.3890535e-03    1.4112139e-03    1.1494652e-03    9.5603540e-04    7.2617598e-04    6.4526045e-04    5.5199859e-04    5.2483754e-04    5.2700963e-04    4.2262115e-04    5.4101679e-04    5.8070611e-04    5.7649622e-04    6.3948512e-04    6.6912248e-04    7.4194682e-04    8.5920947e-04    1.0458704e-01
   1.3616237e+01    8.7719750e-01    4.1740643e-03    2.2794808e-03    1.4786734e-03    1.1089534e-03    9.5602246e-04    7.7962865e-04    8.1372015e-04    6.1805127e-04    4.8023553e-04    5.6760820e-04    4.9203015e-04    5.2575526e-04    5.0524380e-04    5.1731862e-04    4.8406078e-04    7.3499506e-04    6.4185529e-04    8.2909055e-04    1.0481571e-01
   1.3712250e+01    8.7695033e-01    4.3657663e-03    2.3308364e-03    1.4348409e-03    1.1522959e-03    9.4428679e-04    7.3979959e-04    6.8523018e-04    5.5439520e-04    5.5415429e-04    5.8964814e-04    4.8422976e-04    5.0423759e-04    4.7032852e-04    5.3008293e-04    5.2590950e-04    6.2676857e-04    6.5491426e-04    8.4410726e-04    1.0505784e-01
   1.3808642e+01    8.7675003e-01    4.6117418e-03    2.1886879e-03    1.5513979e-03    1.0687569e-03    1.0085785e-03    7.3669848e-04    6.3849466e-04    5.3805347e-04    5.1904497e-04    4.6133184e-04    4.6241035e-04    4.7248192e-04    4.9385243e-04    4.7043151e-04    5.4610075e-04    6.0536685e-04    6.5495616e-04    8.3266630e-04    1.0538892e-01
   1.3905378e+01    8.7670146e-01    4.3807451e-03    2.3818637e-03    1.5314724e-03    1.2164900e-03    8.4684681e-04    7.0110218e-04    6.0619469e-04    5.9330789e-04    4.6645861e-04    4.8363603e-04    4.5595669e-04    4.0234685e-04    5.0716771e-04    5.6493210e-04    5.4484795e-04    5.8946734e-04    6.6733958e-04    8.3432030e-04    1.0552404e-01
   1.4002630e+01    8.7667752e-01    4.2752292e-03    2.2906688e-03    1.4679972e-03    1.1986845e-03    9.2839791e-04    6.8552104e-04    6.1878707e-04    5.3446287e-04    5.7349624e-04    5.0357339e-04    4.1371115e-04    4.1338577e-04    4.9103065e-04    4.8469351e-04    5.7537876e-04    5.9616655e-04    7.0465528e-04    7.6704817e-04    1.0579959e-01
   1.4148051e+01    8.7644974e-01    4.4508715e-03    2.1432389e-03    1.4569865e-03    9.7749502e-04    8.3781988e-04    7.6747254e-04    6.5670502e-04    5.5055073e-04    5.1606938e-04    4.9284474e-04    5.0224257e-04    4.8135811e-04    4.7151269e-04    4.4759045e-04    4.9629612e-04    6.3773052e-04    6.7603083e-04    8.5919435e-04    1.0612825e-01
   1.4244681e+01    8.7629676e-01    4.3204977e-03    2.2854372e-03    1.4465926e-03    1.0359421e-03    8.7519122e-04    6.8945237e-04    6.2860392e-04    4.5471188e-04    4.8409704e-04    4.3693942e-04    4.7812613e-04    4.6685100e-04    4.7055940e-04    5.0897627e-04    5.0882834e-04    5.9506571e-04    7.4783246e-04    8.6608378e-04    1.0640345e-01
   1.4342971e+01    8.7615778e-01    4.3034556e-03    2.2637345e-03    1.3745295e-03    1.0257839e-03    8.5056270e-04    6.8202736e-04    6.2256877e-04    5.3975563e-04    4.6238503e-04    4.8765986e-04    4.2428237e-04    4.7080222e-04    4.6499581e-04    4.6610335e-04    5.8897972e-04    6.2104488e-04    7.2881994e-04    7.6549197e-04    1.0669924e-01
   1.4440823e+01    8.7598286e-01    4.2660948e-03    2.1568238e-03    1.3996431e-03    1.0448003e-03    8.8868012e-04    6.5336199e-04    6.5482991e-04    5.0711565e-04    5.0449573e-04    5.1452411e-04    4.8515371e-04    4.1537035e-04    4.9105546e-04    4.8688273e-04    4.8394518e-04    5.4420066e-04    6.4193171e-04    9.1385414e-04    1.0696438e-01
   1.4538862e+01    8.7597181e-01    4.1863329e-03    2.0391054e-03    1.3364206e-03    1.0382287e-03    8.3449390e-04    6.7225129e-04    6.4578921e-04    5.6329076e-04    5.1736937e-04    4.7252554e-04    4.4622719e-04    4.6602272e-04    5.0543042e-04    4.5343448e-04    5.7964451e-04    6.1184144e-04    7.4497183e-04    8.6919697e-04    1.0704561e-01
   1.4637074e+01    8.7596334e-01    3.9754041e-03    2.1493575e-03    1.2543362e-03    9.6636240e-04    7.6431843e-04    7.0195548e-04    6.3246775e-04    5.5768447e-04    4.7538386e-04    5.2423026e-04    4.7022964e-04    4.8830453e-04    4.4978693e-04    4.6639538e-04    5.9430668e-04    6.1986988e-04    7.3868005e-04    9.1326398e-04    1.0729433e-01
   1.4737067e+01    8.7571211e-01    4.0616886e-03    1.9561100e-03    1.2905716e-03    9.5461435e-04    7.3700395e-04    7.9648902e-04    6.0338113e-04    6.0684452e-04    5.1776377e-04    5.3506493e-04    4.2682396e-04    4.9529730e-04    4.9837729e-04    4.1812770e-04    5.5984643e-04    6.5090530e-04    7.6667890e-04    9.1516973e-04    1.0749713e-01
   1.4835287e+01    8.7561654e-01    3.9668549e-03    1.8791200e-03    1.2276328e-03    1.0640200e-03    8.5175218e-04    7.3637589e-04    5.9509931e-04    5.8095732e-04    4.3813498e-04    5.2140805e-04    4.9193070e-04    4.1530807e-04    5.2939873e-04    5.0188766e-04    6.3888365e-04    6.4876184e-04    6.9586763e-04    8.0281467e-04    1.0779725e-01
   1.4933967e+01    8.7527177e-01    3.9005413e-03    1.9853578e-03    1.3410457e-03    9.5099762e-04    8.6041502e-04    7.0740871e-04    6.8698759e-04    5.9532545e-04    5.2138467e-04    4.3628201e-04    4.8347158e-04    4.9456695e-04    4.9242241e-04    5.4180626e-04    5.5899150e-04    6.8487955e-04    7.1561560e-04    9.5013412e-04    1.0782060e-01
   1.5031867e+01    8.7504005e-01    3.8219549e-03    2.0419341e-03    1.3128587e-03    9.9722349e-04    8.7132301e-04    7.7785279e-04    5.8406604e-04    5.4775952e-04    5.6378762e-04    4.8442647e-04    4.6128113e-04    4.8836730e-04    5.1647812e-04    5.0581927e-04    5.7689504e-04    6.7570158e-04    8.8775938e-04    9.1790189e-04    1.0792656e-01
   1.5131551e+01    8.7479974e-01    3.7581987e-03    1.9878108e-03    1.3520393e-03    1.0031785e-03    8.7338256e-04    7.1909288e-04    6.3476835e-04    5.7233303e-04    5.7075141e-04    5.1759830e-04    4.5904055e-04    5.2415405e-04    5.5886180e-04    5.7899725e-04    6.8010355e-04    6.5473506e-04    7.7072284e-04    9.2504546e-04    1.0805945e-01
   1.5229044e+01    8.7467957e-01    3.7113000e-03    1.8896665e-03    1.3187345e-03    1.0530565e-03    8.3574000e-04    7.2720298e-04    6.9183457e-04    5.8356911e-04    5.5374707e-04    5.5341824e-04    5.0939666e-04    5.2172729e-04    5.0066787e-04    5.4019013e-04    5.3487267e-04    6.6064585e-04    8.3826872e-04    1.0392655e-03    1.0825713e-01
   1.5327928e+01    8.7435705e-01    3.6821251e-03    1.9643889e-03    1.4018897e-03    1.0056644e-03    8.9374778e-04    7.4724616e-04    7.0161452e-04    5.4418370e-04    5.5010299e-04    4.9341336e-04    5.1258158e-04    5.3369927e-04    5.2710293e-04    5.8806724e-04    5.8201906e-04    7.0194158e-04    8.3571867e-04    1.0142305e-03    1.0836321e-01
   1.5427266e+01    8.7388143e-01    3.7531172e-03    2.1129643e-03    1.3782257e-03    1.0256540e-03    9.1771400e-04    7.5750176e-04    6.6378625e-04    6.2343398e-04    5.5280060e-04    5.4720991e-04    5.5251960e-04    4.6572135e-04    5.0251867e-04    5.9200281e-04    6.0033582e-04    7.3082394e-04    8.3168550e-04    1.0634825e-03    1.0844707e-01
   1.5521163e+01    8.7484279e-01    3.3965886e-03    1.6909931e-03    1.3269028e-03    9.9858374e-04    8.1918974e-04    7.5086879e-04    6.5638795e-04    5.8724358e-04    5.0369380e-04    4.5686480e-04    3.9052171e-04    4.8029977e-04    4.9699936e-04    5.1284520e-04    5.8323683e-04    6.6581377e-04    7.6022493e-04    9.2055797e-04    1.0915940e-01
   1.5638921e+01    8.7325874e-01    3.8728918e-03    2.0964764e-03    1.4793659e-03    1.0428391e-03    8.5815617e-04    7.4744605e-04    6.9209856e-04    6.4349675e-04    5.3455192e-04    5.0395692e-04    5.9535647e-04    5.1784616e-04    5.9871454e-04    5.1630274e-04    6.9549954e-04    7.2321745e-04    7.3551750e-04    1.0992450e-03    1.0878828e-01
   1.5739159e+01    8.7287839e-01    3.9837071e-03    2.0921396e-03    1.4560006e-03    1.1031166e-03    8.5968356e-04    7.8943484e-04    6.0444175e-04    6.6741665e-04    6.0105014e-04    6.2038297e-04    5.5916199e-04    5.4923954e-04    5.7769987e-04    6.2301909e-04    5.9696444e-04    7.4179901e-04    8.4724480e-04    9.8290079e-04    1.0886621e-01
   1.5837330e+01    8.7262453e-01    4.0789274e-03    2.0589914e-03    1.4347274e-03    1.1173747e-03    9.1064083e-04    8.0360817e-04    6.4631020e-04    6.4550758e-04    5.3711470e-04    5.9507185e-04    5.8321645e-04    5.6151466e-04    5.4798530e-04    5.8894188e-04    6.0190630e-04    7.1895824e-04    9.0820577e-04    1.0652213e-03    1.0897124e-01
   1.5935697e+01    8.7240097e-01    4.0975833e-03    2.1015956e-03    1.4461132e-03    1.0385387e-03    9.7354521e-04    8.2448301e-04    6.3633552e-04    6.1311035e-04    6.0060706e-04    5.2825007e-04    5.5248143e-04    6.0590295e-04    6.3723829e-04    6.2030135e-04    5.8575151e-04    7.4128096e-04    8.4217370e-04    1.0653699e-03    1.0908837e-01
   1.6035879e+01    8.7210827e-01    4.1049016e-03    2.1873328e-03    1.3759712e-03    1.0790383e-03    8.5701772e-04    8.3900836e-04    8.1905330e-04    6.9894278e-04    5.9093173e-04    5.2545065e-04    5.1069276e-04    6.2591605e-04    6.1657874e-04    5.9459071e-04    6.3995750e-04    7.5618672e-04    8.4327473e-04    1.0182157e-03    1.0920867e-01
   1.6131177e+01    8.7203157e-01    4.1485735e-03    2.0613136e-03    1.4096445e-03    1.1130931e-03    8.9921859e-04    8.5712634e-04    6.9795290e-04    6.4518708e-04    6.8354320e-04    5.8017448e-04    5.0669507e-04    5.2479262e-04    5.1566127e-04    6.0910165e-04    6.9311125e-04    7.9488309e-04    8.3571913e-04    1.0679050e-03    1.0932474e-01
   1.6224635e+01    8.7186179e-01    4.0949137e-03    2.0566518e-03    1.3981245e-03    1.1677894e-03    9.4462679e-04    8.8419202e-04    6.8356612e-04    6.5914393e-04    5.7995704e-04    5.5710331e-04    6.0443258e-04    5.5362451e-04    5.8943319e-04    5.9765441e-04    7.0481823e-04    7.0818061e-04    8.1473461e-04    1.0432232e-03    1.0949604e-01
   1.6318035e+01    8.7162362e-01    4.0282538e-03    2.1509500e-03    1.5261185e-03    1.1120986e-03    9.3641262e-04    7.9184519e-04    7.1318983e-04    6.4528366e-04    6.9015196e-04    5.6313235e-04    6.4570546e-04    5.6832487e-04    5.8604552e-04    6.2622332e-04    6.5487283e-04    7.3883708e-04    8.3630813e-04    1.1134997e-03    1.0944912e-01
   1.6411401e+01    8.7134750e-01    4.0589020e-03    2.2496231e-03    1.5223217e-03    1.1016593e-03    8.9820014e-04    8.8552372e-04    6.6689878e-04    6.6115287e-04    6.0165267e-04    6.7765637e-04    6.0597162e-04    5.8029055e-04    5.8278552e-04    5.7563576e-04    7.5080768e-04    7.4052936e-04    8.5661217e-04    1.1822421e-03    1.0945404e-01
   1.6504751e+01    8.7107100e-01    4.0666693e-03    2.2061102e-03    1.6053586e-03    1.1885168e-03    9.5024332e-04    7.8826451e-04    7.9173188e-04    7.2531907e-04    5.9519146e-04    5.9324742e-04    5.5347576e-04    5.1274270e-04    6.2436988e-04    6.9078263e-04    7.5687933e-04    7.3985456e-04    8.8842581e-04    1.1886846e-03    1.0946314e-01
   1.6644714e+01    8.7085562e-01    4.1156948e-03    2.1580491e-03    1.5217358e-03    1.1796577e-03    9.1138012e-04    8.6722872e-04    7.7579983e-04    7.4655399e-04    6.1798933e-04    6.4163269e-04    5.8023120e-04    5.3663751e-04    5.7965860e-04    6.8047425e-04    7.5984569e-04    8.2407935e-04    9.3843039e-04    1.1289437e-03    1.0958036e-01
   1.6737992e+01    8.7053785e-01    4.1600812e-03    2.2858024e-03    1.5303739e-03    1.1278848e-03    9.5090020e-04    8.7226442e-04    7.2452224e-04    7.1564442e-04    6.6415867e-04    6.0878475e-04    5.9691670e-04    6.5330472e-04    6.3339935e-04    6.3042451e-04    6.9899782e-04    9.0039810e-04    8.8942055e-04    1.2512543e-03    1.0956762e-01
   1.6831262e+01    8.7030819e-01    4.1758215e-03    2.2310255e-03    1.6220461e-03    1.2546942e-03    8.9431680e-04    8.3428347e-04    7.2050471e-04    7.2687423e-04    6.6376071e-04    6.7229046e-04    6.0897250e-04    6.2669659e-04    6.6367780e-04    6.0545228e-04    7.3635298e-04    8.1705428e-04    9.7819274e-04    1.2658013e-03    1.0959400e-01
   1.6924527e+01    8.7002721e-01    4.2392169e-03    2.2846179e-03    1.5907006e-03    1.2904735e-03    9.5073645e-04    7.7696334e-04    8.3638631e-04    7.1665926e-04    6.0463335e-04    6.3702686e-04    6.6681359e-04    6.6556926e-04    6.2734258e-04    7.4700182e-04    6.6045130e-04    8.9005879e-04    9.7615756e-04    1.2023604e-03    1.0960962e-01
   1.7017785e+01    8.6978179e-01    4.2657256e-03    2.2767620e-03    1.6025728e-03    1.3469326e-03    1.0567173e-03    7.9773392e-04    7.1036270e-04    6.9248890e-04    7.1156563e-04    6.7166024e-04    6.3093794e-04    6.9147346e-04    6.8131468e-04    6.9020701e-04    6.7173263e-04    8.2555089e-04    1.0194310e-03    1.3188179e-03    1.0955622e-01
   1.7110986e+01    8.6951842e-01    4.3308527e-03    2.3059976e-03    1.6576160e-03    1.2675449e-03    1.0566428e-03    7.9319248e-04    8.2895671e-04    7.4410528e-04    6.9857031e-04    6.9247784e-04    6.0052056e-04    6.6928934e-04    7.1998379e-04    6.3333221e-04    7.9477279e-04    8.2512348e-04    1.0419836e-03    1.3397024e-03    1.0948091e-01
   1.7204156e+01    8.6935504e-01    4.3636330e-03    2.2718759e-03    1.6299023e-03    1.2790693e-03    1.0668880e-03    8.8829163e-04    8.0683625e-04    7.4557809e-04    7.4611685e-04    5.9903514e-04    6.6974590e-04    7.3971860e-04    6.9145474e-04    6.5073883e-04    7.4860591e-04    8.5247742e-04    1.1259746e-03    1.4227393e-03    1.0934628e-01
   1.7343893e+01    8.6909634e-01    4.3425882e-03    2.3679912e-03    1.6342611e-03    1.3003026e-03    1.0361263e-03    9.0838653e-04    8.2900439e-04    7.6014830e-04    7.4710695e-04    6.6940855e-04    6.6063519e-04    6.8506151e-04    7.0424842e-04    7.6076980e-04    7.5821205e-04    8.8053881e-04    1.1183586e-03    1.3652092e-03    1.0937531e-01
   1.7437043e+01    8.6891228e-01    4.3661313e-03    2.4000312e-03    1.6204745e-03    1.4040644e-03    1.0139013e-03    8.8681217e-04    8.2802497e-04    8.1056735e-04    7.9633806e-04    6.7661636e-04    6.4386392e-04    6.5100571e-04    7.0319491e-04    7.2428970e-04    8.0655354e-04    9.2393508e-04    1.1523468e-03    1.4142492e-03    1.0926532e-01
   1.7530176e+01    8.6869861e-01    4.4430272e-03    2.3681398e-03    1.7264161e-03    1.2955320e-03    1.0333675e-03    1.0532293e-03    8.3540416e-04    7.9390013e-04    7.6778444e-04    6.6634446e-04    6.6283804e-04    7.0757463e-04    6.5871019e-04    7.5552979e-04    8.8075939e-04    9.7987789e-04    1.0092411e-03    1.4613554e-03    1.0920236e-01
   1.7623298e+01    8.6843394e-01    4.5289466e-03    2.5240662e-03    1.5627794e-03    1.3605155e-03    1.1756889e-03    9.6801972e-04    8.5146483e-04    7.7967446e-04    7.7582923e-04    7.3487996e-04    6.5573688e-04    6.7731759e-04    7.1099147e-04    7.8512341e-04    9.0973963e-04    8.9519458e-04    1.1751055e-03    1.3840714e-03    1.0911091e-01
   1.7716390e+01    8.6823746e-01    4.6099667e-03    2.4334396e-03    1.7753582e-03    1.3432663e-03    1.1003252e-03    9.8474064e-04    8.8704907e-04    7.7884780e-04    7.2367536e-04    7.3796909e-04    7.5243949e-04    6.6901470e-04    7.7653622e-04    8.5655551e-04    8.8363477e-04    9.0037497e-04    1.1328209e-03    1.4794053e-03    1.0893712e-01
   1.7809467e+01    8.6812292e-01    4.5868748e-03    2.4522966e-03    1.7235162e-03    1.4389741e-03    1.1871403e-03    9.4169652e-04    8.7748933e-04    8.1030254e-04    7.2190938e-04    7.8307976e-04    6.8371704e-04    7.4491396e-04    7.2299391e-04    8.1368294e-04    9.0105875e-04    1.0417653e-03    1.1597554e-03    1.4446935e-03    1.0884122e-01
   1.7902545e+01    8.6796508e-01    4.6080514e-03    2.5670186e-03    1.6480037e-03    1.4836486e-03    1.1759946e-03    1.0651292e-03    7.8588679e-04    8.9479126e-04    7.7771322e-04    7.0528864e-04    6.6490358e-04    7.2741254e-04    6.8039939e-04    8.7674066e-04    9.1992868e-04    1.0814863e-03    1.1245560e-03    1.5517693e-03    1.0869620e-01
   1.8042137e+01    8.6775739e-01    4.5833107e-03    2.5870260e-03    1.8972961e-03    1.4144016e-03    1.1940322e-03    9.3349964e-04    9.4405295e-04    9.1358951e-04    7.7984660e-04    7.0505059e-04    7.6342041e-04    7.4041676e-04    8.5361489e-04    8.2009845e-04    8.2678001e-04    1.0569836e-03    1.1564759e-03    1.5918624e-03    1.0848085e-01
   1.8135164e+01    8.6765916e-01    4.5722361e-03    2.6164917e-03    1.8632725e-03    1.4794598e-03    1.1727243e-03    1.0596805e-03    9.6110507e-04    8.8119074e-04    7.8892746e-04    7.6838969e-04    8.2537132e-04    7.4033320e-04    7.2613775e-04    8.3177168e-04    9.4517852e-04    1.0898255e-03    1.1938167e-03    1.6102476e-03    1.0821468e-01
   1.8228180e+01    8.6744273e-01    4.7412217e-03    2.5385968e-03    1.9308696e-03    1.4602101e-03    1.2088077e-03    1.1244244e-03    1.0087883e-03    8.7870338e-04    8.4807106e-04    7.3787733e-04    7.6686661e-04    7.5535951e-04    8.4907463e-04    8.6629300e-04    9.2779065e-04    1.0669495e-03    1.2643160e-03    1.5941670e-03    1.0798888e-01
   1.8321190e+01    8.6740860e-01    4.6521855e-03    2.6834747e-03    1.8881483e-03    1.3782609e-03    1.3426773e-03    1.1353126e-03    9.9287378e-04    9.1812835e-04    7.6856985e-04    8.5090300e-04    7.7226077e-04    8.4202250e-04    7.4587864e-04    9.5254379e-04    9.8716352e-04    1.0619589e-03    1.2909659e-03    1.6550015e-03    1.0767307e-01
   1.8414194e+01    8.6730305e-01    4.7979350e-03    2.5718293e-03    1.9238384e-03    1.5361841e-03    1.2995884e-03    1.1442828e-03    9.8592194e-04    8.7757003e-04    8.9339589e-04    8.0035945e-04    7.3408392e-04    8.3033963e-04    8.1639164e-04    9.1247832e-04    1.0300586e-03    1.1143329e-03    1.4255715e-03    1.7022528e-03    1.0730054e-01
   1.8507180e+01    8.6713439e-01    4.9164971e-03    2.7218172e-03    1.8620497e-03    1.5389571e-03    1.2822226e-03    1.2189915e-03    9.8466606e-04    9.4150629e-04    8.3069131e-04    8.0000628e-04    7.7860183e-04    8.3816449e-04    7.8821805e-04    9.1974703e-04    1.0588614e-03    1.1622823e-03    1.4993345e-03    1.6175303e-03    1.0710547e-01
   1.8600151e+01    8.6711110e-01    4.8672404e-03    2.8423012e-03    1.8779997e-03    1.5509064e-03    1.3889442e-03    1.0964001e-03    1.0397264e-03    8.8995546e-04    8.4236215e-04    8.1280040e-04    8.3638962e-04    8.1791654e-04    9.6214512e-04    8.6008580e-04    1.0330046e-03    1.1412988e-03    1.4612888e-03    1.7493414e-03    1.0681879e-01
   1.8739590e+01    8.6689376e-01    5.0285490e-03    2.8805565e-03    2.0453969e-03    1.5694470e-03    1.3921652e-03    1.1952719e-03    1.0554041e-03    8.6317133e-04    8.6613667e-04    7.9252546e-04    7.6648127e-04    8.6169787e-04    9.5152569e-04    9.3970715e-04    1.1020960e-03    1.1904718e-03    1.3902481e-03    1.7965332e-03    1.0641886e-01
   1.8832531e+01    8.6682145e-01    5.1378106e-03    2.8259433e-03    2.0917991e-03    1.5864821e-03    1.4309252e-03    1.2861381e-03    1.0022932e-03    9.5888057e-04    8.4801457e-04    8.2518331e-04    8.6513983e-04    8.5378820e-04    8.8427040e-04    9.5975913e-04    1.0915680e-03    1.1031554e-03    1.5243430e-03    1.7157434e-03    1.0618732e-01
   1.8925448e+01    8.6676742e-01    5.1546245e-03    2.8736176e-03    2.0796007e-03    1.6512257e-03    1.4764847e-03    1.2513762e-03    1.0767294e-03    9.5033886e-04    8.8905131e-04    9.5968827e-04    8.5110354e-04    7.9566337e-04    9.0707819e-04    9.4425813e-04    1.0923686e-03    1.1883399e-03    1.3767454e-03    1.7658219e-03    1.0594847e-01
   1.9018343e+01    8.6681035e-01    5.1038167e-03    2.9673494e-03    2.0621301e-03    1.7185014e-03    1.5100631e-03    1.2390845e-03    1.0401479e-03    9.9744423e-04    8.5195248e-04    9.3323358e-04    9.1446635e-04    8.7307022e-04    9.7942180e-04    9.3565256e-04    1.0984597e-03    1.1340457e-03    1.4270971e-03    1.7503706e-03    1.0565335e-01
   1.9111211e+01    8.6684452e-01    5.1613015e-03    2.9437176e-03    2.1279817e-03    1.6520644e-03    1.5056463e-03    1.2854274e-03    1.0819878e-03    9.7619240e-04    9.7494692e-04    9.1160046e-04    8.5877855e-04    8.9559163e-04    9.3764368e-04    1.0549293e-03    1.1136365e-03    1.1099300e-03    1.4153266e-03    1.7758762e-03    1.0537290e-01
   1.9204059e+01    8.6675479e-01    5.3074356e-03    2.9560356e-03    2.1705351e-03    1.6775127e-03    1.5630661e-03    1.2375242e-03    1.1680998e-03    1.0195404e-03    9.3791591e-04    8.8252691e-04    8.5498359e-04    9.3621348e-04    9.0650873e-04    1.0022356e-03    1.1237721e-03    1.2163010e-03    1.4135345e-03    1.9126643e-03    1.0495880e-01
   1.9343311e+01    8.6679035e-01    5.3429385e-03    3.0023330e-03    2.1936956e-03    1.7452267e-03    1.5995801e-03    1.2520291e-03    1.1890596e-03    9.8767245e-04    9.9811991e-04    9.2812947e-04    8.7070213e-04    9.0619106e-04    1.0241571e-03    1.0127947e-03    1.0644707e-03    1.1429452e-03    1.4635352e-03    2.0056321e-03    1.0448044e-01
   1.9436129e+01    8.6679284e-01    5.3862855e-03    2.9954466e-03    2.3442088e-03    1.8411634e-03    1.4882195e-03    1.2635498e-03    1.1284770e-03    1.0715715e-03    1.0582276e-03    9.0992613e-04    8.5229649e-04    1.0075835e-03    9.5987902e-04    8.6948751e-04    1.1982899e-03    1.2021112e-03    1.4521113e-03    1.9292101e-03    1.0424912e-01
   1.9528934e+01    8.6671612e-01    5.4936557e-03    3.1040349e-03    2.3887134e-03    1.8087383e-03    1.5229822e-03    1.2857330e-03    1.2248423e-03    1.0868410e-03    1.0147275e-03    8.8286673e-04    9.4160979e-04    8.6285890e-04    9.0420079e-04    1.0499435e-03    1.1253985e-03    1.2354750e-03    1.5143603e-03    1.8858979e-03    1.0395100e-01
   1.9621735e+01    8.6679170e-01    5.4977186e-03    3.2223929e-03    2.3083288e-03    1.9050357e-03    1.4826008e-03    1.3516580e-03    1.1731767e-03    1.1141124e-03    9.9377320e-04    9.9038719e-04    9.4595861e-04    8.5933474e-04    9.2884568e-04    1.0251068e-03    1.0878408e-03    1.3178711e-03    1.4544587e-03    2.0117334e-03    1.0353797e-01
   1.9714515e+01    8.6683806e-01    5.5605882e-03    3.2818975e-03    2.3576569e-03    1.8564103e-03    1.5769479e-03    1.3085582e-03    1.1958871e-03    1.0516408e-03    1.0691660e-03    1.0336795e-03    8.9593752e-04    9.0308714e-04    8.8728295e-04    9.8665986e-04    1.1610383e-03    1.3252221e-03    1.6568794e-03    1.8553998e-03    1.0319800e-01
   1.9807276e+01    8.6686677e-01    5.6423592e-03    3.3094126e-03    2.3790698e-03    1.9234013e-03    1.4860740e-03    1.3880244e-03    1.2629035e-03    1.0615029e-03    9.9055373e-04    1.0307881e-03    9.2864285e-04    8.9330329e-04    9.3693771e-04    1.0312196e-03    1.1420914e-03    1.3602585e-03    1.5795168e-03    1.9437520e-03    1.0284342e-01
   1.9900018e+01    8.6681136e-01    5.8517991e-03    3.2902292e-03    2.3787082e-03    1.8937515e-03    1.5648314e-03    1.4695070e-03    1.1690811e-03    1.1003346e-03    1.0854994e-03    1.0127714e-03    8.9044276e-04    9.0666122e-04    9.6777403e-04    1.0535949e-03    1.2577358e-03    1.2966690e-03    1.5104339e-03    1.9691347e-03    1.0251968e-01
   2.0039102e+01    8.6691930e-01    6.0145335e-03    3.3662963e-03    2.3505067e-03    1.8727847e-03    1.5470320e-03    1.3197686e-03    1.3552897e-03    1.2651116e-03    1.0306680e-03    9.4490034e-04    9.2396112e-04    9.8180639e-04    1.0228459e-03    1.0549117e-03    1.2314183e-03    1.2603476e-03    1.5581778e-03    1.9736702e-03    1.0200667e-01
   2.0131807e+01    8.6695049e-01    6.1508623e-03    3.3720454e-03    2.3998233e-03    1.9576582e-03    1.5185280e-03    1.3266499e-03    1.2358037e-03    1.1944654e-03    1.1537941e-03    1.0195598e-03    9.7345736e-04    9.1925300e-04    1.0329317e-03    1.1185292e-03    1.2255956e-03    1.3400111e-03    1.5077031e-03    1.9826988e-03    1.0162014e-01
   2.0224497e+01    8.6699610e-01    6.1943643e-03    3.4300111e-03    2.5201466e-03    1.9826648e-03    1.4979903e-03    1.3060738e-03    1.1550937e-03    1.2449906e-03    1.1287592e-03    1.0325209e-03    9.7872352e-04    9.9588812e-04    1.1070001e-03    1.1077583e-03    1.1965423e-03    1.2505342e-03    1.5763247e-03    2.0339485e-03    1.0126456e-01
   2.0317172e+01    8.6698031e-01    6.2696805e-03    3.5732080e-03    2.5183646e-03    2.0114570e-03    1.5107134e-03    1.2924380e-03    1.2204923e-03    1.2577905e-03    1.0128763e-03    1.0790296e-03    1.0324282e-03    1.1032246e-03    1.0780262e-03    1.0886136e-03    1.1054352e-03    1.3245864e-03    1.7114835e-03    1.9048378e-03    1.0092500e-01
   2.0400578e+01    8.6735147e-01    6.2909980e-03    3.4810545e-03    2.5787592e-03    1.9100026e-03    1.5173313e-03    1.3521945e-03    1.2326513e-03    1.1594372e-03    1.0902920e-03    1.0636474e-03    1.0099909e-03    1.0153578e-03    1.0710938e-03    1.0466539e-03    1.1968056e-03    1.3713998e-03    1.5825924e-03    2.0489709e-03    1.0062930e-01
   2.0530306e+01    8.6709407e-01    6.5793430e-03    3.6580009e-03    2.5937564e-03    1.9627120e-03    1.5373332e-03    1.4327357e-03    1.3205256e-03    1.1469852e-03    1.1064536e-03    1.0069106e-03    1.0725653e-03    1.0528510e-03    1.1195382e-03    9.7433313e-04    1.2512049e-03    1.4119786e-03    1.6958834e-03    1.9280526e-03    1.0005477e-01
   2.0613691e+01    8.6717096e-01    6.6416454e-03    3.7501806e-03    2.6307030e-03    1.9211002e-03    1.6131457e-03    1.4787106e-03    1.2434287e-03    1.1218427e-03    1.0852455e-03    1.0775494e-03    1.0501307e-03    1.0477155e-03    1.0727582e-03    1.0843927e-03    1.2414288e-03    1.4591613e-03    1.5560362e-03    2.1243729e-03    9.9629494e-02
   2.0701992e+01    8.6750700e-01    6.7194181e-03    3.7350791e-03    2.6099255e-03    1.9496948e-03    1.6349938e-03    1.4621572e-03    1.1752169e-03    1.0948653e-03    1.0848570e-03    1.0031778e-03    1.1382367e-03    1.0026595e-03    1.0386115e-03    1.1427647e-03    1.1092627e-03    1.3646304e-03    1.7027303e-03    2.0300212e-03    9.9494694e-02
   2.0839864e+01    8.6733257e-01    6.9417586e-03    3.8080733e-03    2.6811051e-03    2.0477887e-03    1.7055907e-03    1.5659243e-03    1.2246636e-03    1.1830671e-03    1.0457984e-03    1.0840384e-03    1.0451070e-03    1.1137889e-03    1.0367140e-03    1.0817128e-03    1.2958132e-03    1.2200833e-03    1.7540036e-03    2.0890820e-03    9.8743320e-02
   2.0932495e+01    8.6746185e-01    7.0338817e-03    3.8687363e-03    2.6747372e-03    2.0255628e-03    1.8359651e-03    1.4869071e-03    1.2421419e-03    1.2023045e-03    1.1976879e-03    1.0778493e-03    1.0271847e-03    9.9556326e-04    9.5860433e-04    1.1722853e-03    1.1609682e-03    1.4745553e-03    1.6829867e-03    2.0576932e-03    9.8362531e-02
   2.1025116e+01    8.6752084e-01    7.3048920e-03    3.7773814e-03    2.7012468e-03    2.0860669e-03    1.8137334e-03    1.4847350e-03    1.3519915e-03    1.1954943e-03    1.1647630e-03    1.0444988e-03    1.0463022e-03    9.9182324e-04    9.9863618e-04    1.0644875e-03    1.2542803e-03    1.5092641e-03    1.6991976e-03    1.9934086e-03    9.7996957e-02
   2.1117722e+01    8.6768154e-01    7.3222148e-03    3.8540436e-03    2.7463542e-03    2.1321346e-03    1.8058281e-03    1.4753883e-03    1.3556366e-03    1.2111034e-03    1.1838862e-03    1.0531342e-03    9.4760100e-04    9.7889986e-04    1.1127383e-03    1.1497487e-03    1.2268896e-03    1.5094011e-03    1.6286091e-03    1.9793776e-03    9.7645474e-02
   2.1218996e+01    8.6764006e-01    7.5522509e-03    3.9440967e-03    2.7816368e-03    2.1690536e-03    1.7892512e-03    1.4616141e-03    1.4384903e-03    1.2308669e-03    1.2407316e-03    9.7954363e-04    9.7521509e-04    1.0636468e-03    1.1050076e-03    1.0854596e-03    1.2869589e-03    1.4064262e-03    1.6648192e-03    1.9667454e-03    9.7218123e-02
   2.1320339e+01    8.6792677e-01    7.4304889e-03    4.1209999e-03    2.8014935e-03    2.1547389e-03    1.7042527e-03    1.5519855e-03    1.4799083e-03    1.2763236e-03    1.2204151e-03    9.9984537e-04    1.0574366e-03    1.0285113e-03    9.7250767e-04    1.1568343e-03    1.2839100e-03    1.3770860e-03    1.6700110e-03    1.9285196e-03    9.6857961e-02
   2.1421709e+01    8.6823898e-01    7.3349721e-03    4.2448725e-03    2.8167974e-03    2.1155938e-03    1.8180516e-03    1.6074581e-03    1.3315384e-03    1.3530800e-03    1.1573969e-03    1.0631196e-03    1.0814615e-03    1.0810058e-03    1.0098933e-03    1.1111393e-03    1.2160055e-03    1.3674055e-03    1.5804064e-03    2.0504411e-03    9.6420378e-02
   2.1523171e+01    8.6835638e-01    7.6492686e-03    4.0926164e-03    2.8686820e-03    2.1728575e-03    1.8936877e-03    1.5394264e-03    1.3878017e-03    1.2722951e-03    1.1375696e-03    1.0835579e-03    1.1368170e-03    1.0368130e-03    1.0450394e-03    1.1405782e-03    1.1832888e-03    1.3431877e-03    1.6511111e-03    1.9111793e-03    9.6097839e-02
   2.1614514e+01    8.6896527e-01    7.4891558e-03    4.1161372e-03    2.8280655e-03    2.2624030e-03    1.7970835e-03    1.5276493e-03    1.4010058e-03    1.2522101e-03    1.1399229e-03    1.0519174e-03    9.7520906e-04    1.0989870e-03    1.0378549e-03    1.1350691e-03    1.1950847e-03    1.3450015e-03    1.6331095e-03    1.8837824e-03    9.5865081e-02
   2.1705856e+01    8.6927190e-01    7.4684505e-03    4.1556200e-03    2.9384449e-03    2.2512186e-03    1.7431588e-03    1.5685631e-03    1.3845198e-03    1.2244968e-03    1.1150517e-03    1.0358947e-03    1.0098830e-03    1.0216805e-03    1.1541464e-03    1.1276923e-03    1.1363397e-03    1.4057334e-03    1.5537973e-03    1.8656701e-03    9.5567738e-02
   2.1847945e+01    8.6941104e-01    7.7324038e-03    4.1504258e-03    3.1456775e-03    2.2035190e-03    1.8335196e-03    1.5512478e-03    1.3223988e-03    1.2565285e-03    1.1013694e-03    1.0731918e-03    9.7769786e-04    1.1506730e-03    1.0237720e-03    1.1588703e-03    1.1718663e-03    1.3097474e-03    1.5826288e-03    1.9986557e-03    9.4844769e-02
   2.1905119e+01    8.6999227e-01    7.6082827e-03    4.1594085e-03    3.1854919e-03    2.1388015e-03    1.7723466e-03    1.4635146e-03    1.3393615e-03    1.1491962e-03    1.1129325e-03    1.0243337e-03    1.0486659e-03    9.8859100e-04    1.1144174e-03    1.0778707e-03    1.1148124e-03    1.2397154e-03    1.6268239e-03    1.9469547e-03    9.4896210e-02
   2.2045312e+01    8.7002002e-01    7.7449912e-03    4.3871958e-03    3.0636768e-03    2.3388197e-03    1.8031721e-03    1.5209458e-03    1.3168075e-03    1.1412904e-03    1.1498540e-03    1.0660013e-03    1.0602085e-03    1.1071303e-03    1.0324961e-03    1.0058021e-03    1.2248629e-03    1.2555657e-03    1.5836616e-03    2.1881739e-03    9.3989326e-02
   2.2147056e+01    8.7031884e-01    7.8944211e-03    4.3943511e-03    3.0904924e-03    2.2821518e-03    1.8327822e-03    1.5419881e-03    1.2738784e-03    1.2016139e-03    1.1213324e-03    1.0493899e-03    1.0093323e-03    1.0533992e-03    1.0134831e-03    1.0854324e-03    1.1276812e-03    1.3303220e-03    1.7365651e-03    2.0264200e-03    9.3616127e-02
   2.2248828e+01    8.7070974e-01    7.9856035e-03    4.3315185e-03    3.1651845e-03    2.1470546e-03    1.9017053e-03    1.5275469e-03    1.3339207e-03    1.0741090e-03    1.1692662e-03    1.1303627e-03    9.6251358e-04    1.0283620e-03    9.7977084e-04    1.1391185e-03    1.1288431e-03    1.3810027e-03    1.6695414e-03    2.0549709e-03    9.3179867e-02
   2.2350640e+01    8.7103677e-01    7.9536621e-03    4.6064744e-03    3.0732568e-03    2.1326782e-03    1.8253207e-03    1.4962850e-03    1.2979237e-03    1.2083962e-03    1.1539887e-03    1.0516682e-03    9.8801336e-04    1.0435772e-03    9.6626532e-04    1.0980816e-03    1.1752680e-03    1.5463107e-03    1.5023667e-03    1.9613464e-03    9.2882349e-02
   2.2401559e+01    8.7131807e-01    7.8624129e-03    4.7055357e-03    2.9536964e-03    2.1850261e-03    1.7166075e-03    1.6112172e-03    1.2827232e-03    1.2322185e-03    1.1164784e-03    1.0443195e-03    1.0377943e-03    9.7882321e-04    1.0325341e-03    1.0544276e-03    1.2694258e-03    1.3848056e-03    1.6218956e-03    1.9179433e-03    9.2674050e-02
   2.2503421e+01    8.7170344e-01    7.9499812e-03    4.6993799e-03    2.9115703e-03    2.2077632e-03    1.6980477e-03    1.5204025e-03    1.3459813e-03    1.2425043e-03    1.0610832e-03    1.0363444e-03    1.1044178e-03    9.8119494e-04    1.0347769e-03    1.1013698e-03    1.2254713e-03    1.3662226e-03    1.5990308e-03    1.7946778e-03    9.2416342e-02
   2.2605344e+01    8.7218546e-01    7.9413435e-03    4.6574286e-03    2.9033346e-03    2.2197933e-03    1.7495479e-03    1.4179608e-03    1.3504973e-03    1.2369573e-03    1.1166867e-03    1.0507130e-03    1.0400674e-03    1.0108227e-03    1.0457688e-03    1.0456256e-03    1.2570428e-03    1.3306597e-03    1.6357857e-03    1.7160597e-03    9.2088443e-02
   2.2707308e+01    8.7255272e-01    7.9925366e-03    4.6418076e-03    2.9020305e-03    2.2445994e-03    1.6799060e-03    1.5151389e-03    1.2579990e-03    1.2345130e-03    1.1454075e-03    1.1170196e-03    1.0304107e-03    9.3764386e-04    1.0159517e-03    1.1571315e-03    1.1828572e-03    1.3443766e-03    1.5631353e-03    1.9358401e-03    9.1548980e-02
   2.2809331e+01    8.7294715e-01    8.2436038e-03    4.5203946e-03    2.9402796e-03    2.0959641e-03    1.7187654e-03    1.4753591e-03    1.2833512e-03    1.1819716e-03    1.1787553e-03    1.0246416e-03    9.9631849e-04    1.0597054e-03    1.0484661e-03    1.0801862e-03    1.2557701e-03    1.3159581e-03    1.5636639e-03    1.9283686e-03    9.1141328e-02
   2.2911424e+01    8.7335153e-01    8.4023002e-03    4.3393842e-03    2.9963677e-03    2.0577332e-03    1.7712821e-03    1.4923262e-03    1.2774859e-03    1.1414012e-03    1.0582131e-03    1.0730979e-03    1.0177230e-03    1.0225077e-03    1.0926480e-03    1.1987455e-03    1.1416765e-03    1.3748824e-03    1.5756215e-03    1.8613885e-03    9.0753680e-02
   2.3003330e+01    8.7401328e-01    8.2445027e-03    4.3867201e-03    2.8664882e-03    2.1320906e-03    1.6802738e-03    1.4001865e-03    1.3297142e-03    1.2251574e-03    1.0579961e-03    9.8947578e-04    9.6764358e-04    1.0861279e-03    1.0426619e-03    1.0926192e-03    1.2477825e-03    1.3798925e-03    1.4844817e-03    1.8306389e-03    9.0542270e-02
   2.3146296e+01    8.7445972e-01    8.3582087e-03    4.3644329e-03    2.8343718e-03    2.1618146e-03    1.7089398e-03    1.4953385e-03    1.2785717e-03    1.1683474e-03    1.0852115e-03    1.0127370e-03    1.0661287e-03    1.0068897e-03    9.9503167e-04    1.0917486e-03    1.3427500e-03    1.2357363e-03    1.5003993e-03    1.8197269e-03    9.0013892e-02
   2.3212673e+01    8.7524017e-01    8.2657297e-03    4.1561980e-03    2.8343413e-03    2.1156443e-03    1.7158200e-03    1.3605469e-03    1.3246652e-03    1.0865162e-03    1.1184491e-03    1.0649653e-03    9.2648783e-04    9.7116084e-04    1.0265959e-03    1.0178757e-03    1.2288797e-03    1.3598798e-03    1.3907642e-03    1.7322720e-03    9.0063042e-02
   2.3309406e+01    8.7585860e-01    8.0745002e-03    4.1581640e-03    2.7785581e-03    2.1716288e-03    1.7789275e-03    1.3394345e-03    1.2225930e-03    1.1307476e-03    1.1522842e-03    1.0425417e-03    8.5999950e-04    1.0746688e-03    9.1085197e-04    1.0165727e-03    1.1451075e-03    1.3439218e-03    1.3752460e-03    1.8422657e-03    8.9723384e-02
   2.3428218e+01    8.7597195e-01    8.1716295e-03    4.3113566e-03    2.8853705e-03    2.0179648e-03    1.7858190e-03    1.4512813e-03    1.2115916e-03    1.1782351e-03    1.1911724e-03    1.0665358e-03    9.6166237e-04    9.1139237e-04    1.0047056e-03    9.9975617e-04    1.1080493e-03    1.2912698e-03    1.4489360e-03    1.7644495e-03    8.9266874e-02
   2.3530595e+01    8.7653336e-01    8.0120556e-03    4.2986566e-03    2.8906269e-03    2.0358742e-03    1.7219961e-03    1.4781909e-03    1.3278526e-03    1.1893273e-03    1.1106055e-03    9.6042637e-04    1.0576632e-03    9.4474028e-04    9.2800078e-04    1.0605770e-03    1.0441662e-03    1.2868141e-03    1.4023260e-03    1.7812715e-03    8.8935472e-02
   2.3633021e+01    8.7709653e-01    8.0903435e-03    4.1842493e-03    2.7647467e-03    2.1157251e-03    1.6981214e-03    1.4161635e-03    1.4351588e-03    1.1202126e-03    1.0523504e-03    1.0030757e-03    9.7137153e-04    9.0150286e-04    1.0134576e-03    9.3144525e-04    1.1009957e-03    1.3097720e-03    1.3955522e-03    1.7824166e-03    8.8616808e-02
   2.3735477e+01    8.7760941e-01    7.9822705e-03    4.2733194e-03    2.7361887e-03    2.1332932e-03    1.7097093e-03    1.4321234e-03    1.3253319e-03    1.1564343e-03    1.0372845e-03    9.7910100e-04    8.9846324e-04    8.8599671e-04    9.1051926e-04    9.8146158e-04    1.1623920e-03    1.2436619e-03    1.5065718e-03    1.7006271e-03    8.8335839e-02
   2.3837975e+01    8.7804132e-01    7.9291699e-03    4.3686730e-03    2.6582278e-03    2.1803795e-03    1.7742384e-03    1.4449813e-03    1.2337951e-03    1.0968724e-03    9.9332032e-04    9.6226495e-04    8.8259865e-04    8.9990955e-04    9.3035963e-04    1.0308482e-03    1.0596339e-03    1.2806278e-03    1.4342092e-03    1.7841782e-03    8.8014389e-02
   2.3940522e+01    8.7854150e-01    7.9630768e-03    4.2995496e-03    2.7787104e-03    2.1508304e-03    1.7135609e-03    1.3695816e-03    1.2097081e-03    1.0256770e-03    9.4319149e-04    9.2123353e-04    8.9823248e-04    9.7465476e-04    8.9052201e-04    9.9851182e-04    1.1651748e-03    1.2722478e-03    1.4308349e-03    1.7359632e-03    8.7717236e-02
   2.4043113e+01    8.7900741e-01    8.0403186e-03    4.1953604e-03    2.7727610e-03    2.1879497e-03    1.6591544e-03    1.4238516e-03    1.0866749e-03    9.7944021e-04    9.6445607e-04    8.3268297e-04    9.9471209e-04    9.1120293e-04    9.5261609e-04    9.6987060e-04    1.1291470e-03    1.3245296e-03    1.4325857e-03    1.6811571e-03    8.7454117e-02
   2.4145742e+01    8.7942467e-01    8.1294845e-03    4.1040447e-03    2.7947717e-03    2.1751782e-03    1.6673545e-03    1.2374071e-03    1.1419735e-03    9.5211221e-04    9.8348693e-04    9.1150157e-04    9.2317564e-04    9.0055948e-04    9.7971807e-04    9.5273189e-04    1.1316720e-03    1.3045301e-03    1.4247673e-03    1.6734402e-03    8.7187419e-02
   2.4248374e+01    8.7992634e-01    8.1413138e-03    4.1002179e-03    2.7773662e-03    2.0214370e-03    1.5941305e-03    1.2621491e-03    1.1659833e-03    9.8545531e-04    9.2572177e-04    9.3708696e-04    9.4221603e-04    8.7057817e-04    9.7306073e-04    9.6213529e-04    1.0819126e-03    1.3605727e-03    1.3678691e-03    1.7468756e-03    8.6857576e-02
   2.4351087e+01    8.8045875e-01    8.0664702e-03    4.1149675e-03    2.8186146e-03    1.8541683e-03    1.5767939e-03    1.2721842e-03    1.1683315e-03    9.7513633e-04    9.3070173e-04    8.9270715e-04    9.7606152e-04    8.2949119e-04    9.7763276e-04    9.8498680e-04    1.0864690e-03    1.3087221e-03    1.3501063e-03    1.7933963e-03    8.6564304e-02
   2.4429414e+01    8.8132324e-01    7.9863481e-03    3.9032158e-03    2.6535603e-03    1.8042061e-03    1.5590849e-03    1.2310254e-03    1.1697166e-03    9.6499455e-04    8.6024427e-04    8.8934418e-04    8.7760902e-04    9.1959326e-04    9.1923211e-04    9.0324032e-04    1.1215686e-03    1.2212565e-03    1.4137988e-03    1.7119532e-03    8.6566769e-02
   2.4501641e+01    8.8168395e-01    7.9243202e-03    3.9988080e-03    2.5566271e-03    1.7539627e-03    1.5110525e-03    1.2664380e-03    1.1052992e-03    1.0058425e-03    8.5732481e-04    9.3326423e-04    8.2466035e-04    9.1869400e-04    9.5941328e-04    9.3363468e-04    1.0971816e-03    1.1926940e-03    1.4412634e-03    1.6996260e-03    8.6335941e-02
   2.4643329e+01    8.8205207e-01    7.8387776e-03    4.1026197e-03    2.5021075e-03    1.7665035e-03    1.5028878e-03    1.2517947e-03    1.1494290e-03    9.7089239e-04    9.7866985e-04    9.5709322e-04    9.1473912e-04    8.8874853e-04    9.3079736e-04    9.9257451e-04    1.0549126e-03    1.1669487e-03    1.4743878e-03    1.8035791e-03    8.5700470e-02
   2.4746161e+01    8.8248856e-01    7.7440849e-03    4.1147067e-03    2.4273614e-03    1.8005506e-03    1.5513590e-03    1.1400867e-03    1.1806770e-03    1.0216116e-03    1.0238268e-03    9.5827980e-04    9.0601491e-04    8.7154210e-04    9.0154537e-04    9.9347016e-04    1.0555053e-03    1.1175664e-03    1.5134264e-03    1.8442699e-03    8.5345555e-02
   2.4849040e+01    8.8305183e-01    7.5811072e-03    4.0219812e-03    2.5008231e-03    1.7577327e-03    1.5860886e-03    1.1381674e-03    1.1250857e-03    1.0859059e-03    9.1863773e-04    1.0078596e-03    8.5475134e-04    9.0146057e-04    9.0941181e-04    1.0189483e-03    9.9584750e-04    1.2184948e-03    1.3945058e-03    1.8279091e-03    8.5103449e-02
   2.4900494e+01    8.8337932e-01    7.5385391e-03    3.9369019e-03    2.5202818e-03    1.7296139e-03    1.5411565e-03    1.1723599e-03    1.1451556e-03    1.0243365e-03    9.5650186e-04    9.4819039e-04    9.0809459e-04    8.9282621e-04    9.2853466e-04    9.1909924e-04    1.1071651e-03    1.1532732e-03    1.4500280e-03    1.7938129e-03    8.4954804e-02
   2.5003438e+01    8.8395009e-01    7.3515542e-03    3.9009709e-03    2.5226861e-03    1.7383879e-03    1.5616176e-03    1.1832134e-03    1.0416991e-03    9.8994386e-04    9.1483813e-04    1.0202345e-03    9.0313201e-04    9.6438375e-04    8.7003148e-04    9.0778533e-04    1.1515099e-03    1.1088868e-03    1.4878271e-03    1.8027714e-03    8.4628438e-02
   2.5106391e+01    8.8445142e-01    7.3002149e-03    3.7471522e-03    2.5427451e-03    1.8144467e-03    1.4272778e-03    1.1834623e-03    1.0439359e-03    9.7406907e-04    1.0185715e-03    9.5430363e-04    9.2759019e-04    8.9809599e-04    8.9753173e-04    9.7592230e-04    1.1428610e-03    1.1204207e-03    1.3772169e-03    1.8284354e-03    8.4374326e-02
   2.5209377e+01    8.8490954e-01    7.2900254e-03    3.7416153e-03    2.4000642e-03    1.8090277e-03    1.4373004e-03    1.2014112e-03    1.0693715e-03    9.4683484e-04    1.0209363e-03    9.8592713e-04    8.6286224e-04    8.9547351e-04    8.5343596e-04    1.1294357e-03    1.0366741e-03    1.0776267e-03    1.4123817e-03    1.8142432e-03    8.4105808e-02
   2.5312408e+01    8.8532908e-01    7.3229827e-03    3.6308930e-03    2.3759399e-03    1.8273234e-03    1.3723966e-03    1.2146990e-03    1.0828644e-03    1.0017381e-03    9.3277737e-04    9.8770194e-04    8.9880796e-04    8.5561760e-04    9.4724945e-04    9.5967287e-04    1.1211847e-03    1.1395916e-03    1.3357679e-03    1.8682647e-03    8.3795449e-02
   2.5415465e+01    8.8583007e-01    7.2573592e-03    3.5154032e-03    2.2994545e-03    1.8775982e-03    1.3943211e-03    1.1912575e-03    1.1654935e-03    9.7690681e-04    8.5904246e-04    9.8097040e-04    9.3037174e-04    8.6031803e-04    9.3089650e-04    1.0259503e-03    1.0498702e-03    1.1674846e-03    1.3713837e-03    1.8546369e-03    8.3461211e-02
   2.5518507e+01    8.8621845e-01    7.2330663e-03    3.4574451e-03    2.2470381e-03    1.8839566e-03    1.4479934e-03    1.2122374e-03    1.0901972e-03    9.4973963e-04    9.8523553e-04    8.7654537e-04    9.4475510e-04    9.3684653e-04    8.9130877e-04    9.2723521e-04    1.1304799e-03    1.1471969e-03    1.3810115e-03    1.8036568e-03    8.3235600e-02
   2.5621621e+01    8.8679089e-01    6.9662019e-03    3.4930278e-03    2.2811736e-03    1.7889829e-03    1.4870155e-03    1.1545070e-03    1.0819411e-03    1.0374373e-03    9.5772663e-04    9.1581274e-04    9.0899237e-04    9.0713237e-04    8.8217914e-04    9.1323041e-04    1.1252171e-03    1.1788565e-03    1.4142628e-03    1.7752264e-03    8.2940183e-02
   2.5724767e+01    8.8727111e-01    6.9232916e-03    3.3127156e-03    2.3362754e-03    1.7238750e-03    1.4367642e-03    1.3247838e-03    1.0534565e-03    1.0066629e-03    9.7894044e-04    8.7422548e-04    9.2887909e-04    7.8666455e-04    9.4059248e-04    1.0605901e-03    1.0014247e-03    1.1758147e-03    1.4604561e-03    1.8110033e-03    8.2592474e-02
   2.5817607e+01    8.8750030e-01    6.8915003e-03    3.4869008e-03    2.2195724e-03    1.7518083e-03    1.4694464e-03    1.2401763e-03    1.1016241e-03    9.8230001e-04    9.7969338e-04    8.9490733e-04    8.4185281e-04    9.0265706e-04    8.7942104e-04    1.0576949e-03    1.0708974e-03    1.1686833e-03    1.3734495e-03    1.9338736e-03    8.2253242e-02
   2.5920808e+01    8.8792635e-01    6.7711683e-03    3.4877845e-03    2.2243042e-03    1.7682563e-03    1.4452899e-03    1.2159709e-03    1.1025284e-03    1.0897201e-03    9.2179048e-04    8.0304373e-04    9.7270291e-04    8.9559146e-04    8.4447658e-04    1.0209174e-03    1.1172679e-03    1.1305613e-03    1.4089191e-03    1.8077872e-03    8.2045572e-02
   2.6024022e+01    8.8830566e-01    6.6836127e-03    3.4143958e-03    2.4264940e-03    1.6158363e-03    1.4699903e-03    1.1615118e-03    1.1672316e-03    1.0689422e-03    9.1195298e-04    8.8201748e-04    9.9563132e-04    8.5112441e-04    8.2452761e-04    1.0260633e-03    1.1011734e-03    1.1463585e-03    1.3744664e-03    1.8836286e-03    8.1689386e-02
   2.6127260e+01    8.8862819e-01    6.7462839e-03    3.3833030e-03    2.3730975e-03    1.6640605e-03    1.3713716e-03    1.2435277e-03    1.1158774e-03    1.0454872e-03    1.0167589e-03    8.1953669e-04    9.9063731e-04    8.3432916e-04    9.3081344e-04    9.5197180e-04    1.0490353e-03    1.1163262e-03    1.4251282e-03    1.9449226e-03    8.1349337e-02
   2.6230536e+01    8.8908679e-01    6.5975328e-03    3.3247315e-03    2.4349208e-03    1.6492812e-03    1.3451707e-03    1.2916551e-03    1.1664974e-03    9.9385422e-04    9.5651584e-04    9.2735268e-04    8.7283245e-04    9.1376480e-04    9.4022985e-04    9.1036248e-04    9.5805211e-04    1.2298517e-03    1.4716799e-03    1.8384921e-03    8.1090436e-02
   2.6333842e+01    8.8948424e-01    6.6145260e-03    3.2929840e-03    2.2764989e-03    1.7814513e-03    1.3426693e-03    1.2906298e-03    1.1500658e-03    9.6555387e-04    9.2022560e-04    9.2256939e-04    9.5746440e-04    8.9399537e-04    9.2434690e-04    9.0419155e-04    9.3859070e-04    1.3369391e-03    1.4147239e-03    1.8042690e-03    8.0784063e-02
   2.6437195e+01    8.8979886e-01    6.6146807e-03    3.2459484e-03    2.3565543e-03    1.7103480e-03    1.4168566e-03    1.3055865e-03    1.0483178e-03    1.0041872e-03    9.1780827e-04    9.3011820e-04    9.7812252e-04    9.3457533e-04    8.2891341e-04    8.9881957e-04    1.0985995e-03    1.1386471e-03    1.5542610e-03    1.7503660e-03    8.0468430e-02
   2.6540592e+01    8.9019588e-01    6.5396577e-03    3.2702352e-03    2.3118709e-03    1.7213942e-03    1.4050645e-03    1.2418420e-03    1.1272574e-03    9.7458998e-04    9.8866569e-04    9.3944674e-04    9.1852249e-04    8.3073554e-04    9.6046254e-04    9.2761291e-04    1.0483046e-03    1.2653847e-03    1.3594647e-03    1.8397018e-03    8.0133906e-02
   2.6644019e+01    8.9051098e-01    6.5763382e-03    3.1739567e-03    2.4286026e-03    1.6497446e-03    1.4209088e-03    1.1918557e-03    1.1908384e-03    1.0114267e-03    1.0056699e-03    9.2363793e-04    7.9197667e-04    9.3864591e-04    9.3446267e-04    9.6129756e-04    9.7531241e-04    1.2483122e-03    1.4469480e-03    1.8121016e-03    7.9806981e-02
   2.6747469e+01    8.9093313e-01    6.4032898e-03    3.2835067e-03    2.3848742e-03    1.6774786e-03    1.3718523e-03    1.2003162e-03    1.2147720e-03    1.0228668e-03    1.0342064e-03    8.3318731e-04    8.8468242e-04    8.9658909e-04    9.2935728e-04    9.3234669e-04    1.0647775e-03    1.2032862e-03    1.4195654e-03    1.7901798e-03    7.9519735e-02
   2.6850938e+01    8.9128117e-01    6.4565736e-03    3.2901163e-03    2.2147729e-03    1.7522232e-03    1.4687423e-03    1.1735894e-03    1.1359838e-03    1.0598447e-03    9.7341513e-04    8.8684544e-04    9.0210844e-04    8.8633930e-04    8.2275275e-04    1.0356551e-03    1.1036315e-03    1.1140038e-03    1.4046007e-03    1.8533432e-03    7.9184290e-02
   2.6902691e+01    8.9146343e-01    6.3837287e-03    3.4121094e-03    2.1527543e-03    1.6980731e-03    1.5004774e-03    1.1651066e-03    1.1533978e-03    1.0148548e-03    1.0116941e-03    9.2142609e-04    8.3878082e-04    8.7966803e-04    8.7931850e-04    1.0674010e-03    1.0906613e-03    1.0807265e-03    1.4157043e-03    1.8409649e-03    7.9029723e-02
   2.7006222e+01    8.9185033e-01    6.3421840e-03    3.3887449e-03    2.1765077e-03    1.7225109e-03    1.4146998e-03    1.2657301e-03    1.0740910e-03    1.0507329e-03    9.9628548e-04    9.4820625e-04    8.4835816e-04    8.4899691e-04    9.5515788e-04    9.6138455e-04    1.0206349e-03    1.0821685e-03    1.5278319e-03    1.7734504e-03    7.8751996e-02
   2.7109795e+01    8.9221044e-01    6.2417083e-03    3.4038745e-03    2.2507407e-03    1.6470300e-03    1.4608625e-03    1.2532341e-03    1.1291255e-03    9.5732625e-04    1.0642125e-03    8.9619538e-04    8.4497997e-04    9.3702855e-04    8.7932363e-04    9.7124279e-04    9.2651629e-04    1.3315770e-03    1.3361930e-03    1.8593463e-03    7.8399044e-02
   2.7213400e+01    8.9254896e-01    6.2543683e-03    3.4037944e-03    2.1104174e-03    1.8148681e-03    1.4469766e-03    1.2241478e-03    1.1290332e-03    1.0049274e-03    9.9609785e-04    9.1749602e-04    8.8147803e-04    8.7634959e-04    8.6861340e-04    9.5653731e-04    9.7188807e-04    1.2590281e-03    1.3914767e-03    1.8018166e-03    7.8141722e-02
   2.7317048e+01    8.9293316e-01    6.2700242e-03    3.3084255e-03    2.1602555e-03    1.7589214e-03    1.4940510e-03    1.2226416e-03    1.0770753e-03    1.0110935e-03    1.0501325e-03    8.7760745e-04    8.8195315e-04    8.3018277e-04    8.6362766e-04    8.9804968e-04    1.1499890e-03    1.1735147e-03    1.4167719e-03    1.8931391e-03    7.7729389e-02
   2.7420728e+01    8.9327079e-01    6.2292968e-03    3.3037972e-03    2.1606575e-03    1.8375212e-03    1.4507332e-03    1.2915625e-03    1.0285839e-03    9.6814928e-04    1.0413059e-03    9.2764268e-04    8.0787169e-04    8.4872531e-04    8.7152262e-04    9.6762427e-04    1.1194160e-03    1.1721557e-03    1.4933793e-03    1.7851729e-03    7.7424092e-02
   2.7524436e+01    8.9359094e-01    6.2183159e-03    3.3145457e-03    2.2552505e-03    1.7517463e-03    1.5513933e-03    1.1778171e-03    1.0356839e-03    9.9455702e-04    1.0219518e-03    8.6737983e-04    8.1200365e-04    8.5152441e-04    9.1988953e-04    9.4513261e-04    1.0817709e-03    1.1764541e-03    1.5235960e-03    1.9151341e-03    7.6994913e-02
   2.7628194e+01    8.9401680e-01    6.0750727e-03    3.3875152e-03    2.1918806e-03    1.7826708e-03    1.5238560e-03    1.1444520e-03    1.1343191e-03    1.0144305e-03    9.4758542e-04    8.2469694e-04    8.4791758e-04    8.3689388e-04    9.4520592e-04    9.8737690e-04    1.0618525e-03    1.1320995e-03    1.5978885e-03    1.9048448e-03    7.6642641e-02
   2.7731985e+01    8.9434713e-01    6.0876082e-03    3.3388023e-03    2.2205531e-03    1.7968636e-03    1.4961799e-03    1.1593937e-03    1.1586408e-03    9.8157841e-04    8.9716806e-04    8.8174509e-04    7.9891947e-04    8.8293334e-04    9.1527764e-04    1.0133472e-03    1.0071411e-03    1.2686609e-03    1.5017565e-03    1.8611682e-03    7.6385134e-02
   2.7835823e+01    8.9466703e-01    6.0534572e-03    3.4540815e-03    2.2384800e-03    1.7200740e-03    1.4691700e-03    1.1734080e-03    1.0827641e-03    1.0092777e-03    9.1046251e-04    8.6127144e-04    9.1567183e-04    8.2825311e-04    9.0038769e-04    9.2337101e-04    1.1612455e-03    1.2344835e-03    1.4761183e-03    1.7927451e-03    7.6128245e-02
   2.7939706e+01    8.9498462e-01    6.1016609e-03    3.3274863e-03    2.3535793e-03    1.7202545e-03    1.4550726e-03    1.1642083e-03    1.0366624e-03    1.0078784e-03    8.6719833e-04    9.2270508e-04    9.1396672e-04    9.2647325e-04    8.4818951e-04    9.8532373e-04    1.1230800e-03    1.1953476e-03    1.4611739e-03    1.7910468e-03    7.5814068e-02
   2.8043627e+01    8.9531730e-01    6.1652141e-03    3.3163628e-03    2.3129567e-03    1.6703302e-03    1.4111755e-03    1.1650400e-03    1.0592411e-03    1.0645785e-03    8.8033932e-04    9.5220465e-04    8.9228895e-04    8.9715219e-04    8.9380973e-04    1.0199467e-03    1.0269488e-03    1.2265166e-03    1.4351736e-03    1.7791284e-03    7.5514291e-02
   2.8147593e+01    8.9566196e-01    6.0664567e-03    3.4005341e-03    2.2825408e-03    1.6731054e-03    1.3447512e-03    1.2621338e-03    1.1160227e-03    9.6874300e-04    9.2679842e-04    9.5087131e-04    8.7891157e-04    8.3805093e-04    9.2182440e-04    1.0442488e-03    1.0197656e-03    1.2446278e-03    1.3723825e-03    1.9201196e-03    7.5106152e-02
   2.8241170e+01    8.9592632e-01    6.2122969e-03    3.3159466e-03    2.1972417e-03    1.7213226e-03    1.3803846e-03    1.2603888e-03    1.0734694e-03    1.0190475e-03    9.2263611e-04    8.9049867e-04    9.0313875e-04    7.8286796e-04    9.7442651e-04    1.0298239e-03    1.0131456e-03    1.1921218e-03    1.3944935e-03    1.9779567e-03    7.4812476e-02
   2.8345201e+01    8.9618224e-01    6.2708793e-03    3.3147583e-03    2.1734221e-03    1.6856000e-03    1.4795656e-03    1.2442475e-03    1.1133820e-03    9.6888673e-04    9.7599072e-04    8.3021672e-04    8.8607153e-04    8.2079357e-04    9.1978185e-04    1.0249334e-03    1.0410234e-03    1.2660391e-03    1.4456303e-03    1.9351886e-03    7.4421350e-02
   2.8423247e+01    8.9670666e-01    6.1340619e-03    3.2100897e-03    2.1952132e-03    1.6019351e-03    1.5699411e-03    1.2322198e-03    1.1104473e-03    9.8219424e-04    9.6206865e-04    8.1179630e-04    8.3422383e-04    8.1096265e-04    9.4655713e-04    9.2043215e-04    1.0985761e-03    1.2420458e-03    1.4391584e-03    1.9722134e-03    7.4219204e-02
   2.8547267e+01    8.9695093e-01    6.2206477e-03    3.2231457e-03    2.1716329e-03    1.6742560e-03    1.5327435e-03    1.2484519e-03    1.1038492e-03    1.0353581e-03    9.3497118e-04    8.1548656e-04    7.9389440e-04    8.3424852e-04    9.4829930e-04    8.9853841e-04    1.1254384e-03    1.2647514e-03    1.5400101e-03    1.9481921e-03    7.3735155e-02
   2.8651406e+01    8.9715759e-01    6.2021512e-03    3.3323896e-03    2.2218503e-03    1.6696675e-03    1.5045675e-03    1.2537957e-03    1.0898927e-03    1.0191232e-03    8.5244308e-04    9.3186012e-04    8.4154410e-04    8.9470041e-04    8.0002310e-04    1.0386381e-03    1.0893222e-03    1.2272851e-03    1.6155846e-03    1.9381947e-03    7.3319378e-02
   2.8703490e+01    8.9726713e-01    6.3316408e-03    3.2821697e-03    2.2049443e-03    1.6312835e-03    1.5200828e-03    1.2308995e-03    1.1116602e-03    1.0339261e-03    8.9244836e-04    8.8758714e-04    8.6203782e-04    8.8827817e-04    8.0585221e-04    9.9932335e-04    1.0960419e-03    1.3005929e-03    1.5256564e-03    1.9889366e-03    7.3139510e-02
   2.8807690e+01    8.9770155e-01    6.1646027e-03    3.3214539e-03    2.2465754e-03    1.6816946e-03    1.4309158e-03    1.2536434e-03    1.1469796e-03    9.4673683e-04    8.9459186e-04    9.5347017e-04    8.5407190e-04    8.2169519e-04    8.5769019e-04    1.0346695e-03    1.1338226e-03    1.3142195e-03    1.4760411e-03    1.9296016e-03    7.2835973e-02
   2.8911935e+01    8.9818245e-01    5.9989981e-03    3.2849427e-03    2.2661486e-03    1.7195137e-03    1.4587481e-03    1.2168679e-03    1.1526359e-03    9.3401736e-04    9.5511288e-04    7.9204732e-04    9.1632246e-04    8.7626979e-04    9.0260129e-04    9.9266962e-04    1.1858194e-03    1.2579105e-03    1.4864331e-03    1.9037767e-03    7.2516711e-02
   2.9016219e+01    8.9858293e-01    5.9889057e-03    3.2573904e-03    2.2977349e-03    1.6629655e-03    1.3704424e-03    1.2968363e-03    1.1278494e-03    9.1165634e-04    8.9729421e-04    8.7918722e-04    9.0903422e-04    9.4227711e-04    8.7215519e-04    1.0525374e-03    1.1361874e-03    1.1726376e-03    1.6308425e-03    1.8134688e-03    7.2197669e-02
   2.9120534e+01    8.9882692e-01    5.9840116e-03    3.3764298e-03    2.2840897e-03    1.7147353e-03    1.3134446e-03    1.2021160e-03    1.1732212e-03    9.7559419e-04    8.8763759e-04    9.1845905e-04    9.2335954e-04    9.3810895e-04    8.4306969e-04    1.0329708e-03    1.1140131e-03    1.3399338e-03    1.4565527e-03    1.8114023e-03    7.1883933e-02
   2.9224886e+01    8.9905882e-01    6.0807688e-03    3.3465164e-03    2.3069883e-03    1.7038895e-03    1.3125631e-03    1.1906067e-03    1.2217721e-03    9.3632741e-04    9.0882384e-04    1.0034211e-03    8.8913338e-04    8.5764830e-04    8.8275932e-04    1.0111191e-03    1.1992605e-03    1.3132088e-03    1.4329450e-03    1.8171490e-03    7.1526280e-02
   2.9329271e+01    8.9943959e-01    6.0743508e-03    3.3274807e-03    2.2919321e-03    1.6237216e-03    1.3751923e-03    1.1654462e-03    1.2218361e-03    9.9654833e-04    9.9815810e-04    9.3738866e-04    8.8111479e-04    8.2661302e-04    9.3290915e-04    1.0489492e-03    1.0963204e-03    1.2854320e-03    1.4173300e-03    1.8770772e-03    7.1182606e-02
   2.9433694e+01    8.9969407e-01    6.1968777e-03    3.2828153e-03    2.3106607e-03    1.6451679e-03    1.3843911e-03    1.1434003e-03    1.1675382e-03    1.1321384e-03    9.4357732e-04    8.8711206e-04    9.2043535e-04    8.5845021e-04    8.6832198e-04    1.0422658e-03    1.0223520e-03    1.3170395e-03    1.5169808e-03    1.9595921e-03    7.0706818e-02
   2.9538164e+01    9.0003456e-01    6.2029642e-03    3.3028224e-03    2.2871499e-03    1.6327853e-03    1.4110544e-03    1.1579301e-03    1.1124864e-03    1.1492764e-03    9.6605763e-04    8.7694493e-04    8.5997589e-04    9.2019151e-04    9.2832377e-04    9.6271491e-04    1.0703685e-03    1.2746587e-03    1.5703262e-03    1.9546359e-03    7.0324771e-02
   2.9642678e+01    9.0039571e-01    6.2445084e-03    3.2853010e-03    2.2307105e-03    1.5935051e-03    1.4540843e-03    1.1872880e-03    1.1356719e-03    1.0595868e-03    9.3582798e-04    9.2906515e-04    9.6269374e-04    9.1824714e-04    9.2287392e-04    9.0035103e-04    1.0195424e-03    1.3249462e-03    1.5349266e-03    1.9704135e-03    6.9994751e-02
   2.9747236e+01    9.0072288e-01    6.2530991e-03    3.2829366e-03    2.2517520e-03    1.6051777e-03    1.4441428e-03    1.1554917e-03    1.1925031e-03    9.7927078e-04    1.0061490e-03    9.8174741e-04    8.2369956e-04    1.0089179e-03    8.2498477e-04    9.9005429e-04    1.0390261e-03    1.2660144e-03    1.6800418e-03    1.8924076e-03    6.9599708e-02
   2.9851835e+01    9.0111903e-01    6.1960638e-03    3.1390948e-03    2.4061092e-03    1.6863839e-03    1.3480916e-03    1.1519689e-03    1.1823317e-03    9.9658081e-04    1.0397781e-03    9.1891704e-04    9.5372115e-04    8.8786722e-04    8.8656034e-04    9.7758326e-04    1.0541004e-03    1.2431435e-03    1.6463573e-03    1.9594915e-03    6.9206827e-02
   2.9904146e+01    9.0133495e-01    6.1007345e-03    3.2377834e-03    2.4063941e-03    1.5753618e-03    1.4000307e-03    1.1653103e-03    1.1847321e-03    1.0007563e-03    1.0141355e-03    9.2305143e-04    9.9618193e-04    8.8321927e-04    8.5074663e-04    1.0021844e-03    1.0330301e-03    1.2950591e-03    1.5839253e-03    1.9918833e-03    6.9020525e-02
   3.0008800e+01    9.0167894e-01    6.0808479e-03    3.3487078e-03    2.2684229e-03    1.6510790e-03    1.4138434e-03    1.1361038e-03    1.0988230e-03    1.0568997e-03    1.0378422e-03    1.0667669e-03    8.4165756e-04    8.9955969e-04    8.5918934e-04    9.2650687e-04    1.1128951e-03    1.2970481e-03    1.5391516e-03    2.0076583e-03    6.8678057e-02
   3.0113484e+01    9.0204125e-01    6.1480359e-03    3.2677828e-03    2.1683008e-03    1.7654447e-03    1.3724737e-03    1.2184130e-03    1.1430665e-03    9.8350702e-04    1.1194625e-03    9.2230062e-04    8.9942980e-04    8.5294831e-04    7.9910338e-04    1.0566678e-03    1.1002663e-03    1.2887429e-03    1.5699291e-03    1.9545653e-03    6.8328306e-02
   3.0218216e+01    9.0244209e-01    6.0423487e-03    3.2664811e-03    2.2894466e-03    1.7098077e-03    1.3600958e-03    1.2124894e-03    1.0801849e-03    1.0717637e-03    1.0629497e-03    9.9716299e-04    7.8763192e-04    8.5284581e-04    9.2273543e-04    9.7574574e-04    1.2166670e-03    1.1207269e-03    1.7123455e-03    1.8776372e-03    6.7998846e-02
   3.0322993e+01    9.0278944e-01    5.9912335e-03    3.3532971e-03    2.3008399e-03    1.7214006e-03    1.3415301e-03    1.1764752e-03    1.1089778e-03    1.0993309e-03    1.0177725e-03    8.5407830e-04    8.6638766e-04    8.9295529e-04    9.6734717e-04    1.0576692e-03    1.0409002e-03    1.2871566e-03    1.6298798e-03    1.8697055e-03    6.7633623e-02
   3.0427812e+01    9.0305025e-01    6.1303600e-03    3.3529894e-03    2.2386683e-03    1.7139665e-03    1.2901259e-03    1.2807662e-03    1.1339593e-03    1.0365628e-03    8.7788619e-04    1.0134185e-03    8.6374837e-04    9.4063659e-04    9.4047317e-04    1.0714275e-03    1.1321649e-03    1.1535841e-03    1.4951802e-03    2.1327122e-03    6.7151124e-02
   3.0532660e+01    9.0339512e-01    6.1180483e-03    3.3577821e-03    2.2165672e-03    1.7440765e-03    1.3366354e-03    1.2896685e-03    1.0969116e-03    9.3680137e-04    9.9442740e-04    9.6842860e-04    9.0076384e-04    9.3501723e-04    1.0583494e-03    9.8587007e-04    1.0406552e-03    1.2888938e-03    1.4385398e-03    2.0620570e-03    6.6835382e-02
   3.0637558e+01    9.0367315e-01    6.2453528e-03    3.2926041e-03    2.2132445e-03    1.7563572e-03    1.3662852e-03    1.2785753e-03    1.0443264e-03    1.0445983e-03    1.0117740e-03    8.4880986e-04    9.5745942e-04    1.0517194e-03    9.5848898e-04    9.7713876e-04    9.8042882e-04    1.3158547e-03    1.3969075e-03    2.0880059e-03    6.6498922e-02
   3.0742498e+01    9.0418884e-01    6.1241916e-03    3.2709830e-03    2.1307318e-03    1.7876367e-03    1.5116426e-03    1.1211739e-03    1.1083271e-03    1.1358155e-03    9.0505263e-04    8.3139332e-04    9.7849647e-04    1.0933175e-03    8.6314748e-04    9.6905228e-04    1.1627563e-03    1.1737910e-03    1.4708667e-03    1.9489190e-03    6.6223864e-02
   3.0847476e+01    9.0445978e-01    6.1201935e-03    3.2903468e-03    2.2709588e-03    1.7972264e-03    1.4996340e-03    1.0453706e-03    1.2433370e-03    9.4692951e-04    9.5777589e-04    8.5643105e-04    1.0341297e-03    8.9461424e-04    9.2828957e-04    1.1077871e-03    1.1298356e-03    1.1022764e-03    1.5711997e-03    1.9626736e-03    6.5781212e-02
   3.0952505e+01    9.0477214e-01    6.2305776e-03    3.2085909e-03    2.2958691e-03    1.7045625e-03    1.4875823e-03    1.2515042e-03    1.1305976e-03    1.0136461e-03    8.8514403e-04    9.5348724e-04    9.1875544e-04    9.3581805e-04    9.5374860e-04    1.0711271e-03    1.0917624e-03    1.1332101e-03    1.6140247e-03    1.8946267e-03    6.5453227e-02
   3.1005029e+01    9.0491259e-01    6.3652131e-03    3.1912475e-03    2.1823492e-03    1.7685224e-03    1.4657675e-03    1.2421890e-03    1.1563164e-03    9.6643150e-04    9.4671340e-04    9.1148709e-04    8.6031495e-04    1.0236445e-03    9.4522247e-04    1.0427168e-03    1.0607685e-03    1.2403070e-03    1.5155149e-03    1.9661500e-03    6.5236537e-02
   3.1110105e+01    9.0526553e-01    6.3850317e-03    3.1649422e-03    2.2136990e-03    1.7481123e-03    1.4986625e-03    1.2442026e-03    1.0852935e-03    1.0171734e-03    9.3942325e-04    9.4601179e-04    8.5127891e-04    9.6488804e-04    9.6973548e-04    1.0386210e-03    1.0581252e-03    1.2604461e-03    1.5889302e-03    1.9277553e-03    6.4832142e-02
   3.1215223e+01    9.0569219e-01    6.3026009e-03    3.1616012e-03    2.2956436e-03    1.7220328e-03    1.4338609e-03    1.2560097e-03    1.1558712e-03    1.0338568e-03    8.8221240e-04    9.5805578e-04    8.5299404e-04    9.2141558e-04    1.0051752e-03    8.8754757e-04    1.1988801e-03    1.3683886e-03    1.4690622e-03    2.0502948e-03    6.4352306e-02
   3.1320380e+01    9.0612525e-01    6.1404056e-03    3.2903596e-03    2.2751673e-03    1.6936255e-03    1.3973455e-03    1.2379958e-03    1.1769109e-03    1.0868919e-03    9.6908406e-04    8.7935865e-04    8.9760730e-04    8.7832780e-04    8.4527603e-04    1.1143550e-03    1.1282499e-03    1.4248766e-03    1.4652214e-03    1.9320692e-03    6.4041625e-02
   3.1425577e+01    9.0660006e-01    6.0778635e-03    3.1884932e-03    2.3029833e-03    1.7626194e-03    1.3902447e-03    1.2027988e-03    1.1741621e-03    1.0466697e-03    1.0237039e-03    8.1147107e-04    9.0786504e-04    9.1585202e-04    9.2612329e-04    1.0953481e-03    1.1899074e-03    1.2653774e-03    1.5237846e-03    1.9185283e-03    6.3676142e-02
   3.1530826e+01    9.0703289e-01    5.9183678e-03    3.3087876e-03    2.2940868e-03    1.7996717e-03    1.3917846e-03    1.1694041e-03    1.1139142e-03    1.1625933e-03    9.3196154e-04    9.0641450e-04    8.4292168e-04    9.8903353e-04    9.0718726e-04    9.6903955e-04    1.2102920e-03    1.3189017e-03    1.4337921e-03    2.0459858e-03    6.3252967e-02
   3.1636127e+01    9.0737302e-01    5.9982534e-03    3.1856949e-03    2.4362557e-03    1.7027604e-03    1.3212204e-03    1.3182275e-03    1.1280208e-03    1.1032221e-03    9.2961375e-04    8.7519261e-04    9.0950779e-04    9.4952770e-04    8.5391957e-04    9.9865021e-04    1.2592087e-03    1.2835965e-03    1.5105408e-03    1.9922847e-03    6.2871278e-02
   3.1741483e+01    9.0774852e-01    5.9951908e-03    3.2177172e-03    2.4344399e-03    1.7154366e-03    1.3499474e-03    1.2056233e-03    1.1625747e-03    1.0597743e-03    9.6265000e-04    9.1345237e-04    8.5335915e-04    8.9373829e-04    9.3919992e-04    1.0772622e-03    1.1745209e-03    1.3025938e-03    1.5596963e-03    2.0549819e-03    6.2379322e-02
   3.1846907e+01    9.0807721e-01    6.0236475e-03    3.1815463e-03    2.4983542e-03    1.6912162e-03    1.3775778e-03    1.1965379e-03    1.1856220e-03    1.0661677e-03    9.4362550e-04    8.3992235e-04    9.1036375e-04    9.0570380e-04    1.0094099e-03    1.0457610e-03    1.1793881e-03    1.2820362e-03    1.5879711e-03    1.9289134e-03    6.2069029e-02
   3.1952370e+01    9.0843010e-01    6.0241909e-03    3.2108648e-03    2.4373064e-03    1.7847348e-03    1.4089488e-03    1.1562860e-03    1.0644990e-03    1.1371775e-03    9.2183013e-04    9.2099240e-04    9.4764362e-04    8.7732234e-04    9.1103191e-04    1.1051271e-03    1.1613976e-03    1.3271726e-03    1.5048466e-03    1.9525907e-03    6.1715935e-02
   3.2005127e+01    9.0857482e-01    6.0217106e-03    3.2983478e-03    2.3938868e-03    1.8402279e-03    1.3458995e-03    1.1180483e-03    1.0977208e-03    1.1134806e-03    9.1704859e-04    1.0320368e-03    8.6530231e-04    9.0279949e-04    8.9402851e-04    1.1136229e-03    1.1624903e-03    1.3824135e-03    1.4917581e-03    1.9087788e-03    6.1525582e-02
   3.2110669e+01    9.0896866e-01    6.0197994e-03    3.2938552e-03    2.3986542e-03    1.8170320e-03    1.3690084e-03    1.0914400e-03    1.1524391e-03    1.0618427e-03    1.0240180e-03    9.2801036e-04    8.6269170e-04    8.6286214e-04    9.4670678e-04    1.1564199e-03    1.1252990e-03    1.3514765e-03    1.5797781e-03    1.7821037e-03    6.1207907e-02
   3.2216213e+01    9.0933616e-01    6.0409314e-03    3.3146786e-03    2.3016935e-03    1.7932605e-03    1.4567131e-03    1.1145058e-03    1.1041443e-03    1.1541383e-03    9.5228062e-04    9.1959017e-04    8.7240698e-04    9.0568626e-04    8.9843221e-04    1.1375990e-03    1.1288723e-03    1.4347646e-03    1.5283546e-03    1.7291421e-03    6.0876649e-02
   3.2321769e+01    9.0968248e-01    6.0809964e-03    3.2774593e-03    2.2978150e-03    1.7979010e-03    1.4134219e-03    1.2677377e-03    1.0278753e-03    1.0939756e-03    9.4719629e-04    9.5591499e-04    8.5578517e-04    9.1699789e-04    1.0499390e-03    1.0225066e-03    1.2063094e-03    1.3808329e-03    1.4828454e-03    1.7405757e-03    6.0501438e-02
   3.2427373e+01    9.1006859e-01    6.0397583e-03    3.3315685e-03    2.2118981e-03    1.8664397e-03    1.5109312e-03    1.1521009e-03    1.1082948e-03    1.0373685e-03    9.3646681e-04    9.4914987e-04    8.8843090e-04    9.5503517e-04    1.0000516e-03    1.0619295e-03    1.1502761e-03    1.3891353e-03    1.4160719e-03    1.8586547e-03    6.0067843e-02
   3.2533032e+01    9.1047645e-01    5.9667090e-03    3.3930495e-03    2.2614137e-03    1.7451561e-03    1.5627679e-03    1.2099707e-03    9.8171954e-04    1.0321679e-03    9.8430272e-04    9.7761115e-04    9.1060312e-04    1.0575582e-03    9.1589940e-04    9.7166138e-04    1.1823009e-03    1.2834845e-03    1.4834312e-03    2.0197311e-03    5.9584008e-02
   3.2638688e+01    9.1090692e-01    5.9478910e-03    3.4619107e-03    2.2075686e-03    1.7858164e-03    1.4352666e-03    1.2588259e-03    1.0187259e-03    9.8731705e-04    1.0279827e-03    9.1424183e-04    9.8226192e-04    9.1747667e-04    1.0314090e-03    9.8799702e-04    1.1658728e-03    1.2362433e-03    1.6202072e-03    1.9577418e-03    5.9148325e-02
   3.2744352e+01    9.1121212e-01    6.0436833e-03    3.4672179e-03    2.1581878e-03    1.7778872e-03    1.3956099e-03    1.2917307e-03    1.0975503e-03    9.6328930e-04    9.6922636e-04    9.7921340e-04    9.5111918e-04    1.0028367e-03    9.8794650e-04    9.2833866e-04    1.1477651e-03    1.3346472e-03    1.4868333e-03    1.9731489e-03    5.8831648e-02
   3.2849050e+01    9.1156864e-01    6.0874179e-03    3.3944136e-03    2.1907238e-03    1.7244031e-03    1.4518114e-03    1.3058650e-03    1.1312970e-03    1.0009986e-03    8.3740845e-04    1.0119959e-03    9.3666215e-04    1.0950269e-03    9.2270557e-04    1.0407872e-03    1.1477051e-03    1.2916937e-03    1.4751532e-03    1.9413946e-03    5.8443902e-02
   3.2901932e+01    9.1181585e-01    6.0045777e-03    3.3700053e-03    2.2333991e-03    1.7759168e-03    1.3916975e-03    1.2722758e-03    1.2162179e-03    9.4478383e-04    9.1007443e-04    9.7667802e-04    9.7087621e-04    1.0134763e-03    9.2359693e-04    1.0390818e-03    1.1744055e-03    1.2517562e-03    1.5354783e-03    1.9506579e-03    5.8229190e-02
   3.3007723e+01    9.1213888e-01    6.1151342e-03    3.3454964e-03    2.2355988e-03    1.6576313e-03    1.5207139e-03    1.2411242e-03    1.2411257e-03    9.2268178e-04    9.0705248e-04    9.6535444e-04    1.0021058e-03    9.7888983e-04    9.5084693e-04    1.1214271e-03    1.1168322e-03    1.1271681e-03    1.6110636e-03    2.0270591e-03    5.7773818e-02
   3.3113535e+01    9.1247133e-01    6.1256231e-03    3.3547414e-03    2.2629308e-03    1.7178972e-03    1.4320798e-03    1.3132688e-03    1.1603061e-03    9.8390490e-04    9.0574817e-04    1.0049000e-03    9.4656234e-04    9.8924734e-04    9.5278300e-04    1.0915399e-03    1.0615495e-03    1.2517534e-03    1.6061976e-03    1.8402101e-03    5.7527431e-02
   3.3219372e+01    9.1292269e-01    5.9965571e-03    3.4666740e-03    2.2112351e-03    1.6294487e-03    1.5541797e-03    1.2740698e-03    1.1554626e-03    1.0494343e-03    9.0303578e-04    9.1772142e-04    9.2683808e-04    9.6080683e-04    1.1022540e-03    1.0492021e-03    1.0250044e-03    1.3212369e-03    1.5874641e-03    1.8898171e-03    5.7056871e-02
   3.3325243e+01    9.1328922e-01    6.0760546e-03    3.3752125e-03    2.1830811e-03    1.7282824e-03    1.4837253e-03    1.3371269e-03    1.1415295e-03    1.0208755e-03    9.6781283e-04    8.4325493e-04    9.6822889e-04    9.6401004e-04    1.0871587e-03    9.9320269e-04    1.0806638e-03    1.2565436e-03    1.6133941e-03    1.9123578e-03    5.6678264e-02
   3.3431186e+01    9.1375319e-01    6.0094407e-03    3.3374328e-03    2.1687917e-03    1.7375203e-03    1.5547693e-03    1.3885500e-03    9.5421564e-04    1.1584295e-03    8.7447403e-04    9.7136273e-04    9.6140222e-04    9.0882617e-04    1.0113620e-03    9.9921459e-04    1.1934757e-03    1.2961835e-03    1.4095864e-03    1.9781873e-03    5.6333582e-02
   3.3537173e+01    9.1407442e-01    6.0793878e-03    3.3046295e-03    2.2286413e-03    1.8106516e-03    1.4932151e-03    1.2537166e-03    1.0811006e-03    1.0917389e-03    1.0317181e-03    9.3759265e-04    9.1386380e-04    8.6281895e-04    1.0069167e-03    1.0640725e-03    1.1392760e-03    1.2072541e-03    1.5396172e-03    1.9433968e-03    5.5935970e-02
   3.3643181e+01    9.1460703e-01    5.9249319e-03    3.3340802e-03    2.3257830e-03    1.7104190e-03    1.4788322e-03    1.2527967e-03    1.1290697e-03    1.0676745e-03    1.0115701e-03    9.2649423e-04    9.3259670e-04    8.2096036e-04    9.7147466e-04    1.0653255e-03    1.1830407e-03    1.2711637e-03    1.4402540e-03    2.0919605e-03    5.5454544e-02
   3.3749235e+01    9.1498359e-01    5.9102704e-03    3.3105988e-03    2.3522106e-03    1.6852880e-03    1.5215296e-03    1.2560342e-03    1.1564763e-03    1.0744205e-03    1.0157696e-03    9.2192875e-04    8.0009402e-04    8.8289866e-04    9.7737356e-04    1.1306938e-03    1.2096263e-03    1.1405672e-03    1.4971373e-03    2.1432487e-03    5.5030243e-02
   3.3802271e+01    9.1515138e-01    5.9419544e-03    3.3367165e-03    2.3000442e-03    1.7213964e-03    1.4823429e-03    1.2671515e-03    1.1653780e-03    1.0367149e-03    1.0277202e-03    9.3716172e-04    8.2114844e-04    8.5113611e-04    1.0284321e-03    1.1584279e-03    1.1548278e-03    1.1248843e-03    1.5406136e-03    2.2007996e-03    5.4751766e-02
   3.3908373e+01    9.1553825e-01    6.0113337e-03    3.1559756e-03    2.4040046e-03    1.7286358e-03    1.5002394e-03    1.3344965e-03    1.1183790e-03    1.0309135e-03    9.7939995e-04    8.9322246e-04    8.8686474e-04    8.6898401e-04    1.1468086e-03    9.8161998e-04    1.0921808e-03    1.2304101e-03    1.5444068e-03    2.1626236e-03    5.4391247e-02
   3.4014535e+01    9.1599009e-01    5.9390838e-03    3.2090189e-03    2.3398727e-03    1.7615013e-03    1.5277293e-03    1.3171078e-03    1.1804487e-03    9.7357949e-04    9.3370024e-04    8.8425120e-04    9.0002023e-04    9.5739945e-04    9.9923300e-04    1.0631183e-03    1.0329835e-03    1.3189223e-03    1.5689424e-03    2.1114960e-03    5.3991503e-02
   3.4120751e+01    9.1639710e-01    5.9044933e-03    3.1633077e-03    2.4233320e-03    1.7570774e-03    1.4472581e-03    1.4203019e-03    1.1656299e-03    9.0290350e-04    9.2385039e-04    9.5025548e-04    8.7678216e-04    1.0373081e-03    8.8852289e-04    1.0440870e-03    1.1430474e-03    1.2311875e-03    1.6984800e-03    2.0232897e-03    5.3601786e-02
   3.4227008e+01    9.1675513e-01    5.9182876e-03    3.2479802e-03    2.4117338e-03    1.7388346e-03    1.5008076e-03    1.2704704e-03    1.1661738e-03    9.9226713e-04    8.9967727e-04    9.1019897e-04    9.2567266e-04    9.3364667e-04    9.3372841e-04    1.0711406e-03    1.1584375e-03    1.2431964e-03    1.6598446e-03    2.1066039e-03    5.3156164e-02
   3.4333363e+01    9.1713251e-01    5.9040180e-03    3.2640838e-03    2.4141841e-03    1.7228952e-03    1.5704659e-03    1.2272943e-03    1.1359269e-03    1.0655853e-03    8.5676360e-04    9.4129882e-04    8.5352479e-04    9.6596558e-04    1.0107931e-03    9.8096262e-04    1.1404839e-03    1.4136790e-03    1.6103369e-03    1.9711327e-03    5.2818091e-02
   3.4439737e+01    9.1744877e-01    6.0349961e-03    3.2762704e-03    2.4161736e-03    1.7036062e-03    1.5645882e-03    1.2546715e-03    1.0567058e-03    1.0444075e-03    8.9843163e-04    8.7132672e-04    8.8273820e-04    9.6367887e-04    9.8133480e-04    1.0155076e-03    1.1805881e-03    1.4950361e-03    1.5159597e-03    1.8919656e-03    5.2503244e-02
   3.4546197e+01    9.1779368e-01    6.0788827e-03    3.2855022e-03    2.4398776e-03    1.7576974e-03    1.4628791e-03    1.2443144e-03    1.0586257e-03    1.0635478e-03    9.1323198e-04    8.2232112e-04    9.2655899e-04    9.6843612e-04    1.0406584e-03    9.5441232e-04    1.1946543e-03    1.4798562e-03    1.5462146e-03    1.8197286e-03    5.2148917e-02
   3.4652695e+01    9.1805422e-01    6.1271749e-03    3.3184738e-03    2.4482583e-03    1.8539225e-03    1.3683906e-03    1.3248676e-03    1.0083893e-03    1.0014000e-03    9.1732468e-04    9.3853253e-04    9.3680995e-04    9.0271761e-04    1.0517522e-03    9.9199200e-04    1.2135956e-03    1.3992594e-03    1.5621800e-03    1.8295891e-03    5.1751152e-02
   3.4705789e+01    9.1834608e-01    6.0747728e-03    3.3095425e-03    2.4246756e-03    1.8659373e-03    1.3466035e-03    1.2538547e-03    1.0574388e-03    9.9055953e-04    9.4122769e-04    9.5833531e-04    9.0843425e-04    9.5390439e-04    9.7859440e-04    1.0564273e-03    1.3054423e-03    1.3579538e-03    1.3971777e-03    1.8128481e-03    5.1660187e-02
   3.4807422e+01    9.1882740e-01    5.9372461e-03    3.4094586e-03    2.4118730e-03    1.7708873e-03    1.4275561e-03    1.1373061e-03    1.1030081e-03    9.2621078e-04    1.0490421e-03    9.6914779e-04    8.8499985e-04    9.4196923e-04    1.0417445e-03    1.0357268e-03    1.2729800e-03    1.2885507e-03    1.4745991e-03    1.8170008e-03    5.1273290e-02
   3.4914023e+01    9.1921100e-01    6.0770068e-03    3.3000276e-03    2.3759005e-03    1.8347992e-03    1.3562336e-03    1.0956915e-03    1.1123499e-03    9.7549354e-04    1.1247692e-03    9.0515192e-04    9.6475100e-04    9.0403550e-04    1.0134675e-03    1.1062785e-03    1.1530528e-03    1.2089824e-03    1.6099036e-03    1.8037743e-03    5.0867331e-02
   3.5020693e+01    9.1970295e-01    5.9792808e-03    3.2750942e-03    2.3907805e-03    1.8057535e-03    1.3863039e-03    1.0976118e-03    1.1075169e-03    1.0314372e-03    1.0424481e-03    9.7760287e-04    9.4313109e-04    9.0010396e-04    1.0338328e-03    1.1302159e-03    1.1229589e-03    1.2165536e-03    1.5457833e-03    1.9245812e-03    5.0386063e-02
   3.5127405e+01    9.2003110e-01    6.0774924e-03    3.2768349e-03    2.3606544e-03    1.8176461e-03    1.3678849e-03    1.1385721e-03    1.0811367e-03    1.0903605e-03    9.1400548e-04    1.0347689e-03    9.3003514e-04    9.3680275e-04    1.0151585e-03    1.1552212e-03    1.0349890e-03    1.2162744e-03    1.5990930e-03    1.9931058e-03    4.9928860e-02
   3.5234151e+01    9.2046221e-01    6.0851147e-03    3.3272720e-03    2.2490717e-03    1.8370186e-03    1.3447608e-03    1.1406183e-03    1.1206444e-03    1.0866378e-03    8.4212245e-04    1.0885035e-03    8.8076922e-04    1.0252946e-03    1.0417823e-03    1.1391310e-03    1.0048243e-03    1.2191322e-03    1.6151512e-03    1.9766673e-03    4.9513277e-02
   3.5340919e+01    9.2091035e-01    5.9724808e-03    3.4287088e-03    2.1991283e-03    1.8084895e-03    1.3509897e-03    1.2185402e-03    1.0864427e-03    1.0370839e-03    9.4770527e-04    9.7742185e-04    9.5243171e-04    9.9698956e-04    1.0989300e-03    1.0187502e-03    9.9780578e-04    1.3825292e-03    1.4164936e-03    2.0376855e-03    4.9161045e-02
   3.5447714e+01    9.2117274e-01    6.0651430e-03    3.4249843e-03    2.2390926e-03    1.7467221e-03    1.4219240e-03    1.2684767e-03    1.0765282e-03    9.8270666e-04    9.7704227e-04    9.8880238e-04    1.0298118e-03    9.6247086e-04    1.0907722e-03    8.6849752e-04    1.0581103e-03    1.3247563e-03    1.5623326e-03    1.9143167e-03    4.8824769e-02
   3.5501123e+01    9.2144541e-01    6.0088076e-03    3.4407347e-03    2.1982230e-03    1.7457919e-03    1.4612300e-03    1.2220880e-03    1.0987581e-03    9.9725502e-04    9.7832864e-04    9.4375339e-04    1.0461382e-03    1.0463992e-03    9.3151314e-04    9.6128345e-04    1.0373050e-03    1.3486180e-03    1.5670484e-03    1.8417519e-03    4.8679561e-02
   3.5607967e+01    9.2182520e-01    6.0236593e-03    3.4200625e-03    2.2463509e-03    1.7326927e-03    1.4789983e-03    1.2266508e-03    1.0420707e-03    1.0137506e-03    9.9646315e-04    9.6665290e-04    1.0231045e-03    1.0300652e-03    8.8952936e-04    1.0074132e-03    1.1052683e-03    1.2533509e-03    1.6044807e-03    1.9488406e-03    4.8165398e-02
   3.5714853e+01    9.2228500e-01    5.9829637e-03    3.4962027e-03    2.1490734e-03    1.7201045e-03    1.5164665e-03    1.1568650e-03    1.0868143e-03    9.9426664e-04    9.9838138e-04    1.0296189e-03    1.0066590e-03    9.0611463e-04    9.6865425e-04    1.0071270e-03    1.0959109e-03    1.3420296e-03    1.4812929e-03    1.9077888e-03    4.7868670e-02
   3.5821767e+01    9.2265476e-01    6.0332272e-03    3.4681092e-03    2.1438680e-03    1.7463596e-03    1.4994731e-03    1.1750260e-03    1.0753895e-03    1.0253435e-03    1.0108834e-03    1.0427118e-03    9.1377679e-04    8.8206422e-04    1.0155095e-03    1.0843208e-03    1.0346105e-03    1.4077726e-03    1.4466015e-03    1.8717130e-03    4.7468484e-02
   3.5928687e+01    9.2294656e-01    6.1551590e-03    3.3733874e-03    2.2453075e-03    1.7543770e-03    1.4666805e-03    1.1673936e-03    1.1413906e-03    9.9479437e-04    1.0009601e-03    9.9703140e-04    9.0028669e-04    9.7846267e-04    9.9435998e-04    1.0648096e-03    1.1147434e-03    1.2138888e-03    1.5468404e-03    1.8304214e-03    4.7113150e-02
   3.6035630e+01    9.2338442e-01    6.1072200e-03    3.4053537e-03    2.1686947e-03    1.8543721e-03    1.3647480e-03    1.2569523e-03    1.0929967e-03    1.0278337e-03    9.8417671e-04    9.3822825e-04    1.0071271e-03    9.6056808e-04    8.7521536e-04    1.2115418e-03    1.0628881e-03    1.2722286e-03    1.5040303e-03    1.6891965e-03    4.6832206e-02
   3.6142633e+01    9.2381820e-01    6.0920075e-03    3.3495049e-03    2.2794932e-03    1.7130597e-03    1.4122127e-03    1.3200795e-03    9.9120073e-04    1.0612273e-03    9.7904031e-04    1.0359999e-03    9.9219697e-04    8.5420920e-04    9.9733317e-04    1.1703310e-03    1.0662379e-03    1.3066060e-03    1.4442940e-03    1.7136595e-03    4.6403111e-02
   3.6249690e+01    9.2431431e-01    5.9868700e-03    3.3814003e-03    2.3306148e-03    1.6701451e-03    1.3958574e-03    1.2642683e-03    1.0179146e-03    1.0703230e-03    9.8098454e-04    1.0811144e-03    8.7545272e-04    9.6245666e-04    1.0141717e-03    1.0459575e-03    1.1445543e-03    1.2353515e-03    1.4603023e-03    1.8034306e-03    4.5964520e-02
   3.6303230e+01    9.2452197e-01    6.0267967e-03    3.2994886e-03    2.3017835e-03    1.7133387e-03    1.4387213e-03    1.2255101e-03    1.0381075e-03    1.1245632e-03    9.1951125e-04    1.0551752e-03    9.1328273e-04    9.8748769e-04    9.8296451e-04    1.1385866e-03    1.0240685e-03    1.3821522e-03    1.2631624e-03    1.8700762e-03    4.5773251e-02
   3.6409876e+01    9.2494062e-01    6.0639296e-03    3.3374095e-03    2.2520698e-03    1.6991764e-03    1.4280601e-03    1.2438183e-03    1.0450375e-03    1.0682595e-03    9.9265821e-04    1.0091869e-03    9.6522527e-04    9.4998644e-04    9.1530091e-04    1.1913210e-03    1.0402683e-03    1.3476716e-03    1.2205708e-03    1.9032856e-03    4.5386145e-02
   3.6516604e+01    9.2532942e-01    6.0683180e-03    3.3593038e-03    2.2251446e-03    1.6920235e-03    1.4409378e-03    1.2515981e-03    1.0275513e-03    1.0862815e-03    1.0254818e-03    1.0173586e-03    8.9549405e-04    9.5796089e-04    1.0057253e-03    1.0386446e-03    1.2178475e-03    1.1796879e-03    1.2798732e-03    1.8052114e-03    4.5096140e-02
   3.6622449e+01    9.2569941e-01    6.0883928e-03    3.4228996e-03    2.1486607e-03    1.7317028e-03    1.3580464e-03    1.2591707e-03    1.1502621e-03    1.0198479e-03    1.0277015e-03    1.0221556e-03    8.5085488e-04    9.8801168e-04    9.6836655e-04    1.1978723e-03    1.1375125e-03    1.0184892e-03    1.4087613e-03    1.8845757e-03    4.4617305e-02
   3.6726827e+01    9.2607685e-01    6.1488687e-03    3.3708297e-03    2.2452812e-03    1.6308134e-03    1.3886054e-03    1.2463253e-03    1.1743045e-03    1.0442356e-03    9.9402957e-04    9.6776611e-04    9.8158650e-04    8.8066192e-04    1.0304452e-03    1.1475113e-03    1.0483897e-03    1.0965306e-03    1.3457059e-03    1.9498206e-03    4.4231441e-02
   3.6833675e+01    9.2652144e-01    6.1135567e-03    3.3353720e-03    2.1800855e-03    1.7029033e-03    1.4598870e-03    1.1482179e-03    1.3112724e-03    1.0171058e-03    9.4078830e-04    1.0185810e-03    8.6269420e-04    9.4515459e-04    1.1390131e-03    1.0286506e-03    9.9659949e-04    1.1546529e-03    1.2951106e-03    1.9534741e-03    4.3875444e-02
   3.6940565e+01    9.2693392e-01    6.1533727e-03    3.2205549e-03    2.2171986e-03    1.7170625e-03    1.4454010e-03    1.3079054e-03    1.1839988e-03    1.0281529e-03    9.6478354e-04    9.1470554e-04    9.4215796e-04    9.6573432e-04    1.0691501e-03    9.4805823e-04    1.1096805e-03    1.1027143e-03    1.3818687e-03    1.9416888e-03    4.3451895e-02
   3.7047457e+01    9.2738712e-01    6.1378407e-03    3.1398867e-03    2.2642276e-03    1.7417084e-03    1.4455896e-03    1.2811125e-03    1.1747215e-03    1.0533488e-03    8.5715742e-04    1.0208875e-03    9.3000073e-04    1.0737813e-03    9.0703859e-04    9.7894828e-04    1.1109141e-03    1.0930097e-03    1.3838792e-03    1.9495910e-03    4.3069240e-02
   3.7100913e+01    9.2755291e-01    6.1593971e-03    3.1314998e-03    2.2641558e-03    1.8260545e-03    1.3913412e-03    1.2656047e-03    1.2041636e-03    1.0183839e-03    9.1544562e-04    9.9659755e-04    9.9271890e-04    9.7548635e-04    9.1590439e-04    9.6567192e-04    1.1048161e-03    1.1387584e-03    1.3726712e-03    1.9865195e-03    4.2821899e-02
   3.7207842e+01    9.2802242e-01    6.1956427e-03    2.9545575e-03    2.3550089e-03    1.8540917e-03    1.3436818e-03    1.2665600e-03    1.1751123e-03    1.0096634e-03    9.9367173e-04    1.0098416e-03    1.0038182e-03    8.0270081e-04    9.9088181e-04    1.0070087e-03    9.7432439e-04    1.2205325e-03    1.4271566e-03    1.9597330e-03    4.2433596e-02
   3.7314795e+01    9.2846317e-01    6.0949018e-03    3.0487164e-03    2.3944506e-03    1.7783892e-03    1.3769719e-03    1.2841137e-03    1.1863219e-03    9.7596934e-04    1.0531118e-03    9.4584128e-04    9.1853685e-04    9.2158607e-04    9.4289436e-04    9.0383599e-04    1.0630849e-03    1.2005710e-03    1.4702737e-03    1.9526932e-03    4.2024571e-02
   3.7421774e+01    9.2877653e-01    6.1024108e-03    3.1728403e-03    2.3497216e-03    1.7413934e-03    1.4923927e-03    1.2230171e-03    1.1420548e-03    1.0712268e-03    1.0239027e-03    9.0871684e-04    8.6335583e-04    9.1521594e-04    9.7495727e-04    8.2112268e-04    1.1558097e-03    1.2203048e-03    1.4667885e-03    1.8766225e-03    4.1701611e-02
   3.7528753e+01    9.2910228e-01    6.0951679e-03    3.2259321e-03    2.4711387e-03    1.6433294e-03    1.5072064e-03    1.2377990e-03    1.0997075e-03    1.1455477e-03    9.5215270e-04    8.9151285e-04    9.2454012e-04    8.8928151e-04    9.0025178e-04    9.2703878e-04    1.1031543e-03    1.2398898e-03    1.5527870e-03    1.8517039e-03    4.1239579e-02
   3.7635752e+01    9.2952179e-01    6.0764971e-03    3.3291989e-03    2.2778810e-03    1.7698513e-03    1.5188719e-03    1.2169372e-03    1.0949983e-03    1.0848881e-03    1.0089700e-03    9.0522746e-04    8.4063772e-04    8.7975847e-04    9.2081624e-04    9.3108874e-04    1.1451751e-03    1.2120682e-03    1.4950612e-03    1.8757708e-03    4.0894513e-02
   3.7742769e+01    9.3001583e-01    6.0655256e-03    3.2565825e-03    2.2760427e-03    1.7630235e-03    1.4829484e-03    1.2562045e-03    1.0666096e-03    1.0992074e-03    9.9227632e-04    8.7467707e-04    8.8441086e-04    8.8697379e-04    9.5649440e-04    9.1965381e-04    1.0750890e-03    1.1852293e-03    1.6369417e-03    1.7945937e-03    4.0511681e-02
   3.7849815e+01    9.3049887e-01    5.9342995e-03    3.3335044e-03    2.2491313e-03    1.8094073e-03    1.5275808e-03    1.1579485e-03    1.0786991e-03    1.0820543e-03    9.4398800e-04    9.7338812e-04    7.9834512e-04    9.1356715e-04    9.7124597e-04    8.3432091e-04    1.1430080e-03    1.2913986e-03    1.5714972e-03    1.8006035e-03    4.0087140e-02
   3.7903394e+01    9.3076081e-01    5.9177279e-03    3.2201631e-03    2.3098084e-03    1.8474485e-03    1.4809406e-03    1.1878869e-03    1.0869638e-03    1.0447857e-03    1.0068364e-03    9.5356168e-04    7.5748765e-04    9.7056269e-04    8.8864717e-04    8.8255594e-04    1.1075245e-03    1.2543701e-03    1.6331618e-03    1.8056261e-03    3.9883127e-02
   3.8010507e+01    9.3116099e-01    5.9671002e-03    3.2533383e-03    2.2753022e-03    1.8526905e-03    1.3722627e-03    1.2738893e-03    1.0249844e-03    1.0317355e-03    1.0782062e-03    8.6100023e-04    8.2767017e-04    8.7657352e-04    9.1798793e-04    9.1771018e-04    1.0998678e-03    1.3716512e-03    1.5517020e-03    1.7595357e-03    3.9525798e-02
   3.8117666e+01    9.3164060e-01    5.8967251e-03    3.3457558e-03    2.1709287e-03    1.8409770e-03    1.3897369e-03    1.3208699e-03    9.6927435e-04    1.0359001e-03    1.0297154e-03    8.7973173e-04    8.2945773e-04    9.5961349e-04    8.7615040e-04    9.1693067e-04    1.1124004e-03    1.3479827e-03    1.5011279e-03    1.8108608e-03    3.9125262e-02
   3.8224850e+01    9.3205700e-01    5.8280359e-03    3.3198131e-03    2.3394017e-03    1.7459192e-03    1.4446478e-03    1.2182442e-03    9.9957532e-04    9.8774670e-04    1.0311011e-03    9.2303038e-04    8.8351551e-04    8.7932198e-04    8.8560453e-04    9.3240715e-04    1.1136355e-03    1.3412548e-03    1.5215048e-03    1.7901157e-03    3.8758129e-02
   3.8332067e+01    9.3240534e-01    5.8404655e-03    3.4738462e-03    2.2656773e-03    1.6408164e-03    1.5119870e-03    1.2154975e-03    1.0171434e-03    9.7458506e-04    1.0305228e-03    9.1220834e-04    8.5123537e-04    8.9988224e-04    8.9783777e-04    9.9932804e-04    1.0871585e-03    1.2938977e-03    1.5265353e-03    1.6026397e-03    3.8553400e-02
   3.8439319e+01    9.3284049e-01    5.9677494e-03    3.3339912e-03    2.2566567e-03    1.6101563e-03    1.4945150e-03    1.2596816e-03    1.0262349e-03    9.1613139e-04    9.8761801e-04    9.9813157e-04    8.6538432e-04    7.9975637e-04    9.4903822e-04    1.0420193e-03    1.0474831e-03    1.3453424e-03    1.4952353e-03    1.5452275e-03    3.8219157e-02
   3.8546593e+01    9.3323075e-01    6.0534801e-03    3.2282895e-03    2.2970570e-03    1.5434180e-03    1.5201914e-03    1.2311024e-03    1.1127887e-03    8.6717024e-04    1.0072268e-03    9.7582837e-04    8.1718733e-04    9.0978594e-04    9.3381286e-04    9.8385711e-04    1.0299959e-03    1.3494336e-03    1.4837860e-03    1.6562566e-03    3.7768583e-02
   3.8600254e+01    9.3343754e-01    5.9792656e-03    3.3355104e-03    2.2322474e-03    1.5456522e-03    1.5470611e-03    1.2401988e-03    1.0885486e-03    8.7081764e-04    1.0299398e-03    9.7414533e-04    7.6917951e-04    9.1186430e-04    9.6812466e-04    1.0028547e-03    1.0834389e-03    1.2850874e-03    1.4339252e-03    1.6721061e-03    3.7592496e-02
   3.8707568e+01    9.3388303e-01    5.9169213e-03    3.3813975e-03    2.1622223e-03    1.6741901e-03    1.4696625e-03    1.1911257e-03    1.0685820e-03    9.5300759e-04    1.0001814e-03    9.0515737e-04    8.3186565e-04    9.1106196e-04    9.6956391e-04    1.0542443e-03    1.0182711e-03    1.2340585e-03    1.5242946e-03    1.6040296e-03    3.7247133e-02
   3.8814910e+01    9.3428388e-01    6.0430555e-03    3.2669862e-03    2.1491864e-03    1.6789383e-03    1.4372889e-03    1.1822921e-03    1.1267066e-03    9.6935603e-04    8.8694893e-04    9.7378963e-04    8.5157977e-04    8.8037443e-04    1.0506044e-03    9.4175452e-04    1.0503868e-03    1.3023680e-03    1.4532699e-03    1.5302896e-03    3.6940942e-02
   3.8922297e+01    9.3469538e-01    6.0971466e-03    3.2359263e-03    2.1596364e-03    1.6369409e-03    1.3600444e-03    1.2832851e-03    1.0663666e-03    9.7803303e-04    8.6671266e-04    9.9223092e-04    8.6704039e-04    9.1477962e-04    1.0281798e-03    9.7952704e-04    9.6183640e-04    1.2837877e-03    1.5114064e-03    1.4649433e-03    3.6616797e-02
   3.9029710e+01    9.3496725e-01    6.1672153e-03    3.2926560e-03    2.2243459e-03    1.5522365e-03    1.3781956e-03    1.2510267e-03    1.0651468e-03    1.0582662e-03    8.1343127e-04    9.2004910e-04    9.3851502e-04    9.2067568e-04    1.0304500e-03    9.3305744e-04    1.0905811e-03    1.2595140e-03    1.3648280e-03    1.5014561e-03    3.6271101e-02
   3.9137112e+01    9.3543904e-01    6.0520286e-03    3.2757770e-03    2.2792056e-03    1.5411186e-03    1.3378240e-03    1.2659000e-03    1.1294690e-03    9.5218055e-04    8.5641078e-04    9.4867280e-04    9.5309315e-04    9.4602380e-04    1.0264123e-03    9.6778955e-04    9.5246965e-04    1.2625692e-03    1.3315733e-03    1.6723873e-03    3.5810054e-02
   3.9244519e+01    9.3590432e-01    6.0951854e-03    3.2133608e-03    2.1914700e-03    1.6779741e-03    1.2250822e-03    1.3544273e-03    1.0006646e-03    9.5568190e-04    9.0633713e-04    9.5879567e-04    8.7867148e-04    1.0612614e-03    9.1957961e-04    1.0623323e-03    9.0732663e-04    1.1882013e-03    1.4129845e-03    1.6258083e-03    3.5460540e-02
   3.9351942e+01    9.3627880e-01    6.1118719e-03    3.2337077e-03    2.1622540e-03    1.6004142e-03    1.2675232e-03    1.3412506e-03    1.0209446e-03    9.6903818e-04    9.0222194e-04    1.0080196e-03    9.1866266e-04    9.7050464e-04    1.0163116e-03    9.2171035e-04    1.0456124e-03    1.0504297e-03    1.4989109e-03    1.5741146e-03    3.5107694e-02
   3.9405662e+01    9.3652142e-01    6.0681564e-03    3.2101028e-03    2.2066029e-03    1.5985552e-03    1.3196860e-03    1.2304646e-03    1.0201147e-03    1.0314375e-03    8.9408648e-04    1.0282515e-03    9.0297567e-04    9.7431479e-04    9.5013474e-04    9.5288741e-04    9.9827899e-04    1.1656124e-03    1.4277317e-03    1.5565182e-03    3.4942667e-02
   3.9513138e+01    9.3695765e-01    6.0144936e-03    3.1942869e-03    2.2127638e-03    1.5389603e-03    1.4734023e-03    1.1110682e-03    1.1056854e-03    9.3538652e-04    9.7694848e-04    1.0025647e-03    9.4956681e-04    9.4160270e-04    8.8567789e-04    1.0027493e-03    9.2289468e-04    1.2391439e-03    1.3775768e-03    1.5070207e-03    3.4650555e-02
   3.9620643e+01    9.3737979e-01    6.0163907e-03    3.1468083e-03    2.2404165e-03    1.6333431e-03    1.3025450e-03    1.1288080e-03    1.0641175e-03    1.0186615e-03    1.0063013e-03    9.1222480e-04    1.0733186e-03    8.7390516e-04    9.6439349e-04    8.5361133e-04    9.6789291e-04    1.2473639e-03    1.3454164e-03    1.5222236e-03    3.4302465e-02
   3.9728165e+01    9.3788178e-01    6.0350981e-03    3.0888699e-03    2.1484787e-03    1.7016690e-03    1.2203339e-03    1.1210416e-03    1.0719854e-03    1.1168204e-03    9.7231848e-04    9.4111962e-04    9.5770323e-04    9.5590369e-04    8.5849400e-04    8.4794269e-04    1.0545827e-03    1.2073514e-03    1.3491232e-03    1.5675339e-03    3.3901847e-02
   3.9835721e+01    9.3833203e-01    5.9497759e-03    3.1468866e-03    2.1567351e-03    1.6511937e-03    1.1854792e-03    1.1024821e-03    1.2089628e-03    1.0418686e-03    9.4254581e-04    1.0022617e-03    9.4362941e-04    8.4159046e-04    9.2096815e-04    9.0592573e-04    1.0465729e-03    1.1617235e-03    1.3031461e-03    1.6984525e-03    3.3457774e-02
   3.9943316e+01    9.3867228e-01    6.0069808e-03    3.1819366e-03    2.0823018e-03    1.6735919e-03    1.1434732e-03    1.2143481e-03    1.1018834e-03    1.1090762e-03    8.8870957e-04    1.0621013e-03    9.3110653e-04    8.1288299e-04    9.0642340e-04    9.4446983e-04    9.9599929e-04    1.1590260e-03    1.2897102e-03    1.7714627e-03    3.3052236e-02
   4.0050939e+01    9.3907404e-01    5.9835530e-03    3.1707893e-03    2.0679236e-03    1.6372252e-03    1.2276541e-03    1.2241295e-03    1.1311660e-03    1.0076542e-03    9.5293712e-04    1.0766950e-03    8.5492604e-04    8.7067722e-04    8.9806356e-04    9.3878424e-04    9.5862567e-04    1.1584627e-03    1.4357208e-03    1.7682323e-03    3.2562742e-02
   4.0104762e+01    9.3923316e-01    6.0268915e-03    3.1781034e-03    2.0323660e-03    1.6240652e-03    1.3010515e-03    1.2319298e-03    1.0853238e-03    9.9839258e-04    9.7529247e-04    1.0468862e-03    8.2216132e-04    9.4205261e-04    8.3521442e-04    9.7621442e-04    1.0073061e-03    1.0359140e-03    1.4412498e-03    1.7490925e-03    3.2457330e-02
   4.0209460e+01    9.3968572e-01    5.9807353e-03    3.1035228e-03    2.0745857e-03    1.5874541e-03    1.3546232e-03    1.2211808e-03    1.0466736e-03    1.0422780e-03    1.0112340e-03    1.0165023e-03    8.0004084e-04    9.4521674e-04    8.4820687e-04    9.8723025e-04    8.8113042e-04    1.1859046e-03    1.3122028e-03    1.8334341e-03    3.2082122e-02
   4.0317179e+01    9.3998825e-01    6.0793103e-03    3.0130751e-03    2.1444677e-03    1.6105221e-03    1.4067499e-03    1.1604905e-03    1.0134415e-03    1.0813450e-03    1.0070713e-03    9.1075987e-04    9.8066971e-04    8.4757160e-04    8.2045901e-04    9.8606125e-04    8.7733443e-04    1.2356205e-03    1.5056953e-03    1.5715102e-03    3.1759595e-02
   4.0424918e+01    9.4048378e-01    5.9885564e-03    2.9807863e-03    2.1602285e-03    1.5650001e-03    1.4741411e-03    1.1130569e-03    1.0069085e-03    1.1191829e-03    9.2826308e-04    1.0157883e-03    8.1478711e-04    9.6757122e-04    8.0746044e-04    9.8924222e-04    9.3094825e-04    1.1827078e-03    1.5164419e-03    1.6517885e-03    3.1303360e-02
   4.0532669e+01    9.4093703e-01    5.8700917e-03    3.0612249e-03    2.1694597e-03    1.5540487e-03    1.4425361e-03    1.1157959e-03    1.0200661e-03    1.0955800e-03    9.7527947e-04    9.4974315e-04    9.4811716e-04    7.6457927e-04    8.8606208e-04    1.0024825e-03    9.0534443e-04    1.1744719e-03    1.4890412e-03    1.6844314e-03    3.0954615e-02
   4.0640436e+01    9.4132306e-01    5.8546935e-03    3.1563302e-03    2.1339584e-03    1.5269047e-03    1.4888537e-03    1.0171007e-03    1.0940547e-03    9.6699460e-04    1.0430573e-03    9.1644879e-04    9.3658155e-04    8.0421493e-04    9.0613070e-04    1.0112635e-03    8.6919005e-04    1.3028234e-03    1.3732927e-03    1.6369100e-03    3.0638132e-02
   4.0748260e+01    9.4185795e-01    5.7569686e-03    3.0813179e-03    2.1449929e-03    1.5385900e-03    1.4715779e-03    1.0062588e-03    1.1606839e-03    9.1602459e-04    1.0072122e-03    1.0180359e-03    8.2499816e-04    8.5833263e-04    9.6146723e-04    8.4787979e-04    1.0368349e-03    1.1862850e-03    1.4207007e-03    1.6442212e-03    3.0259671e-02
   4.0802196e+01    9.4194914e-01    5.9261220e-03    3.0170628e-03    2.1506360e-03    1.5668150e-03    1.4485517e-03    1.0272134e-03    1.0592862e-03    1.0232904e-03    1.0254374e-03    9.1556109e-04    8.6720673e-04    8.7312601e-04    9.4767352e-04    8.4305194e-04    1.0359155e-03    1.2264326e-03    1.3735600e-03    1.6496132e-03    3.0074303e-02
   4.0910097e+01    9.4240028e-01    5.7496619e-03    3.1491304e-03    2.1552344e-03    1.5398201e-03    1.3320572e-03    1.1782016e-03    1.0183437e-03    9.9217208e-04    1.0521209e-03    9.3936831e-04    8.8408570e-04    8.4659365e-04    8.3199753e-04    9.9594407e-04    1.0577785e-03    1.0900661e-03    1.4254857e-03    1.6919846e-03    2.9669678e-02
   4.1018021e+01    9.4281773e-01    5.7548219e-03    3.1179002e-03    2.1502388e-03    1.5647027e-03    1.3180297e-03    1.1567691e-03    1.0754706e-03    9.6157683e-04    9.8803344e-04    9.8139270e-04    9.4099175e-04    7.2616223e-04    8.2528989e-04    1.1049493e-03    9.7054644e-04    1.1225953e-03    1.3614136e-03    1.7311396e-03    2.9330250e-02
   4.1124897e+01    9.4311295e-01    5.8829678e-03    3.0330199e-03    2.2116790e-03    1.5253449e-03    1.3279260e-03    1.1889358e-03    1.0418674e-03    9.9102061e-04    9.7399621e-04    9.8929523e-04    8.5936361e-04    7.3821041e-04    9.1308211e-04    1.1336072e-03    8.9365195e-04    1.1175100e-03    1.4040213e-03    1.6826337e-03    2.8978918e-02
   4.1234124e+01    9.4356541e-01    5.7373624e-03    3.1592592e-03    2.1959992e-03    1.5200868e-03    1.3547559e-03    1.1137377e-03    1.0461295e-03    1.0141298e-03    1.0307454e-03    9.0283961e-04    8.2925234e-04    7.9177211e-04    1.0041415e-03    9.1938969e-04    1.0564668e-03    1.0871421e-03    1.4063486e-03    1.6608729e-03    2.8604158e-02
   4.1343408e+01    9.4392245e-01    5.8502042e-03    3.1135297e-03    2.1394906e-03    1.4663253e-03    1.3827813e-03    1.2462156e-03    1.0106654e-03    1.0282086e-03    9.7338881e-04    8.4507707e-04    8.5528485e-04    8.4250756e-04    9.8204805e-04    8.7696623e-04    1.0453112e-03    1.0918562e-03    1.4340320e-03    1.5882933e-03    2.8305366e-02
   4.1452703e+01    9.4427620e-01    5.9160929e-03    3.0562201e-03    2.1072008e-03    1.5148490e-03    1.4147688e-03    1.2295013e-03    1.0011514e-03    1.0393773e-03    8.9796290e-04    8.2017241e-04    9.5834429e-04    9.2254320e-04    7.9220691e-04    9.9320159e-04    1.0819270e-03    1.0957103e-03    1.3282495e-03    1.6026699e-03    2.7951651e-02
   4.1507373e+01    9.4447719e-01    5.9515834e-03    3.0220723e-03    2.0982870e-03    1.5281247e-03    1.4782315e-03    1.1573132e-03    1.0636106e-03    9.7067227e-04    8.0421205e-04    9.6178680e-04    8.5282983e-04    9.9054083e-04    7.4565797e-04    9.8353592e-04    1.0690422e-03    1.1318988e-03    1.3013189e-03    1.6869842e-03    2.7725104e-02
   4.1616757e+01    9.4487532e-01    5.9476124e-03    3.0352586e-03    1.9899723e-03    1.6196309e-03    1.4819442e-03    1.1985589e-03    9.6311871e-04    9.6002881e-04    8.1168716e-04    9.4713500e-04    9.7127070e-04    8.7854111e-04    8.1139488e-04    1.0573339e-03    9.6547891e-04    1.1504592e-03    1.2708138e-03    1.6440030e-03    2.7420441e-02
   4.1726225e+01    9.4531964e-01    5.7946461e-03    3.1199081e-03    2.0546259e-03    1.6776297e-03    1.3923153e-03    1.1387483e-03    1.0046889e-03    8.8510461e-04    9.0044475e-04    1.0166828e-03    8.9769753e-04    8.1248595e-04    8.9814341e-04    9.8369579e-04    9.4483014e-04    1.1599653e-03    1.3747047e-03    1.5720170e-03    2.7052031e-02
   4.1835781e+01    9.4572167e-01    5.8696950e-03    3.0607184e-03    1.9720965e-03    1.7154510e-03    1.4954948e-03    1.0702649e-03    9.3914107e-04    9.2567199e-04    9.0706573e-04    1.0236538e-03    8.2304314e-04    9.7293348e-04    8.0086460e-04    9.2063746e-04    9.6152507e-04    1.1986832e-03    1.2637665e-03    1.6007375e-03    2.6756881e-02
   4.1944756e+01    9.4610392e-01    5.8574048e-03    3.0152000e-03    2.0545871e-03    1.7159516e-03    1.4001271e-03    1.1594737e-03    9.2466770e-04    8.8278155e-04    9.3325495e-04    1.0384085e-03    8.7310852e-04    9.1668802e-04    7.8126842e-04    9.2819661e-04    9.9138814e-04    1.2537024e-03    1.1682857e-03    1.5970282e-03    2.6404559e-02
   4.2054418e+01    9.4657756e-01    5.8120920e-03    2.9092399e-03    2.1266958e-03    1.6973466e-03    1.3997719e-03    1.1091288e-03    9.9613563e-04    8.8316978e-04    9.7942770e-04    1.0273392e-03    8.2575661e-04    7.6940197e-04    8.3999509e-04    9.5655051e-04    1.0720075e-03    1.1896473e-03    1.1729459e-03    1.6767800e-03    2.5979008e-02
   4.2109260e+01    9.4677150e-01    5.8313253e-03    2.9081057e-03    2.0786844e-03    1.7252955e-03    1.3685029e-03    1.1616301e-03    9.4592820e-04    9.1581307e-04    1.0499195e-03    9.2292663e-04    8.6387760e-04    7.3873728e-04    8.6593002e-04    9.7009925e-04    1.0706327e-03    1.2280571e-03    1.1274101e-03    1.6139563e-03    2.5841671e-02
   4.2218967e+01    9.4725214e-01    5.7073266e-03    2.8350998e-03    2.1092052e-03    1.7914697e-03    1.3479012e-03    1.1488223e-03    1.0642745e-03    9.1278185e-04    9.9024646e-04    9.3345349e-04    7.4443426e-04    8.0508917e-04    8.4834172e-04    1.0591038e-03    1.0267808e-03    1.1420293e-03    1.1319714e-03    1.5863378e-03    2.5563194e-02
   4.2323182e+01    9.4771975e-01    5.6627118e-03    2.8672122e-03    2.0785298e-03    1.7614836e-03    1.3703160e-03    1.0590919e-03    1.0747532e-03    1.0419879e-03    8.5014769e-04    9.4828025e-04    7.0837611e-04    7.9077509e-04    8.6444081e-04    1.1515455e-03    9.6938399e-04    1.0758052e-03    1.2470138e-03    1.6111371e-03    2.5147260e-02
   4.2432909e+01    9.4813282e-01    5.6508130e-03    2.8057160e-03    2.0887404e-03    1.7958476e-03    1.3246229e-03    1.1651082e-03    1.0916691e-03    9.3520910e-04    8.6900339e-04    8.4720512e-04    8.1350197e-04    7.6017837e-04    9.6557718e-04    1.0152942e-03    1.0269827e-03    1.0478341e-03    1.2647768e-03    1.5733445e-03    2.4825758e-02
   4.2542711e+01    9.4853271e-01    5.7144507e-03    2.8017003e-03    1.9983203e-03    1.7027796e-03    1.4243765e-03    1.2262954e-03    1.1452212e-03    7.3531502e-04    9.3846917e-04    8.5802118e-04    7.7758016e-04    8.0411230e-04    9.5536673e-04    1.0264476e-03    9.7762819e-04    1.1050711e-03    1.1918728e-03    1.7239026e-03    2.4360360e-02
   4.2652561e+01    9.4899695e-01    5.6741718e-03    2.7179961e-03    2.0618003e-03    1.7045585e-03    1.4815561e-03    1.2362140e-03    9.7383669e-04    8.4134804e-04    9.0049675e-04    7.7593918e-04    8.4381277e-04    8.5333907e-04    1.0007071e-03    9.5572213e-04    1.0145239e-03    1.0617815e-03    1.2041953e-03    1.7204631e-03    2.3980592e-02
   4.2707427e+01    9.4914264e-01    5.7494581e-03    2.6921404e-03    2.0369668e-03    1.6908507e-03    1.4902104e-03    1.2742448e-03    9.5586575e-04    8.7641841e-04    8.6595448e-04    8.1835037e-04    7.9975944e-04    8.6750457e-04    9.9133582e-04    9.4797724e-04    1.0610306e-03    1.0162187e-03    1.2197253e-03    1.6619832e-03    2.3841361e-02
   4.2817378e+01    9.4961140e-01    5.5931403e-03    2.7266347e-03    2.0182596e-03    1.8166003e-03    1.5306165e-03    1.1993387e-03    8.8113347e-04    9.2982391e-04    8.2003439e-04    7.9290087e-04    8.8073757e-04    9.1956458e-04    8.4700033e-04    9.9718432e-04    1.0485134e-03    1.0618287e-03    1.2332648e-03    1.5164246e-03    2.3575604e-02
   4.2927425e+01    9.4992605e-01    5.6289040e-03    2.8175445e-03    1.9413495e-03    1.8679213e-03    1.4863191e-03    1.1563712e-03    9.0294096e-04    9.3729364e-04    8.5068183e-04    7.5198841e-04    9.5214428e-04    8.4198158e-04    8.0969495e-04    1.0718765e-03    1.0228334e-03    1.0469209e-03    1.3401555e-03    1.4337446e-03    2.3213281e-02
   4.3037529e+01    9.5032108e-01    5.6619489e-03    2.8371244e-03    1.9833539e-03    1.8308258e-03    1.4637315e-03    1.1344288e-03    8.3003912e-04    9.6756181e-04    8.5843913e-04    7.7526602e-04    9.0966368e-04    8.0146265e-04    9.0847416e-04    1.0277467e-03    1.0115667e-03    1.1731301e-03    1.1176037e-03    1.6391866e-03    2.2747365e-02
   4.3147722e+01    9.5068352e-01    5.6301372e-03    2.8473750e-03    2.0419261e-03    1.7666430e-03    1.5041531e-03    1.1079178e-03    8.6637597e-04    9.4620120e-04    8.4853358e-04    8.1182432e-04    9.1527311e-04    8.0212492e-04    8.5666320e-04    1.0394842e-03    1.0227060e-03    1.1050014e-03    1.1320694e-03    1.6390266e-03    2.2433043e-02
   4.3202828e+01    9.5096025e-01    5.5284534e-03    2.8886988e-03    1.9797605e-03    1.8017207e-03    1.4894357e-03    1.0552121e-03    8.7260105e-04    9.8855415e-04    8.6119896e-04    8.6219331e-04    8.0129548e-04    9.4378663e-04    7.7741973e-04    1.0687476e-03    9.5948258e-04    1.1827191e-03    1.1639407e-03    1.5333252e-03    2.2281202e-02
   4.3313115e+01    9.5140671e-01    5.4449671e-03    2.8644548e-03    2.0261899e-03    1.7382056e-03    1.5452416e-03    1.0302717e-03    9.0872130e-04    1.0207679e-03    8.3575336e-04    8.1084504e-04    8.6517186e-04    8.8919834e-04    7.6186163e-04    1.1030664e-03    9.8974782e-04    1.1728846e-03    1.1259622e-03    1.6664737e-03    2.1793505e-02
   4.3423452e+01    9.5194182e-01    5.2698516e-03    2.9647608e-03    2.0496712e-03    1.7080162e-03    1.3915473e-03    1.0650406e-03    8.2481637e-04    1.0878321e-03    9.5627881e-04    7.2741510e-04    9.6188679e-04    8.2743331e-04    7.7211413e-04    1.1131448e-03    9.4691225e-04    1.0484061e-03    1.2321248e-03    1.6919407e-03    2.1418982e-02
   4.3533552e+01    9.5227319e-01    5.4564329e-03    2.8241964e-03    2.0182744e-03    1.7620139e-03    1.3995593e-03    1.0229453e-03    8.8221550e-04    1.0237978e-03    9.6097499e-04    7.9801812e-04    8.6848426e-04    8.5383658e-04    7.6319423e-04    1.0309151e-03    1.0820361e-03    1.0473853e-03    1.2585585e-03    1.6394304e-03    2.1034542e-02
   4.3644067e+01    9.5267054e-01    5.4340876e-03    2.8485655e-03    2.0424024e-03    1.6058230e-03    1.5189209e-03    8.8951343e-04    1.0481731e-03    1.0505170e-03    9.2964034e-04    7.6271512e-04    8.4434148e-04    8.3962818e-04    8.5844104e-04    9.4992841e-04    1.0154582e-03    1.1491229e-03    1.3162268e-03    1.5787651e-03    2.0647188e-02
   4.3754666e+01    9.5306524e-01    5.3826111e-03    2.8795987e-03    2.0260380e-03    1.6438936e-03    1.4784274e-03    9.6476823e-04    9.7448100e-04    1.0559147e-03    9.2333454e-04    7.6679289e-04    7.7712859e-04    9.9176074e-04    7.6742221e-04    9.8483014e-04    9.8649078e-04    1.1380667e-03    1.3172358e-03    1.7001430e-03    2.0175817e-02
   4.3809997e+01    9.5332752e-01    5.4012972e-03    2.8646748e-03    1.9611795e-03    1.6351547e-03    1.4261922e-03    1.0213589e-03    9.5407737e-04    1.0775463e-03    9.3474809e-04    7.0995200e-04    7.6251682e-04    1.0891813e-03    6.5228378e-04    1.0145043e-03    1.1276524e-03    1.1162587e-03    1.1940358e-03    1.6980845e-03    2.0031784e-02
   4.3920739e+01    9.5371028e-01    5.3465661e-03    2.9382476e-03    1.9029909e-03    1.5784500e-03    1.5066073e-03    1.0402514e-03    1.0171876e-03    9.8804927e-04    9.8544355e-04    7.0796577e-04    8.8927543e-04    9.1839023e-04    7.6673972e-04    9.2813998e-04    1.0568500e-03    1.1832737e-03    1.2289260e-03    1.8519010e-03    1.9454468e-02
   4.4031580e+01    9.5410041e-01    5.3442627e-03    2.9251347e-03    1.9046951e-03    1.5742311e-03    1.5720826e-03    1.0338934e-03    9.0355576e-04    1.1579157e-03    7.9698710e-04    8.4881174e-04    8.7625063e-04    8.2878768e-04    6.7454461e-04    1.0586861e-03    1.0658318e-03    1.2255112e-03    1.1321761e-03    1.8415537e-03    1.9134676e-02
   4.4142531e+01    9.5439099e-01    5.4244561e-03    2.9157155e-03    1.9883305e-03    1.5052485e-03    1.5477556e-03    1.0381801e-03    9.2266516e-04    1.0721659e-03    8.5740625e-04    8.7354344e-04    8.8024007e-04    7.9691860e-04    6.8427969e-04    1.1114853e-03    1.1305372e-03    1.0241394e-03    1.4171352e-03    1.6223722e-03    1.8796432e-02
   4.4253404e+01    9.5475559e-01    5.4792059e-03    2.9675973e-03    1.8455461e-03    1.5842102e-03    1.5607856e-03    1.0062818e-03    9.1189910e-04    1.0682268e-03    9.2989052e-04    8.1013515e-04    8.7900049e-04    8.0856131e-04    6.9280202e-04    1.0624834e-03    1.1832377e-03    1.0881855e-03    1.4090625e-03    1.5913739e-03    1.8365921e-02
   4.4308966e+01    9.5508181e-01    5.3314987e-03    3.0137338e-03    1.7751019e-03    1.5736717e-03    1.6015206e-03    9.7003464e-04    9.1824593e-04    1.1027489e-03    9.3858279e-04    7.6805094e-04    8.6405746e-04    7.8851158e-04    8.9080522e-04    9.5364019e-04    1.1004532e-03    1.1794036e-03    1.4405198e-03    1.5258633e-03    1.8181744e-02
   4.4419093e+01    9.5546727e-01    5.2998960e-03    3.0661618e-03    1.7320137e-03    1.5980958e-03    1.5710757e-03    1.0422196e-03    8.1710873e-04    1.1928122e-03    8.8459557e-04    7.3516338e-04    8.8919749e-04    8.7146687e-04    7.7332461e-04    1.1067640e-03    1.0427304e-03    1.2031102e-03    1.2826784e-03    1.5209256e-03    1.7903389e-02
   4.4530419e+01    9.5592914e-01    5.3012366e-03    2.9910487e-03    1.7330851e-03    1.6944201e-03    1.5189859e-03    9.7745077e-04    9.6925217e-04    1.1825326e-03    7.3786115e-04    7.9852550e-04    8.4836684e-04    7.8990783e-04    9.5601348e-04    9.4631676e-04    1.0758681e-03    1.3488852e-03    1.0629952e-03    1.5294863e-03    1.7608622e-02
   4.4641960e+01    9.5627702e-01    5.3745382e-03    2.9692927e-03    1.7701987e-03    1.6380916e-03    1.4248932e-03    1.0032714e-03    1.0606628e-03    1.1203341e-03    8.1939360e-04    8.2160501e-04    7.8758637e-04    7.7573201e-04    9.9400360e-04    9.1644401e-04    1.1631106e-03    1.2231017e-03    1.1408667e-03    1.4340111e-03    1.7285840e-02
   4.4753563e+01    9.5672557e-01    5.3550498e-03    2.9149701e-03    1.7983606e-03    1.6531984e-03    1.3182840e-03    1.0778072e-03    1.1080866e-03    1.0481058e-03    8.2182506e-04    7.7535499e-04    8.1556384e-04    8.9407994e-04    8.6164763e-04    9.4091715e-04    1.3086654e-03    1.1226696e-03    1.0093998e-03    1.4970335e-03    1.6953412e-02
   4.4809400e+01    9.5691273e-01    5.3570386e-03    2.8525313e-03    1.9476442e-03    1.6070303e-03    1.2436610e-03    1.0519233e-03    1.2300231e-03    1.0440270e-03    7.9464860e-04    7.0332393e-04    9.4555618e-04    8.0296857e-04    8.3749113e-04    9.8207931e-04    1.3821917e-03    9.8162388e-04    1.0708505e-03    1.5144399e-03    1.6738218e-02
   4.4921144e+01    9.5724122e-01    5.4334586e-03    2.7701760e-03    2.0332361e-03    1.5298029e-03    1.3164650e-03    1.0386077e-03    1.2080984e-03    1.0015606e-03    8.0069405e-04    7.8881711e-04    8.8731588e-04    7.8897415e-04    8.9270336e-04    1.1106280e-03    1.2314835e-03    9.8029175e-04    1.0639214e-03    1.5197237e-03    1.6362827e-02
   4.5032988e+01    9.5751450e-01    5.3294033e-03    2.8811375e-03    2.2137894e-03    1.5507994e-03    1.2748855e-03    1.1813501e-03    1.0675894e-03    9.8639208e-04    5.8665686e-04    9.4997310e-04    8.4804550e-04    8.7394646e-04    1.0831095e-03    1.1339234e-03    9.9595210e-04    9.5220466e-04    1.0510012e-03    1.5788258e-03    1.5946515e-02
   4.5145586e+01    9.5798035e-01    5.2799834e-03    2.9757515e-03    2.1111382e-03    1.4515761e-03    1.3510297e-03    1.1104476e-03    1.1967119e-03    8.5322745e-04    7.5966382e-04    7.6423336e-04    9.6243724e-04    8.5646565e-04    1.1070005e-03    1.0749637e-03    1.0273931e-03    9.8310063e-04    9.2844778e-04    1.7159152e-03    1.5510164e-02
   4.5202889e+01    9.5826409e-01    5.2048016e-03    2.9704522e-03    2.1043701e-03    1.5190617e-03    1.2711752e-03    1.2316173e-03    9.8590350e-04    8.7490168e-04    7.9343063e-04    8.8488258e-04    8.0143422e-04    1.0740308e-03    1.1085390e-03    9.3754695e-04    1.0488454e-03    9.2212805e-04    9.9638937e-04    1.7253446e-03    1.5281052e-02
   4.5315277e+01    9.5864567e-01    5.2735483e-03    2.9376248e-03    2.1343634e-03    1.3915283e-03    1.4265291e-03    1.1912372e-03    8.3990861e-04    1.0530916e-03    7.2187787e-04    8.3033959e-04    8.0707679e-04    1.1492802e-03    1.0627432e-03    8.8447814e-04    1.1148121e-03    8.5390151e-04    9.8335903e-04    1.7850575e-03    1.4913577e-02
   4.5429565e+01    9.5908655e-01    5.2976777e-03    2.8196292e-03    2.1591608e-03    1.4082454e-03    1.5145382e-03    1.0358781e-03    9.3059098e-04    9.9324237e-04    7.9319167e-04    7.4599399e-04    9.5963707e-04    1.1309538e-03    9.9169854e-04    9.0695609e-04    1.0344765e-03    9.1429927e-04    1.0253345e-03    1.7475615e-03    1.4504387e-02
   4.5544276e+01    9.5943332e-01    5.3129050e-03    2.9060847e-03    2.0268033e-03    1.5856174e-03    1.3736455e-03    1.1362645e-03    9.1500929e-04    9.0809469e-04    7.8383534e-04    8.0317512e-04    1.0041300e-03    1.1142481e-03    9.2862856e-04    9.5891506e-04    1.0043285e-03    8.8395088e-04    1.1990558e-03    1.5985048e-03    1.4123487e-02
   4.5601637e+01    9.5956707e-01    5.3857940e-03    2.8869339e-03    2.0280766e-03    1.6579641e-03    1.2780228e-03    1.1190864e-03    8.5882046e-04    1.0654702e-03    6.7221655e-04    1.0669527e-03    8.6802899e-04    1.0347936e-03    9.8506111e-04    9.4271924e-04    9.9037245e-04    8.1272072e-04    1.2506014e-03    1.6046533e-03    1.3924647e-02
   4.5715949e+01    9.5983158e-01    5.4387174e-03    3.0571556e-03    1.8541849e-03    1.6980880e-03    1.3408746e-03    1.0373772e-03    9.1032348e-04    1.0659862e-03    7.5718397e-04    9.9499957e-04    8.8087613e-04    9.9074644e-04    1.0191367e-03    9.5304091e-04    8.5745198e-04    9.1231764e-04    1.1209562e-03    1.7510900e-03    1.3527912e-02
   4.5830740e+01    9.6019453e-01    5.4100351e-03    3.0571066e-03    2.2489074e-03    1.4117777e-03    1.1861638e-03    1.1182857e-03    9.9975553e-04    9.8040066e-04    7.8588442e-04    1.0585186e-03    7.9050854e-04    9.6028453e-04    1.0854293e-03    9.3666695e-04    7.9496829e-04    1.0994014e-03    8.9878118e-04    1.8329275e-03    1.3149670e-02
   4.5943544e+01    9.6069401e-01    5.2978086e-03    3.1016238e-03    2.2056222e-03    1.4036582e-03    1.1777976e-03    1.0130903e-03    1.2334634e-03    8.7443101e-04    8.3770906e-04    1.0548838e-03    6.6315521e-04    1.1853857e-03    8.7774160e-04    8.8801443e-04    7.8507897e-04    1.1818693e-03    1.1029642e-03    1.6048208e-03    1.2816874e-02
   4.6001008e+01    9.6103167e-01    5.1561997e-03    3.2077385e-03    2.0995272e-03    1.3813750e-03    1.1433208e-03    1.0802342e-03    1.1486335e-03    9.0633294e-04    9.4716943e-04    9.7057346e-04    6.2775324e-04    1.2344777e-03    8.9972307e-04    8.4317825e-04    9.2128381e-04    9.5850160e-04    1.0888483e-03    1.7486994e-03    1.2604762e-02
   4.6115954e+01    9.6137665e-01    5.1852971e-03    3.3135990e-03    2.0075962e-03    1.2704047e-03    1.2622603e-03    1.1968512e-03    1.1035384e-03    8.5188167e-04    9.5236583e-04    8.1985022e-04    9.3375193e-04    9.4205207e-04    9.5686635e-04    7.6692366e-04    1.2401262e-03    6.6089956e-04    1.1940119e-03    1.5181455e-03    1.2446933e-02
   4.6230929e+01    9.6167494e-01    5.3316315e-03    3.2778379e-03    2.0676595e-03    1.1792173e-03    1.2531338e-03    1.1725716e-03    9.9203201e-04    1.0556550e-03    7.9658304e-04    1.0546213e-03    8.6457348e-04    9.2896812e-04    8.5520279e-04    8.2173555e-04    1.1854874e-03    6.7657566e-04    1.2450883e-03    1.4794504e-03    1.2087034e-02
   4.6345621e+01    9.6225789e-01    5.2672459e-03    3.1188044e-03    2.1028661e-03    1.1961949e-03    1.3117281e-03    1.1129166e-03    1.0311852e-03    9.6362835e-04    9.6960051e-04    1.0052269e-03    7.8224617e-04    8.5733133e-04    8.6721170e-04    1.0671347e-03    8.3746000e-04    7.6352263e-04    1.3399709e-03    1.5972988e-03    1.1550532e-02
   4.6403149e+01    9.6247005e-01    5.2111384e-03    3.0967895e-03    2.1218927e-03    1.1860914e-03    1.3104357e-03    1.1263611e-03    1.1218072e-03    8.9423346e-04    9.7569222e-04    9.2755442e-04    8.2106065e-04    8.9802113e-04    9.3636885e-04    9.1632724e-04    8.8603644e-04    7.9736725e-04    1.2675116e-03    1.6735007e-03    1.1361757e-02
   4.6518220e+01    9.6277784e-01    5.2573220e-03    3.0956830e-03    2.0250953e-03    1.3874073e-03    1.3012440e-03    1.0841820e-03    1.1195397e-03    1.0814410e-03    8.7352604e-04    7.5605680e-04    7.6079259e-04    1.1039973e-03    8.9022793e-04    9.1982112e-04    7.7986172e-04    8.9879469e-04    1.2133758e-03    1.7950617e-03    1.0878735e-02
   4.6633339e+01    9.6319688e-01    5.3271726e-03    2.9728392e-03    1.9747896e-03    1.4828575e-03    1.2556234e-03    1.1677039e-03    1.0862739e-03    1.0548639e-03    8.7059770e-04    6.9788587e-04    8.1954954e-04    1.2332550e-03    7.2814454e-04    9.2507327e-04    7.9819840e-04    7.6114889e-04    1.2133527e-03    2.0416871e-03    1.0392099e-02
   4.6747464e+01    9.6351958e-01    5.4449578e-03    2.9480286e-03    1.9985791e-03    1.4492122e-03    1.1247004e-03    1.4298133e-03    1.0961044e-03    9.4002485e-04    7.3439637e-04    7.8850157e-04    8.1688911e-04    1.1234464e-03    7.9508864e-04    8.7867021e-04    8.9039925e-04    6.8456262e-04    1.4871702e-03    1.9581097e-03    9.8917609e-03
   4.6805081e+01    9.6390969e-01    5.3444646e-03    2.8354617e-03    1.9756919e-03    1.4975618e-03    1.1040411e-03    1.3946683e-03    1.1678123e-03    9.3084595e-04    6.7161263e-04    8.8201192e-04    8.9937043e-04    1.1129173e-03    6.2096361e-04    9.1374874e-04    8.2744891e-04    6.5251247e-04    1.7123846e-03    1.9243316e-03    9.6224622e-03
   4.6920386e+01    9.6438537e-01    5.2607063e-03    2.8337763e-03    1.9515545e-03    1.4972994e-03    1.1796933e-03    1.3927837e-03    1.1615881e-03    7.7514221e-04    6.6701309e-04    9.4179022e-04    1.0218358e-03    9.1000525e-04    8.1232847e-04    9.6606373e-04    5.8175698e-04    6.4794141e-04    2.0509204e-03    1.5880244e-03    9.3744020e-03
   4.7035272e+01    9.6479974e-01    5.1883483e-03    2.7763815e-03    2.1531132e-03    1.3619329e-03    1.3815653e-03    1.2742290e-03    1.1124749e-03    6.4954555e-04    8.5355947e-04    9.6807100e-04    9.3370053e-04    9.3166728e-04    7.3086532e-04    9.3854455e-04    4.9435269e-04    1.0691527e-03    1.8000613e-03    1.3783687e-03    9.2043301e-03
   4.7150644e+01    9.6503641e-01    5.3849008e-03    2.7707333e-03    2.0381415e-03    1.4889386e-03    1.3311241e-03    1.4227230e-03    8.5787037e-04    7.4851416e-04    8.5309661e-04    8.6865641e-04    9.4624394e-04    9.8241551e-04    8.1003671e-04    7.5307683e-04    5.1740608e-04    1.3059133e-03    1.6515811e-03    1.3883608e-03    8.8438567e-03
   4.7208344e+01    9.6536850e-01    5.2876827e-03    2.7154655e-03    2.0034530e-03    1.5330329e-03    1.2825438e-03    1.5331764e-03    7.9702121e-04    7.3072386e-04    9.1269871e-04    8.0777033e-04    1.0206259e-03    9.3426252e-04    8.1053869e-04    6.6948916e-04    5.3388870e-04    1.4327948e-03    1.6093156e-03    1.3367789e-03    8.6802372e-03
   4.7323779e+01    9.6586685e-01    5.1856883e-03    2.6386714e-03    2.3024026e-03    1.3523908e-03    1.1480398e-03    1.6406586e-03    6.7833614e-04    8.8063253e-04    9.4623908e-04    8.3994671e-04    9.7960356e-04    8.1316761e-04    7.2008393e-04    6.3078816e-04    9.2219239e-04    1.2690878e-03    1.5548218e-03    1.3315509e-03    8.2988478e-03
   4.7439202e+01    9.6622948e-01    5.2984480e-03    2.5749629e-03    2.3715246e-03    1.3224709e-03    1.1357572e-03    1.4832689e-03    8.2428706e-04    8.1823384e-04    9.7229246e-04    6.9710864e-04    1.1255189e-03    7.6896999e-04    6.9724996e-04    5.6397872e-04    1.2100136e-03    1.0968699e-03    1.3902959e-03    1.3985944e-03    8.0206698e-03
   4.7552762e+01    9.6658774e-01    5.3623257e-03    2.5792031e-03    2.3056293e-03    1.2857533e-03    1.2209741e-03    1.3023989e-03    9.8855601e-04    7.7509326e-04    9.8832147e-04    8.4259057e-04    1.0180303e-03    5.8505996e-04    6.6715504e-04    9.3830762e-04    9.8351865e-04    1.2282319e-03    1.1817453e-03    1.3266045e-03    7.8327587e-03
   4.7610311e+01    9.6666458e-01    5.4447380e-03    2.6078045e-03    2.2564715e-03    1.3274562e-03    1.4292839e-03    1.1655313e-03    9.0215770e-04    8.2485976e-04    9.4870980e-04    8.1423737e-04    1.0405513e-03    5.8088269e-04    6.5868497e-04    1.0078330e-03    8.4870226e-04    1.4529357e-03    9.6127320e-04    1.5777912e-03    7.4855177e-03
   4.7725313e+01    9.6712366e-01    5.3684589e-03    2.5448921e-03    2.4428860e-03    1.0846920e-03    1.5955258e-03    9.9081280e-04    1.0035064e-03    8.3824670e-04    7.8428868e-04    1.0613887e-03    8.4041467e-04    6.4112856e-04    8.5962063e-04    9.1262339e-04    8.8794056e-04    1.4204392e-03    9.2497607e-04    1.2949001e-03    7.3796027e-03
   4.7840151e+01    9.6759783e-01    5.2608748e-03    2.6752846e-03    2.2562272e-03    1.1724567e-03    1.6445216e-03    9.3419461e-04    9.1076950e-04    9.7352440e-04    9.0243987e-04    7.7198689e-04    9.5268819e-04    7.0742088e-04    8.4903529e-04    7.1235984e-04    9.0695446e-04    1.3122833e-03    8.9692591e-04    1.4125050e-03    7.1497124e-03
   4.7954827e+01    9.6785158e-01    5.5286428e-03    2.7405699e-03    1.9779194e-03    1.2512081e-03    1.5820284e-03    1.0151508e-03    9.4630085e-04    8.1269500e-04    1.0512617e-03    7.5334661e-04    8.0656789e-04    7.6679429e-04    9.4294370e-04    7.0362822e-04    8.9089178e-04    1.1438383e-03    1.0214083e-03    1.3165575e-03    6.8966643e-03
   4.8012087e+01    9.6810562e-01    5.5092221e-03    2.7107687e-03    1.9443016e-03    1.3889758e-03    1.4895850e-03    1.0421972e-03    8.7713202e-04    7.7423031e-04    1.0532816e-03    7.2735380e-04    9.4380218e-04    6.7220009e-04    8.9741777e-04    8.3867973e-04    8.7972018e-04    1.1355715e-03    9.5258380e-04    1.2647090e-03    6.7926482e-03
   4.8126515e+01    9.6845759e-01    5.4489384e-03    2.8641778e-03    1.8138253e-03    1.4587060e-03    1.3212221e-03    1.1294659e-03    8.6307906e-04    8.2821712e-04    1.0194343e-03    8.1046468e-04    9.5870364e-04    6.2017293e-04    7.4744869e-04    1.0057030e-03    9.3745479e-04    9.5201999e-04    1.1067882e-03    1.1098684e-03    6.5467203e-03
   4.8240580e+01    9.6877710e-01    5.5751000e-03    2.6631225e-03    1.8026446e-03    1.6482420e-03    1.3241548e-03    1.0653239e-03    8.0032242e-04    9.7849042e-04    9.3829657e-04    1.0630505e-03    5.1398894e-04    9.1411064e-04    6.0050363e-04    9.1172280e-04    8.7855582e-04    9.9985123e-04    1.2348301e-03    8.3031364e-04    6.4802752e-03
   4.8354692e+01    9.6915561e-01    5.5939232e-03    2.5843100e-03    2.0099088e-03    1.6387909e-03    1.2785665e-03    8.3933218e-04    1.0424222e-03    9.7655507e-04    8.8944645e-04    9.5462604e-04    5.9908029e-04    7.1833893e-04    8.9229017e-04    8.1265991e-04    9.5960047e-04    7.6320208e-04    1.2007764e-03    8.0389129e-04    6.2866669e-03
   4.8411671e+01    9.6929107e-01    5.6906711e-03    2.5069106e-03    2.0011141e-03    1.7220586e-03    1.2054338e-03    8.0101593e-04    1.0432955e-03    9.4011462e-04    1.0952732e-03    7.1272658e-04    8.2471045e-04    5.5258489e-04    1.0409198e-03    6.6477831e-04    1.0242934e-03    8.4726539e-04    1.0402310e-03    7.7544602e-04    6.2200821e-03
   4.8517303e+01    9.6968571e-01    5.5442447e-03    2.5819879e-03    2.1810431e-03    1.4317044e-03    1.2644409e-03    8.8694621e-04    9.7441764e-04    1.3107039e-03    6.2068976e-04    9.2565968e-04    6.4101193e-04    7.3027257e-04    9.2561303e-04    6.8614550e-04    8.4360145e-04    1.0947201e-03    9.0876376e-04    6.4527896e-04    6.1170405e-03
   4.8614594e+01    9.6996998e-01    5.5120254e-03    2.6980155e-03    2.2046584e-03    1.4519172e-03    1.0014621e-03    1.0361298e-03    1.3408400e-03    9.1446649e-04    5.4150677e-04    1.0636915e-03    4.7253083e-04    8.1257173e-04    9.4050474e-04    8.4751732e-04    6.4999725e-04    1.1659484e-03    7.1679738e-04    7.1901159e-04    5.9404322e-03
   4.8711850e+01    9.7029629e-01    5.4495057e-03    2.7703465e-03    2.0972160e-03    1.4744215e-03    1.1314912e-03    1.0602967e-03    1.2632303e-03    7.2870432e-04    7.6641398e-04    8.2444217e-04    6.8773684e-04    1.0478887e-03    5.9572638e-04    7.5087380e-04    7.6571372e-04    1.1657134e-03    6.9488374e-04    7.5342977e-04    5.6756775e-03
   4.8809068e+01    9.7067518e-01    5.4341289e-03    2.7363384e-03    2.0694101e-03    1.3849539e-03    1.2918149e-03    1.1228989e-03    1.0841790e-03    8.1025758e-04    5.5208183e-04    9.6795287e-04    6.7747091e-04    9.1707977e-04    8.0408164e-04    6.4897632e-04    1.1632258e-03    6.4464234e-04    6.3387513e-04    9.5220123e-04    5.4292514e-03
   4.8906265e+01    9.7124191e-01    5.2071778e-03    2.8214779e-03    1.9538764e-03    1.4197499e-03    1.1936305e-03    1.3105818e-03    8.5512697e-04    7.4476372e-04    8.1017896e-04    8.8830619e-04    6.7760999e-04    9.9262271e-04    6.5019385e-04    5.6031209e-04    1.1778797e-03    5.8499408e-04    6.5903866e-04    9.3301046e-04    5.3175559e-03
   4.9042287e+01    9.7175433e-01    5.3103602e-03    2.7797400e-03    1.8105969e-03    1.3584022e-03    1.1879658e-03    1.4351206e-03    7.2249510e-04    7.5932212e-04    1.0615106e-03    5.8325036e-04    1.0659818e-03    6.3087601e-04    6.1500443e-04    7.6721242e-04    8.1207145e-04    6.6659454e-04    7.8338343e-04    8.6831864e-04    5.0274645e-03
   4.9129701e+01    9.7206183e-01    5.3006154e-03    2.7776262e-03    1.8932564e-03    1.2441522e-03    1.3473034e-03    1.2514419e-03    6.7698687e-04    8.5436337e-04    9.7539986e-04    5.7337567e-04    1.1867731e-03    6.2995160e-04    4.1325262e-04    9.6413047e-04    8.5651628e-04    4.0606732e-04    7.8139795e-04    9.7858861e-04    4.8269698e-03
   4.9248175e+01    9.7249168e-01    5.1977103e-03    2.7445659e-03    1.9549132e-03    1.2980345e-03    1.4460136e-03    8.8685024e-04    8.3804719e-04    1.0714673e-03    7.2957642e-04    8.5343443e-04    7.8697859e-04    6.8785997e-04    6.7326984e-04    7.5099468e-04    7.5480488e-04    4.4073140e-04    7.2826219e-04    1.1372962e-03    4.5275120e-03
   4.9335561e+01    9.7271221e-01    5.2526230e-03    2.6441517e-03    2.1306209e-03    1.2138140e-03    1.4730463e-03    7.6250310e-04    1.0831048e-03    7.7123901e-04    8.4664593e-04    9.3328221e-04    7.8757467e-04    4.9455034e-04    8.2212870e-04    7.4341727e-04    5.8772066e-04    6.9776889e-04    5.8719204e-04    1.0677154e-03    4.3886951e-03
   4.9422897e+01    9.7301833e-01    5.3234176e-03    2.6263444e-03    1.9921238e-03    1.2895063e-03    1.4187673e-03    7.4486165e-04    1.1230672e-03    6.1363907e-04    1.2084550e-03    6.8881026e-04    6.8284063e-04    7.0655144e-04    6.9094232e-04    6.9522753e-04    5.0091643e-04    7.3534460e-04    5.9954316e-04    1.0535821e-03    4.2877338e-03
   4.9523818e+01    9.7344222e-01    5.3036810e-03    2.5810081e-03    1.9370259e-03    1.4731273e-03    1.0710300e-03    1.0960836e-03    7.3247187e-04    9.1575921e-04    1.0097306e-03    8.1068768e-04    7.0818235e-04    7.3830957e-04    6.0258333e-04    6.8205915e-04    3.4295694e-04    7.6963294e-04    5.7299019e-04    1.0209835e-03    4.1894722e-03
   4.9611129e+01    9.7382948e-01    5.0398205e-03    2.8983519e-03    1.6589199e-03    1.5215749e-03    1.0054179e-03    1.2188256e-03    7.2596463e-04    1.0548358e-03    1.0053127e-03    5.7223466e-04    7.1928729e-04    7.4211525e-04    5.0991993e-04    6.9330698e-04    5.8516494e-04    4.8528327e-04    7.2312311e-04    9.5585770e-04    4.0552079e-03
   4.9737203e+01    9.7421782e-01    4.9981977e-03    3.1449411e-03    1.5820447e-03    1.2942008e-03    1.1526022e-03    1.0632488e-03    9.1080911e-04    9.8802616e-04    8.1550172e-04    7.6043394e-04    6.1511474e-04    7.8716829e-04    5.9205035e-04    4.5713002e-04    6.8676465e-04    4.4150601e-04    8.6078272e-04    7.6982589e-04    3.8618307e-03
   4.9807025e+01    9.7453021e-01    4.9979880e-03    3.0135702e-03    1.6350872e-03    1.2788387e-03    1.2001354e-03    8.4375536e-04    1.1984353e-03    8.8281459e-04    8.2130083e-04    8.1194399e-04    5.4610508e-04    6.6508434e-04    5.3881773e-04    5.4928097e-04    6.3888457e-04    5.1297965e-04    8.9950854e-04    6.8589147e-04    3.7493670e-03
   4.9925304e+01    9.7507932e-01    4.8545618e-03    2.8992551e-03    1.6783052e-03    1.4369944e-03    1.0182847e-03    9.1878596e-04    1.1957956e-03    7.9941287e-04    8.8482790e-04    6.7974627e-04    6.2596549e-04    5.0693742e-04    5.8974018e-04    6.6403606e-04    4.4202055e-04    5.5376290e-04    9.0685723e-04    7.5436353e-04    3.5110297e-03
   5.0012547e+01    9.7582307e-01    4.4237420e-03    2.7799409e-03    1.0337739e-03    2.6791771e-03    8.7844973e-04    1.1525140e-03    7.4235222e-04    1.0992933e-03    1.0419471e-03    1.0925456e-03    2.0117641e-04    4.3848762e-04    4.5878226e-04    5.4738678e-04    8.7522930e-04    6.7873157e-04    4.1813930e-04    3.6179082e-04    3.2734705e-03
   5.0138552e+01    9.7670894e-01    4.0927568e-03    2.6093722e-03    1.7337038e-03    2.1418403e-03    1.1073165e-03    7.3846213e-04    1.1692232e-03    1.2056632e-03    6.9430025e-04    6.7411280e-04    1.4976224e-04    4.5466725e-04    7.9602979e-04    6.1370046e-04    6.2255070e-04    6.2614846e-04    5.2207538e-04    3.7486117e-04    2.9645123e-03
   5.0208340e+01    9.7698062e-01    4.0930898e-03    2.5499922e-03    2.3081214e-03    1.7113355e-03    1.1495919e-03    4.3120344e-04    1.3927518e-03    1.0594582e-03    1.0739418e-03    2.0659667e-04    4.3604287e-04    4.9247239e-04    6.5470740e-04    6.2779668e-04    8.3675249e-04    2.5097891e-04    4.5123300e-04    4.9042532e-04    2.8028871e-03
   5.0317382e+01    9.7737330e-01    3.9243379e-03    2.6517910e-03    2.1369134e-03    2.0950682e-03    8.2814956e-04    1.1719663e-03    9.4434089e-04    6.7939970e-04    1.0279355e-03    1.9936676e-04    4.4112634e-04    5.4584380e-04    6.5228959e-04    6.2370314e-04    8.4232392e-04    3.4729650e-04    2.8496195e-04    7.4075491e-04    2.4891355e-03
   5.0487762e+01    9.7833023e-01    3.2215635e-03    2.6330341e-03    2.4840343e-03    2.0801216e-03    5.6149071e-04    1.8475743e-03    6.3019418e-04    1.0328788e-03    1.9842385e-04    4.8976984e-04    4.4154032e-04    5.8813779e-04    2.1333137e-04    7.9840068e-04    7.1057369e-04    3.9643945e-04    4.3233967e-04    8.3948545e-04    2.0704374e-03
   5.0599010e+01    9.7864303e-01    3.4830408e-03    2.9021093e-03    2.9596878e-03    9.6993050e-04    8.4537562e-04    1.4001461e-03    6.7374742e-04    1.0196223e-03    5.2028234e-04    4.4742319e-04    6.7542193e-04    1.7063558e-04    6.9805421e-04    6.6485716e-04    3.9360350e-04    3.0474749e-04    7.3188778e-04    5.8425204e-04    1.9121464e-03
   5.0710142e+01    9.7877934e-01    4.5439747e-03    2.5677250e-03    2.3648773e-03    8.5821604e-04    8.2434378e-04    1.3008737e-03    1.0686170e-03    9.3450282e-04    2.6148673e-04    4.3241234e-04    6.9197469e-04    2.1196697e-04    5.8458996e-04    8.1415264e-04    3.4190564e-04    3.4989688e-04    7.3389966e-04    6.1962594e-04    1.7156205e-03
   5.0821132e+01    9.7937582e-01    4.3033006e-03    2.4041077e-03    2.2616785e-03    9.2474095e-04    1.5685790e-03    9.3232942e-04    1.1746898e-03    4.7776184e-04    4.8392262e-04    5.0401007e-04    2.8644407e-04    2.9037672e-04    6.1047543e-04    8.6591429e-04    3.3075039e-04    4.3497463e-04    5.9519574e-04    9.3898094e-04    1.2359429e-03
   5.0931991e+01    9.7949437e-01    4.3544843e-03    2.8343629e-03    2.1053175e-03    1.0700166e-03    1.4181477e-03    6.2218113e-04    1.3395895e-03    4.7618176e-04    2.6351002e-04    6.3754898e-04    2.6106202e-04    5.8035294e-04    7.5863305e-04    3.1134055e-04    3.7537016e-04    6.3925699e-04    5.6685283e-04    7.1051842e-04    1.1809018e-03
   5.1042720e+01    9.7972909e-01    4.2761695e-03    2.7204168e-03    2.3258994e-03    1.3445924e-03    9.6496597e-04    1.0256071e-03    1.0247726e-03    4.7964028e-04    6.0860938e-04    2.3433283e-04    2.1030395e-04    5.8483513e-04    9.0015359e-04    2.9917878e-04    4.8191401e-04    3.9018827e-04    5.1469843e-04    8.0865180e-04    1.0759769e-03
   5.1153320e+01    9.8110566e-01    3.7580677e-03    2.5851249e-03    1.5925828e-03    9.0339821e-04    1.3324510e-03    1.9737147e-03    6.6749339e-04    4.3774690e-04    3.9948765e-04    0.0000000e+00    3.0651919e-04    8.5134575e-04    1.2308126e-03    2.3631620e-04    0.0000000e+00    4.3245898e-04    9.1209098e-04    8.3415280e-04    4.4057910e-04
   5.1291571e+01    9.8112273e-01    4.5540995e-03    2.6600690e-03    1.1978575e-03    9.2118989e-04    1.2535221e-03    1.9669918e-03    7.0254395e-04    3.9809779e-04    0.0000000e+00    4.9539805e-05    7.0508111e-04    1.1934454e-03    4.6992546e-04    1.9651731e-04    0.0000000e+00    4.6963542e-04    1.7001048e-03    0.0000000e+00    4.3864878e-04
   5.1464385e+01    9.8130128e-01    4.4441515e-03    3.4415451e-03    8.8581289e-04    1.2233131e-03    1.5131660e-03    1.2041488e-03    7.9130512e-04    0.0000000e+00    4.9306970e-05    7.0156229e-04    7.9158890e-04    8.6314989e-04    0.0000000e+00    1.9543138e-04    4.2851169e-04    9.0328046e-04    8.2630554e-04    3.8789516e-05    3.9734670e-04
   5.1602636e+01    9.8177356e-01    4.9155058e-03    2.5406968e-03    1.3123408e-03    1.2431154e-03    1.9887739e-03    6.5787633e-04    3.9486115e-04    0.0000000e+00    9.8296474e-05    6.4959014e-04    1.1824294e-03    4.6547605e-04    1.9458486e-04    0.0000000e+00    5.0372726e-04    8.2229275e-04    8.2274896e-04    4.3412811e-04    0.0000000e+00
   5.1713236e+01    9.8197942e-01    5.2767095e-03    2.4050374e-03    9.1112910e-04    1.8976474e-03    1.5884156e-03    3.9212186e-04    3.9371187e-04    9.7975254e-05    4.5368547e-04    9.7972626e-04    4.3100313e-04    4.2560972e-04    1.9391685e-04    4.6362941e-04    4.3182603e-04    1.2459001e-03    3.8456755e-05    3.9407862e-04    0.0000000e+00
   5.1851487e+01    9.8249461e-01    5.2051367e-03    2.0401431e-03    8.6943239e-04    2.7119665e-03    7.6139378e-04    7.8288229e-04    4.8754238e-05    4.8835617e-05    6.4501914e-04    8.2091704e-04    8.1494884e-04    0.0000000e+00    1.9310914e-04    4.9992876e-04    8.1591056e-04    8.1642782e-04    3.8278041e-05    3.9230409e-04    0.0000000e+00
   5.2024301e+01    9.8257411e-01    5.2816489e-03    2.3249005e-03    1.5164016e-03    2.4153295e-03    7.7927816e-04    0.0000000e+00    9.7125717e-05    4.4979111e-04    1.0090705e-03    8.1087178e-04    0.0000000e+00    1.9212186e-04    4.9738131e-04    3.8968865e-04    1.2340898e-03    3.8060132e-05    0.0000000e+00    3.9013159e-04    0.0000000e+00
   5.2162552e+01    9.8388910e-01    4.0121327e-03    2.7404203e-03    2.2923368e-03    1.2018391e-03    7.7643101e-04    9.6764197e-05    0.0000000e+00    1.0267541e-03    8.1411403e-04    4.2008160e-04    0.0000000e+00    6.4886187e-04    3.7861786e-05    8.0824207e-04    8.0876413e-04    3.7890728e-05    3.8840803e-04    0.0000000e+00    0.0000000e+00
   5.2335365e+01    9.8445139e-01    5.0361912e-03    1.2467964e-03    3.3145358e-03    8.8854904e-04    0.0000000e+00    9.6317908e-05    3.8843231e-04    1.0580404e-03    8.0372823e-04    0.0000000e+00    2.2807903e-04    4.5528735e-04    8.0408543e-04    8.0459421e-04    3.7684728e-05    0.0000000e+00    3.8628602e-04    0.0000000e+00    0.0000000e+00
   5.2473616e+01    9.8495534e-01    4.9576527e-03    1.1154607e-03    3.1012760e-03    8.2767546e-04    9.5974196e-05    3.8701593e-04    1.0165805e-03    4.2169524e-04    4.1642028e-04    1.8969957e-04    4.9096707e-04    0.0000000e+00    8.0080803e-04    8.3882687e-04    0.0000000e+00    0.0000000e+00    3.8461074e-04    0.0000000e+00    0.0000000e+00
   5.2646430e+01    9.8637808e-01    4.1385357e-03    1.4454599e-03    2.1762114e-03    9.5631957e-04    0.0000000e+00    5.7418893e-04    9.5497273e-04    7.9682225e-04    0.0000000e+00    6.0280527e-04    0.0000000e+00    7.9678935e-04    7.9726156e-04    0.0000000e+00    0.0000000e+00    3.8255648e-04    0.0000000e+00    0.0000000e+00    0.0000000e+00
   5.2784681e+01    9.8681039e-01    4.1547728e-03    2.4288251e-03    1.7176528e-03    0.0000000e+00    3.8399709e-04    1.1401929e-03    3.8110788e-04    4.1299521e-04    6.0079938e-04    0.0000000e+00    3.8116189e-04    1.2070100e-03    0.0000000e+00    0.0000000e+00    0.0000000e+00    3.8109517e-04    0.0000000e+00    0.0000000e+00    0.0000000e+00
   5.2957494e+01    9.8686789e-01    4.3939970e-03    2.9233514e-03    9.4924282e-04    0.0000000e+00    9.4918934e-04    5.6827478e-04    7.9046750e-04    1.8747324e-04    4.1059813e-04    0.0000000e+00    7.8998559e-04    7.9039352e-04    0.0000000e+00    0.0000000e+00    3.7913270e-04    0.0000000e+00    0.0000000e+00    0.0000000e+00    0.0000000e+00
   5.3095745e+01    9.8729920e-01    3.9942523e-03    2.9133828e-03    9.4595692e-04    3.8094561e-04    1.1311146e-03    7.8754876e-04    1.8683500e-04    4.0905158e-04    0.0000000e+00    7.8688990e-04    7.8727385e-04    0.0000000e+00    0.0000000e+00    3.7755201e-04    0.0000000e+00    0.0000000e+00    0.0000000e+00    0.0000000e+00    0.0000000e+00
   5.3268559e+01    9.8773778e-01    3.5940075e-03    3.4667522e-03    3.7655141e-04    9.4180876e-04    5.6367254e-04    9.7004390e-04    4.0713115e-04    0.0000000e+00    7.8313745e-04    7.8348278e-04    0.0000000e+00    0.0000000e+00    3.7562781e-04    0.0000000e+00    0.0000000e+00    0.0000000e+00    0.0000000e+00    0.0000000e+00    0.0000000e+00
   5.3406810e+01    9.8816237e-01    4.2078719e-03    2.8222752e-03    0.0000000e+00    1.5003404e-03    9.6664516e-04    0.0000000e+00    4.0567296e-04    0.0000000e+00    7.8020612e-04    7.8050814e-04    0.0000000e+00    0.0000000e+00    3.7411487e-04    0.0000000e+00    0.0000000e+00    0.0000000e+00    0.0000000e+00    0.0000000e+00    0.0000000e+00
   5.3579623e+01    9.8884713e-01    4.6824011e-03    1.6842815e-03    5.6133181e-04    9.3276044e-04    9.6247484e-04    4.0389441e-04    0.0000000e+00    7.7662147e-04    7.7685066e-04    0.0000000e+00    0.0000000e+00    3.7225779e-04    0.0000000e+00    0.0000000e+00    0.0000000e+00    0.0000000e+00    0.0000000e+00    0.0000000e+00    0.0000000e+00
   5.3717874e+01    9.8964130e-01    4.6577231e-03    9.3173405e-04    1.1156708e-03    1.3325602e-03    4.0248222e-04    0.0000000e+00    7.7378426e-04    4.0286066e-04    3.7109725e-04    0.0000000e+00    3.7079185e-04    0.0000000e+00    0.0000000e+00    0.0000000e+00    0.0000000e+00    0.0000000e+00    0.0000000e+00    0.0000000e+00    0.0000000e+00
   5.3828475e+01    9.8966940e-01    4.6456114e-03    9.2917090e-04    1.4850882e-03    9.5652642e-04    4.0136456e-04    0.0000000e+00    7.7154257e-04    7.7166972e-04    0.0000000e+00    0.0000000e+00    3.6962911e-04    0.0000000e+00    0.0000000e+00    0.0000000e+00    0.0000000e+00    0.0000000e+00    0.0000000e+00    0.0000000e+00    0.0000000e+00
   5.3966726e+01    9.8995490e-01    4.7523859e-03    7.3671712e-04    1.2968883e-03    9.5327609e-04    3.9998827e-04    7.6878404e-04    4.0023329e-04    3.6862259e-04    0.0000000e+00    3.6820234e-04    0.0000000e+00    0.0000000e+00    0.0000000e+00    0.0000000e+00    0.0000000e+00    0.0000000e+00    0.0000000e+00    0.0000000e+00    0.0000000e+00
   5.4139539e+01    9.9111204e-01    4.1690633e-03    9.2214087e-04    1.5011752e-03    3.9829642e-04    0.0000000e+00    1.1638501e-03    3.6697669e-04    0.0000000e+00    3.6645475e-04    0.0000000e+00    0.0000000e+00    0.0000000e+00    0.0000000e+00    0.0000000e+00    0.0000000e+00    0.0000000e+00    0.0000000e+00    0.0000000e+00    0.0000000e+00
   5.4277790e+01    9.9154502e-01    3.7522872e-03    1.4691997e-03    9.4608315e-04    3.9695761e-04    7.6272362e-04    7.6265475e-04    0.0000000e+00    0.0000000e+00    3.6507419e-04    0.0000000e+00    0.0000000e+00    0.0000000e+00    0.0000000e+00    0.0000000e+00    0.0000000e+00    0.0000000e+00    0.0000000e+00    0.0000000e+00    0.0000000e+00
   5.4450604e+01    9.9182703e-01    3.4900027e-03    1.6443665e-03    1.1564554e-03    0.0000000e+00    1.1547767e-03    3.6397857e-04    0.0000000e+00    3.6339237e-04    0.0000000e+00    0.0000000e+00    0.0000000e+00    0.0000000e+00    0.0000000e+00    0.0000000e+00    0.0000000e+00    0.0000000e+00    0.0000000e+00    0.0000000e+00    0.0000000e+00
   5.4588855e+01    9.9185406e-01    3.6594525e-03    2.2169157e-03    3.9402012e-04    7.5687079e-04    7.5661666e-04    0.0000000e+00    3.6206406e-04    0.0000000e+00    0.0000000e+00    0.0000000e+00    0.0000000e+00    0.0000000e+00    0.0000000e+00    0.0000000e+00    0.0000000e+00    0.0000000e+00    0.0000000e+00    0.0000000e+00    0.0000000e+00
   5.4761668e+01    9.9225387e-01    3.6412483e-03    1.8449824e-03    3.9242241e-04    1.1459990e-03    3.6102889e-04    0.0000000e+00    3.6044605e-04    0.0000000e+00    0.0000000e+00    0.0000000e+00    0.0000000e+00    0.0000000e+00    0.0000000e+00    0.0000000e+00    0.0000000e+00    0.0000000e+00    0.0000000e+00    0.0000000e+00    0.0000000e+00
   5.4977685e+01    9.9338248e-01    3.4387640e-03    1.3210320e-03    7.4982346e-04    7.4940100e-04    0.0000000e+00    3.5849625e-04    0.0000000e+00    0.0000000e+00    0.0000000e+00    0.0000000e+00    0.0000000e+00    0.0000000e+00    0.0000000e+00    0.0000000e+00    0.0000000e+00    0.0000000e+00    0.0000000e+00    0.0000000e+00    0.0000000e+00
   5.5150499e+01    9.9449456e-01    2.5178982e-03    1.1375716e-03    1.1354156e-03    3.5761430e-04    3.5694367e-04    0.0000000e+00    0.0000000e+00    0.0000000e+00    0.0000000e+00    0.0000000e+00    0.0000000e+00    0.0000000e+00    0.0000000e+00    0.0000000e+00    0.0000000e+00    0.0000000e+00    0.0000000e+00    0.0000000e+00    0.0000000e+00
   5.5288750e+01    9.9487193e-01    2.5382886e-03    1.1330668e-03    7.4461369e-04    3.5639924e-04    3.5570663e-04    0.0000000e+00    0.0000000e+00    0.0000000e+00    0.0000000e+00    0.0000000e+00    0.0000000e+00    0.0000000e+00    0.0000000e+00    0.0000000e+00    0.0000000e+00    0.0000000e+00    0.0000000e+00    0.0000000e+00    0.0000000e+00
   5.5399350e+01    9.9506248e-01    3.0985094e-03    7.4245335e-04    7.4182131e-04    3.5473846e-04    0.0000000e+00    0.0000000e+00    0.0000000e+00    0.0000000e+00    0.0000000e+00    0.0000000e+00    0.0000000e+00    0.0000000e+00    0.0000000e+00    0.0000000e+00    0.0000000e+00    0.0000000e+00    0.0000000e+00    0.0000000e+00    0.0000000e+00
   5.5537601e+01    9.9543474e-01    2.7321622e-03    1.1252612e-03    3.5428921e-04    3.5355043e-04    0.0000000e+00    0.0000000e+00    0.0000000e+00    0.0000000e+00    0.0000000e+00    0.0000000e+00    0.0000000e+00    0.0000000e+00    0.0000000e+00    0.0000000e+00    0.0000000e+00    0.0000000e+00    0.0000000e+00    0.0000000e+00    0.0000000e+00
   5.5648202e+01    9.9544619e-01    2.7254211e-03    1.1224236e-03    7.0596103e-04    0.0000000e+00    0.0000000e+00    0.0000000e+00    0.0000000e+00    0.0000000e+00    0.0000000e+00    0.0000000e+00    0.0000000e+00    0.0000000e+00    0.0000000e+00    0.0000000e+00    0.0000000e+00    0.0000000e+00    0.0000000e+00    0.0000000e+00    0.0000000e+00
   5.5786453e+01    9.9563641e-01    2.5410292e-03    1.1189186e-03    7.0364097e-04    0.0000000e+00    0.0000000e+00    0.0000000e+00    0.0000000e+00    0.0000000e+00    0.0000000e+00    0.0000000e+00    0.0000000e+00    0.0000000e+00    0.0000000e+00    0.0000000e+00    0.0000000e+00    0.0000000e+00    0.0000000e+00    0.0000000e+00    0.0000000e+00
   5.5959266e+01    9.9600657e-01    2.5593428e-03    1.0840692e-03    3.5001585e-04    0.0000000e+00    0.0000000e+00    0.0000000e+00    0.0000000e+00    0.0000000e+00    0.0000000e+00    0.0000000e+00    0.0000000e+00    0.0000000e+00    0.0000000e+00    0.0000000e+00    0.0000000e+00    0.0000000e+00    0.0000000e+00    0.0000000e+00    0.0000000e+00
   5.6097517e+01    9.9672777e-01    2.5736693e-03    6.9855699e-04    0.0000000e+00    0.0000000e+00    0.0000000e+00    0.0000000e+00    0.0000000e+00    0.0000000e+00    0.0000000e+00    0.0000000e+00    0.0000000e+00    0.0000000e+00    0.0000000e+00    0.0000000e+00    0.0000000e+00    0.0000000e+00    0.0000000e+00    0.0000000e+00    0.0000000e+00
   5.6270331e+01    9.9708800e-01    2.2162078e-03    6.9579412e-04    0.0000000e+00    0.0000000e+00    0.0000000e+00    0.0000000e+00    0.0000000e+00    0.0000000e+00    0.0000000e+00    0.0000000e+00    0.0000000e+00    0.0000000e+00    0.0000000e+00    0.0000000e+00    0.0000000e+00    0.0000000e+00    0.0000000e+00    0.0000000e+00    0.0000000e+00
   5.6408582e+01    9.9709691e-01    2.2094907e-03    6.9360116e-04    0.0000000e+00    0.0000000e+00    0.0000000e+00    0.0000000e+00    0.0000000e+00    0.0000000e+00    0.0000000e+00    0.0000000e+00    0.0000000e+00    0.0000000e+00    0.0000000e+00    0.0000000e+00    0.0000000e+00    0.0000000e+00    0.0000000e+00    0.0000000e+00    0.0000000e+00
   5.6581395e+01    9.9786168e-01    1.7932905e-03    3.4502578e-04    0.0000000e+00    0.0000000e+00    0.0000000e+00    0.0000000e+00    0.0000000e+00    0.0000000e+00    0.0000000e+00    0.0000000e+00    0.0000000e+00    0.0000000e+00    0.0000000e+00    0.0000000e+00    0.0000000e+00    0.0000000e+00    0.0000000e+00    0.0000000e+00    0.0000000e+00
   5.6719646e+01    9.9821503e-01    1.7849662e-03    0.0000000e+00    0.0000000e+00    0.0000000e+00    0.0000000e+00    0.0000000e+00    0.0000000e+00    0.0000000e+00    0.0000000e+00    0.0000000e+00    0.0000000e+00    0.0000000e+00    0.0000000e+00    0.0000000e+00    0.0000000e+00    0.0000000e+00    0.0000000e+00    0.0000000e+00    0.0000000e+00
   5.6892460e+01    9.9822174e-01    1.7782616e-03    0.0000000e+00    0.0000000e+00    0.0000000e+00    0.0000000e+00    0.0000000e+00    0.0000000e+00    0.0000000e+00    0.0000000e+00    0.0000000e+00    0.0000000e+00    0.0000000e+00    0.0000000e+00    0.0000000e+00    0.0000000e+00    0.0000000e+00    0.0000000e+00    0.0000000e+00    0.0000000e+00
   5.7030711e+01    9.9859972e-01    1.4002834e-03    0.0000000e+00    0.0000000e+00    0.0000000e+00    0.0000000e+00    0.0000000e+00    0.0000000e+00    0.0000000e+00    0.0000000e+00    0.0000000e+00    0.0000000e+00    0.0000000e+00    0.0000000e+00    0.0000000e+00    0.0000000e+00    0.0000000e+00    0.0000000e+00    0.0000000e+00    0.0000000e+00
   5.7203524e+01    9.9894730e-01    1.0527030e-03    0.0000000e+00    0.0000000e+00    0.0000000e+00    0.0000000e+00    0.0000000e+00    0.0000000e+00    0.0000000e+00    0.0000000e+00    0.0000000e+00    0.0000000e+00    0.0000000e+00    0.0000000e+00    0.0000000e+00    0.0000000e+00    0.0000000e+00    0.0000000e+00    0.0000000e+00    0.0000000e+00
   5.7341775e+01    9.9932062e-01    6.7937779e-04    0.0000000e+00    0.0000000e+00    0.0000000e+00    0.0000000e+00    0.0000000e+00    0.0000000e+00    0.0000000e+00    0.0000000e+00    0.0000000e+00    0.0000000e+00    0.0000000e+00    0.0000000e+00    0.0000000e+00    0.0000000e+00    0.0000000e+00    0.0000000e+00    0.0000000e+00    0.0000000e+00
   5.7514589e+01    9.9932315e-01    6.7684822e-04    0.0000000e+00    0.0000000e+00    0.0000000e+00    0.0000000e+00    0.0000000e+00    0.0000000e+00    0.0000000e+00    0.0000000e+00    0.0000000e+00    0.0000000e+00    0.0000000e+00    0.0000000e+00    0.0000000e+00    0.0000000e+00    0.0000000e+00    0.0000000e+00    0.0000000e+00    0.0000000e+00
   5.7652839e+01    9.9966302e-01    3.3698112e-04    0.0000000e+00    0.0000000e+00    0.0000000e+00    0.0000000e+00    0.0000000e+00    0.0000000e+00    0.0000000e+00    0.0000000e+00    0.0000000e+00    0.0000000e+00    0.0000000e+00    0.0000000e+00    0.0000000e+00    0.0000000e+00    0.0000000e+00    0.0000000e+00    0.0000000e+00    0.0000000e+00
   5.7763440e+01    9.9966382e-01    3.3617941e-04    0.0000000e+00    0.0000000e+00    0.0000000e+00    0.0000000e+00    0.0000000e+00    0.0000000e+00    0.0000000e+00    0.0000000e+00    0.0000000e+00    0.0000000e+00    0.0000000e+00    0.0000000e+00    0.0000000e+00    0.0000000e+00    0.0000000e+00    0.0000000e+00    0.0000000e+00    0.0000000e+00
   5.7901691e+01    9.9966481e-01    3.3518956e-04    0.0000000e+00    0.0000000e+00    0.0000000e+00    0.0000000e+00    0.0000000e+00    0.0000000e+00    0.0000000e+00    0.0000000e+00    0.0000000e+00    0.0000000e+00    0.0000000e+00    0.0000000e+00    0.0000000e+00    0.0000000e+00    0.0000000e+00    0.0000000e+00    0.0000000e+00    0.0000000e+00
   5.8074505e+01    1.0000000e+00    0.0000000e+00    0.0000000e+00    0.0000000e+00    0.0000000e+00    0.0000000e+00    0.0000000e+00    0.0000000e+00    0.0000000e+00    0.0000000e+00    0.0000000e+00    0.0000000e+00    0.0000000e+00    0.0000000e+00    0.0000000e+00    0.0000000e+00    0.0000000e+00    0.0000000e+00    0.0000000e+00    0.0000000e+00
   5.8290522e+01    1.0000000e+00    0.0000000e+00    0.0000000e+00    0.0000000e+00    0.0000000e+00    0.0000000e+00    0.0000000e+00    0.0000000e+00    0.0000000e+00    0.0000000e+00    0.0000000e+00    0.0000000e+00    0.0000000e+00    0.0000000e+00    0.0000000e+00    0.0000000e+00    0.0000000e+00    0.0000000e+00    0.0000000e+00    0.0000000e+00
   5.8463335e+01    1.0000000e+00    0.0000000e+00    0.0000000e+00    0.0000000e+00    0.0000000e+00    0.0000000e+00    0.0000000e+00    0.0000000e+00    0.0000000e+00    0.0000000e+00    0.0000000e+00    0.0000000e+00    0.0000000e+00    0.0000000e+00    0.0000000e+00    0.0000000e+00    0.0000000e+00    0.0000000e+00    0.0000000e+00    0.0000000e+00
   5.8601586e+01    1.0000000e+00    0.0000000e+00    0.0000000e+00    0.0000000e+00    0.0000000e+00    0.0000000e+00    0.0000000e+00    0.0000000e+00    0.0000000e+00    0.0000000e+00    0.0000000e+00    0.0000000e+00    0.0000000e+00    0.0000000e+00    0.0000000e+00    0.0000000e+00    0.0000000e+00    0.0000000e+00    0.0000000e+00    0.0000000e+00
   5.8774400e+01    1.0000000e+00    0.0000000e+00    0.0000000e+00    0.0000000e+00    0.0000000e+00    0.0000000e+00    0.0000000e+00    0.0000000e+00    0.0000000e+00    0.0000000e+00    0.0000000e+00    0.0000000e+00    0.0000000e+00    0.0000000e+00    0.0000000e+00    0.0000000e+00    0.0000000e+00    0.0000000e+00    0.0000000e+00    0.0000000e+00
   5.8912650e+01    1.0000000e+00    0.0000000e+00    0.0000000e+00    0.0000000e+00    0.0000000e+00    0.0000000e+00    0.0000000e+00    0.0000000e+00    0.0000000e+00    0.0000000e+00    0.0000000e+00    0.0000000e+00    0.0000000e+00    0.0000000e+00    0.0000000e+00    0.0000000e+00    0.0000000e+00    0.0000000e+00    0.0000000e+00    0.0000000e+00
   5.9085464e+01    1.0000000e+00    0.0000000e+00    0.0000000e+00    0.0000000e+00    0.0000000e+00    0.0000000e+00    0.0000000e+00    0.0000000e+00    0.0000000e+00    0.0000000e+00    0.0000000e+00    0.0000000e+00    0.0000000e+00    0.0000000e+00    0.0000000e+00    0.0000000e+00    0.0000000e+00    0.0000000e+00    0.0000000e+00    0.0000000e+00
   5.9223715e+01    1.0000000e+00    0.0000000e+00    0.0000000e+00    0.0000000e+00    0.0000000e+00    0.0000000e+00    0.0000000e+00    0.0000000e+00    0.0000000e+00    0.0000000e+00    0.0000000e+00    0.0000000e+00    0.0000000e+00    0.0000000e+00    0.0000000e+00    0.0000000e+00    0.0000000e+00    0.0000000e+00    0.0000000e+00    0.0000000e+00
   5.9396529e+01    1.0000000e+00    0.0000000e+00    0.0000000e+00    0.0000000e+00    0.0000000e+00    0.0000000e+00    0.0000000e+00    0.0000000e+00    0.0000000e+00    0.0000000e+00    0.0000000e+00    0.0000000e+00    0.0000000e+00    0.0000000e+00    0.0000000e+00    0.0000000e+00    0.0000000e+00    0.0000000e+00    0.0000000e+00    0.0000000e+00
   5.9534779e+01    1.0000000e+00    0.0000000e+00    0.0000000e+00    0.0000000e+00    0.0000000e+00    0.0000000e+00    0.0000000e+00    0.0000000e+00    0.0000000e+00    0.0000000e+00    0.0000000e+00    0.0000000e+00    0.0000000e+00    0.0000000e+00    0.0000000e+00    0.0000000e+00    0.0000000e+00    0.0000000e+00    0.0000000e+00    0.0000000e+00
   5.9707593e+01    1.0000000e+00    0.0000000e+00    0.0000000e+00    0.0000000e+00    0.0000000e+00    0.0000000e+00    0.0000000e+00    0.0000000e+00    0.0000000e+00    0.0000000e+00    0.0000000e+00    0.0000000e+00    0.0000000e+00    0.0000000e+00    0.0000000e+00    0.0000000e+00    0.0000000e+00    0.0000000e+00    0.0000000e+00    0.0000000e+00
   5.9923610e+01    1.0000000e+00    0.0000000e+00    0.0000000e+00    0.0000000e+00    0.0000000e+00    0.0000000e+00    0.0000000e+00    0.0000000e+00    0.0000000e+00    0.0000000e+00    0.0000000e+00    0.0000000e+00    0.0000000e+00    0.0000000e+00    0.0000000e+00    0.0000000e+00    0.0000000e+00    0.0000000e+00    0.0000000e+00    0.0000000e+00
   6.0096424e+01    1.0000000e+00    0.0000000e+00    0.0000000e+00    0.0000000e+00    0.0000000e+00    0.0000000e+00    0.0000000e+00    0.0000000e+00    0.0000000e+00    0.0000000e+00    0.0000000e+00    0.0000000e+00    0.0000000e+00    0.0000000e+00    0.0000000e+00    0.0000000e+00    0.0000000e+00    0.0000000e+00    0.0000000e+00    0.0000000e+00
   6.0312441e+01    1.0000000e+00    0.0000000e+00    0.0000000e+00    0.0000000e+00    0.0000000e+00    0.0000000e+00    0.0000000e+00    0.0000000e+00    0.0000000e+00    0.0000000e+00    0.0000000e+00    0.0000000e+00    0.0000000e+00    0.0000000e+00    0.0000000e+00    0.0000000e+00    0.0000000e+00    0.0000000e+00    0.0000000e+00    0.0000000e+00
   6.0485254e+01    1.0000000e+00    0.0000000e+00    0.0000000e+00    0.0000000e+00    0.0000000e+00    0.0000000e+00    0.0000000e+00    0.0000000e+00    0.0000000e+00    0.0000000e+00    0.0000000e+00    0.0000000e+00    0.0000000e+00    0.0000000e+00    0.0000000e+00    0.0000000e+00    0.0000000e+00    0.0000000e+00    0.0000000e+00    0.0000000e+00
   6.0623505e+01    1.0000000e+00    0.0000000e+00    0.0000000e+00    0.0000000e+00    0.0000000e+00    0.0000000e+00    0.0000000e+00    0.0000000e+00    0.0000000e+00    0.0000000e+00    0.0000000e+00    0.0000000e+00    0.0000000e+00    0.0000000e+00    0.0000000e+00    0.0000000e+00    0.0000000e+00    0.0000000e+00    0.0000000e+00    0.0000000e+00
   6.0796319e+01    1.0000000e+00    0.0000000e+00    0.0000000e+00    0.0000000e+00    0.0000000e+00    0.0000000e+00    0.0000000e+00    0.0000000e+00    0.0000000e+00    0.0000000e+00    0.0000000e+00    0.0000000e+00    0.0000000e+00    0.0000000e+00    0.0000000e+00    0.0000000e+00    0.0000000e+00    0.0000000e+00    0.0000000e+00    0.0000000e+00
   6.0934569e+01    1.0000000e+00    0.0000000e+00    0.0000000e+00    0.0000000e+00    0.0000000e+00    0.0000000e+00    0.0000000e+00    0.0000000e+00    0.0000000e+00    0.0000000e+00    0.0000000e+00    0.0000000e+00    0.0000000e+00    0.0000000e+00    0.0000000e+00    0.0000000e+00    0.0000000e+00    0.0000000e+00    0.0000000e+00    0.0000000e+00
   6.1107383e+01    1.0000000e+00    0.0000000e+00    0.0000000e+00    0.0000000e+00    0.0000000e+00    0.0000000e+00    0.0000000e+00    0.0000000e+00    0.0000000e+00    0.0000000e+00    0.0000000e+00    0.0000000e+00    0.0000000e+00    0.0000000e+00    0.0000000e+00    0.0000000e+00    0.0000000e+00    0.0000000e+00    0.0000000e+00    0.0000000e+00
   6.1323400e+01    1.0000000e+00    0.0000000e+00    0.0000000e+00    0.0000000e+00    0.0000000e+00    0.0000000e+00    0.0000000e+00    0.0000000e+00    0.0000000e+00    0.0000000e+00    0.0000000e+00    0.0000000e+00    0.0000000e+00    0.0000000e+00    0.0000000e+00    0.0000000e+00    0.0000000e+00    0.0000000e+00    0.0000000e+00    0.0000000e+00
   6.1496214e+01    1.0000000e+00    0.0000000e+00    0.0000000e+00    0.0000000e+00    0.0000000e+00    0.0000000e+00    0.0000000e+00    0.0000000e+00    0.0000000e+00    0.0000000e+00    0.0000000e+00    0.0000000e+00    0.0000000e+00    0.0000000e+00    0.0000000e+00    0.0000000e+00    0.0000000e+00    0.0000000e+00    0.0000000e+00    0.0000000e+00
   6.1712231e+01    1.0000000e+00    0.0000000e+00    0.0000000e+00    0.0000000e+00    0.0000000e+00    0.0000000e+00    0.0000000e+00    0.0000000e+00    0.0000000e+00    0.0000000e+00    0.0000000e+00    0.0000000e+00    0.0000000e+00    0.0000000e+00    0.0000000e+00    0.0000000e+00    0.0000000e+00    0.0000000e+00    0.0000000e+00    0.0000000e+00
   6.1885044e+01    1.0000000e+00    0.0000000e+00    0.0000000e+00    0.0000000e+00    0.0000000e+00    0.0000000e+00    0.0000000e+00    0.0000000e+00    0.0000000e+00    0.0000000e+00    0.0000000e+00    0.0000000e+00    0.0000000e+00    0.0000000e+00    0.0000000e+00    0.0000000e+00    0.0000000e+00    0.0000000e+00    0.0000000e+00    0.0000000e+00
   6.2023295e+01    1.0000000e+00    0.0000000e+00    0.0000000e+00    0.0000000e+00    0.0000000e+00    0.0000000e+00    0.0000000e+00    0.0000000e+00    0.0000000e+00    0.0000000e+00    0.0000000e+00    0.0000000e+00    0.0000000e+00    0.0000000e+00    0.0000000e+00    0.0000000e+00    0.0000000e+00    0.0000000e+00    0.0000000e+00    0.0000000e+00
   6.2196109e+01    1.0000000e+00    0.0000000e+00    0.0000000e+00    0.0000000e+00    0.0000000e+00    0.0000000e+00    0.0000000e+00    0.0000000e+00    0.0000000e+00    0.0000000e+00    0.0000000e+00    0.0000000e+00    0.0000000e+00    0.0000000e+00    0.0000000e+00    0.0000000e+00    0.0000000e+00    0.0000000e+00    0.0000000e+00    0.0000000e+00
   6.2412126e+01    1.0000000e+00    0.0000000e+00    0.0000000e+00    0.0000000e+00    0.0000000e+00    0.0000000e+00    0.0000000e+00    0.0000000e+00    0.0000000e+00    0.0000000e+00    0.0000000e+00    0.0000000e+00    0.0000000e+00    0.0000000e+00    0.0000000e+00    0.0000000e+00    0.0000000e+00    0.0000000e+00    0.0000000e+00    0.0000000e+00
   6.2584939e+01    1.0000000e+00    0.0000000e+00    0.0000000e+00    0.0000000e+00    0.0000000e+00    0.0000000e+00    0.0000000e+00    0.0000000e+00    0.0000000e+00    0.0000000e+00    0.0000000e+00    0.0000000e+00    0.0000000e+00    0.0000000e+00    0.0000000e+00    0.0000000e+00    0.0000000e+00    0.0000000e+00    0.0000000e+00    0.0000000e+00
   6.2800956e+01    1.0000000e+00    0.0000000e+00    0.0000000e+00    0.0000000e+00    0.0000000e+00    0.0000000e+00    0.0000000e+00    0.0000000e+00    0.0000000e+00    0.0000000e+00    0.0000000e+00    0.0000000e+00    0.0000000e+00    0.0000000e+00    0.0000000e+00    0.0000000e+00    0.0000000e+00    0.0000000e+00    0.0000000e+00    0.0000000e+00
   6.2973770e+01    1.0000000e+00    0.0000000e+00    0.0000000e+00    0.0000000e+00    0.0000000e+00    0.0000000e+00    0.0000000e+00    0.0000000e+00    0.0000000e+00    0.0000000e+00    0.0000000e+00    0.0000000e+00    0.0000000e+00    0.0000000e+00    0.0000000e+00    0.0000000e+00    0.0000000e+00    0.0000000e+00    0.0000000e+00    0.0000000e+00
   6.3112021e+01    1.0000000e+00    0.0000000e+00    0.0000000e+00    0.0000000e+00    0.0000000e+00    0.0000000e+00    0.0000000e+00    0.0000000e+00    0.0000000e+00    0.0000000e+00    0.0000000e+00    0.0000000e+00    0.0000000e+00    0.0000000e+00    0.0000000e+00    0.0000000e+00    0.0000000e+00    0.0000000e+00    0.0000000e+00    0.0000000e+00
   6.3284834e+01    1.0000000e+00    0.0000000e+00    0.0000000e+00    0.0000000e+00    0.0000000e+00    0.0000000e+00    0.0000000e+00    0.0000000e+00    0.0000000e+00    0.0000000e+00    0.0000000e+00    0.0000000e+00    0.0000000e+00    0.0000000e+00    0.0000000e+00    0.0000000e+00    0.0000000e+00    0.0000000e+00    0.0000000e+00    0.0000000e+00
   6.3423085e+01    1.0000000e+00    0.0000000e+00    0.0000000e+00    0.0000000e+00    0.0000000e+00    0.0000000e+00    0.0000000e+00    0.0000000e+00    0.0000000e+00    0.0000000e+00    0.0000000e+00    0.0000000e+00    0.0000000e+00    0.0000000e+00    0.0000000e+00    0.0000000e+00    0.0000000e+00    0.0000000e+00    0.0000000e+00    0.0000000e+00
   6.3595899e+01    1.0000000e+00    0.0000000e+00    0.0000000e+00    0.0000000e+00    0.0000000e+00    0.0000000e+00    0.0000000e+00    0.0000000e+00    0.0000000e+00    0.0000000e+00    0.0000000e+00    0.0000000e+00    0.0000000e+00    0.0000000e+00    0.0000000e+00    0.0000000e+00    0.0000000e+00    0.0000000e+00    0.0000000e+00    0.0000000e+00
   6.3734150e+01    1.0000000e+00    0.0000000e+00    0.0000000e+00    0.0000000e+00    0.0000000e+00    0.0000000e+00    0.0000000e+00    0.0000000e+00    0.0000000e+00    0.0000000e+00    0.0000000e+00    0.0000000e+00    0.0000000e+00    0.0000000e+00    0.0000000e+00    0.0000000e+00    0.0000000e+00    0.0000000e+00    0.0000000e+00    0.0000000e+00
   6.3844750e+01    1.0000000e+00    0.0000000e+00    0.0000000e+00    0.0000000e+00    0.0000000e+00    0.0000000e+00    0.0000000e+00    0.0000000e+00    0.0000000e+00    0.0000000e+00    0.0000000e+00    0.0000000e+00    0.0000000e+00    0.0000000e+00    0.0000000e+00    0.0000000e+00    0.0000000e+00    0.0000000e+00    0.0000000e+00    0.0000000e+00
   6.3983001e+01    1.0000000e+00    0.0000000e+00    0.0000000e+00    0.0000000e+00    0.0000000e+00    0.0000000e+00    0.0000000e+00    0.0000000e+00    0.0000000e+00    0.0000000e+00    0.0000000e+00    0.0000000e+00    0.0000000e+00    0.0000000e+00    0.0000000e+00    0.0000000e+00    0.0000000e+00    0.0000000e+00    0.0000000e+00    0.0000000e+00
   6.4155815e+01    1.0000000e+00    0.0000000e+00    0.0000000e+00    0.0000000e+00    0.0000000e+00    0.0000000e+00    0.0000000e+00    0.0000000e+00    0.0000000e+00    0.0000000e+00    0.0000000e+00    0.0000000e+00    0.0000000e+00    0.0000000e+00    0.0000000e+00    0.0000000e+00    0.0000000e+00    0.0000000e+00    0.0000000e+00    0.0000000e+00
   6.4294066e+01    1.0000000e+00    0.0000000e+00    0.0000000e+00    0.0000000e+00    0.0000000e+00    0.0000000e+00    0.0000000e+00    0.0000000e+00    0.0000000e+00    0.0000000e+00    0.0000000e+00    0.0000000e+00    0.0000000e+00    0.0000000e+00    0.0000000e+00    0.0000000e+00    0.0000000e+00    0.0000000e+00    0.0000000e+00    0.0000000e+00
   6.4466879e+01    1.0000000e+00    0.0000000e+00    0.0000000e+00    0.0000000e+00    0.0000000e+00    0.0000000e+00    0.0000000e+00    0.0000000e+00    0.0000000e+00    0.0000000e+00    0.0000000e+00    0.0000000e+00    0.0000000e+00    0.0000000e+00    0.0000000e+00    0.0000000e+00    0.0000000e+00    0.0000000e+00    0.0000000e+00    0.0000000e+00
   6.4605130e+01    1.0000000e+00    0.0000000e+00    0.0000000e+00    0.0000000e+00    0.0000000e+00    0.0000000e+00    0.0000000e+00    0.0000000e+00    0.0000000e+00    0.0000000e+00    0.0000000e+00    0.0000000e+00    0.0000000e+00    0.0000000e+00    0.0000000e+00    0.0000000e+00    0.0000000e+00    0.0000000e+00    0.0000000e+00    0.0000000e+00
   6.4777944e+01    1.0000000e+00    0.0000000e+00    0.0000000e+00    0.0000000e+00    0.0000000e+00    0.0000000e+00    0.0000000e+00    0.0000000e+00    0.0000000e+00    0.0000000e+00    0.0000000e+00    0.0000000e+00    0.0000000e+00    0.0000000e+00    0.0000000e+00    0.0000000e+00    0.0000000e+00    0.0000000e+00    0.0000000e+00    0.0000000e+00
   6.4916195e+01    1.0000000e+00    0.0000000e+00    0.0000000e+00    0.0000000e+00    0.0000000e+00    0.0000000e+00    0.0000000e+00    0.0000000e+00    0.0000000e+00    0.0000000e+00    0.0000000e+00    0.0000000e+00    0.0000000e+00    0.0000000e+00    0.0000000e+00    0.0000000e+00    0.0000000e+00    0.0000000e+00    0.0000000e+00    0.0000000e+00
   6.5089008e+01    1.0000000e+00    0.0000000e+00    0.0000000e+00    0.0000000e+00    0.0000000e+00    0.0000000e+00    0.0000000e+00    0.0000000e+00    0.0000000e+00    0.0000000e+00    0.0000000e+00    0.0000000e+00    0.0000000e+00    0.0000000e+00    0.0000000e+00    0.0000000e+00    0.0000000e+00    0.0000000e+00    0.0000000e+00    0.0000000e+00
   6.5305025e+01    1.0000000e+00    0.0000000e+00    0.0000000e+00    0.0000000e+00    0.0000000e+00    0.0000000e+00    0.0000000e+00    0.0000000e+00    0.0000000e+00    0.0000000e+00    0.0000000e+00    0.0000000e+00    0.0000000e+00    0.0000000e+00    0.0000000e+00    0.0000000e+00    0.0000000e+00    0.0000000e+00    0.0000000e+00    0.0000000e+00
   6.5477839e+01    1.0000000e+00    0.0000000e+00    0.0000000e+00    0.0000000e+00    0.0000000e+00    0.0000000e+00    0.0000000e+00    0.0000000e+00    0.0000000e+00    0.0000000e+00    0.0000000e+00    0.0000000e+00    0.0000000e+00    0.0000000e+00    0.0000000e+00    0.0000000e+00    0.0000000e+00    0.0000000e+00    0.0000000e+00    0.0000000e+00
   6.5616090e+01    1.0000000e+00    0.0000000e+00    0.0000000e+00    0.0000000e+00    0.0000000e+00    0.0000000e+00    0.0000000e+00    0.0000000e+00    0.0000000e+00    0.0000000e+00    0.0000000e+00    0.0000000e+00    0.0000000e+00    0.0000000e+00    0.0000000e+00    0.0000000e+00    0.0000000e+00    0.0000000e+00    0.0000000e+00    0.0000000e+00
   6.5788903e+01    1.0000000e+00    0.0000000e+00    0.0000000e+00    0.0000000e+00    0.0000000e+00    0.0000000e+00    0.0000000e+00    0.0000000e+00    0.0000000e+00    0.0000000e+00    0.0000000e+00    0.0000000e+00    0.0000000e+00    0.0000000e+00    0.0000000e+00    0.0000000e+00    0.0000000e+00    0.0000000e+00    0.0000000e+00    0.0000000e+00
   6.5927154e+01    1.0000000e+00    0.0000000e+00    0.0000000e+00    0.0000000e+00    0.0000000e+00    0.0000000e+00    0.0000000e+00    0.0000000e+00    0.0000000e+00    0.0000000e+00    0.0000000e+00    0.0000000e+00    0.0000000e+00    0.0000000e+00    0.0000000e+00    0.0000000e+00    0.0000000e+00    0.0000000e+00    0.0000000e+00    0.0000000e+00
   6.6099968e+01    1.0000000e+00    0.0000000e+00    0.0000000e+00    0.0000000e+00    0.0000000e+00    0.0000000e+00    0.0000000e+00    0.0000000e+00    0.0000000e+00    0.0000000e+00    0.0000000e+00    0.0000000e+00    0.0000000e+00    0.0000000e+00    0.0000000e+00    0.0000000e+00    0.0000000e+00    0.0000000e+00    0.0000000e+00    0.0000000e+00
   6.6315985e+01    1.0000000e+00    0.0000000e+00    0.0000000e+00    0.0000000e+00    0.0000000e+00    0.0000000e+00    0.0000000e+00    0.0000000e+00    0.0000000e+00    0.0000000e+00    0.0000000e+00    0.0000000e+00    0.0000000e+00    0.0000000e+00    0.0000000e+00    0.0000000e+00    0.0000000e+00    0.0000000e+00    0.0000000e+00    0.0000000e+00
   6.6488798e+01    1.0000000e+00    0.0000000e+00    0.0000000e+00    0.0000000e+00    0.0000000e+00    0.0000000e+00    0.0000000e+00    0.0000000e+00    0.0000000e+00    0.0000000e+00    0.0000000e+00    0.0000000e+00    0.0000000e+00    0.0000000e+00    0.0000000e+00    0.0000000e+00    0.0000000e+00    0.0000000e+00    0.0000000e+00    0.0000000e+00
   6.6704815e+01    1.0000000e+00    0.0000000e+00    0.0000000e+00    0.0000000e+00    0.0000000e+00    0.0000000e+00    0.0000000e+00    0.0000000e+00    0.0000000e+00    0.0000000e+00    0.0000000e+00    0.0000000e+00    0.0000000e+00    0.0000000e+00    0.0000000e+00    0.0000000e+00    0.0000000e+00    0.0000000e+00    0.0000000e+00    0.0000000e+00
   6.6877629e+01    1.0000000e+00    0.0000000e+00    0.0000000e+00    0.0000000e+00    0.0000000e+00    0.0000000e+00    0.0000000e+00    0.0000000e+00    0.0000000e+00    0.0000000e+00    0.0000000e+00    0.0000000e+00    0.0000000e+00    0.0000000e+00    0.0000000e+00    0.0000000e+00    0.0000000e+00    0.0000000e+00    0.0000000e+00    0.0000000e+00
   6.7015880e+01    1.0000000e+00    0.0000000e+00    0.0000000e+00    0.0000000e+00    0.0000000e+00    0.0000000e+00    0.0000000e+00    0.0000000e+00    0.0000000e+00    0.0000000e+00    0.0000000e+00    0.0000000e+00    0.0000000e+00    0.0000000e+00    0.0000000e+00    0.0000000e+00    0.0000000e+00    0.0000000e+00    0.0000000e+00    0.0000000e+00
   6.7188693e+01    1.0000000e+00    0.0000000e+00    0.0000000e+00    0.0000000e+00    0.0000000e+00    0.0000000e+00    0.0000000e+00    0.0000000e+00    0.0000000e+00    0.0000000e+00    0.0000000e+00    0.0000000e+00    0.0000000e+00    0.0000000e+00    0.0000000e+00    0.0000000e+00    0.0000000e+00    0.0000000e+00    0.0000000e+00    0.0000000e+00
   6.7326944e+01    1.0000000e+00    0.0000000e+00    0.0000000e+00    0.0000000e+00    0.0000000e+00    0.0000000e+00    0.0000000e+00    0.0000000e+00    0.0000000e+00    0.0000000e+00    0.0000000e+00    0.0000000e+00    0.0000000e+00    0.0000000e+00    0.0000000e+00    0.0000000e+00    0.0000000e+00    0.0000000e+00    0.0000000e+00    0.0000000e+00
   6.7499758e+01    1.0000000e+00    0.0000000e+00    0.0000000e+00    0.0000000e+00    0.0000000e+00    0.0000000e+00    0.0000000e+00    0.0000000e+00    0.0000000e+00    0.0000000e+00    0.0000000e+00    0.0000000e+00    0.0000000e+00    0.0000000e+00    0.0000000e+00    0.0000000e+00    0.0000000e+00    0.0000000e+00    0.0000000e+00    0.0000000e+00
   6.7638009e+01    1.0000000e+00    0.0000000e+00    0.0000000e+00    0.0000000e+00    0.0000000e+00    0.0000000e+00    0.0000000e+00    0.0000000e+00    0.0000000e+00    0.0000000e+00    0.0000000e+00    0.0000000e+00    0.0000000e+00    0.0000000e+00    0.0000000e+00    0.0000000e+00    0.0000000e+00    0.0000000e+00    0.0000000e+00    0.0000000e+00
   6.7810822e+01    1.0000000e+00    0.0000000e+00    0.0000000e+00    0.0000000e+00    0.0000000e+00    0.0000000e+00    0.0000000e+00    0.0000000e+00    0.0000000e+00    0.0000000e+00    0.0000000e+00    0.0000000e+00    0.0000000e+00    0.0000000e+00    0.0000000e+00    0.0000000e+00    0.0000000e+00    0.0000000e+00    0.0000000e+00    0.0000000e+00
   6.8026839e+01    1.0000000e+00    0.0000000e+00    0.0000000e+00    0.0000000e+00    0.0000000e+00    0.0000000e+00    0.0000000e+00    0.0000000e+00    0.0000000e+00    0.0000000e+00    0.0000000e+00    0.0000000e+00    0.0000000e+00    0.0000000e+00    0.0000000e+00    0.0000000e+00    0.0000000e+00    0.0000000e+00    0.0000000e+00    0.0000000e+00
   6.8199653e+01    1.0000000e+00    0.0000000e+00    0.0000000e+00    0.0000000e+00    0.0000000e+00    0.0000000e+00    0.0000000e+00    0.0000000e+00    0.0000000e+00    0.0000000e+00    0.0000000e+00    0.0000000e+00    0.0000000e+00    0.0000000e+00    0.0000000e+00    0.0000000e+00    0.0000000e+00    0.0000000e+00    0.0000000e+00    0.0000000e+00
   6.8415670e+01    1.0000000e+00    0.0000000e+00    0.0000000e+00    0.0000000e+00    0.0000000e+00    0.0000000e+00    0.0000000e+00    0.0000000e+00    0.0000000e+00    0.0000000e+00    0.0000000e+00    0.0000000e+00    0.0000000e+00    0.0000000e+00    0.0000000e+00    0.0000000e+00    0.0000000e+00    0.0000000e+00    0.0000000e+00    0.0000000e+00
   6.8685691e+01    1.0000000e+00    0.0000000e+00    0.0000000e+00    0.0000000e+00    0.0000000e+00    0.0000000e+00    0.0000000e+00    0.0000000e+00    0.0000000e+00    0.0000000e+00    0.0000000e+00    0.0000000e+00    0.0000000e+00    0.0000000e+00    0.0000000e+00    0.0000000e+00    0.0000000e+00    0.0000000e+00    0.0000000e+00    0.0000000e+00
   6.9023218e+01    1.0000000e+00    0.0000000e+00    0.0000000e+00    0.0000000e+00    0.0000000e+00    0.0000000e+00    0.0000000e+00    0.0000000e+00    0.0000000e+00    0.0000000e+00    0.0000000e+00    0.0000000e+00    0.0000000e+00    0.0000000e+00    0.0000000e+00    0.0000000e+00    0.0000000e+00    0.0000000e+00    0.0000000e+00    0.0000000e+00
   6.9293239e+01    1.0000000e+00    0.0000000e+00    0.0000000e+00    0.0000000e+00    0.0000000e+00    0.0000000e+00    0.0000000e+00    0.0000000e+00    0.0000000e+00    0.0000000e+00    0.0000000e+00    0.0000000e+00    0.0000000e+00    0.0000000e+00    0.0000000e+00    0.0000000e+00    0.0000000e+00    0.0000000e+00    0.0000000e+00    0.0000000e+00
   6.9630765e+01    1.0000000e+00    0.0000000e+00    0.0000000e+00    0.0000000e+00    0.0000000e+00    0.0000000e+00    0.0000000e+00    0.0000000e+00    0.0000000e+00    0.0000000e+00    0.0000000e+00    0.0000000e+00    0.0000000e+00    0.0000000e+00    0.0000000e+00    0.0000000e+00    0.0000000e+00    0.0000000e+00    0.0000000e+00    0.0000000e+00
   6.9900787e+01    1.0000000e+00    0.0000000e+00    0.0000000e+00    0.0000000e+00    0.0000000e+00    0.0000000e+00    0.0000000e+00    0.0000000e+00    0.0000000e+00    0.0000000e+00    0.0000000e+00    0.0000000e+00    0.0000000e+00    0.0000000e+00    0.0000000e+00    0.0000000e+00    0.0000000e+00    0.0000000e+00    0.0000000e+00    0.0000000e+00
   7.0238313e+01    1.0000000e+00    0.0000000e+00    0.0000000e+00    0.0000000e+00    0.0000000e+00    0.0000000e+00    0.0000000e+00    0.0000000e+00    0.0000000e+00    0.0000000e+00    0.0000000e+00    0.0000000e+00    0.0000000e+00    0.0000000e+00    0.0000000e+00    0.0000000e+00    0.0000000e+00    0.0000000e+00    0.0000000e+00    0.0000000e+00
   7.0508334e+01    1.0000000e+00    0.0000000e+00    0.0000000e+00    0.0000000e+00    0.0000000e+00    0.0000000e+00    0.0000000e+00    0.0000000e+00    0.0000000e+00    0.0000000e+00    0.0000000e+00    0.0000000e+00    0.0000000e+00    0.0000000e+00    0.0000000e+00    0.0000000e+00    0.0000000e+00    0.0000000e+00    0.0000000e+00    0.0000000e+00
   7.0845861e+01    1.0000000e+00    0.0000000e+00    0.0000000e+00    0.0000000e+00    0.0000000e+00    0.0000000e+00    0.0000000e+00    0.0000000e+00    0.0000000e+00    0.0000000e+00    0.0000000e+00    0.0000000e+00    0.0000000e+00    0.0000000e+00    0.0000000e+00    0.0000000e+00    0.0000000e+00    0.0000000e+00    0.0000000e+00    0.0000000e+00
   7.1115882e+01    1.0000000e+00    0.0000000e+00    0.0000000e+00    0.0000000e+00    0.0000000e+00    0.0000000e+00    0.0000000e+00    0.0000000e+00    0.0000000e+00    0.0000000e+00    0.0000000e+00    0.0000000e+00    0.0000000e+00    0.0000000e+00    0.0000000e+00    0.0000000e+00    0.0000000e+00    0.0000000e+00    0.0000000e+00    0.0000000e+00
   7.1453409e+01    1.0000000e+00    0.0000000e+00    0.0000000e+00    0.0000000e+00    0.0000000e+00    0.0000000e+00    0.0000000e+00    0.0000000e+00    0.0000000e+00    0.0000000e+00    0.0000000e+00    0.0000000e+00    0.0000000e+00    0.0000000e+00    0.0000000e+00    0.0000000e+00    0.0000000e+00    0.0000000e+00    0.0000000e+00    0.0000000e+00
   7.1723430e+01    1.0000000e+00    0.0000000e+00    0.0000000e+00    0.0000000e+00    0.0000000e+00    0.0000000e+00    0.0000000e+00    0.0000000e+00    0.0000000e+00    0.0000000e+00    0.0000000e+00    0.0000000e+00    0.0000000e+00    0.0000000e+00    0.0000000e+00    0.0000000e+00    0.0000000e+00    0.0000000e+00    0.0000000e+00    0.0000000e+00
   7.2060956e+01    1.0000000e+00    0.0000000e+00    0.0000000e+00    0.0000000e+00    0.0000000e+00    0.0000000e+00    0.0000000e+00    0.0000000e+00    0.0000000e+00    0.0000000e+00    0.0000000e+00    0.0000000e+00    0.0000000e+00    0.0000000e+00    0.0000000e+00    0.0000000e+00    0.0000000e+00    0.0000000e+00    0.0000000e+00    0.0000000e+00
   7.2330978e+01    1.0000000e+00    0.0000000e+00    0.0000000e+00    0.0000000e+00    0.0000000e+00    0.0000000e+00    0.0000000e+00    0.0000000e+00    0.0000000e+00    0.0000000e+00    0.0000000e+00    0.0000000e+00    0.0000000e+00    0.0000000e+00    0.0000000e+00    0.0000000e+00    0.0000000e+00    0.0000000e+00    0.0000000e+00    0.0000000e+00
   7.2668504e+01    1.0000000e+00    0.0000000e+00    0.0000000e+00    0.0000000e+00    0.0000000e+00    0.0000000e+00    0.0000000e+00    0.0000000e+00    0.0000000e+00    0.0000000e+00    0.0000000e+00    0.0000000e+00    0.0000000e+00    0.0000000e+00    0.0000000e+00    0.0000000e+00    0.0000000e+00    0.0000000e+00    0.0000000e+00    0.0000000e+00
   7.2938525e+01    1.0000000e+00    0.0000000e+00    0.0000000e+00    0.0000000e+00    0.0000000e+00    0.0000000e+00    0.0000000e+00    0.0000000e+00    0.0000000e+00    0.0000000e+00    0.0000000e+00    0.0000000e+00    0.0000000e+00    0.0000000e+00    0.0000000e+00    0.0000000e+00    0.0000000e+00    0.0000000e+00    0.0000000e+00    0.0000000e+00
   7.3276052e+01    1.0000000e+00    0.0000000e+00    0.0000000e+00    0.0000000e+00    0.0000000e+00    0.0000000e+00    0.0000000e+00    0.0000000e+00    0.0000000e+00    0.0000000e+00    0.0000000e+00    0.0000000e+00    0.0000000e+00    0.0000000e+00    0.0000000e+00    0.0000000e+00    0.0000000e+00    0.0000000e+00    0.0000000e+00    0.0000000e+00
   7.3546073e+01    1.0000000e+00    0.0000000e+00    0.0000000e+00    0.0000000e+00    0.0000000e+00    0.0000000e+00    0.0000000e+00    0.0000000e+00    0.0000000e+00    0.0000000e+00    0.0000000e+00    0.0000000e+00    0.0000000e+00    0.0000000e+00    0.0000000e+00    0.0000000e+00    0.0000000e+00    0.0000000e+00    0.0000000e+00    0.0000000e+00
   7.3883600e+01    1.0000000e+00    0.0000000e+00    0.0000000e+00    0.0000000e+00    0.0000000e+00    0.0000000e+00    0.0000000e+00    0.0000000e+00    0.0000000e+00    0.0000000e+00    0.0000000e+00    0.0000000e+00    0.0000000e+00    0.0000000e+00    0.0000000e+00    0.0000000e+00    0.0000000e+00    0.0000000e+00    0.0000000e+00    0.0000000e+00
   7.4153621e+01    1.0000000e+00    0.0000000e+00    0.0000000e+00    0.0000000e+00    0.0000000e+00    0.0000000e+00    0.0000000e+00    0.0000000e+00    0.0000000e+00    0.0000000e+00    0.0000000e+00    0.0000000e+00    0.0000000e+00    0.0000000e+00    0.0000000e+00    0.0000000e+00    0.0000000e+00    0.0000000e+00    0.0000000e+00    0.0000000e+00
   7.4491147e+01    1.0000000e+00    0.0000000e+00    0.0000000e+00    0.0000000e+00    0.0000000e+00    0.0000000e+00    0.0000000e+00    0.0000000e+00    0.0000000e+00    0.0000000e+00    0.0000000e+00    0.0000000e+00    0.0000000e+00    0.0000000e+00    0.0000000e+00    0.0000000e+00    0.0000000e+00    0.0000000e+00    0.0000000e+00    0.0000000e+00
   7.4761169e+01    1.0000000e+00    0.0000000e+00    0.0000000e+00    0.0000000e+00    0.0000000e+00    0.0000000e+00    0.0000000e+00    0.0000000e+00    0.0000000e+00    0.0000000e+00    0.0000000e+00    0.0000000e+00    0.0000000e+00    0.0000000e+00    0.0000000e+00    0.0000000e+00    0.0000000e+00    0.0000000e+00    0.0000000e+00    0.0000000e+00
   7.5098695e+01    1.0000000e+00    0.0000000e+00    0.0000000e+00    0.0000000e+00    0.0000000e+00    0.0000000e+00    0.0000000e+00    0.0000000e+00    0.0000000e+00    0.0000000e+00    0.0000000e+00    0.0000000e+00    0.0000000e+00    0.0000000e+00    0.0000000e+00    0.0000000e+00    0.0000000e+00    0.0000000e+00    0.0000000e+00    0.0000000e+00
   7.5368716e+01    1.0000000e+00    0.0000000e+00    0.0000000e+00    0.0000000e+00    0.0000000e+00    0.0000000e+00    0.0000000e+00    0.0000000e+00    0.0000000e+00    0.0000000e+00    0.0000000e+00    0.0000000e+00    0.0000000e+00    0.0000000e+00    0.0000000e+00    0.0000000e+00    0.0000000e+00    0.0000000e+00    0.0000000e+00    0.0000000e+00
   7.5706243e+01    1.0000000e+00    0.0000000e+00    0.0000000e+00    0.0000000e+00    0.0000000e+00    0.0000000e+00    0.0000000e+00    0.0000000e+00    0.0000000e+00    0.0000000e+00    0.0000000e+00    0.0000000e+00    0.0000000e+00    0.0000000e+00    0.0000000e+00    0.0000000e+00    0.0000000e+00    0.0000000e+00    0.0000000e+00    0.0000000e+00
   7.5976264e+01    1.0000000e+00    0.0000000e+00    0.0000000e+00    0.0000000e+00    0.0000000e+00    0.0000000e+00    0.0000000e+00    0.0000000e+00    0.0000000e+00    0.0000000e+00    0.0000000e+00    0.0000000e+00    0.0000000e+00    0.0000000e+00    0.0000000e+00    0.0000000e+00    0.0000000e+00    0.0000000e+00    0.0000000e+00    0.0000000e+00
   7.6313791e+01    1.0000000e+00    0.0000000e+00    0.0000000e+00    0.0000000e+00    0.0000000e+00    0.0000000e+00    0.0000000e+00    0.0000000e+00    0.0000000e+00    0.0000000e+00    0.0000000e+00    0.0000000e+00    0.0000000e+00    0.0000000e+00    0.0000000e+00    0.0000000e+00    0.0000000e+00    0.0000000e+00    0.0000000e+00    0.0000000e+00
   7.6583812e+01    1.0000000e+00    0.0000000e+00    0.0000000e+00    0.0000000e+00    0.0000000e+00    0.0000000e+00    0.0000000e+00    0.0000000e+00    0.0000000e+00    0.0000000e+00    0.0000000e+00    0.0000000e+00    0.0000000e+00    0.0000000e+00    0.0000000e+00    0.0000000e+00    0.0000000e+00    0.0000000e+00    0.0000000e+00    0.0000000e+00
   7.6921339e+01    1.0000000e+00    0.0000000e+00    0.0000000e+00    0.0000000e+00    0.0000000e+00    0.0000000e+00    0.0000000e+00    0.0000000e+00    0.0000000e+00    0.0000000e+00    0.0000000e+00    0.0000000e+00    0.0000000e+00    0.0000000e+00    0.0000000e+00    0.0000000e+00    0.0000000e+00    0.0000000e+00    0.0000000e+00    0.0000000e+00
   7.7191360e+01    1.0000000e+00    0.0000000e+00    0.0000000e+00    0.0000000e+00    0.0000000e+00    0.0000000e+00    0.0000000e+00    0.0000000e+00    0.0000000e+00    0.0000000e+00    0.0000000e+00    0.0000000e+00    0.0000000e+00    0.0000000e+00    0.0000000e+00    0.0000000e+00    0.0000000e+00    0.0000000e+00    0.0000000e+00    0.0000000e+00
   7.7528886e+01    1.0000000e+00    0.0000000e+00    0.0000000e+00    0.0000000e+00    0.0000000e+00    0.0000000e+00    0.0000000e+00    0.0000000e+00    0.0000000e+00    0.0000000e+00    0.0000000e+00    0.0000000e+00    0.0000000e+00    0.0000000e+00    0.0000000e+00    0.0000000e+00    0.0000000e+00    0.0000000e+00    0.0000000e+00    0.0000000e+00
   7.7798908e+01    1.0000000e+00    0.0000000e+00    0.0000000e+00    0.0000000e+00    0.0000000e+00    0.0000000e+00    0.0000000e+00    0.0000000e+00    0.0000000e+00    0.0000000e+00    0.0000000e+00    0.0000000e+00    0.0000000e+00    0.0000000e+00    0.0000000e+00    0.0000000e+00    0.0000000e+00    0.0000000e+00    0.0000000e+00    0.0000000e+00
   7.8136434e+01    1.0000000e+00    0.0000000e+00    0.0000000e+00    0.0000000e+00    0.0000000e+00    0.0000000e+00    0.0000000e+00    0.0000000e+00    0.0000000e+00    0.0000000e+00    0.0000000e+00    0.0000000e+00    0.0000000e+00    0.0000000e+00    0.0000000e+00    0.0000000e+00    0.0000000e+00    0.0000000e+00    0.0000000e+00    0.0000000e+00
   7.8533981e+01    1.0000000e+00    0.0000000e+00    0.0000000e+00    0.0000000e+00    0.0000000e+00    0.0000000e+00    0.0000000e+00    0.0000000e+00    0.0000000e+00    0.0000000e+00    0.0000000e+00    0.0000000e+00    0.0000000e+00    0.0000000e+00    0.0000000e+00    0.0000000e+00    0.0000000e+00    0.0000000e+00    0.0000000e+00    0.0000000e+00
   7.8852019e+01    1.0000000e+00    0.0000000e+00    0.0000000e+00    0.0000000e+00    0.0000000e+00    0.0000000e+00    0.0000000e+00    0.0000000e+00    0.0000000e+00    0.0000000e+00    0.0000000e+00    0.0000000e+00    0.0000000e+00    0.0000000e+00    0.0000000e+00    0.0000000e+00    0.0000000e+00    0.0000000e+00    0.0000000e+00    0.0000000e+00
   7.9249566e+01    1.0000000e+00    0.0000000e+00    0.0000000e+00    0.0000000e+00    0.0000000e+00    0.0000000e+00    0.0000000e+00    0.0000000e+00    0.0000000e+00    0.0000000e+00    0.0000000e+00    0.0000000e+00    0.0000000e+00    0.0000000e+00    0.0000000e+00    0.0000000e+00    0.0000000e+00    0.0000000e+00    0.0000000e+00    0.0000000e+00
   7.9567604e+01    1.0000000e+00    0.0000000e+00    0.0000000e+00    0.0000000e+00    0.0000000e+00    0.0000000e+00    0.0000000e+00    0.0000000e+00    0.0000000e+00    0.0000000e+00    0.0000000e+00    0.0000000e+00    0.0000000e+00    0.0000000e+00    0.0000000e+00    0.0000000e+00    0.0000000e+00    0.0000000e+00    0.0000000e+00    0.0000000e+00
   7.9965151e+01    1.0000000e+00    0.0000000e+00    0.0000000e+00    0.0000000e+00    0.0000000e+00    0.0000000e+00    0.0000000e+00    0.0000000e+00    0.0000000e+00    0.0000000e+00    0.0000000e+00    0.0000000e+00    0.0000000e+00    0.0000000e+00    0.0000000e+00    0.0000000e+00    0.0000000e+00    0.0000000e+00    0.0000000e+00    0.0000000e+00
   8.0283189e+01    1.0000000e+00    0.0000000e+00    0.0000000e+00    0.0000000e+00    0.0000000e+00    0.0000000e+00    0.0000000e+00    0.0000000e+00    0.0000000e+00    0.0000000e+00    0.0000000e+00    0.0000000e+00    0.0000000e+00    0.0000000e+00    0.0000000e+00    0.0000000e+00    0.0000000e+00    0.0000000e+00    0.0000000e+00    0.0000000e+00
   8.0680736e+01    1.0000000e+00    0.0000000e+00    0.0000000e+00    0.0000000e+00    0.0000000e+00    0.0000000e+00    0.0000000e+00    0.0000000e+00    0.0000000e+00    0.0000000e+00    0.0000000e+00    0.0000000e+00    0.0000000e+00    0.0000000e+00    0.0000000e+00    0.0000000e+00    0.0000000e+00    0.0000000e+00    0.0000000e+00    0.0000000e+00
   8.0998774e+01    1.0000000e+00    0.0000000e+00    0.0000000e+00    0.0000000e+00    0.0000000e+00    0.0000000e+00    0.0000000e+00    0.0000000e+00    0.0000000e+00    0.0000000e+00    0.0000000e+00    0.0000000e+00    0.0000000e+00    0.0000000e+00    0.0000000e+00    0.0000000e+00    0.0000000e+00    0.0000000e+00    0.0000000e+00    0.0000000e+00
   8.1396321e+01    1.0000000e+00    0.0000000e+00    0.0000000e+00    0.0000000e+00    0.0000000e+00    0.0000000e+00    0.0000000e+00    0.0000000e+00    0.0000000e+00    0.0000000e+00    0.0000000e+00    0.0000000e+00    0.0000000e+00    0.0000000e+00    0.0000000e+00    0.0000000e+00    0.0000000e+00    0.0000000e+00    0.0000000e+00    0.0000000e+00
   8.1714359e+01    1.0000000e+00    0.0000000e+00    0.0000000e+00    0.0000000e+00    0.0000000e+00    0.0000000e+00    0.0000000e+00    0.0000000e+00    0.0000000e+00    0.0000000e+00    0.0000000e+00    0.0000000e+00    0.0000000e+00    0.0000000e+00    0.0000000e+00    0.0000000e+00    0.0000000e+00    0.0000000e+00    0.0000000e+00    0.0000000e+00
   8.2111906e+01    1.0000000e+00    0.0000000e+00    0.0000000e+00    0.0000000e+00    0.0000000e+00    0.0000000e+00    0.0000000e+00    0.0000000e+00    0.0000000e+00    0.0000000e+00    0.0000000e+00    0.0000000e+00    0.0000000e+00    0.0000000e+00    0.0000000e+00    0.0000000e+00    0.0000000e+00    0.0000000e+00    0.0000000e+00    0.0000000e+00
   8.2429943e+01    1.0000000e+00    0.0000000e+00    0.0000000e+00    0.0000000e+00    0.0000000e+00    0.0000000e+00    0.0000000e+00    0.0000000e+00    0.0000000e+00    0.0000000e+00    0.0000000e+00    0.0000000e+00    0.0000000e+00    0.0000000e+00    0.0000000e+00    0.0000000e+00    0.0000000e+00    0.0000000e+00    0.0000000e+00    0.0000000e+00
   8.2827491e+01    1.0000000e+00    0.0000000e+00    0.0000000e+00    0.0000000e+00    0.0000000e+00    0.0000000e+00    0.0000000e+00    0.0000000e+00    0.0000000e+00    0.0000000e+00    0.0000000e+00    0.0000000e+00    0.0000000e+00    0.0000000e+00    0.0000000e+00    0.0000000e+00    0.0000000e+00    0.0000000e+00    0.0000000e+00    0.0000000e+00
   8.3145528e+01    1.0000000e+00    0.0000000e+00    0.0000000e+00    0.0000000e+00    0.0000000e+00    0.0000000e+00    0.0000000e+00    0.0000000e+00    0.0000000e+00    0.0000000e+00    0.0000000e+00    0.0000000e+00    0.0000000e+00    0.0000000e+00    0.0000000e+00    0.0000000e+00    0.0000000e+00    0.0000000e+00    0.0000000e+00    0.0000000e+00
   8.3543076e+01    1.0000000e+00    0.0000000e+00    0.0000000e+00    0.0000000e+00    0.0000000e+00    0.0000000e+00    0.0000000e+00    0.0000000e+00    0.0000000e+00    0.0000000e+00    0.0000000e+00    0.0000000e+00    0.0000000e+00    0.0000000e+00    0.0000000e+00    0.0000000e+00    0.0000000e+00    0.0000000e+00    0.0000000e+00    0.0000000e+00
   8.3861113e+01    1.0000000e+00    0.0000000e+00    0.0000000e+00    0.0000000e+00    0.0000000e+00    0.0000000e+00    0.0000000e+00    0.0000000e+00    0.0000000e+00    0.0000000e+00    0.0000000e+00    0.0000000e+00    0.0000000e+00    0.0000000e+00    0.0000000e+00    0.0000000e+00    0.0000000e+00    0.0000000e+00    0.0000000e+00    0.0000000e+00
   8.4258660e+01    1.0000000e+00    0.0000000e+00    0.0000000e+00    0.0000000e+00    0.0000000e+00    0.0000000e+00    0.0000000e+00    0.0000000e+00    0.0000000e+00    0.0000000e+00    0.0000000e+00    0.0000000e+00    0.0000000e+00    0.0000000e+00    0.0000000e+00    0.0000000e+00    0.0000000e+00    0.0000000e+00    0.0000000e+00    0.0000000e+00
   8.4576698e+01    1.0000000e+00    0.0000000e+00    0.0000000e+00    0.0000000e+00    0.0000000e+00    0.0000000e+00    0.0000000e+00    0.0000000e+00    0.0000000e+00    0.0000000e+00    0.0000000e+00    0.0000000e+00    0.0000000e+00    0.0000000e+00    0.0000000e+00    0.0000000e+00    0.0000000e+00    0.0000000e+00    0.0000000e+00    0.0000000e+00
   8.4974245e+01    1.0000000e+00    0.0000000e+00    0.0000000e+00    0.0000000e+00    0.0000000e+00    0.0000000e+00    0.0000000e+00    0.0000000e+00    0.0000000e+00    0.0000000e+00    0.0000000e+00    0.0000000e+00    0.0000000e+00    0.0000000e+00    0.0000000e+00    0.0000000e+00    0.0000000e+00    0.0000000e+00    0.0000000e+00    0.0000000e+00
[truncated: 49,267 more chars]
