# Supplementary material for: Research on combustion and emissions of heavy duty diesel engines under low-speed and low-load conditions in low temperature environments
Source: PLoS One. 2025 Feb 21;20(2):e0318933. doi: 10.1371/journal.pone.0318933 (PMC11844864; doi:10.1371/journal.pone.0318933)
Supplement: S1 File — (ZIP) [file pone.0318933.s001.zip › 1000rpm_30%/3-tigaojinqiwendu/Tin282K/soot_hiroy.out]

# CONVERGE Release Build 2.3.20/  Jan 30, 2017        Run Date:Wed Aug 30 10:44:59 2023
# column       1                2                3                4 
#          Crank       Hiroy_Soot       Hiroy_Form       Hiroy_Oxid
#          (DEG)             (kg)             (kg)             (kg)
#
  -1.4600000e+02    0.0000000e+00    0.0000000e+00    0.0000000e+00
  -1.4587230e+02    0.0000000e+00    0.0000000e+00    0.0000000e+00
  -1.4579372e+02    0.0000000e+00    0.0000000e+00    0.0000000e+00
  -1.4567094e+02    0.0000000e+00    0.0000000e+00    0.0000000e+00
  -1.4558567e+02    0.0000000e+00    0.0000000e+00    0.0000000e+00
  -1.4547909e+02    0.0000000e+00    0.0000000e+00    0.0000000e+00
  -1.4534587e+02    0.0000000e+00    0.0000000e+00    0.0000000e+00
  -1.4517933e+02    0.0000000e+00    0.0000000e+00    0.0000000e+00
  -1.4497117e+02    0.0000000e+00    0.0000000e+00    0.0000000e+00
  -1.4471096e+02    0.0000000e+00    0.0000000e+00    0.0000000e+00
  -1.4438570e+02    0.0000000e+00    0.0000000e+00    0.0000000e+00
  -1.4397912e+02    0.0000000e+00    0.0000000e+00    0.0000000e+00
  -1.4347090e+02    0.0000000e+00    0.0000000e+00    0.0000000e+00
  -1.4287090e+02    0.0000000e+00    0.0000000e+00    0.0000000e+00
  -1.4227090e+02    0.0000000e+00    0.0000000e+00    0.0000000e+00
  -1.4167090e+02    0.0000000e+00    0.0000000e+00    0.0000000e+00
  -1.4107090e+02    0.0000000e+00    0.0000000e+00    0.0000000e+00
  -1.4047090e+02    0.0000000e+00    0.0000000e+00    0.0000000e+00
  -1.3987090e+02    0.0000000e+00    0.0000000e+00    0.0000000e+00
  -1.3927090e+02    0.0000000e+00    0.0000000e+00    0.0000000e+00
  -1.3867090e+02    0.0000000e+00    0.0000000e+00    0.0000000e+00
  -1.3807090e+02    0.0000000e+00    0.0000000e+00    0.0000000e+00
  -1.3747090e+02    0.0000000e+00    0.0000000e+00    0.0000000e+00
  -1.3687090e+02    0.0000000e+00    0.0000000e+00    0.0000000e+00
  -1.3627090e+02    0.0000000e+00    0.0000000e+00    0.0000000e+00
  -1.3567090e+02    0.0000000e+00    0.0000000e+00    0.0000000e+00
  -1.3507090e+02    0.0000000e+00    0.0000000e+00    0.0000000e+00
  -1.3447090e+02    0.0000000e+00    0.0000000e+00    0.0000000e+00
  -1.3387090e+02    0.0000000e+00    0.0000000e+00    0.0000000e+00
  -1.3327090e+02    0.0000000e+00    0.0000000e+00    0.0000000e+00
  -1.3267090e+02    0.0000000e+00    0.0000000e+00    0.0000000e+00
  -1.3207090e+02    0.0000000e+00    0.0000000e+00    0.0000000e+00
  -1.3147090e+02    0.0000000e+00    0.0000000e+00    0.0000000e+00
  -1.3087090e+02    0.0000000e+00    0.0000000e+00    0.0000000e+00
  -1.3027090e+02    0.0000000e+00    0.0000000e+00    0.0000000e+00
  -1.2967090e+02    0.0000000e+00    0.0000000e+00    0.0000000e+00
  -1.2907090e+02    0.0000000e+00    0.0000000e+00    0.0000000e+00
  -1.2847090e+02    0.0000000e+00    0.0000000e+00    0.0000000e+00
  -1.2787090e+02    0.0000000e+00    0.0000000e+00    0.0000000e+00
  -1.2727090e+02    0.0000000e+00    0.0000000e+00    0.0000000e+00
  -1.2667090e+02    0.0000000e+00    0.0000000e+00    0.0000000e+00
  -1.2607090e+02    0.0000000e+00    0.0000000e+00    0.0000000e+00
  -1.2547090e+02    0.0000000e+00    0.0000000e+00    0.0000000e+00
  -1.2487090e+02    0.0000000e+00    0.0000000e+00    0.0000000e+00
  -1.2427090e+02    0.0000000e+00    0.0000000e+00    0.0000000e+00
  -1.2367090e+02    0.0000000e+00    0.0000000e+00    0.0000000e+00
  -1.2307090e+02    0.0000000e+00    0.0000000e+00    0.0000000e+00
  -1.2247090e+02    0.0000000e+00    0.0000000e+00    0.0000000e+00
  -1.2187090e+02    0.0000000e+00    0.0000000e+00    0.0000000e+00
  -1.2127090e+02    0.0000000e+00    0.0000000e+00    0.0000000e+00
  -1.2067611e+02    0.0000000e+00    0.0000000e+00    0.0000000e+00
  -1.2008717e+02    0.0000000e+00    0.0000000e+00    0.0000000e+00
  -1.1950389e+02    0.0000000e+00    0.0000000e+00    0.0000000e+00
  -1.1892610e+02    0.0000000e+00    0.0000000e+00    0.0000000e+00
  -1.1835364e+02    0.0000000e+00    0.0000000e+00    0.0000000e+00
  -1.1778632e+02    0.0000000e+00    0.0000000e+00    0.0000000e+00
  -1.1722396e+02    0.0000000e+00    0.0000000e+00    0.0000000e+00
  -1.1666646e+02    0.0000000e+00    0.0000000e+00    0.0000000e+00
  -1.1611365e+02    0.0000000e+00    0.0000000e+00    0.0000000e+00
  -1.1556538e+02    0.0000000e+00    0.0000000e+00    0.0000000e+00
  -1.1502155e+02    0.0000000e+00    0.0000000e+00    0.0000000e+00
  -1.1448200e+02    0.0000000e+00    0.0000000e+00    0.0000000e+00
  -1.1394661e+02    0.0000000e+00    0.0000000e+00    0.0000000e+00
  -1.1341530e+02    0.0000000e+00    0.0000000e+00    0.0000000e+00
  -1.1288790e+02    0.0000000e+00    0.0000000e+00    0.0000000e+00
  -1.1236435e+02    0.0000000e+00    0.0000000e+00    0.0000000e+00
  -1.1184453e+02    0.0000000e+00    0.0000000e+00    0.0000000e+00
  -1.1132833e+02    0.0000000e+00    0.0000000e+00    0.0000000e+00
  -1.1081566e+02    0.0000000e+00    0.0000000e+00    0.0000000e+00
  -1.1030642e+02    0.0000000e+00    0.0000000e+00    0.0000000e+00
  -1.0980052e+02    0.0000000e+00    0.0000000e+00    0.0000000e+00
  -1.0929789e+02    0.0000000e+00    0.0000000e+00    0.0000000e+00
  -1.0879844e+02    0.0000000e+00    0.0000000e+00    0.0000000e+00
  -1.0830207e+02    0.0000000e+00    0.0000000e+00    0.0000000e+00
  -1.0780872e+02    0.0000000e+00    0.0000000e+00    0.0000000e+00
  -1.0731831e+02    0.0000000e+00    0.0000000e+00    0.0000000e+00
  -1.0683077e+02    0.0000000e+00    0.0000000e+00    0.0000000e+00
  -1.0634601e+02    0.0000000e+00    0.0000000e+00    0.0000000e+00
  -1.0586398e+02    0.0000000e+00    0.0000000e+00    0.0000000e+00
  -1.0538460e+02    0.0000000e+00    0.0000000e+00    0.0000000e+00
  -1.0490780e+02    0.0000000e+00    0.0000000e+00    0.0000000e+00
  -1.0443354e+02    0.0000000e+00    0.0000000e+00    0.0000000e+00
  -1.0396174e+02    0.0000000e+00    0.0000000e+00    0.0000000e+00
  -1.0349235e+02    0.0000000e+00    0.0000000e+00    0.0000000e+00
  -1.0302529e+02    0.0000000e+00    0.0000000e+00    0.0000000e+00
  -1.0256053e+02    0.0000000e+00    0.0000000e+00    0.0000000e+00
  -1.0209800e+02    0.0000000e+00    0.0000000e+00    0.0000000e+00
  -1.0163764e+02    0.0000000e+00    0.0000000e+00    0.0000000e+00
  -1.0117943e+02    0.0000000e+00    0.0000000e+00    0.0000000e+00
  -1.0072328e+02    0.0000000e+00    0.0000000e+00    0.0000000e+00
  -1.0026915e+02    0.0000000e+00    0.0000000e+00    0.0000000e+00
  -9.9817011e+01    0.0000000e+00    0.0000000e+00    0.0000000e+00
  -9.9366792e+01    0.0000000e+00    0.0000000e+00    0.0000000e+00
  -9.8918464e+01    0.0000000e+00    0.0000000e+00    0.0000000e+00
  -9.8471966e+01    0.0000000e+00    0.0000000e+00    0.0000000e+00
  -9.8027267e+01    0.0000000e+00    0.0000000e+00    0.0000000e+00
  -9.7584316e+01    0.0000000e+00    0.0000000e+00    0.0000000e+00
  -9.7143069e+01    0.0000000e+00    0.0000000e+00    0.0000000e+00
  -9.6703497e+01    0.0000000e+00    0.0000000e+00    0.0000000e+00
  -9.6265535e+01    0.0000000e+00    0.0000000e+00    0.0000000e+00
  -9.5829177e+01    0.0000000e+00    0.0000000e+00    0.0000000e+00
  -9.5394356e+01    0.0000000e+00    0.0000000e+00    0.0000000e+00
  -9.4961038e+01    0.0000000e+00    0.0000000e+00    0.0000000e+00
  -9.4529204e+01    0.0000000e+00    0.0000000e+00    0.0000000e+00
  -9.4098795e+01    0.0000000e+00    0.0000000e+00    0.0000000e+00
  -9.3669779e+01    0.0000000e+00    0.0000000e+00    0.0000000e+00
  -9.3242139e+01    0.0000000e+00    0.0000000e+00    0.0000000e+00
  -9.2815820e+01    0.0000000e+00    0.0000000e+00    0.0000000e+00
  -9.2390790e+01    0.0000000e+00    0.0000000e+00    0.0000000e+00
  -9.1967022e+01    0.0000000e+00    0.0000000e+00    0.0000000e+00
  -9.1544487e+01    0.0000000e+00    0.0000000e+00    0.0000000e+00
  -9.1123141e+01    0.0000000e+00    0.0000000e+00    0.0000000e+00
  -9.0702955e+01    0.0000000e+00    0.0000000e+00    0.0000000e+00
  -9.0283896e+01    0.0000000e+00    0.0000000e+00    0.0000000e+00
  -8.9865945e+01    0.0000000e+00    0.0000000e+00    0.0000000e+00
  -8.9449062e+01    0.0000000e+00    0.0000000e+00    0.0000000e+00
  -8.9033215e+01    0.0000000e+00    0.0000000e+00    0.0000000e+00
  -8.8618375e+01    0.0000000e+00    0.0000000e+00    0.0000000e+00
  -8.8204513e+01    0.0000000e+00    0.0000000e+00    0.0000000e+00
  -8.7791601e+01    0.0000000e+00    0.0000000e+00    0.0000000e+00
  -8.7615897e+01    0.0000000e+00    0.0000000e+00    0.0000000e+00
  -8.7396269e+01    0.0000000e+00    0.0000000e+00    0.0000000e+00
  -8.7121732e+01    0.0000000e+00    0.0000000e+00    0.0000000e+00
  -8.6778562e+01    0.0000000e+00    0.0000000e+00    0.0000000e+00
  -8.6368793e+01    0.0000000e+00    0.0000000e+00    0.0000000e+00
  -8.5959780e+01    0.0000000e+00    0.0000000e+00    0.0000000e+00
  -8.5551565e+01    0.0000000e+00    0.0000000e+00    0.0000000e+00
  -8.5144120e+01    0.0000000e+00    0.0000000e+00    0.0000000e+00
  -8.4737418e+01    0.0000000e+00    0.0000000e+00    0.0000000e+00
  -8.4331434e+01    0.0000000e+00    0.0000000e+00    0.0000000e+00
  -8.3926142e+01    0.0000000e+00    0.0000000e+00    0.0000000e+00
  -8.3521515e+01    0.0000000e+00    0.0000000e+00    0.0000000e+00
  -8.3117527e+01    0.0000000e+00    0.0000000e+00    0.0000000e+00
  -8.2714154e+01    0.0000000e+00    0.0000000e+00    0.0000000e+00
  -8.2311370e+01    0.0000000e+00    0.0000000e+00    0.0000000e+00
  -8.1909149e+01    0.0000000e+00    0.0000000e+00    0.0000000e+00
  -8.1507467e+01    0.0000000e+00    0.0000000e+00    0.0000000e+00
  -8.1106299e+01    0.0000000e+00    0.0000000e+00    0.0000000e+00
  -8.0705619e+01    0.0000000e+00    0.0000000e+00    0.0000000e+00
  -8.0305405e+01    0.0000000e+00    0.0000000e+00    0.0000000e+00
  -7.9905630e+01    0.0000000e+00    0.0000000e+00    0.0000000e+00
  -7.9506270e+01    0.0000000e+00    0.0000000e+00    0.0000000e+00
  -7.9107302e+01    0.0000000e+00    0.0000000e+00    0.0000000e+00
  -7.8708700e+01    0.0000000e+00    0.0000000e+00    0.0000000e+00
  -7.8310442e+01    0.0000000e+00    0.0000000e+00    0.0000000e+00
  -7.7912501e+01    0.0000000e+00    0.0000000e+00    0.0000000e+00
  -7.7514856e+01    0.0000000e+00    0.0000000e+00    0.0000000e+00
  -7.7117481e+01    0.0000000e+00    0.0000000e+00    0.0000000e+00
  -7.6877823e+01    0.0000000e+00    0.0000000e+00    0.0000000e+00
  -7.6578250e+01    0.0000000e+00    0.0000000e+00    0.0000000e+00
  -7.6203784e+01    0.0000000e+00    0.0000000e+00    0.0000000e+00
  -7.5807136e+01    0.0000000e+00    0.0000000e+00    0.0000000e+00
  -7.5410651e+01    0.0000000e+00    0.0000000e+00    0.0000000e+00
  -7.5014309e+01    0.0000000e+00    0.0000000e+00    0.0000000e+00
  -7.4618087e+01    0.0000000e+00    0.0000000e+00    0.0000000e+00
  -7.4221960e+01    0.0000000e+00    0.0000000e+00    0.0000000e+00
  -7.3825903e+01    0.0000000e+00    0.0000000e+00    0.0000000e+00
  -7.3429894e+01    0.0000000e+00    0.0000000e+00    0.0000000e+00
  -7.3033907e+01    0.0000000e+00    0.0000000e+00    0.0000000e+00
  -7.2637917e+01    0.0000000e+00    0.0000000e+00    0.0000000e+00
  -7.2241901e+01    0.0000000e+00    0.0000000e+00    0.0000000e+00
  -7.1845834e+01    0.0000000e+00    0.0000000e+00    0.0000000e+00
  -7.1449692e+01    0.0000000e+00    0.0000000e+00    0.0000000e+00
  -7.1053448e+01    0.0000000e+00    0.0000000e+00    0.0000000e+00
  -7.0657078e+01    0.0000000e+00    0.0000000e+00    0.0000000e+00
  -7.0260557e+01    0.0000000e+00    0.0000000e+00    0.0000000e+00
  -6.9863859e+01    0.0000000e+00    0.0000000e+00    0.0000000e+00
  -6.9466959e+01    0.0000000e+00    0.0000000e+00    0.0000000e+00
  -6.9069831e+01    0.0000000e+00    0.0000000e+00    0.0000000e+00
  -6.8672449e+01    0.0000000e+00    0.0000000e+00    0.0000000e+00
  -6.8274786e+01    0.0000000e+00    0.0000000e+00    0.0000000e+00
  -6.7876815e+01    0.0000000e+00    0.0000000e+00    0.0000000e+00
  -6.7478511e+01    0.0000000e+00    0.0000000e+00    0.0000000e+00
  -6.7079846e+01    0.0000000e+00    0.0000000e+00    0.0000000e+00
  -6.6680791e+01    0.0000000e+00    0.0000000e+00    0.0000000e+00
  -6.6281320e+01    0.0000000e+00    0.0000000e+00    0.0000000e+00
  -6.5881405e+01    0.0000000e+00    0.0000000e+00    0.0000000e+00
  -6.5481015e+01    0.0000000e+00    0.0000000e+00    0.0000000e+00
  -6.5080124e+01    0.0000000e+00    0.0000000e+00    0.0000000e+00
  -6.4678701e+01    0.0000000e+00    0.0000000e+00    0.0000000e+00
  -6.4276717e+01    0.0000000e+00    0.0000000e+00    0.0000000e+00
  -6.3874141e+01    0.0000000e+00    0.0000000e+00    0.0000000e+00
  -6.3470943e+01    0.0000000e+00    0.0000000e+00    0.0000000e+00
  -6.3067092e+01    0.0000000e+00    0.0000000e+00    0.0000000e+00
  -6.2662555e+01    0.0000000e+00    0.0000000e+00    0.0000000e+00
  -6.2338926e+01    0.0000000e+00    0.0000000e+00    0.0000000e+00
  -6.1934389e+01    0.0000000e+00    0.0000000e+00    0.0000000e+00
  -6.1527764e+01    0.0000000e+00    0.0000000e+00    0.0000000e+00
  -6.1120330e+01    0.0000000e+00    0.0000000e+00    0.0000000e+00
  -6.0712051e+01    0.0000000e+00    0.0000000e+00    0.0000000e+00
  -6.0385428e+01    0.0000000e+00    0.0000000e+00    0.0000000e+00
  -5.9977149e+01    0.0000000e+00    0.0000000e+00    0.0000000e+00
  -5.9566315e+01    0.0000000e+00    0.0000000e+00    0.0000000e+00
  -5.9154500e+01    0.0000000e+00    0.0000000e+00    0.0000000e+00
  -5.8741664e+01    0.0000000e+00    0.0000000e+00    0.0000000e+00
  -5.8327769e+01    0.0000000e+00    0.0000000e+00    0.0000000e+00
  -5.7912776e+01    0.0000000e+00    0.0000000e+00    0.0000000e+00
  -5.7496643e+01    0.0000000e+00    0.0000000e+00    0.0000000e+00
  -5.7079327e+01    0.0000000e+00    0.0000000e+00    0.0000000e+00
  -5.6660777e+01    0.0000000e+00    0.0000000e+00    0.0000000e+00
  -5.6240960e+01    0.0000000e+00    0.0000000e+00    0.0000000e+00
  -5.5819830e+01    0.0000000e+00    0.0000000e+00    0.0000000e+00
  -5.5397342e+01    0.0000000e+00    0.0000000e+00    0.0000000e+00
  -5.4973448e+01    0.0000000e+00    0.0000000e+00    0.0000000e+00
  -5.4548083e+01    0.0000000e+00    0.0000000e+00    0.0000000e+00
  -5.4121214e+01    0.0000000e+00    0.0000000e+00    0.0000000e+00
  -5.3692791e+01    0.0000000e+00    0.0000000e+00    0.0000000e+00
  -5.3262755e+01    0.0000000e+00    0.0000000e+00    0.0000000e+00
  -5.2831039e+01    0.0000000e+00    0.0000000e+00    0.0000000e+00
  -5.2397605e+01    0.0000000e+00    0.0000000e+00    0.0000000e+00
  -5.1962397e+01    0.0000000e+00    0.0000000e+00    0.0000000e+00
  -5.1525324e+01    0.0000000e+00    0.0000000e+00    0.0000000e+00
  -5.1175665e+01    0.0000000e+00    0.0000000e+00    0.0000000e+00
  -5.0738593e+01    0.0000000e+00    0.0000000e+00    0.0000000e+00
  -5.0388934e+01    0.0000000e+00    0.0000000e+00    0.0000000e+00
  -4.9951861e+01    0.0000000e+00    0.0000000e+00    0.0000000e+00
  -4.9602203e+01    0.0000000e+00    0.0000000e+00    0.0000000e+00
  -4.9165130e+01    0.0000000e+00    0.0000000e+00    0.0000000e+00
  -4.8815472e+01    0.0000000e+00    0.0000000e+00    0.0000000e+00
  -4.8378399e+01    0.0000000e+00    0.0000000e+00    0.0000000e+00
  -4.8028741e+01    0.0000000e+00    0.0000000e+00    0.0000000e+00
  -4.7591668e+01    0.0000000e+00    0.0000000e+00    0.0000000e+00
  -4.7242010e+01    0.0000000e+00    0.0000000e+00    0.0000000e+00
  -4.6804937e+01    0.0000000e+00    0.0000000e+00    0.0000000e+00
  -4.6455278e+01    0.0000000e+00    0.0000000e+00    0.0000000e+00
  -4.6018205e+01    0.0000000e+00    0.0000000e+00    0.0000000e+00
  -4.5668547e+01    0.0000000e+00    0.0000000e+00    0.0000000e+00
  -4.5231474e+01    0.0000000e+00    0.0000000e+00    0.0000000e+00
  -4.4881816e+01    0.0000000e+00    0.0000000e+00    0.0000000e+00
  -4.4444743e+01    0.0000000e+00    0.0000000e+00    0.0000000e+00
  -4.4095085e+01    0.0000000e+00    0.0000000e+00    0.0000000e+00
  -4.3658012e+01    0.0000000e+00    0.0000000e+00    0.0000000e+00
  -4.3308354e+01    0.0000000e+00    0.0000000e+00    0.0000000e+00
  -4.2871281e+01    0.0000000e+00    0.0000000e+00    0.0000000e+00
  -4.2521623e+01    0.0000000e+00    0.0000000e+00    0.0000000e+00
  -4.2084550e+01    0.0000000e+00    0.0000000e+00    0.0000000e+00
  -4.1734891e+01    0.0000000e+00    0.0000000e+00    0.0000000e+00
  -4.1297818e+01    0.0000000e+00    0.0000000e+00    0.0000000e+00
  -4.0948160e+01    0.0000000e+00    0.0000000e+00    0.0000000e+00
  -4.0511087e+01    0.0000000e+00    0.0000000e+00    0.0000000e+00
  -4.0161429e+01    0.0000000e+00    0.0000000e+00    0.0000000e+00
  -3.9724356e+01    0.0000000e+00    0.0000000e+00    0.0000000e+00
  -3.9374698e+01    0.0000000e+00    0.0000000e+00    0.0000000e+00
  -3.8937625e+01    0.0000000e+00    0.0000000e+00    0.0000000e+00
  -3.8587967e+01    0.0000000e+00    0.0000000e+00    0.0000000e+00
  -3.8150894e+01    0.0000000e+00    0.0000000e+00    0.0000000e+00
  -3.7801235e+01    0.0000000e+00    0.0000000e+00    0.0000000e+00
  -3.7364163e+01    0.0000000e+00    0.0000000e+00    0.0000000e+00
  -3.7014504e+01    0.0000000e+00    0.0000000e+00    0.0000000e+00
  -3.6577431e+01    0.0000000e+00    0.0000000e+00    0.0000000e+00
  -3.6227773e+01    0.0000000e+00    0.0000000e+00    0.0000000e+00
  -3.5790700e+01    0.0000000e+00    0.0000000e+00    0.0000000e+00
  -3.5441042e+01    0.0000000e+00    0.0000000e+00    0.0000000e+00
  -3.5003969e+01    0.0000000e+00    0.0000000e+00    0.0000000e+00
  -3.4654311e+01    0.0000000e+00    0.0000000e+00    0.0000000e+00
  -3.4217238e+01    0.0000000e+00    0.0000000e+00    0.0000000e+00
  -3.3867580e+01    0.0000000e+00    0.0000000e+00    0.0000000e+00
  -3.3430507e+01    0.0000000e+00    0.0000000e+00    0.0000000e+00
  -3.3080848e+01    0.0000000e+00    0.0000000e+00    0.0000000e+00
  -3.2643776e+01    0.0000000e+00    0.0000000e+00    0.0000000e+00
  -3.2294117e+01    0.0000000e+00    0.0000000e+00    0.0000000e+00
  -3.1857044e+01    0.0000000e+00    0.0000000e+00    0.0000000e+00
  -3.1507386e+01    0.0000000e+00    0.0000000e+00    0.0000000e+00
  -3.1070313e+01    0.0000000e+00    0.0000000e+00    0.0000000e+00
  -3.0720655e+01    0.0000000e+00    0.0000000e+00    0.0000000e+00
  -3.0283582e+01    0.0000000e+00    0.0000000e+00    0.0000000e+00
  -2.9933924e+01    0.0000000e+00    0.0000000e+00    0.0000000e+00
  -2.9496851e+01    0.0000000e+00    0.0000000e+00    0.0000000e+00
  -2.9147193e+01    0.0000000e+00    0.0000000e+00    0.0000000e+00
  -2.8710120e+01    0.0000000e+00    0.0000000e+00    0.0000000e+00
  -2.8360461e+01    0.0000000e+00    0.0000000e+00    0.0000000e+00
  -2.7923389e+01    0.0000000e+00    0.0000000e+00    0.0000000e+00
  -2.7573730e+01    0.0000000e+00    0.0000000e+00    0.0000000e+00
  -2.7136657e+01    0.0000000e+00    0.0000000e+00    0.0000000e+00
  -2.6786999e+01    0.0000000e+00    0.0000000e+00    0.0000000e+00
  -2.6349926e+01    0.0000000e+00    0.0000000e+00    0.0000000e+00
  -2.6000268e+01    0.0000000e+00    0.0000000e+00    0.0000000e+00
  -2.5720541e+01    0.0000000e+00    0.0000000e+00    0.0000000e+00
  -2.5370883e+01    0.0000000e+00    0.0000000e+00    0.0000000e+00
  -2.5091156e+01    0.0000000e+00    0.0000000e+00    0.0000000e+00
  -2.4741498e+01    0.0000000e+00    0.0000000e+00    0.0000000e+00
  -2.4461771e+01    0.0000000e+00    0.0000000e+00    0.0000000e+00
  -2.4112113e+01    0.0000000e+00    0.0000000e+00    0.0000000e+00
  -2.3675040e+01    0.0000000e+00    0.0000000e+00    0.0000000e+00
  -2.3325382e+01    0.0000000e+00    0.0000000e+00    0.0000000e+00
  -2.3045655e+01    0.0000000e+00    0.0000000e+00    0.0000000e+00
  -2.2695997e+01    0.0000000e+00    0.0000000e+00    0.0000000e+00
  -2.2416270e+01    0.0000000e+00    0.0000000e+00    0.0000000e+00
  -2.2066612e+01    0.0000000e+00    0.0000000e+00    0.0000000e+00
  -2.1786885e+01    0.0000000e+00    0.0000000e+00    0.0000000e+00
  -2.1437227e+01    0.0000000e+00    0.0000000e+00    0.0000000e+00
  -2.1157501e+01    0.0000000e+00    0.0000000e+00    0.0000000e+00
  -2.0807842e+01    0.0000000e+00    0.0000000e+00    0.0000000e+00
  -2.0528116e+01    0.0000000e+00    0.0000000e+00    0.0000000e+00
  -2.0178457e+01    0.0000000e+00    0.0000000e+00    0.0000000e+00
  -1.9898731e+01    0.0000000e+00    0.0000000e+00    0.0000000e+00
  -1.9745629e+01    0.0000000e+00    0.0000000e+00    0.0000000e+00
  -1.9660573e+01    0.0000000e+00    0.0000000e+00    0.0000000e+00
  -1.9592528e+01    0.0000000e+00    0.0000000e+00    0.0000000e+00
  -1.9401151e+01    0.0000000e+00    0.0000000e+00    0.0000000e+00
  -1.9316094e+01    0.0000000e+00    0.0000000e+00    0.0000000e+00
  -1.9248049e+01    0.0000000e+00    0.0000000e+00    0.0000000e+00
  -1.9193613e+01    0.0000000e+00    0.0000000e+00    0.0000000e+00
  -1.9040511e+01    0.0000000e+00    0.0000000e+00    0.0000000e+00
  -1.8934191e+01    0.0000000e+00    0.0000000e+00    0.0000000e+00
  -1.8849134e+01    0.0000000e+00    0.0000000e+00    0.0000000e+00
  -1.8742814e+01    0.0000000e+00    0.0000000e+00    0.0000000e+00
  -1.8609913e+01    0.0000000e+00    0.0000000e+00    0.0000000e+00
  -1.8503593e+01    0.0000000e+00    0.0000000e+00    0.0000000e+00
  -1.8500000e+01    0.0000000e+00    0.0000000e+00    0.0000000e+00
  -1.8343670e+01    0.0000000e+00    0.0000000e+00    0.0000000e+00
  -1.8218606e+01    0.0000000e+00    0.0000000e+00    0.0000000e+00
  -1.8118555e+01    0.0000000e+00    0.0000000e+00    0.0000000e+00
  -1.7993492e+01    0.0000000e+00    0.0000000e+00    0.0000000e+00
  -1.7837714e+01    0.0000000e+00    0.0000000e+00    0.0000000e+00
  -1.7713093e+01    0.0000000e+00    0.0000000e+00    0.0000000e+00
  -1.7613395e+01    0.0000000e+00    0.0000000e+00    0.0000000e+00
  -1.7489380e+01    0.0000000e+00    0.0000000e+00    0.0000000e+00
  -1.7377202e+01    0.0000000e+00    0.0000000e+00    0.0000000e+00
  -1.7278992e+01    0.0000000e+00    0.0000000e+00    0.0000000e+00
  -1.7183440e+01    1.3408606e-41    1.3406381e-41   -2.2247946e-45
  -1.7085370e+01    1.1515406e-40    1.1513297e-40   -2.1086510e-44
  -1.7000000e+01    4.8842103e-40    4.8832098e-40   -1.0005519e-43
  -1.6894452e+01    2.5173596e-39    2.5165316e-39   -8.2799737e-43
  -1.6784492e+01    1.2274412e-38    1.2269671e-38   -4.7412065e-42
  -1.6670327e+01    5.0559508e-38    5.0495351e-38   -6.4156375e-41
  -1.6549009e+01    1.9209329e-37    1.9182524e-37   -2.6804806e-40
  -1.6421549e+01    6.6060010e-37    6.5988423e-37   -7.1586531e-40
  -1.6286727e+01    2.1524912e-36    2.1508508e-36   -1.6404128e-39
  -1.6178870e+01    4.4316598e-36    4.4278716e-36   -3.7882142e-39
  -1.6092584e+01    7.2946393e-36    7.2888876e-36   -5.7516934e-39
  -1.5937269e+01    1.7096946e-35    1.7085079e-35   -1.1866864e-38
  -1.5868240e+01    2.4687827e-35    2.4671625e-35   -1.6201958e-38
  -1.5781955e+01    4.1731691e-35    4.1703793e-35   -2.7898125e-38
  -1.5674097e+01    8.2009999e-35    8.1953107e-35   -5.6892055e-38
  -1.5539276e+01    1.9184409e-34    1.9170549e-34   -1.3860039e-37
  -1.5385907e+01    5.1100216e-34    5.1068679e-34   -3.1536691e-37
  -1.5263212e+01    9.2927187e-34    9.2860627e-34   -6.6560371e-37
  -1.5109844e+01    2.3242138e-33    2.3226800e-33   -1.5338839e-36
  -1.5004856e+01    3.7073602e-33    3.7050466e-33   -2.3136017e-36
  -1.4873622e+01    6.6676013e-33    6.6645304e-33   -3.0708968e-36
  -1.4787347e+01    9.1599361e-33    9.1556884e-33   -4.2477009e-36
  -1.4632143e+01    1.5724814e-32    1.5717653e-32   -7.1612390e-36
  -1.4546013e+01    2.1350556e-32    2.1340785e-32   -9.7706020e-36
  -1.4459930e+01    2.8949307e-32    2.8935996e-32   -1.3311248e-35
  -1.4373892e+01    3.9166040e-32    3.9147956e-32   -1.8084736e-35
  -1.4266345e+01    5.7271335e-32    5.7239885e-32   -3.1450325e-35
  -1.4131912e+01    9.1108667e-32    9.1050108e-32   -5.8558709e-35
  -1.4024365e+01    1.2827396e-31    1.2818482e-31   -8.9136974e-35
  -1.3889931e+01    1.9830387e-31    1.9815704e-31   -1.4682968e-34
  -1.3782384e+01    2.7463077e-31    2.7441837e-31   -2.1239859e-34
  -1.3647951e+01    4.1182246e-31    4.1148971e-31   -3.3275468e-34
  -1.3540404e+01    5.5868630e-31    5.5822326e-31   -4.6304816e-34
  -1.3405970e+01    8.2201944e-31    8.2131952e-31   -6.9991607e-34
  -1.3298423e+01    1.1011181e-30    1.1001640e-30   -9.5415748e-34
  -1.3163990e+01    1.6105652e-30    1.6091586e-30   -1.4066173e-33
  -1.3056443e+01    2.1433556e-30    2.1414660e-30   -1.8895283e-33
  -1.2922009e+01    3.0697744e-30    3.0670457e-30   -2.7286363e-33
  -1.2814462e+01    4.0329840e-30    4.0293678e-30   -3.6162725e-33
  -1.2680028e+01    5.7388911e-30    5.7336898e-30   -5.2012504e-33
  -1.2572482e+01    7.4938119e-30    7.4869640e-30   -6.8478426e-33
  -1.2438048e+01    1.0489273e-29    1.0479611e-29   -9.6622130e-33
  -1.2330501e+01    1.3566334e-29    1.3553743e-29   -1.2590951e-32
  -1.2196067e+01    1.8816693e-29    1.8799168e-29   -1.7525113e-32
  -1.2088520e+01    2.4164970e-29    2.4142237e-29   -2.2732821e-32
  -1.1954087e+01    3.3163120e-29    3.3131844e-29   -3.1275788e-32
  -1.1846540e+01    4.2325851e-29    4.2285794e-29   -4.0056675e-32
  -1.1712106e+01    5.7766075e-29    5.7711583e-29   -5.4491528e-32
  -1.1604559e+01    7.3494939e-29    7.3425179e-29   -6.9760025e-32
  -1.1470126e+01    9.9498279e-29    9.9403779e-29   -9.4499179e-32
  -1.1362579e+01    1.2577512e-28    1.2565500e-28   -1.2011716e-31
  -1.1228145e+01    1.6962599e-28    1.6916158e-28   -4.6441031e-31
  -1.1120598e+01    2.1393586e-28    2.1295911e-28   -9.7675588e-31
  -1.0986165e+01    2.8812664e-28    2.8607661e-28   -2.0500388e-30
  -1.0878618e+01    3.6241093e-28    3.5914972e-28   -3.2612127e-30
  -1.0744184e+01    4.8492520e-28    4.7920604e-28   -5.7191549e-30
  -1.0636637e+01    6.0875080e-28    6.0016161e-28   -8.5891818e-30
  -1.0502204e+01    8.1290824e-28    7.9909647e-28   -1.3811768e-29
  -1.0394657e+01    1.0178155e-27    9.9859551e-28   -1.9219990e-29
  -1.0260223e+01    1.3524252e-27    1.3237475e-27   -2.8677700e-29
  -1.0152676e+01    1.6859700e-27    1.6475216e-27   -3.8448431e-29
  -1.0085459e+01    1.9260823e-27    2.4110900e-27    4.8500771e-28
  -9.8964120e+00    2.8316155e-27    3.2876918e-27    4.5607633e-28
  -9.7073647e+00    4.1573956e-27    4.5692093e-27    4.1181378e-28
  -9.5760818e+00    5.4628398e-27    5.8290096e-27    3.6616989e-28
  -9.4134433e+00    7.6962875e-27    7.9832278e-27    2.8694022e-28
  -9.2833325e+00    1.0033613e-26    1.0235143e-26    2.0153016e-28
  -9.1218144e+00    1.4057565e-26    1.4109643e-26    5.2077786e-29
  -8.9925999e+00    1.8274939e-26    1.8171443e-26   -1.0349660e-28
  -8.8311347e+00    2.5611087e-26    2.5234214e-26   -3.7687249e-28
  -8.7019625e+00    3.3364968e-26    3.2700639e-26   -6.6432865e-28
  -8.5457306e+00    4.6476798e-26    4.5333880e-26   -1.1429183e-27
  -8.4207451e+00    6.0408487e-26    5.8761463e-26   -1.6470241e-27
  -8.2645132e+00    8.5342635e-26    8.2817177e-26   -2.5254587e-27
  -8.1395277e+00    1.1257425e-25    1.0911611e-25   -3.4581317e-27
  -7.9919893e+00    1.6007949e-25    1.5506136e-25   -5.0181365e-27
  -7.8739586e+00    2.1420355e-25    2.0753956e-25   -6.6639858e-27
  -7.7265790e+00    3.2691771e-25    3.1735110e-25   -9.5666129e-27
  -7.5793291e+00    5.4658591e-25    5.3278026e-25   -1.3805654e-26
  -7.4615292e+00    9.1098217e-25    8.9233169e-25   -1.8650477e-26
  -7.3143817e+00    2.6501744e-24    2.6214190e-24   -2.8755367e-26
  -7.1673552e+00    1.5814879e-23    1.5765481e-23   -4.9397544e-26
  -7.0497340e+00    1.0977044e-22    1.0967150e-22   -9.8937374e-26
  -6.9028279e+00    3.3401609e-21    3.3393299e-21   -8.3101363e-25
  -6.7560245e+00    7.5543432e-20    7.5526284e-20   -1.7147715e-23
  -6.6093040e+00    5.0165180e-19    5.0141922e-19   -2.3258167e-22
  -6.4626622e+00    1.2436688e-18    1.2419900e-18   -1.6787735e-21
  -6.3160937e+00    2.3526752e-18    2.3489334e-18   -3.7417356e-21
  -6.1695923e+00    3.7717018e-18    3.7655691e-18   -6.1326999e-21
  -6.0231593e+00    5.6897176e-18    5.6807096e-18   -9.0080107e-21
  -5.8767951e+00    8.4007435e-18    8.3882460e-18   -1.2497482e-20
  -5.7304980e+00    1.2184353e-17    1.2167556e-17   -1.6796420e-20
  -5.5842656e+00    1.6976235e-17    1.6954222e-17   -2.2012538e-20
  -5.4380947e+00    2.2669032e-17    2.2640368e-17   -2.8663523e-20
  -5.2919858e+00    3.0783037e-17    3.0745716e-17   -3.7320853e-20
  -5.1459379e+00    4.1405501e-17    4.1357271e-17   -4.8230061e-20
  -4.9999480e+00    6.2335184e-17    6.2271090e-17   -6.4093267e-20
  -4.8540169e+00    1.2400300e-16    1.2391187e-16   -9.1127429e-20
  -4.7605698e+00    3.0211769e-15    2.3413188e-12    2.3382976e-12
  -4.6312874e+00    3.2789348e-12    1.5502167e-11    1.2223232e-11
  -4.5807199e+00    7.0668967e-12    2.9825336e-11    2.2758439e-11
  -4.4735411e+00    2.4543362e-11    6.3076329e-11    3.8532967e-11
  -4.3981383e+00    4.2389300e-11    9.4424650e-11    5.2035350e-11
  -4.2930707e+00    7.4831650e-11    1.4327060e-10    6.8438954e-11
  -4.1760834e+00    1.1725575e-10    1.8861763e-10    7.1361877e-11
  -4.0822973e+00    1.5173364e-10    2.2554279e-10    7.3809147e-11
  -3.9998946e+00    1.8044818e-10    2.7605299e-10    9.5604809e-11
  -3.8922917e+00    2.1532311e-10    3.1342171e-10    9.8098602e-11
  -3.7303335e+00    2.6185924e-10    3.6351806e-10    1.0165882e-10
  -3.6583520e+00    2.8017046e-10    3.8367400e-10    1.0350355e-10
  -3.5683752e+00    3.0110384e-10    4.0687105e-10    1.0576721e-10
  -3.4559043e+00    3.2431596e-10    4.3293922e-10    1.0862326e-10
  -3.3659275e+00    3.4062298e-10    4.5197653e-10    1.1135355e-10
  -3.2939460e+00    3.5232571e-10    4.6609800e-10    1.1377229e-10
  -3.0914983e+00    3.7965520e-10    5.0007404e-10    1.2041884e-10
  -2.8890505e+00    3.9915657e-10    5.2732796e-10    1.2817139e-10
  -2.7484618e+00    4.0916969e-10    5.4264546e-10    1.3347577e-10
  -2.6033672e+00    4.1661182e-10    5.5605335e-10    1.3944153e-10
  -2.4872915e+00    4.2052414e-10    5.6538812e-10    1.4486399e-10
  -2.3422444e+00    4.2399681e-10    5.7520716e-10    1.5121035e-10
  -2.1972453e+00    4.2531697e-10    5.8341349e-10    1.5809652e-10
  -2.0812460e+00    4.2467883e-10    5.8904422e-10    1.6436539e-10
  -1.9362693e+00    4.2328158e-10    5.9487432e-10    1.7159274e-10
  -1.7913413e+00    4.2037335e-10    5.9966250e-10    1.7928915e-10
  -1.6464266e+00    4.1607389e-10    6.0356007e-10    1.8748618e-10
  -1.5015351e+00    4.1080261e-10    6.0670903e-10    1.9590642e-10
  -1.3566653e+00    4.0467899e-10    6.0922876e-10    2.0454977e-10
  -1.2400822e+00    3.9875699e-10    6.1090021e-10    2.1214321e-10
  -1.1234526e+00    3.9247929e-10    6.1226807e-10    2.1978878e-10
  -1.0067637e+00    3.8597531e-10    6.1337808e-10    2.2740277e-10
  -8.9001897e-01    3.7927320e-10    6.1427275e-10    2.3499955e-10
  -7.4516304e-01    3.7113801e-10    6.1511225e-10    2.4397424e-10
  -6.0032421e-01    3.6248667e-10    6.1573410e-10    2.5324743e-10
  -4.5549734e-01    3.5344358e-10    6.1618578e-10    2.6274220e-10
  -3.1067383e-01    3.4415909e-10    6.1650920e-10    2.7235010e-10
  -1.6584831e-01    3.3465077e-10    6.1673754e-10    2.8208676e-10
  -2.1018502e-02    3.2507901e-10    6.1689625e-10    2.9181724e-10
   1.2381658e-01    3.1537645e-10    6.1700540e-10    3.0162895e-10
   2.6865781e-01    3.0560597e-10    6.1708074e-10    3.1147477e-10
   4.1350685e-01    2.9578712e-10    6.1713379e-10    3.2134666e-10
   5.5836559e-01    2.8605988e-10    6.1717271e-10    3.3111283e-10
   7.0323574e-01    2.7637093e-10    6.1720253e-10    3.4083160e-10
   8.4811870e-01    2.6682047e-10    6.1722662e-10    3.5040616e-10
   9.9301591e-01    2.5741590e-10    6.1724776e-10    3.5983186e-10
   1.1379288e+00    2.4810438e-10    6.1726726e-10    3.6916289e-10
   1.2828594e+00    2.3887137e-10    6.1728471e-10    3.7841334e-10
   1.4278093e+00    2.2974338e-10    6.1730117e-10    3.8755779e-10
   1.5727807e+00    2.2071783e-10    6.1731705e-10    3.9659922e-10
   1.7177690e+00    2.1171452e-10    6.1733230e-10    4.0561778e-10
   1.8627783e+00    2.0278945e-10    6.1734697e-10    4.1455752e-10
   2.0078103e+00    1.9399283e-10    6.1736125e-10    4.2336842e-10
   2.1528557e+00    1.8538050e-10    6.1737517e-10    4.3199467e-10
   2.2979322e+00    1.7688814e-10    6.1738877e-10    4.4050063e-10
   2.4430464e+00    1.6863851e-10    6.1740292e-10    4.4876441e-10
   2.5881920e+00    1.6064150e-10    6.1741620e-10    4.5677471e-10
   2.7333691e+00    1.5287120e-10    6.1742967e-10    4.6455848e-10
   2.8785796e+00    1.4538224e-10    6.1744228e-10    4.7206004e-10
   2.9000000e+00    1.4395752e-10    6.1744426e-10    4.7348674e-10
   3.0113000e+00    1.3827738e-10    6.1745369e-10    4.7917631e-10
   3.1225896e+00    1.3281146e-10    6.1746293e-10    4.8465147e-10
   3.2338833e+00    1.2749205e-10    6.1747200e-10    4.8997995e-10
   3.3191367e+00    1.2334787e-10    6.1747895e-10    4.9413109e-10
   3.4195533e+00    1.1844249e-10    6.1748709e-10    4.9904461e-10
   3.5218706e+00    1.1360313e-10    6.1749536e-10    5.0389223e-10
   3.6057105e+00    1.0975828e-10    6.1750196e-10    5.0774368e-10
   3.7020958e+00    1.0544894e-10    6.1750948e-10    5.1206054e-10
   3.8068414e+00    1.0087091e-10    6.1751747e-10    5.1664656e-10
   3.9171763e+00    9.6124523e-11    6.1752574e-10    5.2140122e-10
   4.0155408e+00    9.1917074e-11    6.1753300e-10    5.2561593e-10
   4.1042082e+00    8.8143652e-11    6.1753947e-10    5.2939581e-10
   4.2112598e+00    8.3589594e-11    6.1754717e-10    5.3395758e-10
   4.3085568e+00    7.9284868e-11    6.1755759e-10    5.3827272e-10
   4.4088505e+00    7.9778839e-11    6.2373909e-10    5.4396025e-10
   4.5018395e+00    1.0716373e-10    6.5824834e-10    5.5108461e-10
   4.6018099e+00    1.6778143e-10    7.2706512e-10    5.5928369e-10
   4.7017275e+00    2.5275365e-10    8.2202634e-10    5.6927269e-10
   4.8014131e+00    3.4140102e-10    9.2260913e-10    5.8120810e-10
   4.9012961e+00    4.3046772e-10    1.0265929e-09    5.9612514e-10
   5.0012265e+00    5.2273712e-10    1.1373058e-09    6.1456865e-10
   5.1010651e+00    6.2286867e-10    1.2600786e-09    6.3720991e-10
   5.2009631e+00    7.3659456e-10    1.4004304e-09    6.6383586e-10
   5.3007893e+00    8.6863302e-10    1.5644044e-09    6.9577140e-10
   5.4005382e+00    1.0251977e-09    1.7590765e-09    7.3387884e-10
   5.5003765e+00    1.2101776e-09    1.9898648e-09    7.7968715e-10
   5.6002085e+00    1.4269354e-09    2.2609870e-09    8.3405166e-10
   5.7001301e+00    1.6796892e-09    2.5802189e-09    9.0052971e-10
   5.8098907e+00    2.0043772e-09    2.9942851e-09    9.8990783e-10
   5.9096771e+00    2.3513513e-09    3.4363606e-09    1.0850093e-09
   6.0061604e+00    2.7312920e-09    3.9260370e-09    1.1947450e-09
   6.1076948e+00    3.1880263e-09    4.5121809e-09    1.3241546e-09
   6.2008562e+00    3.6760605e-09    5.1279280e-09    1.4518675e-09
   6.3054876e+00    4.3355023e-09    5.9476373e-09    1.6121350e-09
   6.4010208e+00    5.0643022e-09    6.8450441e-09    1.7807420e-09
   6.5069482e+00    6.0299802e-09    8.0260152e-09    1.9960350e-09
   6.6007567e+00    7.0674655e-09    9.2817389e-09    2.2142733e-09
   6.7066443e+00    8.4964541e-09    1.1005692e-08    2.5092380e-09
   6.8045023e+00    1.0083122e-08    1.2910000e-08    2.8268785e-09
   6.9024472e+00    1.1915583e-08    1.5091795e-08    3.1762124e-09
   7.0055998e+00    1.4090997e-08    1.7660063e-08    3.5690650e-09
   7.1029610e+00    1.6357914e-08    2.0342248e-08    3.9843343e-09
   7.2054962e+00    1.8949856e-08    2.3446513e-08    4.4966566e-09
   7.3013640e+00    2.1555999e-08    2.6607660e-08    5.0516610e-09
   7.4015411e+00    2.4470374e-08    3.0175672e-08    5.7052982e-09
   7.5001420e+00    2.7522704e-08    3.3953179e-08    6.4304746e-09
   7.6004177e+00    3.0818589e-08    3.8084922e-08    7.2663330e-09
   7.7009011e+00    3.4329610e-08    4.2544288e-08    8.2146778e-09
   7.8014176e+00    3.8043469e-08    4.7343166e-08    9.2996966e-09
   7.9040367e+00    4.2083134e-08    5.2592818e-08    1.0509684e-08
   8.0095269e+00    4.6492613e-08    5.8355931e-08    1.1863318e-08
   8.1000000e+00    5.0441831e-08    6.3605564e-08    1.3163733e-08
   8.2077829e+00    5.5446284e-08    7.0267204e-08    1.4820921e-08
   8.3039024e+00    6.0198703e-08    7.6614136e-08    1.6415433e-08
   8.4105382e+00    6.5859167e-08    8.4117684e-08    1.8258517e-08
   8.5032950e+00    7.1138759e-08    9.1042743e-08    1.9903984e-08
   8.6109632e+00    7.7713638e-08    9.9543110e-08    2.1829471e-08
   8.7060587e+00    8.3923692e-08    1.0746553e-07    2.3541841e-08
   8.8033479e+00    9.0694828e-08    1.1597766e-07    2.5282836e-08
   8.9104089e+00    9.8595941e-08    1.2579165e-07    2.7195710e-08
   9.0008124e+00    1.0560159e-07    1.3438569e-07    2.8784099e-08
   9.1060742e+00    1.1407508e-07    1.4466719e-07    3.0592116e-08
   9.2072826e+00    1.2245074e-07    1.5476637e-07    3.2315634e-08
   9.3007189e+00    1.3031306e-07    1.6421845e-07    3.3905382e-08
   9.4104243e+00    1.3962536e-07    1.7543181e-07    3.5806444e-08
   9.5093637e+00    1.4805313e-07    1.8560057e-07    3.7547436e-08
   9.6192153e+00    1.5739684e-07    1.9692181e-07    3.9524966e-08
   9.7158274e+00    1.6556824e-07    2.0688084e-07    4.1312600e-08
   9.8160647e+00    1.7393458e-07    2.1719349e-07    4.3258914e-08
   9.9158736e+00    1.8212801e-07    2.2742155e-07    4.5293544e-08
   1.0018232e+01    1.9035753e-07    2.3783187e-07    4.7474337e-08
   1.0117566e+01    1.9812064e-07    2.4783430e-07    4.9713658e-08
   1.0217017e+01    2.0568963e-07    2.5772928e-07    5.2039646e-08
   1.0317907e+01    2.1315965e-07    2.6764068e-07    5.4481030e-08
   1.0425003e+01    2.2086823e-07    2.7802245e-07    5.7154219e-08
   1.0509428e+01    2.2675971e-07    2.8610994e-07    5.9350234e-08
   1.0626793e+01    2.3474367e-07    2.9722117e-07    6.2477503e-08
   1.0717830e+01    2.4081648e-07    3.0575441e-07    6.4937931e-08
   1.0810450e+01    2.4689945e-07    3.1436989e-07    6.7470441e-08
   1.0905991e+01    2.5310061e-07    3.2319778e-07    7.0097174e-08
   1.1004950e+01    2.5944468e-07    3.3228469e-07    7.2840012e-08
   1.1106553e+01    2.6587713e-07    3.4154799e-07    7.5670862e-08
   1.1211295e+01    2.7239868e-07    3.5101665e-07    7.8617964e-08
   1.1313081e+01    2.7864847e-07    3.6013118e-07    8.1482711e-08
   1.1423953e+01    2.8535588e-07    3.6993629e-07    8.4580404e-08
   1.1536275e+01    2.9197059e-07    3.7973273e-07    8.7762139e-08
   1.1611053e+01    2.9630327e-07    3.8617229e-07    8.9869020e-08
   1.1724787e+01    3.0276821e-07    3.9583399e-07    9.3065772e-08
   1.1801316e+01    3.0700904e-07    4.0224458e-07    9.5235540e-08
   1.1918877e+01    3.1337998e-07    4.1193871e-07    9.8558734e-08
   1.2041633e+01    3.1980829e-07    4.2185087e-07    1.0204258e-07
   1.2126432e+01    3.2411394e-07    4.2856510e-07    1.0445115e-07
   1.2212936e+01    3.2838280e-07    4.3529534e-07    1.0691254e-07
   1.2341526e+01    3.3442477e-07    4.4507200e-07    1.1064722e-07
   1.2431197e+01    3.3846623e-07    4.5171460e-07    1.1324837e-07
   1.2523173e+01    3.4245005e-07    4.5837230e-07    1.1592225e-07
   1.2616724e+01    3.4632848e-07    4.6498122e-07    1.1865274e-07
   1.2711986e+01    3.5010187e-07    4.7153946e-07    1.2143759e-07
   1.2807198e+01    3.5368915e-07    4.7792149e-07    1.2423234e-07
   1.2902307e+01    3.5711348e-07    4.8412282e-07    1.2700934e-07
   1.3044882e+01    3.6189580e-07    4.9309176e-07    1.3119596e-07
   1.3139950e+01    3.6485838e-07    4.9885306e-07    1.3399468e-07
   1.3234991e+01    3.6764387e-07    5.0443770e-07    1.3679383e-07
   1.3330050e+01    3.7023033e-07    5.0984854e-07    1.3961821e-07
   1.3425209e+01    3.7265219e-07    5.1509022e-07    1.4243803e-07
   1.3520623e+01    3.7488444e-07    5.2017595e-07    1.4529151e-07
   1.3616237e+01    3.7690969e-07    5.2510582e-07    1.4819613e-07
   1.3712250e+01    3.7874911e-07    5.2989080e-07    1.5114168e-07
   1.3808642e+01    3.8043613e-07    5.3453025e-07    1.5409412e-07
   1.3905378e+01    3.8195627e-07    5.3902487e-07    1.5706860e-07
   1.4002630e+01    3.8329875e-07    5.4338559e-07    1.6008684e-07
   1.4148051e+01    3.8503759e-07    5.4962027e-07    1.6458268e-07
   1.4244681e+01    3.8603584e-07    5.5357969e-07    1.6754385e-07
   1.4342971e+01    3.8690358e-07    5.5746095e-07    1.7055737e-07
   1.4440823e+01    3.8763462e-07    5.6118421e-07    1.7354959e-07
   1.4538862e+01    3.8820882e-07    5.6477861e-07    1.7656979e-07
   1.4637074e+01    3.8865303e-07    5.6824821e-07    1.7959518e-07
   1.4737067e+01    3.8897073e-07    5.7165043e-07    1.8267970e-07
   1.4835287e+01    3.8912452e-07    5.7486884e-07    1.8574433e-07
   1.4933967e+01    3.8913654e-07    5.7798324e-07    1.8884670e-07
   1.5031867e+01    3.8898929e-07    5.8095805e-07    1.9196876e-07
   1.5131551e+01    3.8872102e-07    5.8387371e-07    1.9515269e-07
   1.5229044e+01    3.8833714e-07    5.8661936e-07    1.9828222e-07
   1.5327928e+01    3.8785103e-07    5.8929949e-07    2.0144846e-07
   1.5427266e+01    3.8723191e-07    5.9188845e-07    2.0465655e-07
   1.5521163e+01    3.8631973e-07    5.9523428e-07    2.0891455e-07
   1.5638921e+01    3.8530702e-07    5.9807385e-07    2.1276682e-07
   1.5739159e+01    3.8435706e-07    6.0038364e-07    2.1602657e-07
   1.5837330e+01    3.8328166e-07    6.0255773e-07    2.1927607e-07
   1.5935697e+01    3.8210093e-07    6.0465107e-07    2.2255014e-07
   1.6035879e+01    3.8080086e-07    6.0669767e-07    2.2589681e-07
   1.6131177e+01    3.7943863e-07    6.0856871e-07    2.2913008e-07
   1.6224635e+01    3.7802217e-07    6.1033423e-07    2.3231206e-07
   1.6318035e+01    3.7652652e-07    6.1203129e-07    2.3550477e-07
   1.6411401e+01    3.7496459e-07    6.1366257e-07    2.3869798e-07
   1.6504751e+01    3.7332592e-07    6.1523134e-07    2.4190541e-07
   1.6644714e+01    3.7073407e-07    6.1747198e-07    2.4673791e-07
   1.6737992e+01    3.6895090e-07    6.1889391e-07    2.4994301e-07
   1.6831262e+01    3.6711621e-07    6.2026122e-07    2.5314500e-07
   1.6924527e+01    3.6522114e-07    6.2157620e-07    2.5635506e-07
   1.7017785e+01    3.6328158e-07    6.2284122e-07    2.5955964e-07
   1.7110986e+01    3.6129242e-07    6.2405778e-07    2.6276536e-07
   1.7204156e+01    3.5926121e-07    6.2522832e-07    2.6596712e-07
   1.7343893e+01    3.5616305e-07    6.2690278e-07    2.7073974e-07
   1.7437043e+01    3.5406221e-07    6.2796822e-07    2.7390601e-07
   1.7530176e+01    3.5191929e-07    6.2899484e-07    2.7707555e-07
   1.7623298e+01    3.4973827e-07    6.2998455e-07    2.8024627e-07
   1.7716390e+01    3.4752966e-07    6.3093889e-07    2.8340922e-07
   1.7809467e+01    3.4529820e-07    6.3185942e-07    2.8656122e-07
   1.7902545e+01    3.4305242e-07    6.3274746e-07    2.8969504e-07
   1.8042137e+01    3.3965364e-07    6.3402126e-07    2.9436762e-07
   1.8135164e+01    3.3736988e-07    6.3483315e-07    2.9746327e-07
   1.8228180e+01    3.3507114e-07    6.3561690e-07    3.0054576e-07
   1.8321190e+01    3.3275987e-07    6.3637397e-07    3.0361411e-07
   1.8414194e+01    3.3043843e-07    6.3710535e-07    3.0666692e-07
   1.8507180e+01    3.2811198e-07    6.3781190e-07    3.0969992e-07
   1.8600151e+01    3.2578066e-07    6.3849463e-07    3.1271397e-07
   1.8739590e+01    3.2227797e-07    6.3947569e-07    3.1719771e-07
   1.8832531e+01    3.1993460e-07    6.4010221e-07    3.2016761e-07
   1.8925448e+01    3.1758481e-07    6.4070749e-07    3.2312267e-07
   1.9018343e+01    3.1523732e-07    6.4129220e-07    3.2605487e-07
   1.9111211e+01    3.1289230e-07    6.4185709e-07    3.2896479e-07
   1.9204059e+01    3.1055649e-07    6.4240297e-07    3.3184648e-07
   1.9343311e+01    3.0706259e-07    6.4318758e-07    3.3612499e-07
   1.9436129e+01    3.0474559e-07    6.4368892e-07    3.3894334e-07
   1.9528934e+01    3.0243591e-07    6.4417337e-07    3.4173745e-07
   1.9621735e+01    3.0013326e-07    6.4464153e-07    3.4450826e-07
   1.9714515e+01    2.9783299e-07    6.4509377e-07    3.4726078e-07
   1.9807276e+01    2.9554087e-07    6.4553068e-07    3.4998982e-07
   1.9900018e+01    2.9325304e-07    6.4595274e-07    3.5269970e-07
   2.0039102e+01    2.8983076e-07    6.4655922e-07    3.5672846e-07
   2.0131807e+01    2.8756127e-07    6.4694636e-07    3.5938509e-07
   2.0224497e+01    2.8530191e-07    6.4732029e-07    3.6201838e-07
   2.0317172e+01    2.8305624e-07    6.4768137e-07    3.6462514e-07
   2.0400578e+01    2.8100647e-07    6.4799598e-07    3.6698951e-07
   2.0530306e+01    2.7788539e-07    6.4846607e-07    3.7058068e-07
   2.0613691e+01    2.7587991e-07    6.4875632e-07    3.7287641e-07
   2.0701992e+01    2.7366483e-07    6.4921173e-07    3.7554690e-07
   2.0839864e+01    2.7046459e-07    6.4965684e-07    3.7919225e-07
   2.0932495e+01    2.6830875e-07    6.4994314e-07    3.8163439e-07
   2.1025116e+01    2.6616413e-07    6.5021957e-07    3.8405544e-07
   2.1117722e+01    2.6403186e-07    6.5048640e-07    3.8645454e-07
   2.1218996e+01    2.6174928e-07    6.5076747e-07    3.8901818e-07
   2.1320339e+01    2.5947190e-07    6.5103800e-07    3.9156610e-07
   2.1421709e+01    2.5720747e-07    6.5129831e-07    3.9409084e-07
   2.1523171e+01    2.5495715e-07    6.5154899e-07    3.9659183e-07
   2.1614514e+01    2.5291359e-07    6.5176662e-07    3.9885302e-07
   2.1705856e+01    2.5090072e-07    6.5197678e-07    4.0107606e-07
   2.1847945e+01    2.4783180e-07    6.5228934e-07    4.0445754e-07
   2.1905119e+01    2.4650918e-07    6.5251838e-07    4.0600920e-07
   2.2045312e+01    2.4357379e-07    6.5280411e-07    4.0923032e-07
   2.2147056e+01    2.4147523e-07    6.5300189e-07    4.1152666e-07
   2.2248828e+01    2.3939167e-07    6.5319211e-07    4.1380045e-07
   2.2350640e+01    2.3732803e-07    6.5337508e-07    4.1604706e-07
   2.2401559e+01    2.3630414e-07    6.5346395e-07    4.1715981e-07
   2.2503421e+01    2.3426826e-07    6.5363655e-07    4.1936829e-07
   2.2605344e+01    2.3225296e-07    6.5380261e-07    4.2154965e-07
   2.2707308e+01    2.3026008e-07    6.5396234e-07    4.2370225e-07
   2.2809331e+01    2.2828874e-07    6.5411598e-07    4.2582724e-07
   2.2911424e+01    2.2633948e-07    6.5426382e-07    4.2792435e-07
   2.3003330e+01    2.2457496e-07    6.5439214e-07    4.2981718e-07
   2.3146296e+01    2.2190521e-07    6.5458291e-07    4.3267770e-07
   2.3212673e+01    2.2061350e-07    6.5473275e-07    4.3411926e-07
   2.3309406e+01    2.1877711e-07    6.5491402e-07    4.3613692e-07
   2.3428218e+01    2.1664139e-07    6.5505584e-07    4.3841445e-07
   2.3530595e+01    2.1487019e-07    6.5517284e-07    4.4030265e-07
   2.3633021e+01    2.1310905e-07    6.5528543e-07    4.4217638e-07
   2.3735477e+01    2.1136627e-07    6.5539378e-07    4.4402750e-07
   2.3837975e+01    2.0964099e-07    6.5549807e-07    4.4585708e-07
   2.3940522e+01    2.0793211e-07    6.5559846e-07    4.4766636e-07
   2.4043113e+01    2.0624169e-07    6.5569513e-07    4.4945344e-07
   2.4145742e+01    2.0456880e-07    6.5578818e-07    4.5121938e-07
   2.4248374e+01    2.0291349e-07    6.5587775e-07    4.5296426e-07
   2.4351087e+01    2.0127319e-07    6.5596404e-07    4.5469085e-07
   2.4429414e+01    1.9992157e-07    6.5606156e-07    4.5614000e-07
   2.4501641e+01    1.9875159e-07    6.5611875e-07    4.5736716e-07
   2.4643329e+01    1.9657372e-07    6.5622644e-07    4.5965272e-07
   2.4746161e+01    1.9500859e-07    6.5630112e-07    4.6129254e-07
   2.4849040e+01    1.9345024e-07    6.5637308e-07    4.6292284e-07
   2.4900494e+01    1.9267457e-07    6.5640808e-07    4.6373350e-07
   2.5003438e+01    1.9113016e-07    6.5647615e-07    4.6534599e-07
   2.5106391e+01    1.8959873e-07    6.5654174e-07    4.6694301e-07
   2.5209377e+01    1.8807735e-07    6.5660495e-07    4.6852760e-07
   2.5312408e+01    1.8656854e-07    6.5666588e-07    4.7009734e-07
   2.5415465e+01    1.8507053e-07    6.5672460e-07    4.7165407e-07
   2.5518507e+01    1.8358347e-07    6.5678120e-07    4.7319772e-07
   2.5621621e+01    1.8210645e-07    6.5683579e-07    4.7472934e-07
   2.5724767e+01    1.8063834e-07    6.5688843e-07    4.7625009e-07
   2.5817607e+01    1.7930831e-07    6.5693422e-07    4.7762591e-07
   2.5920808e+01    1.7786259e-07    6.5698334e-07    4.7912075e-07
   2.6024022e+01    1.7642313e-07    6.5703069e-07    4.8060756e-07
   2.6127260e+01    1.7499129e-07    6.5707636e-07    4.8208507e-07
   2.6230536e+01    1.7356590e-07    6.5712041e-07    4.8355451e-07
   2.6333842e+01    1.7214791e-07    6.5716290e-07    4.8501499e-07
   2.6437195e+01    1.7073839e-07    6.5720390e-07    4.8646551e-07
   2.6540592e+01    1.6933636e-07    6.5724344e-07    4.8790708e-07
   2.6644019e+01    1.6794255e-07    6.5728158e-07    4.8933903e-07
   2.6747469e+01    1.6655564e-07    6.5731837e-07    4.9076273e-07
   2.6850938e+01    1.6517580e-07    6.5735386e-07    4.9217805e-07
   2.6902691e+01    1.6448835e-07    6.5737113e-07    4.9288278e-07
   2.7006222e+01    1.6311947e-07    6.5740473e-07    4.9428526e-07
   2.7109795e+01    1.6175720e-07    6.5743714e-07    4.9567994e-07
   2.7213400e+01    1.6040185e-07    6.5746841e-07    4.9706656e-07
   2.7317048e+01    1.5905367e-07    6.5749857e-07    4.9844490e-07
   2.7420728e+01    1.5771156e-07    6.5752766e-07    4.9981610e-07
   2.7524436e+01    1.5637736e-07    6.5755573e-07    5.0117836e-07
   2.7628194e+01    1.5504971e-07    6.5758280e-07    5.0253309e-07
   2.7731985e+01    1.5372816e-07    6.5760892e-07    5.0388076e-07
   2.7835823e+01    1.5241222e-07    6.5763411e-07    5.0522189e-07
   2.7939706e+01    1.5110131e-07    6.5765840e-07    5.0655710e-07
   2.8043627e+01    1.4979741e-07    6.5768183e-07    5.0788442e-07
   2.8147593e+01    1.4849951e-07    6.5770444e-07    5.0920493e-07
   2.8241170e+01    1.4732024e-07    6.5772410e-07    5.1040386e-07
   2.8345201e+01    1.4603479e-07    6.5774520e-07    5.1171041e-07
   2.8423247e+01    1.4503923e-07    6.5777062e-07    5.1273139e-07
   2.8547267e+01    1.4349057e-07    6.5779415e-07    5.1430358e-07
   2.8651406e+01    1.4222984e-07    6.5781311e-07    5.1558327e-07
   2.8703490e+01    1.4159868e-07    6.5782233e-07    5.1622365e-07
   2.8807690e+01    1.4033708e-07    6.5784028e-07    5.1750320e-07
   2.8911935e+01    1.3907834e-07    6.5785758e-07    5.1877924e-07
   2.9016219e+01    1.3782318e-07    6.5787426e-07    5.2005108e-07
   2.9120534e+01    1.3657084e-07    6.5789034e-07    5.2131950e-07
   2.9224886e+01    1.3532103e-07    6.5790584e-07    5.2258481e-07
   2.9329271e+01    1.3407541e-07    6.5792077e-07    5.2384537e-07
   2.9433694e+01    1.3283440e-07    6.5793517e-07    5.2510077e-07
   2.9538164e+01    1.3159764e-07    6.5794904e-07    5.2635140e-07
   2.9642678e+01    1.3036608e-07    6.5796240e-07    5.2759632e-07
   2.9747236e+01    1.2913855e-07    6.5797528e-07    5.2883673e-07
   2.9851835e+01    1.2791533e-07    6.5798768e-07    5.3007235e-07
   2.9904146e+01    1.2730524e-07    6.5799372e-07    5.3068848e-07
   3.0008800e+01    1.2608785e-07    6.5800545e-07    5.3191759e-07
   3.0113484e+01    1.2487500e-07    6.5801675e-07    5.3314175e-07
   3.0218216e+01    1.2366697e-07    6.5802763e-07    5.3436066e-07
   3.0322993e+01    1.2246345e-07    6.5803811e-07    5.3557466e-07
   3.0427812e+01    1.2126394e-07    6.5804821e-07    5.3678427e-07
   3.0532660e+01    1.2006927e-07    6.5805793e-07    5.3798866e-07
   3.0637558e+01    1.1887772e-07    6.5806730e-07    5.3918958e-07
   3.0742498e+01    1.1769043e-07    6.5807631e-07    5.4038588e-07
   3.0847476e+01    1.1650842e-07    6.5808499e-07    5.4157657e-07
   3.0952505e+01    1.1533131e-07    6.5809334e-07    5.4276204e-07
   3.1005029e+01    1.1474486e-07    6.5809740e-07    5.4335255e-07
   3.1110105e+01    1.1357553e-07    6.5810529e-07    5.4452976e-07
   3.1215223e+01    1.1241136e-07    6.5811288e-07    5.4570152e-07
   3.1320380e+01    1.1125102e-07    6.5812018e-07    5.4686917e-07
   3.1425577e+01    1.1009514e-07    6.5812721e-07    5.4803207e-07
   3.1530826e+01    1.0894407e-07    6.5813397e-07    5.4918990e-07
   3.1636127e+01    1.0779806e-07    6.5814048e-07    5.5034242e-07
   3.1741483e+01    1.0665719e-07    6.5814673e-07    5.5148955e-07
   3.1846907e+01    1.0552168e-07    6.5815275e-07    5.5263107e-07
   3.1952370e+01    1.0439063e-07    6.5815854e-07    5.5376791e-07
   3.2005127e+01    1.0382700e-07    6.5816135e-07    5.5433436e-07
   3.2110669e+01    1.0270399e-07    6.5816681e-07    5.5546282e-07
   3.2216213e+01    1.0158607e-07    6.5817206e-07    5.5658598e-07
   3.2321769e+01    1.0047425e-07    6.5817710e-07    5.5770285e-07
   3.2427373e+01    9.9367932e-08    6.5818194e-07    5.5881401e-07
   3.2533032e+01    9.8267536e-08    6.5818660e-07    5.5991907e-07
   3.2638688e+01    9.7173553e-08    6.5819108e-07    5.6101752e-07
   3.2744352e+01    9.6084346e-08    6.5819538e-07    5.6211103e-07
   3.2849050e+01    9.5010193e-08    6.5819947e-07    5.6318927e-07
   3.2901932e+01    9.4471030e-08    6.5820147e-07    5.6373044e-07
   3.3007723e+01    9.3396512e-08    6.5820536e-07    5.6480885e-07
   3.3113535e+01    9.2328087e-08    6.5820909e-07    5.6588101e-07
   3.3219372e+01    9.1264857e-08    6.5821268e-07    5.6694782e-07
   3.3325243e+01    9.0208400e-08    6.5821612e-07    5.6800772e-07
   3.3431186e+01    8.9157560e-08    6.5821943e-07    5.6906186e-07
   3.3537173e+01    8.8113452e-08    6.5822260e-07    5.7010914e-07
   3.3643181e+01    8.7075295e-08    6.5822564e-07    5.7115034e-07
   3.3749235e+01    8.6042760e-08    6.5822856e-07    5.7218580e-07
   3.3802271e+01    8.5529259e-08    6.5822997e-07    5.7270071e-07
   3.3908373e+01    8.4507139e-08    6.5823271e-07    5.7372557e-07
   3.4014535e+01    8.3491381e-08    6.5823534e-07    5.7474396e-07
   3.4120751e+01    8.2481659e-08    6.5823787e-07    5.7575621e-07
   3.4227008e+01    8.1477670e-08    6.5824028e-07    5.7676261e-07
   3.4333363e+01    8.0479815e-08    6.5824260e-07    5.7776279e-07
   3.4439737e+01    7.9488509e-08    6.5824482e-07    5.7875632e-07
   3.4546197e+01    7.8503037e-08    6.5824695e-07    5.7974392e-07
   3.4652695e+01    7.7523141e-08    6.5824899e-07    5.8072585e-07
   3.4705789e+01    7.7036844e-08    6.5824998e-07    5.8121313e-07
   3.4807422e+01    7.6105370e-08    6.5825180e-07    5.8214643e-07
   3.4914023e+01    7.5142278e-08    6.5825364e-07    5.8311136e-07
   3.5020693e+01    7.4185045e-08    6.5825539e-07    5.8407035e-07
   3.5127405e+01    7.3234508e-08    6.5825707e-07    5.8502257e-07
   3.5234151e+01    7.2290600e-08    6.5825868e-07    5.8596808e-07
   3.5340919e+01    7.1352669e-08    6.5826022e-07    5.8690755e-07
   3.5447714e+01    7.0421579e-08    6.5826169e-07    5.8784011e-07
   3.5501123e+01    6.9958360e-08    6.5826240e-07    5.8830404e-07
   3.5607967e+01    6.9037181e-08    6.5826377e-07    5.8922659e-07
   3.5714853e+01    6.8122867e-08    6.5826509e-07    5.9014222e-07
   3.5821767e+01    6.7214954e-08    6.5826634e-07    5.9105139e-07
   3.5928687e+01    6.6313467e-08    6.5826754e-07    5.9195407e-07
   3.6035630e+01    6.5418672e-08    6.5826869e-07    5.9285001e-07
   3.6142633e+01    6.4531474e-08    6.5826978e-07    5.9373831e-07
   3.6249690e+01    6.3650639e-08    6.5827083e-07    5.9462019e-07
   3.6303230e+01    6.3213006e-08    6.5827133e-07    5.9505832e-07
   3.6409876e+01    6.2345826e-08    6.5827230e-07    5.9592647e-07
   3.6516604e+01    6.1485509e-08    6.5827323e-07    5.9678772e-07
   3.6622449e+01    6.0638727e-08    6.5827410e-07    5.9763538e-07
   3.6726827e+01    5.9810532e-08    6.5827493e-07    5.9846440e-07
   3.6833675e+01    5.8972483e-08    6.5827573e-07    5.9930325e-07
   3.6940565e+01    5.8140168e-08    6.5827650e-07    6.0013633e-07
   3.7047457e+01    5.7315261e-08    6.5827723e-07    6.0096197e-07
   3.7100913e+01    5.6905911e-08    6.5827758e-07    6.0137167e-07
   3.7207842e+01    5.6092688e-08    6.5827826e-07    6.0218558e-07
   3.7314795e+01    5.5286901e-08    6.5827891e-07    6.0299201e-07
   3.7421774e+01    5.4487279e-08    6.5827953e-07    6.0379225e-07
   3.7528753e+01    5.3695224e-08    6.5828012e-07    6.0458489e-07
   3.7635752e+01    5.2911906e-08    6.5828068e-07    6.0536877e-07
   3.7742769e+01    5.2136188e-08    6.5828121e-07    6.0614502e-07
   3.7849815e+01    5.1368095e-08    6.5828172e-07    6.0691362e-07
   3.7903394e+01    5.0986599e-08    6.5828196e-07    6.0729536e-07
   3.8010507e+01    5.0227592e-08    6.5828243e-07    6.0805484e-07
   3.8117666e+01    4.9477020e-08    6.5828288e-07    6.0880586e-07
   3.8224850e+01    4.8733956e-08    6.5828330e-07    6.0954934e-07
   3.8332067e+01    4.7998726e-08    6.5828370e-07    6.1028498e-07
   3.8439319e+01    4.7270859e-08    6.5828409e-07    6.1101323e-07
   3.8546593e+01    4.6549814e-08    6.5828445e-07    6.1173464e-07
   3.8600254e+01    4.6191938e-08    6.5828463e-07    6.1209269e-07
   3.8707568e+01    4.5481960e-08    6.5828497e-07    6.1280301e-07
   3.8814910e+01    4.4779299e-08    6.5828529e-07    6.1350599e-07
   3.8922297e+01    4.4084414e-08    6.5828559e-07    6.1420118e-07
   3.9029710e+01    4.3396373e-08    6.5828588e-07    6.1488951e-07
   3.9137112e+01    4.2715996e-08    6.5828615e-07    6.1557016e-07
   3.9244519e+01    4.2042933e-08    6.5828641e-07    6.1624348e-07
   3.9351942e+01    4.1376978e-08    6.5828666e-07    6.1690968e-07
   3.9405662e+01    4.1046773e-08    6.5828678e-07    6.1724000e-07
   3.9513138e+01    4.0391967e-08    6.5828701e-07    6.1789504e-07
   3.9620643e+01    3.9743710e-08    6.5828722e-07    6.1854351e-07
   3.9728165e+01    3.9102094e-08    6.5828743e-07    6.1918533e-07
   3.9835721e+01    3.8467777e-08    6.5828762e-07    6.1981984e-07
   3.9943316e+01    3.7840844e-08    6.5828780e-07    6.2044696e-07
   4.0050939e+01    3.7221038e-08    6.5828798e-07    6.2106694e-07
   4.0104762e+01    3.6913437e-08    6.5828806e-07    6.2137463e-07
   4.0209460e+01    3.6318086e-08    6.5828822e-07    6.2197013e-07
   4.0317179e+01    3.5714255e-08    6.5828837e-07    6.2257412e-07
   4.0424918e+01    3.5116857e-08    6.5828852e-07    6.2317166e-07
   4.0532669e+01    3.4525802e-08    6.5828865e-07    6.2376285e-07
   4.0640436e+01    3.3941583e-08    6.5828878e-07    6.2434720e-07
   4.0748260e+01    3.3363978e-08    6.5828890e-07    6.2492493e-07
   4.0802196e+01    3.3077628e-08    6.5828896e-07    6.2521134e-07
   4.0910097e+01    3.2509855e-08    6.5828908e-07    6.2577922e-07
   4.1018021e+01    3.1948407e-08    6.5828918e-07    6.2634078e-07
   4.1124897e+01    3.1398227e-08    6.5828929e-07    6.2689106e-07
   4.1234124e+01    3.0843196e-08    6.5828938e-07    6.2744619e-07
   4.1343408e+01    3.0295050e-08    6.5828948e-07    6.2799443e-07
   4.1452703e+01    2.9753768e-08    6.5828956e-07    6.2853580e-07
   4.1507373e+01    2.9485643e-08    6.5828960e-07    6.2880396e-07
   4.1616757e+01    2.8954259e-08    6.5828969e-07    6.2933543e-07
   4.1726225e+01    2.8429025e-08    6.5828976e-07    6.2986074e-07
   4.1835781e+01    2.7910270e-08    6.5828984e-07    6.3037957e-07
   4.1944756e+01    2.7400502e-08    6.5828990e-07    6.3088940e-07
   4.2054418e+01    2.6894406e-08    6.5828997e-07    6.3139556e-07
   4.2109260e+01    2.6643902e-08    6.5829000e-07    6.3164610e-07
   4.2218967e+01    2.6147241e-08    6.5829006e-07    6.3214282e-07
   4.2323182e+01    2.5678632e-08    6.5829012e-07    6.3261148e-07
   4.2432909e+01    2.5194742e-08    6.5829017e-07    6.3309543e-07
   4.2542711e+01    2.4717137e-08    6.5829022e-07    6.3357309e-07
   4.2652561e+01    2.4245701e-08    6.5829027e-07    6.3404457e-07
   4.2707427e+01    2.4012282e-08    6.5829030e-07    6.3427802e-07
   4.2817378e+01    2.3548792e-08    6.5829034e-07    6.3474155e-07
   4.2927425e+01    2.3090649e-08    6.5829039e-07    6.3519974e-07
   4.3037529e+01    2.2638752e-08    6.5829043e-07    6.3565168e-07
   4.3147722e+01    2.2193155e-08    6.5829047e-07    6.3609732e-07
   4.3202828e+01    2.1972757e-08    6.5829049e-07    6.3631773e-07
   4.3313115e+01    2.1536634e-08    6.5829053e-07    6.3675389e-07
   4.3423452e+01    2.1105682e-08    6.5829056e-07    6.3718488e-07
   4.3533552e+01    2.0681210e-08    6.5829060e-07    6.3760939e-07
   4.3644067e+01    2.0261599e-08    6.5829063e-07    6.3802903e-07
   4.3754666e+01    1.9847711e-08    6.5829066e-07    6.3844295e-07
   4.3809997e+01    1.9642958e-08    6.5829068e-07    6.3864772e-07
   4.3920739e+01    1.9237654e-08    6.5829071e-07    6.3905305e-07
   4.4031580e+01    1.8837361e-08    6.5829074e-07    6.3945338e-07
   4.4142531e+01    1.8443227e-08    6.5829076e-07    6.3984754e-07
   4.4253404e+01    1.8055412e-08    6.5829079e-07    6.4023538e-07
   4.4308966e+01    1.7863472e-08    6.5829080e-07    6.4042733e-07
   4.4419093e+01    1.7487693e-08    6.5829083e-07    6.4080314e-07
   4.4530419e+01    1.7113007e-08    6.5829085e-07    6.4117785e-07
   4.4641960e+01    1.6743038e-08    6.5829088e-07    6.4154784e-07
   4.4753563e+01    1.6379518e-08    6.5829090e-07    6.4191138e-07
   4.4809400e+01    1.6200070e-08    6.5829091e-07    6.4209084e-07
   4.4921144e+01    1.5845533e-08    6.5829093e-07    6.4244540e-07
   4.5032988e+01    1.5496756e-08    6.5829095e-07    6.4279420e-07
   4.5145586e+01    1.5149184e-08    6.5829097e-07    6.4314179e-07
   4.5202889e+01    1.4975187e-08    6.5829098e-07    6.4331580e-07
   4.5315277e+01    1.4638568e-08    6.5829100e-07    6.4365243e-07
   4.5429565e+01    1.4303524e-08    6.5829102e-07    6.4398750e-07
   4.5544276e+01    1.3974025e-08    6.5829104e-07    6.4431701e-07
   4.5601637e+01    1.3811667e-08    6.5829105e-07    6.4447938e-07
   4.5715949e+01    1.3491075e-08    6.5829107e-07    6.4479999e-07
   4.5830740e+01    1.3176301e-08    6.5829108e-07    6.4511478e-07
   4.5943544e+01    1.2873188e-08    6.5829110e-07    6.4541791e-07
   4.6001008e+01    1.2721397e-08    6.5829111e-07    6.4556971e-07
   4.6115954e+01    1.2422737e-08    6.5829113e-07    6.4586839e-07
   4.6230929e+01    1.2129563e-08    6.5829114e-07    6.4616158e-07
   4.6345621e+01    1.1842727e-08    6.5829116e-07    6.4644843e-07
   4.6403149e+01    1.1701331e-08    6.5829116e-07    6.4658983e-07
   4.6518220e+01    1.1423395e-08    6.5829118e-07    6.4686778e-07
   4.6633339e+01    1.1151817e-08    6.5829120e-07    6.4713938e-07
   4.6747464e+01    1.0888716e-08    6.5829121e-07    6.4740249e-07
   4.6805081e+01    1.0757285e-08    6.5829122e-07    6.4753393e-07
   4.6920386e+01    1.0499290e-08    6.5829123e-07    6.4779194e-07
   4.7035272e+01    1.0248540e-08    6.5829125e-07    6.4804271e-07
   4.7150644e+01    1.0003019e-08    6.5829126e-07    6.4828824e-07
   4.7208344e+01    9.8825518e-09    6.5829127e-07    6.4840871e-07
   4.7323779e+01    9.6461827e-09    6.5829128e-07    6.4864510e-07
   4.7439202e+01    9.4148982e-09    6.5829129e-07    6.4887639e-07
   4.7552762e+01    9.1931177e-09    6.5829131e-07    6.4909819e-07
   4.7610311e+01    9.0829381e-09    6.5829131e-07    6.4920837e-07
   4.7725313e+01    8.8670082e-09    6.5829133e-07    6.4942432e-07
   4.7840151e+01    8.6569147e-09    6.5829134e-07    6.4963442e-07
   4.7954827e+01    8.4522569e-09    6.5829135e-07    6.4983909e-07
   4.8012087e+01    8.3519364e-09    6.5829136e-07    6.4993942e-07
   4.8126515e+01    8.1555227e-09    6.5829137e-07    6.5013585e-07
   4.8240580e+01    7.9650593e-09    6.5829138e-07    6.5032632e-07
   4.8354692e+01    7.7797776e-09    6.5829139e-07    6.5051162e-07
   4.8411671e+01    7.6891899e-09    6.5829140e-07    6.5060221e-07
   4.8517303e+01    7.5237340e-09    6.5829141e-07    6.5076768e-07
   4.8614594e+01    7.3744919e-09    6.5829142e-07    6.5091693e-07
   4.8711850e+01    7.2289791e-09    6.5829143e-07    6.5106245e-07
   4.8809068e+01    7.0871134e-09    6.5829144e-07    6.5120433e-07
   4.8906265e+01    6.9487497e-09    6.5829145e-07    6.5134270e-07
   4.9042287e+01    6.7601949e-09    6.5829147e-07    6.5153127e-07
   4.9129701e+01    6.6422935e-09    6.5829147e-07    6.5164918e-07
   4.9248175e+01    6.4864590e-09    6.5829149e-07    6.5180503e-07
   4.9335561e+01    6.3749009e-09    6.5829149e-07    6.5191659e-07
   4.9422897e+01    6.2659350e-09    6.5829150e-07    6.5202557e-07
   4.9523818e+01    6.1420252e-09    6.5829151e-07    6.5214949e-07
   4.9611129e+01    6.0385663e-09    6.5829152e-07    6.5225295e-07
   4.9737203e+01    5.8932950e-09    6.5829153e-07    6.5239824e-07
   4.9807025e+01    5.8145451e-09    6.5829154e-07    6.5247699e-07
   4.9925304e+01    5.6851930e-09    6.5829155e-07    6.5260636e-07
   5.0012547e+01    5.5928162e-09    6.5829156e-07    6.5269874e-07
   5.0138552e+01    5.4304166e-09    6.5829157e-07    6.5286116e-07
   5.0208340e+01    5.3414890e-09    6.5829158e-07    6.5295009e-07
   5.0317382e+01    5.2095309e-09    6.5829159e-07    6.5308206e-07
   5.0487762e+01    5.0199769e-09    6.5829161e-07    6.5327163e-07
   5.0599010e+01    4.9050132e-09    6.5829162e-07    6.5338660e-07
   5.0710142e+01    4.7948672e-09    6.5829163e-07    6.5349676e-07
   5.0821132e+01    4.6894472e-09    6.5829164e-07    6.5360219e-07
   5.0931991e+01    4.5886541e-09    6.5829165e-07    6.5370299e-07
   5.1042720e+01    4.4923011e-09    6.5829166e-07    6.5379936e-07
   5.1153320e+01    4.4003475e-09    6.5829167e-07    6.5389132e-07
   5.1291571e+01    4.2807543e-09    6.5829168e-07    6.5401093e-07
   5.1464385e+01    4.1453895e-09    6.5829170e-07    6.5414631e-07
   5.1602636e+01    4.0427175e-09    6.5829171e-07    6.5424899e-07
   5.1713236e+01    3.9642904e-09    6.5829172e-07    6.5432743e-07
   5.1851487e+01    3.8736984e-09    6.5829173e-07    6.5441804e-07
   5.2024301e+01    3.7705914e-09    6.5829175e-07    6.5452116e-07
   5.2162552e+01    3.6926994e-09    6.5829176e-07    6.5459906e-07
   5.2335365e+01    3.6041236e-09    6.5829178e-07    6.5468765e-07
   5.2473616e+01    3.5374933e-09    6.5829179e-07    6.5475430e-07
   5.2646430e+01    3.4618944e-09    6.5829181e-07    6.5482991e-07
   5.2784681e+01    3.4049744e-09    6.5829182e-07    6.5488684e-07
   5.2957494e+01    3.3403487e-09    6.5829183e-07    6.5495149e-07
   5.3095745e+01    3.2923810e-09    6.5829185e-07    6.5499947e-07
   5.3268559e+01    3.2384382e-09    6.5829186e-07    6.5505342e-07
   5.3406810e+01    3.1990267e-09    6.5829187e-07    6.5509285e-07
   5.3579623e+01    3.1550401e-09    6.5829189e-07    6.5513685e-07
   5.3717874e+01    3.1232476e-09    6.5829190e-07    6.5516865e-07
   5.3828475e+01    3.0999290e-09    6.5829191e-07    6.5519198e-07
   5.3966726e+01    3.0735167e-09    6.5829192e-07    6.5521841e-07
   5.4139539e+01    3.0443521e-09    6.5829194e-07    6.5524759e-07
   5.4277790e+01    3.0235786e-09    6.5829195e-07    6.5526837e-07
   5.4450604e+01    3.0007553e-09    6.5829197e-07    6.5529121e-07
   5.4588855e+01    2.9846371e-09    6.5829198e-07    6.5530734e-07
   5.4761668e+01    2.9669717e-09    6.5829199e-07    6.5532502e-07
   5.4977685e+01    2.9482047e-09    6.5829201e-07    6.5534381e-07
   5.5150499e+01    2.9353686e-09    6.5829202e-07    6.5535666e-07
   5.5288750e+01    2.9263233e-09    6.5829204e-07    6.5536571e-07
   5.5399350e+01    2.9197801e-09    6.5829205e-07    6.5537227e-07
   5.5537601e+01    2.9123681e-09    6.5829206e-07    6.5537969e-07
   5.5648202e+01    2.9069791e-09    6.5829207e-07    6.5538509e-07
   5.5786453e+01    2.9008423e-09    6.5829208e-07    6.5539123e-07
   5.5959266e+01    2.8939783e-09    6.5829209e-07    6.5539811e-07
   5.6097517e+01    2.8890494e-09    6.5829210e-07    6.5540305e-07
   5.6270331e+01    2.8834584e-09    6.5829212e-07    6.5540866e-07
   5.6408582e+01    2.8793885e-09    6.5829213e-07    6.5541274e-07
   5.6581395e+01    2.8747113e-09    6.5829214e-07    6.5541743e-07
   5.6719646e+01    2.8712610e-09    6.5829215e-07    6.5542089e-07
   5.6892460e+01    2.8672522e-09    6.5829216e-07    6.5542491e-07
   5.7030711e+01    2.8642582e-09    6.5829217e-07    6.5542792e-07
   5.7203524e+01    2.8607400e-09    6.5829219e-07    6.5543145e-07
   5.7341775e+01    2.8580835e-09    6.5829220e-07    6.5543411e-07
   5.7514589e+01    2.8549327e-09    6.5829221e-07    6.5543728e-07
   5.7652839e+01    2.8525340e-09    6.5829222e-07    6.5543969e-07
   5.7763440e+01    2.8506791e-09    6.5829223e-07    6.5544155e-07
   5.7901691e+01    2.8484358e-09    6.5829224e-07    6.5544380e-07
   5.8074505e+01    2.8457375e-09    6.5829225e-07    6.5544651e-07
   5.8290522e+01    2.8425145e-09    6.5829227e-07    6.5544975e-07
   5.8463335e+01    2.8400361e-09    6.5829228e-07    6.5545224e-07
   5.8601586e+01    2.8381147e-09    6.5829229e-07    6.5545418e-07
   5.8774400e+01    2.8357812e-09    6.5829230e-07    6.5545652e-07
   5.8912650e+01    2.8339642e-09    6.5829231e-07    6.5545835e-07
   5.9085464e+01    2.8317494e-09    6.5829232e-07    6.5546058e-07
   5.9223715e+01    2.8300222e-09    6.5829233e-07    6.5546231e-07
   5.9396529e+01    2.8279119e-09    6.5829235e-07    6.5546443e-07
   5.9534779e+01    2.8262644e-09    6.5829236e-07    6.5546609e-07
   5.9707593e+01    2.8242451e-09    6.5829237e-07    6.5546812e-07
   5.9923610e+01    2.8217859e-09    6.5829238e-07    6.5547060e-07
   6.0096424e+01    2.8198693e-09    6.5829239e-07    6.5547253e-07
   6.0312441e+01    2.8175320e-09    6.5829241e-07    6.5547488e-07
   6.0485254e+01    2.8157026e-09    6.5829242e-07    6.5547672e-07
   6.0623505e+01    2.8142664e-09    6.5829243e-07    6.5547816e-07
   6.0796319e+01    2.8125084e-09    6.5829244e-07    6.5547993e-07
   6.0934569e+01    2.8111271e-09    6.5829245e-07    6.5548132e-07
   6.1107383e+01    2.8094329e-09    6.5829246e-07    6.5548303e-07
   6.1323400e+01    2.8073620e-09    6.5829248e-07    6.5548511e-07
   6.1496214e+01    2.8057426e-09    6.5829249e-07    6.5548675e-07
   6.1712231e+01    2.8037618e-09    6.5829250e-07    6.5548874e-07
   6.1885044e+01    2.8022134e-09    6.5829251e-07    6.5549030e-07
   6.2023295e+01    2.8009906e-09    6.5829252e-07    6.5549153e-07
   6.2196109e+01    2.7994893e-09    6.5829253e-07    6.5549304e-07
   6.2412126e+01    2.7976499e-09    6.5829255e-07    6.5549490e-07
   6.2584939e+01    2.7962092e-09    6.5829256e-07    6.5549635e-07
   6.2800956e+01    2.7944433e-09    6.5829257e-07    6.5549813e-07
   6.2973770e+01    2.7930578e-09    6.5829258e-07    6.5549952e-07
   6.3112021e+01    2.7919664e-09    6.5829259e-07    6.5550062e-07
   6.3284834e+01    2.7906231e-09    6.5829260e-07    6.5550198e-07
   6.3423085e+01    2.7895657e-09    6.5829261e-07    6.5550304e-07
   6.3595899e+01    2.7882687e-09    6.5829262e-07    6.5550435e-07
   6.3734150e+01    2.7872407e-09    6.5829263e-07    6.5550539e-07
   6.3844750e+01    2.7864310e-09    6.5829263e-07    6.5550620e-07
   6.3983001e+01    2.7854309e-09    6.5829264e-07    6.5550721e-07
   6.4155815e+01    2.7841990e-09    6.5829265e-07    6.5550845e-07
   6.4294066e+01    2.7832280e-09    6.5829266e-07    6.5550943e-07
   6.4466879e+01    2.7820358e-09    6.5829267e-07    6.5551063e-07
   6.4605130e+01    2.7810947e-09    6.5829268e-07    6.5551158e-07
   6.4777944e+01    2.7799361e-09    6.5829269e-07    6.5551275e-07
   6.4916195e+01    2.7790230e-09    6.5829270e-07    6.5551367e-07
   6.5089008e+01    2.7778986e-09    6.5829271e-07    6.5551481e-07
   6.5305025e+01    2.7765176e-09    6.5829272e-07    6.5551620e-07
   6.5477839e+01    2.7754316e-09    6.5829273e-07    6.5551730e-07
   6.5616090e+01    2.7745770e-09    6.5829274e-07    6.5551816e-07
   6.5788903e+01    2.7735222e-09    6.5829275e-07    6.5551922e-07
   6.5927154e+01    2.7726906e-09    6.5829275e-07    6.5552006e-07
   6.6099968e+01    2.7716668e-09    6.5829276e-07    6.5552110e-07
   6.6315985e+01    2.7704084e-09    6.5829278e-07    6.5552237e-07
   6.6488798e+01    2.7694200e-09    6.5829278e-07    6.5552336e-07
   6.6704815e+01    2.7682099e-09    6.5829280e-07    6.5552459e-07
   6.6877629e+01    2.7672570e-09    6.5829281e-07    6.5552555e-07
   6.7015880e+01    2.7665042e-09    6.5829281e-07    6.5552631e-07
   6.7188693e+01    2.7655761e-09    6.5829282e-07    6.5552725e-07
   6.7326944e+01    2.7648437e-09    6.5829283e-07    6.5552799e-07
   6.7499758e+01    2.7639403e-09    6.5829284e-07    6.5552890e-07
   6.7638009e+01    2.7632279e-09    6.5829285e-07    6.5552962e-07
   6.7810822e+01    2.7623498e-09    6.5829286e-07    6.5553051e-07
   6.8026839e+01    2.7612698e-09    6.5829287e-07    6.5553160e-07
   6.8199653e+01    2.7604206e-09    6.5829288e-07    6.5553245e-07
   6.8415670e+01    2.7593920e-09    6.5829289e-07    6.5553349e-07
   6.8685691e+01    2.7581367e-09    6.5829290e-07    6.5553476e-07
   6.9023218e+01    2.7566009e-09    6.5829292e-07    6.5553632e-07
   6.9293239e+01    2.7554030e-09    6.5829293e-07    6.5553753e-07
   6.9630765e+01    2.7539418e-09    6.5829295e-07    6.5553901e-07
   6.9900787e+01    2.7528112e-09    6.5829296e-07    6.5554015e-07
   7.0238313e+01    2.7514229e-09    6.5829298e-07    6.5554155e-07
   7.0508334e+01    2.7503430e-09    6.5829299e-07    6.5554265e-07
   7.0845861e+01    2.7490231e-09    6.5829301e-07    6.5554398e-07
   7.1115882e+01    2.7480021e-09    6.5829302e-07    6.5554502e-07
   7.1453409e+01    2.7467446e-09    6.5829303e-07    6.5554629e-07
   7.1723430e+01    2.7457645e-09    6.5829305e-07    6.5554728e-07
   7.2060956e+01    2.7445668e-09    6.5829306e-07    6.5554850e-07
   7.2330978e+01    2.7436401e-09    6.5829307e-07    6.5554943e-07
   7.2668504e+01    2.7425016e-09    6.5829309e-07    6.5555059e-07
   7.2938525e+01    2.7416191e-09    6.5829310e-07    6.5555148e-07
   7.3276052e+01    2.7405342e-09    6.5829312e-07    6.5555258e-07
   7.3546073e+01    2.7396938e-09    6.5829313e-07    6.5555343e-07
   7.3883600e+01    2.7386595e-09    6.5829314e-07    6.5555448e-07
   7.4153621e+01    2.7378573e-09    6.5829315e-07    6.5555530e-07
   7.4491147e+01    2.7368710e-09    6.5829317e-07    6.5555630e-07
   7.4761169e+01    2.7361051e-09    6.5829318e-07    6.5555707e-07
   7.5098695e+01    2.7351635e-09    6.5829319e-07    6.5555803e-07
   7.5368716e+01    2.7344338e-09    6.5829321e-07    6.5555877e-07
   7.5706243e+01    2.7335357e-09    6.5829322e-07    6.5555968e-07
   7.5976264e+01    2.7328396e-09    6.5829323e-07    6.5556039e-07
   7.6313791e+01    2.7319814e-09    6.5829324e-07    6.5556126e-07
   7.6583812e+01    2.7313166e-09    6.5829325e-07    6.5556194e-07
   7.6921339e+01    2.7304966e-09    6.5829327e-07    6.5556277e-07
   7.7191360e+01    2.7298604e-09    6.5829328e-07    6.5556342e-07
   7.7528886e+01    2.7290756e-09    6.5829329e-07    6.5556422e-07
   7.7798908e+01    2.7284679e-09    6.5829330e-07    6.5556483e-07
   7.8136434e+01    2.7277223e-09    6.5829331e-07    6.5556559e-07
   7.8533981e+01    2.7268652e-09    6.5829333e-07    6.5556646e-07
   7.8852019e+01    2.7261984e-09    6.5829334e-07    6.5556714e-07
   7.9249566e+01    2.7253844e-09    6.5829336e-07    6.5556797e-07
   7.9567604e+01    2.7247506e-09    6.5829337e-07    6.5556862e-07
   7.9965151e+01    2.7239769e-09    6.5829338e-07    6.5556940e-07
   8.0283189e+01    2.7233746e-09    6.5829339e-07    6.5557002e-07
   8.0680736e+01    2.7226396e-09    6.5829341e-07    6.5557077e-07
   8.0998774e+01    2.7220677e-09    6.5829342e-07    6.5557135e-07
   8.1396321e+01    2.7213690e-09    6.5829343e-07    6.5557206e-07
   8.1714359e+01    2.7208253e-09    6.5829344e-07    6.5557262e-07
   8.2111906e+01    2.7201605e-09    6.5829346e-07    6.5557329e-07
   8.2429943e+01    2.7196429e-09    6.5829347e-07    6.5557382e-07
   8.2827491e+01    2.7190085e-09    6.5829348e-07    6.5557447e-07
   8.3145528e+01    2.7185158e-09    6.5829349e-07    6.5557497e-07
   8.3543076e+01    2.7179137e-09    6.5829350e-07    6.5557559e-07
   8.3861113e+01    2.7174444e-09    6.5829351e-07    6.5557607e-07
   8.4258660e+01    2.7168713e-09    6.5829352e-07    6.5557665e-07
   8.4576698e+01    2.7164248e-09    6.5829353e-07    6.5557711e-07
   8.4974245e+01    2.7158785e-09    6.5829355e-07    6.5557767e-07
   8.5292283e+01    2.7154524e-09    6.5829356e-07    6.5557810e-07
   8.5689830e+01    2.7149313e-09    6.5829357e-07    6.5557864e-07
   8.6007868e+01    2.7145253e-09    6.5829358e-07    6.5557905e-07
   8.6405415e+01    2.7140290e-09    6.5829359e-07    6.5557956e-07
   8.6723453e+01    2.7136421e-09    6.5829360e-07    6.5557996e-07
   8.7121000e+01    2.7131692e-09    6.5829361e-07    6.5558044e-07
   8.7439038e+01    2.7127996e-09    6.5829362e-07    6.5558082e-07
   8.7836585e+01    2.7123478e-09    6.5829363e-07    6.5558128e-07
   8.8154623e+01    2.7119980e-09    6.5829364e-07    6.5558164e-07
   8.8552170e+01    2.7115670e-09    6.5829365e-07    6.5558208e-07
   8.8870208e+01    2.7112336e-09    6.5829366e-07    6.5558243e-07
   8.9267755e+01    2.7108226e-09    6.5829367e-07    6.5558285e-07
   8.9585792e+01    2.7105044e-09    6.5829368e-07    6.5558318e-07
   8.9983340e+01    2.7101121e-09    6.5829369e-07    6.5558358e-07
   9.0301377e+01    2.7098079e-09    6.5829370e-07    6.5558389e-07
   9.0698924e+01    2.7094325e-09    6.5829371e-07    6.5558428e-07
   9.1016962e+01    2.7091412e-09    6.5829372e-07    6.5558458e-07
   9.1414509e+01    2.7087851e-09    6.5829373e-07    6.5558494e-07
   9.1732547e+01    2.7085078e-09    6.5829374e-07    6.5558523e-07
   9.2130094e+01    2.7081675e-09    6.5829375e-07    6.5558558e-07
   9.2448132e+01    2.7079024e-09    6.5829376e-07    6.5558585e-07
   9.2845679e+01    2.7075774e-09    6.5829377e-07    6.5558619e-07
   9.3163717e+01    2.7073235e-09    6.5829377e-07    6.5558645e-07
   9.3561264e+01    2.7070117e-09    6.5829378e-07    6.5558677e-07
   9.3879302e+01    2.7067684e-09    6.5829379e-07    6.5558702e-07
   9.4276849e+01    2.7064703e-09    6.5829380e-07    6.5558733e-07
   9.4594887e+01    2.7062380e-09    6.5829381e-07    6.5558757e-07
   9.4992434e+01    2.7059525e-09    6.5829382e-07    6.5558786e-07
   9.5310472e+01    2.7057301e-09    6.5829382e-07    6.5558809e-07
   9.5708019e+01    2.7054572e-09    6.5829383e-07    6.5558838e-07
   9.6026056e+01    2.7052442e-09    6.5829384e-07    6.5558860e-07
   9.6423604e+01    2.7049823e-09    6.5829385e-07    6.5558887e-07
   9.6741641e+01    2.7047779e-09    6.5829386e-07    6.5558908e-07
   9.7139189e+01    2.7045271e-09    6.5829387e-07    6.5558934e-07
   9.7457226e+01    2.7043317e-09    6.5829387e-07    6.5558954e-07
   9.7854773e+01    2.7040916e-09    6.5829388e-07    6.5558979e-07
   9.8172811e+01    2.7039042e-09    6.5829389e-07    6.5558998e-07
   9.8570358e+01    2.7036741e-09    6.5829390e-07    6.5559022e-07
   9.8888396e+01    2.7034941e-09    6.5829390e-07    6.5559041e-07
   9.9285943e+01    2.7032733e-09    6.5829391e-07    6.5559064e-07
   9.9603981e+01    2.7031007e-09    6.5829392e-07    6.5559082e-07
   1.0000153e+02    2.7028890e-09    6.5829393e-07    6.5559104e-07
   1.0031957e+02    2.7027239e-09    6.5829393e-07    6.5559121e-07
   1.0071711e+02    2.7025207e-09    6.5829394e-07    6.5559142e-07
   1.0103515e+02    2.7023622e-09    6.5829395e-07    6.5559159e-07
   1.0143270e+02    2.7021685e-09    6.5829396e-07    6.5559179e-07
   1.0186730e+02    2.7019615e-09    6.5829397e-07    6.5559200e-07
   1.0221497e+02    2.7017994e-09    6.5829397e-07    6.5559217e-07
   1.0243227e+02    2.7016957e-09    6.5829399e-07    6.5559229e-07
   1.0260611e+02    2.7016132e-09    6.5829399e-07    6.5559238e-07
   1.0274518e+02    2.7015480e-09    6.5829399e-07    6.5559244e-07
   1.0291902e+02    2.7014673e-09    6.5829400e-07    6.5559253e-07
   1.0313632e+02    2.7013673e-09    6.5829400e-07    6.5559263e-07
   1.0331016e+02    2.7012884e-09    6.5829400e-07    6.5559271e-07
   1.0352746e+02    2.7011909e-09    6.5829401e-07    6.5559282e-07
   1.0379909e+02    2.7010701e-09    6.5829401e-07    6.5559294e-07
   1.0401638e+02    2.7009748e-09    6.5829402e-07    6.5559304e-07
   1.0419022e+02    2.7008994e-09    6.5829402e-07    6.5559312e-07
   1.0440752e+02    2.7008062e-09    6.5829402e-07    6.5559322e-07
   1.0458136e+02    2.7007325e-09    6.5829403e-07    6.5559330e-07
   1.0479866e+02    2.7006421e-09    6.5829403e-07    6.5559339e-07
   1.0507029e+02    2.7005298e-09    6.5829404e-07    6.5559351e-07
   1.0528758e+02    2.7004412e-09    6.5829404e-07    6.5559360e-07
   1.0546142e+02    2.7003710e-09    6.5829404e-07    6.5559367e-07
   1.0567872e+02    2.7002844e-09    6.5829405e-07    6.5559376e-07
   1.0585256e+02    2.7002160e-09    6.5829405e-07    6.5559384e-07
   1.0606986e+02    2.7001310e-09    6.5829406e-07    6.5559392e-07
   1.0624370e+02    2.7000636e-09    6.5829406e-07    6.5559399e-07
   1.0646100e+02    2.6999809e-09    6.5829406e-07    6.5559408e-07
   1.0663484e+02    2.6999153e-09    6.5829407e-07    6.5559415e-07
   1.0685214e+02    2.6998341e-09    6.5829407e-07    6.5559424e-07
   1.0702598e+02    2.6997700e-09    6.5829407e-07    6.5559430e-07
   1.0724328e+02    2.6996907e-09    6.5829408e-07    6.5559439e-07
   1.0741712e+02    2.6996279e-09    6.5829408e-07    6.5559445e-07
   1.0763441e+02    2.6995501e-09    6.5829408e-07    6.5559453e-07
   1.0780825e+02    2.6994884e-09    6.5829409e-07    6.5559460e-07
   1.0802555e+02    2.6994122e-09    6.5829409e-07    6.5559468e-07
   1.0819939e+02    2.6993520e-09    6.5829409e-07    6.5559474e-07
   1.0841669e+02    2.6992774e-09    6.5829410e-07    6.5559482e-07
   1.0859053e+02    2.6992183e-09    6.5829410e-07    6.5559488e-07
   1.0880783e+02    2.6991456e-09    6.5829410e-07    6.5559496e-07
   1.0907945e+02    2.6990553e-09    6.5829411e-07    6.5559505e-07
   1.0929675e+02    2.6989836e-09    6.5829411e-07    6.5559513e-07
   1.0947059e+02    2.6989277e-09    6.5829411e-07    6.5559519e-07
   1.0968789e+02    2.6988581e-09    6.5829412e-07    6.5559526e-07
   1.0986173e+02    2.6988031e-09    6.5829412e-07    6.5559532e-07
   1.1007903e+02    2.6987359e-09    6.5829413e-07    6.5559539e-07
   1.1025287e+02    2.6986819e-09    6.5829413e-07    6.5559545e-07
   1.1047017e+02    2.6986150e-09    6.5829413e-07    6.5559552e-07
   1.1064401e+02    2.6985622e-09    6.5829413e-07    6.5559557e-07
   1.1086131e+02    2.6984972e-09    6.5829414e-07    6.5559564e-07
   1.1113293e+02    2.6984166e-09    6.5829414e-07    6.5559573e-07
   1.1135023e+02    2.6983529e-09    6.5829415e-07    6.5559579e-07
   1.1152407e+02    2.6983026e-09    6.5829415e-07    6.5559585e-07
   1.1174137e+02    2.6982403e-09    6.5829415e-07    6.5559591e-07
   1.1191521e+02    2.6981912e-09    6.5829416e-07    6.5559596e-07
   1.1213251e+02    2.6981307e-09    6.5829416e-07    6.5559603e-07
   1.1240413e+02    2.6980554e-09    6.5829416e-07    6.5559611e-07
   1.1262143e+02    2.6979962e-09    6.5829417e-07    6.5559617e-07
   1.1279527e+02    2.6979492e-09    6.5829417e-07    6.5559622e-07
   1.1301257e+02    2.6978914e-09    6.5829417e-07    6.5559628e-07
   1.1328419e+02    2.6978194e-09    6.5829418e-07    6.5559636e-07
   1.1350149e+02    2.6977637e-09    6.5829418e-07    6.5559642e-07
   1.1367533e+02    2.6977188e-09    6.5829418e-07    6.5559646e-07
   1.1389263e+02    2.6976633e-09    6.5829419e-07    6.5559652e-07
   1.1406647e+02    2.6976195e-09    6.5829419e-07    6.5559657e-07
   1.1428377e+02    2.6975657e-09    6.5829419e-07    6.5559663e-07
   1.1455539e+02    2.6974995e-09    6.5829420e-07    6.5559670e-07
   1.1477269e+02    2.6974468e-09    6.5829420e-07    6.5559675e-07
   1.1504431e+02    2.6973811e-09    6.5829420e-07    6.5559682e-07
   1.1526161e+02    2.6973293e-09    6.5829421e-07    6.5559688e-07
   1.1543545e+02    2.6972881e-09    6.5829421e-07    6.5559692e-07
   1.1565275e+02    2.6972372e-09    6.5829421e-07    6.5559698e-07
   1.1582659e+02    2.6971970e-09    6.5829422e-07    6.5559702e-07
   1.1604389e+02    2.6971475e-09    6.5829422e-07    6.5559707e-07
   1.1631551e+02    2.6970860e-09    6.5829422e-07    6.5559714e-07
   1.1653281e+02    2.6970384e-09    6.5829423e-07    6.5559719e-07
   1.1670665e+02    2.6970001e-09    6.5829423e-07    6.5559723e-07
   1.1692395e+02    2.6969530e-09    6.5829423e-07    6.5559728e-07
   1.1719558e+02    2.6968947e-09    6.5829424e-07    6.5559734e-07
   1.1741288e+02    2.6968485e-09    6.5829424e-07    6.5559739e-07
   1.1758671e+02    2.6968119e-09    6.5829424e-07    6.5559743e-07
   1.1780401e+02    2.6967670e-09    6.5829425e-07    6.5559748e-07
   1.1807564e+02    2.6967113e-09    6.5829425e-07    6.5559754e-07
   1.1829294e+02    2.6966675e-09    6.5829425e-07    6.5559759e-07
   1.1856456e+02    2.6966131e-09    6.5829426e-07    6.5559764e-07
   1.1878186e+02    2.6965707e-09    6.5829426e-07    6.5559769e-07
   1.1895570e+02    2.6965365e-09    6.5829426e-07    6.5559773e-07
   1.1917300e+02    2.6964940e-09    6.5829427e-07    6.5559777e-07
   1.1934684e+02    2.6964606e-09    6.5829427e-07    6.5559781e-07
   1.1956414e+02    2.6964194e-09    6.5829427e-07    6.5559785e-07
   1.1983576e+02    2.6963681e-09    6.5829427e-07    6.5559791e-07
   1.2005306e+02    2.6963275e-09    6.5829428e-07    6.5559795e-07
   1.2022690e+02    2.6962953e-09    6.5829428e-07    6.5559799e-07
   1.2044420e+02    2.6962555e-09    6.5829428e-07    6.5559803e-07
   1.2061804e+02    2.6962239e-09    6.5829429e-07    6.5559806e-07
   1.2083534e+02    2.6961849e-09    6.5829429e-07    6.5559810e-07
   1.2100918e+02    2.6961543e-09    6.5829429e-07    6.5559814e-07
