# Supplementary material for: Research on combustion and emissions of heavy duty diesel engines under low-speed and low-load conditions in low temperature environments
Source: PLoS One. 2025 Feb 21;20(2):e0318933. doi: 10.1371/journal.pone.0318933 (PMC11844864; doi:10.1371/journal.pone.0318933)
Supplement: S1 File — (ZIP) [file pone.0318933.s001.zip › 1000rpm_30%/3-tigaojinqiwendu/Tin282K/species_mass.out]

# CONVERGE Release Build 2.3.20/  Jan 30, 2017        Run Date:Wed Aug 30 10:44:59 2023
# column       1                2                3                4                5                6                7                8                9               10               11               12               13               14               15               16               17               18               19               20               21               22               23               24               25               26               27               28               29               30               31               32               33               34               35               36               37               38               39               40               41               42               43 
#          Crank            C7H16               O2               N2              CO2              H2O               CO               H2              CH4             C2H2             C2H4             H2O2              HO2               OH                H                O              CH3             CH3O              CH2             CH2O            CH3O2            CH4O2              HCO          C7H15-1          C7H15-2          C7H15O2         C7H14O2H       C7H14O2HO2          C7KET12            C6H12         C5H11CHO          C5H11CO            C5H11             C4H9             C3H7             C3H6             C3H5             C3H4             C2H3             C2H5             C2H6               NO                N 
#          (DEG)             (kg)             (kg)             (kg)             (kg)             (kg)             (kg)             (kg)             (kg)             (kg)             (kg)             (kg)             (kg)             (kg)             (kg)             (kg)             (kg)             (kg)             (kg)             (kg)             (kg)             (kg)             (kg)             (kg)             (kg)             (kg)             (kg)             (kg)             (kg)             (kg)             (kg)             (kg)             (kg)             (kg)             (kg)             (kg)             (kg)             (kg)             (kg)             (kg)             (kg)             (kg)             (kg) 
#
  -1.4600000e+02    0.0000000e+00    9.9692364e-04    3.3375270e-03    0.0000000e+00    0.0000000e+00    0.0000000e+00    0.0000000e+00    0.0000000e+00    0.0000000e+00    0.0000000e+00    0.0000000e+00    0.0000000e+00    0.0000000e+00    0.0000000e+00    0.0000000e+00    0.0000000e+00    0.0000000e+00    0.0000000e+00    0.0000000e+00    0.0000000e+00    0.0000000e+00    0.0000000e+00    0.0000000e+00    0.0000000e+00    0.0000000e+00    0.0000000e+00    0.0000000e+00    0.0000000e+00    0.0000000e+00    0.0000000e+00    0.0000000e+00    0.0000000e+00    0.0000000e+00    0.0000000e+00    0.0000000e+00    0.0000000e+00    0.0000000e+00    0.0000000e+00    0.0000000e+00    0.0000000e+00    0.0000000e+00    0.0000000e+00 
  -1.4587230e+02    0.0000000e+00    9.9692364e-04    3.3375270e-03    0.0000000e+00    0.0000000e+00    0.0000000e+00    0.0000000e+00    0.0000000e+00    0.0000000e+00    0.0000000e+00    0.0000000e+00    0.0000000e+00    0.0000000e+00    0.0000000e+00    0.0000000e+00    0.0000000e+00    0.0000000e+00    0.0000000e+00    0.0000000e+00    0.0000000e+00    0.0000000e+00    0.0000000e+00    0.0000000e+00    0.0000000e+00    0.0000000e+00    0.0000000e+00    0.0000000e+00    0.0000000e+00    0.0000000e+00    0.0000000e+00    0.0000000e+00    0.0000000e+00    0.0000000e+00    0.0000000e+00    0.0000000e+00    0.0000000e+00    0.0000000e+00    0.0000000e+00    0.0000000e+00    0.0000000e+00    0.0000000e+00    0.0000000e+00 
  -1.4579372e+02    0.0000000e+00    9.9692364e-04    3.3375270e-03    0.0000000e+00    0.0000000e+00    0.0000000e+00    0.0000000e+00    0.0000000e+00    0.0000000e+00    0.0000000e+00    0.0000000e+00    0.0000000e+00    0.0000000e+00    0.0000000e+00    0.0000000e+00    0.0000000e+00    0.0000000e+00    0.0000000e+00    0.0000000e+00    0.0000000e+00    0.0000000e+00    0.0000000e+00    0.0000000e+00    0.0000000e+00    0.0000000e+00    0.0000000e+00    0.0000000e+00    0.0000000e+00    0.0000000e+00    0.0000000e+00    0.0000000e+00    0.0000000e+00    0.0000000e+00    0.0000000e+00    0.0000000e+00    0.0000000e+00    0.0000000e+00    0.0000000e+00    0.0000000e+00    0.0000000e+00    0.0000000e+00    0.0000000e+00 
  -1.4567094e+02    0.0000000e+00    9.9692364e-04    3.3375270e-03    0.0000000e+00    0.0000000e+00    0.0000000e+00    0.0000000e+00    0.0000000e+00    0.0000000e+00    0.0000000e+00    0.0000000e+00    0.0000000e+00    0.0000000e+00    0.0000000e+00    0.0000000e+00    0.0000000e+00    0.0000000e+00    0.0000000e+00    0.0000000e+00    0.0000000e+00    0.0000000e+00    0.0000000e+00    0.0000000e+00    0.0000000e+00    0.0000000e+00    0.0000000e+00    0.0000000e+00    0.0000000e+00    0.0000000e+00    0.0000000e+00    0.0000000e+00    0.0000000e+00    0.0000000e+00    0.0000000e+00    0.0000000e+00    0.0000000e+00    0.0000000e+00    0.0000000e+00    0.0000000e+00    0.0000000e+00    0.0000000e+00    0.0000000e+00 
  -1.4558567e+02    0.0000000e+00    9.9692364e-04    3.3375270e-03    0.0000000e+00    0.0000000e+00    0.0000000e+00    0.0000000e+00    0.0000000e+00    0.0000000e+00    0.0000000e+00    0.0000000e+00    0.0000000e+00    0.0000000e+00    0.0000000e+00    0.0000000e+00    0.0000000e+00    0.0000000e+00    0.0000000e+00    0.0000000e+00    0.0000000e+00    0.0000000e+00    0.0000000e+00    0.0000000e+00    0.0000000e+00    0.0000000e+00    0.0000000e+00    0.0000000e+00    0.0000000e+00    0.0000000e+00    0.0000000e+00    0.0000000e+00    0.0000000e+00    0.0000000e+00    0.0000000e+00    0.0000000e+00    0.0000000e+00    0.0000000e+00    0.0000000e+00    0.0000000e+00    0.0000000e+00    0.0000000e+00    0.0000000e+00 
  -1.4547909e+02    0.0000000e+00    9.9692364e-04    3.3375270e-03    0.0000000e+00    0.0000000e+00    0.0000000e+00    0.0000000e+00    0.0000000e+00    0.0000000e+00    0.0000000e+00    0.0000000e+00    0.0000000e+00    0.0000000e+00    0.0000000e+00    0.0000000e+00    0.0000000e+00    0.0000000e+00    0.0000000e+00    0.0000000e+00    0.0000000e+00    0.0000000e+00    0.0000000e+00    0.0000000e+00    0.0000000e+00    0.0000000e+00    0.0000000e+00    0.0000000e+00    0.0000000e+00    0.0000000e+00    0.0000000e+00    0.0000000e+00    0.0000000e+00    0.0000000e+00    0.0000000e+00    0.0000000e+00    0.0000000e+00    0.0000000e+00    0.0000000e+00    0.0000000e+00    0.0000000e+00    0.0000000e+00    0.0000000e+00 
  -1.4534587e+02    0.0000000e+00    9.9692364e-04    3.3375270e-03    0.0000000e+00    0.0000000e+00    0.0000000e+00    0.0000000e+00    0.0000000e+00    0.0000000e+00    0.0000000e+00    0.0000000e+00    0.0000000e+00    0.0000000e+00    0.0000000e+00    0.0000000e+00    0.0000000e+00    0.0000000e+00    0.0000000e+00    0.0000000e+00    0.0000000e+00    0.0000000e+00    0.0000000e+00    0.0000000e+00    0.0000000e+00    0.0000000e+00    0.0000000e+00    0.0000000e+00    0.0000000e+00    0.0000000e+00    0.0000000e+00    0.0000000e+00    0.0000000e+00    0.0000000e+00    0.0000000e+00    0.0000000e+00    0.0000000e+00    0.0000000e+00    0.0000000e+00    0.0000000e+00    0.0000000e+00    0.0000000e+00    0.0000000e+00 
  -1.4517933e+02    0.0000000e+00    9.9692364e-04    3.3375270e-03    0.0000000e+00    0.0000000e+00    0.0000000e+00    0.0000000e+00    0.0000000e+00    0.0000000e+00    0.0000000e+00    0.0000000e+00    0.0000000e+00    0.0000000e+00    0.0000000e+00    0.0000000e+00    0.0000000e+00    0.0000000e+00    0.0000000e+00    0.0000000e+00    0.0000000e+00    0.0000000e+00    0.0000000e+00    0.0000000e+00    0.0000000e+00    0.0000000e+00    0.0000000e+00    0.0000000e+00    0.0000000e+00    0.0000000e+00    0.0000000e+00    0.0000000e+00    0.0000000e+00    0.0000000e+00    0.0000000e+00    0.0000000e+00    0.0000000e+00    0.0000000e+00    0.0000000e+00    0.0000000e+00    0.0000000e+00    0.0000000e+00    0.0000000e+00 
  -1.4497117e+02    0.0000000e+00    9.9692364e-04    3.3375270e-03    0.0000000e+00    0.0000000e+00    0.0000000e+00    0.0000000e+00    0.0000000e+00    0.0000000e+00    0.0000000e+00    0.0000000e+00    0.0000000e+00    0.0000000e+00    0.0000000e+00    0.0000000e+00    0.0000000e+00    0.0000000e+00    0.0000000e+00    0.0000000e+00    0.0000000e+00    0.0000000e+00    0.0000000e+00    0.0000000e+00    0.0000000e+00    0.0000000e+00    0.0000000e+00    0.0000000e+00    0.0000000e+00    0.0000000e+00    0.0000000e+00    0.0000000e+00    0.0000000e+00    0.0000000e+00    0.0000000e+00    0.0000000e+00    0.0000000e+00    0.0000000e+00    0.0000000e+00    0.0000000e+00    0.0000000e+00    0.0000000e+00    0.0000000e+00 
  -1.4471096e+02    0.0000000e+00    9.9692364e-04    3.3375270e-03    0.0000000e+00    0.0000000e+00    0.0000000e+00    0.0000000e+00    0.0000000e+00    0.0000000e+00    0.0000000e+00    0.0000000e+00    0.0000000e+00    0.0000000e+00    0.0000000e+00    0.0000000e+00    0.0000000e+00    0.0000000e+00    0.0000000e+00    0.0000000e+00    0.0000000e+00    0.0000000e+00    0.0000000e+00    0.0000000e+00    0.0000000e+00    0.0000000e+00    0.0000000e+00    0.0000000e+00    0.0000000e+00    0.0000000e+00    0.0000000e+00    0.0000000e+00    0.0000000e+00    0.0000000e+00    0.0000000e+00    0.0000000e+00    0.0000000e+00    0.0000000e+00    0.0000000e+00    0.0000000e+00    0.0000000e+00    0.0000000e+00    0.0000000e+00 
  -1.4438570e+02    0.0000000e+00    9.9692364e-04    3.3375270e-03    0.0000000e+00    0.0000000e+00    0.0000000e+00    0.0000000e+00    0.0000000e+00    0.0000000e+00    0.0000000e+00    0.0000000e+00    0.0000000e+00    0.0000000e+00    0.0000000e+00    0.0000000e+00    0.0000000e+00    0.0000000e+00    0.0000000e+00    0.0000000e+00    0.0000000e+00    0.0000000e+00    0.0000000e+00    0.0000000e+00    0.0000000e+00    0.0000000e+00    0.0000000e+00    0.0000000e+00    0.0000000e+00    0.0000000e+00    0.0000000e+00    0.0000000e+00    0.0000000e+00    0.0000000e+00    0.0000000e+00    0.0000000e+00    0.0000000e+00    0.0000000e+00    0.0000000e+00    0.0000000e+00    0.0000000e+00    0.0000000e+00    0.0000000e+00 
  -1.4397912e+02    0.0000000e+00    9.9692364e-04    3.3375270e-03    0.0000000e+00    0.0000000e+00    0.0000000e+00    0.0000000e+00    0.0000000e+00    0.0000000e+00    0.0000000e+00    0.0000000e+00    0.0000000e+00    0.0000000e+00    0.0000000e+00    0.0000000e+00    0.0000000e+00    0.0000000e+00    0.0000000e+00    0.0000000e+00    0.0000000e+00    0.0000000e+00    0.0000000e+00    0.0000000e+00    0.0000000e+00    0.0000000e+00    0.0000000e+00    0.0000000e+00    0.0000000e+00    0.0000000e+00    0.0000000e+00    0.0000000e+00    0.0000000e+00    0.0000000e+00    0.0000000e+00    0.0000000e+00    0.0000000e+00    0.0000000e+00    0.0000000e+00    0.0000000e+00    0.0000000e+00    0.0000000e+00    0.0000000e+00 
  -1.4347090e+02    0.0000000e+00    9.9692364e-04    3.3375270e-03    0.0000000e+00    0.0000000e+00    0.0000000e+00    0.0000000e+00    0.0000000e+00    0.0000000e+00    0.0000000e+00    0.0000000e+00    0.0000000e+00    0.0000000e+00    0.0000000e+00    0.0000000e+00    0.0000000e+00    0.0000000e+00    0.0000000e+00    0.0000000e+00    0.0000000e+00    0.0000000e+00    0.0000000e+00    0.0000000e+00    0.0000000e+00    0.0000000e+00    0.0000000e+00    0.0000000e+00    0.0000000e+00    0.0000000e+00    0.0000000e+00    0.0000000e+00    0.0000000e+00    0.0000000e+00    0.0000000e+00    0.0000000e+00    0.0000000e+00    0.0000000e+00    0.0000000e+00    0.0000000e+00    0.0000000e+00    0.0000000e+00    0.0000000e+00 
  -1.4287090e+02    0.0000000e+00    9.9692364e-04    3.3375270e-03    0.0000000e+00    0.0000000e+00    0.0000000e+00    0.0000000e+00    0.0000000e+00    0.0000000e+00    0.0000000e+00    0.0000000e+00    0.0000000e+00    0.0000000e+00    0.0000000e+00    0.0000000e+00    0.0000000e+00    0.0000000e+00    0.0000000e+00    0.0000000e+00    0.0000000e+00    0.0000000e+00    0.0000000e+00    0.0000000e+00    0.0000000e+00    0.0000000e+00    0.0000000e+00    0.0000000e+00    0.0000000e+00    0.0000000e+00    0.0000000e+00    0.0000000e+00    0.0000000e+00    0.0000000e+00    0.0000000e+00    0.0000000e+00    0.0000000e+00    0.0000000e+00    0.0000000e+00    0.0000000e+00    0.0000000e+00    0.0000000e+00    0.0000000e+00 
  -1.4227090e+02    0.0000000e+00    9.9692364e-04    3.3375270e-03    0.0000000e+00    0.0000000e+00    0.0000000e+00    0.0000000e+00    0.0000000e+00    0.0000000e+00    0.0000000e+00    0.0000000e+00    0.0000000e+00    0.0000000e+00    0.0000000e+00    0.0000000e+00    0.0000000e+00    0.0000000e+00    0.0000000e+00    0.0000000e+00    0.0000000e+00    0.0000000e+00    0.0000000e+00    0.0000000e+00    0.0000000e+00    0.0000000e+00    0.0000000e+00    0.0000000e+00    0.0000000e+00    0.0000000e+00    0.0000000e+00    0.0000000e+00    0.0000000e+00    0.0000000e+00    0.0000000e+00    0.0000000e+00    0.0000000e+00    0.0000000e+00    0.0000000e+00    0.0000000e+00    0.0000000e+00    0.0000000e+00    0.0000000e+00 
  -1.4167090e+02    0.0000000e+00    9.9692364e-04    3.3375270e-03    0.0000000e+00    0.0000000e+00    0.0000000e+00    0.0000000e+00    0.0000000e+00    0.0000000e+00    0.0000000e+00    0.0000000e+00    0.0000000e+00    0.0000000e+00    0.0000000e+00    0.0000000e+00    0.0000000e+00    0.0000000e+00    0.0000000e+00    0.0000000e+00    0.0000000e+00    0.0000000e+00    0.0000000e+00    0.0000000e+00    0.0000000e+00    0.0000000e+00    0.0000000e+00    0.0000000e+00    0.0000000e+00    0.0000000e+00    0.0000000e+00    0.0000000e+00    0.0000000e+00    0.0000000e+00    0.0000000e+00    0.0000000e+00    0.0000000e+00    0.0000000e+00    0.0000000e+00    0.0000000e+00    0.0000000e+00    0.0000000e+00    0.0000000e+00 
  -1.4107090e+02    0.0000000e+00    9.9692364e-04    3.3375270e-03    0.0000000e+00    0.0000000e+00    0.0000000e+00    0.0000000e+00    0.0000000e+00    0.0000000e+00    0.0000000e+00    0.0000000e+00    0.0000000e+00    0.0000000e+00    0.0000000e+00    0.0000000e+00    0.0000000e+00    0.0000000e+00    0.0000000e+00    0.0000000e+00    0.0000000e+00    0.0000000e+00    0.0000000e+00    0.0000000e+00    0.0000000e+00    0.0000000e+00    0.0000000e+00    0.0000000e+00    0.0000000e+00    0.0000000e+00    0.0000000e+00    0.0000000e+00    0.0000000e+00    0.0000000e+00    0.0000000e+00    0.0000000e+00    0.0000000e+00    0.0000000e+00    0.0000000e+00    0.0000000e+00    0.0000000e+00    0.0000000e+00    0.0000000e+00 
  -1.4047090e+02    0.0000000e+00    9.9692364e-04    3.3375270e-03    0.0000000e+00    0.0000000e+00    0.0000000e+00    0.0000000e+00    0.0000000e+00    0.0000000e+00    0.0000000e+00    0.0000000e+00    0.0000000e+00    0.0000000e+00    0.0000000e+00    0.0000000e+00    0.0000000e+00    0.0000000e+00    0.0000000e+00    0.0000000e+00    0.0000000e+00    0.0000000e+00    0.0000000e+00    0.0000000e+00    0.0000000e+00    0.0000000e+00    0.0000000e+00    0.0000000e+00    0.0000000e+00    0.0000000e+00    0.0000000e+00    0.0000000e+00    0.0000000e+00    0.0000000e+00    0.0000000e+00    0.0000000e+00    0.0000000e+00    0.0000000e+00    0.0000000e+00    0.0000000e+00    0.0000000e+00    0.0000000e+00    0.0000000e+00 
  -1.3987090e+02    0.0000000e+00    9.9692364e-04    3.3375270e-03    0.0000000e+00    0.0000000e+00    0.0000000e+00    0.0000000e+00    0.0000000e+00    0.0000000e+00    0.0000000e+00    0.0000000e+00    0.0000000e+00    0.0000000e+00    0.0000000e+00    0.0000000e+00    0.0000000e+00    0.0000000e+00    0.0000000e+00    0.0000000e+00    0.0000000e+00    0.0000000e+00    0.0000000e+00    0.0000000e+00    0.0000000e+00    0.0000000e+00    0.0000000e+00    0.0000000e+00    0.0000000e+00    0.0000000e+00    0.0000000e+00    0.0000000e+00    0.0000000e+00    0.0000000e+00    0.0000000e+00    0.0000000e+00    0.0000000e+00    0.0000000e+00    0.0000000e+00    0.0000000e+00    0.0000000e+00    0.0000000e+00    0.0000000e+00 
  -1.3927090e+02    0.0000000e+00    9.9692364e-04    3.3375270e-03    0.0000000e+00    0.0000000e+00    0.0000000e+00    0.0000000e+00    0.0000000e+00    0.0000000e+00    0.0000000e+00    0.0000000e+00    0.0000000e+00    0.0000000e+00    0.0000000e+00    0.0000000e+00    0.0000000e+00    0.0000000e+00    0.0000000e+00    0.0000000e+00    0.0000000e+00    0.0000000e+00    0.0000000e+00    0.0000000e+00    0.0000000e+00    0.0000000e+00    0.0000000e+00    0.0000000e+00    0.0000000e+00    0.0000000e+00    0.0000000e+00    0.0000000e+00    0.0000000e+00    0.0000000e+00    0.0000000e+00    0.0000000e+00    0.0000000e+00    0.0000000e+00    0.0000000e+00    0.0000000e+00    0.0000000e+00    0.0000000e+00    0.0000000e+00 
  -1.3867090e+02    0.0000000e+00    9.9692364e-04    3.3375270e-03    0.0000000e+00    0.0000000e+00    0.0000000e+00    0.0000000e+00    0.0000000e+00    0.0000000e+00    0.0000000e+00    0.0000000e+00    0.0000000e+00    0.0000000e+00    0.0000000e+00    0.0000000e+00    0.0000000e+00    0.0000000e+00    0.0000000e+00    0.0000000e+00    0.0000000e+00    0.0000000e+00    0.0000000e+00    0.0000000e+00    0.0000000e+00    0.0000000e+00    0.0000000e+00    0.0000000e+00    0.0000000e+00    0.0000000e+00    0.0000000e+00    0.0000000e+00    0.0000000e+00    0.0000000e+00    0.0000000e+00    0.0000000e+00    0.0000000e+00    0.0000000e+00    0.0000000e+00    0.0000000e+00    0.0000000e+00    0.0000000e+00    0.0000000e+00 
  -1.3807090e+02    0.0000000e+00    9.9692364e-04    3.3375270e-03    0.0000000e+00    0.0000000e+00    0.0000000e+00    0.0000000e+00    0.0000000e+00    0.0000000e+00    0.0000000e+00    0.0000000e+00    0.0000000e+00    0.0000000e+00    0.0000000e+00    0.0000000e+00    0.0000000e+00    0.0000000e+00    0.0000000e+00    0.0000000e+00    0.0000000e+00    0.0000000e+00    0.0000000e+00    0.0000000e+00    0.0000000e+00    0.0000000e+00    0.0000000e+00    0.0000000e+00    0.0000000e+00    0.0000000e+00    0.0000000e+00    0.0000000e+00    0.0000000e+00    0.0000000e+00    0.0000000e+00    0.0000000e+00    0.0000000e+00    0.0000000e+00    0.0000000e+00    0.0000000e+00    0.0000000e+00    0.0000000e+00    0.0000000e+00 
  -1.3747090e+02    0.0000000e+00    9.9692364e-04    3.3375270e-03    0.0000000e+00    0.0000000e+00    0.0000000e+00    0.0000000e+00    0.0000000e+00    0.0000000e+00    0.0000000e+00    0.0000000e+00    0.0000000e+00    0.0000000e+00    0.0000000e+00    0.0000000e+00    0.0000000e+00    0.0000000e+00    0.0000000e+00    0.0000000e+00    0.0000000e+00    0.0000000e+00    0.0000000e+00    0.0000000e+00    0.0000000e+00    0.0000000e+00    0.0000000e+00    0.0000000e+00    0.0000000e+00    0.0000000e+00    0.0000000e+00    0.0000000e+00    0.0000000e+00    0.0000000e+00    0.0000000e+00    0.0000000e+00    0.0000000e+00    0.0000000e+00    0.0000000e+00    0.0000000e+00    0.0000000e+00    0.0000000e+00    0.0000000e+00 
  -1.3687090e+02    0.0000000e+00    9.9692364e-04    3.3375270e-03    0.0000000e+00    0.0000000e+00    0.0000000e+00    0.0000000e+00    0.0000000e+00    0.0000000e+00    0.0000000e+00    0.0000000e+00    0.0000000e+00    0.0000000e+00    0.0000000e+00    0.0000000e+00    0.0000000e+00    0.0000000e+00    0.0000000e+00    0.0000000e+00    0.0000000e+00    0.0000000e+00    0.0000000e+00    0.0000000e+00    0.0000000e+00    0.0000000e+00    0.0000000e+00    0.0000000e+00    0.0000000e+00    0.0000000e+00    0.0000000e+00    0.0000000e+00    0.0000000e+00    0.0000000e+00    0.0000000e+00    0.0000000e+00    0.0000000e+00    0.0000000e+00    0.0000000e+00    0.0000000e+00    0.0000000e+00    0.0000000e+00    0.0000000e+00 
  -1.3627090e+02    0.0000000e+00    9.9692364e-04    3.3375270e-03    0.0000000e+00    0.0000000e+00    0.0000000e+00    0.0000000e+00    0.0000000e+00    0.0000000e+00    0.0000000e+00    0.0000000e+00    0.0000000e+00    0.0000000e+00    0.0000000e+00    0.0000000e+00    0.0000000e+00    0.0000000e+00    0.0000000e+00    0.0000000e+00    0.0000000e+00    0.0000000e+00    0.0000000e+00    0.0000000e+00    0.0000000e+00    0.0000000e+00    0.0000000e+00    0.0000000e+00    0.0000000e+00    0.0000000e+00    0.0000000e+00    0.0000000e+00    0.0000000e+00    0.0000000e+00    0.0000000e+00    0.0000000e+00    0.0000000e+00    0.0000000e+00    0.0000000e+00    0.0000000e+00    0.0000000e+00    0.0000000e+00    0.0000000e+00 
  -1.3567090e+02    0.0000000e+00    9.9692364e-04    3.3375270e-03    0.0000000e+00    0.0000000e+00    0.0000000e+00    0.0000000e+00    0.0000000e+00    0.0000000e+00    0.0000000e+00    0.0000000e+00    0.0000000e+00    0.0000000e+00    0.0000000e+00    0.0000000e+00    0.0000000e+00    0.0000000e+00    0.0000000e+00    0.0000000e+00    0.0000000e+00    0.0000000e+00    0.0000000e+00    0.0000000e+00    0.0000000e+00    0.0000000e+00    0.0000000e+00    0.0000000e+00    0.0000000e+00    0.0000000e+00    0.0000000e+00    0.0000000e+00    0.0000000e+00    0.0000000e+00    0.0000000e+00    0.0000000e+00    0.0000000e+00    0.0000000e+00    0.0000000e+00    0.0000000e+00    0.0000000e+00    0.0000000e+00    0.0000000e+00 
  -1.3507090e+02    0.0000000e+00    9.9692363e-04    3.3375269e-03    0.0000000e+00    0.0000000e+00    0.0000000e+00    0.0000000e+00    0.0000000e+00    0.0000000e+00    0.0000000e+00    0.0000000e+00    0.0000000e+00    0.0000000e+00    0.0000000e+00    0.0000000e+00    0.0000000e+00    0.0000000e+00    0.0000000e+00    0.0000000e+00    0.0000000e+00    0.0000000e+00    0.0000000e+00    0.0000000e+00    0.0000000e+00    0.0000000e+00    0.0000000e+00    0.0000000e+00    0.0000000e+00    0.0000000e+00    0.0000000e+00    0.0000000e+00    0.0000000e+00    0.0000000e+00    0.0000000e+00    0.0000000e+00    0.0000000e+00    0.0000000e+00    0.0000000e+00    0.0000000e+00    0.0000000e+00    0.0000000e+00    0.0000000e+00 
  -1.3447090e+02    0.0000000e+00    9.9692363e-04    3.3375269e-03    0.0000000e+00    0.0000000e+00    0.0000000e+00    0.0000000e+00    0.0000000e+00    0.0000000e+00    0.0000000e+00    0.0000000e+00    0.0000000e+00    0.0000000e+00    0.0000000e+00    0.0000000e+00    0.0000000e+00    0.0000000e+00    0.0000000e+00    0.0000000e+00    0.0000000e+00    0.0000000e+00    0.0000000e+00    0.0000000e+00    0.0000000e+00    0.0000000e+00    0.0000000e+00    0.0000000e+00    0.0000000e+00    0.0000000e+00    0.0000000e+00    0.0000000e+00    0.0000000e+00    0.0000000e+00    0.0000000e+00    0.0000000e+00    0.0000000e+00    0.0000000e+00    0.0000000e+00    0.0000000e+00    0.0000000e+00    0.0000000e+00    0.0000000e+00 
  -1.3387090e+02    0.0000000e+00    9.9692363e-04    3.3375269e-03    0.0000000e+00    0.0000000e+00    0.0000000e+00    0.0000000e+00    0.0000000e+00    0.0000000e+00    0.0000000e+00    0.0000000e+00    0.0000000e+00    0.0000000e+00    0.0000000e+00    0.0000000e+00    0.0000000e+00    0.0000000e+00    0.0000000e+00    0.0000000e+00    0.0000000e+00    0.0000000e+00    0.0000000e+00    0.0000000e+00    0.0000000e+00    0.0000000e+00    0.0000000e+00    0.0000000e+00    0.0000000e+00    0.0000000e+00    0.0000000e+00    0.0000000e+00    0.0000000e+00    0.0000000e+00    0.0000000e+00    0.0000000e+00    0.0000000e+00    0.0000000e+00    0.0000000e+00    0.0000000e+00    0.0000000e+00    0.0000000e+00    0.0000000e+00 
  -1.3327090e+02    0.0000000e+00    9.9692363e-04    3.3375269e-03    0.0000000e+00    0.0000000e+00    0.0000000e+00    0.0000000e+00    0.0000000e+00    0.0000000e+00    0.0000000e+00    0.0000000e+00    0.0000000e+00    0.0000000e+00    0.0000000e+00    0.0000000e+00    0.0000000e+00    0.0000000e+00    0.0000000e+00    0.0000000e+00    0.0000000e+00    0.0000000e+00    0.0000000e+00    0.0000000e+00    0.0000000e+00    0.0000000e+00    0.0000000e+00    0.0000000e+00    0.0000000e+00    0.0000000e+00    0.0000000e+00    0.0000000e+00    0.0000000e+00    0.0000000e+00    0.0000000e+00    0.0000000e+00    0.0000000e+00    0.0000000e+00    0.0000000e+00    0.0000000e+00    0.0000000e+00    0.0000000e+00    0.0000000e+00 
  -1.3267090e+02    0.0000000e+00    9.9692363e-04    3.3375269e-03    0.0000000e+00    0.0000000e+00    0.0000000e+00    0.0000000e+00    0.0000000e+00    0.0000000e+00    0.0000000e+00    0.0000000e+00    0.0000000e+00    0.0000000e+00    0.0000000e+00    0.0000000e+00    0.0000000e+00    0.0000000e+00    0.0000000e+00    0.0000000e+00    0.0000000e+00    0.0000000e+00    0.0000000e+00    0.0000000e+00    0.0000000e+00    0.0000000e+00    0.0000000e+00    0.0000000e+00    0.0000000e+00    0.0000000e+00    0.0000000e+00    0.0000000e+00    0.0000000e+00    0.0000000e+00    0.0000000e+00    0.0000000e+00    0.0000000e+00    0.0000000e+00    0.0000000e+00    0.0000000e+00    0.0000000e+00    0.0000000e+00    0.0000000e+00 
  -1.3207090e+02    0.0000000e+00    9.9692363e-04    3.3375269e-03    0.0000000e+00    0.0000000e+00    0.0000000e+00    0.0000000e+00    0.0000000e+00    0.0000000e+00    0.0000000e+00    0.0000000e+00    0.0000000e+00    0.0000000e+00    0.0000000e+00    0.0000000e+00    0.0000000e+00    0.0000000e+00    0.0000000e+00    0.0000000e+00    0.0000000e+00    0.0000000e+00    0.0000000e+00    0.0000000e+00    0.0000000e+00    0.0000000e+00    0.0000000e+00    0.0000000e+00    0.0000000e+00    0.0000000e+00    0.0000000e+00    0.0000000e+00    0.0000000e+00    0.0000000e+00    0.0000000e+00    0.0000000e+00    0.0000000e+00    0.0000000e+00    0.0000000e+00    0.0000000e+00    0.0000000e+00    0.0000000e+00    0.0000000e+00 
  -1.3147090e+02    0.0000000e+00    9.9692363e-04    3.3375269e-03    0.0000000e+00    0.0000000e+00    0.0000000e+00    0.0000000e+00    0.0000000e+00    0.0000000e+00    0.0000000e+00    0.0000000e+00    0.0000000e+00    0.0000000e+00    0.0000000e+00    0.0000000e+00    0.0000000e+00    0.0000000e+00    0.0000000e+00    0.0000000e+00    0.0000000e+00    0.0000000e+00    0.0000000e+00    0.0000000e+00    0.0000000e+00    0.0000000e+00    0.0000000e+00    0.0000000e+00    0.0000000e+00    0.0000000e+00    0.0000000e+00    0.0000000e+00    0.0000000e+00    0.0000000e+00    0.0000000e+00    0.0000000e+00    0.0000000e+00    0.0000000e+00    0.0000000e+00    0.0000000e+00    0.0000000e+00    0.0000000e+00    0.0000000e+00 
  -1.3087090e+02    0.0000000e+00    9.9692363e-04    3.3375269e-03    0.0000000e+00    0.0000000e+00    0.0000000e+00    0.0000000e+00    0.0000000e+00    0.0000000e+00    0.0000000e+00    0.0000000e+00    0.0000000e+00    0.0000000e+00    0.0000000e+00    0.0000000e+00    0.0000000e+00    0.0000000e+00    0.0000000e+00    0.0000000e+00    0.0000000e+00    0.0000000e+00    0.0000000e+00    0.0000000e+00    0.0000000e+00    0.0000000e+00    0.0000000e+00    0.0000000e+00    0.0000000e+00    0.0000000e+00    0.0000000e+00    0.0000000e+00    0.0000000e+00    0.0000000e+00    0.0000000e+00    0.0000000e+00    0.0000000e+00    0.0000000e+00    0.0000000e+00    0.0000000e+00    0.0000000e+00    0.0000000e+00    0.0000000e+00 
  -1.3027090e+02    0.0000000e+00    9.9692362e-04    3.3375269e-03    0.0000000e+00    0.0000000e+00    0.0000000e+00    0.0000000e+00    0.0000000e+00    0.0000000e+00    0.0000000e+00    0.0000000e+00    0.0000000e+00    0.0000000e+00    0.0000000e+00    0.0000000e+00    0.0000000e+00    0.0000000e+00    0.0000000e+00    0.0000000e+00    0.0000000e+00    0.0000000e+00    0.0000000e+00    0.0000000e+00    0.0000000e+00    0.0000000e+00    0.0000000e+00    0.0000000e+00    0.0000000e+00    0.0000000e+00    0.0000000e+00    0.0000000e+00    0.0000000e+00    0.0000000e+00    0.0000000e+00    0.0000000e+00    0.0000000e+00    0.0000000e+00    0.0000000e+00    0.0000000e+00    0.0000000e+00    0.0000000e+00    0.0000000e+00 
  -1.2967090e+02    0.0000000e+00    9.9692362e-04    3.3375269e-03    0.0000000e+00    0.0000000e+00    0.0000000e+00    0.0000000e+00    0.0000000e+00    0.0000000e+00    0.0000000e+00    0.0000000e+00    0.0000000e+00    0.0000000e+00    0.0000000e+00    0.0000000e+00    0.0000000e+00    0.0000000e+00    0.0000000e+00    0.0000000e+00    0.0000000e+00    0.0000000e+00    0.0000000e+00    0.0000000e+00    0.0000000e+00    0.0000000e+00    0.0000000e+00    0.0000000e+00    0.0000000e+00    0.0000000e+00    0.0000000e+00    0.0000000e+00    0.0000000e+00    0.0000000e+00    0.0000000e+00    0.0000000e+00    0.0000000e+00    0.0000000e+00    0.0000000e+00    0.0000000e+00    0.0000000e+00    0.0000000e+00    0.0000000e+00 
  -1.2907090e+02    0.0000000e+00    9.9692362e-04    3.3375269e-03    0.0000000e+00    0.0000000e+00    0.0000000e+00    0.0000000e+00    0.0000000e+00    0.0000000e+00    0.0000000e+00    0.0000000e+00    0.0000000e+00    0.0000000e+00    0.0000000e+00    0.0000000e+00    0.0000000e+00    0.0000000e+00    0.0000000e+00    0.0000000e+00    0.0000000e+00    0.0000000e+00    0.0000000e+00    0.0000000e+00    0.0000000e+00    0.0000000e+00    0.0000000e+00    0.0000000e+00    0.0000000e+00    0.0000000e+00    0.0000000e+00    0.0000000e+00    0.0000000e+00    0.0000000e+00    0.0000000e+00    0.0000000e+00    0.0000000e+00    0.0000000e+00    0.0000000e+00    0.0000000e+00    0.0000000e+00    0.0000000e+00    0.0000000e+00 
  -1.2847090e+02    0.0000000e+00    9.9692362e-04    3.3375269e-03    0.0000000e+00    0.0000000e+00    0.0000000e+00    0.0000000e+00    0.0000000e+00    0.0000000e+00    0.0000000e+00    0.0000000e+00    0.0000000e+00    0.0000000e+00    0.0000000e+00    0.0000000e+00    0.0000000e+00    0.0000000e+00    0.0000000e+00    0.0000000e+00    0.0000000e+00    0.0000000e+00    0.0000000e+00    0.0000000e+00    0.0000000e+00    0.0000000e+00    0.0000000e+00    0.0000000e+00    0.0000000e+00    0.0000000e+00    0.0000000e+00    0.0000000e+00    0.0000000e+00    0.0000000e+00    0.0000000e+00    0.0000000e+00    0.0000000e+00    0.0000000e+00    0.0000000e+00    0.0000000e+00    0.0000000e+00    0.0000000e+00    0.0000000e+00 
  -1.2787090e+02    0.0000000e+00    9.9692362e-04    3.3375269e-03    0.0000000e+00    0.0000000e+00    0.0000000e+00    0.0000000e+00    0.0000000e+00    0.0000000e+00    0.0000000e+00    0.0000000e+00    0.0000000e+00    0.0000000e+00    0.0000000e+00    0.0000000e+00    0.0000000e+00    0.0000000e+00    0.0000000e+00    0.0000000e+00    0.0000000e+00    0.0000000e+00    0.0000000e+00    0.0000000e+00    0.0000000e+00    0.0000000e+00    0.0000000e+00    0.0000000e+00    0.0000000e+00    0.0000000e+00    0.0000000e+00    0.0000000e+00    0.0000000e+00    0.0000000e+00    0.0000000e+00    0.0000000e+00    0.0000000e+00    0.0000000e+00    0.0000000e+00    0.0000000e+00    0.0000000e+00    0.0000000e+00    0.0000000e+00 
  -1.2727090e+02    0.0000000e+00    9.9692362e-04    3.3375269e-03    0.0000000e+00    0.0000000e+00    0.0000000e+00    0.0000000e+00    0.0000000e+00    0.0000000e+00    0.0000000e+00    0.0000000e+00    0.0000000e+00    0.0000000e+00    0.0000000e+00    0.0000000e+00    0.0000000e+00    0.0000000e+00    0.0000000e+00    0.0000000e+00    0.0000000e+00    0.0000000e+00    0.0000000e+00    0.0000000e+00    0.0000000e+00    0.0000000e+00    0.0000000e+00    0.0000000e+00    0.0000000e+00    0.0000000e+00    0.0000000e+00    0.0000000e+00    0.0000000e+00    0.0000000e+00    0.0000000e+00    0.0000000e+00    0.0000000e+00    0.0000000e+00    0.0000000e+00    0.0000000e+00    0.0000000e+00    0.0000000e+00    0.0000000e+00 
  -1.2667090e+02    0.0000000e+00    9.9692362e-04    3.3375269e-03    0.0000000e+00    0.0000000e+00    0.0000000e+00    0.0000000e+00    0.0000000e+00    0.0000000e+00    0.0000000e+00    0.0000000e+00    0.0000000e+00    0.0000000e+00    0.0000000e+00    0.0000000e+00    0.0000000e+00    0.0000000e+00    0.0000000e+00    0.0000000e+00    0.0000000e+00    0.0000000e+00    0.0000000e+00    0.0000000e+00    0.0000000e+00    0.0000000e+00    0.0000000e+00    0.0000000e+00    0.0000000e+00    0.0000000e+00    0.0000000e+00    0.0000000e+00    0.0000000e+00    0.0000000e+00    0.0000000e+00    0.0000000e+00    0.0000000e+00    0.0000000e+00    0.0000000e+00    0.0000000e+00    0.0000000e+00    0.0000000e+00    0.0000000e+00 
  -1.2607090e+02    0.0000000e+00    9.9692362e-04    3.3375269e-03    0.0000000e+00    0.0000000e+00    0.0000000e+00    0.0000000e+00    0.0000000e+00    0.0000000e+00    0.0000000e+00    0.0000000e+00    0.0000000e+00    0.0000000e+00    0.0000000e+00    0.0000000e+00    0.0000000e+00    0.0000000e+00    0.0000000e+00    0.0000000e+00    0.0000000e+00    0.0000000e+00    0.0000000e+00    0.0000000e+00    0.0000000e+00    0.0000000e+00    0.0000000e+00    0.0000000e+00    0.0000000e+00    0.0000000e+00    0.0000000e+00    0.0000000e+00    0.0000000e+00    0.0000000e+00    0.0000000e+00    0.0000000e+00    0.0000000e+00    0.0000000e+00    0.0000000e+00    0.0000000e+00    0.0000000e+00    0.0000000e+00    0.0000000e+00 
  -1.2547090e+02    0.0000000e+00    9.9692362e-04    3.3375269e-03    0.0000000e+00    0.0000000e+00    0.0000000e+00    0.0000000e+00    0.0000000e+00    0.0000000e+00    0.0000000e+00    0.0000000e+00    0.0000000e+00    0.0000000e+00    0.0000000e+00    0.0000000e+00    0.0000000e+00    0.0000000e+00    0.0000000e+00    0.0000000e+00    0.0000000e+00    0.0000000e+00    0.0000000e+00    0.0000000e+00    0.0000000e+00    0.0000000e+00    0.0000000e+00    0.0000000e+00    0.0000000e+00    0.0000000e+00    0.0000000e+00    0.0000000e+00    0.0000000e+00    0.0000000e+00    0.0000000e+00    0.0000000e+00    0.0000000e+00    0.0000000e+00    0.0000000e+00    0.0000000e+00    0.0000000e+00    0.0000000e+00    0.0000000e+00 
  -1.2487090e+02    0.0000000e+00    9.9692362e-04    3.3375269e-03    0.0000000e+00    0.0000000e+00    0.0000000e+00    0.0000000e+00    0.0000000e+00    0.0000000e+00    0.0000000e+00    0.0000000e+00    0.0000000e+00    0.0000000e+00    0.0000000e+00    0.0000000e+00    0.0000000e+00    0.0000000e+00    0.0000000e+00    0.0000000e+00    0.0000000e+00    0.0000000e+00    0.0000000e+00    0.0000000e+00    0.0000000e+00    0.0000000e+00    0.0000000e+00    0.0000000e+00    0.0000000e+00    0.0000000e+00    0.0000000e+00    0.0000000e+00    0.0000000e+00    0.0000000e+00    0.0000000e+00    0.0000000e+00    0.0000000e+00    0.0000000e+00    0.0000000e+00    0.0000000e+00    0.0000000e+00    0.0000000e+00    0.0000000e+00 
  -1.2427090e+02    0.0000000e+00    9.9692363e-04    3.3375269e-03    0.0000000e+00    0.0000000e+00    0.0000000e+00    0.0000000e+00    0.0000000e+00    0.0000000e+00    0.0000000e+00    0.0000000e+00    0.0000000e+00    0.0000000e+00    0.0000000e+00    0.0000000e+00    0.0000000e+00    0.0000000e+00    0.0000000e+00    0.0000000e+00    0.0000000e+00    0.0000000e+00    0.0000000e+00    0.0000000e+00    0.0000000e+00    0.0000000e+00    0.0000000e+00    0.0000000e+00    0.0000000e+00    0.0000000e+00    0.0000000e+00    0.0000000e+00    0.0000000e+00    0.0000000e+00    0.0000000e+00    0.0000000e+00    0.0000000e+00    0.0000000e+00    0.0000000e+00    0.0000000e+00    0.0000000e+00    0.0000000e+00    0.0000000e+00 
  -1.2367090e+02    0.0000000e+00    9.9692363e-04    3.3375269e-03    0.0000000e+00    0.0000000e+00    0.0000000e+00    0.0000000e+00    0.0000000e+00    0.0000000e+00    0.0000000e+00    0.0000000e+00    0.0000000e+00    0.0000000e+00    0.0000000e+00    0.0000000e+00    0.0000000e+00    0.0000000e+00    0.0000000e+00    0.0000000e+00    0.0000000e+00    0.0000000e+00    0.0000000e+00    0.0000000e+00    0.0000000e+00    0.0000000e+00    0.0000000e+00    0.0000000e+00    0.0000000e+00    0.0000000e+00    0.0000000e+00    0.0000000e+00    0.0000000e+00    0.0000000e+00    0.0000000e+00    0.0000000e+00    0.0000000e+00    0.0000000e+00    0.0000000e+00    0.0000000e+00    0.0000000e+00    0.0000000e+00    0.0000000e+00 
  -1.2307090e+02    0.0000000e+00    9.9692363e-04    3.3375269e-03    0.0000000e+00    0.0000000e+00    0.0000000e+00    0.0000000e+00    0.0000000e+00    0.0000000e+00    0.0000000e+00    0.0000000e+00    0.0000000e+00    0.0000000e+00    0.0000000e+00    0.0000000e+00    0.0000000e+00    0.0000000e+00    0.0000000e+00    0.0000000e+00    0.0000000e+00    0.0000000e+00    0.0000000e+00    0.0000000e+00    0.0000000e+00    0.0000000e+00    0.0000000e+00    0.0000000e+00    0.0000000e+00    0.0000000e+00    0.0000000e+00    0.0000000e+00    0.0000000e+00    0.0000000e+00    0.0000000e+00    0.0000000e+00    0.0000000e+00    0.0000000e+00    0.0000000e+00    0.0000000e+00    0.0000000e+00    0.0000000e+00    0.0000000e+00 
  -1.2247090e+02    0.0000000e+00    9.9692363e-04    3.3375269e-03    0.0000000e+00    0.0000000e+00    0.0000000e+00    0.0000000e+00    0.0000000e+00    0.0000000e+00    0.0000000e+00    0.0000000e+00    0.0000000e+00    0.0000000e+00    0.0000000e+00    0.0000000e+00    0.0000000e+00    0.0000000e+00    0.0000000e+00    0.0000000e+00    0.0000000e+00    0.0000000e+00    0.0000000e+00    0.0000000e+00    0.0000000e+00    0.0000000e+00    0.0000000e+00    0.0000000e+00    0.0000000e+00    0.0000000e+00    0.0000000e+00    0.0000000e+00    0.0000000e+00    0.0000000e+00    0.0000000e+00    0.0000000e+00    0.0000000e+00    0.0000000e+00    0.0000000e+00    0.0000000e+00    0.0000000e+00    0.0000000e+00    0.0000000e+00 
  -1.2187090e+02    0.0000000e+00    9.9692363e-04    3.3375269e-03    0.0000000e+00    0.0000000e+00    0.0000000e+00    0.0000000e+00    0.0000000e+00    0.0000000e+00    0.0000000e+00    0.0000000e+00    0.0000000e+00    0.0000000e+00    0.0000000e+00    0.0000000e+00    0.0000000e+00    0.0000000e+00    0.0000000e+00    0.0000000e+00    0.0000000e+00    0.0000000e+00    0.0000000e+00    0.0000000e+00    0.0000000e+00    0.0000000e+00    0.0000000e+00    0.0000000e+00    0.0000000e+00    0.0000000e+00    0.0000000e+00    0.0000000e+00    0.0000000e+00    0.0000000e+00    0.0000000e+00    0.0000000e+00    0.0000000e+00    0.0000000e+00    0.0000000e+00    0.0000000e+00    0.0000000e+00    0.0000000e+00    0.0000000e+00 
  -1.2127090e+02    0.0000000e+00    9.9692363e-04    3.3375269e-03    0.0000000e+00    0.0000000e+00    0.0000000e+00    0.0000000e+00    0.0000000e+00    0.0000000e+00    0.0000000e+00    0.0000000e+00    0.0000000e+00    0.0000000e+00    0.0000000e+00    0.0000000e+00    0.0000000e+00    0.0000000e+00    0.0000000e+00    0.0000000e+00    0.0000000e+00    0.0000000e+00    0.0000000e+00    0.0000000e+00    0.0000000e+00    0.0000000e+00    0.0000000e+00    0.0000000e+00    0.0000000e+00    0.0000000e+00    0.0000000e+00    0.0000000e+00    0.0000000e+00    0.0000000e+00    0.0000000e+00    0.0000000e+00    0.0000000e+00    0.0000000e+00    0.0000000e+00    0.0000000e+00    0.0000000e+00    0.0000000e+00    0.0000000e+00 
  -1.2067611e+02    0.0000000e+00    9.9692363e-04    3.3375269e-03    0.0000000e+00    0.0000000e+00    0.0000000e+00    0.0000000e+00    0.0000000e+00    0.0000000e+00    0.0000000e+00    0.0000000e+00    0.0000000e+00    0.0000000e+00    0.0000000e+00    0.0000000e+00    0.0000000e+00    0.0000000e+00    0.0000000e+00    0.0000000e+00    0.0000000e+00    0.0000000e+00    0.0000000e+00    0.0000000e+00    0.0000000e+00    0.0000000e+00    0.0000000e+00    0.0000000e+00    0.0000000e+00    0.0000000e+00    0.0000000e+00    0.0000000e+00    0.0000000e+00    0.0000000e+00    0.0000000e+00    0.0000000e+00    0.0000000e+00    0.0000000e+00    0.0000000e+00    0.0000000e+00    0.0000000e+00    0.0000000e+00    0.0000000e+00 
  -1.2008717e+02    0.0000000e+00    9.9692363e-04    3.3375269e-03    0.0000000e+00    0.0000000e+00    0.0000000e+00    0.0000000e+00    0.0000000e+00    0.0000000e+00    0.0000000e+00    0.0000000e+00    0.0000000e+00    0.0000000e+00    0.0000000e+00    0.0000000e+00    0.0000000e+00    0.0000000e+00    0.0000000e+00    0.0000000e+00    0.0000000e+00    0.0000000e+00    0.0000000e+00    0.0000000e+00    0.0000000e+00    0.0000000e+00    0.0000000e+00    0.0000000e+00    0.0000000e+00    0.0000000e+00    0.0000000e+00    0.0000000e+00    0.0000000e+00    0.0000000e+00    0.0000000e+00    0.0000000e+00    0.0000000e+00    0.0000000e+00    0.0000000e+00    0.0000000e+00    0.0000000e+00    0.0000000e+00    0.0000000e+00 
  -1.1950389e+02    0.0000000e+00    9.9692363e-04    3.3375269e-03    0.0000000e+00    0.0000000e+00    0.0000000e+00    0.0000000e+00    0.0000000e+00    0.0000000e+00    0.0000000e+00    0.0000000e+00    0.0000000e+00    0.0000000e+00    0.0000000e+00    0.0000000e+00    0.0000000e+00    0.0000000e+00    0.0000000e+00    0.0000000e+00    0.0000000e+00    0.0000000e+00    0.0000000e+00    0.0000000e+00    0.0000000e+00    0.0000000e+00    0.0000000e+00    0.0000000e+00    0.0000000e+00    0.0000000e+00    0.0000000e+00    0.0000000e+00    0.0000000e+00    0.0000000e+00    0.0000000e+00    0.0000000e+00    0.0000000e+00    0.0000000e+00    0.0000000e+00    0.0000000e+00    0.0000000e+00    0.0000000e+00    0.0000000e+00 
  -1.1892610e+02    0.0000000e+00    9.9692363e-04    3.3375269e-03    0.0000000e+00    0.0000000e+00    0.0000000e+00    0.0000000e+00    0.0000000e+00    0.0000000e+00    0.0000000e+00    0.0000000e+00    0.0000000e+00    0.0000000e+00    0.0000000e+00    0.0000000e+00    0.0000000e+00    0.0000000e+00    0.0000000e+00    0.0000000e+00    0.0000000e+00    0.0000000e+00    0.0000000e+00    0.0000000e+00    0.0000000e+00    0.0000000e+00    0.0000000e+00    0.0000000e+00    0.0000000e+00    0.0000000e+00    0.0000000e+00    0.0000000e+00    0.0000000e+00    0.0000000e+00    0.0000000e+00    0.0000000e+00    0.0000000e+00    0.0000000e+00    0.0000000e+00    0.0000000e+00    0.0000000e+00    0.0000000e+00    0.0000000e+00 
  -1.1835364e+02    0.0000000e+00    9.9692363e-04    3.3375269e-03    0.0000000e+00    0.0000000e+00    0.0000000e+00    0.0000000e+00    0.0000000e+00    0.0000000e+00    0.0000000e+00    0.0000000e+00    0.0000000e+00    0.0000000e+00    0.0000000e+00    0.0000000e+00    0.0000000e+00    0.0000000e+00    0.0000000e+00    0.0000000e+00    0.0000000e+00    0.0000000e+00    0.0000000e+00    0.0000000e+00    0.0000000e+00    0.0000000e+00    0.0000000e+00    0.0000000e+00    0.0000000e+00    0.0000000e+00    0.0000000e+00    0.0000000e+00    0.0000000e+00    0.0000000e+00    0.0000000e+00    0.0000000e+00    0.0000000e+00    0.0000000e+00    0.0000000e+00    0.0000000e+00    0.0000000e+00    0.0000000e+00    0.0000000e+00 
  -1.1778632e+02    0.0000000e+00    9.9692363e-04    3.3375269e-03    0.0000000e+00    0.0000000e+00    0.0000000e+00    0.0000000e+00    0.0000000e+00    0.0000000e+00    0.0000000e+00    0.0000000e+00    0.0000000e+00    0.0000000e+00    0.0000000e+00    0.0000000e+00    0.0000000e+00    0.0000000e+00    0.0000000e+00    0.0000000e+00    0.0000000e+00    0.0000000e+00    0.0000000e+00    0.0000000e+00    0.0000000e+00    0.0000000e+00    0.0000000e+00    0.0000000e+00    0.0000000e+00    0.0000000e+00    0.0000000e+00    0.0000000e+00    0.0000000e+00    0.0000000e+00    0.0000000e+00    0.0000000e+00    0.0000000e+00    0.0000000e+00    0.0000000e+00    0.0000000e+00    0.0000000e+00    0.0000000e+00    0.0000000e+00 
  -1.1722396e+02    0.0000000e+00    9.9692363e-04    3.3375269e-03    0.0000000e+00    0.0000000e+00    0.0000000e+00    0.0000000e+00    0.0000000e+00    0.0000000e+00    0.0000000e+00    0.0000000e+00    0.0000000e+00    0.0000000e+00    0.0000000e+00    0.0000000e+00    0.0000000e+00    0.0000000e+00    0.0000000e+00    0.0000000e+00    0.0000000e+00    0.0000000e+00    0.0000000e+00    0.0000000e+00    0.0000000e+00    0.0000000e+00    0.0000000e+00    0.0000000e+00    0.0000000e+00    0.0000000e+00    0.0000000e+00    0.0000000e+00    0.0000000e+00    0.0000000e+00    0.0000000e+00    0.0000000e+00    0.0000000e+00    0.0000000e+00    0.0000000e+00    0.0000000e+00    0.0000000e+00    0.0000000e+00    0.0000000e+00 
  -1.1666646e+02    0.0000000e+00    9.9692363e-04    3.3375269e-03    0.0000000e+00    0.0000000e+00    0.0000000e+00    0.0000000e+00    0.0000000e+00    0.0000000e+00    0.0000000e+00    0.0000000e+00    0.0000000e+00    0.0000000e+00    0.0000000e+00    0.0000000e+00    0.0000000e+00    0.0000000e+00    0.0000000e+00    0.0000000e+00    0.0000000e+00    0.0000000e+00    0.0000000e+00    0.0000000e+00    0.0000000e+00    0.0000000e+00    0.0000000e+00    0.0000000e+00    0.0000000e+00    0.0000000e+00    0.0000000e+00    0.0000000e+00    0.0000000e+00    0.0000000e+00    0.0000000e+00    0.0000000e+00    0.0000000e+00    0.0000000e+00    0.0000000e+00    0.0000000e+00    0.0000000e+00    0.0000000e+00    0.0000000e+00 
  -1.1611365e+02    0.0000000e+00    9.9692363e-04    3.3375269e-03    0.0000000e+00    0.0000000e+00    0.0000000e+00    0.0000000e+00    0.0000000e+00    0.0000000e+00    0.0000000e+00    0.0000000e+00    0.0000000e+00    0.0000000e+00    0.0000000e+00    0.0000000e+00    0.0000000e+00    0.0000000e+00    0.0000000e+00    0.0000000e+00    0.0000000e+00    0.0000000e+00    0.0000000e+00    0.0000000e+00    0.0000000e+00    0.0000000e+00    0.0000000e+00    0.0000000e+00    0.0000000e+00    0.0000000e+00    0.0000000e+00    0.0000000e+00    0.0000000e+00    0.0000000e+00    0.0000000e+00    0.0000000e+00    0.0000000e+00    0.0000000e+00    0.0000000e+00    0.0000000e+00    0.0000000e+00    0.0000000e+00    0.0000000e+00 
  -1.1556538e+02    0.0000000e+00    9.9692363e-04    3.3375270e-03    0.0000000e+00    0.0000000e+00    0.0000000e+00    0.0000000e+00    0.0000000e+00    0.0000000e+00    0.0000000e+00    0.0000000e+00    0.0000000e+00    0.0000000e+00    0.0000000e+00    0.0000000e+00    0.0000000e+00    0.0000000e+00    0.0000000e+00    0.0000000e+00    0.0000000e+00    0.0000000e+00    0.0000000e+00    0.0000000e+00    0.0000000e+00    0.0000000e+00    0.0000000e+00    0.0000000e+00    0.0000000e+00    0.0000000e+00    0.0000000e+00    0.0000000e+00    0.0000000e+00    0.0000000e+00    0.0000000e+00    0.0000000e+00    0.0000000e+00    0.0000000e+00    0.0000000e+00    0.0000000e+00    0.0000000e+00    0.0000000e+00    0.0000000e+00 
  -1.1502155e+02    0.0000000e+00    9.9692364e-04    3.3375270e-03    0.0000000e+00    0.0000000e+00    0.0000000e+00    0.0000000e+00    0.0000000e+00    0.0000000e+00    0.0000000e+00    0.0000000e+00    0.0000000e+00    0.0000000e+00    0.0000000e+00    0.0000000e+00    0.0000000e+00    0.0000000e+00    0.0000000e+00    0.0000000e+00    0.0000000e+00    0.0000000e+00    0.0000000e+00    0.0000000e+00    0.0000000e+00    0.0000000e+00    0.0000000e+00    0.0000000e+00    0.0000000e+00    0.0000000e+00    0.0000000e+00    0.0000000e+00    0.0000000e+00    0.0000000e+00    0.0000000e+00    0.0000000e+00    0.0000000e+00    0.0000000e+00    0.0000000e+00    0.0000000e+00    0.0000000e+00    0.0000000e+00    0.0000000e+00 
  -1.1448200e+02    0.0000000e+00    9.9692364e-04    3.3375270e-03    0.0000000e+00    0.0000000e+00    0.0000000e+00    0.0000000e+00    0.0000000e+00    0.0000000e+00    0.0000000e+00    0.0000000e+00    0.0000000e+00    0.0000000e+00    0.0000000e+00    0.0000000e+00    0.0000000e+00    0.0000000e+00    0.0000000e+00    0.0000000e+00    0.0000000e+00    0.0000000e+00    0.0000000e+00    0.0000000e+00    0.0000000e+00    0.0000000e+00    0.0000000e+00    0.0000000e+00    0.0000000e+00    0.0000000e+00    0.0000000e+00    0.0000000e+00    0.0000000e+00    0.0000000e+00    0.0000000e+00    0.0000000e+00    0.0000000e+00    0.0000000e+00    0.0000000e+00    0.0000000e+00    0.0000000e+00    0.0000000e+00    0.0000000e+00 
  -1.1394661e+02    0.0000000e+00    9.9692364e-04    3.3375270e-03    0.0000000e+00    0.0000000e+00    0.0000000e+00    0.0000000e+00    0.0000000e+00    0.0000000e+00    0.0000000e+00    0.0000000e+00    0.0000000e+00    0.0000000e+00    0.0000000e+00    0.0000000e+00    0.0000000e+00    0.0000000e+00    0.0000000e+00    0.0000000e+00    0.0000000e+00    0.0000000e+00    0.0000000e+00    0.0000000e+00    0.0000000e+00    0.0000000e+00    0.0000000e+00    0.0000000e+00    0.0000000e+00    0.0000000e+00    0.0000000e+00    0.0000000e+00    0.0000000e+00    0.0000000e+00    0.0000000e+00    0.0000000e+00    0.0000000e+00    0.0000000e+00    0.0000000e+00    0.0000000e+00    0.0000000e+00    0.0000000e+00    0.0000000e+00 
  -1.1341530e+02    0.0000000e+00    9.9692364e-04    3.3375270e-03    0.0000000e+00    0.0000000e+00    0.0000000e+00    0.0000000e+00    0.0000000e+00    0.0000000e+00    0.0000000e+00    0.0000000e+00    0.0000000e+00    0.0000000e+00    0.0000000e+00    0.0000000e+00    0.0000000e+00    0.0000000e+00    0.0000000e+00    0.0000000e+00    0.0000000e+00    0.0000000e+00    0.0000000e+00    0.0000000e+00    0.0000000e+00    0.0000000e+00    0.0000000e+00    0.0000000e+00    0.0000000e+00    0.0000000e+00    0.0000000e+00    0.0000000e+00    0.0000000e+00    0.0000000e+00    0.0000000e+00    0.0000000e+00    0.0000000e+00    0.0000000e+00    0.0000000e+00    0.0000000e+00    0.0000000e+00    0.0000000e+00    0.0000000e+00 
  -1.1288790e+02    0.0000000e+00    9.9692365e-04    3.3375270e-03    0.0000000e+00    0.0000000e+00    0.0000000e+00    0.0000000e+00    0.0000000e+00    0.0000000e+00    0.0000000e+00    0.0000000e+00    0.0000000e+00    0.0000000e+00    0.0000000e+00    0.0000000e+00    0.0000000e+00    0.0000000e+00    0.0000000e+00    0.0000000e+00    0.0000000e+00    0.0000000e+00    0.0000000e+00    0.0000000e+00    0.0000000e+00    0.0000000e+00    0.0000000e+00    0.0000000e+00    0.0000000e+00    0.0000000e+00    0.0000000e+00    0.0000000e+00    0.0000000e+00    0.0000000e+00    0.0000000e+00    0.0000000e+00    0.0000000e+00    0.0000000e+00    0.0000000e+00    0.0000000e+00    0.0000000e+00    0.0000000e+00    0.0000000e+00 
  -1.1236435e+02    0.0000000e+00    9.9692366e-04    3.3375270e-03    0.0000000e+00    0.0000000e+00    0.0000000e+00    0.0000000e+00    0.0000000e+00    0.0000000e+00    0.0000000e+00    0.0000000e+00    0.0000000e+00    0.0000000e+00    0.0000000e+00    0.0000000e+00    0.0000000e+00    0.0000000e+00    0.0000000e+00    0.0000000e+00    0.0000000e+00    0.0000000e+00    0.0000000e+00    0.0000000e+00    0.0000000e+00    0.0000000e+00    0.0000000e+00    0.0000000e+00    0.0000000e+00    0.0000000e+00    0.0000000e+00    0.0000000e+00    0.0000000e+00    0.0000000e+00    0.0000000e+00    0.0000000e+00    0.0000000e+00    0.0000000e+00    0.0000000e+00    0.0000000e+00    0.0000000e+00    0.0000000e+00    0.0000000e+00 
  -1.1184453e+02    0.0000000e+00    9.9692366e-04    3.3375270e-03    0.0000000e+00    0.0000000e+00    0.0000000e+00    0.0000000e+00    0.0000000e+00    0.0000000e+00    0.0000000e+00    0.0000000e+00    0.0000000e+00    0.0000000e+00    0.0000000e+00    0.0000000e+00    0.0000000e+00    0.0000000e+00    0.0000000e+00    0.0000000e+00    0.0000000e+00    0.0000000e+00    0.0000000e+00    0.0000000e+00    0.0000000e+00    0.0000000e+00    0.0000000e+00    0.0000000e+00    0.0000000e+00    0.0000000e+00    0.0000000e+00    0.0000000e+00    0.0000000e+00    0.0000000e+00    0.0000000e+00    0.0000000e+00    0.0000000e+00    0.0000000e+00    0.0000000e+00    0.0000000e+00    0.0000000e+00    0.0000000e+00    0.0000000e+00 
  -1.1132833e+02    0.0000000e+00    9.9692367e-04    3.3375271e-03    0.0000000e+00    0.0000000e+00    0.0000000e+00    0.0000000e+00    0.0000000e+00    0.0000000e+00    0.0000000e+00    0.0000000e+00    0.0000000e+00    0.0000000e+00    0.0000000e+00    0.0000000e+00    0.0000000e+00    0.0000000e+00    0.0000000e+00    0.0000000e+00    0.0000000e+00    0.0000000e+00    0.0000000e+00    0.0000000e+00    0.0000000e+00    0.0000000e+00    0.0000000e+00    0.0000000e+00    0.0000000e+00    0.0000000e+00    0.0000000e+00    0.0000000e+00    0.0000000e+00    0.0000000e+00    0.0000000e+00    0.0000000e+00    0.0000000e+00    0.0000000e+00    0.0000000e+00    0.0000000e+00    0.0000000e+00    0.0000000e+00    0.0000000e+00 
  -1.1081566e+02    0.0000000e+00    9.9692367e-04    3.3375271e-03    0.0000000e+00    0.0000000e+00    0.0000000e+00    0.0000000e+00    0.0000000e+00    0.0000000e+00    0.0000000e+00    0.0000000e+00    0.0000000e+00    0.0000000e+00    0.0000000e+00    0.0000000e+00    0.0000000e+00    0.0000000e+00    0.0000000e+00    0.0000000e+00    0.0000000e+00    0.0000000e+00    0.0000000e+00    0.0000000e+00    0.0000000e+00    0.0000000e+00    0.0000000e+00    0.0000000e+00    0.0000000e+00    0.0000000e+00    0.0000000e+00    0.0000000e+00    0.0000000e+00    0.0000000e+00    0.0000000e+00    0.0000000e+00    0.0000000e+00    0.0000000e+00    0.0000000e+00    0.0000000e+00    0.0000000e+00    0.0000000e+00    0.0000000e+00 
  -1.1030642e+02    0.0000000e+00    9.9692368e-04    3.3375271e-03    0.0000000e+00    0.0000000e+00    0.0000000e+00    0.0000000e+00    0.0000000e+00    0.0000000e+00    0.0000000e+00    0.0000000e+00    0.0000000e+00    0.0000000e+00    0.0000000e+00    0.0000000e+00    0.0000000e+00    0.0000000e+00    0.0000000e+00    0.0000000e+00    0.0000000e+00    0.0000000e+00    0.0000000e+00    0.0000000e+00    0.0000000e+00    0.0000000e+00    0.0000000e+00    0.0000000e+00    0.0000000e+00    0.0000000e+00    0.0000000e+00    0.0000000e+00    0.0000000e+00    0.0000000e+00    0.0000000e+00    0.0000000e+00    0.0000000e+00    0.0000000e+00    0.0000000e+00    0.0000000e+00    0.0000000e+00    0.0000000e+00    0.0000000e+00 
  -1.0980052e+02    0.0000000e+00    9.9692368e-04    3.3375271e-03    0.0000000e+00    0.0000000e+00    0.0000000e+00    0.0000000e+00    0.0000000e+00    0.0000000e+00    0.0000000e+00    0.0000000e+00    0.0000000e+00    0.0000000e+00    0.0000000e+00    0.0000000e+00    0.0000000e+00    0.0000000e+00    0.0000000e+00    0.0000000e+00    0.0000000e+00    0.0000000e+00    0.0000000e+00    0.0000000e+00    0.0000000e+00    0.0000000e+00    0.0000000e+00    0.0000000e+00    0.0000000e+00    0.0000000e+00    0.0000000e+00    0.0000000e+00    0.0000000e+00    0.0000000e+00    0.0000000e+00    0.0000000e+00    0.0000000e+00    0.0000000e+00    0.0000000e+00    0.0000000e+00    0.0000000e+00    0.0000000e+00    0.0000000e+00 
  -1.0929789e+02    0.0000000e+00    9.9692369e-04    3.3375271e-03    0.0000000e+00    0.0000000e+00    0.0000000e+00    0.0000000e+00    0.0000000e+00    0.0000000e+00    0.0000000e+00    0.0000000e+00    0.0000000e+00    0.0000000e+00    0.0000000e+00    0.0000000e+00    0.0000000e+00    0.0000000e+00    0.0000000e+00    0.0000000e+00    0.0000000e+00    0.0000000e+00    0.0000000e+00    0.0000000e+00    0.0000000e+00    0.0000000e+00    0.0000000e+00    0.0000000e+00    0.0000000e+00    0.0000000e+00    0.0000000e+00    0.0000000e+00    0.0000000e+00    0.0000000e+00    0.0000000e+00    0.0000000e+00    0.0000000e+00    0.0000000e+00    0.0000000e+00    0.0000000e+00    0.0000000e+00    0.0000000e+00    0.0000000e+00 
  -1.0879844e+02    0.0000000e+00    9.9692370e-04    3.3375272e-03    0.0000000e+00    0.0000000e+00    0.0000000e+00    0.0000000e+00    0.0000000e+00    0.0000000e+00    0.0000000e+00    0.0000000e+00    0.0000000e+00    0.0000000e+00    0.0000000e+00    0.0000000e+00    0.0000000e+00    0.0000000e+00    0.0000000e+00    0.0000000e+00    0.0000000e+00    0.0000000e+00    0.0000000e+00    0.0000000e+00    0.0000000e+00    0.0000000e+00    0.0000000e+00    0.0000000e+00    0.0000000e+00    0.0000000e+00    0.0000000e+00    0.0000000e+00    0.0000000e+00    0.0000000e+00    0.0000000e+00    0.0000000e+00    0.0000000e+00    0.0000000e+00    0.0000000e+00    0.0000000e+00    0.0000000e+00    0.0000000e+00    0.0000000e+00 
  -1.0830207e+02    0.0000000e+00    9.9692370e-04    3.3375272e-03    0.0000000e+00    0.0000000e+00    0.0000000e+00    0.0000000e+00    0.0000000e+00    0.0000000e+00    0.0000000e+00    0.0000000e+00    0.0000000e+00    0.0000000e+00    0.0000000e+00    0.0000000e+00    0.0000000e+00    0.0000000e+00    0.0000000e+00    0.0000000e+00    0.0000000e+00    0.0000000e+00    0.0000000e+00    0.0000000e+00    0.0000000e+00    0.0000000e+00    0.0000000e+00    0.0000000e+00    0.0000000e+00    0.0000000e+00    0.0000000e+00    0.0000000e+00    0.0000000e+00    0.0000000e+00    0.0000000e+00    0.0000000e+00    0.0000000e+00    0.0000000e+00    0.0000000e+00    0.0000000e+00    0.0000000e+00    0.0000000e+00    0.0000000e+00 
  -1.0780872e+02    0.0000000e+00    9.9692371e-04    3.3375272e-03    0.0000000e+00    0.0000000e+00    0.0000000e+00    0.0000000e+00    0.0000000e+00    0.0000000e+00    0.0000000e+00    0.0000000e+00    0.0000000e+00    0.0000000e+00    0.0000000e+00    0.0000000e+00    0.0000000e+00    0.0000000e+00    0.0000000e+00    0.0000000e+00    0.0000000e+00    0.0000000e+00    0.0000000e+00    0.0000000e+00    0.0000000e+00    0.0000000e+00    0.0000000e+00    0.0000000e+00    0.0000000e+00    0.0000000e+00    0.0000000e+00    0.0000000e+00    0.0000000e+00    0.0000000e+00    0.0000000e+00    0.0000000e+00    0.0000000e+00    0.0000000e+00    0.0000000e+00    0.0000000e+00    0.0000000e+00    0.0000000e+00    0.0000000e+00 
  -1.0731831e+02    0.0000000e+00    9.9692371e-04    3.3375272e-03    0.0000000e+00    0.0000000e+00    0.0000000e+00    0.0000000e+00    0.0000000e+00    0.0000000e+00    0.0000000e+00    0.0000000e+00    0.0000000e+00    0.0000000e+00    0.0000000e+00    0.0000000e+00    0.0000000e+00    0.0000000e+00    0.0000000e+00    0.0000000e+00    0.0000000e+00    0.0000000e+00    0.0000000e+00    0.0000000e+00    0.0000000e+00    0.0000000e+00    0.0000000e+00    0.0000000e+00    0.0000000e+00    0.0000000e+00    0.0000000e+00    0.0000000e+00    0.0000000e+00    0.0000000e+00    0.0000000e+00    0.0000000e+00    0.0000000e+00    0.0000000e+00    0.0000000e+00    0.0000000e+00    0.0000000e+00    0.0000000e+00    0.0000000e+00 
  -1.0683077e+02    0.0000000e+00    9.9692371e-04    3.3375272e-03    0.0000000e+00    0.0000000e+00    0.0000000e+00    0.0000000e+00    0.0000000e+00    0.0000000e+00    0.0000000e+00    0.0000000e+00    0.0000000e+00    0.0000000e+00    0.0000000e+00    0.0000000e+00    0.0000000e+00    0.0000000e+00    0.0000000e+00    0.0000000e+00    0.0000000e+00    0.0000000e+00    0.0000000e+00    0.0000000e+00    0.0000000e+00    0.0000000e+00    0.0000000e+00    0.0000000e+00    0.0000000e+00    0.0000000e+00    0.0000000e+00    0.0000000e+00    0.0000000e+00    0.0000000e+00    0.0000000e+00    0.0000000e+00    0.0000000e+00    0.0000000e+00    0.0000000e+00    0.0000000e+00    0.0000000e+00    0.0000000e+00    0.0000000e+00 
  -1.0634601e+02    0.0000000e+00    9.9692371e-04    3.3375272e-03    0.0000000e+00    0.0000000e+00    0.0000000e+00    0.0000000e+00    0.0000000e+00    0.0000000e+00    0.0000000e+00    0.0000000e+00    0.0000000e+00    0.0000000e+00    0.0000000e+00    0.0000000e+00    0.0000000e+00    0.0000000e+00    0.0000000e+00    0.0000000e+00    0.0000000e+00    0.0000000e+00    0.0000000e+00    0.0000000e+00    0.0000000e+00    0.0000000e+00    0.0000000e+00    0.0000000e+00    0.0000000e+00    0.0000000e+00    0.0000000e+00    0.0000000e+00    0.0000000e+00    0.0000000e+00    0.0000000e+00    0.0000000e+00    0.0000000e+00    0.0000000e+00    0.0000000e+00    0.0000000e+00    0.0000000e+00    0.0000000e+00    0.0000000e+00 
  -1.0586398e+02    0.0000000e+00    9.9692371e-04    3.3375272e-03    0.0000000e+00    0.0000000e+00    0.0000000e+00    0.0000000e+00    0.0000000e+00    0.0000000e+00    0.0000000e+00    0.0000000e+00    0.0000000e+00    0.0000000e+00    0.0000000e+00    0.0000000e+00    0.0000000e+00    0.0000000e+00    0.0000000e+00    0.0000000e+00    0.0000000e+00    0.0000000e+00    0.0000000e+00    0.0000000e+00    0.0000000e+00    0.0000000e+00    0.0000000e+00    0.0000000e+00    0.0000000e+00    0.0000000e+00    0.0000000e+00    0.0000000e+00    0.0000000e+00    0.0000000e+00    0.0000000e+00    0.0000000e+00    0.0000000e+00    0.0000000e+00    0.0000000e+00    0.0000000e+00    0.0000000e+00    0.0000000e+00    0.0000000e+00 
  -1.0538460e+02    0.0000000e+00    9.9692371e-04    3.3375272e-03    0.0000000e+00    0.0000000e+00    0.0000000e+00    0.0000000e+00    0.0000000e+00    0.0000000e+00    0.0000000e+00    0.0000000e+00    0.0000000e+00    0.0000000e+00    0.0000000e+00    0.0000000e+00    0.0000000e+00    0.0000000e+00    0.0000000e+00    0.0000000e+00    0.0000000e+00    0.0000000e+00    0.0000000e+00    0.0000000e+00    0.0000000e+00    0.0000000e+00    0.0000000e+00    0.0000000e+00    0.0000000e+00    0.0000000e+00    0.0000000e+00    0.0000000e+00    0.0000000e+00    0.0000000e+00    0.0000000e+00    0.0000000e+00    0.0000000e+00    0.0000000e+00    0.0000000e+00    0.0000000e+00    0.0000000e+00    0.0000000e+00    0.0000000e+00 
  -1.0490780e+02    0.0000000e+00    9.9692371e-04    3.3375272e-03    0.0000000e+00    0.0000000e+00    0.0000000e+00    0.0000000e+00    0.0000000e+00    0.0000000e+00    0.0000000e+00    0.0000000e+00    0.0000000e+00    0.0000000e+00    0.0000000e+00    0.0000000e+00    0.0000000e+00    0.0000000e+00    0.0000000e+00    0.0000000e+00    0.0000000e+00    0.0000000e+00    0.0000000e+00    0.0000000e+00    0.0000000e+00    0.0000000e+00    0.0000000e+00    0.0000000e+00    0.0000000e+00    0.0000000e+00    0.0000000e+00    0.0000000e+00    0.0000000e+00    0.0000000e+00    0.0000000e+00    0.0000000e+00    0.0000000e+00    0.0000000e+00    0.0000000e+00    0.0000000e+00    0.0000000e+00    0.0000000e+00    0.0000000e+00 
  -1.0443354e+02    0.0000000e+00    9.9692371e-04    3.3375272e-03    0.0000000e+00    0.0000000e+00    0.0000000e+00    0.0000000e+00    0.0000000e+00    0.0000000e+00    0.0000000e+00    0.0000000e+00    0.0000000e+00    0.0000000e+00    0.0000000e+00    0.0000000e+00    0.0000000e+00    0.0000000e+00    0.0000000e+00    0.0000000e+00    0.0000000e+00    0.0000000e+00    0.0000000e+00    0.0000000e+00    0.0000000e+00    0.0000000e+00    0.0000000e+00    0.0000000e+00    0.0000000e+00    0.0000000e+00    0.0000000e+00    0.0000000e+00    0.0000000e+00    0.0000000e+00    0.0000000e+00    0.0000000e+00    0.0000000e+00    0.0000000e+00    0.0000000e+00    0.0000000e+00    0.0000000e+00    0.0000000e+00    0.0000000e+00 
  -1.0396174e+02    0.0000000e+00    9.9692394e-04    3.3375280e-03    0.0000000e+00    0.0000000e+00    0.0000000e+00    0.0000000e+00    0.0000000e+00    0.0000000e+00    0.0000000e+00    0.0000000e+00    0.0000000e+00    0.0000000e+00    0.0000000e+00    0.0000000e+00    0.0000000e+00    0.0000000e+00    0.0000000e+00    0.0000000e+00    0.0000000e+00    0.0000000e+00    0.0000000e+00    0.0000000e+00    0.0000000e+00    0.0000000e+00    0.0000000e+00    0.0000000e+00    0.0000000e+00    0.0000000e+00    0.0000000e+00    0.0000000e+00    0.0000000e+00    0.0000000e+00    0.0000000e+00    0.0000000e+00    0.0000000e+00    0.0000000e+00    0.0000000e+00    0.0000000e+00    0.0000000e+00    0.0000000e+00    0.0000000e+00 
  -1.0349235e+02    0.0000000e+00    9.9692394e-04    3.3375280e-03    0.0000000e+00    0.0000000e+00    0.0000000e+00    0.0000000e+00    0.0000000e+00    0.0000000e+00    0.0000000e+00    0.0000000e+00    0.0000000e+00    0.0000000e+00    0.0000000e+00    0.0000000e+00    0.0000000e+00    0.0000000e+00    0.0000000e+00    0.0000000e+00    0.0000000e+00    0.0000000e+00    0.0000000e+00    0.0000000e+00    0.0000000e+00    0.0000000e+00    0.0000000e+00    0.0000000e+00    0.0000000e+00    0.0000000e+00    0.0000000e+00    0.0000000e+00    0.0000000e+00    0.0000000e+00    0.0000000e+00    0.0000000e+00    0.0000000e+00    0.0000000e+00    0.0000000e+00    0.0000000e+00    0.0000000e+00    0.0000000e+00    0.0000000e+00 
  -1.0302529e+02    0.0000000e+00    9.9692394e-04    3.3375280e-03    0.0000000e+00    0.0000000e+00    0.0000000e+00    0.0000000e+00    0.0000000e+00    0.0000000e+00    0.0000000e+00    0.0000000e+00    0.0000000e+00    0.0000000e+00    0.0000000e+00    0.0000000e+00    0.0000000e+00    0.0000000e+00    0.0000000e+00    0.0000000e+00    0.0000000e+00    0.0000000e+00    0.0000000e+00    0.0000000e+00    0.0000000e+00    0.0000000e+00    0.0000000e+00    0.0000000e+00    0.0000000e+00    0.0000000e+00    0.0000000e+00    0.0000000e+00    0.0000000e+00    0.0000000e+00    0.0000000e+00    0.0000000e+00    0.0000000e+00    0.0000000e+00    0.0000000e+00    0.0000000e+00    0.0000000e+00    0.0000000e+00    0.0000000e+00 
  -1.0256053e+02    0.0000000e+00    9.9692394e-04    3.3375280e-03    0.0000000e+00    0.0000000e+00    0.0000000e+00    0.0000000e+00    0.0000000e+00    0.0000000e+00    0.0000000e+00    0.0000000e+00    0.0000000e+00    0.0000000e+00    0.0000000e+00    0.0000000e+00    0.0000000e+00    0.0000000e+00    0.0000000e+00    0.0000000e+00    0.0000000e+00    0.0000000e+00    0.0000000e+00    0.0000000e+00    0.0000000e+00    0.0000000e+00    0.0000000e+00    0.0000000e+00    0.0000000e+00    0.0000000e+00    0.0000000e+00    0.0000000e+00    0.0000000e+00    0.0000000e+00    0.0000000e+00    0.0000000e+00    0.0000000e+00    0.0000000e+00    0.0000000e+00    0.0000000e+00    0.0000000e+00    0.0000000e+00    0.0000000e+00 
  -1.0209800e+02    0.0000000e+00    9.9692394e-04    3.3375280e-03    0.0000000e+00    0.0000000e+00    0.0000000e+00    0.0000000e+00    0.0000000e+00    0.0000000e+00    0.0000000e+00    0.0000000e+00    0.0000000e+00    0.0000000e+00    0.0000000e+00    0.0000000e+00    0.0000000e+00    0.0000000e+00    0.0000000e+00    0.0000000e+00    0.0000000e+00    0.0000000e+00    0.0000000e+00    0.0000000e+00    0.0000000e+00    0.0000000e+00    0.0000000e+00    0.0000000e+00    0.0000000e+00    0.0000000e+00    0.0000000e+00    0.0000000e+00    0.0000000e+00    0.0000000e+00    0.0000000e+00    0.0000000e+00    0.0000000e+00    0.0000000e+00    0.0000000e+00    0.0000000e+00    0.0000000e+00    0.0000000e+00    0.0000000e+00 
  -1.0163764e+02    0.0000000e+00    9.9692394e-04    3.3375280e-03    0.0000000e+00    0.0000000e+00    0.0000000e+00    0.0000000e+00    0.0000000e+00    0.0000000e+00    0.0000000e+00    0.0000000e+00    0.0000000e+00    0.0000000e+00    0.0000000e+00    0.0000000e+00    0.0000000e+00    0.0000000e+00    0.0000000e+00    0.0000000e+00    0.0000000e+00    0.0000000e+00    0.0000000e+00    0.0000000e+00    0.0000000e+00    0.0000000e+00    0.0000000e+00    0.0000000e+00    0.0000000e+00    0.0000000e+00    0.0000000e+00    0.0000000e+00    0.0000000e+00    0.0000000e+00    0.0000000e+00    0.0000000e+00    0.0000000e+00    0.0000000e+00    0.0000000e+00    0.0000000e+00    0.0000000e+00    0.0000000e+00    0.0000000e+00 
  -1.0117943e+02    0.0000000e+00    9.9692394e-04    3.3375280e-03    0.0000000e+00    0.0000000e+00    0.0000000e+00    0.0000000e+00    0.0000000e+00    0.0000000e+00    0.0000000e+00    0.0000000e+00    0.0000000e+00    0.0000000e+00    0.0000000e+00    0.0000000e+00    0.0000000e+00    0.0000000e+00    0.0000000e+00    0.0000000e+00    0.0000000e+00    0.0000000e+00    0.0000000e+00    0.0000000e+00    0.0000000e+00    0.0000000e+00    0.0000000e+00    0.0000000e+00    0.0000000e+00    0.0000000e+00    0.0000000e+00    0.0000000e+00    0.0000000e+00    0.0000000e+00    0.0000000e+00    0.0000000e+00    0.0000000e+00    0.0000000e+00    0.0000000e+00    0.0000000e+00    0.0000000e+00    0.0000000e+00    0.0000000e+00 
  -1.0072328e+02    0.0000000e+00    9.9692394e-04    3.3375280e-03    0.0000000e+00    0.0000000e+00    0.0000000e+00    0.0000000e+00    0.0000000e+00    0.0000000e+00    0.0000000e+00    0.0000000e+00    0.0000000e+00    0.0000000e+00    0.0000000e+00    0.0000000e+00    0.0000000e+00    0.0000000e+00    0.0000000e+00    0.0000000e+00    0.0000000e+00    0.0000000e+00    0.0000000e+00    0.0000000e+00    0.0000000e+00    0.0000000e+00    0.0000000e+00    0.0000000e+00    0.0000000e+00    0.0000000e+00    0.0000000e+00    0.0000000e+00    0.0000000e+00    0.0000000e+00    0.0000000e+00    0.0000000e+00    0.0000000e+00    0.0000000e+00    0.0000000e+00    0.0000000e+00    0.0000000e+00    0.0000000e+00    0.0000000e+00 
  -1.0026915e+02    0.0000000e+00    9.9692394e-04    3.3375280e-03    0.0000000e+00    0.0000000e+00    0.0000000e+00    0.0000000e+00    0.0000000e+00    0.0000000e+00    0.0000000e+00    0.0000000e+00    0.0000000e+00    0.0000000e+00    0.0000000e+00    0.0000000e+00    0.0000000e+00    0.0000000e+00    0.0000000e+00    0.0000000e+00    0.0000000e+00    0.0000000e+00    0.0000000e+00    0.0000000e+00    0.0000000e+00    0.0000000e+00    0.0000000e+00    0.0000000e+00    0.0000000e+00    0.0000000e+00    0.0000000e+00    0.0000000e+00    0.0000000e+00    0.0000000e+00    0.0000000e+00    0.0000000e+00    0.0000000e+00    0.0000000e+00    0.0000000e+00    0.0000000e+00    0.0000000e+00    0.0000000e+00    0.0000000e+00 
  -9.9817011e+01    0.0000000e+00    9.9692394e-04    3.3375280e-03    0.0000000e+00    0.0000000e+00    0.0000000e+00    0.0000000e+00    0.0000000e+00    0.0000000e+00    0.0000000e+00    0.0000000e+00    0.0000000e+00    0.0000000e+00    0.0000000e+00    0.0000000e+00    0.0000000e+00    0.0000000e+00    0.0000000e+00    0.0000000e+00    0.0000000e+00    0.0000000e+00    0.0000000e+00    0.0000000e+00    0.0000000e+00    0.0000000e+00    0.0000000e+00    0.0000000e+00    0.0000000e+00    0.0000000e+00    0.0000000e+00    0.0000000e+00    0.0000000e+00    0.0000000e+00    0.0000000e+00    0.0000000e+00    0.0000000e+00    0.0000000e+00    0.0000000e+00    0.0000000e+00    0.0000000e+00    0.0000000e+00    0.0000000e+00 
  -9.9366792e+01    0.0000000e+00    9.9692394e-04    3.3375280e-03    0.0000000e+00    0.0000000e+00    0.0000000e+00    0.0000000e+00    0.0000000e+00    0.0000000e+00    0.0000000e+00    0.0000000e+00    0.0000000e+00    0.0000000e+00    0.0000000e+00    0.0000000e+00    0.0000000e+00    0.0000000e+00    0.0000000e+00    0.0000000e+00    0.0000000e+00    0.0000000e+00    0.0000000e+00    0.0000000e+00    0.0000000e+00    0.0000000e+00    0.0000000e+00    0.0000000e+00    0.0000000e+00    0.0000000e+00    0.0000000e+00    0.0000000e+00    0.0000000e+00    0.0000000e+00    0.0000000e+00    0.0000000e+00    0.0000000e+00    0.0000000e+00    0.0000000e+00    0.0000000e+00    0.0000000e+00    0.0000000e+00    0.0000000e+00 
  -9.8918464e+01    0.0000000e+00    9.9692394e-04    3.3375280e-03    0.0000000e+00    0.0000000e+00    0.0000000e+00    0.0000000e+00    0.0000000e+00    0.0000000e+00    0.0000000e+00    0.0000000e+00    0.0000000e+00    0.0000000e+00    0.0000000e+00    0.0000000e+00    0.0000000e+00    0.0000000e+00    0.0000000e+00    0.0000000e+00    0.0000000e+00    0.0000000e+00    0.0000000e+00    0.0000000e+00    0.0000000e+00    0.0000000e+00    0.0000000e+00    0.0000000e+00    0.0000000e+00    0.0000000e+00    0.0000000e+00    0.0000000e+00    0.0000000e+00    0.0000000e+00    0.0000000e+00    0.0000000e+00    0.0000000e+00    0.0000000e+00    0.0000000e+00    0.0000000e+00    0.0000000e+00    0.0000000e+00    0.0000000e+00 
  -9.8471966e+01    0.0000000e+00    9.9692394e-04    3.3375280e-03    0.0000000e+00    0.0000000e+00    0.0000000e+00    0.0000000e+00    0.0000000e+00    0.0000000e+00    0.0000000e+00    0.0000000e+00    0.0000000e+00    0.0000000e+00    0.0000000e+00    0.0000000e+00    0.0000000e+00    0.0000000e+00    0.0000000e+00    0.0000000e+00    0.0000000e+00    0.0000000e+00    0.0000000e+00    0.0000000e+00    0.0000000e+00    0.0000000e+00    0.0000000e+00    0.0000000e+00    0.0000000e+00    0.0000000e+00    0.0000000e+00    0.0000000e+00    0.0000000e+00    0.0000000e+00    0.0000000e+00    0.0000000e+00    0.0000000e+00    0.0000000e+00    0.0000000e+00    0.0000000e+00    0.0000000e+00    0.0000000e+00    0.0000000e+00 
  -9.8027267e+01    0.0000000e+00    9.9692391e-04    3.3375279e-03    0.0000000e+00    0.0000000e+00    0.0000000e+00    0.0000000e+00    0.0000000e+00    0.0000000e+00    0.0000000e+00    0.0000000e+00    0.0000000e+00    0.0000000e+00    0.0000000e+00    0.0000000e+00    0.0000000e+00    0.0000000e+00    0.0000000e+00    0.0000000e+00    0.0000000e+00    0.0000000e+00    0.0000000e+00    0.0000000e+00    0.0000000e+00    0.0000000e+00    0.0000000e+00    0.0000000e+00    0.0000000e+00    0.0000000e+00    0.0000000e+00    0.0000000e+00    0.0000000e+00    0.0000000e+00    0.0000000e+00    0.0000000e+00    0.0000000e+00    0.0000000e+00    0.0000000e+00    0.0000000e+00    0.0000000e+00    0.0000000e+00    0.0000000e+00 
  -9.7584316e+01    0.0000000e+00    9.9692391e-04    3.3375279e-03    0.0000000e+00    0.0000000e+00    0.0000000e+00    0.0000000e+00    0.0000000e+00    0.0000000e+00    0.0000000e+00    0.0000000e+00    0.0000000e+00    0.0000000e+00    0.0000000e+00    0.0000000e+00    0.0000000e+00    0.0000000e+00    0.0000000e+00    0.0000000e+00    0.0000000e+00    0.0000000e+00    0.0000000e+00    0.0000000e+00    0.0000000e+00    0.0000000e+00    0.0000000e+00    0.0000000e+00    0.0000000e+00    0.0000000e+00    0.0000000e+00    0.0000000e+00    0.0000000e+00    0.0000000e+00    0.0000000e+00    0.0000000e+00    0.0000000e+00    0.0000000e+00    0.0000000e+00    0.0000000e+00    0.0000000e+00    0.0000000e+00    0.0000000e+00 
  -9.7143069e+01    0.0000000e+00    9.9692391e-04    3.3375279e-03    0.0000000e+00    0.0000000e+00    0.0000000e+00    0.0000000e+00    0.0000000e+00    0.0000000e+00    0.0000000e+00    0.0000000e+00    0.0000000e+00    0.0000000e+00    0.0000000e+00    0.0000000e+00    0.0000000e+00    0.0000000e+00    0.0000000e+00    0.0000000e+00    0.0000000e+00    0.0000000e+00    0.0000000e+00    0.0000000e+00    0.0000000e+00    0.0000000e+00    0.0000000e+00    0.0000000e+00    0.0000000e+00    0.0000000e+00    0.0000000e+00    0.0000000e+00    0.0000000e+00    0.0000000e+00    0.0000000e+00    0.0000000e+00    0.0000000e+00    0.0000000e+00    0.0000000e+00    0.0000000e+00    0.0000000e+00    0.0000000e+00    0.0000000e+00 
  -9.6703497e+01    0.0000000e+00    9.9692391e-04    3.3375279e-03    0.0000000e+00    0.0000000e+00    0.0000000e+00    0.0000000e+00    0.0000000e+00    0.0000000e+00    0.0000000e+00    0.0000000e+00    0.0000000e+00    0.0000000e+00    0.0000000e+00    0.0000000e+00    0.0000000e+00    0.0000000e+00    0.0000000e+00    0.0000000e+00    0.0000000e+00    0.0000000e+00    0.0000000e+00    0.0000000e+00    0.0000000e+00    0.0000000e+00    0.0000000e+00    0.0000000e+00    0.0000000e+00    0.0000000e+00    0.0000000e+00    0.0000000e+00    0.0000000e+00    0.0000000e+00    0.0000000e+00    0.0000000e+00    0.0000000e+00    0.0000000e+00    0.0000000e+00    0.0000000e+00    0.0000000e+00    0.0000000e+00    0.0000000e+00 
  -9.6265535e+01    0.0000000e+00    9.9692391e-04    3.3375279e-03    0.0000000e+00    0.0000000e+00    0.0000000e+00    0.0000000e+00    0.0000000e+00    0.0000000e+00    0.0000000e+00    0.0000000e+00    0.0000000e+00    0.0000000e+00    0.0000000e+00    0.0000000e+00    0.0000000e+00    0.0000000e+00    0.0000000e+00    0.0000000e+00    0.0000000e+00    0.0000000e+00    0.0000000e+00    0.0000000e+00    0.0000000e+00    0.0000000e+00    0.0000000e+00    0.0000000e+00    0.0000000e+00    0.0000000e+00    0.0000000e+00    0.0000000e+00    0.0000000e+00    0.0000000e+00    0.0000000e+00    0.0000000e+00    0.0000000e+00    0.0000000e+00    0.0000000e+00    0.0000000e+00    0.0000000e+00    0.0000000e+00    0.0000000e+00 
  -9.5829177e+01    0.0000000e+00    9.9692391e-04    3.3375279e-03    0.0000000e+00    0.0000000e+00    0.0000000e+00    0.0000000e+00    0.0000000e+00    0.0000000e+00    0.0000000e+00    0.0000000e+00    0.0000000e+00    0.0000000e+00    0.0000000e+00    0.0000000e+00    0.0000000e+00    0.0000000e+00    0.0000000e+00    0.0000000e+00    0.0000000e+00    0.0000000e+00    0.0000000e+00    0.0000000e+00    0.0000000e+00    0.0000000e+00    0.0000000e+00    0.0000000e+00    0.0000000e+00    0.0000000e+00    0.0000000e+00    0.0000000e+00    0.0000000e+00    0.0000000e+00    0.0000000e+00    0.0000000e+00    0.0000000e+00    0.0000000e+00    0.0000000e+00    0.0000000e+00    0.0000000e+00    0.0000000e+00    0.0000000e+00 
  -9.5394356e+01    0.0000000e+00    9.9692391e-04    3.3375279e-03    0.0000000e+00    0.0000000e+00    0.0000000e+00    0.0000000e+00    0.0000000e+00    0.0000000e+00    0.0000000e+00    0.0000000e+00    0.0000000e+00    0.0000000e+00    0.0000000e+00    0.0000000e+00    0.0000000e+00    0.0000000e+00    0.0000000e+00    0.0000000e+00    0.0000000e+00    0.0000000e+00    0.0000000e+00    0.0000000e+00    0.0000000e+00    0.0000000e+00    0.0000000e+00    0.0000000e+00    0.0000000e+00    0.0000000e+00    0.0000000e+00    0.0000000e+00    0.0000000e+00    0.0000000e+00    0.0000000e+00    0.0000000e+00    0.0000000e+00    0.0000000e+00    0.0000000e+00    0.0000000e+00    0.0000000e+00    0.0000000e+00    0.0000000e+00 
  -9.4961038e+01    0.0000000e+00    9.9692391e-04    3.3375279e-03    0.0000000e+00    0.0000000e+00    0.0000000e+00    0.0000000e+00    0.0000000e+00    0.0000000e+00    0.0000000e+00    0.0000000e+00    0.0000000e+00    0.0000000e+00    0.0000000e+00    0.0000000e+00    0.0000000e+00    0.0000000e+00    0.0000000e+00    0.0000000e+00    0.0000000e+00    0.0000000e+00    0.0000000e+00    0.0000000e+00    0.0000000e+00    0.0000000e+00    0.0000000e+00    0.0000000e+00    0.0000000e+00    0.0000000e+00    0.0000000e+00    0.0000000e+00    0.0000000e+00    0.0000000e+00    0.0000000e+00    0.0000000e+00    0.0000000e+00    0.0000000e+00    0.0000000e+00    0.0000000e+00    0.0000000e+00    0.0000000e+00    0.0000000e+00 
  -9.4529204e+01    0.0000000e+00    9.9692391e-04    3.3375279e-03    0.0000000e+00    0.0000000e+00    0.0000000e+00    0.0000000e+00    0.0000000e+00    0.0000000e+00    0.0000000e+00    0.0000000e+00    0.0000000e+00    0.0000000e+00    0.0000000e+00    0.0000000e+00    0.0000000e+00    0.0000000e+00    0.0000000e+00    0.0000000e+00    0.0000000e+00    0.0000000e+00    0.0000000e+00    0.0000000e+00    0.0000000e+00    0.0000000e+00    0.0000000e+00    0.0000000e+00    0.0000000e+00    0.0000000e+00    0.0000000e+00    0.0000000e+00    0.0000000e+00    0.0000000e+00    0.0000000e+00    0.0000000e+00    0.0000000e+00    0.0000000e+00    0.0000000e+00    0.0000000e+00    0.0000000e+00    0.0000000e+00    0.0000000e+00 
  -9.4098795e+01    0.0000000e+00    9.9692391e-04    3.3375279e-03    0.0000000e+00    0.0000000e+00    0.0000000e+00    0.0000000e+00    0.0000000e+00    0.0000000e+00    0.0000000e+00    0.0000000e+00    0.0000000e+00    0.0000000e+00    0.0000000e+00    0.0000000e+00    0.0000000e+00    0.0000000e+00    0.0000000e+00    0.0000000e+00    0.0000000e+00    0.0000000e+00    0.0000000e+00    0.0000000e+00    0.0000000e+00    0.0000000e+00    0.0000000e+00    0.0000000e+00    0.0000000e+00    0.0000000e+00    0.0000000e+00    0.0000000e+00    0.0000000e+00    0.0000000e+00    0.0000000e+00    0.0000000e+00    0.0000000e+00    0.0000000e+00    0.0000000e+00    0.0000000e+00    0.0000000e+00    0.0000000e+00    0.0000000e+00 
  -9.3669779e+01    0.0000000e+00    9.9692391e-04    3.3375279e-03    0.0000000e+00    0.0000000e+00    0.0000000e+00    0.0000000e+00    0.0000000e+00    0.0000000e+00    0.0000000e+00    0.0000000e+00    0.0000000e+00    0.0000000e+00    0.0000000e+00    0.0000000e+00    0.0000000e+00    0.0000000e+00    0.0000000e+00    0.0000000e+00    0.0000000e+00    0.0000000e+00    0.0000000e+00    0.0000000e+00    0.0000000e+00    0.0000000e+00    0.0000000e+00    0.0000000e+00    0.0000000e+00    0.0000000e+00    0.0000000e+00    0.0000000e+00    0.0000000e+00    0.0000000e+00    0.0000000e+00    0.0000000e+00    0.0000000e+00    0.0000000e+00    0.0000000e+00    0.0000000e+00    0.0000000e+00    0.0000000e+00    0.0000000e+00 
  -9.3242139e+01    0.0000000e+00    9.9692390e-04    3.3375279e-03    0.0000000e+00    0.0000000e+00    0.0000000e+00    0.0000000e+00    0.0000000e+00    0.0000000e+00    0.0000000e+00    0.0000000e+00    0.0000000e+00    0.0000000e+00    0.0000000e+00    0.0000000e+00    0.0000000e+00    0.0000000e+00    0.0000000e+00    0.0000000e+00    0.0000000e+00    0.0000000e+00    0.0000000e+00    0.0000000e+00    0.0000000e+00    0.0000000e+00    0.0000000e+00    0.0000000e+00    0.0000000e+00    0.0000000e+00    0.0000000e+00    0.0000000e+00    0.0000000e+00    0.0000000e+00    0.0000000e+00    0.0000000e+00    0.0000000e+00    0.0000000e+00    0.0000000e+00    0.0000000e+00    0.0000000e+00    0.0000000e+00    0.0000000e+00 
  -9.2815820e+01    0.0000000e+00    9.9692390e-04    3.3375278e-03    0.0000000e+00    0.0000000e+00    0.0000000e+00    0.0000000e+00    0.0000000e+00    0.0000000e+00    0.0000000e+00    0.0000000e+00    0.0000000e+00    0.0000000e+00    0.0000000e+00    0.0000000e+00    0.0000000e+00    0.0000000e+00    0.0000000e+00    0.0000000e+00    0.0000000e+00    0.0000000e+00    0.0000000e+00    0.0000000e+00    0.0000000e+00    0.0000000e+00    0.0000000e+00    0.0000000e+00    0.0000000e+00    0.0000000e+00    0.0000000e+00    0.0000000e+00    0.0000000e+00    0.0000000e+00    0.0000000e+00    0.0000000e+00    0.0000000e+00    0.0000000e+00    0.0000000e+00    0.0000000e+00    0.0000000e+00    0.0000000e+00    0.0000000e+00 
  -9.2390790e+01    0.0000000e+00    9.9692390e-04    3.3375278e-03    0.0000000e+00    0.0000000e+00    0.0000000e+00    0.0000000e+00    0.0000000e+00    0.0000000e+00    0.0000000e+00    0.0000000e+00    0.0000000e+00    0.0000000e+00    0.0000000e+00    0.0000000e+00    0.0000000e+00    0.0000000e+00    0.0000000e+00    0.0000000e+00    0.0000000e+00    0.0000000e+00    0.0000000e+00    0.0000000e+00    0.0000000e+00    0.0000000e+00    0.0000000e+00    0.0000000e+00    0.0000000e+00    0.0000000e+00    0.0000000e+00    0.0000000e+00    0.0000000e+00    0.0000000e+00    0.0000000e+00    0.0000000e+00    0.0000000e+00    0.0000000e+00    0.0000000e+00    0.0000000e+00    0.0000000e+00    0.0000000e+00    0.0000000e+00 
  -9.1967022e+01    0.0000000e+00    9.9692390e-04    3.3375278e-03    0.0000000e+00    0.0000000e+00    0.0000000e+00    0.0000000e+00    0.0000000e+00    0.0000000e+00    0.0000000e+00    0.0000000e+00    0.0000000e+00    0.0000000e+00    0.0000000e+00    0.0000000e+00    0.0000000e+00    0.0000000e+00    0.0000000e+00    0.0000000e+00    0.0000000e+00    0.0000000e+00    0.0000000e+00    0.0000000e+00    0.0000000e+00    0.0000000e+00    0.0000000e+00    0.0000000e+00    0.0000000e+00    0.0000000e+00    0.0000000e+00    0.0000000e+00    0.0000000e+00    0.0000000e+00    0.0000000e+00    0.0000000e+00    0.0000000e+00    0.0000000e+00    0.0000000e+00    0.0000000e+00    0.0000000e+00    0.0000000e+00    0.0000000e+00 
  -9.1544487e+01    0.0000000e+00    9.9692390e-04    3.3375278e-03    0.0000000e+00    0.0000000e+00    0.0000000e+00    0.0000000e+00    0.0000000e+00    0.0000000e+00    0.0000000e+00    0.0000000e+00    0.0000000e+00    0.0000000e+00    0.0000000e+00    0.0000000e+00    0.0000000e+00    0.0000000e+00    0.0000000e+00    0.0000000e+00    0.0000000e+00    0.0000000e+00    0.0000000e+00    0.0000000e+00    0.0000000e+00    0.0000000e+00    0.0000000e+00    0.0000000e+00    0.0000000e+00    0.0000000e+00    0.0000000e+00    0.0000000e+00    0.0000000e+00    0.0000000e+00    0.0000000e+00    0.0000000e+00    0.0000000e+00    0.0000000e+00    0.0000000e+00    0.0000000e+00    0.0000000e+00    0.0000000e+00    0.0000000e+00 
  -9.1123141e+01    0.0000000e+00    9.9692390e-04    3.3375278e-03    0.0000000e+00    0.0000000e+00    0.0000000e+00    0.0000000e+00    0.0000000e+00    0.0000000e+00    0.0000000e+00    0.0000000e+00    0.0000000e+00    0.0000000e+00    0.0000000e+00    0.0000000e+00    0.0000000e+00    0.0000000e+00    0.0000000e+00    0.0000000e+00    0.0000000e+00    0.0000000e+00    0.0000000e+00    0.0000000e+00    0.0000000e+00    0.0000000e+00    0.0000000e+00    0.0000000e+00    0.0000000e+00    0.0000000e+00    0.0000000e+00    0.0000000e+00    0.0000000e+00    0.0000000e+00    0.0000000e+00    0.0000000e+00    0.0000000e+00    0.0000000e+00    0.0000000e+00    0.0000000e+00    0.0000000e+00    0.0000000e+00    0.0000000e+00 
  -9.0702955e+01    0.0000000e+00    9.9692390e-04    3.3375278e-03    0.0000000e+00    0.0000000e+00    0.0000000e+00    0.0000000e+00    0.0000000e+00    0.0000000e+00    0.0000000e+00    0.0000000e+00    0.0000000e+00    0.0000000e+00    0.0000000e+00    0.0000000e+00    0.0000000e+00    0.0000000e+00    0.0000000e+00    0.0000000e+00    0.0000000e+00    0.0000000e+00    0.0000000e+00    0.0000000e+00    0.0000000e+00    0.0000000e+00    0.0000000e+00    0.0000000e+00    0.0000000e+00    0.0000000e+00    0.0000000e+00    0.0000000e+00    0.0000000e+00    0.0000000e+00    0.0000000e+00    0.0000000e+00    0.0000000e+00    0.0000000e+00    0.0000000e+00    0.0000000e+00    0.0000000e+00    0.0000000e+00    0.0000000e+00 
  -9.0283896e+01    0.0000000e+00    9.9692390e-04    3.3375278e-03    0.0000000e+00    0.0000000e+00    0.0000000e+00    0.0000000e+00    0.0000000e+00    0.0000000e+00    0.0000000e+00    0.0000000e+00    0.0000000e+00    0.0000000e+00    0.0000000e+00    0.0000000e+00    0.0000000e+00    0.0000000e+00    0.0000000e+00    0.0000000e+00    0.0000000e+00    0.0000000e+00    0.0000000e+00    0.0000000e+00    0.0000000e+00    0.0000000e+00    0.0000000e+00    0.0000000e+00    0.0000000e+00    0.0000000e+00    0.0000000e+00    0.0000000e+00    0.0000000e+00    0.0000000e+00    0.0000000e+00    0.0000000e+00    0.0000000e+00    0.0000000e+00    0.0000000e+00    0.0000000e+00    0.0000000e+00    0.0000000e+00    0.0000000e+00 
  -8.9865945e+01    0.0000000e+00    9.9692390e-04    3.3375278e-03    0.0000000e+00    0.0000000e+00    0.0000000e+00    0.0000000e+00    0.0000000e+00    0.0000000e+00    0.0000000e+00    0.0000000e+00    0.0000000e+00    0.0000000e+00    0.0000000e+00    0.0000000e+00    0.0000000e+00    0.0000000e+00    0.0000000e+00    0.0000000e+00    0.0000000e+00    0.0000000e+00    0.0000000e+00    0.0000000e+00    0.0000000e+00    0.0000000e+00    0.0000000e+00    0.0000000e+00    0.0000000e+00    0.0000000e+00    0.0000000e+00    0.0000000e+00    0.0000000e+00    0.0000000e+00    0.0000000e+00    0.0000000e+00    0.0000000e+00    0.0000000e+00    0.0000000e+00    0.0000000e+00    0.0000000e+00    0.0000000e+00    0.0000000e+00 
  -8.9449062e+01    0.0000000e+00    9.9692390e-04    3.3375278e-03    0.0000000e+00    0.0000000e+00    0.0000000e+00    0.0000000e+00    0.0000000e+00    0.0000000e+00    0.0000000e+00    0.0000000e+00    0.0000000e+00    0.0000000e+00    0.0000000e+00    0.0000000e+00    0.0000000e+00    0.0000000e+00    0.0000000e+00    0.0000000e+00    0.0000000e+00    0.0000000e+00    0.0000000e+00    0.0000000e+00    0.0000000e+00    0.0000000e+00    0.0000000e+00    0.0000000e+00    0.0000000e+00    0.0000000e+00    0.0000000e+00    0.0000000e+00    0.0000000e+00    0.0000000e+00    0.0000000e+00    0.0000000e+00    0.0000000e+00    0.0000000e+00    0.0000000e+00    0.0000000e+00    0.0000000e+00    0.0000000e+00    0.0000000e+00 
  -8.9033215e+01    0.0000000e+00    9.9692390e-04    3.3375278e-03    0.0000000e+00    0.0000000e+00    0.0000000e+00    0.0000000e+00    0.0000000e+00    0.0000000e+00    0.0000000e+00    0.0000000e+00    0.0000000e+00    0.0000000e+00    0.0000000e+00    0.0000000e+00    0.0000000e+00    0.0000000e+00    0.0000000e+00    0.0000000e+00    0.0000000e+00    0.0000000e+00    0.0000000e+00    0.0000000e+00    0.0000000e+00    0.0000000e+00    0.0000000e+00    0.0000000e+00    0.0000000e+00    0.0000000e+00    0.0000000e+00    0.0000000e+00    0.0000000e+00    0.0000000e+00    0.0000000e+00    0.0000000e+00    0.0000000e+00    0.0000000e+00    0.0000000e+00    0.0000000e+00    0.0000000e+00    0.0000000e+00    0.0000000e+00 
  -8.8618375e+01    0.0000000e+00    9.9692390e-04    3.3375278e-03    0.0000000e+00    0.0000000e+00    0.0000000e+00    0.0000000e+00    0.0000000e+00    0.0000000e+00    0.0000000e+00    0.0000000e+00    0.0000000e+00    0.0000000e+00    0.0000000e+00    0.0000000e+00    0.0000000e+00    0.0000000e+00    0.0000000e+00    0.0000000e+00    0.0000000e+00    0.0000000e+00    0.0000000e+00    0.0000000e+00    0.0000000e+00    0.0000000e+00    0.0000000e+00    0.0000000e+00    0.0000000e+00    0.0000000e+00    0.0000000e+00    0.0000000e+00    0.0000000e+00    0.0000000e+00    0.0000000e+00    0.0000000e+00    0.0000000e+00    0.0000000e+00    0.0000000e+00    0.0000000e+00    0.0000000e+00    0.0000000e+00    0.0000000e+00 
  -8.8204513e+01    0.0000000e+00    9.9692390e-04    3.3375278e-03    0.0000000e+00    0.0000000e+00    0.0000000e+00    0.0000000e+00    0.0000000e+00    0.0000000e+00    0.0000000e+00    0.0000000e+00    0.0000000e+00    0.0000000e+00    0.0000000e+00    0.0000000e+00    0.0000000e+00    0.0000000e+00    0.0000000e+00    0.0000000e+00    0.0000000e+00    0.0000000e+00    0.0000000e+00    0.0000000e+00    0.0000000e+00    0.0000000e+00    0.0000000e+00    0.0000000e+00    0.0000000e+00    0.0000000e+00    0.0000000e+00    0.0000000e+00    0.0000000e+00    0.0000000e+00    0.0000000e+00    0.0000000e+00    0.0000000e+00    0.0000000e+00    0.0000000e+00    0.0000000e+00    0.0000000e+00    0.0000000e+00    0.0000000e+00 
  -8.7791601e+01    0.0000000e+00    9.9692390e-04    3.3375278e-03    0.0000000e+00    0.0000000e+00    0.0000000e+00    0.0000000e+00    0.0000000e+00    0.0000000e+00    0.0000000e+00    0.0000000e+00    0.0000000e+00    0.0000000e+00    0.0000000e+00    0.0000000e+00    0.0000000e+00    0.0000000e+00    0.0000000e+00    0.0000000e+00    0.0000000e+00    0.0000000e+00    0.0000000e+00    0.0000000e+00    0.0000000e+00    0.0000000e+00    0.0000000e+00    0.0000000e+00    0.0000000e+00    0.0000000e+00    0.0000000e+00    0.0000000e+00    0.0000000e+00    0.0000000e+00    0.0000000e+00    0.0000000e+00    0.0000000e+00    0.0000000e+00    0.0000000e+00    0.0000000e+00    0.0000000e+00    0.0000000e+00    0.0000000e+00 
  -8.7615897e+01    0.0000000e+00    9.9692390e-04    3.3375278e-03    0.0000000e+00    0.0000000e+00    0.0000000e+00    0.0000000e+00    0.0000000e+00    0.0000000e+00    0.0000000e+00    0.0000000e+00    0.0000000e+00    0.0000000e+00    0.0000000e+00    0.0000000e+00    0.0000000e+00    0.0000000e+00    0.0000000e+00    0.0000000e+00    0.0000000e+00    0.0000000e+00    0.0000000e+00    0.0000000e+00    0.0000000e+00    0.0000000e+00    0.0000000e+00    0.0000000e+00    0.0000000e+00    0.0000000e+00    0.0000000e+00    0.0000000e+00    0.0000000e+00    0.0000000e+00    0.0000000e+00    0.0000000e+00    0.0000000e+00    0.0000000e+00    0.0000000e+00    0.0000000e+00    0.0000000e+00    0.0000000e+00    0.0000000e+00 
  -8.7396269e+01    0.0000000e+00    9.9692390e-04    3.3375278e-03    0.0000000e+00    0.0000000e+00    0.0000000e+00    0.0000000e+00    0.0000000e+00    0.0000000e+00    0.0000000e+00    0.0000000e+00    0.0000000e+00    0.0000000e+00    0.0000000e+00    0.0000000e+00    0.0000000e+00    0.0000000e+00    0.0000000e+00    0.0000000e+00    0.0000000e+00    0.0000000e+00    0.0000000e+00    0.0000000e+00    0.0000000e+00    0.0000000e+00    0.0000000e+00    0.0000000e+00    0.0000000e+00    0.0000000e+00    0.0000000e+00    0.0000000e+00    0.0000000e+00    0.0000000e+00    0.0000000e+00    0.0000000e+00    0.0000000e+00    0.0000000e+00    0.0000000e+00    0.0000000e+00    0.0000000e+00    0.0000000e+00    0.0000000e+00 
  -8.7121732e+01    0.0000000e+00    9.9692390e-04    3.3375278e-03    0.0000000e+00    0.0000000e+00    0.0000000e+00    0.0000000e+00    0.0000000e+00    0.0000000e+00    0.0000000e+00    0.0000000e+00    0.0000000e+00    0.0000000e+00    0.0000000e+00    0.0000000e+00    0.0000000e+00    0.0000000e+00    0.0000000e+00    0.0000000e+00    0.0000000e+00    0.0000000e+00    0.0000000e+00    0.0000000e+00    0.0000000e+00    0.0000000e+00    0.0000000e+00    0.0000000e+00    0.0000000e+00    0.0000000e+00    0.0000000e+00    0.0000000e+00    0.0000000e+00    0.0000000e+00    0.0000000e+00    0.0000000e+00    0.0000000e+00    0.0000000e+00    0.0000000e+00    0.0000000e+00    0.0000000e+00    0.0000000e+00    0.0000000e+00 
  -8.6778562e+01    0.0000000e+00    9.9692390e-04    3.3375278e-03    0.0000000e+00    0.0000000e+00    0.0000000e+00    0.0000000e+00    0.0000000e+00    0.0000000e+00    0.0000000e+00    0.0000000e+00    0.0000000e+00    0.0000000e+00    0.0000000e+00    0.0000000e+00    0.0000000e+00    0.0000000e+00    0.0000000e+00    0.0000000e+00    0.0000000e+00    0.0000000e+00    0.0000000e+00    0.0000000e+00    0.0000000e+00    0.0000000e+00    0.0000000e+00    0.0000000e+00    0.0000000e+00    0.0000000e+00    0.0000000e+00    0.0000000e+00    0.0000000e+00    0.0000000e+00    0.0000000e+00    0.0000000e+00    0.0000000e+00    0.0000000e+00    0.0000000e+00    0.0000000e+00    0.0000000e+00    0.0000000e+00    0.0000000e+00 
  -8.6368793e+01    0.0000000e+00    9.9692391e-04    3.3375279e-03    0.0000000e+00    0.0000000e+00    0.0000000e+00    0.0000000e+00    0.0000000e+00    0.0000000e+00    0.0000000e+00    0.0000000e+00    0.0000000e+00    0.0000000e+00    0.0000000e+00    0.0000000e+00    0.0000000e+00    0.0000000e+00    0.0000000e+00    0.0000000e+00    0.0000000e+00    0.0000000e+00    0.0000000e+00    0.0000000e+00    0.0000000e+00    0.0000000e+00    0.0000000e+00    0.0000000e+00    0.0000000e+00    0.0000000e+00    0.0000000e+00    0.0000000e+00    0.0000000e+00    0.0000000e+00    0.0000000e+00    0.0000000e+00    0.0000000e+00    0.0000000e+00    0.0000000e+00    0.0000000e+00    0.0000000e+00    0.0000000e+00    0.0000000e+00 
  -8.5959780e+01    0.0000000e+00    9.9692391e-04    3.3375279e-03    0.0000000e+00    0.0000000e+00    0.0000000e+00    0.0000000e+00    0.0000000e+00    0.0000000e+00    0.0000000e+00    0.0000000e+00    0.0000000e+00    0.0000000e+00    0.0000000e+00    0.0000000e+00    0.0000000e+00    0.0000000e+00    0.0000000e+00    0.0000000e+00    0.0000000e+00    0.0000000e+00    0.0000000e+00    0.0000000e+00    0.0000000e+00    0.0000000e+00    0.0000000e+00    0.0000000e+00    0.0000000e+00    0.0000000e+00    0.0000000e+00    0.0000000e+00    0.0000000e+00    0.0000000e+00    0.0000000e+00    0.0000000e+00    0.0000000e+00    0.0000000e+00    0.0000000e+00    0.0000000e+00    0.0000000e+00    0.0000000e+00    0.0000000e+00 
  -8.5551565e+01    0.0000000e+00    9.9692391e-04    3.3375279e-03    0.0000000e+00    0.0000000e+00    0.0000000e+00    0.0000000e+00    0.0000000e+00    0.0000000e+00    0.0000000e+00    0.0000000e+00    0.0000000e+00    0.0000000e+00    0.0000000e+00    0.0000000e+00    0.0000000e+00    0.0000000e+00    0.0000000e+00    0.0000000e+00    0.0000000e+00    0.0000000e+00    0.0000000e+00    0.0000000e+00    0.0000000e+00    0.0000000e+00    0.0000000e+00    0.0000000e+00    0.0000000e+00    0.0000000e+00    0.0000000e+00    0.0000000e+00    0.0000000e+00    0.0000000e+00    0.0000000e+00    0.0000000e+00    0.0000000e+00    0.0000000e+00    0.0000000e+00    0.0000000e+00    0.0000000e+00    0.0000000e+00    0.0000000e+00 
  -8.5144120e+01    0.0000000e+00    9.9692391e-04    3.3375279e-03    0.0000000e+00    0.0000000e+00    0.0000000e+00    0.0000000e+00    0.0000000e+00    0.0000000e+00    0.0000000e+00    0.0000000e+00    0.0000000e+00    0.0000000e+00    0.0000000e+00    0.0000000e+00    0.0000000e+00    0.0000000e+00    0.0000000e+00    0.0000000e+00    0.0000000e+00    0.0000000e+00    0.0000000e+00    0.0000000e+00    0.0000000e+00    0.0000000e+00    0.0000000e+00    0.0000000e+00    0.0000000e+00    0.0000000e+00    0.0000000e+00    0.0000000e+00    0.0000000e+00    0.0000000e+00    0.0000000e+00    0.0000000e+00    0.0000000e+00    0.0000000e+00    0.0000000e+00    0.0000000e+00    0.0000000e+00    0.0000000e+00    0.0000000e+00 
  -8.4737418e+01    0.0000000e+00    9.9692391e-04    3.3375279e-03    0.0000000e+00    0.0000000e+00    0.0000000e+00    0.0000000e+00    0.0000000e+00    0.0000000e+00    0.0000000e+00    0.0000000e+00    0.0000000e+00    0.0000000e+00    0.0000000e+00    0.0000000e+00    0.0000000e+00    0.0000000e+00    0.0000000e+00    0.0000000e+00    0.0000000e+00    0.0000000e+00    0.0000000e+00    0.0000000e+00    0.0000000e+00    0.0000000e+00    0.0000000e+00    0.0000000e+00    0.0000000e+00    0.0000000e+00    0.0000000e+00    0.0000000e+00    0.0000000e+00    0.0000000e+00    0.0000000e+00    0.0000000e+00    0.0000000e+00    0.0000000e+00    0.0000000e+00    0.0000000e+00    0.0000000e+00    0.0000000e+00    0.0000000e+00 
  -8.4331434e+01    0.0000000e+00    9.9692391e-04    3.3375279e-03    0.0000000e+00    0.0000000e+00    0.0000000e+00    0.0000000e+00    0.0000000e+00    0.0000000e+00    0.0000000e+00    0.0000000e+00    0.0000000e+00    0.0000000e+00    0.0000000e+00    0.0000000e+00    0.0000000e+00    0.0000000e+00    0.0000000e+00    0.0000000e+00    0.0000000e+00    0.0000000e+00    0.0000000e+00    0.0000000e+00    0.0000000e+00    0.0000000e+00    0.0000000e+00    0.0000000e+00    0.0000000e+00    0.0000000e+00    0.0000000e+00    0.0000000e+00    0.0000000e+00    0.0000000e+00    0.0000000e+00    0.0000000e+00    0.0000000e+00    0.0000000e+00    0.0000000e+00    0.0000000e+00    0.0000000e+00    0.0000000e+00    0.0000000e+00 
  -8.3926142e+01    0.0000000e+00    9.9692391e-04    3.3375279e-03    0.0000000e+00    0.0000000e+00    0.0000000e+00    0.0000000e+00    0.0000000e+00    0.0000000e+00    0.0000000e+00    0.0000000e+00    0.0000000e+00    0.0000000e+00    0.0000000e+00    0.0000000e+00    0.0000000e+00    0.0000000e+00    0.0000000e+00    0.0000000e+00    0.0000000e+00    0.0000000e+00    0.0000000e+00    0.0000000e+00    0.0000000e+00    0.0000000e+00    0.0000000e+00    0.0000000e+00    0.0000000e+00    0.0000000e+00    0.0000000e+00    0.0000000e+00    0.0000000e+00    0.0000000e+00    0.0000000e+00    0.0000000e+00    0.0000000e+00    0.0000000e+00    0.0000000e+00    0.0000000e+00    0.0000000e+00    0.0000000e+00    0.0000000e+00 
  -8.3521515e+01    0.0000000e+00    9.9692391e-04    3.3375279e-03    0.0000000e+00    0.0000000e+00    0.0000000e+00    0.0000000e+00    0.0000000e+00    0.0000000e+00    0.0000000e+00    0.0000000e+00    0.0000000e+00    0.0000000e+00    0.0000000e+00    0.0000000e+00    0.0000000e+00    0.0000000e+00    0.0000000e+00    0.0000000e+00    0.0000000e+00    0.0000000e+00    0.0000000e+00    0.0000000e+00    0.0000000e+00    0.0000000e+00    0.0000000e+00    0.0000000e+00    0.0000000e+00    0.0000000e+00    0.0000000e+00    0.0000000e+00    0.0000000e+00    0.0000000e+00    0.0000000e+00    0.0000000e+00    0.0000000e+00    0.0000000e+00    0.0000000e+00    0.0000000e+00    0.0000000e+00    0.0000000e+00    0.0000000e+00 
  -8.3117527e+01    0.0000000e+00    9.9692391e-04    3.3375279e-03    0.0000000e+00    0.0000000e+00    0.0000000e+00    0.0000000e+00    0.0000000e+00    0.0000000e+00    0.0000000e+00    0.0000000e+00    0.0000000e+00    0.0000000e+00    0.0000000e+00    0.0000000e+00    0.0000000e+00    0.0000000e+00    0.0000000e+00    0.0000000e+00    0.0000000e+00    0.0000000e+00    0.0000000e+00    0.0000000e+00    0.0000000e+00    0.0000000e+00    0.0000000e+00    0.0000000e+00    0.0000000e+00    0.0000000e+00    0.0000000e+00    0.0000000e+00    0.0000000e+00    0.0000000e+00    0.0000000e+00    0.0000000e+00    0.0000000e+00    0.0000000e+00    0.0000000e+00    0.0000000e+00    0.0000000e+00    0.0000000e+00    0.0000000e+00 
  -8.2714154e+01    0.0000000e+00    9.9692392e-04    3.3375279e-03    0.0000000e+00    0.0000000e+00    0.0000000e+00    0.0000000e+00    0.0000000e+00    0.0000000e+00    0.0000000e+00    0.0000000e+00    0.0000000e+00    0.0000000e+00    0.0000000e+00    0.0000000e+00    0.0000000e+00    0.0000000e+00    0.0000000e+00    0.0000000e+00    0.0000000e+00    0.0000000e+00    0.0000000e+00    0.0000000e+00    0.0000000e+00    0.0000000e+00    0.0000000e+00    0.0000000e+00    0.0000000e+00    0.0000000e+00    0.0000000e+00    0.0000000e+00    0.0000000e+00    0.0000000e+00    0.0000000e+00    0.0000000e+00    0.0000000e+00    0.0000000e+00    0.0000000e+00    0.0000000e+00    0.0000000e+00    0.0000000e+00    0.0000000e+00 
  -8.2311370e+01    0.0000000e+00    9.9692392e-04    3.3375279e-03    0.0000000e+00    0.0000000e+00    0.0000000e+00    0.0000000e+00    0.0000000e+00    0.0000000e+00    0.0000000e+00    0.0000000e+00    0.0000000e+00    0.0000000e+00    0.0000000e+00    0.0000000e+00    0.0000000e+00    0.0000000e+00    0.0000000e+00    0.0000000e+00    0.0000000e+00    0.0000000e+00    0.0000000e+00    0.0000000e+00    0.0000000e+00    0.0000000e+00    0.0000000e+00    0.0000000e+00    0.0000000e+00    0.0000000e+00    0.0000000e+00    0.0000000e+00    0.0000000e+00    0.0000000e+00    0.0000000e+00    0.0000000e+00    0.0000000e+00    0.0000000e+00    0.0000000e+00    0.0000000e+00    0.0000000e+00    0.0000000e+00    0.0000000e+00 
  -8.1909149e+01    0.0000000e+00    9.9692392e-04    3.3375279e-03    0.0000000e+00    0.0000000e+00    0.0000000e+00    0.0000000e+00    0.0000000e+00    0.0000000e+00    0.0000000e+00    0.0000000e+00    0.0000000e+00    0.0000000e+00    0.0000000e+00    0.0000000e+00    0.0000000e+00    0.0000000e+00    0.0000000e+00    0.0000000e+00    0.0000000e+00    0.0000000e+00    0.0000000e+00    0.0000000e+00    0.0000000e+00    0.0000000e+00    0.0000000e+00    0.0000000e+00    0.0000000e+00    0.0000000e+00    0.0000000e+00    0.0000000e+00    0.0000000e+00    0.0000000e+00    0.0000000e+00    0.0000000e+00    0.0000000e+00    0.0000000e+00    0.0000000e+00    0.0000000e+00    0.0000000e+00    0.0000000e+00    0.0000000e+00 
  -8.1507467e+01    0.0000000e+00    9.9692392e-04    3.3375279e-03    0.0000000e+00    0.0000000e+00    0.0000000e+00    0.0000000e+00    0.0000000e+00    0.0000000e+00    0.0000000e+00    0.0000000e+00    0.0000000e+00    0.0000000e+00    0.0000000e+00    0.0000000e+00    0.0000000e+00    0.0000000e+00    0.0000000e+00    0.0000000e+00    0.0000000e+00    0.0000000e+00    0.0000000e+00    0.0000000e+00    0.0000000e+00    0.0000000e+00    0.0000000e+00    0.0000000e+00    0.0000000e+00    0.0000000e+00    0.0000000e+00    0.0000000e+00    0.0000000e+00    0.0000000e+00    0.0000000e+00    0.0000000e+00    0.0000000e+00    0.0000000e+00    0.0000000e+00    0.0000000e+00    0.0000000e+00    0.0000000e+00    0.0000000e+00 
  -8.1106299e+01    0.0000000e+00    9.9692392e-04    3.3375279e-03    0.0000000e+00    0.0000000e+00    0.0000000e+00    0.0000000e+00    0.0000000e+00    0.0000000e+00    0.0000000e+00    0.0000000e+00    0.0000000e+00    0.0000000e+00    0.0000000e+00    0.0000000e+00    0.0000000e+00    0.0000000e+00    0.0000000e+00    0.0000000e+00    0.0000000e+00    0.0000000e+00    0.0000000e+00    0.0000000e+00    0.0000000e+00    0.0000000e+00    0.0000000e+00    0.0000000e+00    0.0000000e+00    0.0000000e+00    0.0000000e+00    0.0000000e+00    0.0000000e+00    0.0000000e+00    0.0000000e+00    0.0000000e+00    0.0000000e+00    0.0000000e+00    0.0000000e+00    0.0000000e+00    0.0000000e+00    0.0000000e+00    0.0000000e+00 
  -8.0705619e+01    0.0000000e+00    9.9692392e-04    3.3375279e-03    0.0000000e+00    0.0000000e+00    0.0000000e+00    0.0000000e+00    0.0000000e+00    0.0000000e+00    0.0000000e+00    0.0000000e+00    0.0000000e+00    0.0000000e+00    0.0000000e+00    0.0000000e+00    0.0000000e+00    0.0000000e+00    0.0000000e+00    0.0000000e+00    0.0000000e+00    0.0000000e+00    0.0000000e+00    0.0000000e+00    0.0000000e+00    0.0000000e+00    0.0000000e+00    0.0000000e+00    0.0000000e+00    0.0000000e+00    0.0000000e+00    0.0000000e+00    0.0000000e+00    0.0000000e+00    0.0000000e+00    0.0000000e+00    0.0000000e+00    0.0000000e+00    0.0000000e+00    0.0000000e+00    0.0000000e+00    0.0000000e+00    0.0000000e+00 
  -8.0305405e+01    0.0000000e+00    9.9692392e-04    3.3375279e-03    0.0000000e+00    0.0000000e+00    0.0000000e+00    0.0000000e+00    0.0000000e+00    0.0000000e+00    0.0000000e+00    0.0000000e+00    0.0000000e+00    0.0000000e+00    0.0000000e+00    0.0000000e+00    0.0000000e+00    0.0000000e+00    0.0000000e+00    0.0000000e+00    0.0000000e+00    0.0000000e+00    0.0000000e+00    0.0000000e+00    0.0000000e+00    0.0000000e+00    0.0000000e+00    0.0000000e+00    0.0000000e+00    0.0000000e+00    0.0000000e+00    0.0000000e+00    0.0000000e+00    0.0000000e+00    0.0000000e+00    0.0000000e+00    0.0000000e+00    0.0000000e+00    0.0000000e+00    0.0000000e+00    0.0000000e+00    0.0000000e+00    0.0000000e+00 
  -7.9905630e+01    0.0000000e+00    9.9692393e-04    3.3375279e-03    0.0000000e+00    0.0000000e+00    0.0000000e+00    0.0000000e+00    0.0000000e+00    0.0000000e+00    0.0000000e+00    0.0000000e+00    0.0000000e+00    0.0000000e+00    0.0000000e+00    0.0000000e+00    0.0000000e+00    0.0000000e+00    0.0000000e+00    0.0000000e+00    0.0000000e+00    0.0000000e+00    0.0000000e+00    0.0000000e+00    0.0000000e+00    0.0000000e+00    0.0000000e+00    0.0000000e+00    0.0000000e+00    0.0000000e+00    0.0000000e+00    0.0000000e+00    0.0000000e+00    0.0000000e+00    0.0000000e+00    0.0000000e+00    0.0000000e+00    0.0000000e+00    0.0000000e+00    0.0000000e+00    0.0000000e+00    0.0000000e+00    0.0000000e+00 
  -7.9506270e+01    0.0000000e+00    9.9692393e-04    3.3375279e-03    0.0000000e+00    0.0000000e+00    0.0000000e+00    0.0000000e+00    0.0000000e+00    0.0000000e+00    0.0000000e+00    0.0000000e+00    0.0000000e+00    0.0000000e+00    0.0000000e+00    0.0000000e+00    0.0000000e+00    0.0000000e+00    0.0000000e+00    0.0000000e+00    0.0000000e+00    0.0000000e+00    0.0000000e+00    0.0000000e+00    0.0000000e+00    0.0000000e+00    0.0000000e+00    0.0000000e+00    0.0000000e+00    0.0000000e+00    0.0000000e+00    0.0000000e+00    0.0000000e+00    0.0000000e+00    0.0000000e+00    0.0000000e+00    0.0000000e+00    0.0000000e+00    0.0000000e+00    0.0000000e+00    0.0000000e+00    0.0000000e+00    0.0000000e+00 
  -7.9107302e+01    0.0000000e+00    9.9692393e-04    3.3375280e-03    0.0000000e+00    0.0000000e+00    0.0000000e+00    0.0000000e+00    0.0000000e+00    0.0000000e+00    0.0000000e+00    0.0000000e+00    0.0000000e+00    0.0000000e+00    0.0000000e+00    0.0000000e+00    0.0000000e+00    0.0000000e+00    0.0000000e+00    0.0000000e+00    0.0000000e+00    0.0000000e+00    0.0000000e+00    0.0000000e+00    0.0000000e+00    0.0000000e+00    0.0000000e+00    0.0000000e+00    0.0000000e+00    0.0000000e+00    0.0000000e+00    0.0000000e+00    0.0000000e+00    0.0000000e+00    0.0000000e+00    0.0000000e+00    0.0000000e+00    0.0000000e+00    0.0000000e+00    0.0000000e+00    0.0000000e+00    0.0000000e+00    0.0000000e+00 
  -7.8708700e+01    0.0000000e+00    9.9692394e-04    3.3375280e-03    0.0000000e+00    0.0000000e+00    0.0000000e+00    0.0000000e+00    0.0000000e+00    0.0000000e+00    0.0000000e+00    0.0000000e+00    0.0000000e+00    0.0000000e+00    0.0000000e+00    0.0000000e+00    0.0000000e+00    0.0000000e+00    0.0000000e+00    0.0000000e+00    0.0000000e+00    0.0000000e+00    0.0000000e+00    0.0000000e+00    0.0000000e+00    0.0000000e+00    0.0000000e+00    0.0000000e+00    0.0000000e+00    0.0000000e+00    0.0000000e+00    0.0000000e+00    0.0000000e+00    0.0000000e+00    0.0000000e+00    0.0000000e+00    0.0000000e+00    0.0000000e+00    0.0000000e+00    0.0000000e+00    0.0000000e+00    0.0000000e+00    0.0000000e+00 
  -7.8310442e+01    0.0000000e+00    9.9692395e-04    3.3375280e-03    0.0000000e+00    0.0000000e+00    0.0000000e+00    0.0000000e+00    0.0000000e+00    0.0000000e+00    0.0000000e+00    0.0000000e+00    0.0000000e+00    0.0000000e+00    0.0000000e+00    0.0000000e+00    0.0000000e+00    0.0000000e+00    0.0000000e+00    0.0000000e+00    0.0000000e+00    0.0000000e+00    0.0000000e+00    0.0000000e+00    0.0000000e+00    0.0000000e+00    0.0000000e+00    0.0000000e+00    0.0000000e+00    0.0000000e+00    0.0000000e+00    0.0000000e+00    0.0000000e+00    0.0000000e+00    0.0000000e+00    0.0000000e+00    0.0000000e+00    0.0000000e+00    0.0000000e+00    0.0000000e+00    0.0000000e+00    0.0000000e+00    0.0000000e+00 
  -7.7912501e+01    0.0000000e+00    9.9692395e-04    3.3375280e-03    0.0000000e+00    0.0000000e+00    0.0000000e+00    0.0000000e+00    0.0000000e+00    0.0000000e+00    0.0000000e+00    0.0000000e+00    0.0000000e+00    0.0000000e+00    0.0000000e+00    0.0000000e+00    0.0000000e+00    0.0000000e+00    0.0000000e+00    0.0000000e+00    0.0000000e+00    0.0000000e+00    0.0000000e+00    0.0000000e+00    0.0000000e+00    0.0000000e+00    0.0000000e+00    0.0000000e+00    0.0000000e+00    0.0000000e+00    0.0000000e+00    0.0000000e+00    0.0000000e+00    0.0000000e+00    0.0000000e+00    0.0000000e+00    0.0000000e+00    0.0000000e+00    0.0000000e+00    0.0000000e+00    0.0000000e+00    0.0000000e+00    0.0000000e+00 
  -7.7514856e+01    0.0000000e+00    9.9692396e-04    3.3375280e-03    0.0000000e+00    0.0000000e+00    0.0000000e+00    0.0000000e+00    0.0000000e+00    0.0000000e+00    0.0000000e+00    0.0000000e+00    0.0000000e+00    0.0000000e+00    0.0000000e+00    0.0000000e+00    0.0000000e+00    0.0000000e+00    0.0000000e+00    0.0000000e+00    0.0000000e+00    0.0000000e+00    0.0000000e+00    0.0000000e+00    0.0000000e+00    0.0000000e+00    0.0000000e+00    0.0000000e+00    0.0000000e+00    0.0000000e+00    0.0000000e+00    0.0000000e+00    0.0000000e+00    0.0000000e+00    0.0000000e+00    0.0000000e+00    0.0000000e+00    0.0000000e+00    0.0000000e+00    0.0000000e+00    0.0000000e+00    0.0000000e+00    0.0000000e+00 
  -7.7117481e+01    0.0000000e+00    9.9692397e-04    3.3375281e-03    0.0000000e+00    0.0000000e+00    0.0000000e+00    0.0000000e+00    0.0000000e+00    0.0000000e+00    0.0000000e+00    0.0000000e+00    0.0000000e+00    0.0000000e+00    0.0000000e+00    0.0000000e+00    0.0000000e+00    0.0000000e+00    0.0000000e+00    0.0000000e+00    0.0000000e+00    0.0000000e+00    0.0000000e+00    0.0000000e+00    0.0000000e+00    0.0000000e+00    0.0000000e+00    0.0000000e+00    0.0000000e+00    0.0000000e+00    0.0000000e+00    0.0000000e+00    0.0000000e+00    0.0000000e+00    0.0000000e+00    0.0000000e+00    0.0000000e+00    0.0000000e+00    0.0000000e+00    0.0000000e+00    0.0000000e+00    0.0000000e+00    0.0000000e+00 
  -7.6877823e+01    0.0000000e+00    9.9692398e-04    3.3375281e-03    0.0000000e+00    0.0000000e+00    0.0000000e+00    0.0000000e+00    0.0000000e+00    0.0000000e+00    0.0000000e+00    0.0000000e+00    0.0000000e+00    0.0000000e+00    0.0000000e+00    0.0000000e+00    0.0000000e+00    0.0000000e+00    0.0000000e+00    0.0000000e+00    0.0000000e+00    0.0000000e+00    0.0000000e+00    0.0000000e+00    0.0000000e+00    0.0000000e+00    0.0000000e+00    0.0000000e+00    0.0000000e+00    0.0000000e+00    0.0000000e+00    0.0000000e+00    0.0000000e+00    0.0000000e+00    0.0000000e+00    0.0000000e+00    0.0000000e+00    0.0000000e+00    0.0000000e+00    0.0000000e+00    0.0000000e+00    0.0000000e+00    0.0000000e+00 
  -7.6578250e+01    0.0000000e+00    9.9692399e-04    3.3375282e-03    0.0000000e+00    0.0000000e+00    0.0000000e+00    0.0000000e+00    0.0000000e+00    0.0000000e+00    0.0000000e+00    0.0000000e+00    0.0000000e+00    0.0000000e+00    0.0000000e+00    0.0000000e+00    0.0000000e+00    0.0000000e+00    0.0000000e+00    0.0000000e+00    0.0000000e+00    0.0000000e+00    0.0000000e+00    0.0000000e+00    0.0000000e+00    0.0000000e+00    0.0000000e+00    0.0000000e+00    0.0000000e+00    0.0000000e+00    0.0000000e+00    0.0000000e+00    0.0000000e+00    0.0000000e+00    0.0000000e+00    0.0000000e+00    0.0000000e+00    0.0000000e+00    0.0000000e+00    0.0000000e+00    0.0000000e+00    0.0000000e+00    0.0000000e+00 
  -7.6203784e+01    0.0000000e+00    9.9692394e-04    3.3375280e-03    0.0000000e+00    0.0000000e+00    0.0000000e+00    0.0000000e+00    0.0000000e+00    0.0000000e+00    0.0000000e+00    0.0000000e+00    0.0000000e+00    0.0000000e+00    0.0000000e+00    0.0000000e+00    0.0000000e+00    0.0000000e+00    0.0000000e+00    0.0000000e+00    0.0000000e+00    0.0000000e+00    0.0000000e+00    0.0000000e+00    0.0000000e+00    0.0000000e+00    0.0000000e+00    0.0000000e+00    0.0000000e+00    0.0000000e+00    0.0000000e+00    0.0000000e+00    0.0000000e+00    0.0000000e+00    0.0000000e+00    0.0000000e+00    0.0000000e+00    0.0000000e+00    0.0000000e+00    0.0000000e+00    0.0000000e+00    0.0000000e+00    0.0000000e+00 
  -7.5807136e+01    0.0000000e+00    9.9692392e-04    3.3375279e-03    0.0000000e+00    0.0000000e+00    0.0000000e+00    0.0000000e+00    0.0000000e+00    0.0000000e+00    0.0000000e+00    0.0000000e+00    0.0000000e+00    0.0000000e+00    0.0000000e+00    0.0000000e+00    0.0000000e+00    0.0000000e+00    0.0000000e+00    0.0000000e+00    0.0000000e+00    0.0000000e+00    0.0000000e+00    0.0000000e+00    0.0000000e+00    0.0000000e+00    0.0000000e+00    0.0000000e+00    0.0000000e+00    0.0000000e+00    0.0000000e+00    0.0000000e+00    0.0000000e+00    0.0000000e+00    0.0000000e+00    0.0000000e+00    0.0000000e+00    0.0000000e+00    0.0000000e+00    0.0000000e+00    0.0000000e+00    0.0000000e+00    0.0000000e+00 
  -7.5410651e+01    0.0000000e+00    9.9692392e-04    3.3375279e-03    0.0000000e+00    0.0000000e+00    0.0000000e+00    0.0000000e+00    0.0000000e+00    0.0000000e+00    0.0000000e+00    0.0000000e+00    0.0000000e+00    0.0000000e+00    0.0000000e+00    0.0000000e+00    0.0000000e+00    0.0000000e+00    0.0000000e+00    0.0000000e+00    0.0000000e+00    0.0000000e+00    0.0000000e+00    0.0000000e+00    0.0000000e+00    0.0000000e+00    0.0000000e+00    0.0000000e+00    0.0000000e+00    0.0000000e+00    0.0000000e+00    0.0000000e+00    0.0000000e+00    0.0000000e+00    0.0000000e+00    0.0000000e+00    0.0000000e+00    0.0000000e+00    0.0000000e+00    0.0000000e+00    0.0000000e+00    0.0000000e+00    0.0000000e+00 
  -7.5014309e+01    0.0000000e+00    9.9692392e-04    3.3375279e-03    0.0000000e+00    0.0000000e+00    0.0000000e+00    0.0000000e+00    0.0000000e+00    0.0000000e+00    0.0000000e+00    0.0000000e+00    0.0000000e+00    0.0000000e+00    0.0000000e+00    0.0000000e+00    0.0000000e+00    0.0000000e+00    0.0000000e+00    0.0000000e+00    0.0000000e+00    0.0000000e+00    0.0000000e+00    0.0000000e+00    0.0000000e+00    0.0000000e+00    0.0000000e+00    0.0000000e+00    0.0000000e+00    0.0000000e+00    0.0000000e+00    0.0000000e+00    0.0000000e+00    0.0000000e+00    0.0000000e+00    0.0000000e+00    0.0000000e+00    0.0000000e+00    0.0000000e+00    0.0000000e+00    0.0000000e+00    0.0000000e+00    0.0000000e+00 
  -7.4618087e+01    0.0000000e+00    9.9692392e-04    3.3375279e-03    0.0000000e+00    0.0000000e+00    0.0000000e+00    0.0000000e+00    0.0000000e+00    0.0000000e+00    0.0000000e+00    0.0000000e+00    0.0000000e+00    0.0000000e+00    0.0000000e+00    0.0000000e+00    0.0000000e+00    0.0000000e+00    0.0000000e+00    0.0000000e+00    0.0000000e+00    0.0000000e+00    0.0000000e+00    0.0000000e+00    0.0000000e+00    0.0000000e+00    0.0000000e+00    0.0000000e+00    0.0000000e+00    0.0000000e+00    0.0000000e+00    0.0000000e+00    0.0000000e+00    0.0000000e+00    0.0000000e+00    0.0000000e+00    0.0000000e+00    0.0000000e+00    0.0000000e+00    0.0000000e+00    0.0000000e+00    0.0000000e+00    0.0000000e+00 
  -7.4221960e+01    0.0000000e+00    9.9692392e-04    3.3375279e-03    0.0000000e+00    0.0000000e+00    0.0000000e+00    0.0000000e+00    0.0000000e+00    0.0000000e+00    0.0000000e+00    0.0000000e+00    0.0000000e+00    0.0000000e+00    0.0000000e+00    0.0000000e+00    0.0000000e+00    0.0000000e+00    0.0000000e+00    0.0000000e+00    0.0000000e+00    0.0000000e+00    0.0000000e+00    0.0000000e+00    0.0000000e+00    0.0000000e+00    0.0000000e+00    0.0000000e+00    0.0000000e+00    0.0000000e+00    0.0000000e+00    0.0000000e+00    0.0000000e+00    0.0000000e+00    0.0000000e+00    0.0000000e+00    0.0000000e+00    0.0000000e+00    0.0000000e+00    0.0000000e+00    0.0000000e+00    0.0000000e+00    0.0000000e+00 
  -7.3825903e+01    0.0000000e+00    9.9692370e-04    3.3375272e-03    0.0000000e+00    0.0000000e+00    0.0000000e+00    0.0000000e+00    0.0000000e+00    0.0000000e+00    0.0000000e+00    0.0000000e+00    0.0000000e+00    0.0000000e+00    0.0000000e+00    0.0000000e+00    0.0000000e+00    0.0000000e+00    0.0000000e+00    0.0000000e+00    0.0000000e+00    0.0000000e+00    0.0000000e+00    0.0000000e+00    0.0000000e+00    0.0000000e+00    0.0000000e+00    0.0000000e+00    0.0000000e+00    0.0000000e+00    0.0000000e+00    0.0000000e+00    0.0000000e+00    0.0000000e+00    0.0000000e+00    0.0000000e+00    0.0000000e+00    0.0000000e+00    0.0000000e+00    0.0000000e+00    0.0000000e+00    0.0000000e+00    0.0000000e+00 
  -7.3429894e+01    0.0000000e+00    9.9692370e-04    3.3375272e-03    0.0000000e+00    0.0000000e+00    0.0000000e+00    0.0000000e+00    0.0000000e+00    0.0000000e+00    0.0000000e+00    0.0000000e+00    0.0000000e+00    0.0000000e+00    0.0000000e+00    0.0000000e+00    0.0000000e+00    0.0000000e+00    0.0000000e+00    0.0000000e+00    0.0000000e+00    0.0000000e+00    0.0000000e+00    0.0000000e+00    0.0000000e+00    0.0000000e+00    0.0000000e+00    0.0000000e+00    0.0000000e+00    0.0000000e+00    0.0000000e+00    0.0000000e+00    0.0000000e+00    0.0000000e+00    0.0000000e+00    0.0000000e+00    0.0000000e+00    0.0000000e+00    0.0000000e+00    0.0000000e+00    0.0000000e+00    0.0000000e+00    0.0000000e+00 
  -7.3033907e+01    0.0000000e+00    9.9692370e-04    3.3375272e-03    0.0000000e+00    0.0000000e+00    0.0000000e+00    0.0000000e+00    0.0000000e+00    0.0000000e+00    0.0000000e+00    0.0000000e+00    0.0000000e+00    0.0000000e+00    0.0000000e+00    0.0000000e+00    0.0000000e+00    0.0000000e+00    0.0000000e+00    0.0000000e+00    0.0000000e+00    0.0000000e+00    0.0000000e+00    0.0000000e+00    0.0000000e+00    0.0000000e+00    0.0000000e+00    0.0000000e+00    0.0000000e+00    0.0000000e+00    0.0000000e+00    0.0000000e+00    0.0000000e+00    0.0000000e+00    0.0000000e+00    0.0000000e+00    0.0000000e+00    0.0000000e+00    0.0000000e+00    0.0000000e+00    0.0000000e+00    0.0000000e+00    0.0000000e+00 
  -7.2637917e+01    0.0000000e+00    9.9692370e-04    3.3375272e-03    0.0000000e+00    0.0000000e+00    0.0000000e+00    0.0000000e+00    0.0000000e+00    0.0000000e+00    0.0000000e+00    0.0000000e+00    0.0000000e+00    0.0000000e+00    0.0000000e+00    0.0000000e+00    0.0000000e+00    0.0000000e+00    0.0000000e+00    0.0000000e+00    0.0000000e+00    0.0000000e+00    0.0000000e+00    0.0000000e+00    0.0000000e+00    0.0000000e+00    0.0000000e+00    0.0000000e+00    0.0000000e+00    0.0000000e+00    0.0000000e+00    0.0000000e+00    0.0000000e+00    0.0000000e+00    0.0000000e+00    0.0000000e+00    0.0000000e+00    0.0000000e+00    0.0000000e+00    0.0000000e+00    0.0000000e+00    0.0000000e+00    0.0000000e+00 
  -7.2241901e+01    0.0000000e+00    9.9692369e-04    3.3375271e-03    0.0000000e+00    0.0000000e+00    0.0000000e+00    0.0000000e+00    0.0000000e+00    0.0000000e+00    0.0000000e+00    0.0000000e+00    0.0000000e+00    0.0000000e+00    0.0000000e+00    0.0000000e+00    0.0000000e+00    0.0000000e+00    0.0000000e+00    0.0000000e+00    0.0000000e+00    0.0000000e+00    0.0000000e+00    0.0000000e+00    0.0000000e+00    0.0000000e+00    0.0000000e+00    0.0000000e+00    0.0000000e+00    0.0000000e+00    0.0000000e+00    0.0000000e+00    0.0000000e+00    0.0000000e+00    0.0000000e+00    0.0000000e+00    0.0000000e+00    0.0000000e+00    0.0000000e+00    0.0000000e+00    0.0000000e+00    0.0000000e+00    0.0000000e+00 
  -7.1845834e+01    0.0000000e+00    9.9692369e-04    3.3375271e-03    0.0000000e+00    0.0000000e+00    0.0000000e+00    0.0000000e+00    0.0000000e+00    0.0000000e+00    0.0000000e+00    0.0000000e+00    0.0000000e+00    0.0000000e+00    0.0000000e+00    0.0000000e+00    0.0000000e+00    0.0000000e+00    0.0000000e+00    0.0000000e+00    0.0000000e+00    0.0000000e+00    0.0000000e+00    0.0000000e+00    0.0000000e+00    0.0000000e+00    0.0000000e+00    0.0000000e+00    0.0000000e+00    0.0000000e+00    0.0000000e+00    0.0000000e+00    0.0000000e+00    0.0000000e+00    0.0000000e+00    0.0000000e+00    0.0000000e+00    0.0000000e+00    0.0000000e+00    0.0000000e+00    0.0000000e+00    0.0000000e+00    0.0000000e+00 
  -7.1449692e+01    0.0000000e+00    9.9692369e-04    3.3375271e-03    0.0000000e+00    0.0000000e+00    0.0000000e+00    0.0000000e+00    0.0000000e+00    0.0000000e+00    0.0000000e+00    0.0000000e+00    0.0000000e+00    0.0000000e+00    0.0000000e+00    0.0000000e+00    0.0000000e+00    0.0000000e+00    0.0000000e+00    0.0000000e+00    0.0000000e+00    0.0000000e+00    0.0000000e+00    0.0000000e+00    0.0000000e+00    0.0000000e+00    0.0000000e+00    0.0000000e+00    0.0000000e+00    0.0000000e+00    0.0000000e+00    0.0000000e+00    0.0000000e+00    0.0000000e+00    0.0000000e+00    0.0000000e+00    0.0000000e+00    0.0000000e+00    0.0000000e+00    0.0000000e+00    0.0000000e+00    0.0000000e+00    0.0000000e+00 
  -7.1053448e+01    0.0000000e+00    9.9692369e-04    3.3375271e-03    0.0000000e+00    0.0000000e+00    0.0000000e+00    0.0000000e+00    0.0000000e+00    0.0000000e+00    0.0000000e+00    0.0000000e+00    0.0000000e+00    0.0000000e+00    0.0000000e+00    0.0000000e+00    0.0000000e+00    0.0000000e+00    0.0000000e+00    0.0000000e+00    0.0000000e+00    0.0000000e+00    0.0000000e+00    0.0000000e+00    0.0000000e+00    0.0000000e+00    0.0000000e+00    0.0000000e+00    0.0000000e+00    0.0000000e+00    0.0000000e+00    0.0000000e+00    0.0000000e+00    0.0000000e+00    0.0000000e+00    0.0000000e+00    0.0000000e+00    0.0000000e+00    0.0000000e+00    0.0000000e+00    0.0000000e+00    0.0000000e+00    0.0000000e+00 
  -7.0657078e+01    0.0000000e+00    9.9692369e-04    3.3375272e-03    0.0000000e+00    0.0000000e+00    0.0000000e+00    0.0000000e+00    0.0000000e+00    0.0000000e+00    0.0000000e+00    0.0000000e+00    0.0000000e+00    0.0000000e+00    0.0000000e+00    0.0000000e+00    0.0000000e+00    0.0000000e+00    0.0000000e+00    0.0000000e+00    0.0000000e+00    0.0000000e+00    0.0000000e+00    0.0000000e+00    0.0000000e+00    0.0000000e+00    0.0000000e+00    0.0000000e+00    0.0000000e+00    0.0000000e+00    0.0000000e+00    0.0000000e+00    0.0000000e+00    0.0000000e+00    0.0000000e+00    0.0000000e+00    0.0000000e+00    0.0000000e+00    0.0000000e+00    0.0000000e+00    0.0000000e+00    0.0000000e+00    0.0000000e+00 
  -7.0260557e+01    0.0000000e+00    9.9692369e-04    3.3375271e-03    0.0000000e+00    0.0000000e+00    0.0000000e+00    0.0000000e+00    0.0000000e+00    0.0000000e+00    0.0000000e+00    0.0000000e+00    0.0000000e+00    0.0000000e+00    0.0000000e+00    0.0000000e+00    0.0000000e+00    0.0000000e+00    0.0000000e+00    0.0000000e+00    0.0000000e+00    0.0000000e+00    0.0000000e+00    0.0000000e+00    0.0000000e+00    0.0000000e+00    0.0000000e+00    0.0000000e+00    0.0000000e+00    0.0000000e+00    0.0000000e+00    0.0000000e+00    0.0000000e+00    0.0000000e+00    0.0000000e+00    0.0000000e+00    0.0000000e+00    0.0000000e+00    0.0000000e+00    0.0000000e+00    0.0000000e+00    0.0000000e+00    0.0000000e+00 
  -6.9863859e+01    0.0000000e+00    9.9692369e-04    3.3375271e-03    0.0000000e+00    0.0000000e+00    0.0000000e+00    0.0000000e+00    0.0000000e+00    0.0000000e+00    0.0000000e+00    0.0000000e+00    0.0000000e+00    0.0000000e+00    0.0000000e+00    0.0000000e+00    0.0000000e+00    0.0000000e+00    0.0000000e+00    0.0000000e+00    0.0000000e+00    0.0000000e+00    0.0000000e+00    0.0000000e+00    0.0000000e+00    0.0000000e+00    0.0000000e+00    0.0000000e+00    0.0000000e+00    0.0000000e+00    0.0000000e+00    0.0000000e+00    0.0000000e+00    0.0000000e+00    0.0000000e+00    0.0000000e+00    0.0000000e+00    0.0000000e+00    0.0000000e+00    0.0000000e+00    0.0000000e+00    0.0000000e+00    0.0000000e+00 
  -6.9466959e+01    0.0000000e+00    9.9692369e-04    3.3375271e-03    0.0000000e+00    0.0000000e+00    0.0000000e+00    0.0000000e+00    0.0000000e+00    0.0000000e+00    0.0000000e+00    0.0000000e+00    0.0000000e+00    0.0000000e+00    0.0000000e+00    0.0000000e+00    0.0000000e+00    0.0000000e+00    0.0000000e+00    0.0000000e+00    0.0000000e+00    0.0000000e+00    0.0000000e+00    0.0000000e+00    0.0000000e+00    0.0000000e+00    0.0000000e+00    0.0000000e+00    0.0000000e+00    0.0000000e+00    0.0000000e+00    0.0000000e+00    0.0000000e+00    0.0000000e+00    0.0000000e+00    0.0000000e+00    0.0000000e+00    0.0000000e+00    0.0000000e+00    0.0000000e+00    0.0000000e+00    0.0000000e+00    0.0000000e+00 
  -6.9069831e+01    0.0000000e+00    9.9692369e-04    3.3375271e-03    0.0000000e+00    0.0000000e+00    0.0000000e+00    0.0000000e+00    0.0000000e+00    0.0000000e+00    0.0000000e+00    0.0000000e+00    0.0000000e+00    0.0000000e+00    0.0000000e+00    0.0000000e+00    0.0000000e+00    0.0000000e+00    0.0000000e+00    0.0000000e+00    0.0000000e+00    0.0000000e+00    0.0000000e+00    0.0000000e+00    0.0000000e+00    0.0000000e+00    0.0000000e+00    0.0000000e+00    0.0000000e+00    0.0000000e+00    0.0000000e+00    0.0000000e+00    0.0000000e+00    0.0000000e+00    0.0000000e+00    0.0000000e+00    0.0000000e+00    0.0000000e+00    0.0000000e+00    0.0000000e+00    0.0000000e+00    0.0000000e+00    0.0000000e+00 
  -6.8672449e+01    0.0000000e+00    9.9692369e-04    3.3375271e-03    0.0000000e+00    0.0000000e+00    0.0000000e+00    0.0000000e+00    0.0000000e+00    0.0000000e+00    0.0000000e+00    0.0000000e+00    0.0000000e+00    0.0000000e+00    0.0000000e+00    0.0000000e+00    0.0000000e+00    0.0000000e+00    0.0000000e+00    0.0000000e+00    0.0000000e+00    0.0000000e+00    0.0000000e+00    0.0000000e+00    0.0000000e+00    0.0000000e+00    0.0000000e+00    0.0000000e+00    0.0000000e+00    0.0000000e+00    0.0000000e+00    0.0000000e+00    0.0000000e+00    0.0000000e+00    0.0000000e+00    0.0000000e+00    0.0000000e+00    0.0000000e+00    0.0000000e+00    0.0000000e+00    0.0000000e+00    0.0000000e+00    0.0000000e+00 
  -6.8274786e+01    0.0000000e+00    9.9692370e-04    3.3375272e-03    0.0000000e+00    0.0000000e+00    0.0000000e+00    0.0000000e+00    0.0000000e+00    0.0000000e+00    0.0000000e+00    0.0000000e+00    0.0000000e+00    0.0000000e+00    0.0000000e+00    0.0000000e+00    0.0000000e+00    0.0000000e+00    0.0000000e+00    0.0000000e+00    0.0000000e+00    0.0000000e+00    0.0000000e+00    0.0000000e+00    0.0000000e+00    0.0000000e+00    0.0000000e+00    0.0000000e+00    0.0000000e+00    0.0000000e+00    0.0000000e+00    0.0000000e+00    0.0000000e+00    0.0000000e+00    0.0000000e+00    0.0000000e+00    0.0000000e+00    0.0000000e+00    0.0000000e+00    0.0000000e+00    0.0000000e+00    0.0000000e+00    0.0000000e+00 
  -6.7876815e+01    0.0000000e+00    9.9692370e-04    3.3375272e-03    0.0000000e+00    0.0000000e+00    0.0000000e+00    0.0000000e+00    0.0000000e+00    0.0000000e+00    0.0000000e+00    0.0000000e+00    0.0000000e+00    0.0000000e+00    0.0000000e+00    0.0000000e+00    0.0000000e+00    0.0000000e+00    0.0000000e+00    0.0000000e+00    0.0000000e+00    0.0000000e+00    0.0000000e+00    0.0000000e+00    0.0000000e+00    0.0000000e+00    0.0000000e+00    0.0000000e+00    0.0000000e+00    0.0000000e+00    0.0000000e+00    0.0000000e+00    0.0000000e+00    0.0000000e+00    0.0000000e+00    0.0000000e+00    0.0000000e+00    0.0000000e+00    0.0000000e+00    0.0000000e+00    0.0000000e+00    0.0000000e+00    0.0000000e+00 
  -6.7478511e+01    0.0000000e+00    9.9692351e-04    3.3375265e-03    0.0000000e+00    0.0000000e+00    0.0000000e+00    0.0000000e+00    0.0000000e+00    0.0000000e+00    0.0000000e+00    0.0000000e+00    0.0000000e+00    0.0000000e+00    0.0000000e+00    0.0000000e+00    0.0000000e+00    0.0000000e+00    0.0000000e+00    0.0000000e+00    0.0000000e+00    0.0000000e+00    0.0000000e+00    0.0000000e+00    0.0000000e+00    0.0000000e+00    0.0000000e+00    0.0000000e+00    0.0000000e+00    0.0000000e+00    0.0000000e+00    0.0000000e+00    0.0000000e+00    0.0000000e+00    0.0000000e+00    0.0000000e+00    0.0000000e+00    0.0000000e+00    0.0000000e+00    0.0000000e+00    0.0000000e+00    0.0000000e+00    0.0000000e+00 
  -6.7079846e+01    0.0000000e+00    9.9692352e-04    3.3375266e-03    0.0000000e+00    0.0000000e+00    0.0000000e+00    0.0000000e+00    0.0000000e+00    0.0000000e+00    0.0000000e+00    0.0000000e+00    0.0000000e+00    0.0000000e+00    0.0000000e+00    0.0000000e+00    0.0000000e+00    0.0000000e+00    0.0000000e+00    0.0000000e+00    0.0000000e+00    0.0000000e+00    0.0000000e+00    0.0000000e+00    0.0000000e+00    0.0000000e+00    0.0000000e+00    0.0000000e+00    0.0000000e+00    0.0000000e+00    0.0000000e+00    0.0000000e+00    0.0000000e+00    0.0000000e+00    0.0000000e+00    0.0000000e+00    0.0000000e+00    0.0000000e+00    0.0000000e+00    0.0000000e+00    0.0000000e+00    0.0000000e+00    0.0000000e+00 
  -6.6680791e+01    0.0000000e+00    9.9692352e-04    3.3375266e-03    0.0000000e+00    0.0000000e+00    0.0000000e+00    0.0000000e+00    0.0000000e+00    0.0000000e+00    0.0000000e+00    0.0000000e+00    0.0000000e+00    0.0000000e+00    0.0000000e+00    0.0000000e+00    0.0000000e+00    0.0000000e+00    0.0000000e+00    0.0000000e+00    0.0000000e+00    0.0000000e+00    0.0000000e+00    0.0000000e+00    0.0000000e+00    0.0000000e+00    0.0000000e+00    0.0000000e+00    0.0000000e+00    0.0000000e+00    0.0000000e+00    0.0000000e+00    0.0000000e+00    0.0000000e+00    0.0000000e+00    0.0000000e+00    0.0000000e+00    0.0000000e+00    0.0000000e+00    0.0000000e+00    0.0000000e+00    0.0000000e+00    0.0000000e+00 
  -6.6281320e+01    0.0000000e+00    9.9692316e-04    3.3375254e-03    0.0000000e+00    0.0000000e+00    0.0000000e+00    0.0000000e+00    0.0000000e+00    0.0000000e+00    0.0000000e+00    0.0000000e+00    0.0000000e+00    0.0000000e+00    0.0000000e+00    0.0000000e+00    0.0000000e+00    0.0000000e+00    0.0000000e+00    0.0000000e+00    0.0000000e+00    0.0000000e+00    0.0000000e+00    0.0000000e+00    0.0000000e+00    0.0000000e+00    0.0000000e+00    0.0000000e+00    0.0000000e+00    0.0000000e+00    0.0000000e+00    0.0000000e+00    0.0000000e+00    0.0000000e+00    0.0000000e+00    0.0000000e+00    0.0000000e+00    0.0000000e+00    0.0000000e+00    0.0000000e+00    0.0000000e+00    0.0000000e+00    0.0000000e+00 
  -6.5881405e+01    0.0000000e+00    9.9692317e-04    3.3375254e-03    0.0000000e+00    0.0000000e+00    0.0000000e+00    0.0000000e+00    0.0000000e+00    0.0000000e+00    0.0000000e+00    0.0000000e+00    0.0000000e+00    0.0000000e+00    0.0000000e+00    0.0000000e+00    0.0000000e+00    0.0000000e+00    0.0000000e+00    0.0000000e+00    0.0000000e+00    0.0000000e+00    0.0000000e+00    0.0000000e+00    0.0000000e+00    0.0000000e+00    0.0000000e+00    0.0000000e+00    0.0000000e+00    0.0000000e+00    0.0000000e+00    0.0000000e+00    0.0000000e+00    0.0000000e+00    0.0000000e+00    0.0000000e+00    0.0000000e+00    0.0000000e+00    0.0000000e+00    0.0000000e+00    0.0000000e+00    0.0000000e+00    0.0000000e+00 
  -6.5481015e+01    0.0000000e+00    9.9692314e-04    3.3375253e-03    0.0000000e+00    0.0000000e+00    0.0000000e+00    0.0000000e+00    0.0000000e+00    0.0000000e+00    0.0000000e+00    0.0000000e+00    0.0000000e+00    0.0000000e+00    0.0000000e+00    0.0000000e+00    0.0000000e+00    0.0000000e+00    0.0000000e+00    0.0000000e+00    0.0000000e+00    0.0000000e+00    0.0000000e+00    0.0000000e+00    0.0000000e+00    0.0000000e+00    0.0000000e+00    0.0000000e+00    0.0000000e+00    0.0000000e+00    0.0000000e+00    0.0000000e+00    0.0000000e+00    0.0000000e+00    0.0000000e+00    0.0000000e+00    0.0000000e+00    0.0000000e+00    0.0000000e+00    0.0000000e+00    0.0000000e+00    0.0000000e+00    0.0000000e+00 
  -6.5080124e+01    0.0000000e+00    9.9692315e-04    3.3375253e-03    0.0000000e+00    0.0000000e+00    0.0000000e+00    0.0000000e+00    0.0000000e+00    0.0000000e+00    0.0000000e+00    0.0000000e+00    0.0000000e+00    0.0000000e+00    0.0000000e+00    0.0000000e+00    0.0000000e+00    0.0000000e+00    0.0000000e+00    0.0000000e+00    0.0000000e+00    0.0000000e+00    0.0000000e+00    0.0000000e+00    0.0000000e+00    0.0000000e+00    0.0000000e+00    0.0000000e+00    0.0000000e+00    0.0000000e+00    0.0000000e+00    0.0000000e+00    0.0000000e+00    0.0000000e+00    0.0000000e+00    0.0000000e+00    0.0000000e+00    0.0000000e+00    0.0000000e+00    0.0000000e+00    0.0000000e+00    0.0000000e+00    0.0000000e+00 
  -6.4678701e+01    0.0000000e+00    9.9692315e-04    3.3375253e-03    0.0000000e+00    0.0000000e+00    0.0000000e+00    0.0000000e+00    0.0000000e+00    0.0000000e+00    0.0000000e+00    0.0000000e+00    0.0000000e+00    0.0000000e+00    0.0000000e+00    0.0000000e+00    0.0000000e+00    0.0000000e+00    0.0000000e+00    0.0000000e+00    0.0000000e+00    0.0000000e+00    0.0000000e+00    0.0000000e+00    0.0000000e+00    0.0000000e+00    0.0000000e+00    0.0000000e+00    0.0000000e+00    0.0000000e+00    0.0000000e+00    0.0000000e+00    0.0000000e+00    0.0000000e+00    0.0000000e+00    0.0000000e+00    0.0000000e+00    0.0000000e+00    0.0000000e+00    0.0000000e+00    0.0000000e+00    0.0000000e+00    0.0000000e+00 
  -6.4276717e+01    0.0000000e+00    9.9692315e-04    3.3375253e-03    0.0000000e+00    0.0000000e+00    0.0000000e+00    0.0000000e+00    0.0000000e+00    0.0000000e+00    0.0000000e+00    0.0000000e+00    0.0000000e+00    0.0000000e+00    0.0000000e+00    0.0000000e+00    0.0000000e+00    0.0000000e+00    0.0000000e+00    0.0000000e+00    0.0000000e+00    0.0000000e+00    0.0000000e+00    0.0000000e+00    0.0000000e+00    0.0000000e+00    0.0000000e+00    0.0000000e+00    0.0000000e+00    0.0000000e+00    0.0000000e+00    0.0000000e+00    0.0000000e+00    0.0000000e+00    0.0000000e+00    0.0000000e+00    0.0000000e+00    0.0000000e+00    0.0000000e+00    0.0000000e+00    0.0000000e+00    0.0000000e+00    0.0000000e+00 
  -6.3874141e+01    0.0000000e+00    9.9692315e-04    3.3375253e-03    0.0000000e+00    0.0000000e+00    0.0000000e+00    0.0000000e+00    0.0000000e+00    0.0000000e+00    0.0000000e+00    0.0000000e+00    0.0000000e+00    0.0000000e+00    0.0000000e+00    0.0000000e+00    0.0000000e+00    0.0000000e+00    0.0000000e+00    0.0000000e+00    0.0000000e+00    0.0000000e+00    0.0000000e+00    0.0000000e+00    0.0000000e+00    0.0000000e+00    0.0000000e+00    0.0000000e+00    0.0000000e+00    0.0000000e+00    0.0000000e+00    0.0000000e+00    0.0000000e+00    0.0000000e+00    0.0000000e+00    0.0000000e+00    0.0000000e+00    0.0000000e+00    0.0000000e+00    0.0000000e+00    0.0000000e+00    0.0000000e+00    0.0000000e+00 
  -6.3470943e+01    0.0000000e+00    9.9692315e-04    3.3375253e-03    0.0000000e+00    0.0000000e+00    0.0000000e+00    0.0000000e+00    0.0000000e+00    0.0000000e+00    0.0000000e+00    0.0000000e+00    0.0000000e+00    0.0000000e+00    0.0000000e+00    0.0000000e+00    0.0000000e+00    0.0000000e+00    0.0000000e+00    0.0000000e+00    0.0000000e+00    0.0000000e+00    0.0000000e+00    0.0000000e+00    0.0000000e+00    0.0000000e+00    0.0000000e+00    0.0000000e+00    0.0000000e+00    0.0000000e+00    0.0000000e+00    0.0000000e+00    0.0000000e+00    0.0000000e+00    0.0000000e+00    0.0000000e+00    0.0000000e+00    0.0000000e+00    0.0000000e+00    0.0000000e+00    0.0000000e+00    0.0000000e+00    0.0000000e+00 
  -6.3067092e+01    0.0000000e+00    9.9692281e-04    3.3375242e-03    0.0000000e+00    0.0000000e+00    0.0000000e+00    0.0000000e+00    0.0000000e+00    0.0000000e+00    0.0000000e+00    0.0000000e+00    0.0000000e+00    0.0000000e+00    0.0000000e+00    0.0000000e+00    0.0000000e+00    0.0000000e+00    0.0000000e+00    0.0000000e+00    0.0000000e+00    0.0000000e+00    0.0000000e+00    0.0000000e+00    0.0000000e+00    0.0000000e+00    0.0000000e+00    0.0000000e+00    0.0000000e+00    0.0000000e+00    0.0000000e+00    0.0000000e+00    0.0000000e+00    0.0000000e+00    0.0000000e+00    0.0000000e+00    0.0000000e+00    0.0000000e+00    0.0000000e+00    0.0000000e+00    0.0000000e+00    0.0000000e+00    0.0000000e+00 
  -6.2662555e+01    0.0000000e+00    9.9692282e-04    3.3375242e-03    0.0000000e+00    0.0000000e+00    0.0000000e+00    0.0000000e+00    0.0000000e+00    0.0000000e+00    0.0000000e+00    0.0000000e+00    0.0000000e+00    0.0000000e+00    0.0000000e+00    0.0000000e+00    0.0000000e+00    0.0000000e+00    0.0000000e+00    0.0000000e+00    0.0000000e+00    0.0000000e+00    0.0000000e+00    0.0000000e+00    0.0000000e+00    0.0000000e+00    0.0000000e+00    0.0000000e+00    0.0000000e+00    0.0000000e+00    0.0000000e+00    0.0000000e+00    0.0000000e+00    0.0000000e+00    0.0000000e+00    0.0000000e+00    0.0000000e+00    0.0000000e+00    0.0000000e+00    0.0000000e+00    0.0000000e+00    0.0000000e+00    0.0000000e+00 
  -6.2338926e+01    0.0000000e+00    9.9692282e-04    3.3375242e-03    0.0000000e+00    0.0000000e+00    0.0000000e+00    0.0000000e+00    0.0000000e+00    0.0000000e+00    0.0000000e+00    0.0000000e+00    0.0000000e+00    0.0000000e+00    0.0000000e+00    0.0000000e+00    0.0000000e+00    0.0000000e+00    0.0000000e+00    0.0000000e+00    0.0000000e+00    0.0000000e+00    0.0000000e+00    0.0000000e+00    0.0000000e+00    0.0000000e+00    0.0000000e+00    0.0000000e+00    0.0000000e+00    0.0000000e+00    0.0000000e+00    0.0000000e+00    0.0000000e+00    0.0000000e+00    0.0000000e+00    0.0000000e+00    0.0000000e+00    0.0000000e+00    0.0000000e+00    0.0000000e+00    0.0000000e+00    0.0000000e+00    0.0000000e+00 
  -6.1934389e+01    0.0000000e+00    9.9692282e-04    3.3375242e-03    0.0000000e+00    0.0000000e+00    0.0000000e+00    0.0000000e+00    0.0000000e+00    0.0000000e+00    0.0000000e+00    0.0000000e+00    0.0000000e+00    0.0000000e+00    0.0000000e+00    0.0000000e+00    0.0000000e+00    0.0000000e+00    0.0000000e+00    0.0000000e+00    0.0000000e+00    0.0000000e+00    0.0000000e+00    0.0000000e+00    0.0000000e+00    0.0000000e+00    0.0000000e+00    0.0000000e+00    0.0000000e+00    0.0000000e+00    0.0000000e+00    0.0000000e+00    0.0000000e+00    0.0000000e+00    0.0000000e+00    0.0000000e+00    0.0000000e+00    0.0000000e+00    0.0000000e+00    0.0000000e+00    0.0000000e+00    0.0000000e+00    0.0000000e+00 
  -6.1527764e+01    0.0000000e+00    9.9692282e-04    3.3375242e-03    0.0000000e+00    0.0000000e+00    0.0000000e+00    0.0000000e+00    0.0000000e+00    0.0000000e+00    0.0000000e+00    0.0000000e+00    0.0000000e+00    0.0000000e+00    0.0000000e+00    0.0000000e+00    0.0000000e+00    0.0000000e+00    0.0000000e+00    0.0000000e+00    0.0000000e+00    0.0000000e+00    0.0000000e+00    0.0000000e+00    0.0000000e+00    0.0000000e+00    0.0000000e+00    0.0000000e+00    0.0000000e+00    0.0000000e+00    0.0000000e+00    0.0000000e+00    0.0000000e+00    0.0000000e+00    0.0000000e+00    0.0000000e+00    0.0000000e+00    0.0000000e+00    0.0000000e+00    0.0000000e+00    0.0000000e+00    0.0000000e+00    0.0000000e+00 
  -6.1120330e+01    0.0000000e+00    9.9692282e-04    3.3375242e-03    0.0000000e+00    0.0000000e+00    0.0000000e+00    0.0000000e+00    0.0000000e+00    0.0000000e+00    0.0000000e+00    0.0000000e+00    0.0000000e+00    0.0000000e+00    0.0000000e+00    0.0000000e+00    0.0000000e+00    0.0000000e+00    0.0000000e+00    0.0000000e+00    0.0000000e+00    0.0000000e+00    0.0000000e+00    0.0000000e+00    0.0000000e+00    0.0000000e+00    0.0000000e+00    0.0000000e+00    0.0000000e+00    0.0000000e+00    0.0000000e+00    0.0000000e+00    0.0000000e+00    0.0000000e+00    0.0000000e+00    0.0000000e+00    0.0000000e+00    0.0000000e+00    0.0000000e+00    0.0000000e+00    0.0000000e+00    0.0000000e+00    0.0000000e+00 
  -6.0712051e+01    0.0000000e+00    9.9692282e-04    3.3375242e-03    0.0000000e+00    0.0000000e+00    0.0000000e+00    0.0000000e+00    0.0000000e+00    0.0000000e+00    0.0000000e+00    0.0000000e+00    0.0000000e+00    0.0000000e+00    0.0000000e+00    0.0000000e+00    0.0000000e+00    0.0000000e+00    0.0000000e+00    0.0000000e+00    0.0000000e+00    0.0000000e+00    0.0000000e+00    0.0000000e+00    0.0000000e+00    0.0000000e+00    0.0000000e+00    0.0000000e+00    0.0000000e+00    0.0000000e+00    0.0000000e+00    0.0000000e+00    0.0000000e+00    0.0000000e+00    0.0000000e+00    0.0000000e+00    0.0000000e+00    0.0000000e+00    0.0000000e+00    0.0000000e+00    0.0000000e+00    0.0000000e+00    0.0000000e+00 
  -6.0385428e+01    0.0000000e+00    9.9692282e-04    3.3375242e-03    0.0000000e+00    0.0000000e+00    0.0000000e+00    0.0000000e+00    0.0000000e+00    0.0000000e+00    0.0000000e+00    0.0000000e+00    0.0000000e+00    0.0000000e+00    0.0000000e+00    0.0000000e+00    0.0000000e+00    0.0000000e+00    0.0000000e+00    0.0000000e+00    0.0000000e+00    0.0000000e+00    0.0000000e+00    0.0000000e+00    0.0000000e+00    0.0000000e+00    0.0000000e+00    0.0000000e+00    0.0000000e+00    0.0000000e+00    0.0000000e+00    0.0000000e+00    0.0000000e+00    0.0000000e+00    0.0000000e+00    0.0000000e+00    0.0000000e+00    0.0000000e+00    0.0000000e+00    0.0000000e+00    0.0000000e+00    0.0000000e+00    0.0000000e+00 
  -5.9977149e+01    0.0000000e+00    9.9692282e-04    3.3375242e-03    0.0000000e+00    0.0000000e+00    0.0000000e+00    0.0000000e+00    0.0000000e+00    0.0000000e+00    0.0000000e+00    0.0000000e+00    0.0000000e+00    0.0000000e+00    0.0000000e+00    0.0000000e+00    0.0000000e+00    0.0000000e+00    0.0000000e+00    0.0000000e+00    0.0000000e+00    0.0000000e+00    0.0000000e+00    0.0000000e+00    0.0000000e+00    0.0000000e+00    0.0000000e+00    0.0000000e+00    0.0000000e+00    0.0000000e+00    0.0000000e+00    0.0000000e+00    0.0000000e+00    0.0000000e+00    0.0000000e+00    0.0000000e+00    0.0000000e+00    0.0000000e+00    0.0000000e+00    0.0000000e+00    0.0000000e+00    0.0000000e+00    0.0000000e+00 
  -5.9566315e+01    0.0000000e+00    9.9692282e-04    3.3375242e-03    0.0000000e+00    0.0000000e+00    0.0000000e+00    0.0000000e+00    0.0000000e+00    0.0000000e+00    0.0000000e+00    0.0000000e+00    0.0000000e+00    0.0000000e+00    0.0000000e+00    0.0000000e+00    0.0000000e+00    0.0000000e+00    0.0000000e+00    0.0000000e+00    0.0000000e+00    0.0000000e+00    0.0000000e+00    0.0000000e+00    0.0000000e+00    0.0000000e+00    0.0000000e+00    0.0000000e+00    0.0000000e+00    0.0000000e+00    0.0000000e+00    0.0000000e+00    0.0000000e+00    0.0000000e+00    0.0000000e+00    0.0000000e+00    0.0000000e+00    0.0000000e+00    0.0000000e+00    0.0000000e+00    0.0000000e+00    0.0000000e+00    0.0000000e+00 
  -5.9154500e+01    0.0000000e+00    9.9692282e-04    3.3375242e-03    0.0000000e+00    0.0000000e+00    0.0000000e+00    0.0000000e+00    0.0000000e+00    0.0000000e+00    0.0000000e+00    0.0000000e+00    0.0000000e+00    0.0000000e+00    0.0000000e+00    0.0000000e+00    0.0000000e+00    0.0000000e+00    0.0000000e+00    0.0000000e+00    0.0000000e+00    0.0000000e+00    0.0000000e+00    0.0000000e+00    0.0000000e+00    0.0000000e+00    0.0000000e+00    0.0000000e+00    0.0000000e+00    0.0000000e+00    0.0000000e+00    0.0000000e+00    0.0000000e+00    0.0000000e+00    0.0000000e+00    0.0000000e+00    0.0000000e+00    0.0000000e+00    0.0000000e+00    0.0000000e+00    0.0000000e+00    0.0000000e+00    0.0000000e+00 
  -5.8741664e+01    0.0000000e+00    9.9692282e-04    3.3375242e-03    0.0000000e+00    0.0000000e+00    0.0000000e+00    0.0000000e+00    0.0000000e+00    0.0000000e+00    0.0000000e+00    0.0000000e+00    0.0000000e+00    0.0000000e+00    0.0000000e+00    0.0000000e+00    0.0000000e+00    0.0000000e+00    0.0000000e+00    0.0000000e+00    0.0000000e+00    0.0000000e+00    0.0000000e+00    0.0000000e+00    0.0000000e+00    0.0000000e+00    0.0000000e+00    0.0000000e+00    0.0000000e+00    0.0000000e+00    0.0000000e+00    0.0000000e+00    0.0000000e+00    0.0000000e+00    0.0000000e+00    0.0000000e+00    0.0000000e+00    0.0000000e+00    0.0000000e+00    0.0000000e+00    0.0000000e+00    0.0000000e+00    0.0000000e+00 
  -5.8327769e+01    0.0000000e+00    9.9692282e-04    3.3375242e-03    0.0000000e+00    0.0000000e+00    0.0000000e+00    0.0000000e+00    0.0000000e+00    0.0000000e+00    0.0000000e+00    0.0000000e+00    0.0000000e+00    0.0000000e+00    0.0000000e+00    0.0000000e+00    0.0000000e+00    0.0000000e+00    0.0000000e+00    0.0000000e+00    0.0000000e+00    0.0000000e+00    0.0000000e+00    0.0000000e+00    0.0000000e+00    0.0000000e+00    0.0000000e+00    0.0000000e+00    0.0000000e+00    0.0000000e+00    0.0000000e+00    0.0000000e+00    0.0000000e+00    0.0000000e+00    0.0000000e+00    0.0000000e+00    0.0000000e+00    0.0000000e+00    0.0000000e+00    0.0000000e+00    0.0000000e+00    0.0000000e+00    0.0000000e+00 
  -5.7912776e+01    0.0000000e+00    9.9692282e-04    3.3375242e-03    0.0000000e+00    0.0000000e+00    0.0000000e+00    0.0000000e+00    0.0000000e+00    0.0000000e+00    0.0000000e+00    0.0000000e+00    0.0000000e+00    0.0000000e+00    0.0000000e+00    0.0000000e+00    0.0000000e+00    0.0000000e+00    0.0000000e+00    0.0000000e+00    0.0000000e+00    0.0000000e+00    0.0000000e+00    0.0000000e+00    0.0000000e+00    0.0000000e+00    0.0000000e+00    0.0000000e+00    0.0000000e+00    0.0000000e+00    0.0000000e+00    0.0000000e+00    0.0000000e+00    0.0000000e+00    0.0000000e+00    0.0000000e+00    0.0000000e+00    0.0000000e+00    0.0000000e+00    0.0000000e+00    0.0000000e+00    0.0000000e+00    0.0000000e+00 
  -5.7496643e+01    0.0000000e+00    9.9692283e-04    3.3375243e-03    0.0000000e+00    0.0000000e+00    0.0000000e+00    0.0000000e+00    0.0000000e+00    0.0000000e+00    0.0000000e+00    0.0000000e+00    0.0000000e+00    0.0000000e+00    0.0000000e+00    0.0000000e+00    0.0000000e+00    0.0000000e+00    0.0000000e+00    0.0000000e+00    0.0000000e+00    0.0000000e+00    0.0000000e+00    0.0000000e+00    0.0000000e+00    0.0000000e+00    0.0000000e+00    0.0000000e+00    0.0000000e+00    0.0000000e+00    0.0000000e+00    0.0000000e+00    0.0000000e+00    0.0000000e+00    0.0000000e+00    0.0000000e+00    0.0000000e+00    0.0000000e+00    0.0000000e+00    0.0000000e+00    0.0000000e+00    0.0000000e+00    0.0000000e+00 
  -5.7079327e+01    0.0000000e+00    9.9692284e-04    3.3375243e-03    0.0000000e+00    0.0000000e+00    0.0000000e+00    0.0000000e+00    0.0000000e+00    0.0000000e+00    0.0000000e+00    0.0000000e+00    0.0000000e+00    0.0000000e+00    0.0000000e+00    0.0000000e+00    0.0000000e+00    0.0000000e+00    0.0000000e+00    0.0000000e+00    0.0000000e+00    0.0000000e+00    0.0000000e+00    0.0000000e+00    0.0000000e+00    0.0000000e+00    0.0000000e+00    0.0000000e+00    0.0000000e+00    0.0000000e+00    0.0000000e+00    0.0000000e+00    0.0000000e+00    0.0000000e+00    0.0000000e+00    0.0000000e+00    0.0000000e+00    0.0000000e+00    0.0000000e+00    0.0000000e+00    0.0000000e+00    0.0000000e+00    0.0000000e+00 
  -5.6660777e+01    0.0000000e+00    9.9692284e-04    3.3375243e-03    0.0000000e+00    0.0000000e+00    0.0000000e+00    0.0000000e+00    0.0000000e+00    0.0000000e+00    0.0000000e+00    0.0000000e+00    0.0000000e+00    0.0000000e+00    0.0000000e+00    0.0000000e+00    0.0000000e+00    0.0000000e+00    0.0000000e+00    0.0000000e+00    0.0000000e+00    0.0000000e+00    0.0000000e+00    0.0000000e+00    0.0000000e+00    0.0000000e+00    0.0000000e+00    0.0000000e+00    0.0000000e+00    0.0000000e+00    0.0000000e+00    0.0000000e+00    0.0000000e+00    0.0000000e+00    0.0000000e+00    0.0000000e+00    0.0000000e+00    0.0000000e+00    0.0000000e+00    0.0000000e+00    0.0000000e+00    0.0000000e+00    0.0000000e+00 
  -5.6240960e+01    0.0000000e+00    9.9692284e-04    3.3375243e-03    0.0000000e+00    0.0000000e+00    0.0000000e+00    0.0000000e+00    0.0000000e+00    0.0000000e+00    0.0000000e+00    0.0000000e+00    0.0000000e+00    0.0000000e+00    0.0000000e+00    0.0000000e+00    0.0000000e+00    0.0000000e+00    0.0000000e+00    0.0000000e+00    0.0000000e+00    0.0000000e+00    0.0000000e+00    0.0000000e+00    0.0000000e+00    0.0000000e+00    0.0000000e+00    0.0000000e+00    0.0000000e+00    0.0000000e+00    0.0000000e+00    0.0000000e+00    0.0000000e+00    0.0000000e+00    0.0000000e+00    0.0000000e+00    0.0000000e+00    0.0000000e+00    0.0000000e+00    0.0000000e+00    0.0000000e+00    0.0000000e+00    0.0000000e+00 
  -5.5819830e+01    0.0000000e+00    9.9692285e-04    3.3375243e-03    0.0000000e+00    0.0000000e+00    0.0000000e+00    0.0000000e+00    0.0000000e+00    0.0000000e+00    0.0000000e+00    0.0000000e+00    0.0000000e+00    0.0000000e+00    0.0000000e+00    0.0000000e+00    0.0000000e+00    0.0000000e+00    0.0000000e+00    0.0000000e+00    0.0000000e+00    0.0000000e+00    0.0000000e+00    0.0000000e+00    0.0000000e+00    0.0000000e+00    0.0000000e+00    0.0000000e+00    0.0000000e+00    0.0000000e+00    0.0000000e+00    0.0000000e+00    0.0000000e+00    0.0000000e+00    0.0000000e+00    0.0000000e+00    0.0000000e+00    0.0000000e+00    0.0000000e+00    0.0000000e+00    0.0000000e+00    0.0000000e+00    0.0000000e+00 
  -5.5397342e+01    0.0000000e+00    9.9692285e-04    3.3375243e-03    0.0000000e+00    0.0000000e+00    0.0000000e+00    0.0000000e+00    0.0000000e+00    0.0000000e+00    0.0000000e+00    0.0000000e+00    0.0000000e+00    0.0000000e+00    0.0000000e+00    0.0000000e+00    0.0000000e+00    0.0000000e+00    0.0000000e+00    0.0000000e+00    0.0000000e+00    0.0000000e+00    0.0000000e+00    0.0000000e+00    0.0000000e+00    0.0000000e+00    0.0000000e+00    0.0000000e+00    0.0000000e+00    0.0000000e+00    0.0000000e+00    0.0000000e+00    0.0000000e+00    0.0000000e+00    0.0000000e+00    0.0000000e+00    0.0000000e+00    0.0000000e+00    0.0000000e+00    0.0000000e+00    0.0000000e+00    0.0000000e+00    0.0000000e+00 
  -5.4973448e+01    0.0000000e+00    9.9692286e-04    3.3375243e-03    0.0000000e+00    0.0000000e+00    0.0000000e+00    0.0000000e+00    0.0000000e+00    0.0000000e+00    0.0000000e+00    0.0000000e+00    0.0000000e+00    0.0000000e+00    0.0000000e+00    0.0000000e+00    0.0000000e+00    0.0000000e+00    0.0000000e+00    0.0000000e+00    0.0000000e+00    0.0000000e+00    0.0000000e+00    0.0000000e+00    0.0000000e+00    0.0000000e+00    0.0000000e+00    0.0000000e+00    0.0000000e+00    0.0000000e+00    0.0000000e+00    0.0000000e+00    0.0000000e+00    0.0000000e+00    0.0000000e+00    0.0000000e+00    0.0000000e+00    0.0000000e+00    0.0000000e+00    0.0000000e+00    0.0000000e+00    0.0000000e+00    0.0000000e+00 
  -5.4548083e+01    0.0000000e+00    9.9692286e-04    3.3375243e-03    0.0000000e+00    0.0000000e+00    0.0000000e+00    0.0000000e+00    0.0000000e+00    0.0000000e+00    0.0000000e+00    0.0000000e+00    0.0000000e+00    0.0000000e+00    0.0000000e+00    0.0000000e+00    0.0000000e+00    0.0000000e+00    0.0000000e+00    0.0000000e+00    0.0000000e+00    0.0000000e+00    0.0000000e+00    0.0000000e+00    0.0000000e+00    0.0000000e+00    0.0000000e+00    0.0000000e+00    0.0000000e+00    0.0000000e+00    0.0000000e+00    0.0000000e+00    0.0000000e+00    0.0000000e+00    0.0000000e+00    0.0000000e+00    0.0000000e+00    0.0000000e+00    0.0000000e+00    0.0000000e+00    0.0000000e+00    0.0000000e+00    0.0000000e+00 
  -5.4121214e+01    0.0000000e+00    9.9692287e-04    3.3375244e-03    0.0000000e+00    0.0000000e+00    0.0000000e+00    0.0000000e+00    0.0000000e+00    0.0000000e+00    0.0000000e+00    0.0000000e+00    0.0000000e+00    0.0000000e+00    0.0000000e+00    0.0000000e+00    0.0000000e+00    0.0000000e+00    0.0000000e+00    0.0000000e+00    0.0000000e+00    0.0000000e+00    0.0000000e+00    0.0000000e+00    0.0000000e+00    0.0000000e+00    0.0000000e+00    0.0000000e+00    0.0000000e+00    0.0000000e+00    0.0000000e+00    0.0000000e+00    0.0000000e+00    0.0000000e+00    0.0000000e+00    0.0000000e+00    0.0000000e+00    0.0000000e+00    0.0000000e+00    0.0000000e+00    0.0000000e+00    0.0000000e+00    0.0000000e+00 
  -5.3692791e+01    0.0000000e+00    9.9692287e-04    3.3375244e-03    0.0000000e+00    0.0000000e+00    0.0000000e+00    0.0000000e+00    0.0000000e+00    0.0000000e+00    0.0000000e+00    0.0000000e+00    0.0000000e+00    0.0000000e+00    0.0000000e+00    0.0000000e+00    0.0000000e+00    0.0000000e+00    0.0000000e+00    0.0000000e+00    0.0000000e+00    0.0000000e+00    0.0000000e+00    0.0000000e+00    0.0000000e+00    0.0000000e+00    0.0000000e+00    0.0000000e+00    0.0000000e+00    0.0000000e+00    0.0000000e+00    0.0000000e+00    0.0000000e+00    0.0000000e+00    0.0000000e+00    0.0000000e+00    0.0000000e+00    0.0000000e+00    0.0000000e+00    0.0000000e+00    0.0000000e+00    0.0000000e+00    0.0000000e+00 
  -5.3262755e+01    0.0000000e+00    9.9692288e-04    3.3375244e-03    0.0000000e+00    0.0000000e+00    0.0000000e+00    0.0000000e+00    0.0000000e+00    0.0000000e+00    0.0000000e+00    0.0000000e+00    0.0000000e+00    0.0000000e+00    0.0000000e+00    0.0000000e+00    0.0000000e+00    0.0000000e+00    0.0000000e+00    0.0000000e+00    0.0000000e+00    0.0000000e+00    0.0000000e+00    0.0000000e+00    0.0000000e+00    0.0000000e+00    0.0000000e+00    0.0000000e+00    0.0000000e+00    0.0000000e+00    0.0000000e+00    0.0000000e+00    0.0000000e+00    0.0000000e+00    0.0000000e+00    0.0000000e+00    0.0000000e+00    0.0000000e+00    0.0000000e+00    0.0000000e+00    0.0000000e+00    0.0000000e+00    0.0000000e+00 
  -5.2831039e+01    0.0000000e+00    9.9692288e-04    3.3375244e-03    0.0000000e+00    0.0000000e+00    0.0000000e+00    0.0000000e+00    0.0000000e+00    0.0000000e+00    0.0000000e+00    0.0000000e+00    0.0000000e+00    0.0000000e+00    0.0000000e+00    0.0000000e+00    0.0000000e+00    0.0000000e+00    0.0000000e+00    0.0000000e+00    0.0000000e+00    0.0000000e+00    0.0000000e+00    0.0000000e+00    0.0000000e+00    0.0000000e+00    0.0000000e+00    0.0000000e+00    0.0000000e+00    0.0000000e+00    0.0000000e+00    0.0000000e+00    0.0000000e+00    0.0000000e+00    0.0000000e+00    0.0000000e+00    0.0000000e+00    0.0000000e+00    0.0000000e+00    0.0000000e+00    0.0000000e+00    0.0000000e+00    0.0000000e+00 
  -5.2397605e+01    0.0000000e+00    9.9692287e-04    3.3375244e-03    0.0000000e+00    0.0000000e+00    0.0000000e+00    0.0000000e+00    0.0000000e+00    0.0000000e+00    0.0000000e+00    0.0000000e+00    0.0000000e+00    0.0000000e+00    0.0000000e+00    0.0000000e+00    0.0000000e+00    0.0000000e+00    0.0000000e+00    0.0000000e+00    0.0000000e+00    0.0000000e+00    0.0000000e+00    0.0000000e+00    0.0000000e+00    0.0000000e+00    0.0000000e+00    0.0000000e+00    0.0000000e+00    0.0000000e+00    0.0000000e+00    0.0000000e+00    0.0000000e+00    0.0000000e+00    0.0000000e+00    0.0000000e+00    0.0000000e+00    0.0000000e+00    0.0000000e+00    0.0000000e+00    0.0000000e+00    0.0000000e+00    0.0000000e+00 
  -5.1962397e+01    0.0000000e+00    9.9692284e-04    3.3375243e-03    0.0000000e+00    0.0000000e+00    0.0000000e+00    0.0000000e+00    0.0000000e+00    0.0000000e+00    0.0000000e+00    0.0000000e+00    0.0000000e+00    0.0000000e+00    0.0000000e+00    0.0000000e+00    0.0000000e+00    0.0000000e+00    0.0000000e+00    0.0000000e+00    0.0000000e+00    0.0000000e+00    0.0000000e+00    0.0000000e+00    0.0000000e+00    0.0000000e+00    0.0000000e+00    0.0000000e+00    0.0000000e+00    0.0000000e+00    0.0000000e+00    0.0000000e+00    0.0000000e+00    0.0000000e+00    0.0000000e+00    0.0000000e+00    0.0000000e+00    0.0000000e+00    0.0000000e+00    0.0000000e+00    0.0000000e+00    0.0000000e+00    0.0000000e+00 
  -5.1525324e+01    0.0000000e+00    9.9692283e-04    3.3375243e-03    0.0000000e+00    0.0000000e+00    0.0000000e+00    0.0000000e+00    0.0000000e+00    0.0000000e+00    0.0000000e+00    0.0000000e+00    0.0000000e+00    0.0000000e+00    0.0000000e+00    0.0000000e+00    0.0000000e+00    0.0000000e+00    0.0000000e+00    0.0000000e+00    0.0000000e+00    0.0000000e+00    0.0000000e+00    0.0000000e+00    0.0000000e+00    0.0000000e+00    0.0000000e+00    0.0000000e+00    0.0000000e+00    0.0000000e+00    0.0000000e+00    0.0000000e+00    0.0000000e+00    0.0000000e+00    0.0000000e+00    0.0000000e+00    0.0000000e+00    0.0000000e+00    0.0000000e+00    0.0000000e+00    0.0000000e+00    0.0000000e+00    0.0000000e+00 
  -5.1175665e+01    0.0000000e+00    9.9692283e-04    3.3375243e-03    0.0000000e+00    0.0000000e+00    0.0000000e+00    0.0000000e+00    0.0000000e+00    0.0000000e+00    0.0000000e+00    0.0000000e+00    0.0000000e+00    0.0000000e+00    0.0000000e+00    0.0000000e+00    0.0000000e+00    0.0000000e+00    0.0000000e+00    0.0000000e+00    0.0000000e+00    0.0000000e+00    0.0000000e+00    0.0000000e+00    0.0000000e+00    0.0000000e+00    0.0000000e+00    0.0000000e+00    0.0000000e+00    0.0000000e+00    0.0000000e+00    0.0000000e+00    0.0000000e+00    0.0000000e+00    0.0000000e+00    0.0000000e+00    0.0000000e+00    0.0000000e+00    0.0000000e+00    0.0000000e+00    0.0000000e+00    0.0000000e+00    0.0000000e+00 
  -5.0738593e+01    0.0000000e+00    9.9692284e-04    3.3375243e-03    0.0000000e+00    0.0000000e+00    0.0000000e+00    0.0000000e+00    0.0000000e+00    0.0000000e+00    0.0000000e+00    0.0000000e+00    0.0000000e+00    0.0000000e+00    0.0000000e+00    0.0000000e+00    0.0000000e+00    0.0000000e+00    0.0000000e+00    0.0000000e+00    0.0000000e+00    0.0000000e+00    0.0000000e+00    0.0000000e+00    0.0000000e+00    0.0000000e+00    0.0000000e+00    0.0000000e+00    0.0000000e+00    0.0000000e+00    0.0000000e+00    0.0000000e+00    0.0000000e+00    0.0000000e+00    0.0000000e+00    0.0000000e+00    0.0000000e+00    0.0000000e+00    0.0000000e+00    0.0000000e+00    0.0000000e+00    0.0000000e+00    0.0000000e+00 
  -5.0388934e+01    0.0000000e+00    9.9692284e-04    3.3375243e-03    0.0000000e+00    0.0000000e+00    0.0000000e+00    0.0000000e+00    0.0000000e+00    0.0000000e+00    0.0000000e+00    0.0000000e+00    0.0000000e+00    0.0000000e+00    0.0000000e+00    0.0000000e+00    0.0000000e+00    0.0000000e+00    0.0000000e+00    0.0000000e+00    0.0000000e+00    0.0000000e+00    0.0000000e+00    0.0000000e+00    0.0000000e+00    0.0000000e+00    0.0000000e+00    0.0000000e+00    0.0000000e+00    0.0000000e+00    0.0000000e+00    0.0000000e+00    0.0000000e+00    0.0000000e+00    0.0000000e+00    0.0000000e+00    0.0000000e+00    0.0000000e+00    0.0000000e+00    0.0000000e+00    0.0000000e+00    0.0000000e+00    0.0000000e+00 
  -4.9951861e+01    0.0000000e+00    9.9692284e-04    3.3375243e-03    0.0000000e+00    0.0000000e+00    0.0000000e+00    0.0000000e+00    0.0000000e+00    0.0000000e+00    0.0000000e+00    0.0000000e+00    0.0000000e+00    0.0000000e+00    0.0000000e+00    0.0000000e+00    0.0000000e+00    0.0000000e+00    0.0000000e+00    0.0000000e+00    0.0000000e+00    0.0000000e+00    0.0000000e+00    0.0000000e+00    0.0000000e+00    0.0000000e+00    0.0000000e+00    0.0000000e+00    0.0000000e+00    0.0000000e+00    0.0000000e+00    0.0000000e+00    0.0000000e+00    0.0000000e+00    0.0000000e+00    0.0000000e+00    0.0000000e+00    0.0000000e+00    0.0000000e+00    0.0000000e+00    0.0000000e+00    0.0000000e+00    0.0000000e+00 
  -4.9602203e+01    0.0000000e+00    9.9692284e-04    3.3375243e-03    0.0000000e+00    0.0000000e+00    0.0000000e+00    0.0000000e+00    0.0000000e+00    0.0000000e+00    0.0000000e+00    0.0000000e+00    0.0000000e+00    0.0000000e+00    0.0000000e+00    0.0000000e+00    0.0000000e+00    0.0000000e+00    0.0000000e+00    0.0000000e+00    0.0000000e+00    0.0000000e+00    0.0000000e+00    0.0000000e+00    0.0000000e+00    0.0000000e+00    0.0000000e+00    0.0000000e+00    0.0000000e+00    0.0000000e+00    0.0000000e+00    0.0000000e+00    0.0000000e+00    0.0000000e+00    0.0000000e+00    0.0000000e+00    0.0000000e+00    0.0000000e+00    0.0000000e+00    0.0000000e+00    0.0000000e+00    0.0000000e+00    0.0000000e+00 
  -4.9165130e+01    0.0000000e+00    9.9692283e-04    3.3375243e-03    0.0000000e+00    0.0000000e+00    0.0000000e+00    0.0000000e+00    0.0000000e+00    0.0000000e+00    0.0000000e+00    0.0000000e+00    0.0000000e+00    0.0000000e+00    0.0000000e+00    0.0000000e+00    0.0000000e+00    0.0000000e+00    0.0000000e+00    0.0000000e+00    0.0000000e+00    0.0000000e+00    0.0000000e+00    0.0000000e+00    0.0000000e+00    0.0000000e+00    0.0000000e+00    0.0000000e+00    0.0000000e+00    0.0000000e+00    0.0000000e+00    0.0000000e+00    0.0000000e+00    0.0000000e+00    0.0000000e+00    0.0000000e+00    0.0000000e+00    0.0000000e+00    0.0000000e+00    0.0000000e+00    0.0000000e+00    0.0000000e+00    0.0000000e+00 
  -4.8815472e+01    0.0000000e+00    9.9692284e-04    3.3375243e-03    0.0000000e+00    0.0000000e+00    0.0000000e+00    0.0000000e+00    0.0000000e+00    0.0000000e+00    0.0000000e+00    0.0000000e+00    0.0000000e+00    0.0000000e+00    0.0000000e+00    0.0000000e+00    0.0000000e+00    0.0000000e+00    0.0000000e+00    0.0000000e+00    0.0000000e+00    0.0000000e+00    0.0000000e+00    0.0000000e+00    0.0000000e+00    0.0000000e+00    0.0000000e+00    0.0000000e+00    0.0000000e+00    0.0000000e+00    0.0000000e+00    0.0000000e+00    0.0000000e+00    0.0000000e+00    0.0000000e+00    0.0000000e+00    0.0000000e+00    0.0000000e+00    0.0000000e+00    0.0000000e+00    0.0000000e+00    0.0000000e+00    0.0000000e+00 
  -4.8378399e+01    0.0000000e+00    9.9692284e-04    3.3375243e-03    0.0000000e+00    0.0000000e+00    0.0000000e+00    0.0000000e+00    0.0000000e+00    0.0000000e+00    0.0000000e+00    0.0000000e+00    0.0000000e+00    0.0000000e+00    0.0000000e+00    0.0000000e+00    0.0000000e+00    0.0000000e+00    0.0000000e+00    0.0000000e+00    0.0000000e+00    0.0000000e+00    0.0000000e+00    0.0000000e+00    0.0000000e+00    0.0000000e+00    0.0000000e+00    0.0000000e+00    0.0000000e+00    0.0000000e+00    0.0000000e+00    0.0000000e+00    0.0000000e+00    0.0000000e+00    0.0000000e+00    0.0000000e+00    0.0000000e+00    0.0000000e+00    0.0000000e+00    0.0000000e+00    0.0000000e+00    0.0000000e+00    0.0000000e+00 
  -4.8028741e+01    0.0000000e+00    9.9692284e-04    3.3375243e-03    0.0000000e+00    0.0000000e+00    0.0000000e+00    0.0000000e+00    0.0000000e+00    0.0000000e+00    0.0000000e+00    0.0000000e+00    0.0000000e+00    0.0000000e+00    0.0000000e+00    0.0000000e+00    0.0000000e+00    0.0000000e+00    0.0000000e+00    0.0000000e+00    0.0000000e+00    0.0000000e+00    0.0000000e+00    0.0000000e+00    0.0000000e+00    0.0000000e+00    0.0000000e+00    0.0000000e+00    0.0000000e+00    0.0000000e+00    0.0000000e+00    0.0000000e+00    0.0000000e+00    0.0000000e+00    0.0000000e+00    0.0000000e+00    0.0000000e+00    0.0000000e+00    0.0000000e+00    0.0000000e+00    0.0000000e+00    0.0000000e+00    0.0000000e+00 
  -4.7591668e+01    0.0000000e+00    9.9692284e-04    3.3375243e-03    0.0000000e+00    0.0000000e+00    0.0000000e+00    0.0000000e+00    0.0000000e+00    0.0000000e+00    0.0000000e+00    0.0000000e+00    0.0000000e+00    0.0000000e+00    0.0000000e+00    0.0000000e+00    0.0000000e+00    0.0000000e+00    0.0000000e+00    0.0000000e+00    0.0000000e+00    0.0000000e+00    0.0000000e+00    0.0000000e+00    0.0000000e+00    0.0000000e+00    0.0000000e+00    0.0000000e+00    0.0000000e+00    0.0000000e+00    0.0000000e+00    0.0000000e+00    0.0000000e+00    0.0000000e+00    0.0000000e+00    0.0000000e+00    0.0000000e+00    0.0000000e+00    0.0000000e+00    0.0000000e+00    0.0000000e+00    0.0000000e+00    0.0000000e+00 
  -4.7242010e+01    0.0000000e+00    9.9692284e-04    3.3375243e-03    0.0000000e+00    0.0000000e+00    0.0000000e+00    0.0000000e+00    0.0000000e+00    0.0000000e+00    0.0000000e+00    0.0000000e+00    0.0000000e+00    0.0000000e+00    0.0000000e+00    0.0000000e+00    0.0000000e+00    0.0000000e+00    0.0000000e+00    0.0000000e+00    0.0000000e+00    0.0000000e+00    0.0000000e+00    0.0000000e+00    0.0000000e+00    0.0000000e+00    0.0000000e+00    0.0000000e+00    0.0000000e+00    0.0000000e+00    0.0000000e+00    0.0000000e+00    0.0000000e+00    0.0000000e+00    0.0000000e+00    0.0000000e+00    0.0000000e+00    0.0000000e+00    0.0000000e+00    0.0000000e+00    0.0000000e+00    0.0000000e+00    0.0000000e+00 
  -4.6804937e+01    0.0000000e+00    9.9692284e-04    3.3375243e-03    0.0000000e+00    0.0000000e+00    0.0000000e+00    0.0000000e+00    0.0000000e+00    0.0000000e+00    0.0000000e+00    0.0000000e+00    0.0000000e+00    0.0000000e+00    0.0000000e+00    0.0000000e+00    0.0000000e+00    0.0000000e+00    0.0000000e+00    0.0000000e+00    0.0000000e+00    0.0000000e+00    0.0000000e+00    0.0000000e+00    0.0000000e+00    0.0000000e+00    0.0000000e+00    0.0000000e+00    0.0000000e+00    0.0000000e+00    0.0000000e+00    0.0000000e+00    0.0000000e+00    0.0000000e+00    0.0000000e+00    0.0000000e+00    0.0000000e+00    0.0000000e+00    0.0000000e+00    0.0000000e+00    0.0000000e+00    0.0000000e+00    0.0000000e+00 
  -4.6455278e+01    0.0000000e+00    9.9692284e-04    3.3375243e-03    0.0000000e+00    0.0000000e+00    0.0000000e+00    0.0000000e+00    0.0000000e+00    0.0000000e+00    0.0000000e+00    0.0000000e+00    0.0000000e+00    0.0000000e+00    0.0000000e+00    0.0000000e+00    0.0000000e+00    0.0000000e+00    0.0000000e+00    0.0000000e+00    0.0000000e+00    0.0000000e+00    0.0000000e+00    0.0000000e+00    0.0000000e+00    0.0000000e+00    0.0000000e+00    0.0000000e+00    0.0000000e+00    0.0000000e+00    0.0000000e+00    0.0000000e+00    0.0000000e+00    0.0000000e+00    0.0000000e+00    0.0000000e+00    0.0000000e+00    0.0000000e+00    0.0000000e+00    0.0000000e+00    0.0000000e+00    0.0000000e+00    0.0000000e+00 
  -4.6018205e+01    0.0000000e+00    9.9692284e-04    3.3375243e-03    0.0000000e+00    0.0000000e+00    0.0000000e+00    0.0000000e+00    0.0000000e+00    0.0000000e+00    0.0000000e+00    0.0000000e+00    0.0000000e+00    0.0000000e+00    0.0000000e+00    0.0000000e+00    0.0000000e+00    0.0000000e+00    0.0000000e+00    0.0000000e+00    0.0000000e+00    0.0000000e+00    0.0000000e+00    0.0000000e+00    0.0000000e+00    0.0000000e+00    0.0000000e+00    0.0000000e+00    0.0000000e+00    0.0000000e+00    0.0000000e+00    0.0000000e+00    0.0000000e+00    0.0000000e+00    0.0000000e+00    0.0000000e+00    0.0000000e+00    0.0000000e+00    0.0000000e+00    0.0000000e+00    0.0000000e+00    0.0000000e+00    0.0000000e+00 
  -4.5668547e+01    0.0000000e+00    9.9692285e-04    3.3375243e-03    0.0000000e+00    0.0000000e+00    0.0000000e+00    0.0000000e+00    0.0000000e+00    0.0000000e+00    0.0000000e+00    0.0000000e+00    0.0000000e+00    0.0000000e+00    0.0000000e+00    0.0000000e+00    0.0000000e+00    0.0000000e+00    0.0000000e+00    0.0000000e+00    0.0000000e+00    0.0000000e+00    0.0000000e+00    0.0000000e+00    0.0000000e+00    0.0000000e+00    0.0000000e+00    0.0000000e+00    0.0000000e+00    0.0000000e+00    0.0000000e+00    0.0000000e+00    0.0000000e+00    0.0000000e+00    0.0000000e+00    0.0000000e+00    0.0000000e+00    0.0000000e+00    0.0000000e+00    0.0000000e+00    0.0000000e+00    0.0000000e+00    0.0000000e+00 
  -4.5231474e+01    0.0000000e+00    9.9692286e-04    3.3375243e-03    0.0000000e+00    0.0000000e+00    0.0000000e+00    0.0000000e+00    0.0000000e+00    0.0000000e+00    0.0000000e+00    0.0000000e+00    0.0000000e+00    0.0000000e+00    0.0000000e+00    0.0000000e+00    0.0000000e+00    0.0000000e+00    0.0000000e+00    0.0000000e+00    0.0000000e+00    0.0000000e+00    0.0000000e+00    0.0000000e+00    0.0000000e+00    0.0000000e+00    0.0000000e+00    0.0000000e+00    0.0000000e+00    0.0000000e+00    0.0000000e+00    0.0000000e+00    0.0000000e+00    0.0000000e+00    0.0000000e+00    0.0000000e+00    0.0000000e+00    0.0000000e+00    0.0000000e+00    0.0000000e+00    0.0000000e+00    0.0000000e+00    0.0000000e+00 
  -4.4881816e+01    0.0000000e+00    9.9692286e-04    3.3375243e-03    0.0000000e+00    0.0000000e+00    0.0000000e+00    0.0000000e+00    0.0000000e+00    0.0000000e+00    0.0000000e+00    0.0000000e+00    0.0000000e+00    0.0000000e+00    0.0000000e+00    0.0000000e+00    0.0000000e+00    0.0000000e+00    0.0000000e+00    0.0000000e+00    0.0000000e+00    0.0000000e+00    0.0000000e+00    0.0000000e+00    0.0000000e+00    0.0000000e+00    0.0000000e+00    0.0000000e+00    0.0000000e+00    0.0000000e+00    0.0000000e+00    0.0000000e+00    0.0000000e+00    0.0000000e+00    0.0000000e+00    0.0000000e+00    0.0000000e+00    0.0000000e+00    0.0000000e+00    0.0000000e+00    0.0000000e+00    0.0000000e+00    0.0000000e+00 
  -4.4444743e+01    0.0000000e+00    9.9692286e-04    3.3375244e-03    0.0000000e+00    0.0000000e+00    0.0000000e+00    0.0000000e+00    0.0000000e+00    0.0000000e+00    0.0000000e+00    0.0000000e+00    0.0000000e+00    0.0000000e+00    0.0000000e+00    0.0000000e+00    0.0000000e+00    0.0000000e+00    0.0000000e+00    0.0000000e+00    0.0000000e+00    0.0000000e+00    0.0000000e+00    0.0000000e+00    0.0000000e+00    0.0000000e+00    0.0000000e+00    0.0000000e+00    0.0000000e+00    0.0000000e+00    0.0000000e+00    0.0000000e+00    0.0000000e+00    0.0000000e+00    0.0000000e+00    0.0000000e+00    0.0000000e+00    0.0000000e+00    0.0000000e+00    0.0000000e+00    0.0000000e+00    0.0000000e+00    0.0000000e+00 
  -4.4095085e+01    0.0000000e+00    9.9692286e-04    3.3375244e-03    0.0000000e+00    0.0000000e+00    0.0000000e+00    0.0000000e+00    0.0000000e+00    0.0000000e+00    0.0000000e+00    0.0000000e+00    0.0000000e+00    0.0000000e+00    0.0000000e+00    0.0000000e+00    0.0000000e+00    0.0000000e+00    0.0000000e+00    0.0000000e+00    0.0000000e+00    0.0000000e+00    0.0000000e+00    0.0000000e+00    0.0000000e+00    0.0000000e+00    0.0000000e+00    0.0000000e+00    0.0000000e+00    0.0000000e+00    0.0000000e+00    0.0000000e+00    0.0000000e+00    0.0000000e+00    0.0000000e+00    0.0000000e+00    0.0000000e+00    0.0000000e+00    0.0000000e+00    0.0000000e+00    0.0000000e+00    0.0000000e+00    0.0000000e+00 
  -4.3658012e+01    0.0000000e+00    9.9692287e-04    3.3375244e-03    0.0000000e+00    0.0000000e+00    0.0000000e+00    0.0000000e+00    0.0000000e+00    0.0000000e+00    0.0000000e+00    0.0000000e+00    0.0000000e+00    0.0000000e+00    0.0000000e+00    0.0000000e+00    0.0000000e+00    0.0000000e+00    0.0000000e+00    0.0000000e+00    0.0000000e+00    0.0000000e+00    0.0000000e+00    0.0000000e+00    0.0000000e+00    0.0000000e+00    0.0000000e+00    0.0000000e+00    0.0000000e+00    0.0000000e+00    0.0000000e+00    0.0000000e+00    0.0000000e+00    0.0000000e+00    0.0000000e+00    0.0000000e+00    0.0000000e+00    0.0000000e+00    0.0000000e+00    0.0000000e+00    0.0000000e+00    0.0000000e+00    0.0000000e+00 
  -4.3308354e+01    0.0000000e+00    9.9692257e-04    3.3375234e-03    0.0000000e+00    0.0000000e+00    0.0000000e+00    0.0000000e+00    0.0000000e+00    0.0000000e+00    0.0000000e+00    0.0000000e+00    0.0000000e+00    0.0000000e+00    0.0000000e+00    0.0000000e+00    0.0000000e+00    0.0000000e+00    0.0000000e+00    0.0000000e+00    0.0000000e+00    0.0000000e+00    0.0000000e+00    0.0000000e+00    0.0000000e+00    0.0000000e+00    0.0000000e+00    0.0000000e+00    0.0000000e+00    0.0000000e+00    0.0000000e+00    0.0000000e+00    0.0000000e+00    0.0000000e+00    0.0000000e+00    0.0000000e+00    0.0000000e+00    0.0000000e+00    0.0000000e+00    0.0000000e+00    0.0000000e+00    0.0000000e+00    0.0000000e+00 
  -4.2871281e+01    0.0000000e+00    9.9692250e-04    3.3375232e-03    0.0000000e+00    0.0000000e+00    0.0000000e+00    0.0000000e+00    0.0000000e+00    0.0000000e+00    0.0000000e+00    0.0000000e+00    0.0000000e+00    0.0000000e+00    0.0000000e+00    0.0000000e+00    0.0000000e+00    0.0000000e+00    0.0000000e+00    0.0000000e+00    0.0000000e+00    0.0000000e+00    0.0000000e+00    0.0000000e+00    0.0000000e+00    0.0000000e+00    0.0000000e+00    0.0000000e+00    0.0000000e+00    0.0000000e+00    0.0000000e+00    0.0000000e+00    0.0000000e+00    0.0000000e+00    0.0000000e+00    0.0000000e+00    0.0000000e+00    0.0000000e+00    0.0000000e+00    0.0000000e+00    0.0000000e+00    0.0000000e+00    0.0000000e+00 
  -4.2521623e+01    0.0000000e+00    9.9692253e-04    3.3375233e-03    0.0000000e+00    0.0000000e+00    0.0000000e+00    0.0000000e+00    0.0000000e+00    0.0000000e+00    0.0000000e+00    0.0000000e+00    0.0000000e+00    0.0000000e+00    0.0000000e+00    0.0000000e+00    0.0000000e+00    0.0000000e+00    0.0000000e+00    0.0000000e+00    0.0000000e+00    0.0000000e+00    0.0000000e+00    0.0000000e+00    0.0000000e+00    0.0000000e+00    0.0000000e+00    0.0000000e+00    0.0000000e+00    0.0000000e+00    0.0000000e+00    0.0000000e+00    0.0000000e+00    0.0000000e+00    0.0000000e+00    0.0000000e+00    0.0000000e+00    0.0000000e+00    0.0000000e+00    0.0000000e+00    0.0000000e+00    0.0000000e+00    0.0000000e+00 
  -4.2084550e+01    0.0000000e+00    9.9692256e-04    3.3375233e-03    0.0000000e+00    0.0000000e+00    0.0000000e+00    0.0000000e+00    0.0000000e+00    0.0000000e+00    0.0000000e+00    0.0000000e+00    0.0000000e+00    0.0000000e+00    0.0000000e+00    0.0000000e+00    0.0000000e+00    0.0000000e+00    0.0000000e+00    0.0000000e+00    0.0000000e+00    0.0000000e+00    0.0000000e+00    0.0000000e+00    0.0000000e+00    0.0000000e+00    0.0000000e+00    0.0000000e+00    0.0000000e+00    0.0000000e+00    0.0000000e+00    0.0000000e+00    0.0000000e+00    0.0000000e+00    0.0000000e+00    0.0000000e+00    0.0000000e+00    0.0000000e+00    0.0000000e+00    0.0000000e+00    0.0000000e+00    0.0000000e+00    0.0000000e+00 
  -4.1734891e+01    0.0000000e+00    9.9692256e-04    3.3375234e-03    0.0000000e+00    0.0000000e+00    0.0000000e+00    0.0000000e+00    0.0000000e+00    0.0000000e+00    0.0000000e+00    0.0000000e+00    0.0000000e+00    0.0000000e+00    0.0000000e+00    0.0000000e+00    0.0000000e+00    0.0000000e+00    0.0000000e+00    0.0000000e+00    0.0000000e+00    0.0000000e+00    0.0000000e+00    0.0000000e+00    0.0000000e+00    0.0000000e+00    0.0000000e+00    0.0000000e+00    0.0000000e+00    0.0000000e+00    0.0000000e+00    0.0000000e+00    0.0000000e+00    0.0000000e+00    0.0000000e+00    0.0000000e+00    0.0000000e+00    0.0000000e+00    0.0000000e+00    0.0000000e+00    0.0000000e+00    0.0000000e+00    0.0000000e+00 
  -4.1297818e+01    0.0000000e+00    9.9692256e-04    3.3375234e-03    0.0000000e+00    0.0000000e+00    0.0000000e+00    0.0000000e+00    0.0000000e+00    0.0000000e+00    0.0000000e+00    0.0000000e+00    0.0000000e+00    0.0000000e+00    0.0000000e+00    0.0000000e+00    0.0000000e+00    0.0000000e+00    0.0000000e+00    0.0000000e+00    0.0000000e+00    0.0000000e+00    0.0000000e+00    0.0000000e+00    0.0000000e+00    0.0000000e+00    0.0000000e+00    0.0000000e+00    0.0000000e+00    0.0000000e+00    0.0000000e+00    0.0000000e+00    0.0000000e+00    0.0000000e+00    0.0000000e+00    0.0000000e+00    0.0000000e+00    0.0000000e+00    0.0000000e+00    0.0000000e+00    0.0000000e+00    0.0000000e+00    0.0000000e+00 
  -4.0948160e+01    0.0000000e+00    9.9692257e-04    3.3375234e-03    0.0000000e+00    0.0000000e+00    0.0000000e+00    0.0000000e+00    0.0000000e+00    0.0000000e+00    0.0000000e+00    0.0000000e+00    0.0000000e+00    0.0000000e+00    0.0000000e+00    0.0000000e+00    0.0000000e+00    0.0000000e+00    0.0000000e+00    0.0000000e+00    0.0000000e+00    0.0000000e+00    0.0000000e+00    0.0000000e+00    0.0000000e+00    0.0000000e+00    0.0000000e+00    0.0000000e+00    0.0000000e+00    0.0000000e+00    0.0000000e+00    0.0000000e+00    0.0000000e+00    0.0000000e+00    0.0000000e+00    0.0000000e+00    0.0000000e+00    0.0000000e+00    0.0000000e+00    0.0000000e+00    0.0000000e+00    0.0000000e+00    0.0000000e+00 
  -4.0511087e+01    0.0000000e+00    9.9692257e-04    3.3375234e-03    0.0000000e+00    0.0000000e+00    0.0000000e+00    0.0000000e+00    0.0000000e+00    0.0000000e+00    0.0000000e+00    0.0000000e+00    0.0000000e+00    0.0000000e+00    0.0000000e+00    0.0000000e+00    0.0000000e+00    0.0000000e+00    0.0000000e+00    0.0000000e+00    0.0000000e+00    0.0000000e+00    0.0000000e+00    0.0000000e+00    0.0000000e+00    0.0000000e+00    0.0000000e+00    0.0000000e+00    0.0000000e+00    0.0000000e+00    0.0000000e+00    0.0000000e+00    0.0000000e+00    0.0000000e+00    0.0000000e+00    0.0000000e+00    0.0000000e+00    0.0000000e+00    0.0000000e+00    0.0000000e+00    0.0000000e+00    0.0000000e+00    0.0000000e+00 
  -4.0161429e+01    0.0000000e+00    9.9692265e-04    3.3375237e-03    0.0000000e+00    0.0000000e+00    0.0000000e+00    0.0000000e+00    0.0000000e+00    0.0000000e+00    0.0000000e+00    0.0000000e+00    0.0000000e+00    0.0000000e+00    0.0000000e+00    0.0000000e+00    0.0000000e+00    0.0000000e+00    0.0000000e+00    0.0000000e+00    0.0000000e+00    0.0000000e+00    0.0000000e+00    0.0000000e+00    0.0000000e+00    0.0000000e+00    0.0000000e+00    0.0000000e+00    0.0000000e+00    0.0000000e+00    0.0000000e+00    0.0000000e+00    0.0000000e+00    0.0000000e+00    0.0000000e+00    0.0000000e+00    0.0000000e+00    0.0000000e+00    0.0000000e+00    0.0000000e+00    0.0000000e+00    0.0000000e+00    0.0000000e+00 
  -3.9724356e+01    0.0000000e+00    9.9692265e-04    3.3375237e-03    0.0000000e+00    0.0000000e+00    0.0000000e+00    0.0000000e+00    0.0000000e+00    0.0000000e+00    0.0000000e+00    0.0000000e+00    0.0000000e+00    0.0000000e+00    0.0000000e+00    0.0000000e+00    0.0000000e+00    0.0000000e+00    0.0000000e+00    0.0000000e+00    0.0000000e+00    0.0000000e+00    0.0000000e+00    0.0000000e+00    0.0000000e+00    0.0000000e+00    0.0000000e+00    0.0000000e+00    0.0000000e+00    0.0000000e+00    0.0000000e+00    0.0000000e+00    0.0000000e+00    0.0000000e+00    0.0000000e+00    0.0000000e+00    0.0000000e+00    0.0000000e+00    0.0000000e+00    0.0000000e+00    0.0000000e+00    0.0000000e+00    0.0000000e+00 
  -3.9374698e+01    0.0000000e+00    9.9692265e-04    3.3375237e-03    0.0000000e+00    0.0000000e+00    0.0000000e+00    0.0000000e+00    0.0000000e+00    0.0000000e+00    0.0000000e+00    0.0000000e+00    0.0000000e+00    0.0000000e+00    0.0000000e+00    0.0000000e+00    0.0000000e+00    0.0000000e+00    0.0000000e+00    0.0000000e+00    0.0000000e+00    0.0000000e+00    0.0000000e+00    0.0000000e+00    0.0000000e+00    0.0000000e+00    0.0000000e+00    0.0000000e+00    0.0000000e+00    0.0000000e+00    0.0000000e+00    0.0000000e+00    0.0000000e+00    0.0000000e+00    0.0000000e+00    0.0000000e+00    0.0000000e+00    0.0000000e+00    0.0000000e+00    0.0000000e+00    0.0000000e+00    0.0000000e+00    0.0000000e+00 
  -3.8937625e+01    0.0000000e+00    9.9692265e-04    3.3375236e-03    0.0000000e+00    0.0000000e+00    0.0000000e+00    0.0000000e+00    0.0000000e+00    0.0000000e+00    0.0000000e+00    0.0000000e+00    0.0000000e+00    0.0000000e+00    0.0000000e+00    0.0000000e+00    0.0000000e+00    0.0000000e+00    0.0000000e+00    0.0000000e+00    0.0000000e+00    0.0000000e+00    0.0000000e+00    0.0000000e+00    0.0000000e+00    0.0000000e+00    0.0000000e+00    0.0000000e+00    0.0000000e+00    0.0000000e+00    0.0000000e+00    0.0000000e+00    0.0000000e+00    0.0000000e+00    0.0000000e+00    0.0000000e+00    0.0000000e+00    0.0000000e+00    0.0000000e+00    0.0000000e+00    0.0000000e+00    0.0000000e+00    0.0000000e+00 
  -3.8587967e+01    0.0000000e+00    9.9692265e-04    3.3375236e-03    0.0000000e+00    0.0000000e+00    0.0000000e+00    0.0000000e+00    0.0000000e+00    0.0000000e+00    0.0000000e+00    0.0000000e+00    0.0000000e+00    0.0000000e+00    0.0000000e+00    0.0000000e+00    0.0000000e+00    0.0000000e+00    0.0000000e+00    0.0000000e+00    0.0000000e+00    0.0000000e+00    0.0000000e+00    0.0000000e+00    0.0000000e+00    0.0000000e+00    0.0000000e+00    0.0000000e+00    0.0000000e+00    0.0000000e+00    0.0000000e+00    0.0000000e+00    0.0000000e+00    0.0000000e+00    0.0000000e+00    0.0000000e+00    0.0000000e+00    0.0000000e+00    0.0000000e+00    0.0000000e+00    0.0000000e+00    0.0000000e+00    0.0000000e+00 
  -3.8150894e+01    0.0000000e+00    9.9692264e-04    3.3375236e-03    0.0000000e+00    0.0000000e+00    0.0000000e+00    0.0000000e+00    0.0000000e+00    0.0000000e+00    0.0000000e+00    0.0000000e+00    0.0000000e+00    0.0000000e+00    0.0000000e+00    0.0000000e+00    0.0000000e+00    0.0000000e+00    0.0000000e+00    0.0000000e+00    0.0000000e+00    0.0000000e+00    0.0000000e+00    0.0000000e+00    0.0000000e+00    0.0000000e+00    0.0000000e+00    0.0000000e+00    0.0000000e+00    0.0000000e+00    0.0000000e+00    0.0000000e+00    0.0000000e+00    0.0000000e+00    0.0000000e+00    0.0000000e+00    0.0000000e+00    0.0000000e+00    0.0000000e+00    0.0000000e+00    0.0000000e+00    0.0000000e+00    0.0000000e+00 
  -3.7801235e+01    0.0000000e+00    9.9692264e-04    3.3375236e-03    0.0000000e+00    0.0000000e+00    0.0000000e+00    0.0000000e+00    0.0000000e+00    0.0000000e+00    0.0000000e+00    0.0000000e+00    0.0000000e+00    0.0000000e+00    0.0000000e+00    0.0000000e+00    0.0000000e+00    0.0000000e+00    0.0000000e+00    0.0000000e+00    0.0000000e+00    0.0000000e+00    0.0000000e+00    0.0000000e+00    0.0000000e+00    0.0000000e+00    0.0000000e+00    0.0000000e+00    0.0000000e+00    0.0000000e+00    0.0000000e+00    0.0000000e+00    0.0000000e+00    0.0000000e+00    0.0000000e+00    0.0000000e+00    0.0000000e+00    0.0000000e+00    0.0000000e+00    0.0000000e+00    0.0000000e+00    0.0000000e+00    0.0000000e+00 
  -3.7364163e+01    0.0000000e+00    9.9692263e-04    3.3375236e-03    0.0000000e+00    0.0000000e+00    0.0000000e+00    0.0000000e+00    0.0000000e+00    0.0000000e+00    0.0000000e+00    0.0000000e+00    0.0000000e+00    0.0000000e+00    0.0000000e+00    0.0000000e+00    0.0000000e+00    0.0000000e+00    0.0000000e+00    0.0000000e+00    0.0000000e+00    0.0000000e+00    0.0000000e+00    0.0000000e+00    0.0000000e+00    0.0000000e+00    0.0000000e+00    0.0000000e+00    0.0000000e+00    0.0000000e+00    0.0000000e+00    0.0000000e+00    0.0000000e+00    0.0000000e+00    0.0000000e+00    0.0000000e+00    0.0000000e+00    0.0000000e+00    0.0000000e+00    0.0000000e+00    0.0000000e+00    0.0000000e+00    0.0000000e+00 
  -3.7014504e+01    0.0000000e+00    9.9692263e-04    3.3375236e-03    0.0000000e+00    0.0000000e+00    0.0000000e+00    0.0000000e+00    0.0000000e+00    0.0000000e+00    0.0000000e+00    0.0000000e+00    0.0000000e+00    0.0000000e+00    0.0000000e+00    0.0000000e+00    0.0000000e+00    0.0000000e+00    0.0000000e+00    0.0000000e+00    0.0000000e+00    0.0000000e+00    0.0000000e+00    0.0000000e+00    0.0000000e+00    0.0000000e+00    0.0000000e+00    0.0000000e+00    0.0000000e+00    0.0000000e+00    0.0000000e+00    0.0000000e+00    0.0000000e+00    0.0000000e+00    0.0000000e+00    0.0000000e+00    0.0000000e+00    0.0000000e+00    0.0000000e+00    0.0000000e+00    0.0000000e+00    0.0000000e+00    0.0000000e+00 
  -3.6577431e+01    0.0000000e+00    9.9692263e-04    3.3375236e-03    0.0000000e+00    0.0000000e+00    0.0000000e+00    0.0000000e+00    0.0000000e+00    0.0000000e+00    0.0000000e+00    0.0000000e+00    0.0000000e+00    0.0000000e+00    0.0000000e+00    0.0000000e+00    0.0000000e+00    0.0000000e+00    0.0000000e+00    0.0000000e+00    0.0000000e+00    0.0000000e+00    0.0000000e+00    0.0000000e+00    0.0000000e+00    0.0000000e+00    0.0000000e+00    0.0000000e+00    0.0000000e+00    0.0000000e+00    0.0000000e+00    0.0000000e+00    0.0000000e+00    0.0000000e+00    0.0000000e+00    0.0000000e+00    0.0000000e+00    0.0000000e+00    0.0000000e+00    0.0000000e+00    0.0000000e+00    0.0000000e+00    0.0000000e+00 
  -3.6227773e+01    0.0000000e+00    9.9692263e-04    3.3375236e-03    0.0000000e+00    0.0000000e+00    0.0000000e+00    0.0000000e+00    0.0000000e+00    0.0000000e+00    0.0000000e+00    0.0000000e+00    0.0000000e+00    0.0000000e+00    0.0000000e+00    0.0000000e+00    0.0000000e+00    0.0000000e+00    0.0000000e+00    0.0000000e+00    0.0000000e+00    0.0000000e+00    0.0000000e+00    0.0000000e+00    0.0000000e+00    0.0000000e+00    0.0000000e+00    0.0000000e+00    0.0000000e+00    0.0000000e+00    0.0000000e+00    0.0000000e+00    0.0000000e+00    0.0000000e+00    0.0000000e+00    0.0000000e+00    0.0000000e+00    0.0000000e+00    0.0000000e+00    0.0000000e+00    0.0000000e+00    0.0000000e+00    0.0000000e+00 
  -3.5790700e+01    0.0000000e+00    9.9692262e-04    3.3375236e-03    0.0000000e+00    0.0000000e+00    0.0000000e+00    0.0000000e+00    0.0000000e+00    0.0000000e+00    0.0000000e+00    0.0000000e+00    0.0000000e+00    0.0000000e+00    0.0000000e+00    0.0000000e+00    0.0000000e+00    0.0000000e+00    0.0000000e+00    0.0000000e+00    0.0000000e+00    0.0000000e+00    0.0000000e+00    0.0000000e+00    0.0000000e+00    0.0000000e+00    0.0000000e+00    0.0000000e+00    0.0000000e+00    0.0000000e+00    0.0000000e+00    0.0000000e+00    0.0000000e+00    0.0000000e+00    0.0000000e+00    0.0000000e+00    0.0000000e+00    0.0000000e+00    0.0000000e+00    0.0000000e+00    0.0000000e+00    0.0000000e+00    0.0000000e+00 
  -3.5441042e+01    0.0000000e+00    9.9692263e-04    3.3375236e-03    0.0000000e+00    0.0000000e+00    0.0000000e+00    0.0000000e+00    0.0000000e+00    0.0000000e+00    0.0000000e+00    0.0000000e+00    0.0000000e+00    0.0000000e+00    0.0000000e+00    0.0000000e+00    0.0000000e+00    0.0000000e+00    0.0000000e+00    0.0000000e+00    0.0000000e+00    0.0000000e+00    0.0000000e+00    0.0000000e+00    0.0000000e+00    0.0000000e+00    0.0000000e+00    0.0000000e+00    0.0000000e+00    0.0000000e+00    0.0000000e+00    0.0000000e+00    0.0000000e+00    0.0000000e+00    0.0000000e+00    0.0000000e+00    0.0000000e+00    0.0000000e+00    0.0000000e+00    0.0000000e+00    0.0000000e+00    0.0000000e+00    0.0000000e+00 
  -3.5003969e+01    0.0000000e+00    9.9692263e-04    3.3375236e-03    0.0000000e+00    0.0000000e+00    0.0000000e+00    0.0000000e+00    0.0000000e+00    0.0000000e+00    0.0000000e+00    0.0000000e+00    0.0000000e+00    0.0000000e+00    0.0000000e+00    0.0000000e+00    0.0000000e+00    0.0000000e+00    0.0000000e+00    0.0000000e+00    0.0000000e+00    0.0000000e+00    0.0000000e+00    0.0000000e+00    0.0000000e+00    0.0000000e+00    0.0000000e+00    0.0000000e+00    0.0000000e+00    0.0000000e+00    0.0000000e+00    0.0000000e+00    0.0000000e+00    0.0000000e+00    0.0000000e+00    0.0000000e+00    0.0000000e+00    0.0000000e+00    0.0000000e+00    0.0000000e+00    0.0000000e+00    0.0000000e+00    0.0000000e+00 
  -3.4654311e+01    0.0000000e+00    9.9692262e-04    3.3375236e-03    0.0000000e+00    0.0000000e+00    0.0000000e+00    0.0000000e+00    0.0000000e+00    0.0000000e+00    0.0000000e+00    0.0000000e+00    0.0000000e+00    0.0000000e+00    0.0000000e+00    0.0000000e+00    0.0000000e+00    0.0000000e+00    0.0000000e+00    0.0000000e+00    0.0000000e+00    0.0000000e+00    0.0000000e+00    0.0000000e+00    0.0000000e+00    0.0000000e+00    0.0000000e+00    0.0000000e+00    0.0000000e+00    0.0000000e+00    0.0000000e+00    0.0000000e+00    0.0000000e+00    0.0000000e+00    0.0000000e+00    0.0000000e+00    0.0000000e+00    0.0000000e+00    0.0000000e+00    0.0000000e+00    0.0000000e+00    0.0000000e+00    0.0000000e+00 
  -3.4217238e+01    0.0000000e+00    9.9692262e-04    3.3375236e-03    0.0000000e+00    0.0000000e+00    0.0000000e+00    0.0000000e+00    0.0000000e+00    0.0000000e+00    0.0000000e+00    0.0000000e+00    0.0000000e+00    0.0000000e+00    0.0000000e+00    0.0000000e+00    0.0000000e+00    0.0000000e+00    0.0000000e+00    0.0000000e+00    0.0000000e+00    0.0000000e+00    0.0000000e+00    0.0000000e+00    0.0000000e+00    0.0000000e+00    0.0000000e+00    0.0000000e+00    0.0000000e+00    0.0000000e+00    0.0000000e+00    0.0000000e+00    0.0000000e+00    0.0000000e+00    0.0000000e+00    0.0000000e+00    0.0000000e+00    0.0000000e+00    0.0000000e+00    0.0000000e+00    0.0000000e+00    0.0000000e+00    0.0000000e+00 
  -3.3867580e+01    0.0000000e+00    9.9692262e-04    3.3375235e-03    0.0000000e+00    0.0000000e+00    0.0000000e+00    0.0000000e+00    0.0000000e+00    0.0000000e+00    0.0000000e+00    0.0000000e+00    0.0000000e+00    0.0000000e+00    0.0000000e+00    0.0000000e+00    0.0000000e+00    0.0000000e+00    0.0000000e+00    0.0000000e+00    0.0000000e+00    0.0000000e+00    0.0000000e+00    0.0000000e+00    0.0000000e+00    0.0000000e+00    0.0000000e+00    0.0000000e+00    0.0000000e+00    0.0000000e+00    0.0000000e+00    0.0000000e+00    0.0000000e+00    0.0000000e+00    0.0000000e+00    0.0000000e+00    0.0000000e+00    0.0000000e+00    0.0000000e+00    0.0000000e+00    0.0000000e+00    0.0000000e+00    0.0000000e+00 
  -3.3430507e+01    0.0000000e+00    9.9692261e-04    3.3375235e-03    0.0000000e+00    0.0000000e+00    0.0000000e+00    0.0000000e+00    0.0000000e+00    0.0000000e+00    0.0000000e+00    0.0000000e+00    0.0000000e+00    0.0000000e+00    0.0000000e+00    0.0000000e+00    0.0000000e+00    0.0000000e+00    0.0000000e+00    0.0000000e+00    0.0000000e+00    0.0000000e+00    0.0000000e+00    0.0000000e+00    0.0000000e+00    0.0000000e+00    0.0000000e+00    0.0000000e+00    0.0000000e+00    0.0000000e+00    0.0000000e+00    0.0000000e+00    0.0000000e+00    0.0000000e+00    0.0000000e+00    0.0000000e+00    0.0000000e+00    0.0000000e+00    0.0000000e+00    0.0000000e+00    0.0000000e+00    0.0000000e+00    0.0000000e+00 
  -3.3080848e+01    0.0000000e+00    9.9692261e-04    3.3375235e-03    0.0000000e+00    0.0000000e+00    0.0000000e+00    0.0000000e+00    0.0000000e+00    0.0000000e+00    0.0000000e+00    0.0000000e+00    0.0000000e+00    0.0000000e+00    0.0000000e+00    0.0000000e+00    0.0000000e+00    0.0000000e+00    0.0000000e+00    0.0000000e+00    0.0000000e+00    0.0000000e+00    0.0000000e+00    0.0000000e+00    0.0000000e+00    0.0000000e+00    0.0000000e+00    0.0000000e+00    0.0000000e+00    0.0000000e+00    0.0000000e+00    0.0000000e+00    0.0000000e+00    0.0000000e+00    0.0000000e+00    0.0000000e+00    0.0000000e+00    0.0000000e+00    0.0000000e+00    0.0000000e+00    0.0000000e+00    0.0000000e+00    0.0000000e+00 
  -3.2643776e+01    0.0000000e+00    9.9692261e-04    3.3375235e-03    0.0000000e+00    0.0000000e+00    0.0000000e+00    0.0000000e+00    0.0000000e+00    0.0000000e+00    0.0000000e+00    0.0000000e+00    0.0000000e+00    0.0000000e+00    0.0000000e+00    0.0000000e+00    0.0000000e+00    0.0000000e+00    0.0000000e+00    0.0000000e+00    0.0000000e+00    0.0000000e+00    0.0000000e+00    0.0000000e+00    0.0000000e+00    0.0000000e+00    0.0000000e+00    0.0000000e+00    0.0000000e+00    0.0000000e+00    0.0000000e+00    0.0000000e+00    0.0000000e+00    0.0000000e+00    0.0000000e+00    0.0000000e+00    0.0000000e+00    0.0000000e+00    0.0000000e+00    0.0000000e+00    0.0000000e+00    0.0000000e+00    0.0000000e+00 
  -3.2294117e+01    0.0000000e+00    9.9692261e-04    3.3375235e-03    0.0000000e+00    0.0000000e+00    0.0000000e+00    0.0000000e+00    0.0000000e+00    0.0000000e+00    0.0000000e+00    0.0000000e+00    0.0000000e+00    0.0000000e+00    0.0000000e+00    0.0000000e+00    0.0000000e+00    0.0000000e+00    0.0000000e+00    0.0000000e+00    0.0000000e+00    0.0000000e+00    0.0000000e+00    0.0000000e+00    0.0000000e+00    0.0000000e+00    0.0000000e+00    0.0000000e+00    0.0000000e+00    0.0000000e+00    0.0000000e+00    0.0000000e+00    0.0000000e+00    0.0000000e+00    0.0000000e+00    0.0000000e+00    0.0000000e+00    0.0000000e+00    0.0000000e+00    0.0000000e+00    0.0000000e+00    0.0000000e+00    0.0000000e+00 
  -3.1857044e+01    0.0000000e+00    9.9692261e-04    3.3375235e-03    0.0000000e+00    0.0000000e+00    0.0000000e+00    0.0000000e+00    0.0000000e+00    0.0000000e+00    0.0000000e+00    0.0000000e+00    0.0000000e+00    0.0000000e+00    0.0000000e+00    0.0000000e+00    0.0000000e+00    0.0000000e+00    0.0000000e+00    0.0000000e+00    0.0000000e+00    0.0000000e+00    0.0000000e+00    0.0000000e+00    0.0000000e+00    0.0000000e+00    0.0000000e+00    0.0000000e+00    0.0000000e+00    0.0000000e+00    0.0000000e+00    0.0000000e+00    0.0000000e+00    0.0000000e+00    0.0000000e+00    0.0000000e+00    0.0000000e+00    0.0000000e+00    0.0000000e+00    0.0000000e+00    0.0000000e+00    0.0000000e+00    0.0000000e+00 
  -3.1507386e+01    0.0000000e+00    9.9692262e-04    3.3375236e-03    0.0000000e+00    0.0000000e+00    0.0000000e+00    0.0000000e+00    0.0000000e+00    0.0000000e+00    0.0000000e+00    0.0000000e+00    0.0000000e+00    0.0000000e+00    0.0000000e+00    0.0000000e+00    0.0000000e+00    0.0000000e+00    0.0000000e+00    0.0000000e+00    0.0000000e+00    0.0000000e+00    0.0000000e+00    0.0000000e+00    0.0000000e+00    0.0000000e+00    0.0000000e+00    0.0000000e+00    0.0000000e+00    0.0000000e+00    0.0000000e+00    0.0000000e+00    0.0000000e+00    0.0000000e+00    0.0000000e+00    0.0000000e+00    0.0000000e+00    0.0000000e+00    0.0000000e+00    0.0000000e+00    0.0000000e+00    0.0000000e+00    0.0000000e+00 
  -3.1070313e+01    0.0000000e+00    9.9692262e-04    3.3375235e-03    0.0000000e+00    0.0000000e+00    0.0000000e+00    0.0000000e+00    0.0000000e+00    0.0000000e+00    0.0000000e+00    0.0000000e+00    0.0000000e+00    0.0000000e+00    0.0000000e+00    0.0000000e+00    0.0000000e+00    0.0000000e+00    0.0000000e+00    0.0000000e+00    0.0000000e+00    0.0000000e+00    0.0000000e+00    0.0000000e+00    0.0000000e+00    0.0000000e+00    0.0000000e+00    0.0000000e+00    0.0000000e+00    0.0000000e+00    0.0000000e+00    0.0000000e+00    0.0000000e+00    0.0000000e+00    0.0000000e+00    0.0000000e+00    0.0000000e+00    0.0000000e+00    0.0000000e+00    0.0000000e+00    0.0000000e+00    0.0000000e+00    0.0000000e+00 
  -3.0720655e+01    0.0000000e+00    9.9692262e-04    3.3375235e-03    0.0000000e+00    0.0000000e+00    0.0000000e+00    0.0000000e+00    0.0000000e+00    0.0000000e+00    0.0000000e+00    0.0000000e+00    0.0000000e+00    0.0000000e+00    0.0000000e+00    0.0000000e+00    0.0000000e+00    0.0000000e+00    0.0000000e+00    0.0000000e+00    0.0000000e+00    0.0000000e+00    0.0000000e+00    0.0000000e+00    0.0000000e+00    0.0000000e+00    0.0000000e+00    0.0000000e+00    0.0000000e+00    0.0000000e+00    0.0000000e+00    0.0000000e+00    0.0000000e+00    0.0000000e+00    0.0000000e+00    0.0000000e+00    0.0000000e+00    0.0000000e+00    0.0000000e+00    0.0000000e+00    0.0000000e+00    0.0000000e+00    0.0000000e+00 
  -3.0283582e+01    0.0000000e+00    9.9692261e-04    3.3375235e-03    0.0000000e+00    0.0000000e+00    0.0000000e+00    0.0000000e+00    0.0000000e+00    0.0000000e+00    0.0000000e+00    0.0000000e+00    0.0000000e+00    0.0000000e+00    0.0000000e+00    0.0000000e+00    0.0000000e+00    0.0000000e+00    0.0000000e+00    0.0000000e+00    0.0000000e+00    0.0000000e+00    0.0000000e+00    0.0000000e+00    0.0000000e+00    0.0000000e+00    0.0000000e+00    0.0000000e+00    0.0000000e+00    0.0000000e+00    0.0000000e+00    0.0000000e+00    0.0000000e+00    0.0000000e+00    0.0000000e+00    0.0000000e+00    0.0000000e+00    0.0000000e+00    0.0000000e+00    0.0000000e+00    0.0000000e+00    0.0000000e+00    0.0000000e+00 
  -2.9933924e+01    0.0000000e+00    9.9692262e-04    3.3375235e-03    0.0000000e+00    0.0000000e+00    0.0000000e+00    0.0000000e+00    0.0000000e+00    0.0000000e+00    0.0000000e+00    0.0000000e+00    0.0000000e+00    0.0000000e+00    0.0000000e+00    0.0000000e+00    0.0000000e+00    0.0000000e+00    0.0000000e+00    0.0000000e+00    0.0000000e+00    0.0000000e+00    0.0000000e+00    0.0000000e+00    0.0000000e+00    0.0000000e+00    0.0000000e+00    0.0000000e+00    0.0000000e+00    0.0000000e+00    0.0000000e+00    0.0000000e+00    0.0000000e+00    0.0000000e+00    0.0000000e+00    0.0000000e+00    0.0000000e+00    0.0000000e+00    0.0000000e+00    0.0000000e+00    0.0000000e+00    0.0000000e+00    0.0000000e+00 
  -2.9496851e+01    0.0000000e+00    9.9692262e-04    3.3375236e-03    0.0000000e+00    0.0000000e+00    0.0000000e+00    0.0000000e+00    0.0000000e+00    0.0000000e+00    0.0000000e+00    0.0000000e+00    0.0000000e+00    0.0000000e+00    0.0000000e+00    0.0000000e+00    0.0000000e+00    0.0000000e+00    0.0000000e+00    0.0000000e+00    0.0000000e+00    0.0000000e+00    0.0000000e+00    0.0000000e+00    0.0000000e+00    0.0000000e+00    0.0000000e+00    0.0000000e+00    0.0000000e+00    0.0000000e+00    0.0000000e+00    0.0000000e+00    0.0000000e+00    0.0000000e+00    0.0000000e+00    0.0000000e+00    0.0000000e+00    0.0000000e+00    0.0000000e+00    0.0000000e+00    0.0000000e+00    0.0000000e+00    0.0000000e+00 
  -2.9147193e+01    0.0000000e+00    9.9692262e-04    3.3375236e-03    0.0000000e+00    0.0000000e+00    0.0000000e+00    0.0000000e+00    0.0000000e+00    0.0000000e+00    0.0000000e+00    0.0000000e+00    0.0000000e+00    0.0000000e+00    0.0000000e+00    0.0000000e+00    0.0000000e+00    0.0000000e+00    0.0000000e+00    0.0000000e+00    0.0000000e+00    0.0000000e+00    0.0000000e+00    0.0000000e+00    0.0000000e+00    0.0000000e+00    0.0000000e+00    0.0000000e+00    0.0000000e+00    0.0000000e+00    0.0000000e+00    0.0000000e+00    0.0000000e+00    0.0000000e+00    0.0000000e+00    0.0000000e+00    0.0000000e+00    0.0000000e+00    0.0000000e+00    0.0000000e+00    0.0000000e+00    0.0000000e+00    0.0000000e+00 
  -2.8710120e+01    0.0000000e+00    9.9692262e-04    3.3375236e-03    0.0000000e+00    0.0000000e+00    0.0000000e+00    0.0000000e+00    0.0000000e+00    0.0000000e+00    0.0000000e+00    0.0000000e+00    0.0000000e+00    0.0000000e+00    0.0000000e+00    0.0000000e+00    0.0000000e+00    0.0000000e+00    0.0000000e+00    0.0000000e+00    0.0000000e+00    0.0000000e+00    0.0000000e+00    0.0000000e+00    0.0000000e+00    0.0000000e+00    0.0000000e+00    0.0000000e+00    0.0000000e+00    0.0000000e+00    0.0000000e+00    0.0000000e+00    0.0000000e+00    0.0000000e+00    0.0000000e+00    0.0000000e+00    0.0000000e+00    0.0000000e+00    0.0000000e+00    0.0000000e+00    0.0000000e+00    0.0000000e+00    0.0000000e+00 
  -2.8360461e+01    0.0000000e+00    9.9692225e-04    3.3375223e-03    0.0000000e+00    0.0000000e+00    0.0000000e+00    0.0000000e+00    0.0000000e+00    0.0000000e+00    0.0000000e+00    0.0000000e+00    0.0000000e+00    0.0000000e+00    0.0000000e+00    0.0000000e+00    0.0000000e+00    0.0000000e+00    0.0000000e+00    0.0000000e+00    0.0000000e+00    0.0000000e+00    0.0000000e+00    0.0000000e+00    0.0000000e+00    0.0000000e+00    0.0000000e+00    0.0000000e+00    0.0000000e+00    0.0000000e+00    0.0000000e+00    0.0000000e+00    0.0000000e+00    0.0000000e+00    0.0000000e+00    0.0000000e+00    0.0000000e+00    0.0000000e+00    0.0000000e+00    0.0000000e+00    0.0000000e+00    0.0000000e+00    0.0000000e+00 
  -2.7923389e+01    0.0000000e+00    9.9692189e-04    3.3375211e-03    0.0000000e+00    0.0000000e+00    0.0000000e+00    0.0000000e+00    0.0000000e+00    0.0000000e+00    0.0000000e+00    0.0000000e+00    0.0000000e+00    0.0000000e+00    0.0000000e+00    0.0000000e+00    0.0000000e+00    0.0000000e+00    0.0000000e+00    0.0000000e+00    0.0000000e+00    0.0000000e+00    0.0000000e+00    0.0000000e+00    0.0000000e+00    0.0000000e+00    0.0000000e+00    0.0000000e+00    0.0000000e+00    0.0000000e+00    0.0000000e+00    0.0000000e+00    0.0000000e+00    0.0000000e+00    0.0000000e+00    0.0000000e+00    0.0000000e+00    0.0000000e+00    0.0000000e+00    0.0000000e+00    0.0000000e+00    0.0000000e+00    0.0000000e+00 
  -2.7573730e+01    0.0000000e+00    9.9692175e-04    3.3375207e-03    0.0000000e+00    0.0000000e+00    0.0000000e+00    0.0000000e+00    0.0000000e+00    0.0000000e+00    0.0000000e+00    0.0000000e+00    0.0000000e+00    0.0000000e+00    0.0000000e+00    0.0000000e+00    0.0000000e+00    0.0000000e+00    0.0000000e+00    0.0000000e+00    0.0000000e+00    0.0000000e+00    0.0000000e+00    0.0000000e+00    0.0000000e+00    0.0000000e+00    0.0000000e+00    0.0000000e+00    0.0000000e+00    0.0000000e+00    0.0000000e+00    0.0000000e+00    0.0000000e+00    0.0000000e+00    0.0000000e+00    0.0000000e+00    0.0000000e+00    0.0000000e+00    0.0000000e+00    0.0000000e+00    0.0000000e+00    0.0000000e+00    0.0000000e+00 
  -2.7136657e+01    0.0000000e+00    9.9692184e-04    3.3375209e-03    0.0000000e+00    0.0000000e+00    0.0000000e+00    0.0000000e+00    0.0000000e+00    0.0000000e+00    0.0000000e+00    0.0000000e+00    0.0000000e+00    0.0000000e+00    0.0000000e+00    0.0000000e+00    0.0000000e+00    0.0000000e+00    0.0000000e+00    0.0000000e+00    0.0000000e+00    0.0000000e+00    0.0000000e+00    0.0000000e+00    0.0000000e+00    0.0000000e+00    0.0000000e+00    0.0000000e+00    0.0000000e+00    0.0000000e+00    0.0000000e+00    0.0000000e+00    0.0000000e+00    0.0000000e+00    0.0000000e+00    0.0000000e+00    0.0000000e+00    0.0000000e+00    0.0000000e+00    0.0000000e+00    0.0000000e+00    0.0000000e+00    0.0000000e+00 
  -2.6786999e+01    0.0000000e+00    9.9692188e-04    3.3375211e-03    0.0000000e+00    0.0000000e+00    0.0000000e+00    0.0000000e+00    0.0000000e+00    0.0000000e+00    0.0000000e+00    0.0000000e+00    0.0000000e+00    0.0000000e+00    0.0000000e+00    0.0000000e+00    0.0000000e+00    0.0000000e+00    0.0000000e+00    0.0000000e+00    0.0000000e+00    0.0000000e+00    0.0000000e+00    0.0000000e+00    0.0000000e+00    0.0000000e+00    0.0000000e+00    0.0000000e+00    0.0000000e+00    0.0000000e+00    0.0000000e+00    0.0000000e+00    0.0000000e+00    0.0000000e+00    0.0000000e+00    0.0000000e+00    0.0000000e+00    0.0000000e+00    0.0000000e+00    0.0000000e+00    0.0000000e+00    0.0000000e+00    0.0000000e+00 
  -2.6349926e+01    0.0000000e+00    9.9692189e-04    3.3375211e-03    0.0000000e+00    0.0000000e+00    0.0000000e+00    0.0000000e+00    0.0000000e+00    0.0000000e+00    0.0000000e+00    0.0000000e+00    0.0000000e+00    0.0000000e+00    0.0000000e+00    0.0000000e+00    0.0000000e+00    0.0000000e+00    0.0000000e+00    0.0000000e+00    0.0000000e+00    0.0000000e+00    0.0000000e+00    0.0000000e+00    0.0000000e+00    0.0000000e+00    0.0000000e+00    0.0000000e+00    0.0000000e+00    0.0000000e+00    0.0000000e+00    0.0000000e+00    0.0000000e+00    0.0000000e+00    0.0000000e+00    0.0000000e+00    0.0000000e+00    0.0000000e+00    0.0000000e+00    0.0000000e+00    0.0000000e+00    0.0000000e+00    0.0000000e+00 
  -2.6000268e+01    0.0000000e+00    9.9692189e-04    3.3375211e-03    0.0000000e+00    0.0000000e+00    0.0000000e+00    0.0000000e+00    0.0000000e+00    0.0000000e+00    0.0000000e+00    0.0000000e+00    0.0000000e+00    0.0000000e+00    0.0000000e+00    0.0000000e+00    0.0000000e+00    0.0000000e+00    0.0000000e+00    0.0000000e+00    0.0000000e+00    0.0000000e+00    0.0000000e+00    0.0000000e+00    0.0000000e+00    0.0000000e+00    0.0000000e+00    0.0000000e+00    0.0000000e+00    0.0000000e+00    0.0000000e+00    0.0000000e+00    0.0000000e+00    0.0000000e+00    0.0000000e+00    0.0000000e+00    0.0000000e+00    0.0000000e+00    0.0000000e+00    0.0000000e+00    0.0000000e+00    0.0000000e+00    0.0000000e+00 
  -2.5720541e+01    0.0000000e+00    9.9692189e-04    3.3375211e-03    0.0000000e+00    0.0000000e+00    0.0000000e+00    0.0000000e+00    0.0000000e+00    0.0000000e+00    0.0000000e+00    0.0000000e+00    0.0000000e+00    0.0000000e+00    0.0000000e+00    0.0000000e+00    0.0000000e+00    0.0000000e+00    0.0000000e+00    0.0000000e+00    0.0000000e+00    0.0000000e+00    0.0000000e+00    0.0000000e+00    0.0000000e+00    0.0000000e+00    0.0000000e+00    0.0000000e+00    0.0000000e+00    0.0000000e+00    0.0000000e+00    0.0000000e+00    0.0000000e+00    0.0000000e+00    0.0000000e+00    0.0000000e+00    0.0000000e+00    0.0000000e+00    0.0000000e+00    0.0000000e+00    0.0000000e+00    0.0000000e+00    0.0000000e+00 
  -2.5370883e+01    0.0000000e+00    9.9692189e-04    3.3375211e-03    0.0000000e+00    0.0000000e+00    0.0000000e+00    0.0000000e+00    0.0000000e+00    0.0000000e+00    0.0000000e+00    0.0000000e+00    0.0000000e+00    0.0000000e+00    0.0000000e+00    0.0000000e+00    0.0000000e+00    0.0000000e+00    0.0000000e+00    0.0000000e+00    0.0000000e+00    0.0000000e+00    0.0000000e+00    0.0000000e+00    0.0000000e+00    0.0000000e+00    0.0000000e+00    0.0000000e+00    0.0000000e+00    0.0000000e+00    0.0000000e+00    0.0000000e+00    0.0000000e+00    0.0000000e+00    0.0000000e+00    0.0000000e+00    0.0000000e+00    0.0000000e+00    0.0000000e+00    0.0000000e+00    0.0000000e+00    0.0000000e+00    0.0000000e+00 
  -2.5091156e+01    0.0000000e+00    9.9692189e-04    3.3375211e-03    0.0000000e+00    0.0000000e+00    0.0000000e+00    0.0000000e+00    0.0000000e+00    0.0000000e+00    0.0000000e+00    0.0000000e+00    0.0000000e+00    0.0000000e+00    0.0000000e+00    0.0000000e+00    0.0000000e+00    0.0000000e+00    0.0000000e+00    0.0000000e+00    0.0000000e+00    0.0000000e+00    0.0000000e+00    0.0000000e+00    0.0000000e+00    0.0000000e+00    0.0000000e+00    0.0000000e+00    0.0000000e+00    0.0000000e+00    0.0000000e+00    0.0000000e+00    0.0000000e+00    0.0000000e+00    0.0000000e+00    0.0000000e+00    0.0000000e+00    0.0000000e+00    0.0000000e+00    0.0000000e+00    0.0000000e+00    0.0000000e+00    0.0000000e+00 
  -2.4741498e+01    0.0000000e+00    9.9692189e-04    3.3375211e-03    0.0000000e+00    0.0000000e+00    0.0000000e+00    0.0000000e+00    0.0000000e+00    0.0000000e+00    0.0000000e+00    0.0000000e+00    0.0000000e+00    0.0000000e+00    0.0000000e+00    0.0000000e+00    0.0000000e+00    0.0000000e+00    0.0000000e+00    0.0000000e+00    0.0000000e+00    0.0000000e+00    0.0000000e+00    0.0000000e+00    0.0000000e+00    0.0000000e+00    0.0000000e+00    0.0000000e+00    0.0000000e+00    0.0000000e+00    0.0000000e+00    0.0000000e+00    0.0000000e+00    0.0000000e+00    0.0000000e+00    0.0000000e+00    0.0000000e+00    0.0000000e+00    0.0000000e+00    0.0000000e+00    0.0000000e+00    0.0000000e+00    0.0000000e+00 
  -2.4461771e+01    0.0000000e+00    9.9692189e-04    3.3375211e-03    0.0000000e+00    0.0000000e+00    0.0000000e+00    0.0000000e+00    0.0000000e+00    0.0000000e+00    0.0000000e+00    0.0000000e+00    0.0000000e+00    0.0000000e+00    0.0000000e+00    0.0000000e+00    0.0000000e+00    0.0000000e+00    0.0000000e+00    0.0000000e+00    0.0000000e+00    0.0000000e+00    0.0000000e+00    0.0000000e+00    0.0000000e+00    0.0000000e+00    0.0000000e+00    0.0000000e+00    0.0000000e+00    0.0000000e+00    0.0000000e+00    0.0000000e+00    0.0000000e+00    0.0000000e+00    0.0000000e+00    0.0000000e+00    0.0000000e+00    0.0000000e+00    0.0000000e+00    0.0000000e+00    0.0000000e+00    0.0000000e+00    0.0000000e+00 
  -2.4112113e+01    0.0000000e+00    9.9692188e-04    3.3375211e-03    0.0000000e+00    0.0000000e+00    0.0000000e+00    0.0000000e+00    0.0000000e+00    0.0000000e+00    0.0000000e+00    0.0000000e+00    0.0000000e+00    0.0000000e+00    0.0000000e+00    0.0000000e+00    0.0000000e+00    0.0000000e+00    0.0000000e+00    0.0000000e+00    0.0000000e+00    0.0000000e+00    0.0000000e+00    0.0000000e+00    0.0000000e+00    0.0000000e+00    0.0000000e+00    0.0000000e+00    0.0000000e+00    0.0000000e+00    0.0000000e+00    0.0000000e+00    0.0000000e+00    0.0000000e+00    0.0000000e+00    0.0000000e+00    0.0000000e+00    0.0000000e+00    0.0000000e+00    0.0000000e+00    0.0000000e+00    0.0000000e+00    0.0000000e+00 
  -2.3675040e+01    0.0000000e+00    9.9692183e-04    3.3375209e-03    0.0000000e+00    0.0000000e+00    0.0000000e+00    0.0000000e+00    0.0000000e+00    0.0000000e+00    0.0000000e+00    0.0000000e+00    0.0000000e+00    0.0000000e+00    0.0000000e+00    0.0000000e+00    0.0000000e+00    0.0000000e+00    0.0000000e+00    0.0000000e+00    0.0000000e+00    0.0000000e+00    0.0000000e+00    0.0000000e+00    0.0000000e+00    0.0000000e+00    0.0000000e+00    0.0000000e+00    0.0000000e+00    0.0000000e+00    0.0000000e+00    0.0000000e+00    0.0000000e+00    0.0000000e+00    0.0000000e+00    0.0000000e+00    0.0000000e+00    0.0000000e+00    0.0000000e+00    0.0000000e+00    0.0000000e+00    0.0000000e+00    0.0000000e+00 
  -2.3325382e+01    0.0000000e+00    9.9692180e-04    3.3375208e-03    0.0000000e+00    0.0000000e+00    0.0000000e+00    0.0000000e+00    0.0000000e+00    0.0000000e+00    0.0000000e+00    0.0000000e+00    0.0000000e+00    0.0000000e+00    0.0000000e+00    0.0000000e+00    0.0000000e+00    0.0000000e+00    0.0000000e+00    0.0000000e+00    0.0000000e+00    0.0000000e+00    0.0000000e+00    0.0000000e+00    0.0000000e+00    0.0000000e+00    0.0000000e+00    0.0000000e+00    0.0000000e+00    0.0000000e+00    0.0000000e+00    0.0000000e+00    0.0000000e+00    0.0000000e+00    0.0000000e+00    0.0000000e+00    0.0000000e+00    0.0000000e+00    0.0000000e+00    0.0000000e+00    0.0000000e+00    0.0000000e+00    0.0000000e+00 
  -2.3045655e+01    0.0000000e+00    9.9692180e-04    3.3375208e-03    0.0000000e+00    0.0000000e+00    0.0000000e+00    0.0000000e+00    0.0000000e+00    0.0000000e+00    0.0000000e+00    0.0000000e+00    0.0000000e+00    0.0000000e+00    0.0000000e+00    0.0000000e+00    0.0000000e+00    0.0000000e+00    0.0000000e+00    0.0000000e+00    0.0000000e+00    0.0000000e+00    0.0000000e+00    0.0000000e+00    0.0000000e+00    0.0000000e+00    0.0000000e+00    0.0000000e+00    0.0000000e+00    0.0000000e+00    0.0000000e+00    0.0000000e+00    0.0000000e+00    0.0000000e+00    0.0000000e+00    0.0000000e+00    0.0000000e+00    0.0000000e+00    0.0000000e+00    0.0000000e+00    0.0000000e+00    0.0000000e+00    0.0000000e+00 
  -2.2695997e+01    0.0000000e+00    9.9692180e-04    3.3375208e-03    0.0000000e+00    0.0000000e+00    0.0000000e+00    0.0000000e+00    0.0000000e+00    0.0000000e+00    0.0000000e+00    0.0000000e+00    0.0000000e+00    0.0000000e+00    0.0000000e+00    0.0000000e+00    0.0000000e+00    0.0000000e+00    0.0000000e+00    0.0000000e+00    0.0000000e+00    0.0000000e+00    0.0000000e+00    0.0000000e+00    0.0000000e+00    0.0000000e+00    0.0000000e+00    0.0000000e+00    0.0000000e+00    0.0000000e+00    0.0000000e+00    0.0000000e+00    0.0000000e+00    0.0000000e+00    0.0000000e+00    0.0000000e+00    0.0000000e+00    0.0000000e+00    0.0000000e+00    0.0000000e+00    0.0000000e+00    0.0000000e+00    0.0000000e+00 
  -2.2416270e+01    0.0000000e+00    9.9692180e-04    3.3375208e-03    0.0000000e+00    0.0000000e+00    0.0000000e+00    0.0000000e+00    0.0000000e+00    0.0000000e+00    0.0000000e+00    0.0000000e+00    0.0000000e+00    0.0000000e+00    0.0000000e+00    0.0000000e+00    0.0000000e+00    0.0000000e+00    0.0000000e+00    0.0000000e+00    0.0000000e+00    0.0000000e+00    0.0000000e+00    0.0000000e+00    0.0000000e+00    0.0000000e+00    0.0000000e+00    0.0000000e+00    0.0000000e+00    0.0000000e+00    0.0000000e+00    0.0000000e+00    0.0000000e+00    0.0000000e+00    0.0000000e+00    0.0000000e+00    0.0000000e+00    0.0000000e+00    0.0000000e+00    0.0000000e+00    0.0000000e+00    0.0000000e+00    0.0000000e+00 
  -2.2066612e+01    0.0000000e+00    9.9692180e-04    3.3375208e-03    0.0000000e+00    0.0000000e+00    0.0000000e+00    0.0000000e+00    0.0000000e+00    0.0000000e+00    0.0000000e+00    0.0000000e+00    0.0000000e+00    0.0000000e+00    0.0000000e+00    0.0000000e+00    0.0000000e+00    0.0000000e+00    0.0000000e+00    0.0000000e+00    0.0000000e+00    0.0000000e+00    0.0000000e+00    0.0000000e+00    0.0000000e+00    0.0000000e+00    0.0000000e+00    0.0000000e+00    0.0000000e+00    0.0000000e+00    0.0000000e+00    0.0000000e+00    0.0000000e+00    0.0000000e+00    0.0000000e+00    0.0000000e+00    0.0000000e+00    0.0000000e+00    0.0000000e+00    0.0000000e+00    0.0000000e+00    0.0000000e+00    0.0000000e+00 
  -2.1786885e+01    0.0000000e+00    9.9692180e-04    3.3375208e-03    0.0000000e+00    0.0000000e+00    0.0000000e+00    0.0000000e+00    0.0000000e+00    0.0000000e+00    0.0000000e+00    0.0000000e+00    0.0000000e+00    0.0000000e+00    0.0000000e+00    0.0000000e+00    0.0000000e+00    0.0000000e+00    0.0000000e+00    0.0000000e+00    0.0000000e+00    0.0000000e+00    0.0000000e+00    0.0000000e+00    0.0000000e+00    0.0000000e+00    0.0000000e+00    0.0000000e+00    0.0000000e+00    0.0000000e+00    0.0000000e+00    0.0000000e+00    0.0000000e+00    0.0000000e+00    0.0000000e+00    0.0000000e+00    0.0000000e+00    0.0000000e+00    0.0000000e+00    0.0000000e+00    0.0000000e+00    0.0000000e+00    0.0000000e+00 
  -2.1437227e+01    0.0000000e+00    9.9692179e-04    3.3375208e-03    0.0000000e+00    0.0000000e+00    0.0000000e+00    0.0000000e+00    0.0000000e+00    0.0000000e+00    0.0000000e+00    0.0000000e+00    0.0000000e+00    0.0000000e+00    0.0000000e+00    0.0000000e+00    0.0000000e+00    0.0000000e+00    0.0000000e+00    0.0000000e+00    0.0000000e+00    0.0000000e+00    0.0000000e+00    0.0000000e+00    0.0000000e+00    0.0000000e+00    0.0000000e+00    0.0000000e+00    0.0000000e+00    0.0000000e+00    0.0000000e+00    0.0000000e+00    0.0000000e+00    0.0000000e+00    0.0000000e+00    0.0000000e+00    0.0000000e+00    0.0000000e+00    0.0000000e+00    0.0000000e+00    0.0000000e+00    0.0000000e+00    0.0000000e+00 
  -2.1157501e+01    0.0000000e+00    9.9692179e-04    3.3375208e-03    0.0000000e+00    0.0000000e+00    0.0000000e+00    0.0000000e+00    0.0000000e+00    0.0000000e+00    0.0000000e+00    0.0000000e+00    0.0000000e+00    0.0000000e+00    0.0000000e+00    0.0000000e+00    0.0000000e+00    0.0000000e+00    0.0000000e+00    0.0000000e+00    0.0000000e+00    0.0000000e+00    0.0000000e+00    0.0000000e+00    0.0000000e+00    0.0000000e+00    0.0000000e+00    0.0000000e+00    0.0000000e+00    0.0000000e+00    0.0000000e+00    0.0000000e+00    0.0000000e+00    0.0000000e+00    0.0000000e+00    0.0000000e+00    0.0000000e+00    0.0000000e+00    0.0000000e+00    0.0000000e+00    0.0000000e+00    0.0000000e+00    0.0000000e+00 
  -2.0807842e+01    0.0000000e+00    9.9692179e-04    3.3375208e-03    0.0000000e+00    0.0000000e+00    0.0000000e+00    0.0000000e+00    0.0000000e+00    0.0000000e+00    0.0000000e+00    0.0000000e+00    0.0000000e+00    0.0000000e+00    0.0000000e+00    0.0000000e+00    0.0000000e+00    0.0000000e+00    0.0000000e+00    0.0000000e+00    0.0000000e+00    0.0000000e+00    0.0000000e+00    0.0000000e+00    0.0000000e+00    0.0000000e+00    0.0000000e+00    0.0000000e+00    0.0000000e+00    0.0000000e+00    0.0000000e+00    0.0000000e+00    0.0000000e+00    0.0000000e+00    0.0000000e+00    0.0000000e+00    0.0000000e+00    0.0000000e+00    0.0000000e+00    0.0000000e+00    0.0000000e+00    0.0000000e+00    0.0000000e+00 
  -2.0528116e+01    0.0000000e+00    9.9692178e-04    3.3375208e-03    0.0000000e+00    0.0000000e+00    0.0000000e+00    0.0000000e+00    0.0000000e+00    0.0000000e+00    0.0000000e+00    0.0000000e+00    0.0000000e+00    0.0000000e+00    0.0000000e+00    0.0000000e+00    0.0000000e+00    0.0000000e+00    0.0000000e+00    0.0000000e+00    0.0000000e+00    0.0000000e+00    0.0000000e+00    0.0000000e+00    0.0000000e+00    0.0000000e+00    0.0000000e+00    0.0000000e+00    0.0000000e+00    0.0000000e+00    0.0000000e+00    0.0000000e+00    0.0000000e+00    0.0000000e+00    0.0000000e+00    0.0000000e+00    0.0000000e+00    0.0000000e+00    0.0000000e+00    0.0000000e+00    0.0000000e+00    0.0000000e+00    0.0000000e+00 
  -2.0178457e+01    0.0000000e+00    9.9692178e-04    3.3375208e-03    0.0000000e+00    0.0000000e+00    0.0000000e+00    0.0000000e+00    0.0000000e+00    0.0000000e+00    0.0000000e+00    0.0000000e+00    0.0000000e+00    0.0000000e+00    0.0000000e+00    0.0000000e+00    0.0000000e+00    0.0000000e+00    0.0000000e+00    0.0000000e+00    0.0000000e+00    0.0000000e+00    0.0000000e+00    0.0000000e+00    0.0000000e+00    0.0000000e+00    0.0000000e+00    0.0000000e+00    0.0000000e+00    0.0000000e+00    0.0000000e+00    0.0000000e+00    0.0000000e+00    0.0000000e+00    0.0000000e+00    0.0000000e+00    0.0000000e+00    0.0000000e+00    0.0000000e+00    0.0000000e+00    0.0000000e+00    0.0000000e+00    0.0000000e+00 
  -1.9898731e+01    0.0000000e+00    9.9692178e-04    3.3375208e-03    0.0000000e+00    0.0000000e+00    0.0000000e+00    0.0000000e+00    0.0000000e+00    0.0000000e+00    0.0000000e+00    0.0000000e+00    0.0000000e+00    0.0000000e+00    0.0000000e+00    0.0000000e+00    0.0000000e+00    0.0000000e+00    0.0000000e+00    0.0000000e+00    0.0000000e+00    0.0000000e+00    0.0000000e+00    0.0000000e+00    0.0000000e+00    0.0000000e+00    0.0000000e+00    0.0000000e+00    0.0000000e+00    0.0000000e+00    0.0000000e+00    0.0000000e+00    0.0000000e+00    0.0000000e+00    0.0000000e+00    0.0000000e+00    0.0000000e+00    0.0000000e+00    0.0000000e+00    0.0000000e+00    0.0000000e+00    0.0000000e+00    0.0000000e+00 
  -1.9745629e+01    0.0000000e+00    9.9692178e-04    3.3375208e-03    0.0000000e+00    0.0000000e+00    0.0000000e+00    0.0000000e+00    0.0000000e+00    0.0000000e+00    0.0000000e+00    0.0000000e+00    0.0000000e+00    0.0000000e+00    0.0000000e+00    0.0000000e+00    0.0000000e+00    0.0000000e+00    0.0000000e+00    0.0000000e+00    0.0000000e+00    0.0000000e+00    0.0000000e+00    0.0000000e+00    0.0000000e+00    0.0000000e+00    0.0000000e+00    0.0000000e+00    0.0000000e+00    0.0000000e+00    0.0000000e+00    0.0000000e+00    0.0000000e+00    0.0000000e+00    0.0000000e+00    0.0000000e+00    0.0000000e+00    0.0000000e+00    0.0000000e+00    0.0000000e+00    0.0000000e+00    0.0000000e+00    0.0000000e+00 
  -1.9660573e+01    0.0000000e+00    9.9692178e-04    3.3375208e-03    0.0000000e+00    0.0000000e+00    0.0000000e+00    0.0000000e+00    0.0000000e+00    0.0000000e+00    0.0000000e+00    0.0000000e+00    0.0000000e+00    0.0000000e+00    0.0000000e+00    0.0000000e+00    0.0000000e+00    0.0000000e+00    0.0000000e+00    0.0000000e+00    0.0000000e+00    0.0000000e+00    0.0000000e+00    0.0000000e+00    0.0000000e+00    0.0000000e+00    0.0000000e+00    0.0000000e+00    0.0000000e+00    0.0000000e+00    0.0000000e+00    0.0000000e+00    0.0000000e+00    0.0000000e+00    0.0000000e+00    0.0000000e+00    0.0000000e+00    0.0000000e+00    0.0000000e+00    0.0000000e+00    0.0000000e+00    0.0000000e+00    0.0000000e+00 
  -1.9592528e+01    0.0000000e+00    9.9692178e-04    3.3375208e-03    0.0000000e+00    0.0000000e+00    0.0000000e+00    0.0000000e+00    0.0000000e+00    0.0000000e+00    0.0000000e+00    0.0000000e+00    0.0000000e+00    0.0000000e+00    0.0000000e+00    0.0000000e+00    0.0000000e+00    0.0000000e+00    0.0000000e+00    0.0000000e+00    0.0000000e+00    0.0000000e+00    0.0000000e+00    0.0000000e+00    0.0000000e+00    0.0000000e+00    0.0000000e+00    0.0000000e+00    0.0000000e+00    0.0000000e+00    0.0000000e+00    0.0000000e+00    0.0000000e+00    0.0000000e+00    0.0000000e+00    0.0000000e+00    0.0000000e+00    0.0000000e+00    0.0000000e+00    0.0000000e+00    0.0000000e+00    0.0000000e+00    0.0000000e+00 
  -1.9401151e+01    0.0000000e+00    9.9692178e-04    3.3375208e-03    0.0000000e+00    0.0000000e+00    0.0000000e+00    0.0000000e+00    0.0000000e+00    0.0000000e+00    0.0000000e+00    0.0000000e+00    0.0000000e+00    0.0000000e+00    0.0000000e+00    0.0000000e+00    0.0000000e+00    0.0000000e+00    0.0000000e+00    0.0000000e+00    0.0000000e+00    0.0000000e+00    0.0000000e+00    0.0000000e+00    0.0000000e+00    0.0000000e+00    0.0000000e+00    0.0000000e+00    0.0000000e+00    0.0000000e+00    0.0000000e+00    0.0000000e+00    0.0000000e+00    0.0000000e+00    0.0000000e+00    0.0000000e+00    0.0000000e+00    0.0000000e+00    0.0000000e+00    0.0000000e+00    0.0000000e+00    0.0000000e+00    0.0000000e+00 
  -1.9316094e+01    0.0000000e+00    9.9692178e-04    3.3375207e-03    0.0000000e+00    0.0000000e+00    0.0000000e+00    0.0000000e+00    0.0000000e+00    0.0000000e+00    0.0000000e+00    0.0000000e+00    0.0000000e+00    0.0000000e+00    0.0000000e+00    0.0000000e+00    0.0000000e+00    0.0000000e+00    0.0000000e+00    0.0000000e+00    0.0000000e+00    0.0000000e+00    0.0000000e+00    0.0000000e+00    0.0000000e+00    0.0000000e+00    0.0000000e+00    0.0000000e+00    0.0000000e+00    0.0000000e+00    0.0000000e+00    0.0000000e+00    0.0000000e+00    0.0000000e+00    0.0000000e+00    0.0000000e+00    0.0000000e+00    0.0000000e+00    0.0000000e+00    0.0000000e+00    0.0000000e+00    0.0000000e+00    0.0000000e+00 
  -1.9248049e+01    0.0000000e+00    9.9692178e-04    3.3375207e-03    0.0000000e+00    0.0000000e+00    0.0000000e+00    0.0000000e+00    0.0000000e+00    0.0000000e+00    0.0000000e+00    0.0000000e+00    0.0000000e+00    0.0000000e+00    0.0000000e+00    0.0000000e+00    0.0000000e+00    0.0000000e+00    0.0000000e+00    0.0000000e+00    0.0000000e+00    0.0000000e+00    0.0000000e+00    0.0000000e+00    0.0000000e+00    0.0000000e+00    0.0000000e+00    0.0000000e+00    0.0000000e+00    0.0000000e+00    0.0000000e+00    0.0000000e+00    0.0000000e+00    0.0000000e+00    0.0000000e+00    0.0000000e+00    0.0000000e+00    0.0000000e+00    0.0000000e+00    0.0000000e+00    0.0000000e+00    0.0000000e+00    0.0000000e+00 
  -1.9193613e+01    0.0000000e+00    9.9692178e-04    3.3375207e-03    0.0000000e+00    0.0000000e+00    0.0000000e+00    0.0000000e+00    0.0000000e+00    0.0000000e+00    0.0000000e+00    0.0000000e+00    0.0000000e+00    0.0000000e+00    0.0000000e+00    0.0000000e+00    0.0000000e+00    0.0000000e+00    0.0000000e+00    0.0000000e+00    0.0000000e+00    0.0000000e+00    0.0000000e+00    0.0000000e+00    0.0000000e+00    0.0000000e+00    0.0000000e+00    0.0000000e+00    0.0000000e+00    0.0000000e+00    0.0000000e+00    0.0000000e+00    0.0000000e+00    0.0000000e+00    0.0000000e+00    0.0000000e+00    0.0000000e+00    0.0000000e+00    0.0000000e+00    0.0000000e+00    0.0000000e+00    0.0000000e+00    0.0000000e+00 
  -1.9040511e+01    0.0000000e+00    9.9692178e-04    3.3375207e-03    0.0000000e+00    0.0000000e+00    0.0000000e+00    0.0000000e+00    0.0000000e+00    0.0000000e+00    0.0000000e+00    0.0000000e+00    0.0000000e+00    0.0000000e+00    0.0000000e+00    0.0000000e+00    0.0000000e+00    0.0000000e+00    0.0000000e+00    0.0000000e+00    0.0000000e+00    0.0000000e+00    0.0000000e+00    0.0000000e+00    0.0000000e+00    0.0000000e+00    0.0000000e+00    0.0000000e+00    0.0000000e+00    0.0000000e+00    0.0000000e+00    0.0000000e+00    0.0000000e+00    0.0000000e+00    0.0000000e+00    0.0000000e+00    0.0000000e+00    0.0000000e+00    0.0000000e+00    0.0000000e+00    0.0000000e+00    0.0000000e+00    0.0000000e+00 
  -1.8934191e+01    0.0000000e+00    9.9692178e-04    3.3375207e-03    0.0000000e+00    0.0000000e+00    0.0000000e+00    0.0000000e+00    0.0000000e+00    0.0000000e+00    0.0000000e+00    0.0000000e+00    0.0000000e+00    0.0000000e+00    0.0000000e+00    0.0000000e+00    0.0000000e+00    0.0000000e+00    0.0000000e+00    0.0000000e+00    0.0000000e+00    0.0000000e+00    0.0000000e+00    0.0000000e+00    0.0000000e+00    0.0000000e+00    0.0000000e+00    0.0000000e+00    0.0000000e+00    0.0000000e+00    0.0000000e+00    0.0000000e+00    0.0000000e+00    0.0000000e+00    0.0000000e+00    0.0000000e+00    0.0000000e+00    0.0000000e+00    0.0000000e+00    0.0000000e+00    0.0000000e+00    0.0000000e+00    0.0000000e+00 
  -1.8849134e+01    0.0000000e+00    9.9692178e-04    3.3375207e-03    0.0000000e+00    0.0000000e+00    0.0000000e+00    0.0000000e+00    0.0000000e+00    0.0000000e+00    0.0000000e+00    0.0000000e+00    0.0000000e+00    0.0000000e+00    0.0000000e+00    0.0000000e+00    0.0000000e+00    0.0000000e+00    0.0000000e+00    0.0000000e+00    0.0000000e+00    0.0000000e+00    0.0000000e+00    0.0000000e+00    0.0000000e+00    0.0000000e+00    0.0000000e+00    0.0000000e+00    0.0000000e+00    0.0000000e+00    0.0000000e+00    0.0000000e+00    0.0000000e+00    0.0000000e+00    0.0000000e+00    0.0000000e+00    0.0000000e+00    0.0000000e+00    0.0000000e+00    0.0000000e+00    0.0000000e+00    0.0000000e+00    0.0000000e+00 
  -1.8742814e+01    0.0000000e+00    9.9692178e-04    3.3375207e-03    0.0000000e+00    0.0000000e+00    0.0000000e+00    0.0000000e+00    0.0000000e+00    0.0000000e+00    0.0000000e+00    0.0000000e+00    0.0000000e+00    0.0000000e+00    0.0000000e+00    0.0000000e+00    0.0000000e+00    0.0000000e+00    0.0000000e+00    0.0000000e+00    0.0000000e+00    0.0000000e+00    0.0000000e+00    0.0000000e+00    0.0000000e+00    0.0000000e+00    0.0000000e+00    0.0000000e+00    0.0000000e+00    0.0000000e+00    0.0000000e+00    0.0000000e+00    0.0000000e+00    0.0000000e+00    0.0000000e+00    0.0000000e+00    0.0000000e+00    0.0000000e+00    0.0000000e+00    0.0000000e+00    0.0000000e+00    0.0000000e+00    0.0000000e+00 
  -1.8609913e+01    0.0000000e+00    9.9692178e-04    3.3375207e-03    0.0000000e+00    0.0000000e+00    0.0000000e+00    0.0000000e+00    0.0000000e+00    0.0000000e+00    0.0000000e+00    0.0000000e+00    0.0000000e+00    0.0000000e+00    0.0000000e+00    0.0000000e+00    0.0000000e+00    0.0000000e+00    0.0000000e+00    0.0000000e+00    0.0000000e+00    0.0000000e+00    0.0000000e+00    0.0000000e+00    0.0000000e+00    0.0000000e+00    0.0000000e+00    0.0000000e+00    0.0000000e+00    0.0000000e+00    0.0000000e+00    0.0000000e+00    0.0000000e+00    0.0000000e+00    0.0000000e+00    0.0000000e+00    0.0000000e+00    0.0000000e+00    0.0000000e+00    0.0000000e+00    0.0000000e+00    0.0000000e+00    0.0000000e+00 
  -1.8503593e+01    0.0000000e+00    9.9692178e-04    3.3375207e-03    0.0000000e+00    0.0000000e+00    0.0000000e+00    0.0000000e+00    0.0000000e+00    0.0000000e+00    0.0000000e+00    0.0000000e+00    0.0000000e+00    0.0000000e+00    0.0000000e+00    0.0000000e+00    0.0000000e+00    0.0000000e+00    0.0000000e+00    0.0000000e+00    0.0000000e+00    0.0000000e+00    0.0000000e+00    0.0000000e+00    0.0000000e+00    0.0000000e+00    0.0000000e+00    0.0000000e+00    0.0000000e+00    0.0000000e+00    0.0000000e+00    0.0000000e+00    0.0000000e+00    0.0000000e+00    0.0000000e+00    0.0000000e+00    0.0000000e+00    0.0000000e+00    0.0000000e+00    0.0000000e+00    0.0000000e+00    0.0000000e+00    0.0000000e+00 
  -1.8500000e+01    0.0000000e+00    9.9692178e-04    3.3375207e-03    0.0000000e+00    0.0000000e+00    0.0000000e+00    0.0000000e+00    0.0000000e+00    0.0000000e+00    0.0000000e+00    0.0000000e+00    0.0000000e+00    0.0000000e+00    0.0000000e+00    0.0000000e+00    0.0000000e+00    0.0000000e+00    0.0000000e+00    0.0000000e+00    0.0000000e+00    0.0000000e+00    0.0000000e+00    0.0000000e+00    0.0000000e+00    0.0000000e+00    0.0000000e+00    0.0000000e+00    0.0000000e+00    0.0000000e+00    0.0000000e+00    0.0000000e+00    0.0000000e+00    0.0000000e+00    0.0000000e+00    0.0000000e+00    0.0000000e+00    0.0000000e+00    0.0000000e+00    0.0000000e+00    0.0000000e+00    0.0000000e+00    0.0000000e+00 
  -1.8343670e+01    0.0000000e+00    9.9692178e-04    3.3375207e-03    0.0000000e+00    0.0000000e+00    0.0000000e+00    0.0000000e+00    0.0000000e+00    0.0000000e+00    0.0000000e+00    0.0000000e+00    0.0000000e+00    0.0000000e+00    0.0000000e+00    0.0000000e+00    0.0000000e+00    0.0000000e+00    0.0000000e+00    0.0000000e+00    0.0000000e+00    0.0000000e+00    0.0000000e+00    0.0000000e+00    0.0000000e+00    0.0000000e+00    0.0000000e+00    0.0000000e+00    0.0000000e+00    0.0000000e+00    0.0000000e+00    0.0000000e+00    0.0000000e+00    0.0000000e+00    0.0000000e+00    0.0000000e+00    0.0000000e+00    0.0000000e+00    0.0000000e+00    0.0000000e+00    0.0000000e+00    0.0000000e+00    0.0000000e+00 
  -1.8218606e+01    1.0363942e-20    9.9692178e-04    3.3375207e-03    0.0000000e+00    0.0000000e+00    0.0000000e+00    0.0000000e+00    0.0000000e+00    0.0000000e+00    0.0000000e+00    0.0000000e+00    0.0000000e+00    0.0000000e+00    0.0000000e+00    0.0000000e+00    0.0000000e+00    0.0000000e+00    0.0000000e+00    0.0000000e+00    0.0000000e+00    0.0000000e+00    0.0000000e+00    0.0000000e+00    0.0000000e+00    0.0000000e+00    0.0000000e+00    0.0000000e+00    0.0000000e+00    0.0000000e+00    0.0000000e+00    0.0000000e+00    0.0000000e+00    0.0000000e+00    0.0000000e+00    0.0000000e+00    0.0000000e+00    0.0000000e+00    0.0000000e+00    0.0000000e+00    0.0000000e+00    0.0000000e+00    0.0000000e+00 
  -1.8118555e+01    4.9583285e-20    9.9692178e-04    3.3375207e-03    0.0000000e+00    0.0000000e+00    0.0000000e+00    0.0000000e+00    0.0000000e+00    0.0000000e+00    0.0000000e+00    0.0000000e+00    0.0000000e+00    0.0000000e+00    0.0000000e+00    0.0000000e+00    0.0000000e+00    0.0000000e+00    0.0000000e+00    0.0000000e+00    0.0000000e+00    0.0000000e+00    0.0000000e+00    0.0000000e+00    0.0000000e+00    0.0000000e+00    0.0000000e+00    0.0000000e+00    0.0000000e+00    0.0000000e+00    0.0000000e+00    0.0000000e+00    0.0000000e+00    0.0000000e+00    0.0000000e+00    0.0000000e+00    0.0000000e+00    0.0000000e+00    0.0000000e+00    0.0000000e+00    0.0000000e+00    0.0000000e+00    0.0000000e+00 
  -1.7993492e+01    1.5496171e-19    9.9692178e-04    3.3375207e-03    0.0000000e+00    0.0000000e+00    0.0000000e+00    0.0000000e+00    0.0000000e+00    0.0000000e+00    0.0000000e+00    0.0000000e+00    0.0000000e+00    0.0000000e+00    0.0000000e+00    0.0000000e+00    0.0000000e+00    0.0000000e+00    0.0000000e+00    0.0000000e+00    0.0000000e+00    0.0000000e+00    0.0000000e+00    0.0000000e+00    0.0000000e+00    0.0000000e+00    0.0000000e+00    0.0000000e+00    0.0000000e+00    0.0000000e+00    0.0000000e+00    0.0000000e+00    0.0000000e+00    0.0000000e+00    0.0000000e+00    0.0000000e+00    0.0000000e+00    0.0000000e+00    0.0000000e+00    0.0000000e+00    0.0000000e+00    0.0000000e+00    0.0000000e+00 
  -1.7837714e+01    4.3459979e-19    9.9692178e-04    3.3375207e-03    0.0000000e+00    0.0000000e+00    0.0000000e+00    0.0000000e+00    0.0000000e+00    0.0000000e+00    0.0000000e+00    0.0000000e+00    0.0000000e+00    0.0000000e+00    0.0000000e+00    0.0000000e+00    0.0000000e+00    0.0000000e+00    0.0000000e+00    0.0000000e+00    0.0000000e+00    0.0000000e+00    0.0000000e+00    0.0000000e+00    0.0000000e+00    0.0000000e+00    0.0000000e+00    0.0000000e+00    0.0000000e+00    0.0000000e+00    0.0000000e+00    0.0000000e+00    0.0000000e+00    0.0000000e+00    0.0000000e+00    0.0000000e+00    0.0000000e+00    0.0000000e+00    0.0000000e+00    0.0000000e+00    0.0000000e+00    0.0000000e+00    0.0000000e+00 
  -1.7713093e+01    9.7319347e-19    9.9692178e-04    3.3375207e-03    0.0000000e+00    0.0000000e+00    0.0000000e+00    0.0000000e+00    0.0000000e+00    0.0000000e+00    0.0000000e+00    0.0000000e+00    0.0000000e+00    0.0000000e+00    0.0000000e+00    0.0000000e+00    0.0000000e+00    0.0000000e+00    0.0000000e+00    0.0000000e+00    0.0000000e+00    0.0000000e+00    0.0000000e+00    0.0000000e+00    0.0000000e+00    0.0000000e+00    0.0000000e+00    0.0000000e+00    0.0000000e+00    0.0000000e+00    0.0000000e+00    0.0000000e+00    0.0000000e+00    0.0000000e+00    0.0000000e+00    0.0000000e+00    0.0000000e+00    0.0000000e+00    0.0000000e+00    0.0000000e+00    0.0000000e+00    0.0000000e+00    0.0000000e+00 
  -1.7613395e+01    2.2177720e-18    9.9692178e-04    3.3375207e-03    0.0000000e+00    0.0000000e+00    0.0000000e+00    0.0000000e+00    0.0000000e+00    0.0000000e+00    0.0000000e+00    0.0000000e+00    0.0000000e+00    0.0000000e+00    0.0000000e+00    0.0000000e+00    0.0000000e+00    0.0000000e+00    0.0000000e+00    0.0000000e+00    0.0000000e+00    0.0000000e+00    0.0000000e+00    0.0000000e+00    0.0000000e+00    0.0000000e+00    0.0000000e+00    0.0000000e+00    0.0000000e+00    0.0000000e+00    0.0000000e+00    0.0000000e+00    0.0000000e+00    0.0000000e+00    0.0000000e+00    0.0000000e+00    0.0000000e+00    0.0000000e+00    0.0000000e+00    0.0000000e+00    0.0000000e+00    0.0000000e+00    0.0000000e+00 
  -1.7489380e+01    6.1208868e-18    9.9692178e-04    3.3375207e-03    0.0000000e+00    0.0000000e+00    0.0000000e+00    0.0000000e+00    0.0000000e+00    0.0000000e+00    0.0000000e+00    0.0000000e+00    0.0000000e+00    0.0000000e+00    0.0000000e+00    0.0000000e+00    0.0000000e+00    0.0000000e+00    0.0000000e+00    0.0000000e+00    0.0000000e+00    0.0000000e+00    0.0000000e+00    0.0000000e+00    0.0000000e+00    0.0000000e+00    0.0000000e+00    0.0000000e+00    0.0000000e+00    0.0000000e+00    0.0000000e+00    0.0000000e+00    0.0000000e+00    0.0000000e+00    0.0000000e+00    0.0000000e+00    0.0000000e+00    0.0000000e+00    0.0000000e+00    0.0000000e+00    0.0000000e+00    0.0000000e+00    0.0000000e+00 
  -1.7377202e+01    1.2860140e-14    9.9692178e-04    3.3375207e-03    0.0000000e+00    0.0000000e+00    0.0000000e+00    0.0000000e+00    0.0000000e+00    0.0000000e+00    0.0000000e+00    0.0000000e+00    0.0000000e+00    0.0000000e+00    0.0000000e+00    0.0000000e+00    0.0000000e+00    0.0000000e+00    0.0000000e+00    0.0000000e+00    0.0000000e+00    0.0000000e+00    0.0000000e+00    0.0000000e+00    0.0000000e+00    0.0000000e+00    0.0000000e+00    0.0000000e+00    0.0000000e+00    0.0000000e+00    0.0000000e+00    0.0000000e+00    0.0000000e+00    0.0000000e+00    0.0000000e+00    0.0000000e+00    0.0000000e+00    0.0000000e+00    0.0000000e+00    0.0000000e+00    0.0000000e+00    0.0000000e+00    0.0000000e+00 
  -1.7278992e+01    2.6428297e-13    9.9692178e-04    3.3375207e-03    1.3019212e-29    1.1316042e-27    1.3888592e-35    0.0000000e+00    3.0294485e-52    0.0000000e+00    4.6271345e-31    6.9199354e-33    1.2149752e-25    3.2632922e-26    3.2151491e-40    1.5398146e-28    1.4035722e-39    4.7538473e-46    0.0000000e+00    2.8898100e-28    1.1542566e-35    1.5473300e-48    3.1904588e-40    2.5443453e-30    5.8497852e-29    2.2816237e-25    9.1700934e-29    3.5522486e-27    2.8823528e-25    0.0000000e+00    9.6397875e-28    6.7116212e-39    9.3897083e-32    2.7698198e-30    9.8464523e-35    2.3600261e-30    2.2973388e-56    5.5875659e-56    8.5118957e-49    2.2708903e-34    9.2457963e-48   3.3290297e-115   2.4579510e-118 
  -1.7183440e+01    1.2039140e-12    9.9692178e-04    3.3375207e-03    1.3350465e-29    3.2772153e-25    2.3053120e-30    1.1825392e-36    4.7138973e-45    3.1074663e-36    3.6003720e-27    5.4248992e-30    2.1133380e-23    7.8126144e-24    4.1192631e-36    7.8647605e-25    4.4884160e-34    1.5387439e-39    1.0578520e-39    1.4759990e-24    1.6744174e-30    1.1314844e-41    5.5958008e-35    1.1113013e-27    1.5369894e-26    2.3130486e-23    4.0327872e-26    6.4572986e-25    6.2104538e-23    0.0000000e+00    4.9236167e-24    6.1868456e-34    1.8660609e-28    2.9400186e-27    1.4589793e-30    4.8313410e-27    1.1298065e-49    5.5396865e-49    1.4269442e-42    5.2272334e-30    9.3949890e-42   2.2221740e-108   9.9157986e-112 
  -1.7085370e+01    5.0091330e-12    9.9692178e-04    3.3375207e-03    1.4627712e-26    5.7754261e-24    1.6430926e-29    2.9771402e-36    6.8514678e-44    2.2388353e-35    3.0194904e-26    7.0133772e-29    1.2623876e-22    4.7368668e-23    2.2304618e-35    5.7150782e-24    2.7753755e-33    1.0394160e-38    1.4928372e-39    1.0725627e-23    1.1233006e-29    2.8079073e-40    3.6728440e-34    4.1232526e-27    6.9812304e-26    1.3296015e-22    1.7905920e-25    3.6429978e-24    3.5714175e-22    0.0000000e+00    3.5778397e-23    3.9853786e-33    9.7661911e-28    1.8042770e-26    7.9086750e-30    3.7227048e-26    1.6934104e-48    8.9147712e-48    1.2329982e-41    2.6608118e-29    9.7725010e-41   2.4556546e-107   1.1013734e-110 
  -1.7000000e+01    1.6234398e-11    9.9692178e-04    3.3375207e-03    1.4165333e-24    2.3559217e-23    6.2720291e-29    5.2511164e-36    4.5035181e-43    9.3296420e-35    1.3352459e-25    3.7882954e-28    4.0441127e-22    1.5124541e-22    9.3189921e-35    2.2499540e-23    1.2759062e-32    5.0115567e-38    3.2038224e-40    4.2206798e-23    4.8699234e-29    1.9059757e-39    1.5261100e-33    1.9956380e-26    2.8635833e-25    3.8268320e-22    6.9069629e-25    1.3630539e-23    1.1535079e-21    0.0000000e+00    1.4079285e-22    1.6426660e-32    3.9381809e-27    8.4594532e-26    3.3930761e-29    1.6288648e-25    1.5028719e-47    6.0923599e-47    7.4629335e-41    1.1474818e-28    6.5421191e-40   1.9369648e-106   1.0796279e-109 
  -1.6894452e+01    4.4676347e-11    9.9692178e-04    3.3375207e-03    3.4950819e-24    1.8119659e-22    3.0061408e-28    3.9037695e-35    4.2132034e-42    4.0945141e-34    5.3563688e-25    3.4485247e-27    1.1065640e-21    4.1003910e-22    2.8191154e-34    7.0070641e-23    4.3434412e-32    1.6652907e-37    8.4632186e-39    1.3143167e-22    2.0584567e-28    2.8289356e-38    6.2969450e-33    6.2933284e-26    6.8317399e-25    1.1857890e-21    1.7889456e-24    3.2654027e-23    4.3325778e-21    0.0000000e+00    4.3842792e-22    6.8539956e-32    1.4201613e-26    2.8533582e-25    1.1799752e-28    5.0749399e-25    5.1671842e-47    3.3735350e-46    6.3127209e-40    3.6845634e-28    7.4061490e-39   8.5555884e-106   3.9689055e-109 
  -1.6784492e+01    1.0162092e-10    9.9692178e-04    3.3375207e-03    1.0792539e-23    1.2232260e-21    1.3603176e-27    1.9993452e-34    3.7893639e-41    1.8609985e-33    2.1807219e-24    2.4068726e-26    4.1932653e-21    1.4727567e-21    8.9761791e-34    3.8720920e-22    1.8193065e-31    7.2687487e-37    4.9133104e-40    7.2661326e-22    9.3221700e-28    2.9051116e-37    2.5078104e-32    2.5785228e-25    2.6405039e-24    4.9349289e-21    7.1762808e-24    1.5578271e-22    2.0475194e-20    0.0000000e+00    2.4238259e-21    2.7255263e-31    6.0037847e-26    1.0550355e-24    4.7777749e-28    2.2945971e-24    2.4154816e-46    2.3484291e-45    4.6201490e-39    1.3422093e-27    5.9369311e-38   1.1390984e-104   4.5665233e-108 
  -1.6670327e+01    2.1125177e-10    9.9692178e-04    3.3375207e-03    9.1787314e-23    6.8828476e-21    5.3974664e-27    8.4885999e-34    2.0816034e-40    7.0106795e-33    7.2380447e-24    1.5017784e-25    1.2427611e-20    4.0796070e-21    2.6306941e-33    1.4332125e-21    6.3636893e-31    2.5526170e-36    2.9288629e-40    2.6896724e-21    3.5935250e-27    2.4710811e-36    9.7541337e-32    8.7441705e-25    8.2353488e-24    1.7573012e-20    2.3540817e-23    4.8317174e-22    7.9980295e-20    0.0000000e+00    8.9721705e-21    1.0585180e-30    2.1683154e-25    3.1745449e-24    1.6840305e-27    7.6228820e-24    2.7690594e-45    1.9340732e-44    3.2640422e-38    4.1814221e-27    3.2181266e-37   4.9157096e-103   2.0527702e-106 
  -1.6549009e+01    4.0794337e-10    9.9692178e-04    3.3375207e-03    5.6597726e-22    2.8331131e-20    2.0216564e-26    3.4687382e-33    1.3916236e-39    2.4366285e-32    2.5097777e-23    7.3531647e-25    3.2407347e-20    9.7741649e-21    6.8761024e-33    5.2187778e-21    2.1023583e-30    8.5052808e-36    2.7346549e-38    9.7920585e-21    1.2904399e-26    1.9253453e-35    3.4145267e-31    2.8630440e-24    2.3094197e-23    5.2102377e-20    6.5845607e-23    1.4729155e-21    2.7258463e-19    0.0000000e+00    3.2664209e-20    3.6967025e-30    7.2981806e-25    9.7292298e-24    5.5693391e-27    2.5232060e-23    1.7667371e-44    1.5633311e-43    1.8902575e-37    1.2134221e-26    1.6766177e-36   7.4854636e-101   2.9704117e-104 
  -1.6421549e+01    7.2256918e-10    9.9692178e-04    3.3375207e-03    1.1857644e-21    9.3290201e-20    6.4759449e-26    1.2096943e-32    6.6151067e-39    7.5665457e-32    7.1753367e-23    2.9271056e-24    7.4712740e-20    1.9910749e-20    1.6121434e-32    1.5821260e-20    5.9349946e-30    2.5844202e-35    1.3128711e-37    2.9689988e-20    3.8747198e-26    1.0895819e-34    1.0395100e-30    7.8482246e-24    5.7749752e-23    1.3966370e-19    1.8232774e-22    3.9516176e-21    7.8995692e-19    0.0000000e+00    9.9039370e-20    1.1079859e-29    2.0626735e-24    2.6411853e-23    1.5248534e-26    7.2105927e-23    1.5334677e-43    9.8968991e-43    8.7338248e-37    3.1025431e-26    7.2640753e-36    3.5673984e-98   1.3569311e-101 
  -1.6286727e+01    1.2113289e-09    9.9692178e-04    3.3375207e-03    5.9203977e-21    2.4956305e-19    1.8771217e-25    3.9492980e-32    3.4222508e-38    2.2123950e-31    1.8329358e-22    1.0922324e-23    1.6354694e-19    3.6187826e-20    3.6039611e-32    4.0369442e-20    1.6646184e-29    8.1371927e-35    2.4459494e-37    7.5760133e-20    1.0650256e-25    5.0942172e-34    2.9179288e-30    2.0654309e-23    1.4235744e-22    3.6113134e-19    4.6998043e-22    1.0294606e-20    1.9736662e-18    0.0000000e+00    2.5271959e-19    3.0478309e-29    5.5758617e-24    6.7513725e-23    3.7935561e-26    1.8496637e-22    6.7617476e-43    5.6916684e-42    3.5174176e-36    7.4410863e-26    3.1253674e-35    5.4942776e-95    2.0024248e-98 
  -1.6178870e+01    1.7800149e-09    9.9692178e-04    3.3375207e-03    1.5311996e-20    5.0330507e-19    3.4916510e-25    9.2985590e-32    8.7735414e-38    4.2080592e-31    3.5455741e-22    3.1133502e-23    2.9679347e-19    5.6640444e-20    6.6872244e-32    7.5418568e-20    3.4138022e-29    2.0368714e-34    3.8477053e-37    1.4153765e-19    2.1219874e-25    1.7769447e-33    5.6675996e-30    4.1463748e-23    2.8132975e-22    7.2319341e-19    9.3524611e-22    2.0647364e-20    3.8896814e-18    0.0000000e+00    4.7213933e-19    5.8141919e-29    1.1277268e-23    1.3395172e-22    8.0724228e-26    3.6060681e-22    2.5318241e-42    1.8271642e-41    1.1680253e-35    1.5385981e-25    8.8790346e-35    9.9947679e-92    5.3611951e-95 
  -1.6092584e+01    2.3864177e-09    9.9692178e-04    3.3375207e-03    2.9161258e-20    8.1680869e-19    5.2022907e-25    1.6078587e-31    1.6728353e-37    6.5538542e-31    5.6257369e-22    6.0937186e-23    4.5996021e-19    7.9241038e-20    1.0627713e-31    1.1480995e-19    5.8704406e-29    3.6197808e-34    2.7774190e-37    2.1546424e-19    3.4509399e-25    3.3512511e-33    8.9697359e-30    6.9407107e-23    4.6201363e-22    1.1848301e-18    1.5361128e-21    3.4037264e-20    6.2679025e-18    0.0000000e+00    7.1874211e-19    9.0898883e-29    1.8834867e-23    2.2054533e-22    1.3920350e-25    5.7808424e-22    7.7164674e-42    3.7012675e-41    2.0681099e-35    2.6099473e-25    1.5578637e-34    2.3656537e-88    1.8348370e-91 
  -1.5937269e+01    3.8332564e-09    9.9692178e-04    3.3375207e-03    7.3432420e-20    1.8051268e-18    1.0961636e-24    4.3894286e-31    5.7589877e-37    1.4567485e-30    1.2286899e-21    1.9298207e-22    9.2923358e-19    1.4031279e-19    2.2664508e-31    2.4070370e-19    1.4008846e-28    1.0760456e-33    1.2414135e-36    4.5173200e-19    7.8710684e-25    1.1443741e-32    2.0686619e-29    1.4654944e-22    9.5222941e-22    2.5421270e-18    3.2970041e-21    7.3414253e-20    1.3662604e-17    0.0000000e+00    1.5068809e-18    2.0444147e-28    4.2210553e-23    4.8544105e-22    3.1883307e-25    1.2655911e-21    2.7978572e-41    1.3236436e-40    7.2652516e-35    5.9048671e-25    4.6351754e-34    4.6897532e-81    3.5488101e-84 
  -1.5868240e+01    4.6189573e-09    9.9692178e-04    3.3375207e-03    1.1906208e-19    2.5037165e-18    1.5114239e-24    6.8668679e-31    1.0330130e-36    2.0677003e-30    1.7229905e-21    3.0922746e-22    1.2429210e-18    1.7550489e-19    3.1860402e-31    3.3014725e-19    2.1554770e-28    1.8118329e-33    2.0196127e-36    6.1959282e-19    1.1363499e-24    1.9210222e-32    3.0148988e-29    2.0917906e-22    1.3479396e-21    3.4910325e-18    4.5979901e-21    1.0163995e-19    1.8816712e-17    0.0000000e+00    2.0668286e-18    2.9402662e-28    6.0200000e-23    6.8605110e-22    4.6873150e-25    1.7785244e-21    6.1993228e-41    2.4075495e-40    1.2311375e-34    8.6570298e-25    7.8266665e-34    4.2191220e-77    4.3382725e-80 
  -1.5781955e+01    5.7039744e-09    9.9692178e-04    3.3375207e-03    1.5503860e-19    3.9326740e-18    2.8104097e-24    1.4189539e-30    3.2505073e-36    3.6285343e-30    2.8074191e-21    5.8493278e-22    1.7250891e-18    2.3095174e-19    4.8224202e-31    5.4961186e-19    3.6203614e-28    5.7364519e-33    9.5063188e-36    1.0314672e-18    1.9234663e-24    6.2957686e-32    5.6304939e-29    3.0262629e-22    1.9222332e-21    4.9372192e-18    6.6977696e-21    1.4629212e-19    2.8883501e-17    0.0000000e+00    3.4407538e-18    5.2439504e-28    9.1352554e-23    1.0350032e-21    7.4304140e-25    2.8391873e-21    2.1624414e-40    1.1503086e-39    4.5942543e-34    1.3663198e-24    2.1774460e-33    9.4353397e-73    6.6229290e-76 
  -1.5674097e+01    7.2550127e-09    9.9692178e-04    3.3375207e-03    2.2871738e-19    6.4826143e-18    5.6924268e-24    2.9456724e-30    8.1208422e-36    6.7120293e-30    4.8181376e-21    1.1633818e-21    2.5165610e-18    3.2095107e-19    7.8225969e-31    9.5477997e-19    6.5024566e-28    1.4363137e-32    2.5455626e-35    1.7918557e-18    3.4441836e-24    1.5937393e-31    1.0838642e-28    4.6818357e-22    2.9302825e-21    7.3173505e-18    1.0268952e-20    2.2102105e-19    4.6646865e-17    0.0000000e+00    5.9772485e-18    9.7330275e-28    1.4647291e-22    1.6561067e-21    1.2477354e-24    4.7875807e-21    5.0057530e-40    3.8500501e-39    1.1701925e-33    2.3047306e-24    4.9442144e-33    3.3447622e-68    2.2759805e-71 
  -1.5539276e+01    9.4668777e-09    9.9692178e-04    3.3375207e-03    3.8410476e-19    1.1772565e-17    1.2935060e-23    7.5951439e-30    2.7747728e-35    1.4311843e-29    9.1561306e-21    2.6444642e-21    3.8797263e-18    4.9664998e-19    1.3652722e-30    1.9104753e-18    1.1906075e-27    4.8522690e-32    9.7876714e-35    3.5854318e-18    6.7106729e-24    5.5459919e-31    2.3459817e-28    7.3951688e-22    4.5867124e-21    1.1259756e-17    1.6233900e-20    3.4624617e-19    8.2350820e-17    0.0000000e+00    1.1960238e-17    2.0912980e-27    2.4189463e-22    2.7563148e-21    2.1226817e-24    8.8217422e-21    2.6172214e-39    1.6908642e-38    3.8977585e-33    3.9843988e-24    1.6348810e-32    3.7864909e-63    1.8631883e-66 
  -1.5385907e+01    1.2392555e-08    9.9692178e-04    3.3375207e-03    6.9600741e-19    2.1489021e-17    3.9540611e-23    2.1535674e-29    9.5123507e-35    3.5679716e-29    1.8095869e-20    6.0435229e-21    6.1101912e-18    7.6763464e-19    2.7447417e-30    4.0233051e-18    2.3648667e-27    2.2126488e-31    4.5287889e-34    7.5506278e-18    1.3907686e-23    1.8894274e-30    6.3482003e-28    1.2241469e-21    7.5229609e-21    1.7828647e-17    2.6565335e-20    5.6005565e-19    1.4422039e-16    0.0000000e+00    2.5187302e-17    5.1819047e-27    4.1351402e-22    4.7086128e-21    3.7929911e-24    1.6913215e-20    9.2416007e-39    7.6530838e-38    1.7228074e-32    7.1926295e-24    4.7630014e-32    1.6129251e-57    5.9338890e-61 
  -1.5263212e+01    1.5086892e-08    9.9692178e-04    3.3375207e-03    1.2642736e-18    3.2877927e-17    6.5139621e-23    3.9983654e-29    1.8829677e-34    5.8033597e-29    2.9093585e-20    1.0755630e-20    8.6839065e-18    9.9733216e-19    4.2305781e-30    6.4134129e-18    4.1329717e-27    3.7063822e-31    7.5441037e-34    1.2036200e-17    2.3148150e-23    3.7189870e-30    1.0211327e-27    1.8954930e-21    1.1583830e-20    2.6025446e-17    4.0129666e-20    8.3426611e-19    2.1677289e-16    0.0000000e+00    4.0150225e-17    8.4562676e-27    6.4370709e-22    7.3028402e-21    6.2012288e-24    2.7001159e-20    1.5557929e-38    1.4506089e-37    2.8626627e-32    1.1878977e-23    9.2827564e-32    4.4219753e-52    3.5791231e-55 
  -1.5109844e+01    1.8709647e-08    9.9692178e-04    3.3375207e-03    1.8962123e-18    5.7039933e-17    1.9615922e-22    9.9855077e-29    5.9092315e-34    1.4916651e-28    5.6065400e-20    2.1324418e-20    1.2837057e-17    1.3607639e-18    9.3891651e-30    1.2887549e-17    8.0251222e-27    1.5376276e-30    2.9084384e-33    2.4186356e-17    4.7751286e-23    1.0490906e-29    2.9156905e-27    2.9989760e-21    1.8159337e-20    3.9275579e-17    6.2956254e-20    1.2891591e-18    3.5680749e-16    0.0000000e+00    8.0680661e-17    2.0940961e-26    1.0533532e-21    1.1916613e-20    1.0677402e-23    5.0513964e-20    5.4441310e-38    6.0368144e-37    1.1258991e-31    2.0573291e-23    2.3493885e-31    8.3732517e-46    2.4319010e-49 
  -1.5004856e+01    2.1406257e-08    9.9692178e-04    3.3375207e-03    3.0825004e-18    7.7160689e-17    2.6600694e-22    1.5042441e-28    9.0859608e-34    2.1376702e-28    7.8592385e-20    3.2109172e-20    1.6790369e-17    1.8151858e-18    1.0804798e-29    1.8005550e-17    1.1411604e-26    1.6790811e-30    3.2869705e-33    3.3791427e-17    6.7986085e-23    1.6045780e-29    3.4860442e-27    3.9600173e-21    2.4121779e-20    5.1092717e-17    8.3351592e-20    1.6993117e-18    4.7722225e-16    0.0000000e+00    1.1272116e-16    2.8362581e-26    1.4120570e-21    1.6074052e-20    1.4556624e-23    7.0362695e-20    6.6936449e-38    8.2183673e-37    1.2188738e-31    2.8563466e-23    3.7591164e-31    8.6159800e-40    6.2972990e-43 
  -1.4873622e+01    2.4868202e-08    9.9692178e-04    3.3375207e-03    4.3297936e-18    1.1218685e-16    4.5685724e-22    2.6595257e-28    1.7230955e-33    3.5990273e-28    1.2042814e-19    5.0946959e-20    2.2763076e-17    2.4521824e-18    1.8585725e-29    2.7763636e-17    1.7499679e-26    4.3604897e-30    8.3038862e-33    5.2104696e-17    1.0723278e-22    3.0342230e-29    6.7284686e-27    5.5273947e-21    3.3361554e-20    6.9295769e-17    1.1499449e-19    2.3355707e-18    6.7776051e-16    0.0000000e+00    1.7381046e-16    5.0729008e-26    2.0000628e-21    2.2729502e-20    2.1035791e-23    1.0647553e-19    2.1879842e-37    1.8345299e-36    3.0877112e-31    4.1348975e-23    6.7274838e-31    1.9750297e-33    9.7389728e-37 
  -1.4787347e+01    2.7297382e-08    9.9692178e-04    3.3375207e-03    6.5185175e-18    1.4025579e-16    5.7347546e-22    3.5840417e-28    2.3192415e-33    4.5817782e-28    1.5376181e-19    6.8346138e-20    2.7775204e-17    2.8418858e-18    2.3179426e-29    3.5114748e-17    2.3922031e-26    5.0515098e-30    9.7069167e-33    6.5900798e-17    1.3895641e-22    4.1390806e-29    8.3326496e-27    7.1034059e-21    4.2839723e-20    8.5654733e-17    1.4533719e-19    2.9274675e-18    8.4171112e-16    0.0000000e+00    2.1983165e-16    6.4441552e-26    2.5595380e-21    2.9010673e-20    2.7747050e-23    1.3593421e-19    2.3218219e-37    2.3967326e-36    3.6008338e-31    5.4973324e-23    9.1702690e-31    1.1649323e-32    1.0635687e-35 
  -1.4632143e+01    3.1894876e-08    9.9692178e-04    3.3375207e-03    1.0494718e-17    2.0991393e-16    9.1614874e-22    6.4389377e-28    4.5095715e-33    7.3797008e-28    2.4190762e-19    1.1364759e-19    3.8876315e-17    3.3850678e-18    3.9582756e-29    5.3974464e-17    4.0203237e-26    1.2440854e-29    2.3199441e-32    1.0129529e-16    2.2634948e-22    7.9106440e-29    1.5508654e-26    1.0748742e-20    6.4558446e-20    1.2423455e-16    2.1889565e-19    4.3563099e-18    1.2393067e-15    0.0000000e+00    3.3790090e-16    1.1442665e-25    3.9563216e-21    4.4695989e-20    4.4688346e-23    2.1317999e-19    5.8496098e-37    4.7258715e-36    8.6096138e-31    8.9115291e-23    1.7267204e-30    3.9423174e-32    1.7733486e-35 
  -1.4546013e+01    3.4645772e-08    9.9692178e-04    3.3375207e-03    1.2955693e-17    2.6141018e-16    1.2791045e-21    9.2188508e-28    6.8976923e-33    1.0030911e-27    3.1133844e-19    1.4902376e-19    4.6389006e-17    4.1364310e-18    5.3481907e-29    6.9511482e-17    5.2013133e-26    2.0551458e-29    3.7482874e-32    1.3045460e-16    2.9697365e-22    1.1785889e-28    2.2452932e-26    1.2910085e-20    7.7501345e-20    1.4747031e-16    2.6264482e-19    5.2161015e-18    1.5216710e-15    0.0000000e+00    4.3517040e-16    1.6230567e-25    4.8104371e-21    5.4457447e-20    5.5052346e-23    2.7220881e-19    9.3832305e-37    7.6729458e-36    1.3892605e-30    1.1078807e-22    2.5107668e-30    6.6772476e-32    2.4536892e-35 
  -1.4459930e+01    3.7519317e-08    9.9692178e-04    3.3375207e-03    1.5710852e-17    3.2083703e-16    1.7221771e-21    1.2786375e-27    1.0013516e-32    1.3388301e-27    3.9380505e-19    1.9308268e-19    5.5018854e-17    5.0222033e-18    6.9505482e-29    8.7913107e-17    6.6474847e-26    3.0357563e-29    5.4890379e-32    1.6499024e-16    3.8255400e-22    1.6745757e-28    3.0789479e-26    1.5449537e-20    9.2603726e-20    1.7399792e-16    3.1297072e-19    6.2058216e-18    1.8433431e-15    0.0000000e+00    5.5037424e-16    2.2120338e-25    5.8001399e-21    6.5664113e-20    6.7222852e-23    3.4204425e-19    1.4178184e-36    1.1507612e-35    2.0297673e-30    1.3609632e-22    3.5240448e-30    1.0206544e-31    3.3202099e-35 
  -1.4373892e+01    4.0463786e-08    9.9692178e-04    3.3375207e-03    1.9047633e-17    3.9340550e-16    2.3622190e-21    1.8002878e-27    1.4766587e-32    1.7800609e-27    4.9679985e-19    2.4979729e-19    6.4844005e-17    5.9377077e-18    9.0799460e-29    1.1123829e-16    8.4585235e-26    4.7857756e-29    8.5645483e-32    2.0876639e-16    4.9126129e-22    2.4366408e-28    4.3412107e-26    1.8482629e-20    1.1053645e-19    2.0489365e-16    3.7219224e-19    7.3658929e-18    2.2270139e-15    0.0000000e+00    6.9640261e-16    3.0966060e-25    6.9867795e-21    7.8828955e-20    8.1929542e-23    4.2869750e-19    2.2588742e-36    1.7871605e-35    3.1481311e-30    1.6606955e-22    5.0147338e-30    1.4891929e-31    4.4231497e-35 
  -1.4266345e+01    4.4315311e-08    9.9692178e-04    3.3375207e-03    2.2238316e-17    5.0393267e-16    3.4992474e-21    2.7364668e-27    2.3506856e-32    2.4920920e-27    6.5655389e-19    3.4143457e-19    7.8795791e-17    6.8934373e-18    1.3038237e-28    1.4737716e-16    1.1573395e-25    8.0942870e-29    1.4358729e-31    2.7659079e-16    6.6444080e-22    3.8307815e-28    6.6722670e-26    2.3318547e-20    1.3893359e-19    2.5132109e-16    4.6487498e-19    9.1449534e-18    2.8018641e-15    0.0000000e+00    9.2264568e-16    4.6657460e-25    8.8923393e-21    9.9591376e-20    1.0681061e-22    5.6335619e-19    4.2533084e-36    3.1859210e-35    5.2703880e-30    2.1642330e-22    7.6775769e-30    2.2581577e-31    6.1944927e-35 
  -1.4131912e+01    4.9273632e-08    9.9692178e-04    3.3375207e-03    2.7904399e-17    6.7913409e-16    5.3994585e-21    4.4267976e-27    4.0619182e-32    3.6660860e-27    9.1613069e-19    4.9208439e-19    9.9061418e-17    7.4518369e-18    1.8961333e-28    2.0471513e-16    1.6636458e-25    1.5782781e-28    2.7335186e-31    3.8420118e-16    9.5265917e-22    6.5251777e-28    1.0990725e-25    3.1200511e-20    1.8515624e-19    3.2489976e-16    6.1615871e-19    1.2022244e-17    3.7044267e-15    0.0000000e+00    1.2816041e-15    7.6344155e-25    1.2032626e-20    1.3335419e-19    1.4780919e-22    7.8217694e-19    1.1512123e-35    7.0117619e-35    9.9990290e-30    2.9808047e-22    1.2702968e-29    3.5150086e-31    8.9674096e-35 
  -1.4024365e+01    5.3499380e-08    9.9692178e-04    3.3375207e-03    3.5085864e-17    8.5051506e-16    7.6994966e-21    6.5094405e-27    6.2461848e-32    4.9598584e-27    1.1788769e-18    6.5237897e-19    1.1865303e-16    8.9111347e-18    2.5678221e-28    2.6411191e-16    2.1732102e-25    2.5449351e-28    4.3083764e-31    4.9567649e-16    1.2501258e-21    9.8649591e-28    1.6122602e-25    3.7692418e-20    2.2405929e-19    3.8923649e-16    7.4568372e-19    1.4544417e-17    4.5649064e-15    0.0000000e+00    1.6534637e-15    1.1155108e-24    1.4830986e-20    1.6363690e-19    1.8407648e-22    1.0010151e-18    1.8830747e-35    1.2154932e-34    1.5772014e-29    3.7258920e-22    1.8723152e-29    4.9374397e-31    1.2420992e-34 
  -1.3889931e+01    5.8798535e-08    9.9692178e-04    3.3375207e-03    4.2165254e-17    1.1149875e-15    1.2558450e-20    1.0631823e-26    1.0657867e-31    7.3523720e-27    1.5999716e-18    9.1412404e-19    1.4687884e-16    1.1554561e-17    3.9699822e-28    3.6162969e-16    2.9809678e-25    4.6713539e-28    7.6977317e-31    6.7869659e-16    1.7444331e-21    1.6438287e-27    2.6967335e-25    4.6812207e-20    2.7773041e-19    4.7793457e-16    9.2378122e-19    1.8019634e-17    5.8426204e-15    0.0000000e+00    2.2639552e-15    1.8303758e-24    1.8847599e-20    2.0581227e-19    2.3663007e-22    1.3474896e-18    2.8344811e-35    2.1236214e-34    2.8264666e-29    4.7741203e-22    2.9790187e-29    7.6647533e-31    1.8260510e-34 
  -1.3782384e+01    6.3334864e-08    9.9692178e-04    3.3375207e-03    5.4758003e-17    1.3711117e-15    1.8617947e-20    1.6193359e-26    1.6464519e-31    9.8643393e-27    2.0179950e-18    1.2031354e-18    1.7368374e-16    1.3862159e-17    5.3331767e-28    4.5959957e-16    3.8849681e-25    7.9353462e-28    1.2799304e-30    8.6256742e-16    2.2540597e-21    2.5123414e-27    4.1423740e-25    5.6152948e-20    3.3298638e-19    5.6384388e-16    1.1008239e-18    2.1449287e-17    7.0455420e-15    0.0000000e+00    2.8772998e-15    2.8388922e-24    2.3036250e-20    2.4707016e-19    2.9292924e-22    1.6912704e-18    4.1510529e-35    3.2626202e-34    4.6893169e-29    5.8588387e-22    4.3540148e-29    1.0594516e-30    2.4983439e-34 
  -1.3647951e+01    6.9195118e-08    9.9692178e-04    3.3375207e-03    6.6848037e-17    1.7721297e-15    2.9573170e-20    2.6348553e-26    2.7517814e-31    1.3986814e-26    2.6912102e-18    1.6669424e-18    2.1167431e-16    1.4223808e-17    7.8080895e-28    6.1201968e-16    5.4841469e-25    1.3922780e-27    2.1753021e-30    1.1486217e-15    3.1108079e-21    4.1302849e-27    6.6759236e-25    7.3076117e-20    4.3175757e-19    7.0714464e-16    1.4135197e-18    2.7323479e-17    8.9099466e-15    0.0000000e+00    3.8315247e-15    4.5556565e-24    3.0513414e-20    3.1947426e-19    3.9825793e-22    2.2494067e-18    8.5219025e-35    5.8747784e-34    7.9960653e-29    7.8544952e-22    6.8275840e-29    1.5416070e-30    3.4685112e-34 
  -1.3540404e+01    7.4131569e-08    9.9692178e-04    3.3375207e-03    8.3435287e-17    2.1529507e-15    4.1894578e-20    3.7834605e-26    4.0262873e-31    1.8428205e-26    3.3570440e-18    2.1437918e-18    2.4763561e-16    1.6823307e-17    1.0227040e-27    7.6460669e-16    7.0950977e-25    2.0240714e-27    3.0815616e-30    1.4349900e-15    3.9856125e-21    5.9254595e-27    9.2806057e-25    8.6459470e-20    5.1159100e-19    8.2612794e-16    1.6705867e-18    3.2243412e-17    1.0628197e-14    0.0000000e+00    4.7867914e-15    6.3520411e-24    3.7018123e-20    3.8208343e-19    4.9005982e-22    2.7954576e-18    1.2673389e-34    9.0766881e-34    1.1368967e-28    9.6430059e-22    9.5221025e-29    2.0726789e-30    4.6903972e-34 
  -1.3405970e+01    8.0528545e-08    9.9692178e-04    3.3375207e-03    9.9982214e-17    2.7303606e-15    6.7399137e-20    6.0855142e-26    6.7515045e-31    2.6029078e-26    4.3923298e-18    2.8996917e-18    2.9814720e-16    1.9978605e-17    1.5389821e-27    1.0032042e-15    9.5278696e-25    3.7703759e-27    5.4425076e-30    1.8827816e-15    5.4131831e-21    9.5866915e-27    1.5473129e-24    1.0549652e-19    6.2314145e-19    9.9719202e-16    2.0340608e-18    3.9269361e-17    1.3160456e-14    0.0000000e+00    6.2805494e-15    1.0468530e-23    4.7098114e-20    4.7011643e-19    6.2788216e-22    3.6393479e-18    2.2085769e-34    1.5945008e-33    2.0244900e-28    1.2025514e-21    1.4605239e-28    2.9980433e-30    6.4362925e-34 
  -1.3298423e+01    8.5802178e-08    9.9692178e-04    3.3375207e-03    1.2657917e-16    3.2664353e-15    9.5072416e-20    8.5940882e-26    9.7095827e-31    3.3947746e-26    5.3852481e-18    3.6627886e-18    3.4549463e-16    2.4909812e-17    1.9338380e-27    1.2355679e-15    1.2151174e-24    5.2526669e-27    7.3821535e-30    2.3188753e-15    6.8369414e-21    1.3472997e-26    2.0754350e-24    1.2224209e-19    7.2260630e-19    1.1430914e-15    2.3490125e-18    4.5354750e-17    1.5429422e-14    0.0000000e+00    7.7352854e-15    1.4190492e-23    5.6159779e-20    5.4746565e-19    7.5687765e-22    4.4445872e-18    3.0562477e-34    2.3638313e-33    2.7495084e-28    1.4352036e-21    1.9844747e-28    3.9910291e-30    8.6382208e-34 
  -1.3163990e+01    9.2602020e-08    9.9692178e-04    3.3375207e-03    1.5301484e-16    4.0924859e-15    1.5031923e-19    1.3377453e-25    1.5618462e-30    4.8709141e-26    6.9817766e-18    4.8606048e-18    4.1196838e-16    2.8415937e-17    2.8800384e-27    1.6027537e-15    1.6615144e-24    9.0300420e-27    1.2057705e-29    3.0080037e-15    9.2879484e-21    2.0922467e-26    3.3112110e-24    1.5035009e-19    8.8669244e-19    1.3732345e-15    2.8629088e-18    5.5089033e-17    1.8807014e-14    0.0000000e+00    1.0034116e-14    2.2472518e-23    7.2089432e-20    6.7086333e-19    9.8486069e-22    5.7409975e-18    5.2900043e-34    4.0292011e-33    4.5300051e-28    1.8030271e-21    2.9142395e-28    5.8667809e-30    1.1857663e-33 
  -1.3056443e+01    9.8313784e-08    9.9692178e-04    3.3375207e-03    1.9316585e-16    4.8890120e-15    2.1417151e-19    1.9150418e-25    2.3130275e-30    6.2758029e-26    8.5566490e-18    6.0758223e-18    4.7364410e-16    2.8308422e-17    3.8059881e-27    1.9575223e-15    2.1934723e-24    1.4181149e-26    1.8064514e-29    3.6738344e-15    1.1842105e-20    2.9928523e-26    4.7998518e-24    1.8217944e-19    1.0746950e-18    1.6116740e-15    3.4357651e-18    6.5618058e-17    2.2027258e-14    0.0000000e+00    1.2255232e-14    3.2493266e-23    9.0542483e-20    8.0939118e-19    1.2661977e-21    7.0340725e-18    8.9224388e-34    6.3046905e-33    6.8275472e-28    2.2587516e-21    3.9881358e-28    7.6639373e-30    1.5356024e-33 
  -1.2922009e+01    1.0558482e-07    9.9692178e-04    3.3375207e-03    2.2883958e-16    6.0506515e-15    3.3107639e-19    2.9561829e-25    3.7323140e-30    8.6084274e-26    1.0951165e-17    7.9312646e-18    5.5994748e-16    3.4746473e-17    5.4623495e-27    2.4966205e-15    2.9443636e-24    2.3621147e-26    2.8085642e-29    4.6856252e-15    1.5951785e-20    4.6311966e-26    7.3618002e-24    2.1678309e-19    1.2776360e-18    1.8971664e-15    4.0781903e-18    7.7890983e-17    2.6581530e-14    0.0000000e+00    1.5630626e-14    4.9726889e-23    1.1514719e-19    9.7372363e-19    1.6181494e-21    8.9724888e-18    1.4584547e-33    1.0752317e-32    1.0749543e-27    2.7682639e-21    5.8036989e-28    1.0678504e-29    2.0725003e-33 
  -1.2814462e+01    1.1175370e-07    9.9692178e-04    3.3375207e-03    2.8544818e-16    7.1393344e-15    4.7032345e-19    4.2182089e-25    5.5550554e-30    1.1021359e-25    1.3253150e-17    9.7925027e-18    6.3929365e-16    3.9974289e-17    6.9840052e-27    3.0160895e-15    3.7816312e-24    3.7106087e-26    4.1241078e-29    5.6605898e-15    2.0214384e-20    6.6307502e-26    1.0542375e-23    2.5091726e-19    1.4793081e-18    2.1652537e-15    4.7030070e-18    8.9733160e-17    3.0712639e-14    0.0000000e+00    1.8883078e-14    7.1486660e-23    1.4182236e-19    1.1294033e-18    2.0087723e-21    1.0841002e-17    2.3475546e-33    1.6747220e-32    1.5956405e-27    3.2746128e-21    7.8451064e-28    1.3849414e-29    2.6600287e-33 
  -1.2680028e+01    1.1938714e-07    9.9692178e-04    3.3375207e-03    3.3741504e-16    8.7489300e-15    7.3163387e-19    6.5707288e-25    9.1885024e-30    1.5368165e-25    1.6818980e-17    1.2626654e-17    7.5032534e-16    4.8478156e-17    9.8891711e-27    3.8109989e-15    5.1781297e-24    6.3905948e-26    6.4244332e-29    7.1525360e-15    2.7406750e-20    1.0405633e-25    1.6258417e-23    2.9824657e-19    1.7567753e-18    2.5318406e-15    5.5601421e-18    1.0590050e-16    3.6581105e-14    0.0000000e+00    2.3860096e-14    1.1011556e-22    1.8410526e-19    1.3467567e-18    2.6293101e-21    1.3730051e-17    4.2503124e-33    2.9606063e-32    2.5270451e-27    3.9987395e-21    1.1331779e-27    1.9631110e-29    3.5923143e-33 
  -1.2572482e+01    1.2580398e-07    9.9692178e-04    3.3375207e-03    4.1486309e-16    1.0274639e-14    1.0264654e-18    9.3090138e-25    1.3632455e-29    1.9475284e-25    2.0278360e-17    1.5435961e-17    8.5167412e-16    4.8955812e-17    1.2873498e-26    4.5664590e-15    6.7643672e-24    9.6301616e-26    8.9900754e-29    8.5705457e-15    3.4914774e-20    1.4827868e-25    2.2580794e-23    3.5456857e-19    2.0880662e-18    2.9206283e-15    6.5417887e-18    1.2381361e-16    4.2059518e-14    0.0000000e+00    2.8590508e-14    1.5289217e-22    2.3159895e-19    1.5919030e-18    3.3579215e-21    1.6567938e-17    6.4683314e-33    4.5914292e-32    3.5752063e-27    4.8874028e-21    1.5115020e-27    2.5122449e-29    4.5402084e-33 
  -1.2438048e+01    1.3374906e-07    9.9692178e-04    3.3375207e-03    4.7756405e-16    1.2492490e-14    1.5616547e-18    1.4292930e-24    2.2350608e-29    2.6236564e-25    2.5531223e-17    1.9678293e-17    9.9261360e-16    5.7734875e-17    1.8013993e-26    5.6976839e-15    9.2385647e-24    1.6334558e-25    1.3622020e-28    1.0693803e-14    4.7316992e-20    2.3165236e-25    3.4019534e-23    4.1954509e-19    2.4696380e-18    3.4023313e-15    7.7094932e-18    1.4562455e-16    4.9790578e-14    0.0000000e+00    3.5673661e-14    2.3017024e-22    3.0396800e-19    1.8988770e-18    4.4313012e-21    2.0853482e-17    1.1267212e-32    7.9730734e-32    5.5085319e-27    5.9705319e-21    2.1516730e-27    3.4225057e-29    5.9945247e-33 
  -1.2330501e+01    1.4044547e-07    9.9692178e-04    3.3375207e-03    5.7717311e-16    1.4550516e-14    2.1615697e-18    1.9956834e-24    3.2924184e-29    3.3190110e-25    3.0581597e-17    2.3801397e-17    1.1212509e-15    6.6304063e-17    2.3001550e-26    6.7793374e-15    1.1929011e-23    2.4253701e-25    1.8565029e-28    1.2724059e-14    6.0306309e-20    3.2790376e-25    4.6111637e-23    4.8165753e-19    2.8362074e-18    3.8382994e-15    8.8042142e-18    1.6592925e-16    5.6674886e-14    0.0000000e+00    4.2446648e-14    3.1197989e-22    3.7702717e-19    2.1820512e-18    5.5385001e-21    2.4987951e-17    1.6734706e-32    1.2203536e-31    7.6031452e-27    7.0225382e-21    2.8299978e-27    4.3684164e-29    7.6181523e-33 
  -1.2196067e+01    1.4894726e-07    9.9692178e-04    3.3375207e-03    6.6952532e-16    1.7545060e-14    3.2391193e-18    3.0053553e-24    5.3487808e-29    4.4682387e-25    3.8203700e-17    2.9953411e-17    1.2995698e-15    7.7404749e-17    3.2067990e-26    8.3818113e-15    1.6366690e-23    4.0592592e-25    2.7890076e-28    1.5731989e-14    8.1959922e-20    5.0755930e-25    6.8525544e-23    5.6740698e-19    3.3389623e-18    4.4495371e-15    1.0323173e-17    1.9418165e-16    6.6416268e-14    0.0000000e+00    5.2481319e-14    4.6226743e-22    4.9884227e-19    2.5775788e-18    7.3640563e-21    3.1248973e-17    2.8667404e-32    2.0899929e-31    1.1619511e-26    8.4635779e-21    3.9677850e-27    5.9378306e-29    9.9282734e-33 
  -1.2088520e+01    1.5595443e-07    9.9692178e-04    3.3375207e-03    7.9471761e-16    2.0345553e-14    4.4481426e-18    4.1722057e-24    7.9170232e-29    5.6077650e-25    4.5610233e-17    3.5913199e-17    1.4615901e-15    8.2319903e-17    4.1059212e-26    9.9024310e-15    2.1415962e-23    6.1152225e-25    3.7817840e-28    1.8586374e-14    1.0506556e-19    7.2063883e-25    9.2888929e-23    6.6031893e-19    3.8852253e-18    5.0431672e-15    1.1901172e-17    2.2275786e-16    7.5276086e-14    0.0000000e+00    6.2003931e-14    6.2607337e-22    6.2985908e-19    2.9857521e-18    9.4080278e-21    3.7392550e-17    4.4205637e-32    3.2135081e-31    1.6054024e-26    1.0107073e-20    5.1736865e-27    7.5014208e-29    1.2438882e-32 
  -1.1954087e+01    1.6471715e-07    9.9692178e-04    3.3375207e-03    9.1718111e-16    2.4417874e-14    6.6243410e-18    6.2820083e-24    1.3086680e-28    7.4496801e-25    5.6805091e-17    4.4766990e-17    1.6847832e-15    9.1504042e-17    5.7554910e-26    1.2143134e-14    2.9614782e-23    1.0531005e-24    5.6464490e-28    2.2792609e-14    1.4407298e-19    1.1312646e-24    1.3798406e-22    7.7729697e-19    4.5724353e-18    5.8450607e-15    1.3963437e-17    2.6077643e-16    8.7903183e-14    0.0000000e+00    7.6036900e-14    9.2634429e-22    8.4781174e-19    3.5360090e-18    1.2735028e-20    4.6721075e-17    7.7665226e-32    5.5870918e-31    2.4568388e-26    1.2210827e-20    7.1971072e-27    1.0018374e-28    1.5885536e-32 
  -1.1846540e+01    1.7206963e-07    9.9692178e-04    3.3375207e-03    1.0413867e-15    2.8135293e-14    8.9648886e-18    8.6070724e-24    1.9182143e-28    9.3429017e-25    6.7506288e-17    5.3209091e-17    1.8883347e-15    1.0893924e-16    7.1285507e-26    1.4265441e-14    3.8367818e-23    1.5128073e-24    7.3055517e-28    2.6776766e-14    1.8484251e-19    1.5909587e-24    1.7912345e-22    8.8159010e-19    5.1888478e-18    6.5097211e-15    1.5745621e-17    2.9331420e-16    9.8801076e-14    0.0000000e+00    8.9329085e-14    1.2059232e-21    1.0518501e-18    4.0184474e-18    1.5888461e-20    5.5681257e-17    1.1281681e-31    8.4987753e-31    3.2355792e-26    1.4273096e-20    9.2511027e-27    1.2635207e-28    2.0226018e-32 
  -1.1712106e+01    1.8124253e-07    9.9692178e-04    3.3375207e-03    1.1558584e-15    3.3537309e-14    1.3113895e-17    1.2756649e-23    3.1327642e-28    1.2422057e-24    8.3690193e-17    6.5682867e-17    2.1683332e-15    1.2293394e-16    9.9361026e-26    1.7374320e-14    5.3211019e-23    2.5643964e-24    1.0705117e-27    3.2613349e-14    2.5384958e-19    2.4734416e-24    2.6112715e-22    1.0337943e-18    6.0803298e-18    7.5000142e-15    1.8361119e-17    3.4120210e-16    1.1430515e-13    0.0000000e+00    1.0880212e-13    1.7500627e-21    1.4160613e-18    4.7156493e-18    2.1512588e-20    6.9362041e-17    1.9587515e-31    1.4567751e-30    4.8733094e-26    1.7076492e-20    1.2659653e-26    1.6863369e-28    2.5757608e-32 
  -1.1604559e+01    1.8899333e-07    9.9692178e-04    3.3375207e-03    1.2809658e-15    3.8492202e-14    1.7622925e-17    1.7342005e-23    4.6228685e-28    1.5575683e-24    9.9292112e-17    7.7487815e-17    2.4227332e-15    1.4065745e-16    1.2605219e-25    2.0302865e-14    7.0020497e-23    3.7770994e-24    1.4179833e-27    3.8111681e-14    3.2782939e-19    3.4830135e-24    3.4335981e-22    1.1777303e-18    6.9304721e-18    8.3621581e-15    2.0774549e-17    3.8458364e-16    1.2785677e-13    0.0000000e+00    1.2714692e-13    2.2904817e-21    1.7711807e-18    5.3722175e-18    2.7273534e-20    8.2682953e-17    2.9668504e-31    2.2358405e-30    6.5931135e-26    2.0038108e-20    1.6199635e-26    2.1221054e-28    3.2468006e-32 
  -1.1470126e+01    1.9866189e-07    9.9692178e-04    3.3375207e-03    1.4259476e-15    4.5800097e-14    2.5600903e-17    2.5483348e-23    7.5939321e-28    2.0351089e-24    1.2317015e-16    9.4904106e-17    2.7699062e-15    1.3291087e-16    1.7944563e-25    2.4559899e-14    9.8473141e-23    6.3963207e-24    2.1005738e-27    4.6104981e-14    4.5435833e-19    5.4258476e-24    5.0240802e-22    1.4137753e-18    8.3135373e-18    9.7764671e-15    2.4739840e-17    4.5538955e-16    1.4810612e-13    0.0000000e+00    1.5381724e-13    3.3260345e-21    2.4214963e-18    6.4466378e-18    3.7721095e-20    1.0339701e-16    5.1941784e-31    3.8793129e-30    1.0040134e-25    2.4656073e-20    2.2171067e-26    2.7704555e-28    4.0039324e-32 
  -1.1362579e+01    2.0668965e-07    9.9692178e-04    3.3375207e-03    1.5246639e-15    5.2409684e-14    3.4179930e-17    3.4540391e-23    1.1182199e-27    2.5327918e-24    1.4603650e-16    1.1140523e-16    3.0849681e-15    1.6294632e-16    2.2323261e-25    2.8589759e-14    1.2896019e-22    9.2682317e-24    2.7074193e-27    5.3672227e-14    5.8925832e-19    7.6349094e-24    6.4879158e-22    1.5840981e-18    9.3202851e-18    1.0787957e-14    2.7597921e-17    5.0712309e-16    1.6508305e-13    0.0000000e+00    1.7906680e-13    4.2914656e-21    3.0185546e-18    7.2462739e-18    4.7406704e-20    1.2332529e-16    7.6787788e-31    5.9467657e-30    1.3267682e-25    2.8390774e-20    2.8269873e-26    3.4481288e-28    5.0525555e-32 
  -1.1228145e+01    2.1668875e-07    9.9692178e-04    3.3375207e-03    1.5802398e-15    6.1844480e-14    4.8666907e-17    5.0018361e-23    1.8010732e-27    3.3336117e-24    1.8029792e-16    1.3538270e-16    3.5182938e-15    1.9156368e-16    3.0293135e-25    3.4406072e-14    1.7852283e-22    1.5205203e-23    3.7786930e-27    6.4595142e-14    8.1250281e-19    1.1714946e-23    9.0922841e-22    1.8326304e-18    1.0776017e-17    1.2276198e-14    3.1739795e-17    5.8223369e-16    1.8858544e-13    0.0000000e+00    2.1551464e-13    6.0037655e-21    4.0312605e-18    8.3881834e-18    6.3573565e-20    1.5357316e-16    1.2867096e-30    1.0055135e-29    1.9199994e-25    3.3566817e-20    3.7964954e-26    4.5331009e-28    6.4436107e-32 
  -1.1120598e+01    2.2494700e-07    9.9692178e-04    3.3375207e-03    1.6155820e-15    7.0473339e-14    6.4265539e-17    6.7151230e-23    2.6334739e-27    4.1420886e-24    2.1311502e-16    1.5799617e-16    3.9095654e-15    2.1449914e-16    3.8034307e-25    3.9810922e-14    2.3437630e-22    2.2000103e-23    4.9177845e-27    7.4746461e-14    1.0519009e-18    1.6427535e-23    1.1748446e-21    2.0806808e-18    1.2239468e-17    1.3642031e-14    3.5797854e-17    6.5404515e-16    2.0924648e-13    0.0000000e+00    2.4939036e-13    7.7255965e-21    5.0334712e-18    9.5228602e-18    8.0317346e-20    1.8304325e-16    1.9085765e-30    1.5287006e-29    2.5586972e-25    3.9160059e-20    4.8035366e-26    5.6281673e-28    7.9930796e-32 
  -1.0986165e+01    2.3527321e-07    9.9692178e-04    3.3375207e-03    1.6758918e-15    8.2897834e-14    9.0396532e-17    9.6167342e-23    4.1891541e-27    5.4649602e-24    2.6299269e-16    1.9072718e-16    4.4478266e-15    2.4277815e-16    5.1410552e-25    4.7658176e-14    3.2426201e-22    3.5212497e-23    6.7944483e-27    8.9486649e-14    1.4500107e-18    2.4975629e-23    1.6205515e-21    2.4152091e-18    1.4198283e-17    1.5546121e-14    4.1285095e-17    7.5220923e-16    2.3832175e-13    0.0000000e+00    2.9858112e-13    1.0634871e-20    6.6974311e-18    1.1044722e-17    1.0748320e-19    2.2831724e-16    3.1340604e-30    2.5536631e-29    3.6642017e-25    4.6400680e-20    6.3998040e-26    7.3936796e-28    1.0088930e-31 
  -1.0878618e+01    2.4391777e-07    9.9692178e-04    3.3375207e-03    1.9397279e-15    9.4254596e-14    1.1839323e-16    1.2829130e-22    6.1010213e-27    6.7389206e-24    3.1109286e-16    2.2153900e-16    4.9302012e-15    2.5352519e-16    6.5489996e-25    5.4890452e-14    4.2774022e-22    5.1234386e-23    8.9113647e-27    1.0307365e-13    1.8779955e-18    3.4826052e-23    2.1072936e-21    2.7653017e-18    1.6260189e-17    1.7362424e-14    4.6911445e-17    8.5050232e-16    2.6418068e-13    0.0000000e+00    3.4392638e-13    1.3720922e-20    8.3786161e-18    1.2642709e-17    1.3675194e-19    2.7283065e-16    4.7506097e-30    3.8667045e-29    4.9435210e-25    5.4589444e-20    8.0801011e-26    9.0840208e-28    1.2274475e-31 
  -1.0744184e+01    2.5455916e-07    9.9692178e-04    3.3375207e-03    1.9781822e-15    1.1034004e-13    1.6498785e-16    1.8250432e-22    9.7030715e-27    8.7780683e-24    3.8333911e-16    2.6599708e-16    5.5955216e-15    3.0036648e-16    8.8125876e-25    6.5292261e-14    5.9159495e-22    8.2377638e-23    1.2257275e-26    1.2261828e-13    2.5855668e-18    5.2858632e-23    2.8945193e-21    3.1712215e-18    1.8638893e-17    1.9640061e-14    5.3564191e-17    9.6993489e-16    2.9955643e-13    0.0000000e+00    4.0916006e-13    1.8808997e-20    1.1144460e-17    1.4531417e-17    1.8292992e-19    3.4052541e-16    7.9410089e-30    6.4819960e-29    7.1019664e-25    6.3859373e-20    1.0738352e-25    1.1751178e-27    1.5399971e-31 
  -1.0636637e+01    2.6333716e-07    9.9692178e-04    3.3375207e-03    2.0161738e-15    1.2508020e-13    2.1412341e-16    2.4189481e-22    1.4067625e-26    1.0915810e-23    4.5368954e-16    3.0750368e-16    6.1998661e-15    3.4112308e-16    1.0998119e-24    7.4999290e-14    7.7226572e-22    1.1833850e-22    1.5546937e-26    1.4086043e-13    3.3408740e-18    7.3549146e-23    3.6667898e-21    3.5877485e-18    2.1092689e-17    2.1716039e-14    6.0118286e-17    1.0839984e-15    3.3028596e-13    0.0000000e+00    4.7005051e-13    2.3749877e-20    1.3790525e-17    1.6407546e-17    2.2894910e-19    4.0753044e-16    1.1931545e-29    9.8210244e-29    9.3429080e-25    7.4249347e-20    1.3440393e-25    1.4520451e-27    1.9059764e-31 
  -1.0502204e+01    2.7426047e-07    9.9692178e-04    3.3375207e-03    2.1092983e-15    1.4595977e-13    2.9546605e-16    3.4195909e-22    2.2346546e-26    1.4217450e-23    5.5924376e-16    3.6735246e-16    7.0334327e-15    3.9015001e-16    1.4738588e-24    8.8791744e-14    1.0679204e-21    1.9029045e-22    2.1365948e-26    1.6678561e-13    4.5868907e-18    1.1155303e-22    5.0190385e-21    4.1331119e-18    2.4290540e-17    2.4645851e-14    6.8932888e-17    1.2411686e-15    3.7322293e-13    0.0000000e+00    5.5659520e-13    3.2409105e-20    1.8311696e-17    1.8930242e-17    3.0637860e-19    5.0980556e-16    2.0246574e-29    1.6546258e-28    1.3497276e-24    8.7309110e-20    1.7754768e-25    1.8740820e-27    2.3762241e-31 
  -1.0394657e+01    2.8327560e-07    9.9692178e-04    3.3375207e-03    2.1346097e-15    1.6515614e-13    3.8063555e-16    4.5036730e-22    3.2212688e-26    1.7575989e-23    6.6272820e-16    4.2318499e-16    7.7879474e-15    4.1913683e-16    1.8373658e-24    1.0157907e-13    1.3915837e-21    2.6953065e-22    2.7194638e-26    1.9082630e-13    5.9140445e-18    1.5463379e-22    6.3237338e-21    4.7175508e-18    2.7727422e-17    2.7404379e-14    7.7972087e-17    1.3960968e-15    4.1147135e-13    0.0000000e+00    6.3685672e-13    4.0691798e-20    2.2604178e-17    2.1549681e-17    3.8237760e-19    6.1174323e-16    2.9893830e-29    2.5066272e-28    1.7744095e-24    1.0248201e-19    2.2156161e-25    2.2973555e-27    2.9082708e-31 
  -1.0260223e+01    2.9449044e-07    9.9692178e-04    3.3375207e-03    2.1640205e-15    1.9257288e-13    5.2277181e-16    6.3487155e-22    5.1310590e-26    2.2711360e-23    8.2006719e-16    5.0386690e-16    8.8321312e-15    4.4605945e-16    2.5024464e-24    1.1979554e-13    1.9431665e-21    4.3983351e-22    3.7896781e-26    2.2508446e-13    8.1421948e-18    2.3566536e-22    8.7526681e-21    5.4900481e-18    3.2255584e-17    3.1336844e-14    9.0284626e-17    1.6119628e-15    4.6617661e-13    0.0000000e+00    7.5124628e-13    5.5988908e-20    3.0266844e-17    2.5133846e-17    5.1841014e-19    7.6950785e-16    5.2700105e-29    4.2561720e-28    2.6197267e-24    1.2162369e-19    2.9349284e-25    2.9277690e-27    3.5471290e-31 
  -1.0152676e+01    3.0371454e-07    9.9692178e-04    3.3375207e-03    2.2057169e-15    2.1749327e-13    6.7122263e-16    8.3351839e-22    7.3961943e-26    2.7922869e-23    9.7347412e-16    5.7924692e-16    9.7805133e-15    5.1243390e-16    3.1249092e-24    1.3666017e-13    2.5303375e-21    6.1524748e-22    4.8329219e-26    2.5680854e-13    1.0513535e-17    3.2645110e-22    1.0987244e-20    6.1748007e-18    3.6279505e-17    3.4602569e-14    1.0093034e-16    1.7971193e-15    5.1324736e-13    0.0000000e+00    8.5718751e-13    6.9956453e-20    3.7159659e-17    2.8263807e-17    6.4380918e-19    9.2599666e-16    7.6523851e-29    6.4808415e-28    3.4424924e-24    1.3979387e-19    3.6731861e-25    3.5607999e-27    4.3116087e-31 
  -1.0085459e+01    3.1006150e-07    9.9692178e-04    3.3375207e-03    2.3098521e-15    2.3466700e-13    7.8260505e-16    9.8655278e-22    9.2677531e-26    3.1854887e-23    1.0841724e-15    6.3184913e-16    1.0434234e-14    5.4630902e-16    3.5505949e-24    1.4834042e-13    2.9751652e-21    7.5935379e-22    5.5628296e-26    2.7878453e-13    1.2311405e-17    3.9951903e-22    1.2570287e-20    6.6895569e-18    3.9300114e-17    3.6938110e-14    1.0875477e-16    1.9330844e-15    5.4495396e-13    0.0000000e+00    9.3058234e-13    8.0035346e-20    4.2255115e-17    3.0545153e-17    7.3566062e-19    1.0401161e-15    9.7966213e-29    8.3919949e-28    4.0626475e-24    1.5383783e-19    4.2184062e-25    4.0284367e-27    4.9090067e-31 
  -9.8964120e+00    3.2746309e-07    9.9692178e-04    3.3375207e-03    2.3741452e-15    2.9031652e-13    1.2045159e-15    1.5796509e-21    1.7672636e-25    4.5968842e-23    1.4704347e-15    8.0435140e-16    1.2517699e-14    6.5112881e-16    5.3842127e-24    1.8617118e-13    4.7159021e-21    1.4710459e-21    8.6298719e-26    3.4999218e-13    1.9197242e-17    7.1807332e-22    1.9336715e-20    8.2359646e-18    4.8358758e-17    4.4439818e-14    1.3289963e-16    2.3540337e-15    6.4714879e-13    0.0000000e+00    1.1684471e-12    1.2231666e-19    6.2629415e-17    3.7628963e-17    1.1062863e-18    1.4461119e-15    2.1265748e-28    1.7673086e-27    6.9076131e-24    1.9461455e-19    6.2442062e-25    5.6579911e-27    6.5869602e-31 
  -9.7073647e+00    3.4446280e-07    9.9692178e-04    3.3375207e-03    2.4499654e-15    3.5913860e-13    1.8440273e-15    2.5196058e-21    3.3561567e-25    6.6048381e-23    2.0010305e-15    1.0234477e-15    1.5056791e-14    7.2746697e-16    8.0350503e-24    2.3295953e-13    7.4810721e-21    2.7501632e-21    1.3332053e-25    4.3811977e-13    2.9942210e-17    1.2883180e-21    2.9311017e-20    1.0302396e-17    6.0470986e-17    5.3999860e-14    1.6473044e-16    2.9039900e-15    7.7175637e-13    0.0000000e+00    1.4629233e-12    1.8426339e-19    9.1858795e-17    4.7022497e-17    1.6490156e-18    2.0198708e-15    4.3996086e-28    3.7179091e-27    1.1567082e-23    2.5040818e-19    9.2918021e-25    7.8679520e-27    8.8658942e-31 
  -9.5760818e+00    3.5633589e-07    9.9692178e-04    3.3375207e-03    2.5241192e-15    4.1652385e-13    2.4759242e-15    3.4816889e-21    5.2702160e-25    8.4920072e-23    2.4875558e-15    1.2087095e-15    1.7165363e-14    8.1589915e-16    1.0749179e-23    2.7209351e-13    1.0371894e-20    4.3250431e-21    1.8080000e-25    5.1187785e-13    4.0845413e-17    1.9479265e-21    3.9417040e-20    1.2001908e-17    7.0417844e-17    6.1776296e-14    1.9080036e-16    3.3525874e-15    8.7368860e-13    0.0000000e+00    1.7094601e-12    2.4634021e-19    1.2047022e-16    5.4721167e-17    2.1930185e-18    2.5572934e-15    7.5744921e-28    6.2838044e-27    1.6805501e-23    2.9690185e-19    1.2314465e-24    9.8637984e-27    1.0868829e-30 
  -9.4134433e+00    3.7099800e-07    9.9692178e-04    3.3375207e-03    2.5557190e-15    5.0075483e-13    3.5883557e-15    5.2566169e-21    9.4682476e-25    1.1590674e-22    3.2773028e-15    1.4882820e-15    2.0303909e-14    9.5814584e-16    1.5756463e-23    3.2955432e-13    1.5788538e-20    7.8741840e-21    2.6614276e-25    6.2027031e-13    6.0528675e-17    3.3487138e-21    5.8247433e-20    1.4540009e-17    8.5254655e-17    7.3355539e-14    2.2971854e-16    4.0239535e-15    1.0212078e-12    0.0000000e+00    2.0719068e-12    3.6121825e-19    1.7220371e-16    6.6132733e-17    3.1952873e-18    3.4512509e-15    1.5889852e-27    1.2451209e-26    2.7612467e-23    3.6521503e-19    1.7741068e-24    1.2997899e-26    1.3911678e-30 
  -9.2833325e+00    3.8289556e-07    9.9692178e-04    3.3375207e-03    2.5791303e-15    5.8183311e-13    4.8206894e-15    7.3145213e-21    1.5226119e-24    1.4948813e-22    4.1117437e-15    1.7621427e-15    2.3386775e-14    1.0736932e-15    2.0933262e-23    3.8496954e-13    2.2095310e-20    1.2315892e-20    3.5793146e-25    7.2488440e-13    8.3177083e-17    5.1556032e-21    7.7435524e-20    1.7281157e-17    1.0130916e-16    8.4895811e-14    2.7051349e-16    4.7167507e-15    1.1602893e-12    0.0000000e+00    2.4218439e-12    4.7728768e-19    2.2321749e-16    7.8440474e-17    4.2063522e-18    4.4127787e-15    2.7666820e-27    2.1809801e-26    4.0057916e-23    4.4639982e-19    2.3962028e-24    1.6266490e-26    1.7522448e-30 
  -9.1218144e+00    3.9736069e-07    9.9692178e-04    3.3375207e-03    2.6195143e-15    7.0315703e-13    6.9843776e-15    1.1064454e-20    2.7913414e-24    2.0524448e-22    5.4859160e-15    2.1782348e-15    2.8093159e-14    1.2088196e-15    3.0652095e-23    4.6686609e-13    3.3747434e-20    2.2525987e-20    5.2563739e-25    8.7966543e-13    1.2405661e-16    9.0797635e-21    1.1421368e-19    2.1380230e-17    1.2525024e-16    1.0295223e-13    3.3262364e-16    5.7825598e-15    1.3739332e-12    0.0000000e+00    2.9398557e-12    7.0038797e-19    3.2111103e-16    9.6777629e-17    6.1378974e-18    6.0281957e-15    5.8408085e-27    4.4490566e-26    6.6426222e-23    5.6065087e-19    3.5344030e-24    2.1358964e-26    2.2336987e-30 
  -8.9925999e+00    4.0928749e-07    9.9692178e-04    3.3375207e-03    2.7397797e-15    8.2126732e-13    9.3747013e-15    1.5362021e-20    4.4815449e-24    2.6553540e-22    6.9424964e-15    2.5929191e-15    3.2769922e-14    1.3359860e-15    4.0550794e-23    5.4623471e-13    4.7251689e-20    3.4508669e-20    7.1668560e-25    1.0298202e-12    1.7102233e-16    1.4049922e-20    1.5172741e-19    2.5672951e-17    1.5034704e-16    1.2102592e-13    3.9680742e-16    6.8760852e-15    1.5820192e-12    0.0000000e+00    3.4426106e-12    9.2467174e-19    4.1621334e-16    1.1609987e-16    8.0749076e-18    7.7697066e-15    9.6724685e-27    7.7599109e-26    9.5966446e-23    6.8508862e-19    4.8625489e-24    2.6535878e-26    2.7671836e-30 
  -8.8311347e+00    4.2403625e-07    9.9692177e-04    3.3375207e-03    2.8701565e-15    1.0026148e-12    1.3672711e-14    2.3358495e-20    8.3723502e-24    3.6678357e-22    9.4114255e-15    3.2373857e-15    4.0245246e-14    1.5167723e-15    6.1077297e-23    6.6627664e-13    7.3630354e-20    6.4601858e-20    1.0652622e-24    1.2572779e-12    2.5814621e-16    2.5533030e-20    2.2882750e-19    3.2470313e-17    1.8998230e-16    1.5032919e-13    4.9910309e-16    8.6306713e-15    1.9110815e-12    0.0000000e+00    4.2047198e-12    1.3860584e-18    6.1147461e-16    1.4609666e-16    1.2051256e-17    1.0778477e-14    2.1501247e-26    1.6046652e-25    1.6398117e-22    8.7255522e-19    7.4279178e-24    3.4650491e-26    3.5087120e-30 
  -8.7019625e+00    4.3605290e-07    9.9692177e-04    3.3375207e-03    2.8946643e-15    1.1831241e-12    1.8554270e-14    3.2902218e-20    1.3948648e-23    4.7903907e-22    1.2113311e-14    3.8985477e-15    4.8035267e-14    1.7672148e-15    8.4371632e-23    7.8511540e-13    1.0584308e-19    1.0377345e-19    1.4593530e-24    1.4827842e-12    3.6143207e-16    4.1291981e-20    3.1270214e-19    3.9888029e-17    2.3327963e-16    1.8055241e-13    6.0850935e-16    1.0483976e-14    2.2384617e-12    0.0000000e+00    4.9607748e-12    1.8801669e-18    8.1389875e-16    1.7900327e-16    1.6294471e-17    1.4123457e-14    3.8615729e-26    2.9069399e-25    2.4717878e-22    1.0924204e-18    1.0638570e-23    4.3036180e-26    4.4096852e-30 
  -8.5457306e+00    4.5046569e-07    9.9692177e-04    3.3375207e-03    2.9220869e-15    1.4586365e-12    2.7174417e-14    5.0286230e-20    2.6660365e-23    6.6529427e-22    1.6654649e-14    4.9218701e-15    6.0603422e-14    2.0515536e-15    1.2906821e-22    9.6212578e-13    1.6699583e-19    1.9543883e-19    2.1693324e-24    1.8193941e-12    5.5035695e-16    7.7410482e-20    4.7772086e-19    5.1793632e-17    3.0262884e-16    2.3068160e-13    7.8639297e-16    1.3529210e-14    2.7642144e-12    0.0000000e+00    6.0903546e-12    2.8535918e-18    1.2099458e-15    2.3108578e-16    2.4631482e-17    1.9844159e-14    8.5816484e-26    6.1302477e-25    4.2786070e-22    1.4224078e-18    1.6955751e-23    5.5820230e-26    5.6092926e-30 
  -8.4207451e+00    4.6215782e-07    9.9692177e-04    3.3375207e-03    3.0148457e-15    1.7422534e-12    3.7216601e-14    7.1611279e-20    4.6103386e-23    8.7532660e-22    2.1775026e-14    5.9961333e-15    7.4288998e-14    2.2820230e-15    1.8325693e-22    1.1416014e-12    2.4561749e-19    3.2611098e-19    3.0131502e-24    2.1614040e-12    7.8054743e-16    1.3087168e-19    6.7265807e-19    6.5798433e-17    3.8423457e-16    2.8615717e-13    9.9105093e-16    1.6978852e-14    3.3167968e-12    0.0000000e+00    7.2390405e-12    3.9861678e-18    1.6554440e-15    2.9263321e-16    3.4292978e-17    2.6387354e-14    1.6624828e-25    1.1496623e-24    6.6960162e-22    1.8398491e-18    2.5439452e-23    6.8908324e-26    7.0272493e-30 
  -8.2645132e+00    4.7671126e-07    9.9692177e-04    3.3375207e-03    3.2158091e-15    2.2085148e-12    5.6240373e-14    1.1347726e-19    9.5768166e-23    1.2482741e-21    3.1047709e-14    7.7911488e-15    9.8480128e-14    2.6544561e-15    2.9566344e-22    1.4270561e-12    4.0822808e-19    6.5793286e-19    4.6318330e-24    2.7070686e-12    1.2344085e-15    2.6956275e-19    1.0804074e-18    9.0062208e-17    5.2532268e-16    3.8580073e-13    1.3507955e-15    2.3111589e-14    4.2843529e-12    0.0000000e+00    9.0739969e-12    6.3588334e-18    2.5853073e-15    3.9737425e-16    5.4448152e-17    3.8437326e-14    4.0836187e-25    2.6388631e-24    1.2382740e-21    2.5040680e-18    4.4365275e-23    8.9572100e-26    9.0208236e-30 
  -8.1395277e+00    4.8848140e-07    9.9692177e-04    3.3375207e-03    3.2622814e-15    2.7140557e-12    7.9811996e-14    1.6826964e-19    1.8073693e-22    1.6924981e-21    4.2142792e-14    9.7857984e-15    1.2693459e-13    3.1316319e-15    4.4964201e-22    1.7289658e-12    6.3627853e-19    1.1837043e-18    6.6607551e-24    3.2861664e-12    1.8243430e-15    4.9853109e-19    1.6200510e-18    1.2029807e-16    7.0118475e-16    5.0389223e-13    1.7909040e-15    3.0525562e-14    5.3696895e-12    0.0000000e+00    1.1023935e-11    9.4362817e-18    3.7403085e-15    5.2786038e-16    8.0509470e-17    5.3077701e-14    8.7619550e-25    5.3906361e-24    2.0861826e-21    3.3755100e-18    7.3085506e-23    1.1102357e-25    1.1452593e-29 
  -7.9919893e+00    5.0231750e-07    9.9692177e-04    3.3375207e-03    3.3439954e-15    3.5452920e-12    1.2436490e-13    2.7623598e-19    4.1140349e-22    2.4997941e-21    6.2267452e-14    1.3104322e-14    1.7823397e-13    3.8625073e-15    7.8269786e-22    2.2046629e-12    1.1224484e-18    2.5539974e-18    1.0471279e-23    4.2029652e-12    2.9895706e-15    1.1190533e-18    2.7564322e-18    1.7519180e-16    1.0199531e-15    7.2068734e-13    2.5933710e-15    4.4101777e-14    7.2760022e-12    0.0000000e+00    1.4116388e-11    1.5898613e-17    6.1458649e-15    7.6086691e-16    1.3491758e-16    8.0064798e-14    2.4019150e-24    1.3412070e-23    4.1267488e-21    4.8874689e-18    1.4167090e-22    1.4360797e-25    1.4971230e-29 
  -7.8739586e+00    5.1345043e-07    9.9692176e-04    3.3375207e-03    3.4743868e-15    4.5010598e-12    1.8223995e-13    4.2513053e-19    8.3735284e-22    3.5498870e-21    8.7620627e-14    1.7009413e-14    2.4257010e-13    4.8650363e-15    1.2592491e-21    2.7321613e-12    1.8395484e-18    4.8297375e-18    1.5430671e-23    5.2248167e-12    4.5765542e-15    2.2240860e-18    4.3304076e-18    2.4749330e-16    1.4397744e-15    9.9547694e-13    3.6347089e-15    6.1563290e-14    9.5687790e-12    0.0000000e+00    1.7569240e-11    2.4723820e-17    9.3321726e-15    1.0671180e-15    2.0896911e-16    1.1454374e-13    5.4346630e-24    2.9238468e-23    7.3224119e-21    6.9606353e-18    2.5656283e-22    1.7806621e-25    1.9411000e-29 
  -7.7265790e+00    5.2724966e-07    9.9692176e-04    3.3375207e-03    3.7586678e-15    6.3239229e-12    3.1103649e-13    7.7565488e-19    2.3402303e-21    5.9604280e-21    1.4145966e-13    2.4539988e-14    3.8051544e-13    6.2428183e-15    2.5663349e-21    3.6736216e-12    3.7583963e-18    1.2405647e-17    2.6340183e-23    7.0647064e-12    8.2726835e-15    6.0470911e-18    8.5152641e-18    4.0697735e-16    2.3640372e-15    1.6028851e-12    5.9326052e-15    1.0014698e-13    1.4307012e-11    0.0000000e+00    2.3804113e-11    4.7927702e-17    1.7510782e-14    1.7277720e-15    4.0175381e-16    1.8912184e-13    1.9056089e-23    8.7634085e-23    1.7145179e-20    1.1305647e-17    6.0788165e-22    2.3501624e-25    2.6465665e-29 
  -7.5793291e+00    5.4102799e-07    9.9692174e-04    3.3375207e-03    4.4978933e-15    9.4886776e-12    5.7479500e-13    1.5516890e-18    7.8663695e-21    1.1729080e-20    2.4662736e-13    3.7813269e-14    6.5322257e-13    8.8664362e-15    5.9222395e-21    5.1829920e-12    8.6760307e-18    3.5909560e-17    4.8450599e-23    1.0053179e-11    1.6275120e-14    1.9086713e-17    1.8503483e-17    7.4212915e-16    4.3044010e-15    2.8359711e-12    1.0692497e-14    1.7936335e-13    2.3183865e-11    0.0000000e+00    3.3969894e-11    1.0209070e-16    3.5882817e-14    3.0962817e-15    8.4831006e-16    3.3787616e-13    7.9483548e-23    3.1360555e-22    4.5149085e-20    2.0553390e-17    1.7083414e-21    3.1595620e-25    3.8395861e-29 
  -7.4615292e+00    5.5206969e-07    9.9692173e-04    3.3375207e-03    6.0336701e-15    1.4052295e-11    1.0189366e-12    2.9816735e-18    2.4913308e-20    2.4532435e-20    4.1524438e-13    5.7436939e-14    1.0971284e-12    1.3091364e-14    1.2991192e-20    7.1626625e-12    1.9052533e-17    9.5134456e-17    8.4236937e-23    1.4043855e-11    3.0381886e-14    5.5599147e-17    3.8147339e-17    1.3186584e-15    7.6360349e-15    4.9113625e-12    1.8795164e-14    3.1394242e-13    3.6972055e-11    0.0000000e+00    4.7607860e-11    2.0686591e-16    7.0338299e-14    5.4060201e-15    1.7002466e-15    5.8168248e-13    2.9857685e-22    1.0309453e-21    1.1043488e-19    3.6341369e-17    4.5742784e-21    4.0900736e-25    5.4546410e-29 
  -7.3143817e+00    5.6569019e-07    9.9692169e-04    3.3375207e-03    1.2701905e-14    2.6083421e-11    2.4528234e-12    8.1597092e-18    1.5788833e-19    9.4792347e-20    9.1993227e-13    1.1170859e-13    2.4609285e-12    2.4187954e-14    4.5911664e-20    1.1598435e-11    6.5997481e-17    4.2835141e-16    2.0531625e-22    2.3325191e-11    7.7802692e-14    2.9266418e-16    1.1885660e-16    3.2297657e-15    1.8646101e-14    1.1665383e-11    4.5361544e-14    7.5344726e-13    7.6990478e-11    0.0000000e+00    7.9592301e-11    6.2517555e-16    2.0293412e-13    1.2785499e-14    5.0438205e-15    1.3363893e-12    2.4636405e-21    6.5638337e-21    4.4455567e-19    8.6308881e-17    2.1427914e-20    5.8438101e-25    8.8201004e-29 
  -7.1673552e+00    5.7914325e-07    9.9692156e-04    3.3375207e-03    4.9668328e-14    6.1124321e-11    7.7806896e-12    3.1883049e-17    1.9858854e-18    7.1275190e-19    2.5992624e-12    3.0213165e-13    7.1201605e-12    6.5465670e-14    2.4930819e-19    2.1478430e-11    3.4277419e-16    2.8260509e-15    9.7629391e-22    4.5836509e-11    2.5904599e-13    2.4789549e-15    5.2103952e-16    1.0723214e-14    6.1653843e-14    3.6941976e-11    1.4697755e-13    2.4161291e-12    2.0514369e-10    0.0000000e+00    1.5833781e-10    2.5945871e-15    7.9226665e-13    4.0446119e-14    2.0407361e-14    3.9851047e-12    3.9227025e-20    7.7254142e-20    2.6238572e-18    2.7891180e-16    1.7076193e-19    8.9802664e-25    1.6788968e-28 
  -7.0497340e+00    5.8951231e-07    9.9692122e-04    3.3375207e-03    2.5252128e-13    1.6009962e-10    2.6886951e-11    1.4256538e-16    3.2186357e-17    6.2350085e-18    7.7885559e-12    1.1488792e-12    2.1805196e-11    2.0364144e-13    1.5080821e-18    3.9759366e-11    1.9274856e-15    1.8277036e-14    1.0994535e-19    9.6084745e-11    8.9980461e-13    2.2865511e-14    2.4396666e-15    3.8400118e-14    2.1984782e-13    1.2651831e-10    5.1356353e-13    8.3669315e-12    5.9568107e-10    0.0000000e+00    3.3866189e-10    1.1221673e-14    3.2453759e-12    1.3797527e-13    8.6002001e-14    1.2822308e-11    7.0717467e-19    1.0817038e-18    1.5659645e-17    9.7454340e-16    1.6272493e-18    1.3831370e-24    3.2438525e-28 
  -6.9028279e+00    5.9915481e-07    9.9691880e-04    3.3375207e-03    3.9327131e-12    8.8555956e-10    2.2575324e-10    1.8574470e-15    3.6464280e-15    1.6539596e-16    4.7964838e-11    2.1817437e-11    1.3451470e-10    1.3408443e-12    2.4085579e-17    8.6353518e-11    2.8175802e-14    2.8147999e-13    1.0867201e-19    3.5030261e-10    6.9432327e-12    9.3671276e-13    2.9437321e-14    2.7884751e-13    1.5952999e-12    8.8054380e-10    3.6664538e-12    5.9004676e-11    3.5732843e-09    0.0000000e+00    1.3368569e-09    1.0800274e-13    3.0047084e-11    9.8008682e-13    8.1846367e-13    9.2778653e-11    7.7527330e-17    9.1872607e-17    2.2161135e-16    7.1686506e-15    8.7605387e-17    2.7296649e-24    7.5989485e-28 
  -6.7560245e+00    5.9014530e-07    9.9690376e-04    3.3375207e-03    7.9503757e-11    5.7220362e-09    2.7098225e-09    3.0724986e-14    5.9667510e-13    3.3123492e-15    3.9436250e-10    7.5149958e-10    8.0292757e-10    6.6985978e-12    2.6722141e-16    1.4869664e-10    3.8800340e-13    3.7326395e-12    1.7523677e-17    1.6581997e-09    6.8821660e-11    4.9297958e-11    3.4776062e-13    1.2312673e-12    7.1866773e-12    3.6586289e-09    1.6378998e-11    2.5528289e-10    1.9581476e-08    0.0000000e+00    8.1483145e-09    9.8548205e-13    2.8157910e-10    5.1509441e-12    8.0975017e-12    9.4964630e-10    1.0567051e-14    1.2861814e-14    2.7028843e-15    4.4951168e-14    8.9029054e-15    6.2634005e-24    1.8438487e-27 
  -6.6093040e+00    5.6403623e-07    9.9687191e-04    3.3375207e-03    5.9137035e-10    1.7098676e-08    1.3887550e-08    2.2333179e-13    1.4137216e-11    1.6880206e-14    1.8323134e-09    5.8084573e-09    1.7659389e-09    1.2114472e-11    6.2440913e-16    2.1295019e-10    1.1677457e-12    1.2564390e-11    1.1840525e-17    5.4601177e-09    2.4602676e-10    3.9462857e-10    8.3783515e-13    1.3500706e-12    7.9492711e-12    3.7279023e-09    1.7449721e-11    2.6530740e-10    2.9632594e-08    0.0000000e+00    3.0214024e-08    2.1686077e-12    7.3901704e-10    6.2843468e-12    2.0929277e-11    5.0720961e-09    2.0848693e-13    4.3314228e-13    8.2137595e-15    7.0212515e-14    1.5275670e-13    1.5199793e-23    4.0403804e-27 
  -6.4626622e+00    5.4411722e-07    9.9684143e-04    3.3375207e-03    1.3559873e-09    2.8283639e-08    2.7445162e-08    5.7283658e-13    4.8374110e-11    2.7392780e-14    3.5920361e-09    1.2962429e-08    2.2078075e-09    1.6556310e-11    5.6853172e-16    2.4744159e-10    1.1644295e-12    1.3844389e-11    7.8657110e-20    9.6475471e-09    3.4277449e-10    5.3825200e-10    7.8334924e-13    1.2066645e-12    7.0832654e-12    3.4721644e-09    1.5587469e-11    2.4163704e-10    2.6501976e-08    0.0000000e+00    5.3732853e-08    1.9272212e-12    7.3097403e-10    5.3960890e-12    1.8932523e-11    1.0337977e-08    5.2997646e-13    2.0662950e-12    7.8314247e-15    6.4212810e-14    4.1899505e-13    3.0245457e-23    5.8360591e-27 
  -6.3160937e+00    5.2889200e-07    9.9681338e-04    3.3375207e-03    2.2077069e-09    3.8549765e-08    4.0305063e-08    1.1045180e-12    1.0257099e-10    3.7902705e-14    5.2129657e-09    2.0061980e-08    2.4160949e-09    1.7628072e-11    5.8033967e-16    2.3294626e-10    1.1911055e-12    1.3821657e-11    1.2552059e-20    1.3154158e-08    3.8255355e-10    5.0084187e-10    7.5985197e-13    1.0979999e-12    6.4293008e-12    3.1328636e-09    1.3695206e-11    2.1329754e-10    2.3622229e-08    0.0000000e+00    7.4214592e-08    1.7509366e-12    7.3020025e-10    4.8622227e-12    1.7783332e-11    1.5273774e-08    9.9053621e-13    4.9019288e-12    7.9158333e-15    7.2649404e-14    8.2999828e-13    4.9267391e-23    6.4572519e-27 
  -6.1695923e+00    5.1631334e-07    9.9678735e-04    3.3375207e-03    3.0734014e-09    4.7921420e-08    5.1851120e-08    1.7398510e-12    1.6880658e-10    4.6728107e-14    6.6452828e-09    2.6640614e-08    2.4395800e-09    1.3046967e-11    5.2469583e-16    1.5251049e-10    1.1198403e-12    1.2345968e-11    3.4196538e-20    1.5959821e-08    3.9684222e-10    4.3098474e-10    6.9874369e-13    1.0967756e-12    6.4080787e-12    3.2090628e-09    1.3638252e-11    2.1483819e-10    2.4019059e-08    0.0000000e+00    9.1396161e-08    1.6139335e-12    7.1378235e-10    4.7199549e-12    1.5888831e-11    1.9681167e-08    1.3413615e-12    8.9845395e-12    7.2478388e-15    7.3728958e-14    1.2863622e-12    6.4527059e-23    4.5443762e-27 
  -6.0231593e+00    5.0464762e-07    9.9676045e-04    3.3375207e-03    4.1233906e-09    5.7631142e-08    6.4047151e-08    2.7079277e-12    2.6820808e-10    5.8518630e-14    8.1498959e-09    3.3647886e-08    2.3360764e-09    8.8478163e-12    5.9324502e-16    1.0054692e-10    1.2412855e-12    1.2826778e-11    2.8400723e-20    1.8749777e-08    4.0720300e-10    4.0875878e-10    7.4545014e-13    1.1690534e-12    6.8141007e-12    3.1029397e-09    1.3572264e-11    2.0812871e-10    2.3493099e-08    0.0000000e+00    1.0916192e-07    1.6129923e-12    7.5046145e-10    5.0027425e-12    1.6298444e-11    2.4292289e-08    2.1639629e-12    1.4839686e-11    8.0020228e-15    1.0487480e-13    2.0394560e-12    7.5863786e-23    3.4814953e-27 
  -5.8767951e+00    4.9578907e-07    9.9673319e-04    3.3375207e-03    5.3895482e-09    6.7459700e-08    7.6635442e-08    4.2086176e-12    4.1666412e-10    7.3331701e-14    9.7447530e-09    4.0904791e-08    2.2303086e-09    6.3825419e-12    6.1425008e-16    7.5018652e-11    1.3156676e-12    1.2276512e-11    2.2165881e-20    2.1422622e-08    4.0951660e-10    3.8491929e-10    7.4219844e-13    1.2300318e-12    7.1255686e-12    2.8956831e-09    1.3130449e-11    1.9495479e-10    2.2039173e-08    0.0000000e+00    1.2696060e-07    1.5187625e-12    7.3955408e-10    5.2155606e-12    1.5434943e-11    2.9026315e-08    3.3224607e-12    2.4182970e-11    8.1794599e-15    1.6691858e-13    3.3160280e-12    8.6434463e-23    3.2824782e-27 
  -5.7304980e+00    4.9036955e-07    9.9670572e-04    3.3375207e-03    6.8765600e-09    7.7391123e-08    8.9632551e-08    6.3480946e-12    6.1903879e-10    9.2290789e-14    1.1421404e-08    4.8345520e-08    2.1838563e-09    4.6922113e-12    9.2708474e-16    5.5106532e-11    1.6088274e-12    1.3503442e-11    2.0350791e-20    2.3931435e-08    4.1433035e-10    3.4611759e-10    9.2310402e-13    1.6150369e-12    9.2588308e-12    2.6517162e-09    1.3846804e-11    1.8428828e-10    1.9384771e-08    0.0000000e+00    1.4473097e-07    1.5745007e-12    7.3275433e-10    6.7380424e-12    1.7391557e-11    3.3853050e-08    4.9365655e-12    3.7956649e-11    1.0942380e-14    3.2020530e-13    5.1570952e-12    9.7119034e-23    3.9430485e-27 
  -5.5842656e+00    4.8938844e-07    9.9668032e-04    3.3375207e-03    8.3652851e-09    8.6423929e-08    1.0130928e-07    8.8176642e-12    8.4720136e-10    1.0912963e-13    1.2962692e-08    5.5079637e-08    2.1186396e-09    3.4774747e-12    8.8458796e-16    4.0097025e-11    1.6747109e-12    1.2504481e-11    1.6190105e-20    2.5875918e-08    4.1703131e-10    3.4270871e-10    8.7897316e-13    1.6289945e-12    9.2713690e-12    2.5368174e-09    1.3242629e-11    1.7475137e-10    1.9276021e-08    0.0000000e+00    1.5975454e-07    1.4657872e-12    7.2509920e-10    6.7795553e-12    1.5954143e-11    3.8144436e-08    6.7871121e-12    5.6375901e-11    1.0685640e-14    4.1606725e-13    7.2275710e-12    1.0841927e-22    3.8915023e-27 
  -5.4380947e+00    4.8762969e-07    9.9665298e-04    3.3375207e-03    1.0074895e-08    9.6088193e-08    1.1384292e-07    1.1708949e-11    1.1214506e-09    1.2605645e-13    1.4581941e-08    6.2228513e-08    2.1648604e-09    2.8674582e-12    1.1505811e-15    3.2146344e-11    2.2129268e-12    1.5439128e-11    1.6439571e-20    2.7947120e-08    4.4442463e-10    3.5700772e-10    1.0939911e-12    2.3470277e-12    1.3216006e-11    2.6670823e-09    1.6295872e-11    1.9381850e-10    1.8942391e-08    0.0000000e+00    1.7562156e-07    1.6675446e-12    8.1952668e-10    9.7140032e-12    1.8959818e-11    4.2715264e-08    1.0540196e-11    7.9062817e-11    1.4306601e-14    8.0160941e-13    9.5120274e-12    1.2046406e-22    5.7796543e-27 
  -5.2919858e+00    4.8502370e-07    9.9662166e-04    3.3375207e-03    1.2559932e-08    1.0728622e-07    1.2870720e-07    1.6846253e-11    1.5869590e-09    1.5217112e-13    1.6839596e-08    7.0727213e-08    2.0955434e-09    2.3538315e-12    9.0910039e-16    2.4359916e-11    2.4262846e-12    1.3120687e-11    1.2727802e-20    3.0134988e-08    4.5933498e-10    3.1861556e-10    8.8084130e-13    2.1589612e-12    1.1890277e-11    2.2355404e-09    1.3143064e-11    1.5628299e-10    1.6789187e-08    0.0000000e+00    1.9338452e-07    1.2342885e-12    6.5060034e-10    8.7695489e-12    1.3336228e-11    4.8237774e-08    1.6938707e-11    1.2178727e-10    1.2160736e-14    1.1986940e-12    1.4200214e-11    1.4503326e-22    6.9427322e-27 
  -5.1459379e+00    4.7980278e-07    9.9658925e-04    3.3375208e-03    1.5267688e-08    1.1882205e-07    1.4356158e-07    2.2747808e-11    2.1343391e-09    1.8456831e-13    1.9201133e-08    7.8886808e-08    2.2215262e-09    2.3191497e-12    1.5317112e-15    2.2834631e-11    3.5345946e-12    1.8000091e-11    1.7595190e-20    3.2155266e-08    4.9134630e-10    3.5463827e-10    1.3382795e-12    3.5773210e-12    1.9454248e-11    2.6176928e-09    1.9228403e-11    2.0274466e-10    1.6631024e-08    0.0000000e+00    2.1044646e-07    1.8320742e-12    8.8310362e-10    1.3908972e-11    1.9691736e-11    5.3712515e-08    2.7307351e-11    1.7934613e-10    1.9621006e-14    2.5989183e-12    1.9600478e-11    1.8058828e-22    1.3100279e-26 
  -4.9999480e+00    4.7052679e-07    9.9654637e-04    3.3375208e-03    2.0032762e-08    1.3486512e-07    1.6480230e-07    3.5391715e-11    3.2284444e-09    2.7415812e-13    2.3635786e-08    9.0049569e-08    2.3257332e-09    2.1166076e-12    2.5421422e-15    1.7890550e-11    5.7177960e-12    2.1843324e-11    3.1769415e-20    3.4854008e-08    5.2849488e-10    2.2925975e-10    1.7396022e-12    5.5074249e-12    2.8657529e-11    1.7763013e-09    1.9029609e-11    1.5222673e-10    9.1363126e-09    0.0000000e+00    2.3389069e-07    1.5479070e-12    6.0247499e-10    2.0971162e-11    1.9832892e-11    6.2067224e-08    5.2956274e-11    2.9786944e-10    3.1520315e-14    6.7798380e-12    3.3683072e-11    2.7003482e-22    3.3742006e-26 
  -4.8540169e+00    4.6396619e-07    9.9650767e-04    3.3375208e-03    2.6080824e-08    1.5015416e-07    1.8366998e-07    5.5174433e-11    4.8988171e-09    5.3083870e-13    2.9603201e-08    9.8366440e-08    2.4645797e-09    2.1899235e-12    4.5978280e-15    1.5537954e-11    9.9809598e-12    2.7431091e-11    1.0650852e-19    3.6425454e-08    5.5961790e-10    1.9117476e-10    2.3629629e-12    7.6308208e-12    3.7435831e-11    1.4716421e-09    1.9167541e-11    1.3388482e-10    5.6685960e-09    0.0000000e+00    2.4878356e-07    1.5435623e-12    5.3916382e-10    2.7248885e-11    1.9597010e-11    7.0627032e-08    1.1785368e-10    5.4137590e-10    6.2785658e-14    1.9632933e-11    6.3384858e-11    4.7418836e-22    8.4744064e-26 
  -4.7605698e+00    4.4819024e-07    9.9647260e-04    3.3375208e-03    3.4949302e-08    1.6616071e-07    2.0136233e-07    1.2210405e-10    7.7867494e-09    6.1604519e-12    3.6102175e-08    1.0170736e-07    2.6944674e-09    3.0034089e-12    3.1724392e-14    1.3673855e-11    2.7479858e-11    3.8870603e-11    9.2793266e-18    3.8478910e-08    5.8717392e-10    1.1842581e-10    6.6806553e-12    9.4405456e-12    4.3918614e-11    1.0319799e-09    1.8252235e-11    1.0408425e-10    1.8342594e-09    0.0000000e+00    2.5656316e-07    1.5312043e-12    3.6809274e-10    3.2254981e-11    1.9813512e-11    7.8947149e-08    3.9031225e-10    1.1781094e-09    5.0325830e-13    6.9034490e-11    1.7529985e-10    2.2576704e-20    6.4528172e-23 
  -4.6312874e+00    4.3770465e-07    9.9636384e-04    3.3375208e-03    8.3609704e-08    2.1626266e-07    2.6116949e-07    1.6287186e-09    1.8319087e-08    2.0573769e-09    3.9694949e-08    9.8655890e-08    2.7365124e-09    1.6375155e-11    1.4587894e-12    1.3068101e-11    3.1904753e-10    4.1524334e-11    2.7882224e-13    3.7695152e-08    5.9068812e-10    7.3859636e-11    1.1127370e-11    8.5116675e-12    3.8258156e-11    5.6875765e-10    1.2499446e-11    5.8215238e-11    5.9562278e-10    0.0000000e+00    2.4731359e-07    1.1685491e-12    1.5993938e-10    2.7907661e-11    1.3192388e-11    8.1903796e-08    1.2563091e-09    7.6812584e-09    5.6738419e-12    1.1668376e-10    1.0110062e-09    1.2304880e-14    3.0767854e-17 
  -4.5807199e+00    4.3201385e-07    9.9629122e-04    3.3375208e-03    1.1908607e-07    2.5052588e-07    3.0087691e-07    2.8502600e-09    2.7537198e-08    4.9282453e-09    4.4626426e-08    9.3135472e-08    2.9363558e-09    2.6799858e-11    2.0554313e-12    1.4422884e-11    3.6759444e-10    4.7786047e-11    4.9358729e-13    3.8227349e-08    6.0472668e-10    7.0044528e-11    1.7562590e-11    8.7763097e-12    3.8920485e-11    5.4251221e-10    1.2244053e-11    5.5908958e-11    5.5468270e-10    0.0000000e+00    2.3748938e-07    1.2465122e-12    1.4258752e-10    2.8360404e-11    1.2758571e-11    8.4317223e-08    1.9926840e-09    1.2281117e-08    8.9839652e-12    1.5938778e-10    1.5833967e-09    2.9095774e-14    5.6151774e-17 
  -4.4735411e+00    3.8685263e-07    9.9604124e-04    3.3375208e-03    2.5122618e-07    3.6592838e-07    4.2143457e-07    6.7590606e-09    4.2393903e-08    1.1182671e-08    4.9577335e-08    7.9232934e-08    3.3080884e-09    1.7613802e-10    9.3552187e-12    2.0861168e-11    7.1676621e-10    6.1552334e-11    1.9806625e-12    3.7364019e-08    6.3908975e-10    6.3065425e-11    2.4843755e-11    8.6231938e-12    3.6939682e-11    4.4640684e-10    1.0466413e-11    4.6498478e-11    4.7103945e-10    0.0000000e+00    2.1000847e-07    1.2696698e-12    1.0723620e-10    2.6785709e-11    1.1439922e-11    8.5054947e-08    2.8951118e-09    2.0255072e-08    1.3368493e-11    2.5086432e-10    2.8060119e-09    1.8831532e-12    1.2317688e-15 
  -4.3981383e+00    3.4784633e-07    9.9575928e-04    3.3375208e-03    4.2637616e-07    4.9318193e-07    5.2292896e-07    9.9997541e-09    4.9473049e-08    1.5259584e-08    4.8619654e-08    6.6847986e-08    3.5901627e-09    8.6205956e-10    2.0378763e-11    5.6318444e-11    9.6595561e-10    7.2204447e-11    2.0871704e-12    3.4903500e-08    6.7310596e-10    5.6135119e-11    2.5589803e-11    8.5281703e-12    3.5272005e-11    3.6224325e-10    8.7833816e-12    3.7858873e-11    4.0974625e-10    0.0000000e+00    1.8274543e-07    1.1261430e-12    8.1631098e-11    2.5439914e-11    9.8077362e-12    8.1063272e-08    3.0809374e-09    2.4011055e-08    1.5351326e-11    2.6332242e-10    3.2763603e-09    2.8766712e-11    1.0961662e-14 
  -4.2930707e+00    2.6504635e-07    9.9519640e-04    3.3375207e-03    8.6709332e-07    7.3594365e-07    6.1007761e-07    1.3046718e-08    4.7163354e-08    1.8706248e-08    3.9176407e-08    4.9206044e-08    3.9011235e-09    4.3327901e-09    3.9604143e-11    3.5014523e-10    1.0209959e-09    7.4589521e-11    2.9186215e-12    2.8685337e-08    7.0786360e-10    4.8143688e-11    3.0204323e-11    5.7009060e-12    2.3633710e-11    2.6038594e-10    6.1134759e-12    2.7659339e-11    3.4175121e-10    0.0000000e+00    1.3920172e-07    8.8713162e-13    5.0625672e-11    1.6977483e-11    6.5280612e-12    6.6602424e-08    2.6190286e-09    2.2435914e-08    1.6002567e-11    2.0177127e-10    3.0826286e-09    2.2434002e-10    4.0256883e-14 
  -4.1760834e+00    1.9552143e-07    9.9469070e-04    3.3375205e-03    1.3124393e-06    9.4741573e-07    6.2678962e-07    1.4159697e-08    3.7083933e-08    1.9849321e-08    2.7525058e-08    3.8498024e-08    3.9174458e-09    7.1169997e-09    4.6190878e-11    5.2855942e-10    7.1350783e-10    6.0923419e-11    2.1623512e-12    2.2383430e-08    7.0153111e-10    3.8154465e-11    1.6854692e-11    3.2143984e-12    1.3548085e-11    1.6636650e-10    3.7781653e-12    1.7933364e-11    2.4484556e-10    0.0000000e+00    1.0802806e-07    4.9657540e-13    2.8704240e-11    9.7090354e-12    3.8382904e-12    5.3951592e-08    1.4026666e-09    1.5900105e-08    8.8910809e-12    9.3160901e-11    2.3470975e-09    6.5754600e-10    6.0006220e-14 
  -4.0822973e+00    1.6523196e-07    9.9445614e-04    3.3375204e-03    1.5398062e-06    1.0430551e-06    6.1098939e-07    1.4096525e-08    3.1521164e-08    1.9237727e-08    2.3302832e-08    3.4155054e-08    3.6678286e-09    8.1087226e-09    4.7913920e-11    5.5279755e-10    5.2505548e-10    5.0472235e-11    1.6673030e-12    1.9784177e-08    6.6570815e-10    3.0781557e-11    1.0265548e-11    2.2965995e-12    9.6176145e-12    1.2261821e-10    2.6891973e-12    1.3206412e-11    1.9123720e-10    0.0000000e+00    9.5263425e-08    3.7022981e-13    2.0864807e-11    6.8675361e-12    2.8961643e-12    4.9958283e-08    8.5911304e-10    1.1773316e-08    5.1169903e-12    6.1170977e-11    1.9394977e-09    1.0383071e-09    6.6420138e-14 
  -3.9998946e+00    1.4928855e-07    9.9431467e-04    3.3375202e-03    1.6742577e-06    1.1016252e-06    6.0312131e-07    1.3874113e-08    2.7814083e-08    1.8030918e-08    1.9682012e-08    3.1916732e-08    3.5470852e-09    8.7073803e-09    5.0288817e-11    5.8324266e-10    4.6058342e-10    4.4116718e-11    1.6928275e-12    1.7742111e-08    6.3524035e-10    2.6149268e-11    8.4058725e-12    1.8605108e-12    7.8905327e-12    1.0258875e-10    2.2631136e-12    1.1087181e-11    1.6083852e-10    0.0000000e+00    8.7603233e-08    2.8872194e-13    1.6947640e-11    5.6353169e-12    2.3753410e-12    4.6614892e-08    6.3083089e-10    9.8277385e-09    4.4712677e-12    4.0505584e-11    1.8525846e-09    1.3717009e-09    7.2153864e-14 
  -3.8922917e+00    1.3685939e-07    9.9420535e-04    3.3375200e-03    1.7823948e-06    1.1458678e-06    5.9381288e-07    1.3759686e-08    2.5148764e-08    1.6628206e-08    1.7288913e-08    3.0248858e-08    3.2417180e-09    8.8691578e-09    5.0108755e-11    5.6767493e-10    3.9007161e-10    3.5037276e-11    1.1072943e-12    1.6260073e-08    5.9646905e-10    2.1672398e-11    6.0068070e-12    1.4356216e-12    6.2587774e-12    8.6843619e-11    1.9187195e-12    9.4481430e-12    1.3590367e-10    0.0000000e+00    8.1713309e-08    2.2867581e-13    1.4060897e-11    4.4825758e-12    1.9692022e-12    4.4420691e-08    4.6894351e-10    8.5000899e-09    3.2500861e-12    2.7721250e-11    1.7731006e-09    1.7921694e-09    7.5887873e-14 
  -3.7303335e+00    1.2464694e-07    9.9409034e-04    3.3375197e-03    1.8993126e-06    1.1916423e-06    5.8078527e-07    1.3627606e-08    2.1959325e-08    1.4529479e-08    1.5205798e-08    2.8466605e-08    2.9064661e-09    9.0630784e-09    5.0814087e-11    5.5647553e-10    3.2076153e-10    2.7098825e-11    9.1837687e-13    1.4867689e-08    5.6371484e-10    1.8149865e-11    4.2884072e-12    1.0648077e-12    4.6836352e-12    7.3050589e-11    1.5336792e-12    7.9912865e-12    1.1702926e-10    0.0000000e+00    7.5895175e-08    1.9103973e-13    1.1791587e-11    3.3591764e-12    1.6618850e-12    4.2315422e-08    3.2423591e-10    7.0827141e-09    2.5900454e-12    1.9327900e-11    1.6223389e-09    2.4207511e-09    8.1590491e-14 
  -3.6583520e+00    1.1985467e-07    9.9404750e-04    3.3375196e-03    1.9416918e-06    1.2091849e-06    5.7648421e-07    1.3483155e-08    2.0883959e-08    1.3516675e-08    1.4359066e-08    2.7640956e-08    2.8829078e-09    9.2866191e-09    5.1305836e-11    5.7654068e-10    3.0338524e-10    2.5304784e-11    9.1555704e-13    1.4316547e-08    5.5433146e-10    1.6954249e-11    4.0030979e-12    9.8311469e-13    4.3506748e-12    7.0664702e-11    1.4772991e-12    7.8016860e-12    1.1027046e-10    0.0000000e+00    7.3557492e-08    1.8154342e-13    1.0909234e-11    3.1233609e-12    1.5665118e-12    4.1726661e-08    2.9332148e-10    6.7638957e-09    2.3963472e-12    1.7341197e-11    1.5942219e-09    2.7130079e-09    8.5277355e-14 
  -3.5683752e+00    1.1524996e-07    9.9400729e-04    3.3375194e-03    1.9800521e-06    1.2257260e-06    5.7463236e-07    1.3452835e-08    1.9777051e-08    1.2456672e-08    1.3399436e-08    2.6957680e-08    2.7598907e-09    9.2386761e-09    5.1703856e-11    5.6581910e-10    2.8027413e-10    2.1469562e-11    8.3333196e-13    1.3730220e-08    5.3906372e-10    1.6031635e-11    3.5554687e-12    8.1259105e-13    3.7015987e-12    6.7154638e-11    1.3792418e-12    7.4628965e-12    1.0418468e-10    0.0000000e+00    7.1295911e-08    1.5466386e-13    1.0105422e-11    2.6689678e-12    1.3887571e-12    4.1002658e-08    2.6064051e-10    6.5282153e-09    2.1910922e-12    1.3752856e-11    1.5799638e-09    3.0657479e-09    8.7939766e-14 
  -3.4559043e+00    1.1074010e-07    9.9396398e-04    3.3375192e-03    2.0237250e-06    1.2426968e-06    5.6992989e-07    1.3409424e-08    1.8367157e-08    1.1221060e-08    1.2690146e-08    2.6579470e-08    2.6179295e-09    9.2843961e-09    5.2287472e-11    5.6504251e-10    2.5370514e-10    1.7680097e-11    7.5764556e-13    1.3202900e-08    5.2791831e-10    1.5234949e-11    3.0009866e-12    7.4855261e-13    3.4528525e-12    6.3250893e-11    1.3072660e-12    7.0456157e-12    9.8682454e-11    0.0000000e+00    6.9315263e-08    1.3286268e-13    9.5000957e-12    2.4933817e-12    1.2881330e-12    4.0064349e-08    2.2030610e-10    6.1924203e-09    1.9631079e-12    1.1163919e-11    1.5504399e-09    3.5065107e-09    9.1546819e-14 
  -3.3659275e+00    1.0692928e-07    9.9392751e-04    3.3375191e-03    2.0614555e-06    1.2571592e-06    5.6388433e-07    1.3243418e-08    1.7138339e-08    1.0208193e-08    1.2375411e-08    2.6196438e-08    2.6516477e-09    9.4611515e-09    5.2654612e-11    5.8047686e-10    2.3983323e-10    1.8030097e-11    7.4831432e-13    1.2899300e-08    5.2582063e-10    1.4572733e-11    3.0285421e-12    7.6341372e-13    3.4833051e-12    6.0232227e-11    1.2659252e-12    6.7143229e-12    9.4398961e-11    0.0000000e+00    6.7862623e-08    1.3193701e-13    9.0474752e-12    2.5104222e-12    1.2879127e-12    3.9505403e-08    2.0251179e-10    5.8696997e-09    1.8175771e-12    1.0605783e-11    1.5223123e-09    3.8707048e-09    9.5304536e-14 
  -3.2939460e+00    1.0390597e-07    9.9389981e-04    3.3375189e-03    2.0906012e-06    1.2681135e-06    5.5891166e-07    1.3107419e-08    1.6319276e-08    9.4477582e-09    1.2064234e-08    2.5811094e-08    2.6557431e-09    9.6095882e-09    5.2979698e-11    5.9394525e-10    2.2777560e-10    1.7591509e-11    7.4052532e-13    1.2631216e-08    5.2314544e-10    1.4096583e-11    2.9241766e-12    7.4628706e-13    3.3938945e-12    5.7760660e-11    1.2166751e-12    6.4395069e-12    9.1340398e-11    0.0000000e+00    6.6704173e-08    1.3240168e-13    8.6970084e-12    2.4443776e-12    1.2686492e-12    3.9191863e-08    1.8616959e-10    5.6086550e-09    1.6875442e-12    9.9206960e-12    1.4966194e-09    4.1635082e-09    9.8191770e-14 
  -3.0914983e+00    9.7044679e-08    9.9384261e-04    3.3375186e-03    2.1482315e-06    1.2911640e-06    5.5248150e-07    1.2961386e-08    1.4769283e-08    7.7080759e-09    1.1164943e-08    2.4870613e-08    2.5059371e-09    9.5605593e-09    5.3826025e-11    5.8261993e-10    1.9371385e-10    1.4735528e-11    6.1613993e-13    1.1966273e-08    5.0674915e-10    1.2915323e-11    2.6245980e-12    5.6691101e-13    2.5945818e-12    4.9935355e-11    9.8775737e-13    5.5447276e-12    8.4064055e-11    0.0000000e+00    6.3794306e-08    1.2112440e-13    7.8219481e-12    1.8715141e-12    1.1322878e-12    3.8785309e-08    1.5368685e-10    5.1855144e-09    1.3898253e-12    7.4610630e-12    1.4421400e-09    4.9644919e-09    1.0345758e-13 
  -2.8890505e+00    9.1274571e-08    9.9378987e-04    3.3375182e-03    2.2026552e-06    1.3128147e-06    5.4413130e-07    1.2650301e-08    1.3448752e-08    6.1877812e-09    1.0241951e-08    2.3869397e-08    2.4305725e-09    9.6658196e-09    5.4765711e-11    5.8937231e-10    1.6736736e-10    1.2647088e-11    5.4535171e-13    1.1324524e-08    4.9240346e-10    1.1948903e-11    2.4408078e-12    4.3791978e-13    2.0361154e-12    4.5481385e-11    8.5210410e-13    5.0657451e-12    7.7893466e-11    0.0000000e+00    6.0971958e-08    1.0831339e-13    7.0285552e-12    1.4733239e-12    1.0015893e-12    3.8436173e-08    1.3440295e-10    4.9474009e-09    1.1355870e-12    5.5784265e-12    1.4097586e-09    5.7700739e-09    1.0951076e-13 
  -2.7484618e+00    8.8177301e-08    9.9376068e-04    3.3375179e-03    2.2324797e-06    1.3247790e-06    5.3984309e-07    1.2498994e-08    1.2630475e-08    5.3395918e-09    9.6928454e-09    2.3399279e-08    2.3493184e-09    9.6758330e-09    5.5431267e-11    5.8833942e-10    1.5003113e-10    1.0697199e-11    4.8273235e-13    1.0942607e-08    4.8137404e-10    1.1423671e-11    2.2669896e-12    3.6832369e-13    1.7495820e-12    4.3269054e-11    7.8994758e-13    4.8319478e-12    7.4494116e-11    0.0000000e+00    5.9459860e-08    9.5094998e-14    6.6167557e-12    1.2707521e-12    9.1271056e-13    3.8156189e-08    1.2176609e-10    4.8321997e-09    9.8738459e-13    4.3555951e-12    1.3938643e-09    6.3137498e-09    1.1293220e-13 
  -2.6033672e+00    8.5220921e-08    9.9373031e-04    3.3375177e-03    2.2651875e-06    1.3370744e-06    5.3293449e-07    1.2251781e-08    1.1737461e-08    4.5562040e-09    9.2871664e-09    2.3033980e-08    2.3295718e-09    9.7450543e-09    5.6096364e-11    5.9264156e-10    1.3444343e-10    9.6372449e-12    4.3998957e-13    1.0622677e-08    4.7517360e-10    1.0865605e-11    2.1809692e-12    3.4245105e-13    1.6397981e-12    4.1626171e-11    7.5889740e-13    4.6674358e-12    7.0978372e-11    0.0000000e+00    5.8175508e-08    8.8262319e-14    6.2748478e-12    1.1926622e-12    8.7297674e-13    3.7839644e-08    1.0962011e-10    4.6631308e-09    8.5300323e-13    3.6052195e-12    1.3751162e-09    6.8718405e-09    1.1677319e-13 
  -2.4872915e+00    8.2821717e-08    9.9370442e-04    3.3375175e-03    2.2944865e-06    1.3475533e-06    5.2505797e-07    1.1954458e-08    1.1046450e-08    3.9792736e-09    9.0216454e-09    2.2703647e-08    2.3572074e-09    9.8577593e-09    5.6486973e-11    6.0092041e-10    1.2373883e-10    9.2753360e-12    4.2201131e-13    1.0380296e-08    4.7381496e-10    1.0400938e-11    2.1421109e-12    3.4392617e-13    1.6447811e-12    4.0623757e-11    7.5159989e-13    4.5750951e-12    6.8091757e-11    0.0000000e+00    5.7160250e-08    8.6309004e-14    6.0074629e-12    1.1957875e-12    8.5872352e-13    3.7628393e-08    1.0216956e-10    4.5153297e-09    7.5311117e-13    3.1934858e-12    1.3592291e-09    7.3188422e-09    1.2019737e-13 
  -2.3422444e+00    8.0268562e-08    9.9368019e-04    3.3375172e-03    2.3211555e-06    1.3572624e-06    5.1897466e-07    1.1758253e-08    1.0369533e-08    3.3953039e-09    8.7556794e-09    2.2445262e-08    2.2949063e-09    9.8515122e-09    5.7017998e-11    5.9813949e-10    1.0917249e-10    8.3850633e-12    3.7029783e-13    1.0146101e-08    4.6877033e-10    9.9792303e-12    2.0575377e-12    3.1764093e-13    1.5241727e-12    3.8595933e-11    7.0763084e-13    4.3497755e-12    6.5291334e-11    0.0000000e+00    5.6194470e-08    8.2033075e-14    5.7520713e-12    1.1088479e-12    8.2858345e-13    3.7467733e-08    9.2943041e-11    4.3643032e-09    6.4295456e-13    2.6535077e-12    1.3414062e-09    7.8580985e-09    1.2333943e-13 
  -2.1972453e+00    7.7764739e-08    9.9365456e-04    3.3375170e-03    2.3501989e-06    1.3676754e-06    5.1110502e-07    1.1459345e-08    9.7339624e-09    2.8731819e-09    8.4888720e-09    2.2116303e-08    2.2841997e-09    9.9385577e-09    5.7691534e-11    6.0326157e-10    9.7215337e-11    7.9475406e-12    3.3571063e-13    9.9086163e-09    4.6533001e-10    9.5591386e-12    2.0273714e-12    2.9793184e-13    1.4329658e-12    3.6835032e-11    6.7258226e-13    4.1578146e-12    6.2453526e-11    0.0000000e+00    5.5176833e-08    7.9938838e-14    5.4894895e-12    1.0429247e-12    8.0291846e-13    3.7345217e-08    8.6355530e-11    4.2169112e-09    5.4738828e-13    2.2392869e-12    1.3238215e-09    8.3997519e-09    1.2749778e-13 
  -2.0812460e+00    7.5783896e-08    9.9363278e-04    3.3375168e-03    2.3759880e-06    1.3765797e-06    5.0291988e-07    1.1137541e-08    9.2527395e-09    2.4927677e-09    8.2952728e-09    2.1823697e-08    2.3089189e-09    1.0000172e-08    5.7657817e-11    6.0681038e-10    8.8683265e-11    7.7796139e-12    3.1632637e-13    9.7191184e-09    4.6515257e-10    9.2508118e-12    1.9965039e-12    2.9646369e-13    1.4214803e-12    3.5680335e-11    6.5704812e-13    4.0362365e-12    6.0342121e-11    0.0000000e+00    5.4339795e-08    7.8465914e-14    5.2883980e-12    1.0338286e-12    7.8613366e-13    3.7264034e-08    8.1813231e-11    4.1044359e-09    4.7656926e-13    1.9897218e-12    1.3102347e-09    8.8309238e-09    1.2989718e-13 
  -1.9362693e+00    7.3649773e-08    9.9361217e-04    3.3375165e-03    2.3994959e-06    1.3849198e-06    4.9653484e-07    1.0908918e-08    8.7782103e-09    2.1129667e-09    8.0840911e-09    2.1580471e-08    2.2550279e-09    1.0003271e-08    5.8093247e-11    6.0525621e-10    7.7459561e-11    7.0981301e-12    2.7378353e-13    9.5241787e-09    4.6106554e-10    8.9287181e-12    1.9292006e-12    2.6995075e-13    1.2974404e-12    3.3680679e-11    6.0982261e-13    3.8038528e-12    5.8108499e-11    0.0000000e+00    5.3494036e-08    7.4554978e-14    5.0772189e-12    9.4414752e-13    7.5466159e-13    3.7204078e-08    7.5240415e-11    3.9856076e-09    4.0028273e-13    1.6414300e-12    1.2947214e-09    9.3537641e-09    1.3295364e-13 
  -1.7913413e+00    7.1547200e-08    9.9358998e-04    3.3375163e-03    2.4255946e-06    1.3939858e-06    4.8834588e-07    1.0583434e-08    8.3366620e-09    1.7776890e-09    7.8691593e-09    2.1277876e-08    2.2491940e-09    1.0101288e-08    5.8651434e-11    6.1137501e-10    6.8407439e-11    6.8427599e-12    2.4539353e-13    9.3265756e-09    4.5860626e-10    8.6368487e-12    1.9043829e-12    2.5075474e-13    1.2043719e-12    3.2038083e-11    5.7194300e-13    3.6145866e-12    5.6059612e-11    0.0000000e+00    5.2582600e-08    7.2762469e-14    4.8768667e-12    8.7648240e-13    7.3081315e-13    3.7164170e-08    7.0887346e-11    3.8777544e-09    3.3526474e-13    1.4028416e-12    1.2794494e-09    9.8841568e-09    1.3704811e-13 
  -1.6464266e+00    6.9611047e-08    9.9356890e-04    3.3375160e-03    2.4507155e-06    1.4026594e-06    4.8020490e-07    1.0258931e-08    7.9562796e-09    1.4937277e-09    7.6382975e-09    2.0960890e-08    2.2430701e-09    1.0142148e-08    5.8750256e-11    6.1279860e-10    5.9902383e-11    6.6159070e-12    2.1730202e-13    9.1233337e-09    4.5602985e-10    8.3968508e-12    1.8732257e-12    2.3043001e-13    1.1095700e-12    3.0625252e-11    5.3775065e-13    3.4536014e-12    5.4463006e-11    0.0000000e+00    5.1676374e-08    7.1270786e-14    4.6952555e-12    8.0801363e-13    7.0682535e-13    3.7144974e-08    6.7229135e-11    3.7840688e-09    2.7816236e-13    1.1674580e-12    1.2659975e-09    1.0409293e-08    1.3970820e-13 
  -1.5015351e+00    6.7802365e-08    9.9354885e-04    3.3375158e-03    2.4747896e-06    1.4109243e-06    4.7220032e-07    9.9361999e-09    7.6180700e-09    1.2553419e-09    7.4134019e-09    2.0637765e-08    2.2315509e-09    1.0213714e-08    5.8995874e-11    6.1734012e-10    5.2172929e-11    6.2374716e-12    1.9221742e-13    8.9244640e-09    4.5199201e-10    8.1566387e-12    1.8317042e-12    2.1062171e-13    1.0185787e-12    2.9328123e-11    5.0604684e-13    3.3041427e-12    5.2929789e-11    0.0000000e+00    5.0787767e-08    6.8442780e-14    4.5176608e-12    7.4246950e-13    6.7654726e-13    3.7127768e-08    6.3466805e-11    3.6990440e-09    2.2906595e-13    9.5426564e-13    1.2534540e-09    1.0934705e-08    1.4303194e-13 
  -1.3566653e+00    6.6097610e-08    9.9352961e-04    3.3375155e-03    2.4982428e-06    1.4188398e-06    4.6406763e-07    9.6113713e-09    7.3106295e-09    1.0552654e-09    7.2086302e-09    2.0324619e-08    2.2175947e-09    1.0282763e-08    5.9173402e-11    6.2159729e-10    4.5125810e-11    5.8223565e-12    1.6940246e-13    8.7407831e-09    4.4738782e-10    7.9491022e-12    1.7868398e-12    1.9439457e-13    9.4377828e-13    2.8194529e-11    4.7941425e-13    3.1749186e-12    5.1444558e-11    0.0000000e+00    4.9943549e-08    6.5091850e-14    4.3452635e-12    6.8855210e-13    6.4583645e-13    3.7106596e-08    5.9750715e-11    3.6203673e-09    1.8702869e-13    7.8410665e-13    1.2416823e-09    1.1459382e-08    1.4606073e-13 
  -1.2400822e+00    6.4729039e-08    9.9351280e-04    3.3375153e-03    2.5194633e-06    1.4257441e-06    4.5592892e-07    9.2816356e-09    7.0699851e-09    9.1291984e-10    7.0626829e-09    2.0053350e-08    2.2382061e-09    1.0374472e-08    5.9173347e-11    6.2817765e-10    4.0321400e-11    5.7070163e-12    1.5527067e-13    8.6006061e-09    4.4538534e-10    7.7566411e-12    1.7634429e-12    1.9024742e-13    9.2139645e-13    2.7469781e-11    4.6677756e-13    3.0963604e-12    5.0083670e-11    0.0000000e+00    4.9259033e-08    6.3253525e-14    4.1971743e-12    6.7197752e-13    6.2643092e-13    3.7087499e-08    5.7353879e-11    3.5588308e-09    1.5835538e-13    7.2569520e-13    1.2320679e-09    1.1886007e-08    1.4845093e-13 
  -1.1234526e+00    6.3478952e-08    9.9349845e-04    3.3375151e-03    2.5375243e-06    1.4316126e-06    4.4921853e-07    9.0239721e-09    6.8640009e-09    7.9437647e-10    6.9218104e-09    1.9838196e-08    2.2188773e-09    1.0380073e-08    5.8951449e-11    6.2771296e-10    3.5206921e-11    5.3958546e-12    1.3581234e-13    8.4715401e-09    4.4192046e-10    7.5926090e-12    1.7210362e-12    1.7948049e-13    8.7193787e-13    2.6650562e-11    4.4878386e-13    3.0043151e-12    4.8894559e-11    0.0000000e+00    4.8667381e-08    6.0948445e-14    4.0715502e-12    6.3635098e-13    6.0625726e-13    3.7074325e-08    5.4649066e-11    3.5017323e-09    1.3194425e-13    6.2421846e-13    1.2233643e-09    1.2302949e-08    1.4970964e-13 
  -1.0067637e+00    6.2315327e-08    9.9348466e-04    3.3375150e-03    2.5550220e-06    1.4372234e-06    4.4256031e-07    8.7687602e-09    6.6792440e-09    6.9344623e-10    6.7918792e-09    1.9636266e-08    2.2047231e-09    1.0401839e-08    5.8753509e-11    6.2854289e-10    3.0740458e-11    5.1323927e-12    1.1807729e-13    8.3504362e-09    4.3885462e-10    7.4276413e-12    1.6832693e-12    1.6982873e-13    8.2651070e-13    2.5835673e-11    4.3104610e-13    2.9112679e-12    4.7696660e-11    0.0000000e+00    4.8111364e-08    5.8901753e-14    3.9535074e-12    6.0348192e-13    5.8727087e-13    3.7067891e-08    5.2222102e-11    3.4480818e-09    1.0960797e-13    5.5152720e-13    1.2149371e-09    1.2715285e-08    1.5100129e-13 
  -8.9001897e-01    6.1190791e-08    9.9347128e-04    3.3375148e-03    2.5721168e-06    1.4426592e-06    4.3593733e-07    8.5138264e-09    6.5118625e-09    6.0869280e-10    6.6669602e-09    1.9439391e-08    2.1931969e-09    1.0443032e-08    5.8652617e-11    6.3119234e-10    2.6839139e-11    4.9081954e-12    1.0211122e-13    8.2332424e-09    4.3585589e-10    7.2580401e-12    1.6505234e-12    1.6124404e-13    7.8638525e-13    2.5093033e-11    4.1538876e-13    2.8268246e-12    4.6596478e-11    0.0000000e+00    4.7576085e-08    5.7118356e-14    3.8427563e-12    5.7448158e-13    5.6981831e-13    3.7064459e-08    5.0038113e-11    3.3977860e-09    9.1082110e-14    4.9102474e-13    1.2069131e-09    1.3125966e-08    1.5251975e-13 
  -7.4516304e-01    5.9945951e-08    9.9345703e-04    3.3375145e-03    2.5900834e-06    1.4484266e-06    4.2923057e-07    8.2622452e-09    6.3328901e-09    5.2340841e-10    6.5186996e-09    1.9241550e-08    2.1502174e-09    1.0460237e-08    5.8579481e-11    6.3184420e-10    2.2191927e-11    4.4794730e-12    8.1864173e-14    8.0988148e-09    4.3089174e-10    7.0732844e-12    1.6001455e-12    1.4704002e-13    7.2250371e-13    2.4162281e-11    3.9369921e-13    2.7195700e-12    4.5360807e-11    0.0000000e+00    4.6993280e-08    5.4304369e-14    3.7203860e-12    5.2862723e-13    5.4713425e-13    3.7063733e-08    4.7186253e-11    3.3398184e-09    7.0955038e-14    3.9002993e-13    1.1978478e-09    1.3628193e-08    1.5418119e-13 
  -6.0032421e-01    5.8701421e-08    9.9344160e-04    3.3375143e-03    2.6102101e-06    1.4546504e-06    4.2102481e-07    7.9473499e-09    6.1664920e-09    4.5339329e-10    6.3872271e-09    1.9023975e-08    2.1432916e-09    1.0524987e-08    5.8460819e-11    6.3617340e-10    1.8694698e-11    4.2927378e-12    6.5977087e-14    7.9707334e-09    4.2799546e-10    6.9034582e-12    1.5655418e-12    1.4060921e-13    6.9111045e-13    2.3413425e-11    3.7920261e-13    2.6349177e-12    4.4182198e-11    0.0000000e+00    4.6406653e-08    5.2665065e-14    3.6056598e-12    5.0573953e-13    5.3081023e-13    3.7066120e-08    4.5154701e-11    3.2838368e-09    5.6026688e-14    3.5774909e-13    1.1887288e-09    1.4133609e-08    1.5609332e-13 
  -4.5549734e-01    5.7521643e-08    9.9342664e-04    3.3375141e-03    2.6298732e-06    1.4606705e-06    4.1288601e-07    7.6364937e-09    6.0171387e-09    3.9797059e-10    6.2616656e-09    1.8813905e-08    2.1361701e-09    1.0589305e-08    5.8312775e-11    6.4092433e-10    1.5752641e-11    4.1297403e-12    5.1854204e-14    7.8465661e-09    4.2558869e-10    6.7287676e-12    1.5299554e-12    1.3518517e-13    6.6496014e-13    2.2723186e-11    3.6676307e-13    2.5578249e-12    4.3025511e-11    0.0000000e+00    4.5842041e-08    5.1263807e-14    3.4973031e-12    4.8669597e-13    5.1686213e-13    3.7070610e-08    4.3277571e-11    3.2312094e-09    4.4213030e-14    3.2768236e-13    1.1800375e-09    1.4639071e-08    1.5791268e-13 
  -3.1067383e-01    5.6401713e-08    9.9341220e-04    3.3375138e-03    2.6490702e-06    1.4664452e-06    4.0479500e-07    7.3333980e-09    5.8826172e-09    3.5522181e-10    6.1436076e-09    1.8617839e-08    2.1280203e-09    1.0638061e-08    5.8015187e-11    6.4428739e-10    1.3323700e-11    3.9551943e-12    3.9910661e-14    7.7286555e-09    4.2319539e-10    6.5573115e-12    1.4903305e-12    1.2965978e-13    6.3868729e-13    2.2070960e-11    3.5495902e-13    2.4856039e-12    4.1871213e-11    0.0000000e+00    4.5310257e-08    4.9805873e-14    3.3908801e-12    4.6761762e-13    5.0271897e-13    3.7074708e-08    4.1422170e-11    3.1799635e-09    3.5187695e-14    3.0144512e-13    1.1715547e-09    1.5141566e-08    1.5929674e-13 
  -1.6584831e-01    5.5322185e-08    9.9339827e-04    3.3375136e-03    2.6677977e-06    1.4719763e-06    3.9675097e-07    7.0368684e-09    5.7628016e-09    3.2250935e-10    6.0354390e-09    1.8434715e-08    2.1193699e-09    1.0682908e-08    5.7627634e-11    6.4741857e-10    1.1383515e-11    3.7905672e-12    2.9723067e-14    7.6177671e-09    4.2095342e-10    6.3868465e-12    1.4494669e-12    1.2458443e-13    6.1414077e-13    2.1418567e-11    3.4316018e-13    2.4119239e-12    4.0762564e-11    0.0000000e+00    4.4809853e-08    4.8382271e-14    3.2896971e-12    4.4974265e-13    4.8907815e-13    3.7082748e-08    3.9740101e-11    3.1310155e-09    2.8454107e-14    2.8317541e-13    1.1633337e-09    1.5640665e-08    1.6035408e-13 
  -2.1018502e-02    5.4283728e-08    9.9338477e-04    3.3375134e-03    2.6861215e-06    1.4773175e-06    3.8878528e-07    6.7472125e-09    5.6543975e-09    2.9738727e-10    5.9314740e-09    1.8257585e-08    2.1112357e-09    1.0719183e-08    5.7173349e-11    6.4975201e-10    9.8465211e-12    3.6417871e-12    2.1331622e-14    7.5104584e-09    4.1872075e-10    6.2515097e-12    1.4088922e-12    1.1967494e-13    5.9067468e-13    2.0821582e-11    3.3223732e-13    2.3441029e-12    3.9805712e-11    0.0000000e+00    4.4329526e-08    4.7127124e-14    3.2003569e-12    4.3267872e-13    4.7660377e-13    3.7090226e-08    3.8165347e-11    3.0841602e-09    2.3530342e-14    2.6578704e-13    1.1552511e-09    1.6135212e-08    1.6101128e-13 
   1.2381658e-01    5.3284904e-08    9.9337167e-04    3.3375131e-03    2.7040218e-06    1.4824698e-06    3.8092409e-07    6.4648738e-09    5.5559671e-09    2.7825952e-10    5.8337768e-09    1.8084399e-08    2.1043678e-09    1.0757159e-08    5.6675122e-11    6.5241242e-10    8.6843973e-12    3.5154751e-12    1.4612144e-14    7.4075311e-09    4.1674841e-10    6.0962505e-12    1.3689869e-12    1.1592788e-13    5.7235621e-13    2.0239824e-11    3.2250189e-13    2.2785162e-12    3.8798195e-11    0.0000000e+00    4.3864298e-08    4.6012129e-14    3.1094373e-12    4.1929054e-13    4.6553177e-13    3.7098056e-08    3.6762284e-11    3.0393823e-09    2.0095404e-14    2.5460213e-13    1.1473929e-09    1.6625286e-08    1.6160735e-13 
   2.6865781e-01    5.2330204e-08    9.9335900e-04    3.3375129e-03    2.7214796e-06    1.4874173e-06    3.7316242e-07    6.1902696e-09    5.4653324e-09    2.6379965e-10    5.7421704e-09    1.7924301e-08    2.0955300e-09    1.0792500e-08    5.6156071e-11    6.5482362e-10    7.7941784e-12    3.3714550e-12    9.6218094e-15    7.3104582e-09    4.1462166e-10    5.9710912e-12    1.3269144e-12    1.1160646e-13    5.5157103e-13    1.9687892e-11    3.1251321e-13    2.2153423e-12    3.7907022e-11    0.0000000e+00    4.3427794e-08    4.4754770e-14    3.0289910e-12    4.0415970e-13    4.5369827e-13    3.7103880e-08    3.5335399e-11    2.9956998e-09    1.7624433e-14    2.4208562e-13    1.1396288e-09    1.7110693e-08    1.6206436e-13 
   4.1350685e-01    5.1417318e-08    9.9334672e-04    3.3375127e-03    2.7385728e-06    1.4921752e-06    3.6548018e-07    5.9243225e-09    5.3809090e-09    2.5276453e-10    5.6551114e-09    1.7771592e-08    2.0867901e-09    1.0823785e-08    5.5574235e-11    6.5709890e-10    7.1521152e-12    3.2346588e-12    6.1094976e-15    7.2174673e-09    4.1264112e-10    5.8453030e-12    1.2849510e-12    1.0750929e-13    5.3182047e-13    1.9144848e-11    3.0276723e-13    2.1527400e-12    3.7050634e-11    0.0000000e+00    4.3011785e-08    4.3523741e-14    2.9511461e-12    3.8977216e-13    4.4208001e-13    3.7105565e-08    3.3971567e-11    2.9533469e-09    1.5961917e-14    2.3042564e-13    1.1319881e-09    1.7591156e-08    1.6225024e-13 
   5.5836559e-01    5.0537151e-08    9.9333476e-04    3.3375125e-03    2.7553515e-06    1.4967808e-06    3.5788378e-07    5.6663631e-09    5.3025642e-09    2.4418361e-10    5.5717408e-09    1.7620302e-08    2.0798367e-09    1.0847803e-08    5.4944721e-11    6.5876809e-10    6.7235665e-12    3.1285287e-12    3.8285530e-15    7.1272366e-09    4.1086076e-10    5.7321513e-12    1.2444649e-12    1.0407476e-13    5.1511267e-13    1.8639719e-11    2.9405876e-13    2.0946869e-12    3.6222904e-11    0.0000000e+00    4.2606066e-08    4.2539860e-14    2.8767787e-12    3.7757278e-13    4.3221638e-13    3.7107323e-08    3.2804515e-11    2.9128574e-09    1.4829925e-14    2.2155053e-13    1.1245437e-09    1.8066467e-08    1.6205928e-13 
   7.0323574e-01    4.9699670e-08    9.9332317e-04    3.3375122e-03    2.7717338e-06    1.5012088e-06    3.5039620e-07    5.4165008e-09    5.2287255e-09    2.3717386e-10    5.4946842e-09    1.7478675e-08    2.0716870e-09    1.0867953e-08    5.4287633e-11    6.6024902e-10    6.3819317e-12    3.0120399e-12    2.3436121e-15    7.0419079e-09    4.0928981e-10    5.5963890e-12    1.2027296e-12    1.0109147e-13    5.0051794e-13    1.8154722e-11    2.8606015e-13    2.0391376e-12    3.5386342e-11    0.0000000e+00    4.2222066e-08    4.1495621e-14    2.8051038e-12    3.6689547e-13    4.2254222e-13    3.7109830e-08    3.1612134e-11    2.8736613e-09    1.3929910e-14    2.1378349e-13    1.1172485e-09    1.8535402e-08    1.6178845e-13 
   8.4811870e-01    4.8882168e-08    9.9331190e-04    3.3375120e-03    2.7877804e-06    1.5054820e-06    3.4302011e-07    5.1755355e-09    5.1589461e-09    2.3127546e-10    5.4202554e-09    1.7339498e-08    2.0655435e-09    1.0886732e-08    5.3594866e-11    6.6149786e-10    6.1406646e-12    2.9118502e-12    1.4319670e-15    6.9595041e-09    4.0771429e-10    5.4850457e-12    1.1617090e-12    9.7978260e-14    4.8520887e-13    1.7664742e-11    2.7762176e-13    1.9817433e-12    3.4656152e-11    0.0000000e+00    4.1848149e-08    4.0540871e-14    2.7417893e-12    3.5569204e-13    4.1324231e-13    3.7113931e-08    3.0508175e-11    2.8359840e-09    1.3252614e-14    2.0613377e-13    1.1102262e-09    1.8997786e-08    1.6123837e-13 
   9.9301591e-01    4.8089257e-08    9.9330094e-04    3.3375118e-03    2.8034914e-06    1.5096048e-06    3.3574937e-07    4.9427707e-09    5.0921188e-09    2.2627962e-10    5.3493429e-09    1.7206263e-08    2.0591972e-09    1.0898414e-08    5.2871448e-11    6.6204995e-10    5.9586044e-12    2.8154029e-12    1.0685520e-15    6.8803935e-09    4.0627476e-10    5.3891580e-12    1.1209237e-12    9.4804868e-14    4.6959065e-13    1.7190579e-11    2.6922395e-13    1.9259280e-12    3.3944104e-11    0.0000000e+00    4.1488737e-08    3.9596108e-14    2.6788528e-12    3.4426740e-13    4.0409221e-13    3.7117265e-08    2.9478896e-11    2.7993608e-09    1.2759865e-14    1.9881763e-13    1.1033475e-09    1.9452318e-08    1.6060813e-13 
   1.1379288e+00    4.7339010e-08    9.9329032e-04    3.3375116e-03    2.8188394e-06    1.5135690e-06    3.2859899e-07    4.7185913e-09    5.0283900e-09    2.2180885e-10    5.2813803e-09    1.7079171e-08    2.0515478e-09    1.0908636e-08    5.2116190e-11    6.6250993e-10    5.8007294e-12    2.7256359e-12    9.0794946e-16    6.8043375e-09    4.0471704e-10    5.3339211e-12    1.0802718e-12    9.1760866e-14    4.5461290e-13    1.6738589e-11    2.6111980e-13    1.8722182e-12    3.3309608e-11    0.0000000e+00    4.1141692e-08    3.8712456e-14    2.6206346e-12    3.3330961e-13    3.9551619e-13    3.7122379e-08    2.8539687e-11    2.7640186e-09    1.2255331e-14    1.9185368e-13    1.0966945e-09    1.9899682e-08    1.5976631e-13 
   1.2828594e+00    4.6598443e-08    9.9327996e-04    3.3375114e-03    2.8339231e-06    1.5174065e-06    3.2153024e-07    4.5017165e-09    4.9672389e-09    2.1741125e-10    5.2157137e-09    1.6955413e-08    2.0446803e-09    1.0912728e-08    5.1318807e-11    6.6238962e-10    5.6485402e-12    2.6436378e-12    5.4423817e-16    6.7307111e-09    4.0317106e-10    5.2329071e-12    1.0401227e-12    8.9041409e-14    4.4117476e-13    1.6298240e-11    2.5356597e-13    1.8202955e-12    3.2659276e-11    0.0000000e+00    4.0804041e-08    3.7889849e-14    2.5621566e-12    3.2346408e-13    3.8742377e-13    3.7128414e-08    2.7609987e-11    2.7300043e-09    1.1820791e-14    1.8546115e-13    1.0902305e-09    2.0339962e-08    1.5880763e-13 
   1.4278093e+00    4.5894054e-08    9.9326990e-04    3.3375112e-03    2.8486769e-06    1.5210981e-06    3.1457749e-07    4.2933066e-09    4.9084489e-09    2.1342874e-10    5.1524549e-09    1.6836289e-08    2.0376031e-09    1.0916786e-08    5.0491823e-11    6.6246041e-10    5.5133923e-12    2.5598363e-12    4.6152165e-16    6.6596629e-09    4.0157936e-10    5.1285689e-12    1.0002966e-12    8.5960526e-14    4.2595624e-13    1.5842714e-11    2.4540454e-13    1.7662066e-12    3.1957750e-11    0.0000000e+00    4.0477291e-08    3.7018793e-14    2.5036270e-12    3.1232984e-13    3.7891795e-13    3.7133536e-08    2.6724626e-11    2.6969670e-09    1.1447998e-14    1.7907643e-13    1.0839316e-09    2.0773710e-08    1.5770478e-13 
   1.5727807e+00    4.5219244e-08    9.9326009e-04    3.3375110e-03    2.8631826e-06    1.5246694e-06    3.0770211e-07    4.0918632e-09    4.8517816e-09    2.0969821e-10    5.0912324e-09    1.6719046e-08    2.0320648e-09    1.0917439e-08    4.9620883e-11    6.6234378e-10    5.4019229e-12    2.4849497e-12    4.2913140e-16    6.5909563e-09    4.0015395e-10    5.0013107e-12    9.6117298e-13    8.3091236e-14    4.1169556e-13    1.5384529e-11    2.3749944e-13    1.7123127e-12    3.1210451e-11    0.0000000e+00    4.0158863e-08    3.6152414e-14    2.4386281e-12    3.0188159e-13    3.7022293e-13    3.7137408e-08    2.5858436e-11    2.6650399e-09    1.1163128e-14    1.7365035e-13    1.0777672e-09    2.1202025e-08    1.5644878e-13 
   1.7177690e+00    4.4564700e-08    9.9325058e-04    3.3375108e-03    2.8772787e-06    1.5281007e-06    3.0101293e-07    3.8992183e-09    4.7973039e-09    2.0609553e-10    5.0316504e-09    1.6604708e-08    2.0263173e-09    1.0927330e-08    4.8796736e-11    6.6325183e-10    5.2871805e-12    2.4078951e-12    3.7893160e-16    6.5241884e-09    3.9862068e-10    4.8712552e-12    9.2325004e-13    8.0249063e-14    3.9772939e-13    1.4957145e-11    2.3004234e-13    1.6618846e-12    3.0472904e-11    0.0000000e+00    3.9849425e-08    3.5297478e-14    2.3781559e-12    2.9167074e-13    3.6180972e-13    3.7139208e-08    2.5050947e-11    2.6342497e-09    1.0841435e-14    1.6760782e-13    1.0717187e-09    2.1626314e-08    1.5548552e-13 
   1.8627783e+00    4.3943965e-08    9.9324133e-04    3.3375106e-03    2.8910469e-06    1.5314127e-06    2.9445472e-07    3.7137329e-09    4.7447415e-09    2.0262853e-10    4.9736588e-09    1.6490017e-08    2.0226361e-09    1.0934029e-08    4.7939347e-11    6.6397241e-10    5.1977424e-12    2.3480298e-12    3.1126681e-16    6.4587244e-09    3.9742898e-10    4.7425930e-12    8.8691084e-13    7.8090395e-14    3.8694000e-13    1.4566055e-11    2.2372948e-13    1.6166880e-12    2.9757085e-11    0.0000000e+00    3.9545081e-08    3.4599181e-14    2.3199903e-12    2.8373680e-13    3.5461313e-13    3.7141563e-08    2.4296794e-11    2.6045599e-09    1.0546245e-14    1.6350540e-13    1.0658641e-09    2.2047029e-08    1.5422770e-13 
   2.0078103e+00    4.3345338e-08    9.9323233e-04    3.3375104e-03    2.9046234e-06    1.5346222e-06    2.8793810e-07    3.5349739e-09    4.6940696e-09    1.9933532e-10    4.9171553e-09    1.6382198e-08    2.0147399e-09    1.0909232e-08    4.6895573e-11    6.6209628e-10    5.0635779e-12    2.2644453e-12    2.9341944e-16    6.3954941e-09    3.9575040e-10    4.6369855e-12    8.4751475e-13    7.5089203e-14    3.7235466e-13    1.4132055e-11    2.1608272e-13    1.5651709e-12    2.9038460e-11    0.0000000e+00    3.9252240e-08    3.3651194e-14    2.2589225e-12    2.7310717e-13    3.4555432e-13    3.7142758e-08    2.3525608e-11    2.5756721e-09    1.0220184e-14    1.5605003e-13    1.0601492e-09    2.2460896e-08    1.5224435e-13 
   2.1528557e+00    4.2771429e-08    9.9322362e-04    3.3375102e-03    2.9176715e-06    1.5376834e-06    2.8170287e-07    3.3650055e-09    4.6447355e-09    1.9616034e-10    4.8627447e-09    1.6272646e-08    2.0113898e-09    1.0934812e-08    4.6141193e-11    6.6496416e-10    4.9820951e-12    2.2021587e-12    2.8653003e-16    6.3337859e-09    3.9434862e-10    4.5136987e-12    8.1396309e-13    7.3099565e-14    3.6249261e-13    1.3770407e-11    2.1032684e-13    1.5228676e-12    2.8339693e-11    0.0000000e+00    3.8965500e-08    3.2930764e-14    2.2042496e-12    2.6586640e-13    3.3842595e-13    3.7141072e-08    2.2836018e-11    2.5475285e-09    1.0000346e-14    1.5200916e-13    1.0544934e-09    2.2875178e-08    1.5144518e-13 
   2.2979322e+00    4.2228637e-08    9.9321514e-04    3.3375100e-03    2.9306062e-06    1.5406657e-06    2.7545650e-07    3.2008701e-09    4.5974903e-09    1.9310340e-10    4.8095063e-09    1.6167976e-08    2.0038252e-09    1.0900838e-08    4.5017845e-11    6.6264869e-10    4.8582764e-12    2.1297010e-12    2.7261486e-16    6.2740581e-09    3.9268845e-10    4.4412904e-12    7.7601360e-13    7.0507106e-14    3.4995096e-13    1.3415210e-11    2.0391124e-13    1.4801920e-12    2.7808276e-11    0.0000000e+00    3.8687263e-08    3.2115618e-14    2.1551981e-12    2.5673599e-13    3.3060786e-13    3.7142607e-08    2.2168170e-11    2.5204613e-09    9.6603146e-15    1.4537606e-13    1.0491267e-09    2.3283292e-08    1.4907044e-13 
   2.4430464e+00    4.1696242e-08    9.9320692e-04    3.3375098e-03    2.9431850e-06    1.5435318e-06    2.6936799e-07    3.0438833e-09    4.5520209e-09    1.9037880e-10    4.7582616e-09    1.6067855e-08    1.9972417e-09    1.0866826e-08    4.3906432e-11    6.6048005e-10    4.7559751e-12    2.0558635e-12    4.8734883e-16    6.2164731e-09    3.9106909e-10    4.3481112e-12    7.3966953e-13    6.8112965e-14    3.3832848e-13    1.3066418e-11    1.9779279e-13    1.4382901e-12    2.7273529e-11    0.0000000e+00    3.8420802e-08    3.1308967e-14    2.1092045e-12    2.4825758e-13    3.2298685e-13    3.7141888e-08    2.1471248e-11    2.4941968e-09    9.4784491e-15    1.3943632e-13    1.0438324e-09    2.3684404e-08    1.4655168e-13 
   2.5881920e+00    4.1188003e-08    9.9319895e-04    3.3375096e-03    2.9553870e-06    1.5462866e-06    2.6346255e-07    2.8932174e-09    4.5077983e-09    1.8740691e-10    4.7084548e-09    1.5968896e-08    1.9921529e-09    1.0853749e-08    4.2903589e-11    6.6047663e-10    4.6534220e-12    1.9911046e-12    3.2384647e-16    6.1603346e-09    3.8930656e-10    4.2954848e-12    7.0587063e-13    6.5764689e-14    3.2692519e-13    1.2744742e-11    1.9188546e-13    1.3987582e-12    2.6827686e-11    0.0000000e+00    3.8160862e-08    3.0574746e-14    2.0693725e-12    2.3993848e-13    3.1580663e-13    3.7138581e-08    2.0835907e-11    2.4686074e-09    9.2703251e-15    1.3396124e-13    1.0385890e-09    2.4082183e-08    1.4451822e-13 
   2.7333691e+00    4.0709073e-08    9.9319122e-04    3.3375094e-03    2.9672593e-06    1.5489430e-06    2.5771076e-07    2.7494621e-09    4.4649854e-09    1.8478316e-10    4.6604672e-09    1.5871945e-08    1.9866157e-09    1.0832305e-08    4.1875805e-11    6.5978783e-10    4.5675471e-12    1.9291348e-12    4.5050022e-16    6.1058506e-09    3.8767138e-10    4.2320751e-12    6.7279814e-13    6.3699742e-14    3.1683462e-13    1.2434511e-11    1.8640454e-13    1.3608655e-12    2.6407936e-11    0.0000000e+00    3.7908157e-08    2.9861149e-14    2.0303502e-12    2.3256624e-13    3.0890764e-13    3.7134888e-08    2.0212963e-11    2.4438173e-09    9.0841481e-15    1.2932375e-13    1.0334813e-09    2.4476134e-08    1.4232504e-13 
   2.8785796e+00    4.0231747e-08    9.9318373e-04    3.3375093e-03    2.9787914e-06    1.5515075e-06    2.5211938e-07    2.6116899e-09    4.4236048e-09    1.8200856e-10    4.6139673e-09    1.5777786e-08    1.9811540e-09    1.0803572e-08    4.0849174e-11    6.5836654e-10    4.4717623e-12    1.8694970e-12    2.9672179e-16    6.0530602e-09    3.8598195e-10    4.1863305e-12    6.4089286e-13    6.1704438e-14    3.0714988e-13    1.2148346e-11    1.8127218e-13    1.3256752e-12    2.6038511e-11    0.0000000e+00    3.7663001e-08    2.9182952e-14    1.9931776e-12    2.2550132e-13    3.0237181e-13    3.7130617e-08    1.9630881e-11    2.4197429e-09    8.8952251e-15    1.2451735e-13    1.0284688e-09    2.4865023e-08    1.3996155e-13 
   2.9000000e+00    4.0165368e-08    9.9317976e-04    3.3375092e-03    2.9852332e-06    1.5524767e-06    2.4835682e-07    2.5001702e-09    4.4147485e-09    1.8188533e-10    4.6116246e-09    1.5733894e-08    2.0782946e-09    1.1271907e-08    4.2700659e-11    7.1542646e-10    5.9281149e-12    2.1797575e-12    1.3778723e-15    6.0410792e-09    3.8997751e-10    4.2019145e-12    6.7804572e-13    7.6575453e-14    3.6907162e-13    1.2418050e-11    1.9423908e-13    1.3583141e-12    2.6034586e-11    0.0000000e+00    3.7615328e-08    3.1388791e-14    2.0023587e-12    2.6933850e-13    3.1390542e-13    3.7113496e-08    1.9948176e-11    2.4144853e-09    1.8077515e-14    2.5830559e-13    1.0272943e-09    2.4928347e-08    1.4242053e-13 
   3.0113000e+00    3.9813766e-08    9.9317608e-04    3.3375091e-03    2.9907661e-06    1.5540233e-06    2.4612385e-07    2.4623965e-09    4.3842528e-09    1.7963722e-10    4.5765788e-09    1.5679482e-08    1.9963950e-09    1.0880031e-08    4.0224461e-11    6.6707148e-10    4.5794957e-12    1.8680695e-12    3.0152524e-16    6.0058752e-09    3.8531220e-10    4.1273676e-12    6.1439611e-13    6.2386557e-14    3.0925121e-13    1.1944020e-11    1.7912314e-13    1.2981627e-12    2.5673208e-11    0.0000000e+00    3.7431781e-08    2.8785622e-14    1.9572579e-12    2.2685422e-13    2.9770428e-13    3.7113570e-08    1.9177931e-11    2.3972354e-09    9.4305785e-15    1.3480609e-13    1.0234928e-09    2.5228433e-08    1.3966125e-13 
   3.1225896e+00    3.9466340e-08    9.9317072e-04    3.3375090e-03    2.9988980e-06    1.5558493e-06    2.4225850e-07    2.3691679e-09    4.3530823e-09    1.7769082e-10    4.5437170e-09    1.5602161e-08    1.9953932e-09    1.0873995e-08    3.9513144e-11    6.6738778e-10    4.5556255e-12    1.8490240e-12    2.8304324e-16    5.9669552e-09    3.8430201e-10    4.0954535e-12    5.9456573e-13    6.1842283e-14    3.0630950e-13    1.1800526e-11    1.7702404e-13    1.2821846e-12    2.5425766e-11    0.0000000e+00    3.7243993e-08    2.8537390e-14    1.9346031e-12    2.2466181e-13    2.9458573e-13    3.7107877e-08    1.8800191e-11    2.3794059e-09    9.3027346e-15    1.3562631e-13    1.0196872e-09    2.5531981e-08    1.3850013e-13 
   3.2338833e+00    3.9138389e-08    9.9316539e-04    3.3375088e-03    3.0071811e-06    1.5576758e-06    2.3825915e-07    2.2762561e-09    4.3230140e-09    1.7580134e-10    4.5107787e-09    1.5530212e-08    1.9905938e-09    1.0810058e-08    3.8625345e-11    6.6240705e-10    4.4773400e-12    1.8115106e-12    2.6857598e-16    5.9287098e-09    3.8334910e-10    4.0819625e-12    5.7133053e-13    6.0632947e-14    3.0053980e-13    1.1632569e-11    1.7405837e-13    1.2616830e-12    2.5195951e-11    0.0000000e+00    3.7061939e-08    2.8119029e-14    1.9109587e-12    2.2046055e-13    2.9064243e-13    3.7104677e-08    1.8405052e-11    2.3620402e-09    9.0537472e-15    1.3133267e-13    1.0160652e-09    2.5827957e-08    1.3589581e-13 
   3.3191367e+00    3.8892226e-08    9.9316066e-04    3.3375087e-03    3.0147868e-06    1.5592370e-06    2.3441071e-07    2.1867415e-09    4.2994115e-09    1.7443625e-10    4.4880953e-09    1.5468246e-08    2.0042002e-09    1.0787903e-08    3.7787713e-11    6.6151184e-10    4.6045593e-12    1.8309302e-12    3.6905209e-16    5.8996150e-09    3.8332892e-10    4.0459013e-12    5.5415391e-13    6.1926317e-14    3.0547894e-13    1.1530447e-11    1.7366545e-13    1.2490781e-12    2.4958057e-11    0.0000000e+00    3.6919984e-08    2.8066537e-14    1.8905346e-12    2.2387126e-13    2.8895091e-13    3.7095017e-08    1.8171108e-11    2.3484847e-09    9.8200946e-15    1.4440866e-13    1.0130992e-09    2.6052417e-08    1.3360235e-13 
   3.4195533e+00    3.8659220e-08    9.9315509e-04    3.3375086e-03    3.0236323e-06    1.5610216e-06    2.2994260e-07    2.0810094e-09    4.2716125e-09    1.7283391e-10    4.4619089e-09    1.5393662e-08    2.0216124e-09    1.0850943e-08    3.7314916e-11    6.6993638e-10    4.8172437e-12    1.8553009e-12    4.3664803e-16    5.8658552e-09    3.8313116e-10    4.0324381e-12    5.3863818e-13    6.3695361e-14    3.1230849e-13    1.1415109e-11    1.7335668e-13    1.2339520e-12    2.4701179e-11    0.0000000e+00    3.6753137e-08    2.8022804e-14    1.8657913e-12    2.2860632e-13    2.8695421e-13    3.7079711e-08    1.7899365e-11    2.3326141e-09    1.1276625e-14    1.6309602e-13    1.0095101e-09    2.6317824e-08    1.3298622e-13 
   3.5218706e+00    4.5943860e-08    9.9315027e-04    3.3375085e-03    3.0311827e-06    1.5626220e-06    2.2625786e-07    1.9981917e-09    4.2451102e-09    1.7119509e-10    4.4334730e-09    1.5331378e-08    2.0111637e-09    1.0826034e-08    3.6642800e-11    6.6935050e-10    4.7190426e-12    1.8043918e-12    4.3900472e-16    5.8333074e-09    3.8163866e-10    4.0172060e-12    5.1716644e-13    6.1973622e-14    3.0438798e-13    1.1280896e-11    1.6998334e-13    1.2138146e-12    2.4565684e-11    0.0000000e+00    3.6592609e-08    2.7480124e-14    1.8413039e-12    2.2287720e-13    2.8220913e-13    3.7071089e-08    1.7525636e-11    2.3173600e-09    1.1004995e-14    1.5562371e-13    1.0061158e-09    2.6585419e-08    1.3125659e-13 
   3.6057105e+00    6.7352941e-08    9.9314654e-04    3.3375084e-03    3.0370370e-06    1.5638602e-06    2.2340828e-07    1.9353180e-09    4.2243224e-09    1.6988288e-10    4.4097009e-09    1.5285270e-08    1.9999186e-09    1.0799588e-08    3.6067362e-11    6.6824661e-10    4.6211786e-12    1.7553039e-12    4.2285202e-16    5.8071713e-09    3.8006870e-10    4.0258576e-12    4.9983797e-13    6.0290164e-14    2.9674323e-13    1.1254510e-11    1.6721757e-13    1.2013577e-12    2.4732249e-11    0.0000000e+00    3.6467974e-08    2.7009461e-14    1.8258391e-12    2.1739297e-13    2.7820254e-13    3.7065352e-08    1.7211790e-11    2.3052361e-09    1.0823240e-14    1.4765666e-13    1.0034670e-09    2.6801513e-08    1.2965197e-13 
   3.7020958e+00    1.1157561e-07    9.9314239e-04    3.3375082e-03    3.0435578e-06    1.5652322e-06    2.2023750e-07    1.8662963e-09    4.2010319e-09    1.6841715e-10    4.3829615e-09    1.5234372e-08    1.9873735e-09    1.0771527e-08    3.5397430e-11    6.6689397e-10    4.5241724e-12    1.7055465e-12    4.2289359e-16    5.7780371e-09    3.7825671e-10    4.0372263e-12    4.8076863e-13    5.8636649e-14    2.8914057e-13    1.1346118e-11    1.6459234e-13    1.1945011e-12    2.5373911e-11    0.0000000e+00    3.6330521e-08    2.6495026e-14    1.8064354e-12    2.1190237e-13    2.7364310e-13    3.7059049e-08    1.6876148e-11    2.2915435e-09    1.0645933e-14    1.4103841e-13    1.0005180e-09    2.7046664e-08    1.2780958e-13 
   3.8068414e+00    2.1417377e-07    9.9313800e-04    3.3375081e-03    3.0504858e-06    1.5666754e-06    2.1685584e-07    1.7936034e-09    4.1764524e-09    1.6687175e-10    4.3550280e-09    1.5181254e-08    1.9750075e-09    1.0740830e-08    3.4667549e-11    6.6548555e-10    4.4390633e-12    1.6591510e-12    4.2848240e-16    5.7477909e-09    3.7621693e-10    4.0843517e-12    4.6114350e-13    5.7221643e-14    2.8259160e-13    1.1863413e-11    1.6308966e-13    1.2091812e-12    2.7647996e-11    0.0000000e+00    3.6187510e-08    2.6044089e-14    1.8049189e-12    2.0717740e-13    2.6951159e-13    3.7052602e-08    1.6542196e-11    2.2770310e-09    1.0540051e-14    1.3921414e-13    9.9740040e-10    2.7309354e-08    1.2589202e-13 
   3.9171763e+00    3.6539529e-07    9.9313344e-04    3.3375080e-03    3.0577078e-06    1.5681622e-06    2.1331068e-07    1.7185672e-09    4.1512028e-09    1.6528104e-10    4.3264651e-09    1.5126455e-08    1.9634206e-09    1.0703394e-08    3.3873337e-11    6.6421728e-10    4.3547211e-12    1.6130194e-12    4.2395639e-16    5.7174702e-09    3.7416864e-10    4.1682575e-12    4.4060444e-13    5.6073998e-14    2.7753589e-13    1.3224406e-11    1.6418191e-13    1.2703147e-12    3.3424607e-11    0.0000000e+00    3.6043805e-08    2.5656313e-14    1.8281813e-12    2.0355375e-13    2.6562740e-13    3.7045531e-08    1.6195738e-11    2.2621077e-09    1.0412388e-14    1.3144372e-13    9.9419120e-10    2.7582469e-08    1.2377993e-13 
   4.0155408e+00    5.3419498e-07    9.9312940e-04    3.3375079e-03    3.0641331e-06    1.5694649e-06    2.1013958e-07    1.6524553e-09    4.1291803e-09    1.6390871e-10    4.3022380e-09    1.5079009e-08    1.9546862e-09    1.0676007e-08    3.3137741e-11    6.6388658e-10    4.3091160e-12    1.5810535e-12    4.3443056e-16    5.6925558e-09    3.7223135e-10    4.3754929e-12    4.2329901e-13    5.5747493e-14    2.7651989e-13    1.6084625e-11    1.7061270e-13    1.4216195e-12    4.5656419e-11    0.0000000e+00    3.5922805e-08    2.5573002e-14    1.9303522e-12    2.0288654e-13    2.6393688e-13    3.7039495e-08    1.5913420e-11    2.2490519e-09    1.0437332e-14    1.3021053e-13    9.9138177e-10    2.7823354e-08    1.2190844e-13 
   4.1042082e+00    7.2345181e-07    9.9312578e-04    3.3375078e-03    3.0699091e-06    1.5706348e-06    2.0728471e-07    1.5938015e-09    4.1094200e-09    1.6269569e-10    4.2819497e-09    1.5034701e-08    1.9510087e-09    1.0640820e-08    3.2448829e-11    6.6339700e-10    4.3287653e-12    1.5685009e-12    4.5558867e-16    5.6722512e-09    3.7089717e-10    4.7788416e-12    4.0944861e-13    5.7444722e-14    2.8532850e-13    2.2063172e-11    1.8890766e-13    1.7660932e-12    7.1167899e-11    0.0000000e+00    3.5820320e-08    2.6071213e-14    2.2109473e-12    2.0935555e-13    2.6648660e-13    3.7033665e-08    1.5658067e-11    2.2373957e-09    1.0724296e-14    1.3570490e-13    9.8886528e-10    2.8038756e-08    1.2003895e-13 
   4.2112598e+00    1.0328981e-06    9.9312118e-04    3.3375077e-03    3.0770612e-06    1.5721146e-06    2.0377817e-07    1.5223356e-09    4.0846730e-09    1.6130929e-10    4.2960843e-09    1.4966437e-08    1.9844320e-09    1.0601402e-08    3.1574026e-11    6.6517994e-10    5.0766723e-12    1.7732244e-12    6.1479638e-16    5.6681803e-09    3.7234145e-10    6.6024754e-12    4.0987145e-13    1.2903529e-13    6.1231261e-13    4.6238930e-11    3.6342355e-13    3.5016291e-12    1.5901686e-10    0.0000000e+00    3.5726946e-08    2.9628780e-14    3.3118840e-12    4.4394690e-13    3.0375391e-13    3.7049353e-08    1.6022793e-11    2.2229425e-09    1.3235367e-14    6.1604325e-13    9.8566787e-10    2.8296543e-08    1.1767873e-13 
   4.3085568e+00    1.5081224e-06    9.9310870e-04    3.3375076e-03    3.0867530e-06    1.5771618e-06    2.0317588e-07    1.4604725e-09    4.1981992e-09    1.7951428e-10    5.7976675e-09    1.4995875e-08    2.4897267e-09    1.0712349e-08    3.0951175e-11    7.0445339e-10    2.1521336e-11    8.7841226e-12    3.4450821e-14    6.2566642e-09    3.9256918e-10    1.2104569e-11    1.9046347e-12    6.7120636e-13    2.9365740e-12    1.6800653e-10    1.4202930e-12    1.2402504e-11    4.7250999e-10    0.0000000e+00    3.5958808e-08    4.4043411e-14    7.4731054e-12    2.1762158e-12    5.4236137e-13    3.8539971e-08    3.6906527e-11    2.2715128e-09    3.7087908e-13    3.6742611e-11    9.9325399e-10    2.8530507e-08    1.1485365e-13 
   4.4088505e+00    2.6556937e-06    9.9292082e-04    3.3375074e-03    3.1741716e-06    1.6584952e-06    2.8428927e-07    4.5828277e-09    1.7170850e-08    1.4269288e-08    2.7301410e-08    1.6425797e-08    2.9865860e-09    1.1028363e-08    3.7602958e-11    7.9562710e-10    4.0632572e-10    1.9828874e-11    2.6597611e-12    1.0511669e-08    4.8259078e-10    4.4298954e-11    6.9460057e-12    6.5908029e-12    2.9121871e-11    9.1300690e-10    1.0873260e-11    6.7996603e-11    1.6803391e-09    0.0000000e+00    3.8660551e-08    1.8383582e-13    4.4417664e-11    2.3977534e-11    3.4585204e-12    5.1398778e-08    1.2544230e-09    6.2533732e-09    2.3294288e-11    8.3548760e-10    1.6408661e-09    2.8805026e-08    1.2368419e-13 
   4.5018395e+00    3.5686594e-06    9.9272708e-04    3.3375073e-03    3.2211035e-06    1.7412664e-06    4.1612883e-07    1.1365010e-08    5.3134025e-08    5.3293921e-08    8.5561931e-08    2.0580921e-08    3.4431478e-09    9.3581233e-09    2.9870641e-11    7.4034057e-10    7.0969504e-10    2.9936907e-11    4.9785208e-12    2.0327150e-08    5.8253289e-10    1.4056565e-10    1.1103176e-11    1.2367079e-11    5.2382029e-11    1.9914452e-09    1.5526061e-11    1.0551026e-10    4.4793019e-09    0.0000000e+00    4.7437911e-08    2.9844175e-13    2.2007170e-10    5.3853886e-11    7.3424491e-12    8.3133484e-08    4.6365913e-09    1.5989529e-08    3.0869692e-11    1.9238717e-09    3.2037477e-09    2.9013131e-08    9.0374310e-14 
   4.6018099e+00    4.4655410e-06    9.9232416e-04    3.3375072e-03    3.4024286e-06    1.9107366e-06    5.9819430e-07    1.9965651e-08    9.6787406e-08    9.8803838e-08    1.5619725e-07    2.5451066e-08    4.7675888e-09    9.8157049e-09    3.9605999e-11    8.9286839e-10    1.0162138e-09    5.0623179e-11    5.9391056e-12    3.1738349e-08    7.5619711e-10    3.1470320e-10    1.6551754e-11    2.5320289e-11    1.1461583e-10    4.1477737e-09    3.5149507e-11    2.0657502e-10    9.0605065e-09    0.0000000e+00    5.7563893e-08    4.6888525e-13    5.5389362e-10    1.1048591e-10    1.1800524e-11    1.2063050e-07    9.1809653e-09    2.9558685e-08    4.4042030e-11    3.0076537e-09    5.2206512e-09    2.9236519e-08    9.1738225e-14 
   4.7017275e+00    5.4902212e-06    9.9177845e-04    3.3375072e-03    3.6904236e-06    2.1392945e-06    7.8785836e-07    2.7941922e-08    1.4204814e-07    1.3279290e-07    2.4810651e-07    3.3634486e-08    6.1927893e-09    9.4675042e-09    4.5057429e-11    8.2582266e-10    1.1013482e-09    8.4538920e-11    5.1408425e-12    5.0363182e-08    1.0113799e-09    5.3047376e-10    2.6569049e-11    4.0149935e-11    1.8115658e-10    6.4876853e-09    5.4626940e-11    3.2285703e-10    1.5604661e-08    0.0000000e+00    7.7280703e-08    9.0421774e-13    1.0974185e-09    1.7326511e-10    2.2418539e-11    1.7302358e-07    1.4351263e-08    4.6115872e-08    4.0611175e-11    3.1776343e-09    7.7598953e-09    2.9479638e-08    9.3189516e-14 
   4.8014131e+00    6.2726413e-06    9.9134466e-04    3.3375070e-03    3.9410162e-06    2.3135029e-06    8.9878656e-07    3.2327906e-08    1.7299519e-07    1.4438783e-07    3.2288126e-07    4.3901393e-08    6.9522749e-09    9.9122592e-09    4.8456408e-11    8.2840885e-10    1.0077888e-09    1.1566930e-10    4.2135463e-12    7.1094314e-08    1.5763433e-09    1.0284284e-09    3.0387612e-11    6.5539719e-11    3.1687630e-10    1.2003695e-08    1.1651450e-10    6.5687887e-10    2.7345746e-08    0.0000000e+00    1.1131748e-07    2.0152252e-12    2.0291392e-09    2.7437495e-10    4.1951630e-11    2.1675312e-07    1.8275331e-08    5.9652776e-08    3.7804422e-11    2.7980876e-09    9.6430709e-09    2.9728218e-08    9.8390976e-14 
   4.9012961e+00    7.2205606e-06    9.9090041e-04    3.3375069e-03    4.1697595e-06    2.4876754e-06    1.0277766e-06    3.6949021e-08    2.0474526e-07    1.5335545e-07    3.9384432e-07    6.0577584e-08    8.1657977e-09    1.0189203e-08    5.4566354e-11    8.5554116e-10    1.1203947e-09    1.5747693e-10    4.7328061e-12    9.8777008e-08    2.0452618e-09    1.8359244e-09    3.6320052e-11    7.6784939e-11    3.6445441e-10    1.6033304e-08    1.4655650e-10    9.4385394e-10    4.3606695e-08    0.0000000e+00    1.7531207e-07    2.6485647e-12    2.6567630e-09    3.3522086e-10    5.3213464e-11    2.6241970e-07    2.3508452e-08    7.3211083e-08    4.3195996e-11    2.9372763e-09    1.1587040e-08    2.9985418e-08    1.0299651e-13 
   5.0012265e+00    8.1305610e-06    9.9040671e-04    3.3375068e-03    4.4137858e-06    2.6794773e-06    1.1784303e-06    4.2013072e-08    2.4463986e-07    1.6395713e-07    4.7072584e-07    8.2727014e-08    9.4211343e-09    1.0737242e-08    5.6788469e-11    9.3592851e-10    1.2942121e-09    1.8915892e-10    4.0574432e-12    1.3003421e-07    2.4150337e-09    2.6427548e-09    4.6744643e-11    8.8632336e-11    4.2370234e-10    1.9474509e-08    1.6885138e-10    1.0897236e-09    6.1290867e-08    0.0000000e+00    2.5616370e-07    3.2760609e-12    3.7168068e-09    3.8606821e-10    6.2315213e-11    3.1421261e-07    2.9960561e-08    9.0593324e-08    5.1650627e-11    3.2044437e-09    1.4175875e-08    3.0261355e-08    1.0645065e-13 
   5.1010651e+00    8.4682791e-06    9.8980466e-04    3.3375067e-03    4.7020124e-06    2.9158837e-06    1.3795085e-06    4.8400537e-08    2.9376999e-07    1.7653174e-07    5.5204335e-07    1.0707642e-07    1.1243669e-08    1.1462671e-08    5.9997722e-11    1.0757744e-09    1.5747854e-09    2.4310900e-10    5.1307727e-12    1.6481986e-07    2.8067693e-09    3.3363689e-09    6.3341379e-11    1.1699217e-10    5.6746802e-10    2.4500638e-08    2.2301134e-10    1.4012332e-09    8.0158727e-08    0.0000000e+00    3.5113414e-07    4.8369414e-12    5.8759391e-09    5.0374768e-10    9.2150586e-11    3.7076128e-07    3.7117736e-08    1.1217270e-07    6.3121794e-11    3.5341029e-09    1.7273662e-08    3.0562923e-08    1.0658348e-13 
   5.2009631e+00    9.0281946e-06    9.8907765e-04    3.3375066e-03    5.0500863e-06    3.2032506e-06    1.6456106e-06    5.6846422e-08    3.5726578e-07    1.9246329e-07    6.4010700e-07    1.3378787e-07    1.2833227e-08    1.2282142e-08    6.7938887e-11    1.2220408e-09    1.7938832e-09    2.5315088e-10    5.8798273e-12    1.9577813e-07    3.0858635e-09    4.0986461e-09    7.4629601e-11    1.0401084e-10    4.8984412e-10    2.5044245e-08    1.9605390e-10    1.4718176e-09    1.0108297e-07    0.0000000e+00    4.4346673e-07    5.7319333e-12    6.3449261e-09    4.4870064e-10    9.8505612e-11    4.2768018e-07    4.3534294e-08    1.4279128e-07    7.7312634e-11    3.6565274e-09    2.0971088e-08    3.0876405e-08    1.0960487e-13 
   5.3007893e+00    9.6949330e-06    9.8823347e-04    3.3375064e-03    5.4541493e-06    3.5396785e-06    1.9709690e-06    6.7411829e-08    4.2968781e-07    2.1405638e-07    7.2306912e-07    1.5824781e-07    1.5223375e-08    1.3210259e-08    7.4682890e-11    1.3832824e-09    2.2366499e-09    3.0962013e-10    6.6553304e-12    2.2278048e-07    3.5755526e-09    5.1346736e-09    8.9858523e-11    1.1321875e-10    5.2472825e-10    2.9172774e-08    2.2457487e-10    1.8004096e-09    1.2690239e-07    0.0000000e+00    5.3209775e-07    7.7796548e-12    7.4598007e-09    4.7825476e-10    1.2236312e-10    4.8379414e-07    4.9385996e-08    1.7766083e-07    9.2565276e-11    3.9952720e-09    2.5354342e-08    3.1224565e-08    1.1692457e-13 
   5.4005382e+00    1.0898810e-05    9.8721999e-04    3.3375063e-03    5.9381478e-06    3.9481048e-06    2.3710932e-06    8.0160441e-08    5.1486029e-07    2.4032295e-07    8.1135481e-07    1.8193901e-07    1.7836404e-08    1.4310974e-08    8.8682540e-11    1.5940418e-09    2.8149985e-09    3.5290766e-10    8.9880888e-12    2.5426285e-07    4.1010974e-09    6.2195897e-09    1.0704018e-10    1.1762187e-10    5.3776384e-10    3.3181678e-08    2.4615509e-10    2.1048385e-09    1.5569088e-07    0.0000000e+00    6.2977130e-07    9.6238813e-12    8.5787349e-09    4.9290269e-10    1.4438692e-10    5.4242817e-07    5.6989803e-08    2.1770090e-07    1.1211807e-10    4.4578096e-09    3.0753376e-08    3.1622677e-08    1.2775252e-13 
   5.5003765e+00    1.1703448e-05    9.8603488e-04    3.3375061e-03    6.5059911e-06    4.4275130e-06    2.8400468e-06    9.4742400e-08    6.1184530e-07    2.6955329e-07    9.0133532e-07    2.0589381e-07    2.1193671e-08    1.5469570e-08    1.0374759e-10    1.8249071e-09    3.3379302e-09    4.0524006e-10    1.0637845e-11    2.8884884e-07    4.7734232e-09    7.6018693e-09    1.2254478e-10    1.1609610e-10    5.3826188e-10    3.9832865e-08    2.8792312e-10    2.6159753e-09    1.9287490e-07    0.0000000e+00    7.3861222e-07    1.2385471e-11    1.0066498e-08    4.8600280e-10    1.6668451e-10    6.0130893e-07    6.4621158e-08    2.6318219e-07    1.2880686e-10    4.7285298e-09    3.6998808e-08    3.2064655e-08    1.3947494e-13 
   5.6002085e+00    1.3025853e-05    9.8464385e-04    3.3375059e-03    7.1557453e-06    4.9833311e-06    3.3999219e-06    1.1213074e-07    7.1753461e-07    3.0454525e-07    9.7848553e-07    2.4195534e-07    2.5936862e-08    1.6912388e-08    1.1768300e-10    2.1309754e-09    4.1712132e-09    4.8659035e-10    1.2702957e-11    3.2442425e-07    5.6598238e-09    9.4813572e-09    1.3876508e-10    1.2854941e-10    6.1003399e-10    5.1863148e-08    3.7576440e-10    3.5537851e-09    2.4816821e-07    0.0000000e+00    8.7895607e-07    1.7366267e-11    1.2790589e-08    5.3183115e-10    2.1143134e-10    6.5346306e-07    7.0859706e-08    3.1437590e-07    1.5306968e-10    4.9084659e-09    4.4006243e-08    3.2555801e-08    1.5169381e-13 
   5.7001301e+00    1.4234141e-05    9.8296407e-04    3.3375057e-03    7.9105849e-06    5.6472789e-06    4.0687224e-06    1.3165097e-07    8.3209347e-07    3.4583635e-07    1.0559180e-06    3.0960627e-07    3.2767402e-08    1.8845754e-08    1.3978249e-10    2.4529012e-09    5.0910205e-09    6.4094221e-10    1.6012075e-11    3.7403778e-07    6.8606380e-09    1.1506050e-08    1.6052830e-10    1.6874595e-10    8.2806638e-10    6.7923135e-08    5.5346926e-10    4.9590094e-09    2.9538626e-07    0.0000000e+00    1.1160870e-06    2.9292380e-11    1.7739785e-08    6.8806819e-10    3.5142659e-10    7.2286250e-07    7.6011677e-08    3.6620851e-07    1.7836063e-10    5.0992174e-09    5.1242487e-08    3.3118103e-08    1.6682109e-13 
   5.8098907e+00    1.5599582e-05    9.8072404e-04    3.3375054e-03    8.8987493e-06    6.5357608e-06    4.9684976e-06    1.5590900e-07    9.7595151e-07    3.9863513e-07    1.1855229e-06    4.3938257e-07    3.7037597e-08    2.1488748e-08    1.6519980e-10    2.4805526e-09    6.2244188e-09    7.3012639e-10    1.8025698e-11    4.5026723e-07    7.9016048e-09    1.1159974e-08    1.8193447e-10    2.2545991e-10    1.1010608e-09    6.3638008e-08    5.9854145e-10    4.4797479e-09    2.5489421e-07    0.0000000e+00    1.5091913e-06    2.7789579e-11    1.9225453e-08    9.0135691e-10    3.6497218e-10    8.5562670e-07    8.3725595e-08    4.2192033e-07    2.0147633e-10    5.7631669e-09    6.0085264e-08    3.3845656e-08    1.9290925e-13 
   5.9096771e+00    1.7322906e-05    9.7856607e-04    3.3375050e-03    9.8899987e-06    7.3975797e-06    5.8365349e-06    1.8073182e-07    1.1291347e-06    4.5367039e-07    1.3434996e-06    5.4135166e-07    3.9334108e-08    2.4381497e-08    1.9088357e-10    2.5180863e-09    7.3348575e-09    8.0656423e-10    2.0787721e-11    5.1581928e-07    8.4301508e-09    1.0638917e-08    2.0708469e-10    3.0715762e-10    1.4973450e-09    6.6860497e-08    6.9703090e-10    4.4430576e-09    2.3307568e-07    0.0000000e+00    1.7978848e-06    2.6840003e-11    2.2028054e-08    1.2082252e-09    3.8213300e-10    9.9627711e-07    9.5736069e-08    4.7434469e-07    2.2268364e-10    6.8290731e-09    6.9330854e-08    3.4627630e-08    2.2160533e-13 
   6.0061604e+00    1.8672646e-05    9.7619768e-04    3.3375047e-03    1.1005781e-05    8.3543686e-06    6.7658755e-06    2.0781310e-07    1.3069564e-06    5.1233590e-07    1.5687381e-06    6.2828101e-07    4.3520139e-08    2.7489050e-08    2.2300500e-10    2.6643770e-09    8.5423365e-09    9.3750571e-10    2.3896193e-11    5.8890495e-07    8.9109524e-09    1.0122472e-08    2.5290694e-10    4.5849134e-10    2.2548348e-09    8.2770065e-08    9.1865482e-10    5.1570691e-09    2.3814427e-07    0.0000000e+00    2.0627367e-06    3.0391183e-11    2.8242668e-08    1.7765496e-09    4.5686221e-10    1.1769062e-06    1.1516194e-07    5.2925004e-07    2.4648852e-10    8.6253497e-09    7.9859685e-08    3.5517336e-08    2.5233493e-13 
   6.1076948e+00    1.8556956e-05    9.7316532e-04    3.3375042e-03    1.2425764e-05    9.6086034e-06    7.9662640e-06    2.4213362e-07    1.5538127e-06    5.8250875e-07    1.9607268e-06    7.1449538e-07    5.1289620e-08    3.1062621e-08    2.6145131e-10    2.9399594e-09    9.9558267e-09    1.2004531e-09    2.6899823e-11    6.9386239e-07    9.8518960e-09    9.0184431e-09    3.4522306e-10    6.1123862e-10    2.9634516e-09    9.3986735e-08    1.1228075e-09    6.1296568e-09    2.2834754e-07    0.0000000e+00    2.3856602e-06    4.1187296e-11    3.3397940e-08    2.3410359e-09    6.3599262e-10    1.4676904e-06    1.4841975e-07    6.0546820e-07    2.8562306e-10    1.2067273e-08    9.4407824e-08    3.6564589e-08    2.8818699e-13 
   6.2008562e+00    1.7517496e-05    9.6953592e-04    3.3375037e-03    1.4209843e-05    1.1126929e-05    9.4214972e-06    2.8647060e-07    1.8768050e-06    6.7058869e-07    2.4494169e-06    7.7939502e-07    5.7016461e-08    3.6986875e-08    3.1620282e-10    3.3142733e-09    1.1947959e-08    1.3703241e-09    3.1792312e-11    8.1166477e-07    1.0218223e-08    5.4333379e-09    4.4472512e-10    8.2372282e-10    3.9898471e-09    8.7202648e-08    1.3269523e-09    5.9632363e-09    1.3577489e-07    0.0000000e+00    2.7031307e-06    4.6784510e-11    3.3205317e-08    3.1429303e-09    8.0996397e-10    1.7880775e-06    1.9655701e-07    7.2347920e-07    3.6600381e-10    1.6270084e-08    1.1436847e-07    3.7747988e-08    3.5136347e-13 
   6.3054876e+00    1.6513630e-05    9.6535684e-04    3.3375029e-03    1.6574749e-05    1.2901668e-05    1.1061832e-05    3.4728191e-07    2.2926103e-06    8.1151708e-07    3.0751399e-06    7.5094347e-07    5.2651746e-08    4.6724569e-08    4.0034503e-10    3.9013678e-09    1.4531137e-08    1.1100555e-09    3.9012057e-11    8.5713565e-07    9.5100067e-09    2.8386879e-09    4.6643905e-10    5.6445650e-10    2.4353187e-09    2.8092009e-08    4.4315104e-10    1.4734297e-09    4.8618722e-08    0.0000000e+00    2.6402993e-06    2.0018325e-11    1.6574925e-08    2.1713074e-09    4.4869198e-10    2.1194395e-06    2.6073275e-07    8.8395804e-07    4.4624558e-10    2.2563392e-08    1.4085463e-07    3.9478731e-08    4.4124134e-13 
   6.4010208e+00    1.5384282e-05    9.6138312e-04    3.3375020e-03    1.9042114e-05    1.4642413e-05    1.2551843e-05    4.1036216e-07    2.7496505e-06    9.6613723e-07    3.7332009e-06    5.4846055e-07    5.0002972e-08    5.6482714e-08    4.6876488e-10    4.5212382e-09    1.5679069e-08    1.0402852e-09    4.2356108e-11    9.0576772e-07    8.6682188e-09    2.2451836e-09    5.3666909e-10    4.3743815e-10    1.7835884e-09    2.0531830e-08    2.9167835e-10    1.0107652e-09    3.7969942e-08    0.0000000e+00    2.2988604e-06    1.7446777e-11    1.1632130e-08    1.7833379e-09    3.7216033e-10    2.3834614e-06    3.4620312e-07    1.0630949e-06    5.2292103e-10    3.0068980e-08    1.6925777e-07    4.1576355e-08    5.3444901e-13 
   6.5069482e+00    1.4651933e-05    9.5690598e-04    3.3375006e-03    2.1857384e-05    1.6508587e-05    1.4315406e-05    4.9025948e-07    3.2785402e-06    1.1836344e-06    4.1838517e-06    3.8628042e-07    4.5809183e-08    6.5646271e-08    5.2111729e-10    5.1468825e-09    1.7861942e-08    8.4278830e-10    4.7571842e-11    8.7284636e-07    7.9120492e-09    2.0643821e-09    4.8496475e-10    2.8235406e-10    1.1282551e-09    1.5781067e-08    1.8931819e-10    7.7664913e-10    3.3381720e-08    0.0000000e+00    1.8759798e-06    1.2016094e-11    8.1130894e-09    1.3146374e-09    2.6497255e-10    2.4306228e-06    4.1015461e-07    1.3240492e-06    6.2660274e-10    3.3159531e-08    2.0198713e-07    4.4512236e-08    6.3445302e-13 
   6.6007567e+00    1.4380800e-05    9.5282213e-04    3.3374992e-03    2.4476723e-05    1.8169013e-05    1.5848735e-05    5.6375943e-07    3.6471605e-06    1.4298982e-06    4.3306709e-06    3.0160228e-07    4.2817711e-08    7.4184100e-08    5.8857416e-10    5.6923284e-09    2.0080647e-08    7.2892722e-10    5.3087441e-11    7.8626790e-07    7.3687554e-09    2.0272303e-09    4.2463164e-10    2.3256046e-10    9.2910098e-10    1.5468681e-08    1.6969160e-10    7.3091444e-10    3.2501646e-08    0.0000000e+00    1.5523835e-06    9.0349341e-12    6.7197279e-09    1.1913638e-09    2.1686689e-10    2.3780574e-06    4.3345826e-07    1.4810475e-06    6.9600287e-10    3.6046530e-08    2.2274873e-07    4.7542203e-08    7.4081598e-13 
   6.7066443e+00    1.4227856e-05    9.4773376e-04    3.3374972e-03    2.8048187e-05    2.0266423e-05    1.7183230e-05    6.3073267e-07    3.9026821e-06    1.7432629e-06    4.4489221e-06    2.3581790e-07    4.1498440e-08    9.3994092e-08    7.1897027e-10    7.3920062e-09    2.1795400e-08    6.6394312e-10    7.0863683e-11    6.9081282e-07    6.8712506e-09    1.8668012e-09    3.4062647e-10    2.3176909e-10    9.8228458e-10    1.8464339e-08    2.1817656e-10    8.3981545e-10    3.1089315e-08    0.0000000e+00    1.2908393e-06    6.7706115e-12    6.6348019e-09    1.2371601e-09    1.8820350e-10    2.3443732e-06    4.3823075e-07    1.5180991e-06    7.2811808e-10    3.9788893e-08    2.3177709e-07    5.1964584e-08    9.4617605e-13 
   6.8045023e+00    1.4262089e-05    9.4349024e-04    3.3374948e-03    3.1305865e-05    2.2005540e-05    1.7877483e-05    6.7461440e-07    4.0910975e-06    2.0478070e-06    4.6594473e-06    2.0301867e-07    4.0384288e-08    1.1006520e-07    7.2541688e-10    8.6060599e-09    2.0533431e-08    5.7052367e-10    6.4887649e-11    6.3735403e-07    6.2642217e-09    1.7042752e-09    2.5236619e-10    2.0558853e-10    8.5375082e-10    1.4857522e-08    1.6942719e-10    6.8610949e-10    2.8269956e-08    0.0000000e+00    1.1510599e-06    5.0858486e-12    6.0662968e-09    1.1387904e-09    1.7595251e-10    2.3877489e-06    4.3260372e-07    1.4861481e-06    7.1037125e-10    4.2981581e-08    2.2929127e-07    5.7181733e-08    1.0809279e-12 
   6.9024472e+00    1.4217767e-05    9.4041460e-04    3.3374923e-03    3.3594434e-05    2.3256141e-05    1.8476905e-05    7.1512579e-07    4.3334554e-06    2.3601819e-06    4.9486441e-06    1.8285274e-07    3.8290892e-08    1.1390181e-07    7.0079442e-10    8.6597381e-09    1.9425301e-08    4.8088943e-10    6.0901523e-11    6.1177671e-07    5.8400576e-09    1.7228180e-09    2.0484764e-10    1.9719415e-10    8.1803605e-10    1.5627326e-08    1.7067568e-10    7.2122481e-10    2.9359580e-08    0.0000000e+00    1.0664362e-06    4.2708453e-12    5.2719230e-09    1.1035963e-09    1.6015277e-10    2.4837952e-06    4.2741983e-07    1.4774644e-06    7.1634633e-10    4.7097423e-08    2.3055909e-07    6.2626952e-08    1.1196235e-12 
   7.0055998e+00    1.4412462e-05    9.3777293e-04    3.3374897e-03    3.5329780e-05    2.4335830e-05    1.9260532e-05    7.6079320e-07    4.6309150e-06    2.6906394e-06    5.2905675e-06    1.6927175e-07    3.6281280e-08    1.1139478e-07    6.7369717e-10    8.2304484e-09    1.9222463e-08    4.2260465e-10    6.0947358e-11    6.0338366e-07    5.5227143e-09    1.6038236e-09    1.8783935e-10    2.0939265e-10    8.8337062e-10    1.6531355e-08    1.9019971e-10    7.6650239e-10    2.8444295e-08    0.0000000e+00    1.0218585e-06    4.0975360e-12    5.4396388e-09    1.1612334e-09    1.6221614e-10    2.6103094e-06    4.2495361e-07    1.4905486e-06    7.4363403e-10    5.2247905e-08    2.3578526e-07    6.8192731e-08    1.1236947e-12 
   7.1029610e+00    1.4474884e-05    9.3532424e-04    3.3374875e-03    3.6838163e-05    2.5338989e-05    2.0095710e-05    8.0636677e-07    4.9338859e-06    3.0072927e-06    5.6445521e-06    1.5893943e-07    3.5020332e-08    1.1128459e-07    6.7579062e-10    8.1498174e-09    1.9698495e-08    3.8288294e-10    6.2370307e-11    6.0035347e-07    5.3223627e-09    1.5768243e-09    1.8146986e-10    1.8980953e-10    7.8395337e-10    1.5685377e-08    1.6977264e-10    7.2754780e-10    2.8244402e-08    0.0000000e+00    9.8758326e-07    3.7252097e-12    4.7968969e-09    1.0809800e-09    1.5184093e-10    2.7417983e-06    4.2285046e-07    1.5153055e-06    7.8540688e-10    5.6955542e-08    2.4215254e-07    7.3343534e-08    1.1470602e-12 
   7.2054962e+00    1.4396823e-05    9.3269286e-04    3.3374849e-03    3.8424951e-05    2.6412241e-05    2.1026179e-05    8.5533643e-07    5.2574218e-06    3.3375565e-06    6.0054822e-06    1.5216405e-07    3.4594926e-08    1.1302762e-07    6.9847209e-10    8.2760555e-09    2.0383140e-08    3.5918612e-10    6.5458586e-11    5.9898697e-07    5.0993903e-09    1.4988774e-09    1.7801410e-10    1.9563304e-10    8.2330013e-10    1.6131826e-08    1.8137733e-10    7.5087903e-10    2.8206008e-08    0.0000000e+00    9.6225804e-07    3.6648829e-12    4.9748282e-09    1.1004158e-09    1.5098096e-10    2.8691903e-06    4.1852920e-07    1.5453901e-06    8.3659903e-10    6.0472125e-08    2.4886805e-07    7.8856515e-08    1.1926634e-12 
   7.3013640e+00    1.4111395e-05    9.3021780e-04    3.3374826e-03    3.9910267e-05    2.7420136e-05    2.1910564e-05    9.0077189e-07    5.5588392e-06    3.6395267e-06    6.3263967e-06    1.4755137e-07    3.4171681e-08    1.1409574e-07    7.0521375e-10    8.3132767e-09    2.0876292e-08    3.3836943e-10    6.4956748e-11    5.9757985e-07    4.9237215e-09    1.4710651e-09    1.7521125e-10    1.9155626e-10    8.0561306e-10    1.5551512e-08    1.7514382e-10    7.2550893e-10    2.8021584e-08    0.0000000e+00    9.4295625e-07    3.5461119e-12    4.8770595e-09    1.0877809e-09    1.4854559e-10    2.9763604e-06    4.1366489e-07    1.5736239e-06    8.7642949e-10    6.2892301e-08    2.5468537e-07    8.4082092e-08    1.2220505e-12 
   7.4015411e+00    1.3822323e-05    9.2759150e-04    3.3374802e-03    4.1455606e-05    2.8495648e-05    2.2882392e-05    9.4863710e-07    5.8714134e-06    3.9522672e-06    6.6380738e-06    1.4132810e-07    3.3934118e-08    1.1435434e-07    7.1657829e-10    8.2991454e-09    2.1709865e-08    3.2078865e-10    6.8290026e-11    5.9592607e-07    4.7779330e-09    1.4528897e-09    1.7449095e-10    1.7647503e-10    7.3009019e-10    1.4731153e-08    1.6018713e-10    7.0370531e-10    2.7616479e-08    0.0000000e+00    9.2281888e-07    3.4492062e-12    4.4654419e-09    1.0288481e-09    1.4276771e-10    3.0726223e-06    4.0917035e-07    1.6031675e-06    9.1490819e-10    6.5014921e-08    2.6055191e-07    8.9588562e-08    1.2420881e-12 
   7.5001420e+00    1.3967821e-05    9.2491585e-04    3.3374780e-03    4.3010848e-05    2.9592224e-05    2.3889621e-05    9.9656447e-07    6.1795475e-06    4.2608055e-06    6.9248903e-06    1.3455063e-07    3.4105141e-08    1.1805848e-07    7.7602114e-10    8.7647884e-09    2.3367684e-08    3.0922031e-10    8.4719089e-11    5.9354948e-07    4.6777903e-09    1.4045439e-09    1.8025570e-10    1.6687217e-10    6.8480768e-10    1.4106589e-08    1.4921203e-10    6.7218192e-10    2.7038784e-08    0.0000000e+00    9.0292789e-07    3.3547866e-12    4.2084384e-09    9.9302924e-10    1.3772682e-10    3.1531173e-06    4.0591879e-07    1.6322451e-06    1.0006455e-09    6.7379111e-08    2.6613312e-07    9.5077747e-08    1.2951613e-12 
   7.6004177e+00    1.3676844e-05    9.2218632e-04    3.3374756e-03    4.4594767e-05    3.0707465e-05    2.4933412e-05    1.0468330e-06    6.4971050e-06    4.5808175e-06    7.1963066e-06    1.2876767e-07    3.3116146e-08    1.1829659e-07    7.5703087e-10    8.5960507e-09    2.3650848e-08    2.8662278e-10    7.6205980e-11    5.8906467e-07    4.5661296e-09    1.4580837e-09    1.7243527e-10    1.5822561e-10    6.5608900e-10    1.4361586e-08    1.4993079e-10    6.7532993e-10    2.8034222e-08    0.0000000e+00    8.8219710e-07    3.1664630e-12    4.0859482e-09    9.5333417e-10    1.2854069e-10    3.2225443e-06    4.0042022e-07    1.6628282e-06    1.0089457e-09    6.8956955e-08    2.7155325e-07    1.0078753e-07    1.3262636e-12 
   7.7009011e+00    1.3692375e-05    9.1932567e-04    3.3374732e-03    4.6228879e-05    3.1877508e-05    2.6047835e-05    1.0992451e-06    6.8157351e-06    4.9142088e-06    7.4387189e-06    1.2522490e-07    3.3032061e-08    1.2081263e-07    7.8025088e-10    8.8054346e-09    2.5029692e-08    2.8156892e-10    7.9419396e-11    5.8444780e-07    4.4600754e-09    1.3967566e-09    1.7498503e-10    1.6178093e-10    6.8180232e-10    1.4604320e-08    1.5820281e-10    6.8228782e-10    2.7314448e-08    0.0000000e+00    8.6573475e-07    3.1103572e-12    4.2850767e-09    9.5994517e-10    1.2635594e-10    3.2778517e-06    3.9416810e-07    1.6913195e-06    1.0731963e-09    7.0827771e-08    2.7638956e-07    1.0672425e-07    1.3742959e-12 
   7.8014176e+00    1.3416928e-05    9.1632636e-04    3.3374707e-03    4.7951222e-05    3.3102812e-05    2.7207698e-05    1.1530050e-06    7.1334492e-06    5.2484818e-06    7.6590974e-06    1.2262231e-07    3.3031132e-08    1.2342699e-07    8.1099379e-10    9.0275649e-09    2.6323306e-08    2.7066251e-10    8.5811454e-11    5.7804700e-07    4.3961060e-09    1.3716257e-09    1.7620752e-10    1.5413162e-10    6.4254560e-10    1.3873381e-08    1.4819676e-10    6.5717653e-10    2.6376532e-08    0.0000000e+00    8.4632326e-07    3.0174195e-12    4.0225910e-09    9.1821770e-10    1.2336888e-10    3.3204809e-06    3.8754906e-07    1.7177401e-06    1.1305190e-09    7.2340971e-08    2.8093896e-07    1.1285622e-07    1.4197757e-12 
   7.9040367e+00    1.3251918e-05    9.1322050e-04    3.3374683e-03    4.9767172e-05    3.4362757e-05    2.8378754e-05    1.2081674e-06    7.4611063e-06    5.5910394e-06    7.8630350e-06    1.2087417e-07    3.2747870e-08    1.2429206e-07    7.9186127e-10    8.8661094e-09    2.6668378e-08    2.6758488e-10    7.1471985e-11    5.7385508e-07    4.2881394e-09    1.3429952e-09    1.7384316e-10    1.6726311e-10    7.1545052e-10    1.4936215e-08    1.7182409e-10    7.0811554e-10    2.6144624e-08    0.0000000e+00    8.3251506e-07    3.1114520e-12    4.3654410e-09    9.6544432e-10    1.2662484e-10    3.3519600e-06    3.8242544e-07    1.7421261e-06    1.1503509e-09    7.2652386e-08    2.8488625e-07    1.1929518e-07    1.4549301e-12 
   8.0095269e+00    1.3217244e-05    9.0983632e-04    3.3374658e-03    5.1760892e-05    3.5741064e-05    2.9625055e-05    1.2654731e-06    7.7953902e-06    5.9465423e-06    8.0525397e-06    1.1857910e-07    3.2698569e-08    1.2773740e-07    8.1669103e-10    9.1922422e-09    2.8258399e-08    2.5143993e-10    7.6255588e-11    5.6918002e-07    4.1606982e-09    1.2769628e-09    1.7658373e-10    1.5913754e-10    6.6722416e-10    1.3112594e-08    1.4808446e-10    6.2253867e-10    2.4169065e-08    0.0000000e+00    8.1729708e-07    2.8973915e-12    4.1008114e-09    9.3037917e-10    1.2627820e-10    3.3729793e-06    3.8064123e-07    1.7665644e-06    1.2140396e-09    7.3544081e-08    2.8905262e-07    1.2617808e-07    1.4920433e-12 
   8.1000000e+00    1.3293656e-05    9.0689071e-04    3.3374633e-03    5.3489239e-05    3.6940363e-05    3.0717771e-05    1.3156132e-06    8.0815412e-06    6.2567619e-06    8.1996130e-06    1.1449827e-07    3.2721721e-08    1.3248220e-07    8.6336118e-10    9.6758681e-09    2.9934088e-08    2.5140765e-10    8.5415800e-11    5.6481480e-07    4.1116799e-09    1.3273300e-09    1.8171241e-10    1.5715238e-10    6.5857935e-10    1.3889596e-08    1.5504481e-10    6.7574020e-10    2.4817148e-08    0.0000000e+00    8.0055951e-07    2.9097152e-12    3.9467418e-09    9.1605529e-10    1.2299778e-10    3.3833113e-06    3.8004585e-07    1.7854495e-06    1.2804176e-09    7.4725728e-08    2.9194385e-07    1.3232655e-07    1.5463194e-12 
   8.2077829e+00    1.2777032e-05    9.0355439e-04    3.3374604e-03    5.5360666e-05    3.8288617e-05    3.2072987e-05    1.3791231e-06    8.4492599e-06    6.6471348e-06    8.3786472e-06    1.1419357e-07    3.1553671e-08    1.3246579e-07    8.5104507e-10    9.5006167e-09    3.0914650e-08    2.4939779e-10    8.0057925e-11    5.6698935e-07    3.9908728e-09    1.1586582e-09    1.8146628e-10    1.8213565e-10    7.9520358e-10    1.6248443e-08    2.0692825e-10    8.5811746e-10    2.5910373e-08    0.0000000e+00    8.0044688e-07    3.3984210e-12    4.6106254e-09    1.0041130e-09    1.3445462e-10    3.3977622e-06    3.8099122e-07    1.8099931e-06    1.3308381e-09    7.5111423e-08    2.9560582e-07    1.3974421e-07    1.5693669e-12 
   8.3039024e+00    1.1171873e-05    9.0058847e-04    3.3374574e-03    5.6961057e-05    3.9479915e-05    3.3340796e-05    1.4375761e-06    8.7954445e-06    7.0042017e-06    8.5457352e-06    1.2222166e-07    3.1334153e-08    1.3479363e-07    8.7775923e-10    9.5988903e-09    3.2035769e-08    2.6004626e-10    7.9842062e-11    5.7618300e-07    3.6559919e-09    5.2188853e-10    1.9220726e-10    2.3934045e-10    1.0735382e-09    1.4923253e-08    2.5875537e-10    8.6865968e-10    1.6202430e-08    0.0000000e+00    8.3906625e-07    4.6220103e-12    5.1519836e-09    1.2025967e-09    1.6923907e-10    3.4200456e-06    3.8380322e-07    1.8330573e-06    1.3924746e-09    7.6086693e-08    2.9934605e-07    1.4662902e-07    1.6395093e-12 
   8.4105382e+00    9.2775261e-06    8.9736253e-04    3.3374539e-03    5.8702408e-05    4.0792075e-05    3.4784737e-05    1.5041080e-06    9.1873736e-06    7.4019605e-06    8.7359403e-06    1.0495433e-07    2.9730467e-08    1.3773032e-07    9.1189866e-10    9.8246736e-09    3.3457178e-08    2.0977517e-10    8.3770631e-11    5.6111675e-07    3.1899239e-09    2.3829252e-10    1.9783821e-10    1.4924660e-10    5.8102916e-10    5.9452547e-09    1.0965208e-10    4.4828437e-10    9.6731793e-09    0.0000000e+00    7.9849176e-07    4.3334072e-12    2.1900391e-09    8.2471622e-10    1.4520178e-10    3.4312756e-06    3.8647917e-07    1.8639750e-06    1.4607491e-09    7.6407727e-08    3.0364424e-07    1.5444055e-07    1.7101502e-12 
   8.5032950e+00    7.7886005e-06    8.9467186e-04    3.3374509e-03    6.0165738e-05    4.1881996e-05    3.6027388e-05    1.5609038e-06    9.5078303e-06    7.7390001e-06    8.7932968e-06    8.0660174e-08    2.7599725e-08    1.4007034e-07    9.4152519e-10    9.9100008e-09    3.4330986e-08    1.4610083e-10    8.3974057e-11    5.2522975e-07    2.9840049e-09    2.2961781e-10    1.7417324e-10    6.2424087e-11    2.1367874e-10    3.0184829e-09    4.0851362e-11    2.3810238e-10    8.7058480e-09    0.0000000e+00    7.2558033e-07    2.6983452e-12    8.6385025e-10    4.9415440e-10    8.6601869e-11    3.3633469e-06    3.7849671e-07    1.8900485e-06    1.5054803e-09    7.3392583e-08    3.0527462e-07    1.6144509e-07    1.7817498e-12 
   8.6109632e+00    6.4143688e-06    8.9172875e-04    3.3374471e-03    6.1780639e-05    4.3059985e-05    3.7379190e-05    1.6209788e-06    9.8170060e-06    8.1114359e-06    8.6998776e-06    7.2262951e-08    2.5833073e-08    1.4310211e-07    9.7583719e-10    1.0043852e-08    3.5136502e-08    1.1534858e-10    8.4916402e-11    4.6106520e-07    2.8462598e-09    1.7502810e-10    1.4683254e-10    3.7948143e-11    1.3815892e-10    2.1465269e-09    3.3900875e-11    1.8676906e-10    7.0143418e-09    0.0000000e+00    6.5044053e-07    2.3059844e-12    4.7221036e-10    3.4629715e-10    6.0790849e-11    3.2174297e-06    3.4108589e-07    1.8956446e-06    1.5244096e-09    6.7771504e-08    3.0179826e-07    1.6978627e-07    1.8606348e-12 
   8.7060587e+00    5.4199443e-06    8.8924512e-04    3.3374437e-03    6.3160887e-05    4.4054453e-05    3.8496136e-05    1.6692689e-06    1.0042079e-05    8.4221045e-06    8.5220419e-06    6.6813123e-08    2.4721913e-08    1.4650165e-07    1.0098472e-09    1.0223137e-08    3.5987842e-08    9.9327296e-11    8.6114428e-11    4.0153925e-07    2.7701930e-09    2.0008482e-10    1.3391514e-10    2.0590083e-11    6.9021281e-11    2.0028052e-09    2.1086986e-11    1.7237422e-10    8.4810864e-09    0.0000000e+00    5.8174672e-07    1.9555147e-12    3.4804802e-10    2.4870929e-10    4.5246267e-11    3.0598506e-06    2.9892703e-07    1.8799366e-06    1.5295817e-09    6.2964583e-08    2.9584282e-07    1.7742954e-07    1.9419500e-12 
   8.8033479e+00    4.5706717e-06    8.8680445e-04    3.3374401e-03    6.4533615e-05    4.5028087e-05    3.9560573e-05    1.7138706e-06    1.0232633e-05    8.7109491e-06    8.2786198e-06    6.6366989e-08    2.3992644e-08    1.5017219e-07    1.0345816e-09    1.0433970e-08    3.6793815e-08    9.4545560e-11    8.7257543e-11    3.4753078e-07    2.7228429e-09    2.1259628e-10    1.2350059e-10    1.9577744e-11    7.3445422e-11    2.5036181e-09    2.9260476e-11    2.3082877e-10    9.4671815e-09    0.0000000e+00    5.2807844e-07    2.2381337e-12    4.4832142e-10    2.1793334e-10    4.5038849e-11    2.8820338e-06    2.5812007e-07    1.8469576e-06    1.5238183e-09    5.7951813e-08    2.8808383e-07    1.8554238e-07    2.0168183e-12 
   8.9104089e+00    3.7916095e-06    8.8415616e-04    3.3374359e-03    6.6052101e-05    4.6088024e-05    4.0654907e-05    1.7564007e-06    1.0397165e-05    8.9769438e-06    7.9749956e-06    6.6798058e-08    2.3513441e-08    1.5718035e-07    1.0916905e-09    1.1046724e-08    3.8266851e-08    9.0543537e-11    9.4965764e-11    2.9883359e-07    2.6846406e-09    2.0916725e-10    1.1884413e-10    1.3416773e-11    4.7433559e-11    2.0131246e-09    1.9513585e-11    1.8010387e-10    8.9994042e-09    0.0000000e+00    4.7804836e-07    1.8589225e-12    4.0294796e-10    1.6954623e-10    3.7720964e-11    2.6809660e-06    2.2125288e-07    1.7951734e-06    1.5211313e-09    5.2706159e-08    2.7851334e-07    1.9485865e-07    2.1269475e-12 
   9.0008124e+00    3.2370034e-06    8.8197694e-04    3.3374321e-03    6.7323732e-05    4.6962228e-05    4.1518305e-05    1.7869757e-06    1.0504987e-05    9.1434024e-06    7.7197146e-06    6.6501294e-08    2.3320364e-08    1.6046692e-07    1.1024723e-09    1.1171450e-08    3.9117436e-08    9.1418963e-11    9.3333026e-11    2.6713817e-07    2.6443169e-09    2.0841686e-10    1.1705669e-10    1.3110000e-11    5.0892653e-11    2.5288821e-09    2.7144529e-11    2.4290559e-10    9.8124430e-09    0.0000000e+00    4.4359020e-07    2.3122089e-12    5.2568383e-10    1.5232638e-10    4.1100069e-11    2.5164150e-06    1.9659562e-07    1.7428934e-06    1.4983245e-09    4.8354125e-08    2.7018605e-07    2.0301998e-07    2.1889330e-12 
   9.1060742e+00    2.6961619e-06    8.7944587e-04    3.3374277e-03    6.8826181e-05    4.7982351e-05    4.2474485e-05    1.8170555e-06    1.0591668e-05    9.2698110e-06    7.4291062e-06    6.8446557e-08    2.3049980e-08    1.6309227e-07    1.1147215e-09    1.1116073e-08    3.9926848e-08    8.6260819e-11    8.8909036e-11    2.3610642e-07    2.6130843e-09    1.9619774e-10    1.1071070e-10    9.8181013e-12    3.7483452e-11    2.0610816e-09    2.1933443e-11    2.0832723e-10    7.3466637e-09    0.0000000e+00    4.1166714e-07    2.3361392e-12    5.5114981e-10    1.2414024e-10    4.0019237e-11    2.3319460e-06    1.7387716e-07    1.6748083e-06    1.4662164e-09    4.3538509e-08    2.5980375e-07    2.1278584e-07    2.2613826e-12 
   9.2072826e+00    2.2627126e-06    8.7702635e-04    3.3374234e-03    7.0302233e-05    4.8962090e-05    4.3324273e-05    1.8403752e-06    1.0640739e-05    9.3325859e-06    7.1654865e-06    7.0606640e-08    2.2577247e-08    1.6685314e-07    1.1354827e-09    1.1188619e-08    4.0546236e-08    7.4300468e-11    8.7922159e-11    2.1282320e-07    2.5387567e-09    3.9891385e-11    1.0700086e-10    7.0153975e-12    2.4637262e-11    3.7141097e-10    8.1724977e-12    4.6396418e-11    3.3655351e-10    0.0000000e+00    3.8591072e-07    1.0262593e-12    8.7209903e-11    1.0027388e-10    2.6542663e-11    2.1678918e-06    1.5680531e-07    1.6049377e-06    1.4336394e-09    3.9185864e-08    2.4933472e-07    2.2242883e-07    2.3444110e-12 
   9.3007189e+00    1.9317615e-06    8.7482573e-04    3.3374194e-03    7.1689826e-05    4.9850953e-05    4.4040965e-05    1.8582724e-06    1.0663177e-05    9.3504123e-06    6.9303411e-06    6.8483861e-08    2.2554328e-08    1.7289356e-07    1.1758450e-09    1.1553819e-08    4.1251390e-08    6.9966976e-11    8.8423288e-11    1.9301947e-07    2.4816519e-09    2.7495034e-11    1.0589207e-10    5.6125898e-12    1.8789895e-11    2.2092427e-10    5.2861357e-12    2.7866610e-11    1.8082658e-10    0.0000000e+00    3.5360010e-07    8.0375152e-13    4.4291876e-11    8.4232169e-11    2.2915645e-11    2.0227361e-06    1.4474288e-07    1.5399117e-06    1.4119496e-09    3.5569986e-08    2.3996461e-07    2.3158949e-07    2.4467495e-12 
   9.4104243e+00    1.5951257e-06    8.7234701e-04    3.3374146e-03    7.3278881e-05    5.0852702e-05    4.4816779e-05    1.8759192e-06    1.0676670e-05    9.3387416e-06    6.6715508e-06    6.5448564e-08    2.1999678e-08    1.7672942e-07    1.1948283e-09    1.1555275e-08    4.1258521e-08    6.6160294e-11    8.4266797e-11    1.7440254e-07    2.4265384e-09    2.4286944e-11    1.0306079e-10    4.7565613e-12    1.5867290e-11    1.8257236e-10    4.4065484e-12    2.3264944e-11    1.5094593e-10    0.0000000e+00    3.1939609e-07    7.3775287e-13    3.6441936e-11    7.0799578e-11    2.1678020e-11    1.8636008e-06    1.3376057e-07    1.4661754e-06    1.3805532e-09    3.1039746e-08    2.2966712e-07    2.4261846e-07    2.5370107e-12
[truncated: 521,185 more chars]
