# Supplementary material for: Research on combustion and emissions of heavy duty diesel engines under low-speed and low-load conditions in low temperature environments
Source: PLoS One. 2025 Feb 21;20(2):e0318933. doi: 10.1371/journal.pone.0318933 (PMC11844864; doi:10.1371/journal.pone.0318933)
Supplement: S1 File — (ZIP) [file pone.0318933.s001.zip › 1000rpm_30%/3-tigaojinqiwendu/Tin282K/spray.out]

# CONVERGE Release Build 2.3.20/  Jan 30, 2017        Run Date:Wed Aug 30 10:44:59 2023
# column       1                2                3                4                5                6                7                8                9               10               11               12               13               14               15               16               17               18               19               20               21               22               23               24               25               26               27 
#          Crank      tot_parcels    spray_parcels   liq_spray_mass          DIESEL2              smd             DV10             DV50             DV90           Inj_No         Inj_Mass     Tot_Inj_Mass      Inj_Vel_Old      Inj_Vel_New              C_a        Inj_Press           Noz_No      Spray_Penet           Inj_No         Inj_Mass     Tot_Inj_Mass      Inj_Vel_Old      Inj_Vel_New              C_a        Inj_Press           Noz_No      Spray_Penet 
#          (DEG)      (drop+film)           (drop)             (kg)             (kg)              (m)              (m)              (m)              (m)               ##             (kg)             (kg)            (m/s)            (m/s)           (none)            (MPa)               ##              (m)               ##             (kg)             (kg)            (m/s)            (m/s)           (none)            (MPa)               ##              (m) 
#
  -1.4600000e+02                0                0    0.0000000e+00    0.0000000e+00    0.0000000e+00    0.0000000e+00    0.0000000e+00    0.0000000e+00                1    0.0000000e+00    0.0000000e+00    0.0000000e+00    0.0000000e+00    0.0000000e+00    0.0000000e+00                1    0.0000000e+00                2    0.0000000e+00    0.0000000e+00    0.0000000e+00    0.0000000e+00    0.0000000e+00    0.0000000e+00                1    0.0000000e+00 
  -1.4587230e+02                0                0    0.0000000e+00    0.0000000e+00    0.0000000e+00    0.0000000e+00    0.0000000e+00    0.0000000e+00                1    0.0000000e+00    0.0000000e+00    0.0000000e+00    0.0000000e+00    0.0000000e+00    0.0000000e+00                1    0.0000000e+00                2    0.0000000e+00    0.0000000e+00    0.0000000e+00    0.0000000e+00    0.0000000e+00    0.0000000e+00                1    0.0000000e+00 
  -1.4579372e+02                0                0    0.0000000e+00    0.0000000e+00    0.0000000e+00    0.0000000e+00    0.0000000e+00    0.0000000e+00                1    0.0000000e+00    0.0000000e+00    0.0000000e+00    0.0000000e+00    0.0000000e+00    0.0000000e+00                1    0.0000000e+00                2    0.0000000e+00    0.0000000e+00    0.0000000e+00    0.0000000e+00    0.0000000e+00    0.0000000e+00                1    0.0000000e+00 
  -1.4567094e+02                0                0    0.0000000e+00    0.0000000e+00    0.0000000e+00    0.0000000e+00    0.0000000e+00    0.0000000e+00                1    0.0000000e+00    0.0000000e+00    0.0000000e+00    0.0000000e+00    0.0000000e+00    0.0000000e+00                1    0.0000000e+00                2    0.0000000e+00    0.0000000e+00    0.0000000e+00    0.0000000e+00    0.0000000e+00    0.0000000e+00                1    0.0000000e+00 
  -1.4558567e+02                0                0    0.0000000e+00    0.0000000e+00    0.0000000e+00    0.0000000e+00    0.0000000e+00    0.0000000e+00                1    0.0000000e+00    0.0000000e+00    0.0000000e+00    0.0000000e+00    0.0000000e+00    0.0000000e+00                1    0.0000000e+00                2    0.0000000e+00    0.0000000e+00    0.0000000e+00    0.0000000e+00    0.0000000e+00    0.0000000e+00                1    0.0000000e+00 
  -1.4547909e+02                0                0    0.0000000e+00    0.0000000e+00    0.0000000e+00    0.0000000e+00    0.0000000e+00    0.0000000e+00                1    0.0000000e+00    0.0000000e+00    0.0000000e+00    0.0000000e+00    0.0000000e+00    0.0000000e+00                1    0.0000000e+00                2    0.0000000e+00    0.0000000e+00    0.0000000e+00    0.0000000e+00    0.0000000e+00    0.0000000e+00                1    0.0000000e+00 
  -1.4534587e+02                0                0    0.0000000e+00    0.0000000e+00    0.0000000e+00    0.0000000e+00    0.0000000e+00    0.0000000e+00                1    0.0000000e+00    0.0000000e+00    0.0000000e+00    0.0000000e+00    0.0000000e+00    0.0000000e+00                1    0.0000000e+00                2    0.0000000e+00    0.0000000e+00    0.0000000e+00    0.0000000e+00    0.0000000e+00    0.0000000e+00                1    0.0000000e+00 
  -1.4517933e+02                0                0    0.0000000e+00    0.0000000e+00    0.0000000e+00    0.0000000e+00    0.0000000e+00    0.0000000e+00                1    0.0000000e+00    0.0000000e+00    0.0000000e+00    0.0000000e+00    0.0000000e+00    0.0000000e+00                1    0.0000000e+00                2    0.0000000e+00    0.0000000e+00    0.0000000e+00    0.0000000e+00    0.0000000e+00    0.0000000e+00                1    0.0000000e+00 
  -1.4497117e+02                0                0    0.0000000e+00    0.0000000e+00    0.0000000e+00    0.0000000e+00    0.0000000e+00    0.0000000e+00                1    0.0000000e+00    0.0000000e+00    0.0000000e+00    0.0000000e+00    0.0000000e+00    0.0000000e+00                1    0.0000000e+00                2    0.0000000e+00    0.0000000e+00    0.0000000e+00    0.0000000e+00    0.0000000e+00    0.0000000e+00                1    0.0000000e+00 
  -1.4471096e+02                0                0    0.0000000e+00    0.0000000e+00    0.0000000e+00    0.0000000e+00    0.0000000e+00    0.0000000e+00                1    0.0000000e+00    0.0000000e+00    0.0000000e+00    0.0000000e+00    0.0000000e+00    0.0000000e+00                1    0.0000000e+00                2    0.0000000e+00    0.0000000e+00    0.0000000e+00    0.0000000e+00    0.0000000e+00    0.0000000e+00                1    0.0000000e+00 
  -1.4438570e+02                0                0    0.0000000e+00    0.0000000e+00    0.0000000e+00    0.0000000e+00    0.0000000e+00    0.0000000e+00                1    0.0000000e+00    0.0000000e+00    0.0000000e+00    0.0000000e+00    0.0000000e+00    0.0000000e+00                1    0.0000000e+00                2    0.0000000e+00    0.0000000e+00    0.0000000e+00    0.0000000e+00    0.0000000e+00    0.0000000e+00                1    0.0000000e+00 
  -1.4397912e+02                0                0    0.0000000e+00    0.0000000e+00    0.0000000e+00    0.0000000e+00    0.0000000e+00    0.0000000e+00                1    0.0000000e+00    0.0000000e+00    0.0000000e+00    0.0000000e+00    0.0000000e+00    0.0000000e+00                1    0.0000000e+00                2    0.0000000e+00    0.0000000e+00    0.0000000e+00    0.0000000e+00    0.0000000e+00    0.0000000e+00                1    0.0000000e+00 
  -1.4347090e+02                0                0    0.0000000e+00    0.0000000e+00    0.0000000e+00    0.0000000e+00    0.0000000e+00    0.0000000e+00                1    0.0000000e+00    0.0000000e+00    0.0000000e+00    0.0000000e+00    0.0000000e+00    0.0000000e+00                1    0.0000000e+00                2    0.0000000e+00    0.0000000e+00    0.0000000e+00    0.0000000e+00    0.0000000e+00    0.0000000e+00                1    0.0000000e+00 
  -1.4287090e+02                0                0    0.0000000e+00    0.0000000e+00    0.0000000e+00    0.0000000e+00    0.0000000e+00    0.0000000e+00                1    0.0000000e+00    0.0000000e+00    0.0000000e+00    0.0000000e+00    0.0000000e+00    0.0000000e+00                1    0.0000000e+00                2    0.0000000e+00    0.0000000e+00    0.0000000e+00    0.0000000e+00    0.0000000e+00    0.0000000e+00                1    0.0000000e+00 
  -1.4227090e+02                0                0    0.0000000e+00    0.0000000e+00    0.0000000e+00    0.0000000e+00    0.0000000e+00    0.0000000e+00                1    0.0000000e+00    0.0000000e+00    0.0000000e+00    0.0000000e+00    0.0000000e+00    0.0000000e+00                1    0.0000000e+00                2    0.0000000e+00    0.0000000e+00    0.0000000e+00    0.0000000e+00    0.0000000e+00    0.0000000e+00                1    0.0000000e+00 
  -1.4167090e+02                0                0    0.0000000e+00    0.0000000e+00    0.0000000e+00    0.0000000e+00    0.0000000e+00    0.0000000e+00                1    0.0000000e+00    0.0000000e+00    0.0000000e+00    0.0000000e+00    0.0000000e+00    0.0000000e+00                1    0.0000000e+00                2    0.0000000e+00    0.0000000e+00    0.0000000e+00    0.0000000e+00    0.0000000e+00    0.0000000e+00                1    0.0000000e+00 
  -1.4107090e+02                0                0    0.0000000e+00    0.0000000e+00    0.0000000e+00    0.0000000e+00    0.0000000e+00    0.0000000e+00                1    0.0000000e+00    0.0000000e+00    0.0000000e+00    0.0000000e+00    0.0000000e+00    0.0000000e+00                1    0.0000000e+00                2    0.0000000e+00    0.0000000e+00    0.0000000e+00    0.0000000e+00    0.0000000e+00    0.0000000e+00                1    0.0000000e+00 
  -1.4047090e+02                0                0    0.0000000e+00    0.0000000e+00    0.0000000e+00    0.0000000e+00    0.0000000e+00    0.0000000e+00                1    0.0000000e+00    0.0000000e+00    0.0000000e+00    0.0000000e+00    0.0000000e+00    0.0000000e+00                1    0.0000000e+00                2    0.0000000e+00    0.0000000e+00    0.0000000e+00    0.0000000e+00    0.0000000e+00    0.0000000e+00                1    0.0000000e+00 
  -1.3987090e+02                0                0    0.0000000e+00    0.0000000e+00    0.0000000e+00    0.0000000e+00    0.0000000e+00    0.0000000e+00                1    0.0000000e+00    0.0000000e+00    0.0000000e+00    0.0000000e+00    0.0000000e+00    0.0000000e+00                1    0.0000000e+00                2    0.0000000e+00    0.0000000e+00    0.0000000e+00    0.0000000e+00    0.0000000e+00    0.0000000e+00                1    0.0000000e+00 
  -1.3927090e+02                0                0    0.0000000e+00    0.0000000e+00    0.0000000e+00    0.0000000e+00    0.0000000e+00    0.0000000e+00                1    0.0000000e+00    0.0000000e+00    0.0000000e+00    0.0000000e+00    0.0000000e+00    0.0000000e+00                1    0.0000000e+00                2    0.0000000e+00    0.0000000e+00    0.0000000e+00    0.0000000e+00    0.0000000e+00    0.0000000e+00                1    0.0000000e+00 
  -1.3867090e+02                0                0    0.0000000e+00    0.0000000e+00    0.0000000e+00    0.0000000e+00    0.0000000e+00    0.0000000e+00                1    0.0000000e+00    0.0000000e+00    0.0000000e+00    0.0000000e+00    0.0000000e+00    0.0000000e+00                1    0.0000000e+00                2    0.0000000e+00    0.0000000e+00    0.0000000e+00    0.0000000e+00    0.0000000e+00    0.0000000e+00                1    0.0000000e+00 
  -1.3807090e+02                0                0    0.0000000e+00    0.0000000e+00    0.0000000e+00    0.0000000e+00    0.0000000e+00    0.0000000e+00                1    0.0000000e+00    0.0000000e+00    0.0000000e+00    0.0000000e+00    0.0000000e+00    0.0000000e+00                1    0.0000000e+00                2    0.0000000e+00    0.0000000e+00    0.0000000e+00    0.0000000e+00    0.0000000e+00    0.0000000e+00                1    0.0000000e+00 
  -1.3747090e+02                0                0    0.0000000e+00    0.0000000e+00    0.0000000e+00    0.0000000e+00    0.0000000e+00    0.0000000e+00                1    0.0000000e+00    0.0000000e+00    0.0000000e+00    0.0000000e+00    0.0000000e+00    0.0000000e+00                1    0.0000000e+00                2    0.0000000e+00    0.0000000e+00    0.0000000e+00    0.0000000e+00    0.0000000e+00    0.0000000e+00                1    0.0000000e+00 
  -1.3687090e+02                0                0    0.0000000e+00    0.0000000e+00    0.0000000e+00    0.0000000e+00    0.0000000e+00    0.0000000e+00                1    0.0000000e+00    0.0000000e+00    0.0000000e+00    0.0000000e+00    0.0000000e+00    0.0000000e+00                1    0.0000000e+00                2    0.0000000e+00    0.0000000e+00    0.0000000e+00    0.0000000e+00    0.0000000e+00    0.0000000e+00                1    0.0000000e+00 
  -1.3627090e+02                0                0    0.0000000e+00    0.0000000e+00    0.0000000e+00    0.0000000e+00    0.0000000e+00    0.0000000e+00                1    0.0000000e+00    0.0000000e+00    0.0000000e+00    0.0000000e+00    0.0000000e+00    0.0000000e+00                1    0.0000000e+00                2    0.0000000e+00    0.0000000e+00    0.0000000e+00    0.0000000e+00    0.0000000e+00    0.0000000e+00                1    0.0000000e+00 
  -1.3567090e+02                0                0    0.0000000e+00    0.0000000e+00    0.0000000e+00    0.0000000e+00    0.0000000e+00    0.0000000e+00                1    0.0000000e+00    0.0000000e+00    0.0000000e+00    0.0000000e+00    0.0000000e+00    0.0000000e+00                1    0.0000000e+00                2    0.0000000e+00    0.0000000e+00    0.0000000e+00    0.0000000e+00    0.0000000e+00    0.0000000e+00                1    0.0000000e+00 
  -1.3507090e+02                0                0    0.0000000e+00    0.0000000e+00    0.0000000e+00    0.0000000e+00    0.0000000e+00    0.0000000e+00                1    0.0000000e+00    0.0000000e+00    0.0000000e+00    0.0000000e+00    0.0000000e+00    0.0000000e+00                1    0.0000000e+00                2    0.0000000e+00    0.0000000e+00    0.0000000e+00    0.0000000e+00    0.0000000e+00    0.0000000e+00                1    0.0000000e+00 
  -1.3447090e+02                0                0    0.0000000e+00    0.0000000e+00    0.0000000e+00    0.0000000e+00    0.0000000e+00    0.0000000e+00                1    0.0000000e+00    0.0000000e+00    0.0000000e+00    0.0000000e+00    0.0000000e+00    0.0000000e+00                1    0.0000000e+00                2    0.0000000e+00    0.0000000e+00    0.0000000e+00    0.0000000e+00    0.0000000e+00    0.0000000e+00                1    0.0000000e+00 
  -1.3387090e+02                0                0    0.0000000e+00    0.0000000e+00    0.0000000e+00    0.0000000e+00    0.0000000e+00    0.0000000e+00                1    0.0000000e+00    0.0000000e+00    0.0000000e+00    0.0000000e+00    0.0000000e+00    0.0000000e+00                1    0.0000000e+00                2    0.0000000e+00    0.0000000e+00    0.0000000e+00    0.0000000e+00    0.0000000e+00    0.0000000e+00                1    0.0000000e+00 
  -1.3327090e+02                0                0    0.0000000e+00    0.0000000e+00    0.0000000e+00    0.0000000e+00    0.0000000e+00    0.0000000e+00                1    0.0000000e+00    0.0000000e+00    0.0000000e+00    0.0000000e+00    0.0000000e+00    0.0000000e+00                1    0.0000000e+00                2    0.0000000e+00    0.0000000e+00    0.0000000e+00    0.0000000e+00    0.0000000e+00    0.0000000e+00                1    0.0000000e+00 
  -1.3267090e+02                0                0    0.0000000e+00    0.0000000e+00    0.0000000e+00    0.0000000e+00    0.0000000e+00    0.0000000e+00                1    0.0000000e+00    0.0000000e+00    0.0000000e+00    0.0000000e+00    0.0000000e+00    0.0000000e+00                1    0.0000000e+00                2    0.0000000e+00    0.0000000e+00    0.0000000e+00    0.0000000e+00    0.0000000e+00    0.0000000e+00                1    0.0000000e+00 
  -1.3207090e+02                0                0    0.0000000e+00    0.0000000e+00    0.0000000e+00    0.0000000e+00    0.0000000e+00    0.0000000e+00                1    0.0000000e+00    0.0000000e+00    0.0000000e+00    0.0000000e+00    0.0000000e+00    0.0000000e+00                1    0.0000000e+00                2    0.0000000e+00    0.0000000e+00    0.0000000e+00    0.0000000e+00    0.0000000e+00    0.0000000e+00                1    0.0000000e+00 
  -1.3147090e+02                0                0    0.0000000e+00    0.0000000e+00    0.0000000e+00    0.0000000e+00    0.0000000e+00    0.0000000e+00                1    0.0000000e+00    0.0000000e+00    0.0000000e+00    0.0000000e+00    0.0000000e+00    0.0000000e+00                1    0.0000000e+00                2    0.0000000e+00    0.0000000e+00    0.0000000e+00    0.0000000e+00    0.0000000e+00    0.0000000e+00                1    0.0000000e+00 
  -1.3087090e+02                0                0    0.0000000e+00    0.0000000e+00    0.0000000e+00    0.0000000e+00    0.0000000e+00    0.0000000e+00                1    0.0000000e+00    0.0000000e+00    0.0000000e+00    0.0000000e+00    0.0000000e+00    0.0000000e+00                1    0.0000000e+00                2    0.0000000e+00    0.0000000e+00    0.0000000e+00    0.0000000e+00    0.0000000e+00    0.0000000e+00                1    0.0000000e+00 
  -1.3027090e+02                0                0    0.0000000e+00    0.0000000e+00    0.0000000e+00    0.0000000e+00    0.0000000e+00    0.0000000e+00                1    0.0000000e+00    0.0000000e+00    0.0000000e+00    0.0000000e+00    0.0000000e+00    0.0000000e+00                1    0.0000000e+00                2    0.0000000e+00    0.0000000e+00    0.0000000e+00    0.0000000e+00    0.0000000e+00    0.0000000e+00                1    0.0000000e+00 
  -1.2967090e+02                0                0    0.0000000e+00    0.0000000e+00    0.0000000e+00    0.0000000e+00    0.0000000e+00    0.0000000e+00                1    0.0000000e+00    0.0000000e+00    0.0000000e+00    0.0000000e+00    0.0000000e+00    0.0000000e+00                1    0.0000000e+00                2    0.0000000e+00    0.0000000e+00    0.0000000e+00    0.0000000e+00    0.0000000e+00    0.0000000e+00                1    0.0000000e+00 
  -1.2907090e+02                0                0    0.0000000e+00    0.0000000e+00    0.0000000e+00    0.0000000e+00    0.0000000e+00    0.0000000e+00                1    0.0000000e+00    0.0000000e+00    0.0000000e+00    0.0000000e+00    0.0000000e+00    0.0000000e+00                1    0.0000000e+00                2    0.0000000e+00    0.0000000e+00    0.0000000e+00    0.0000000e+00    0.0000000e+00    0.0000000e+00                1    0.0000000e+00 
  -1.2847090e+02                0                0    0.0000000e+00    0.0000000e+00    0.0000000e+00    0.0000000e+00    0.0000000e+00    0.0000000e+00                1    0.0000000e+00    0.0000000e+00    0.0000000e+00    0.0000000e+00    0.0000000e+00    0.0000000e+00                1    0.0000000e+00                2    0.0000000e+00    0.0000000e+00    0.0000000e+00    0.0000000e+00    0.0000000e+00    0.0000000e+00                1    0.0000000e+00 
  -1.2787090e+02                0                0    0.0000000e+00    0.0000000e+00    0.0000000e+00    0.0000000e+00    0.0000000e+00    0.0000000e+00                1    0.0000000e+00    0.0000000e+00    0.0000000e+00    0.0000000e+00    0.0000000e+00    0.0000000e+00                1    0.0000000e+00                2    0.0000000e+00    0.0000000e+00    0.0000000e+00    0.0000000e+00    0.0000000e+00    0.0000000e+00                1    0.0000000e+00 
  -1.2727090e+02                0                0    0.0000000e+00    0.0000000e+00    0.0000000e+00    0.0000000e+00    0.0000000e+00    0.0000000e+00                1    0.0000000e+00    0.0000000e+00    0.0000000e+00    0.0000000e+00    0.0000000e+00    0.0000000e+00                1    0.0000000e+00                2    0.0000000e+00    0.0000000e+00    0.0000000e+00    0.0000000e+00    0.0000000e+00    0.0000000e+00                1    0.0000000e+00 
  -1.2667090e+02                0                0    0.0000000e+00    0.0000000e+00    0.0000000e+00    0.0000000e+00    0.0000000e+00    0.0000000e+00                1    0.0000000e+00    0.0000000e+00    0.0000000e+00    0.0000000e+00    0.0000000e+00    0.0000000e+00                1    0.0000000e+00                2    0.0000000e+00    0.0000000e+00    0.0000000e+00    0.0000000e+00    0.0000000e+00    0.0000000e+00                1    0.0000000e+00 
  -1.2607090e+02                0                0    0.0000000e+00    0.0000000e+00    0.0000000e+00    0.0000000e+00    0.0000000e+00    0.0000000e+00                1    0.0000000e+00    0.0000000e+00    0.0000000e+00    0.0000000e+00    0.0000000e+00    0.0000000e+00                1    0.0000000e+00                2    0.0000000e+00    0.0000000e+00    0.0000000e+00    0.0000000e+00    0.0000000e+00    0.0000000e+00                1    0.0000000e+00 
  -1.2547090e+02                0                0    0.0000000e+00    0.0000000e+00    0.0000000e+00    0.0000000e+00    0.0000000e+00    0.0000000e+00                1    0.0000000e+00    0.0000000e+00    0.0000000e+00    0.0000000e+00    0.0000000e+00    0.0000000e+00                1    0.0000000e+00                2    0.0000000e+00    0.0000000e+00    0.0000000e+00    0.0000000e+00    0.0000000e+00    0.0000000e+00                1    0.0000000e+00 
  -1.2487090e+02                0                0    0.0000000e+00    0.0000000e+00    0.0000000e+00    0.0000000e+00    0.0000000e+00    0.0000000e+00                1    0.0000000e+00    0.0000000e+00    0.0000000e+00    0.0000000e+00    0.0000000e+00    0.0000000e+00                1    0.0000000e+00                2    0.0000000e+00    0.0000000e+00    0.0000000e+00    0.0000000e+00    0.0000000e+00    0.0000000e+00                1    0.0000000e+00 
  -1.2427090e+02                0                0    0.0000000e+00    0.0000000e+00    0.0000000e+00    0.0000000e+00    0.0000000e+00    0.0000000e+00                1    0.0000000e+00    0.0000000e+00    0.0000000e+00    0.0000000e+00    0.0000000e+00    0.0000000e+00                1    0.0000000e+00                2    0.0000000e+00    0.0000000e+00    0.0000000e+00    0.0000000e+00    0.0000000e+00    0.0000000e+00                1    0.0000000e+00 
  -1.2367090e+02                0                0    0.0000000e+00    0.0000000e+00    0.0000000e+00    0.0000000e+00    0.0000000e+00    0.0000000e+00                1    0.0000000e+00    0.0000000e+00    0.0000000e+00    0.0000000e+00    0.0000000e+00    0.0000000e+00                1    0.0000000e+00                2    0.0000000e+00    0.0000000e+00    0.0000000e+00    0.0000000e+00    0.0000000e+00    0.0000000e+00                1    0.0000000e+00 
  -1.2307090e+02                0                0    0.0000000e+00    0.0000000e+00    0.0000000e+00    0.0000000e+00    0.0000000e+00    0.0000000e+00                1    0.0000000e+00    0.0000000e+00    0.0000000e+00    0.0000000e+00    0.0000000e+00    0.0000000e+00                1    0.0000000e+00                2    0.0000000e+00    0.0000000e+00    0.0000000e+00    0.0000000e+00    0.0000000e+00    0.0000000e+00                1    0.0000000e+00 
  -1.2247090e+02                0                0    0.0000000e+00    0.0000000e+00    0.0000000e+00    0.0000000e+00    0.0000000e+00    0.0000000e+00                1    0.0000000e+00    0.0000000e+00    0.0000000e+00    0.0000000e+00    0.0000000e+00    0.0000000e+00                1    0.0000000e+00                2    0.0000000e+00    0.0000000e+00    0.0000000e+00    0.0000000e+00    0.0000000e+00    0.0000000e+00                1    0.0000000e+00 
  -1.2187090e+02                0                0    0.0000000e+00    0.0000000e+00    0.0000000e+00    0.0000000e+00    0.0000000e+00    0.0000000e+00                1    0.0000000e+00    0.0000000e+00    0.0000000e+00    0.0000000e+00    0.0000000e+00    0.0000000e+00                1    0.0000000e+00                2    0.0000000e+00    0.0000000e+00    0.0000000e+00    0.0000000e+00    0.0000000e+00    0.0000000e+00                1    0.0000000e+00 
  -1.2127090e+02                0                0    0.0000000e+00    0.0000000e+00    0.0000000e+00    0.0000000e+00    0.0000000e+00    0.0000000e+00                1    0.0000000e+00    0.0000000e+00    0.0000000e+00    0.0000000e+00    0.0000000e+00    0.0000000e+00                1    0.0000000e+00                2    0.0000000e+00    0.0000000e+00    0.0000000e+00    0.0000000e+00    0.0000000e+00    0.0000000e+00                1    0.0000000e+00 
  -1.2067611e+02                0                0    0.0000000e+00    0.0000000e+00    0.0000000e+00    0.0000000e+00    0.0000000e+00    0.0000000e+00                1    0.0000000e+00    0.0000000e+00    0.0000000e+00    0.0000000e+00    0.0000000e+00    0.0000000e+00                1    0.0000000e+00                2    0.0000000e+00    0.0000000e+00    0.0000000e+00    0.0000000e+00    0.0000000e+00    0.0000000e+00                1    0.0000000e+00 
  -1.2008717e+02                0                0    0.0000000e+00    0.0000000e+00    0.0000000e+00    0.0000000e+00    0.0000000e+00    0.0000000e+00                1    0.0000000e+00    0.0000000e+00    0.0000000e+00    0.0000000e+00    0.0000000e+00    0.0000000e+00                1    0.0000000e+00                2    0.0000000e+00    0.0000000e+00    0.0000000e+00    0.0000000e+00    0.0000000e+00    0.0000000e+00                1    0.0000000e+00 
  -1.1950389e+02                0                0    0.0000000e+00    0.0000000e+00    0.0000000e+00    0.0000000e+00    0.0000000e+00    0.0000000e+00                1    0.0000000e+00    0.0000000e+00    0.0000000e+00    0.0000000e+00    0.0000000e+00    0.0000000e+00                1    0.0000000e+00                2    0.0000000e+00    0.0000000e+00    0.0000000e+00    0.0000000e+00    0.0000000e+00    0.0000000e+00                1    0.0000000e+00 
  -1.1892610e+02                0                0    0.0000000e+00    0.0000000e+00    0.0000000e+00    0.0000000e+00    0.0000000e+00    0.0000000e+00                1    0.0000000e+00    0.0000000e+00    0.0000000e+00    0.0000000e+00    0.0000000e+00    0.0000000e+00                1    0.0000000e+00                2    0.0000000e+00    0.0000000e+00    0.0000000e+00    0.0000000e+00    0.0000000e+00    0.0000000e+00                1    0.0000000e+00 
  -1.1835364e+02                0                0    0.0000000e+00    0.0000000e+00    0.0000000e+00    0.0000000e+00    0.0000000e+00    0.0000000e+00                1    0.0000000e+00    0.0000000e+00    0.0000000e+00    0.0000000e+00    0.0000000e+00    0.0000000e+00                1    0.0000000e+00                2    0.0000000e+00    0.0000000e+00    0.0000000e+00    0.0000000e+00    0.0000000e+00    0.0000000e+00                1    0.0000000e+00 
  -1.1778632e+02                0                0    0.0000000e+00    0.0000000e+00    0.0000000e+00    0.0000000e+00    0.0000000e+00    0.0000000e+00                1    0.0000000e+00    0.0000000e+00    0.0000000e+00    0.0000000e+00    0.0000000e+00    0.0000000e+00                1    0.0000000e+00                2    0.0000000e+00    0.0000000e+00    0.0000000e+00    0.0000000e+00    0.0000000e+00    0.0000000e+00                1    0.0000000e+00 
  -1.1722396e+02                0                0    0.0000000e+00    0.0000000e+00    0.0000000e+00    0.0000000e+00    0.0000000e+00    0.0000000e+00                1    0.0000000e+00    0.0000000e+00    0.0000000e+00    0.0000000e+00    0.0000000e+00    0.0000000e+00                1    0.0000000e+00                2    0.0000000e+00    0.0000000e+00    0.0000000e+00    0.0000000e+00    0.0000000e+00    0.0000000e+00                1    0.0000000e+00 
  -1.1666646e+02                0                0    0.0000000e+00    0.0000000e+00    0.0000000e+00    0.0000000e+00    0.0000000e+00    0.0000000e+00                1    0.0000000e+00    0.0000000e+00    0.0000000e+00    0.0000000e+00    0.0000000e+00    0.0000000e+00                1    0.0000000e+00                2    0.0000000e+00    0.0000000e+00    0.0000000e+00    0.0000000e+00    0.0000000e+00    0.0000000e+00                1    0.0000000e+00 
  -1.1611365e+02                0                0    0.0000000e+00    0.0000000e+00    0.0000000e+00    0.0000000e+00    0.0000000e+00    0.0000000e+00                1    0.0000000e+00    0.0000000e+00    0.0000000e+00    0.0000000e+00    0.0000000e+00    0.0000000e+00                1    0.0000000e+00                2    0.0000000e+00    0.0000000e+00    0.0000000e+00    0.0000000e+00    0.0000000e+00    0.0000000e+00                1    0.0000000e+00 
  -1.1556538e+02                0                0    0.0000000e+00    0.0000000e+00    0.0000000e+00    0.0000000e+00    0.0000000e+00    0.0000000e+00                1    0.0000000e+00    0.0000000e+00    0.0000000e+00    0.0000000e+00    0.0000000e+00    0.0000000e+00                1    0.0000000e+00                2    0.0000000e+00    0.0000000e+00    0.0000000e+00    0.0000000e+00    0.0000000e+00    0.0000000e+00                1    0.0000000e+00 
  -1.1502155e+02                0                0    0.0000000e+00    0.0000000e+00    0.0000000e+00    0.0000000e+00    0.0000000e+00    0.0000000e+00                1    0.0000000e+00    0.0000000e+00    0.0000000e+00    0.0000000e+00    0.0000000e+00    0.0000000e+00                1    0.0000000e+00                2    0.0000000e+00    0.0000000e+00    0.0000000e+00    0.0000000e+00    0.0000000e+00    0.0000000e+00                1    0.0000000e+00 
  -1.1448200e+02                0                0    0.0000000e+00    0.0000000e+00    0.0000000e+00    0.0000000e+00    0.0000000e+00    0.0000000e+00                1    0.0000000e+00    0.0000000e+00    0.0000000e+00    0.0000000e+00    0.0000000e+00    0.0000000e+00                1    0.0000000e+00                2    0.0000000e+00    0.0000000e+00    0.0000000e+00    0.0000000e+00    0.0000000e+00    0.0000000e+00                1    0.0000000e+00 
  -1.1394661e+02                0                0    0.0000000e+00    0.0000000e+00    0.0000000e+00    0.0000000e+00    0.0000000e+00    0.0000000e+00                1    0.0000000e+00    0.0000000e+00    0.0000000e+00    0.0000000e+00    0.0000000e+00    0.0000000e+00                1    0.0000000e+00                2    0.0000000e+00    0.0000000e+00    0.0000000e+00    0.0000000e+00    0.0000000e+00    0.0000000e+00                1    0.0000000e+00 
  -1.1341530e+02                0                0    0.0000000e+00    0.0000000e+00    0.0000000e+00    0.0000000e+00    0.0000000e+00    0.0000000e+00                1    0.0000000e+00    0.0000000e+00    0.0000000e+00    0.0000000e+00    0.0000000e+00    0.0000000e+00                1    0.0000000e+00                2    0.0000000e+00    0.0000000e+00    0.0000000e+00    0.0000000e+00    0.0000000e+00    0.0000000e+00                1    0.0000000e+00 
  -1.1288790e+02                0                0    0.0000000e+00    0.0000000e+00    0.0000000e+00    0.0000000e+00    0.0000000e+00    0.0000000e+00                1    0.0000000e+00    0.0000000e+00    0.0000000e+00    0.0000000e+00    0.0000000e+00    0.0000000e+00                1    0.0000000e+00                2    0.0000000e+00    0.0000000e+00    0.0000000e+00    0.0000000e+00    0.0000000e+00    0.0000000e+00                1    0.0000000e+00 
  -1.1236435e+02                0                0    0.0000000e+00    0.0000000e+00    0.0000000e+00    0.0000000e+00    0.0000000e+00    0.0000000e+00                1    0.0000000e+00    0.0000000e+00    0.0000000e+00    0.0000000e+00    0.0000000e+00    0.0000000e+00                1    0.0000000e+00                2    0.0000000e+00    0.0000000e+00    0.0000000e+00    0.0000000e+00    0.0000000e+00    0.0000000e+00                1    0.0000000e+00 
  -1.1184453e+02                0                0    0.0000000e+00    0.0000000e+00    0.0000000e+00    0.0000000e+00    0.0000000e+00    0.0000000e+00                1    0.0000000e+00    0.0000000e+00    0.0000000e+00    0.0000000e+00    0.0000000e+00    0.0000000e+00                1    0.0000000e+00                2    0.0000000e+00    0.0000000e+00    0.0000000e+00    0.0000000e+00    0.0000000e+00    0.0000000e+00                1    0.0000000e+00 
  -1.1132833e+02                0                0    0.0000000e+00    0.0000000e+00    0.0000000e+00    0.0000000e+00    0.0000000e+00    0.0000000e+00                1    0.0000000e+00    0.0000000e+00    0.0000000e+00    0.0000000e+00    0.0000000e+00    0.0000000e+00                1    0.0000000e+00                2    0.0000000e+00    0.0000000e+00    0.0000000e+00    0.0000000e+00    0.0000000e+00    0.0000000e+00                1    0.0000000e+00 
  -1.1081566e+02                0                0    0.0000000e+00    0.0000000e+00    0.0000000e+00    0.0000000e+00    0.0000000e+00    0.0000000e+00                1    0.0000000e+00    0.0000000e+00    0.0000000e+00    0.0000000e+00    0.0000000e+00    0.0000000e+00                1    0.0000000e+00                2    0.0000000e+00    0.0000000e+00    0.0000000e+00    0.0000000e+00    0.0000000e+00    0.0000000e+00                1    0.0000000e+00 
  -1.1030642e+02                0                0    0.0000000e+00    0.0000000e+00    0.0000000e+00    0.0000000e+00    0.0000000e+00    0.0000000e+00                1    0.0000000e+00    0.0000000e+00    0.0000000e+00    0.0000000e+00    0.0000000e+00    0.0000000e+00                1    0.0000000e+00                2    0.0000000e+00    0.0000000e+00    0.0000000e+00    0.0000000e+00    0.0000000e+00    0.0000000e+00                1    0.0000000e+00 
  -1.0980052e+02                0                0    0.0000000e+00    0.0000000e+00    0.0000000e+00    0.0000000e+00    0.0000000e+00    0.0000000e+00                1    0.0000000e+00    0.0000000e+00    0.0000000e+00    0.0000000e+00    0.0000000e+00    0.0000000e+00                1    0.0000000e+00                2    0.0000000e+00    0.0000000e+00    0.0000000e+00    0.0000000e+00    0.0000000e+00    0.0000000e+00                1    0.0000000e+00 
  -1.0929789e+02                0                0    0.0000000e+00    0.0000000e+00    0.0000000e+00    0.0000000e+00    0.0000000e+00    0.0000000e+00                1    0.0000000e+00    0.0000000e+00    0.0000000e+00    0.0000000e+00    0.0000000e+00    0.0000000e+00                1    0.0000000e+00                2    0.0000000e+00    0.0000000e+00    0.0000000e+00    0.0000000e+00    0.0000000e+00    0.0000000e+00                1    0.0000000e+00 
  -1.0879844e+02                0                0    0.0000000e+00    0.0000000e+00    0.0000000e+00    0.0000000e+00    0.0000000e+00    0.0000000e+00                1    0.0000000e+00    0.0000000e+00    0.0000000e+00    0.0000000e+00    0.0000000e+00    0.0000000e+00                1    0.0000000e+00                2    0.0000000e+00    0.0000000e+00    0.0000000e+00    0.0000000e+00    0.0000000e+00    0.0000000e+00                1    0.0000000e+00 
  -1.0830207e+02                0                0    0.0000000e+00    0.0000000e+00    0.0000000e+00    0.0000000e+00    0.0000000e+00    0.0000000e+00                1    0.0000000e+00    0.0000000e+00    0.0000000e+00    0.0000000e+00    0.0000000e+00    0.0000000e+00                1    0.0000000e+00                2    0.0000000e+00    0.0000000e+00    0.0000000e+00    0.0000000e+00    0.0000000e+00    0.0000000e+00                1    0.0000000e+00 
  -1.0780872e+02                0                0    0.0000000e+00    0.0000000e+00    0.0000000e+00    0.0000000e+00    0.0000000e+00    0.0000000e+00                1    0.0000000e+00    0.0000000e+00    0.0000000e+00    0.0000000e+00    0.0000000e+00    0.0000000e+00                1    0.0000000e+00                2    0.0000000e+00    0.0000000e+00    0.0000000e+00    0.0000000e+00    0.0000000e+00    0.0000000e+00                1    0.0000000e+00 
  -1.0731831e+02                0                0    0.0000000e+00    0.0000000e+00    0.0000000e+00    0.0000000e+00    0.0000000e+00    0.0000000e+00                1    0.0000000e+00    0.0000000e+00    0.0000000e+00    0.0000000e+00    0.0000000e+00    0.0000000e+00                1    0.0000000e+00                2    0.0000000e+00    0.0000000e+00    0.0000000e+00    0.0000000e+00    0.0000000e+00    0.0000000e+00                1    0.0000000e+00 
  -1.0683077e+02                0                0    0.0000000e+00    0.0000000e+00    0.0000000e+00    0.0000000e+00    0.0000000e+00    0.0000000e+00                1    0.0000000e+00    0.0000000e+00    0.0000000e+00    0.0000000e+00    0.0000000e+00    0.0000000e+00                1    0.0000000e+00                2    0.0000000e+00    0.0000000e+00    0.0000000e+00    0.0000000e+00    0.0000000e+00    0.0000000e+00                1    0.0000000e+00 
  -1.0634601e+02                0                0    0.0000000e+00    0.0000000e+00    0.0000000e+00    0.0000000e+00    0.0000000e+00    0.0000000e+00                1    0.0000000e+00    0.0000000e+00    0.0000000e+00    0.0000000e+00    0.0000000e+00    0.0000000e+00                1    0.0000000e+00                2    0.0000000e+00    0.0000000e+00    0.0000000e+00    0.0000000e+00    0.0000000e+00    0.0000000e+00                1    0.0000000e+00 
  -1.0586398e+02                0                0    0.0000000e+00    0.0000000e+00    0.0000000e+00    0.0000000e+00    0.0000000e+00    0.0000000e+00                1    0.0000000e+00    0.0000000e+00    0.0000000e+00    0.0000000e+00    0.0000000e+00    0.0000000e+00                1    0.0000000e+00                2    0.0000000e+00    0.0000000e+00    0.0000000e+00    0.0000000e+00    0.0000000e+00    0.0000000e+00                1    0.0000000e+00 
  -1.0538460e+02                0                0    0.0000000e+00    0.0000000e+00    0.0000000e+00    0.0000000e+00    0.0000000e+00    0.0000000e+00                1    0.0000000e+00    0.0000000e+00    0.0000000e+00    0.0000000e+00    0.0000000e+00    0.0000000e+00                1    0.0000000e+00                2    0.0000000e+00    0.0000000e+00    0.0000000e+00    0.0000000e+00    0.0000000e+00    0.0000000e+00                1    0.0000000e+00 
  -1.0490780e+02                0                0    0.0000000e+00    0.0000000e+00    0.0000000e+00    0.0000000e+00    0.0000000e+00    0.0000000e+00                1    0.0000000e+00    0.0000000e+00    0.0000000e+00    0.0000000e+00    0.0000000e+00    0.0000000e+00                1    0.0000000e+00                2    0.0000000e+00    0.0000000e+00    0.0000000e+00    0.0000000e+00    0.0000000e+00    0.0000000e+00                1    0.0000000e+00 
  -1.0443354e+02                0                0    0.0000000e+00    0.0000000e+00    0.0000000e+00    0.0000000e+00    0.0000000e+00    0.0000000e+00                1    0.0000000e+00    0.0000000e+00    0.0000000e+00    0.0000000e+00    0.0000000e+00    0.0000000e+00                1    0.0000000e+00                2    0.0000000e+00    0.0000000e+00    0.0000000e+00    0.0000000e+00    0.0000000e+00    0.0000000e+00                1    0.0000000e+00 
  -1.0396174e+02                0                0    0.0000000e+00    0.0000000e+00    0.0000000e+00    0.0000000e+00    0.0000000e+00    0.0000000e+00                1    0.0000000e+00    0.0000000e+00    0.0000000e+00    0.0000000e+00    0.0000000e+00    0.0000000e+00                1    0.0000000e+00                2    0.0000000e+00    0.0000000e+00    0.0000000e+00    0.0000000e+00    0.0000000e+00    0.0000000e+00                1    0.0000000e+00 
  -1.0349235e+02                0                0    0.0000000e+00    0.0000000e+00    0.0000000e+00    0.0000000e+00    0.0000000e+00    0.0000000e+00                1    0.0000000e+00    0.0000000e+00    0.0000000e+00    0.0000000e+00    0.0000000e+00    0.0000000e+00                1    0.0000000e+00                2    0.0000000e+00    0.0000000e+00    0.0000000e+00    0.0000000e+00    0.0000000e+00    0.0000000e+00                1    0.0000000e+00 
  -1.0302529e+02                0                0    0.0000000e+00    0.0000000e+00    0.0000000e+00    0.0000000e+00    0.0000000e+00    0.0000000e+00                1    0.0000000e+00    0.0000000e+00    0.0000000e+00    0.0000000e+00    0.0000000e+00    0.0000000e+00                1    0.0000000e+00                2    0.0000000e+00    0.0000000e+00    0.0000000e+00    0.0000000e+00    0.0000000e+00    0.0000000e+00                1    0.0000000e+00 
  -1.0256053e+02                0                0    0.0000000e+00    0.0000000e+00    0.0000000e+00    0.0000000e+00    0.0000000e+00    0.0000000e+00                1    0.0000000e+00    0.0000000e+00    0.0000000e+00    0.0000000e+00    0.0000000e+00    0.0000000e+00                1    0.0000000e+00                2    0.0000000e+00    0.0000000e+00    0.0000000e+00    0.0000000e+00    0.0000000e+00    0.0000000e+00                1    0.0000000e+00 
  -1.0209800e+02                0                0    0.0000000e+00    0.0000000e+00    0.0000000e+00    0.0000000e+00    0.0000000e+00    0.0000000e+00                1    0.0000000e+00    0.0000000e+00    0.0000000e+00    0.0000000e+00    0.0000000e+00    0.0000000e+00                1    0.0000000e+00                2    0.0000000e+00    0.0000000e+00    0.0000000e+00    0.0000000e+00    0.0000000e+00    0.0000000e+00                1    0.0000000e+00 
  -1.0163764e+02                0                0    0.0000000e+00    0.0000000e+00    0.0000000e+00    0.0000000e+00    0.0000000e+00    0.0000000e+00                1    0.0000000e+00    0.0000000e+00    0.0000000e+00    0.0000000e+00    0.0000000e+00    0.0000000e+00                1    0.0000000e+00                2    0.0000000e+00    0.0000000e+00    0.0000000e+00    0.0000000e+00    0.0000000e+00    0.0000000e+00                1    0.0000000e+00 
  -1.0117943e+02                0                0    0.0000000e+00    0.0000000e+00    0.0000000e+00    0.0000000e+00    0.0000000e+00    0.0000000e+00                1    0.0000000e+00    0.0000000e+00    0.0000000e+00    0.0000000e+00    0.0000000e+00    0.0000000e+00                1    0.0000000e+00                2    0.0000000e+00    0.0000000e+00    0.0000000e+00    0.0000000e+00    0.0000000e+00    0.0000000e+00                1    0.0000000e+00 
  -1.0072328e+02                0                0    0.0000000e+00    0.0000000e+00    0.0000000e+00    0.0000000e+00    0.0000000e+00    0.0000000e+00                1    0.0000000e+00    0.0000000e+00    0.0000000e+00    0.0000000e+00    0.0000000e+00    0.0000000e+00                1    0.0000000e+00                2    0.0000000e+00    0.0000000e+00    0.0000000e+00    0.0000000e+00    0.0000000e+00    0.0000000e+00                1    0.0000000e+00 
  -1.0026915e+02                0                0    0.0000000e+00    0.0000000e+00    0.0000000e+00    0.0000000e+00    0.0000000e+00    0.0000000e+00                1    0.0000000e+00    0.0000000e+00    0.0000000e+00    0.0000000e+00    0.0000000e+00    0.0000000e+00                1    0.0000000e+00                2    0.0000000e+00    0.0000000e+00    0.0000000e+00    0.0000000e+00    0.0000000e+00    0.0000000e+00                1    0.0000000e+00 
  -9.9817011e+01                0                0    0.0000000e+00    0.0000000e+00    0.0000000e+00    0.0000000e+00    0.0000000e+00    0.0000000e+00                1    0.0000000e+00    0.0000000e+00    0.0000000e+00    0.0000000e+00    0.0000000e+00    0.0000000e+00                1    0.0000000e+00                2    0.0000000e+00    0.0000000e+00    0.0000000e+00    0.0000000e+00    0.0000000e+00    0.0000000e+00                1    0.0000000e+00 
  -9.9366792e+01                0                0    0.0000000e+00    0.0000000e+00    0.0000000e+00    0.0000000e+00    0.0000000e+00    0.0000000e+00                1    0.0000000e+00    0.0000000e+00    0.0000000e+00    0.0000000e+00    0.0000000e+00    0.0000000e+00                1    0.0000000e+00                2    0.0000000e+00    0.0000000e+00    0.0000000e+00    0.0000000e+00    0.0000000e+00    0.0000000e+00                1    0.0000000e+00 
  -9.8918464e+01                0                0    0.0000000e+00    0.0000000e+00    0.0000000e+00    0.0000000e+00    0.0000000e+00    0.0000000e+00                1    0.0000000e+00    0.0000000e+00    0.0000000e+00    0.0000000e+00    0.0000000e+00    0.0000000e+00                1    0.0000000e+00                2    0.0000000e+00    0.0000000e+00    0.0000000e+00    0.0000000e+00    0.0000000e+00    0.0000000e+00                1    0.0000000e+00 
  -9.8471966e+01                0                0    0.0000000e+00    0.0000000e+00    0.0000000e+00    0.0000000e+00    0.0000000e+00    0.0000000e+00                1    0.0000000e+00    0.0000000e+00    0.0000000e+00    0.0000000e+00    0.0000000e+00    0.0000000e+00                1    0.0000000e+00                2    0.0000000e+00    0.0000000e+00    0.0000000e+00    0.0000000e+00    0.0000000e+00    0.0000000e+00                1    0.0000000e+00 
  -9.8027267e+01                0                0    0.0000000e+00    0.0000000e+00    0.0000000e+00    0.0000000e+00    0.0000000e+00    0.0000000e+00                1    0.0000000e+00    0.0000000e+00    0.0000000e+00    0.0000000e+00    0.0000000e+00    0.0000000e+00                1    0.0000000e+00                2    0.0000000e+00    0.0000000e+00    0.0000000e+00    0.0000000e+00    0.0000000e+00    0.0000000e+00                1    0.0000000e+00 
  -9.7584316e+01                0                0    0.0000000e+00    0.0000000e+00    0.0000000e+00    0.0000000e+00    0.0000000e+00    0.0000000e+00                1    0.0000000e+00    0.0000000e+00    0.0000000e+00    0.0000000e+00    0.0000000e+00    0.0000000e+00                1    0.0000000e+00                2    0.0000000e+00    0.0000000e+00    0.0000000e+00    0.0000000e+00    0.0000000e+00    0.0000000e+00                1    0.0000000e+00 
  -9.7143069e+01                0                0    0.0000000e+00    0.0000000e+00    0.0000000e+00    0.0000000e+00    0.0000000e+00    0.0000000e+00                1    0.0000000e+00    0.0000000e+00    0.0000000e+00    0.0000000e+00    0.0000000e+00    0.0000000e+00                1    0.0000000e+00                2    0.0000000e+00    0.0000000e+00    0.0000000e+00    0.0000000e+00    0.0000000e+00    0.0000000e+00                1    0.0000000e+00 
  -9.6703497e+01                0                0    0.0000000e+00    0.0000000e+00    0.0000000e+00    0.0000000e+00    0.0000000e+00    0.0000000e+00                1    0.0000000e+00    0.0000000e+00    0.0000000e+00    0.0000000e+00    0.0000000e+00    0.0000000e+00                1    0.0000000e+00                2    0.0000000e+00    0.0000000e+00    0.0000000e+00    0.0000000e+00    0.0000000e+00    0.0000000e+00                1    0.0000000e+00 
  -9.6265535e+01                0                0    0.0000000e+00    0.0000000e+00    0.0000000e+00    0.0000000e+00    0.0000000e+00    0.0000000e+00                1    0.0000000e+00    0.0000000e+00    0.0000000e+00    0.0000000e+00    0.0000000e+00    0.0000000e+00                1    0.0000000e+00                2    0.0000000e+00    0.0000000e+00    0.0000000e+00    0.0000000e+00    0.0000000e+00    0.0000000e+00                1    0.0000000e+00 
  -9.5829177e+01                0                0    0.0000000e+00    0.0000000e+00    0.0000000e+00    0.0000000e+00    0.0000000e+00    0.0000000e+00                1    0.0000000e+00    0.0000000e+00    0.0000000e+00    0.0000000e+00    0.0000000e+00    0.0000000e+00                1    0.0000000e+00                2    0.0000000e+00    0.0000000e+00    0.0000000e+00    0.0000000e+00    0.0000000e+00    0.0000000e+00                1    0.0000000e+00 
  -9.5394356e+01                0                0    0.0000000e+00    0.0000000e+00    0.0000000e+00    0.0000000e+00    0.0000000e+00    0.0000000e+00                1    0.0000000e+00    0.0000000e+00    0.0000000e+00    0.0000000e+00    0.0000000e+00    0.0000000e+00                1    0.0000000e+00                2    0.0000000e+00    0.0000000e+00    0.0000000e+00    0.0000000e+00    0.0000000e+00    0.0000000e+00                1    0.0000000e+00 
  -9.4961038e+01                0                0    0.0000000e+00    0.0000000e+00    0.0000000e+00    0.0000000e+00    0.0000000e+00    0.0000000e+00                1    0.0000000e+00    0.0000000e+00    0.0000000e+00    0.0000000e+00    0.0000000e+00    0.0000000e+00                1    0.0000000e+00                2    0.0000000e+00    0.0000000e+00    0.0000000e+00    0.0000000e+00    0.0000000e+00    0.0000000e+00                1    0.0000000e+00 
  -9.4529204e+01                0                0    0.0000000e+00    0.0000000e+00    0.0000000e+00    0.0000000e+00    0.0000000e+00    0.0000000e+00                1    0.0000000e+00    0.0000000e+00    0.0000000e+00    0.0000000e+00    0.0000000e+00    0.0000000e+00                1    0.0000000e+00                2    0.0000000e+00    0.0000000e+00    0.0000000e+00    0.0000000e+00    0.0000000e+00    0.0000000e+00                1    0.0000000e+00 
  -9.4098795e+01                0                0    0.0000000e+00    0.0000000e+00    0.0000000e+00    0.0000000e+00    0.0000000e+00    0.0000000e+00                1    0.0000000e+00    0.0000000e+00    0.0000000e+00    0.0000000e+00    0.0000000e+00    0.0000000e+00                1    0.0000000e+00                2    0.0000000e+00    0.0000000e+00    0.0000000e+00    0.0000000e+00    0.0000000e+00    0.0000000e+00                1    0.0000000e+00 
  -9.3669779e+01                0                0    0.0000000e+00    0.0000000e+00    0.0000000e+00    0.0000000e+00    0.0000000e+00    0.0000000e+00                1    0.0000000e+00    0.0000000e+00    0.0000000e+00    0.0000000e+00    0.0000000e+00    0.0000000e+00                1    0.0000000e+00                2    0.0000000e+00    0.0000000e+00    0.0000000e+00    0.0000000e+00    0.0000000e+00    0.0000000e+00                1    0.0000000e+00 
  -9.3242139e+01                0                0    0.0000000e+00    0.0000000e+00    0.0000000e+00    0.0000000e+00    0.0000000e+00    0.0000000e+00                1    0.0000000e+00    0.0000000e+00    0.0000000e+00    0.0000000e+00    0.0000000e+00    0.0000000e+00                1    0.0000000e+00                2    0.0000000e+00    0.0000000e+00    0.0000000e+00    0.0000000e+00    0.0000000e+00    0.0000000e+00                1    0.0000000e+00 
  -9.2815820e+01                0                0    0.0000000e+00    0.0000000e+00    0.0000000e+00    0.0000000e+00    0.0000000e+00    0.0000000e+00                1    0.0000000e+00    0.0000000e+00    0.0000000e+00    0.0000000e+00    0.0000000e+00    0.0000000e+00                1    0.0000000e+00                2    0.0000000e+00    0.0000000e+00    0.0000000e+00    0.0000000e+00    0.0000000e+00    0.0000000e+00                1    0.0000000e+00 
  -9.2390790e+01                0                0    0.0000000e+00    0.0000000e+00    0.0000000e+00    0.0000000e+00    0.0000000e+00    0.0000000e+00                1    0.0000000e+00    0.0000000e+00    0.0000000e+00    0.0000000e+00    0.0000000e+00    0.0000000e+00                1    0.0000000e+00                2    0.0000000e+00    0.0000000e+00    0.0000000e+00    0.0000000e+00    0.0000000e+00    0.0000000e+00                1    0.0000000e+00 
  -9.1967022e+01                0                0    0.0000000e+00    0.0000000e+00    0.0000000e+00    0.0000000e+00    0.0000000e+00    0.0000000e+00                1    0.0000000e+00    0.0000000e+00    0.0000000e+00    0.0000000e+00    0.0000000e+00    0.0000000e+00                1    0.0000000e+00                2    0.0000000e+00    0.0000000e+00    0.0000000e+00    0.0000000e+00    0.0000000e+00    0.0000000e+00                1    0.0000000e+00 
  -9.1544487e+01                0                0    0.0000000e+00    0.0000000e+00    0.0000000e+00    0.0000000e+00    0.0000000e+00    0.0000000e+00                1    0.0000000e+00    0.0000000e+00    0.0000000e+00    0.0000000e+00    0.0000000e+00    0.0000000e+00                1    0.0000000e+00                2    0.0000000e+00    0.0000000e+00    0.0000000e+00    0.0000000e+00    0.0000000e+00    0.0000000e+00                1    0.0000000e+00 
  -9.1123141e+01                0                0    0.0000000e+00    0.0000000e+00    0.0000000e+00    0.0000000e+00    0.0000000e+00    0.0000000e+00                1    0.0000000e+00    0.0000000e+00    0.0000000e+00    0.0000000e+00    0.0000000e+00    0.0000000e+00                1    0.0000000e+00                2    0.0000000e+00    0.0000000e+00    0.0000000e+00    0.0000000e+00    0.0000000e+00    0.0000000e+00                1    0.0000000e+00 
  -9.0702955e+01                0                0    0.0000000e+00    0.0000000e+00    0.0000000e+00    0.0000000e+00    0.0000000e+00    0.0000000e+00                1    0.0000000e+00    0.0000000e+00    0.0000000e+00    0.0000000e+00    0.0000000e+00    0.0000000e+00                1    0.0000000e+00                2    0.0000000e+00    0.0000000e+00    0.0000000e+00    0.0000000e+00    0.0000000e+00    0.0000000e+00                1    0.0000000e+00 
  -9.0283896e+01                0                0    0.0000000e+00    0.0000000e+00    0.0000000e+00    0.0000000e+00    0.0000000e+00    0.0000000e+00                1    0.0000000e+00    0.0000000e+00    0.0000000e+00    0.0000000e+00    0.0000000e+00    0.0000000e+00                1    0.0000000e+00                2    0.0000000e+00    0.0000000e+00    0.0000000e+00    0.0000000e+00    0.0000000e+00    0.0000000e+00                1    0.0000000e+00 
  -8.9865945e+01                0                0    0.0000000e+00    0.0000000e+00    0.0000000e+00    0.0000000e+00    0.0000000e+00    0.0000000e+00                1    0.0000000e+00    0.0000000e+00    0.0000000e+00    0.0000000e+00    0.0000000e+00    0.0000000e+00                1    0.0000000e+00                2    0.0000000e+00    0.0000000e+00    0.0000000e+00    0.0000000e+00    0.0000000e+00    0.0000000e+00                1    0.0000000e+00 
  -8.9449062e+01                0                0    0.0000000e+00    0.0000000e+00    0.0000000e+00    0.0000000e+00    0.0000000e+00    0.0000000e+00                1    0.0000000e+00    0.0000000e+00    0.0000000e+00    0.0000000e+00    0.0000000e+00    0.0000000e+00                1    0.0000000e+00                2    0.0000000e+00    0.0000000e+00    0.0000000e+00    0.0000000e+00    0.0000000e+00    0.0000000e+00                1    0.0000000e+00 
  -8.9033215e+01                0                0    0.0000000e+00    0.0000000e+00    0.0000000e+00    0.0000000e+00    0.0000000e+00    0.0000000e+00                1    0.0000000e+00    0.0000000e+00    0.0000000e+00    0.0000000e+00    0.0000000e+00    0.0000000e+00                1    0.0000000e+00                2    0.0000000e+00    0.0000000e+00    0.0000000e+00    0.0000000e+00    0.0000000e+00    0.0000000e+00                1    0.0000000e+00 
  -8.8618375e+01                0                0    0.0000000e+00    0.0000000e+00    0.0000000e+00    0.0000000e+00    0.0000000e+00    0.0000000e+00                1    0.0000000e+00    0.0000000e+00    0.0000000e+00    0.0000000e+00    0.0000000e+00    0.0000000e+00                1    0.0000000e+00                2    0.0000000e+00    0.0000000e+00    0.0000000e+00    0.0000000e+00    0.0000000e+00    0.0000000e+00                1    0.0000000e+00 
  -8.8204513e+01                0                0    0.0000000e+00    0.0000000e+00    0.0000000e+00    0.0000000e+00    0.0000000e+00    0.0000000e+00                1    0.0000000e+00    0.0000000e+00    0.0000000e+00    0.0000000e+00    0.0000000e+00    0.0000000e+00                1    0.0000000e+00                2    0.0000000e+00    0.0000000e+00    0.0000000e+00    0.0000000e+00    0.0000000e+00    0.0000000e+00                1    0.0000000e+00 
  -8.7791601e+01                0                0    0.0000000e+00    0.0000000e+00    0.0000000e+00    0.0000000e+00    0.0000000e+00    0.0000000e+00                1    0.0000000e+00    0.0000000e+00    0.0000000e+00    0.0000000e+00    0.0000000e+00    0.0000000e+00                1    0.0000000e+00                2    0.0000000e+00    0.0000000e+00    0.0000000e+00    0.0000000e+00    0.0000000e+00    0.0000000e+00                1    0.0000000e+00 
  -8.7615897e+01                0                0    0.0000000e+00    0.0000000e+00    0.0000000e+00    0.0000000e+00    0.0000000e+00    0.0000000e+00                1    0.0000000e+00    0.0000000e+00    0.0000000e+00    0.0000000e+00    0.0000000e+00    0.0000000e+00                1    0.0000000e+00                2    0.0000000e+00    0.0000000e+00    0.0000000e+00    0.0000000e+00    0.0000000e+00    0.0000000e+00                1    0.0000000e+00 
  -8.7396269e+01                0                0    0.0000000e+00    0.0000000e+00    0.0000000e+00    0.0000000e+00    0.0000000e+00    0.0000000e+00                1    0.0000000e+00    0.0000000e+00    0.0000000e+00    0.0000000e+00    0.0000000e+00    0.0000000e+00                1    0.0000000e+00                2    0.0000000e+00    0.0000000e+00    0.0000000e+00    0.0000000e+00    0.0000000e+00    0.0000000e+00                1    0.0000000e+00 
  -8.7121732e+01                0                0    0.0000000e+00    0.0000000e+00    0.0000000e+00    0.0000000e+00    0.0000000e+00    0.0000000e+00                1    0.0000000e+00    0.0000000e+00    0.0000000e+00    0.0000000e+00    0.0000000e+00    0.0000000e+00                1    0.0000000e+00                2    0.0000000e+00    0.0000000e+00    0.0000000e+00    0.0000000e+00    0.0000000e+00    0.0000000e+00                1    0.0000000e+00 
  -8.6778562e+01                0                0    0.0000000e+00    0.0000000e+00    0.0000000e+00    0.0000000e+00    0.0000000e+00    0.0000000e+00                1    0.0000000e+00    0.0000000e+00    0.0000000e+00    0.0000000e+00    0.0000000e+00    0.0000000e+00                1    0.0000000e+00                2    0.0000000e+00    0.0000000e+00    0.0000000e+00    0.0000000e+00    0.0000000e+00    0.0000000e+00                1    0.0000000e+00 
  -8.6368793e+01                0                0    0.0000000e+00    0.0000000e+00    0.0000000e+00    0.0000000e+00    0.0000000e+00    0.0000000e+00                1    0.0000000e+00    0.0000000e+00    0.0000000e+00    0.0000000e+00    0.0000000e+00    0.0000000e+00                1    0.0000000e+00                2    0.0000000e+00    0.0000000e+00    0.0000000e+00    0.0000000e+00    0.0000000e+00    0.0000000e+00                1    0.0000000e+00 
  -8.5959780e+01                0                0    0.0000000e+00    0.0000000e+00    0.0000000e+00    0.0000000e+00    0.0000000e+00    0.0000000e+00                1    0.0000000e+00    0.0000000e+00    0.0000000e+00    0.0000000e+00    0.0000000e+00    0.0000000e+00                1    0.0000000e+00                2    0.0000000e+00    0.0000000e+00    0.0000000e+00    0.0000000e+00    0.0000000e+00    0.0000000e+00                1    0.0000000e+00 
  -8.5551565e+01                0                0    0.0000000e+00    0.0000000e+00    0.0000000e+00    0.0000000e+00    0.0000000e+00    0.0000000e+00                1    0.0000000e+00    0.0000000e+00    0.0000000e+00    0.0000000e+00    0.0000000e+00    0.0000000e+00                1    0.0000000e+00                2    0.0000000e+00    0.0000000e+00    0.0000000e+00    0.0000000e+00    0.0000000e+00    0.0000000e+00                1    0.0000000e+00 
  -8.5144120e+01                0                0    0.0000000e+00    0.0000000e+00    0.0000000e+00    0.0000000e+00    0.0000000e+00    0.0000000e+00                1    0.0000000e+00    0.0000000e+00    0.0000000e+00    0.0000000e+00    0.0000000e+00    0.0000000e+00                1    0.0000000e+00                2    0.0000000e+00    0.0000000e+00    0.0000000e+00    0.0000000e+00    0.0000000e+00    0.0000000e+00                1    0.0000000e+00 
  -8.4737418e+01                0                0    0.0000000e+00    0.0000000e+00    0.0000000e+00    0.0000000e+00    0.0000000e+00    0.0000000e+00                1    0.0000000e+00    0.0000000e+00    0.0000000e+00    0.0000000e+00    0.0000000e+00    0.0000000e+00                1    0.0000000e+00                2    0.0000000e+00    0.0000000e+00    0.0000000e+00    0.0000000e+00    0.0000000e+00    0.0000000e+00                1    0.0000000e+00 
  -8.4331434e+01                0                0    0.0000000e+00    0.0000000e+00    0.0000000e+00    0.0000000e+00    0.0000000e+00    0.0000000e+00                1    0.0000000e+00    0.0000000e+00    0.0000000e+00    0.0000000e+00    0.0000000e+00    0.0000000e+00                1    0.0000000e+00                2    0.0000000e+00    0.0000000e+00    0.0000000e+00    0.0000000e+00    0.0000000e+00    0.0000000e+00                1    0.0000000e+00 
  -8.3926142e+01                0                0    0.0000000e+00    0.0000000e+00    0.0000000e+00    0.0000000e+00    0.0000000e+00    0.0000000e+00                1    0.0000000e+00    0.0000000e+00    0.0000000e+00    0.0000000e+00    0.0000000e+00    0.0000000e+00                1    0.0000000e+00                2    0.0000000e+00    0.0000000e+00    0.0000000e+00    0.0000000e+00    0.0000000e+00    0.0000000e+00                1    0.0000000e+00 
  -8.3521515e+01                0                0    0.0000000e+00    0.0000000e+00    0.0000000e+00    0.0000000e+00    0.0000000e+00    0.0000000e+00                1    0.0000000e+00    0.0000000e+00    0.0000000e+00    0.0000000e+00    0.0000000e+00    0.0000000e+00                1    0.0000000e+00                2    0.0000000e+00    0.0000000e+00    0.0000000e+00    0.0000000e+00    0.0000000e+00    0.0000000e+00                1    0.0000000e+00 
  -8.3117527e+01                0                0    0.0000000e+00    0.0000000e+00    0.0000000e+00    0.0000000e+00    0.0000000e+00    0.0000000e+00                1    0.0000000e+00    0.0000000e+00    0.0000000e+00    0.0000000e+00    0.0000000e+00    0.0000000e+00                1    0.0000000e+00                2    0.0000000e+00    0.0000000e+00    0.0000000e+00    0.0000000e+00    0.0000000e+00    0.0000000e+00                1    0.0000000e+00 
  -8.2714154e+01                0                0    0.0000000e+00    0.0000000e+00    0.0000000e+00    0.0000000e+00    0.0000000e+00    0.0000000e+00                1    0.0000000e+00    0.0000000e+00    0.0000000e+00    0.0000000e+00    0.0000000e+00    0.0000000e+00                1    0.0000000e+00                2    0.0000000e+00    0.0000000e+00    0.0000000e+00    0.0000000e+00    0.0000000e+00    0.0000000e+00                1    0.0000000e+00 
  -8.2311370e+01                0                0    0.0000000e+00    0.0000000e+00    0.0000000e+00    0.0000000e+00    0.0000000e+00    0.0000000e+00                1    0.0000000e+00    0.0000000e+00    0.0000000e+00    0.0000000e+00    0.0000000e+00    0.0000000e+00                1    0.0000000e+00                2    0.0000000e+00    0.0000000e+00    0.0000000e+00    0.0000000e+00    0.0000000e+00    0.0000000e+00                1    0.0000000e+00 
  -8.1909149e+01                0                0    0.0000000e+00    0.0000000e+00    0.0000000e+00    0.0000000e+00    0.0000000e+00    0.0000000e+00                1    0.0000000e+00    0.0000000e+00    0.0000000e+00    0.0000000e+00    0.0000000e+00    0.0000000e+00                1    0.0000000e+00                2    0.0000000e+00    0.0000000e+00    0.0000000e+00    0.0000000e+00    0.0000000e+00    0.0000000e+00                1    0.0000000e+00 
  -8.1507467e+01                0                0    0.0000000e+00    0.0000000e+00    0.0000000e+00    0.0000000e+00    0.0000000e+00    0.0000000e+00                1    0.0000000e+00    0.0000000e+00    0.0000000e+00    0.0000000e+00    0.0000000e+00    0.0000000e+00                1    0.0000000e+00                2    0.0000000e+00    0.0000000e+00    0.0000000e+00    0.0000000e+00    0.0000000e+00    0.0000000e+00                1    0.0000000e+00 
  -8.1106299e+01                0                0    0.0000000e+00    0.0000000e+00    0.0000000e+00    0.0000000e+00    0.0000000e+00    0.0000000e+00                1    0.0000000e+00    0.0000000e+00    0.0000000e+00    0.0000000e+00    0.0000000e+00    0.0000000e+00                1    0.0000000e+00                2    0.0000000e+00    0.0000000e+00    0.0000000e+00    0.0000000e+00    0.0000000e+00    0.0000000e+00                1    0.0000000e+00 
  -8.0705619e+01                0                0    0.0000000e+00    0.0000000e+00    0.0000000e+00    0.0000000e+00    0.0000000e+00    0.0000000e+00                1    0.0000000e+00    0.0000000e+00    0.0000000e+00    0.0000000e+00    0.0000000e+00    0.0000000e+00                1    0.0000000e+00                2    0.0000000e+00    0.0000000e+00    0.0000000e+00    0.0000000e+00    0.0000000e+00    0.0000000e+00                1    0.0000000e+00 
  -8.0305405e+01                0                0    0.0000000e+00    0.0000000e+00    0.0000000e+00    0.0000000e+00    0.0000000e+00    0.0000000e+00                1    0.0000000e+00    0.0000000e+00    0.0000000e+00    0.0000000e+00    0.0000000e+00    0.0000000e+00                1    0.0000000e+00                2    0.0000000e+00    0.0000000e+00    0.0000000e+00    0.0000000e+00    0.0000000e+00    0.0000000e+00                1    0.0000000e+00 
  -7.9905630e+01                0                0    0.0000000e+00    0.0000000e+00    0.0000000e+00    0.0000000e+00    0.0000000e+00    0.0000000e+00                1    0.0000000e+00    0.0000000e+00    0.0000000e+00    0.0000000e+00    0.0000000e+00    0.0000000e+00                1    0.0000000e+00                2    0.0000000e+00    0.0000000e+00    0.0000000e+00    0.0000000e+00    0.0000000e+00    0.0000000e+00                1    0.0000000e+00 
  -7.9506270e+01                0                0    0.0000000e+00    0.0000000e+00    0.0000000e+00    0.0000000e+00    0.0000000e+00    0.0000000e+00                1    0.0000000e+00    0.0000000e+00    0.0000000e+00    0.0000000e+00    0.0000000e+00    0.0000000e+00                1    0.0000000e+00                2    0.0000000e+00    0.0000000e+00    0.0000000e+00    0.0000000e+00    0.0000000e+00    0.0000000e+00                1    0.0000000e+00 
  -7.9107302e+01                0                0    0.0000000e+00    0.0000000e+00    0.0000000e+00    0.0000000e+00    0.0000000e+00    0.0000000e+00                1    0.0000000e+00    0.0000000e+00    0.0000000e+00    0.0000000e+00    0.0000000e+00    0.0000000e+00                1    0.0000000e+00                2    0.0000000e+00    0.0000000e+00    0.0000000e+00    0.0000000e+00    0.0000000e+00    0.0000000e+00                1    0.0000000e+00 
  -7.8708700e+01                0                0    0.0000000e+00    0.0000000e+00    0.0000000e+00    0.0000000e+00    0.0000000e+00    0.0000000e+00                1    0.0000000e+00    0.0000000e+00    0.0000000e+00    0.0000000e+00    0.0000000e+00    0.0000000e+00                1    0.0000000e+00                2    0.0000000e+00    0.0000000e+00    0.0000000e+00    0.0000000e+00    0.0000000e+00    0.0000000e+00                1    0.0000000e+00 
  -7.8310442e+01                0                0    0.0000000e+00    0.0000000e+00    0.0000000e+00    0.0000000e+00    0.0000000e+00    0.0000000e+00                1    0.0000000e+00    0.0000000e+00    0.0000000e+00    0.0000000e+00    0.0000000e+00    0.0000000e+00                1    0.0000000e+00                2    0.0000000e+00    0.0000000e+00    0.0000000e+00    0.0000000e+00    0.0000000e+00    0.0000000e+00                1    0.0000000e+00 
  -7.7912501e+01                0                0    0.0000000e+00    0.0000000e+00    0.0000000e+00    0.0000000e+00    0.0000000e+00    0.0000000e+00                1    0.0000000e+00    0.0000000e+00    0.0000000e+00    0.0000000e+00    0.0000000e+00    0.0000000e+00                1    0.0000000e+00                2    0.0000000e+00    0.0000000e+00    0.0000000e+00    0.0000000e+00    0.0000000e+00    0.0000000e+00                1    0.0000000e+00 
  -7.7514856e+01                0                0    0.0000000e+00    0.0000000e+00    0.0000000e+00    0.0000000e+00    0.0000000e+00    0.0000000e+00                1    0.0000000e+00    0.0000000e+00    0.0000000e+00    0.0000000e+00    0.0000000e+00    0.0000000e+00                1    0.0000000e+00                2    0.0000000e+00    0.0000000e+00    0.0000000e+00    0.0000000e+00    0.0000000e+00    0.0000000e+00                1    0.0000000e+00 
  -7.7117481e+01                0                0    0.0000000e+00    0.0000000e+00    0.0000000e+00    0.0000000e+00    0.0000000e+00    0.0000000e+00                1    0.0000000e+00    0.0000000e+00    0.0000000e+00    0.0000000e+00    0.0000000e+00    0.0000000e+00                1    0.0000000e+00                2    0.0000000e+00    0.0000000e+00    0.0000000e+00    0.0000000e+00    0.0000000e+00    0.0000000e+00                1    0.0000000e+00 
  -7.6877823e+01                0                0    0.0000000e+00    0.0000000e+00    0.0000000e+00    0.0000000e+00    0.0000000e+00    0.0000000e+00                1    0.0000000e+00    0.0000000e+00    0.0000000e+00    0.0000000e+00    0.0000000e+00    0.0000000e+00                1    0.0000000e+00                2    0.0000000e+00    0.0000000e+00    0.0000000e+00    0.0000000e+00    0.0000000e+00    0.0000000e+00                1    0.0000000e+00 
  -7.6578250e+01                0                0    0.0000000e+00    0.0000000e+00    0.0000000e+00    0.0000000e+00    0.0000000e+00    0.0000000e+00                1    0.0000000e+00    0.0000000e+00    0.0000000e+00    0.0000000e+00    0.0000000e+00    0.0000000e+00                1    0.0000000e+00                2    0.0000000e+00    0.0000000e+00    0.0000000e+00    0.0000000e+00    0.0000000e+00    0.0000000e+00                1    0.0000000e+00 
  -7.6203784e+01                0                0    0.0000000e+00    0.0000000e+00    0.0000000e+00    0.0000000e+00    0.0000000e+00    0.0000000e+00                1    0.0000000e+00    0.0000000e+00    0.0000000e+00    0.0000000e+00    0.0000000e+00    0.0000000e+00                1    0.0000000e+00                2    0.0000000e+00    0.0000000e+00    0.0000000e+00    0.0000000e+00    0.0000000e+00    0.0000000e+00                1    0.0000000e+00 
  -7.5807136e+01                0                0    0.0000000e+00    0.0000000e+00    0.0000000e+00    0.0000000e+00    0.0000000e+00    0.0000000e+00                1    0.0000000e+00    0.0000000e+00    0.0000000e+00    0.0000000e+00    0.0000000e+00    0.0000000e+00                1    0.0000000e+00                2    0.0000000e+00    0.0000000e+00    0.0000000e+00    0.0000000e+00    0.0000000e+00    0.0000000e+00                1    0.0000000e+00 
  -7.5410651e+01                0                0    0.0000000e+00    0.0000000e+00    0.0000000e+00    0.0000000e+00    0.0000000e+00    0.0000000e+00                1    0.0000000e+00    0.0000000e+00    0.0000000e+00    0.0000000e+00    0.0000000e+00    0.0000000e+00                1    0.0000000e+00                2    0.0000000e+00    0.0000000e+00    0.0000000e+00    0.0000000e+00    0.0000000e+00    0.0000000e+00                1    0.0000000e+00 
  -7.5014309e+01                0                0    0.0000000e+00    0.0000000e+00    0.0000000e+00    0.0000000e+00    0.0000000e+00    0.0000000e+00                1    0.0000000e+00    0.0000000e+00    0.0000000e+00    0.0000000e+00    0.0000000e+00    0.0000000e+00                1    0.0000000e+00                2    0.0000000e+00    0.0000000e+00    0.0000000e+00    0.0000000e+00    0.0000000e+00    0.0000000e+00                1    0.0000000e+00 
  -7.4618087e+01                0                0    0.0000000e+00    0.0000000e+00    0.0000000e+00    0.0000000e+00    0.0000000e+00    0.0000000e+00                1    0.0000000e+00    0.0000000e+00    0.0000000e+00    0.0000000e+00    0.0000000e+00    0.0000000e+00                1    0.0000000e+00                2    0.0000000e+00    0.0000000e+00    0.0000000e+00    0.0000000e+00    0.0000000e+00    0.0000000e+00                1    0.0000000e+00 
  -7.4221960e+01                0                0    0.0000000e+00    0.0000000e+00    0.0000000e+00    0.0000000e+00    0.0000000e+00    0.0000000e+00                1    0.0000000e+00    0.0000000e+00    0.0000000e+00    0.0000000e+00    0.0000000e+00    0.0000000e+00                1    0.0000000e+00                2    0.0000000e+00    0.0000000e+00    0.0000000e+00    0.0000000e+00    0.0000000e+00    0.0000000e+00                1    0.0000000e+00 
  -7.3825903e+01                0                0    0.0000000e+00    0.0000000e+00    0.0000000e+00    0.0000000e+00    0.0000000e+00    0.0000000e+00                1    0.0000000e+00    0.0000000e+00    0.0000000e+00    0.0000000e+00    0.0000000e+00    0.0000000e+00                1    0.0000000e+00                2    0.0000000e+00    0.0000000e+00    0.0000000e+00    0.0000000e+00    0.0000000e+00    0.0000000e+00                1    0.0000000e+00 
  -7.3429894e+01                0                0    0.0000000e+00    0.0000000e+00    0.0000000e+00    0.0000000e+00    0.0000000e+00    0.0000000e+00                1    0.0000000e+00    0.0000000e+00    0.0000000e+00    0.0000000e+00    0.0000000e+00    0.0000000e+00                1    0.0000000e+00                2    0.0000000e+00    0.0000000e+00    0.0000000e+00    0.0000000e+00    0.0000000e+00    0.0000000e+00                1    0.0000000e+00 
  -7.3033907e+01                0                0    0.0000000e+00    0.0000000e+00    0.0000000e+00    0.0000000e+00    0.0000000e+00    0.0000000e+00                1    0.0000000e+00    0.0000000e+00    0.0000000e+00    0.0000000e+00    0.0000000e+00    0.0000000e+00                1    0.0000000e+00                2    0.0000000e+00    0.0000000e+00    0.0000000e+00    0.0000000e+00    0.0000000e+00    0.0000000e+00                1    0.0000000e+00 
  -7.2637917e+01                0                0    0.0000000e+00    0.0000000e+00    0.0000000e+00    0.0000000e+00    0.0000000e+00    0.0000000e+00                1    0.0000000e+00    0.0000000e+00    0.0000000e+00    0.0000000e+00    0.0000000e+00    0.0000000e+00                1    0.0000000e+00                2    0.0000000e+00    0.0000000e+00    0.0000000e+00    0.0000000e+00    0.0000000e+00    0.0000000e+00                1    0.0000000e+00 
  -7.2241901e+01                0                0    0.0000000e+00    0.0000000e+00    0.0000000e+00    0.0000000e+00    0.0000000e+00    0.0000000e+00                1    0.0000000e+00    0.0000000e+00    0.0000000e+00    0.0000000e+00    0.0000000e+00    0.0000000e+00                1    0.0000000e+00                2    0.0000000e+00    0.0000000e+00    0.0000000e+00    0.0000000e+00    0.0000000e+00    0.0000000e+00                1    0.0000000e+00 
  -7.1845834e+01                0                0    0.0000000e+00    0.0000000e+00    0.0000000e+00    0.0000000e+00    0.0000000e+00    0.0000000e+00                1    0.0000000e+00    0.0000000e+00    0.0000000e+00    0.0000000e+00    0.0000000e+00    0.0000000e+00                1    0.0000000e+00                2    0.0000000e+00    0.0000000e+00    0.0000000e+00    0.0000000e+00    0.0000000e+00    0.0000000e+00                1    0.0000000e+00 
  -7.1449692e+01                0                0    0.0000000e+00    0.0000000e+00    0.0000000e+00    0.0000000e+00    0.0000000e+00    0.0000000e+00                1    0.0000000e+00    0.0000000e+00    0.0000000e+00    0.0000000e+00    0.0000000e+00    0.0000000e+00                1    0.0000000e+00                2    0.0000000e+00    0.0000000e+00    0.0000000e+00    0.0000000e+00    0.0000000e+00    0.0000000e+00                1    0.0000000e+00 
  -7.1053448e+01                0                0    0.0000000e+00    0.0000000e+00    0.0000000e+00    0.0000000e+00    0.0000000e+00    0.0000000e+00                1    0.0000000e+00    0.0000000e+00    0.0000000e+00    0.0000000e+00    0.0000000e+00    0.0000000e+00                1    0.0000000e+00                2    0.0000000e+00    0.0000000e+00    0.0000000e+00    0.0000000e+00    0.0000000e+00    0.0000000e+00                1    0.0000000e+00 
  -7.0657078e+01                0                0    0.0000000e+00    0.0000000e+00    0.0000000e+00    0.0000000e+00    0.0000000e+00    0.0000000e+00                1    0.0000000e+00    0.0000000e+00    0.0000000e+00    0.0000000e+00    0.0000000e+00    0.0000000e+00                1    0.0000000e+00                2    0.0000000e+00    0.0000000e+00    0.0000000e+00    0.0000000e+00    0.0000000e+00    0.0000000e+00                1    0.0000000e+00 
  -7.0260557e+01                0                0    0.0000000e+00    0.0000000e+00    0.0000000e+00    0.0000000e+00    0.0000000e+00    0.0000000e+00                1    0.0000000e+00    0.0000000e+00    0.0000000e+00    0.0000000e+00    0.0000000e+00    0.0000000e+00                1    0.0000000e+00                2    0.0000000e+00    0.0000000e+00    0.0000000e+00    0.0000000e+00    0.0000000e+00    0.0000000e+00                1    0.0000000e+00 
  -6.9863859e+01                0                0    0.0000000e+00    0.0000000e+00    0.0000000e+00    0.0000000e+00    0.0000000e+00    0.0000000e+00                1    0.0000000e+00    0.0000000e+00    0.0000000e+00    0.0000000e+00    0.0000000e+00    0.0000000e+00                1    0.0000000e+00                2    0.0000000e+00    0.0000000e+00    0.0000000e+00    0.0000000e+00    0.0000000e+00    0.0000000e+00                1    0.0000000e+00 
  -6.9466959e+01                0                0    0.0000000e+00    0.0000000e+00    0.0000000e+00    0.0000000e+00    0.0000000e+00    0.0000000e+00                1    0.0000000e+00    0.0000000e+00    0.0000000e+00    0.0000000e+00    0.0000000e+00    0.0000000e+00                1    0.0000000e+00                2    0.0000000e+00    0.0000000e+00    0.0000000e+00    0.0000000e+00    0.0000000e+00    0.0000000e+00                1    0.0000000e+00 
  -6.9069831e+01                0                0    0.0000000e+00    0.0000000e+00    0.0000000e+00    0.0000000e+00    0.0000000e+00    0.0000000e+00                1    0.0000000e+00    0.0000000e+00    0.0000000e+00    0.0000000e+00    0.0000000e+00    0.0000000e+00                1    0.0000000e+00                2    0.0000000e+00    0.0000000e+00    0.0000000e+00    0.0000000e+00    0.0000000e+00    0.0000000e+00                1    0.0000000e+00 
  -6.8672449e+01                0                0    0.0000000e+00    0.0000000e+00    0.0000000e+00    0.0000000e+00    0.0000000e+00    0.0000000e+00                1    0.0000000e+00    0.0000000e+00    0.0000000e+00    0.0000000e+00    0.0000000e+00    0.0000000e+00                1    0.0000000e+00                2    0.0000000e+00    0.0000000e+00    0.0000000e+00    0.0000000e+00    0.0000000e+00    0.0000000e+00                1    0.0000000e+00 
  -6.8274786e+01                0                0    0.0000000e+00    0.0000000e+00    0.0000000e+00    0.0000000e+00    0.0000000e+00    0.0000000e+00                1    0.0000000e+00    0.0000000e+00    0.0000000e+00    0.0000000e+00    0.0000000e+00    0.0000000e+00                1    0.0000000e+00                2    0.0000000e+00    0.0000000e+00    0.0000000e+00    0.0000000e+00    0.0000000e+00    0.0000000e+00                1    0.0000000e+00 
  -6.7876815e+01                0                0    0.0000000e+00    0.0000000e+00    0.0000000e+00    0.0000000e+00    0.0000000e+00    0.0000000e+00                1    0.0000000e+00    0.0000000e+00    0.0000000e+00    0.0000000e+00    0.0000000e+00    0.0000000e+00                1    0.0000000e+00                2    0.0000000e+00    0.0000000e+00    0.0000000e+00    0.0000000e+00    0.0000000e+00    0.0000000e+00                1    0.0000000e+00 
  -6.7478511e+01                0                0    0.0000000e+00    0.0000000e+00    0.0000000e+00    0.0000000e+00    0.0000000e+00    0.0000000e+00                1    0.0000000e+00    0.0000000e+00    0.0000000e+00    0.0000000e+00    0.0000000e+00    0.0000000e+00                1    0.0000000e+00                2    0.0000000e+00    0.0000000e+00    0.0000000e+00    0.0000000e+00    0.0000000e+00    0.0000000e+00                1    0.0000000e+00 
  -6.7079846e+01                0                0    0.0000000e+00    0.0000000e+00    0.0000000e+00    0.0000000e+00    0.0000000e+00    0.0000000e+00                1    0.0000000e+00    0.0000000e+00    0.0000000e+00    0.0000000e+00    0.0000000e+00    0.0000000e+00                1    0.0000000e+00                2    0.0000000e+00    0.0000000e+00    0.0000000e+00    0.0000000e+00    0.0000000e+00    0.0000000e+00                1    0.0000000e+00 
  -6.6680791e+01                0                0    0.0000000e+00    0.0000000e+00    0.0000000e+00    0.0000000e+00    0.0000000e+00    0.0000000e+00                1    0.0000000e+00    0.0000000e+00    0.0000000e+00    0.0000000e+00    0.0000000e+00    0.0000000e+00                1    0.0000000e+00                2    0.0000000e+00    0.0000000e+00    0.0000000e+00    0.0000000e+00    0.0000000e+00    0.0000000e+00                1    0.0000000e+00 
  -6.6281320e+01                0                0    0.0000000e+00    0.0000000e+00    0.0000000e+00    0.0000000e+00    0.0000000e+00    0.0000000e+00                1    0.0000000e+00    0.0000000e+00    0.0000000e+00    0.0000000e+00    0.0000000e+00    0.0000000e+00                1    0.0000000e+00                2    0.0000000e+00    0.0000000e+00    0.0000000e+00    0.0000000e+00    0.0000000e+00    0.0000000e+00                1    0.0000000e+00 
  -6.5881405e+01                0                0    0.0000000e+00    0.0000000e+00    0.0000000e+00    0.0000000e+00    0.0000000e+00    0.0000000e+00                1    0.0000000e+00    0.0000000e+00    0.0000000e+00    0.0000000e+00    0.0000000e+00    0.0000000e+00                1    0.0000000e+00                2    0.0000000e+00    0.0000000e+00    0.0000000e+00    0.0000000e+00    0.0000000e+00    0.0000000e+00                1    0.0000000e+00 
  -6.5481015e+01                0                0    0.0000000e+00    0.0000000e+00    0.0000000e+00    0.0000000e+00    0.0000000e+00    0.0000000e+00                1    0.0000000e+00    0.0000000e+00    0.0000000e+00    0.0000000e+00    0.0000000e+00    0.0000000e+00                1    0.0000000e+00                2    0.0000000e+00    0.0000000e+00    0.0000000e+00    0.0000000e+00    0.0000000e+00    0.0000000e+00                1    0.0000000e+00 
  -6.5080124e+01                0                0    0.0000000e+00    0.0000000e+00    0.0000000e+00    0.0000000e+00    0.0000000e+00    0.0000000e+00                1    0.0000000e+00    0.0000000e+00    0.0000000e+00    0.0000000e+00    0.0000000e+00    0.0000000e+00                1    0.0000000e+00                2    0.0000000e+00    0.0000000e+00    0.0000000e+00    0.0000000e+00    0.0000000e+00    0.0000000e+00                1    0.0000000e+00 
  -6.4678701e+01                0                0    0.0000000e+00    0.0000000e+00    0.0000000e+00    0.0000000e+00    0.0000000e+00    0.0000000e+00                1    0.0000000e+00    0.0000000e+00    0.0000000e+00    0.0000000e+00    0.0000000e+00    0.0000000e+00                1    0.0000000e+00                2    0.0000000e+00    0.0000000e+00    0.0000000e+00    0.0000000e+00    0.0000000e+00    0.0000000e+00                1    0.0000000e+00 
  -6.4276717e+01                0                0    0.0000000e+00    0.0000000e+00    0.0000000e+00    0.0000000e+00    0.0000000e+00    0.0000000e+00                1    0.0000000e+00    0.0000000e+00    0.0000000e+00    0.0000000e+00    0.0000000e+00    0.0000000e+00                1    0.0000000e+00                2    0.0000000e+00    0.0000000e+00    0.0000000e+00    0.0000000e+00    0.0000000e+00    0.0000000e+00                1    0.0000000e+00 
  -6.3874141e+01                0                0    0.0000000e+00    0.0000000e+00    0.0000000e+00    0.0000000e+00    0.0000000e+00    0.0000000e+00                1    0.0000000e+00    0.0000000e+00    0.0000000e+00    0.0000000e+00    0.0000000e+00    0.0000000e+00                1    0.0000000e+00                2    0.0000000e+00    0.0000000e+00    0.0000000e+00    0.0000000e+00    0.0000000e+00    0.0000000e+00                1    0.0000000e+00 
  -6.3470943e+01                0                0    0.0000000e+00    0.0000000e+00    0.0000000e+00    0.0000000e+00    0.0000000e+00    0.0000000e+00                1    0.0000000e+00    0.0000000e+00    0.0000000e+00    0.0000000e+00    0.0000000e+00    0.0000000e+00                1    0.0000000e+00                2    0.0000000e+00    0.0000000e+00    0.0000000e+00    0.0000000e+00    0.0000000e+00    0.0000000e+00                1    0.0000000e+00 
  -6.3067092e+01                0                0    0.0000000e+00    0.0000000e+00    0.0000000e+00    0.0000000e+00    0.0000000e+00    0.0000000e+00                1    0.0000000e+00    0.0000000e+00    0.0000000e+00    0.0000000e+00    0.0000000e+00    0.0000000e+00                1    0.0000000e+00                2    0.0000000e+00    0.0000000e+00    0.0000000e+00    0.0000000e+00    0.0000000e+00    0.0000000e+00                1    0.0000000e+00 
  -6.2662555e+01                0                0    0.0000000e+00    0.0000000e+00    0.0000000e+00    0.0000000e+00    0.0000000e+00    0.0000000e+00                1    0.0000000e+00    0.0000000e+00    0.0000000e+00    0.0000000e+00    0.0000000e+00    0.0000000e+00                1    0.0000000e+00                2    0.0000000e+00    0.0000000e+00    0.0000000e+00    0.0000000e+00    0.0000000e+00    0.0000000e+00                1    0.0000000e+00 
  -6.2338926e+01                0                0    0.0000000e+00    0.0000000e+00    0.0000000e+00    0.0000000e+00    0.0000000e+00    0.0000000e+00                1    0.0000000e+00    0.0000000e+00    0.0000000e+00    0.0000000e+00    0.0000000e+00    0.0000000e+00                1    0.0000000e+00                2    0.0000000e+00    0.0000000e+00    0.0000000e+00    0.0000000e+00    0.0000000e+00    0.0000000e+00                1    0.0000000e+00 
  -6.1934389e+01                0                0    0.0000000e+00    0.0000000e+00    0.0000000e+00    0.0000000e+00    0.0000000e+00    0.0000000e+00                1    0.0000000e+00    0.0000000e+00    0.0000000e+00    0.0000000e+00    0.0000000e+00    0.0000000e+00                1    0.0000000e+00                2    0.0000000e+00    0.0000000e+00    0.0000000e+00    0.0000000e+00    0.0000000e+00    0.0000000e+00                1    0.0000000e+00 
  -6.1527764e+01                0                0    0.0000000e+00    0.0000000e+00    0.0000000e+00    0.0000000e+00    0.0000000e+00    0.0000000e+00                1    0.0000000e+00    0.0000000e+00    0.0000000e+00    0.0000000e+00    0.0000000e+00    0.0000000e+00                1    0.0000000e+00                2    0.0000000e+00    0.0000000e+00    0.0000000e+00    0.0000000e+00    0.0000000e+00    0.0000000e+00                1    0.0000000e+00 
  -6.1120330e+01                0                0    0.0000000e+00    0.0000000e+00    0.0000000e+00    0.0000000e+00    0.0000000e+00    0.0000000e+00                1    0.0000000e+00    0.0000000e+00    0.0000000e+00    0.0000000e+00    0.0000000e+00    0.0000000e+00                1    0.0000000e+00                2    0.0000000e+00    0.0000000e+00    0.0000000e+00    0.0000000e+00    0.0000000e+00    0.0000000e+00                1    0.0000000e+00 
  -6.0712051e+01                0                0    0.0000000e+00    0.0000000e+00    0.0000000e+00    0.0000000e+00    0.0000000e+00    0.0000000e+00                1    0.0000000e+00    0.0000000e+00    0.0000000e+00    0.0000000e+00    0.0000000e+00    0.0000000e+00                1    0.0000000e+00                2    0.0000000e+00    0.0000000e+00    0.0000000e+00    0.0000000e+00    0.0000000e+00    0.0000000e+00                1    0.0000000e+00 
  -6.0385428e+01                0                0    0.0000000e+00    0.0000000e+00    0.0000000e+00    0.0000000e+00    0.0000000e+00    0.0000000e+00                1    0.0000000e+00    0.0000000e+00    0.0000000e+00    0.0000000e+00    0.0000000e+00    0.0000000e+00                1    0.0000000e+00                2    0.0000000e+00    0.0000000e+00    0.0000000e+00    0.0000000e+00    0.0000000e+00    0.0000000e+00                1    0.0000000e+00 
  -5.9977149e+01                0                0    0.0000000e+00    0.0000000e+00    0.0000000e+00    0.0000000e+00    0.0000000e+00    0.0000000e+00                1    0.0000000e+00    0.0000000e+00    0.0000000e+00    0.0000000e+00    0.0000000e+00    0.0000000e+00                1    0.0000000e+00                2    0.0000000e+00    0.0000000e+00    0.0000000e+00    0.0000000e+00    0.0000000e+00    0.0000000e+00                1    0.0000000e+00 
  -5.9566315e+01                0                0    0.0000000e+00    0.0000000e+00    0.0000000e+00    0.0000000e+00    0.0000000e+00    0.0000000e+00                1    0.0000000e+00    0.0000000e+00    0.0000000e+00    0.0000000e+00    0.0000000e+00    0.0000000e+00                1    0.0000000e+00                2    0.0000000e+00    0.0000000e+00    0.0000000e+00    0.0000000e+00    0.0000000e+00    0.0000000e+00                1    0.0000000e+00 
  -5.9154500e+01                0                0    0.0000000e+00    0.0000000e+00    0.0000000e+00    0.0000000e+00    0.0000000e+00    0.0000000e+00                1    0.0000000e+00    0.0000000e+00    0.0000000e+00    0.0000000e+00    0.0000000e+00    0.0000000e+00                1    0.0000000e+00                2    0.0000000e+00    0.0000000e+00    0.0000000e+00    0.0000000e+00    0.0000000e+00    0.0000000e+00                1    0.0000000e+00 
  -5.8741664e+01                0                0    0.0000000e+00    0.0000000e+00    0.0000000e+00    0.0000000e+00    0.0000000e+00    0.0000000e+00                1    0.0000000e+00    0.0000000e+00    0.0000000e+00    0.0000000e+00    0.0000000e+00    0.0000000e+00                1    0.0000000e+00                2    0.0000000e+00    0.0000000e+00    0.0000000e+00    0.0000000e+00    0.0000000e+00    0.0000000e+00                1    0.0000000e+00 
  -5.8327769e+01                0                0    0.0000000e+00    0.0000000e+00    0.0000000e+00    0.0000000e+00    0.0000000e+00    0.0000000e+00                1    0.0000000e+00    0.0000000e+00    0.0000000e+00    0.0000000e+00    0.0000000e+00    0.0000000e+00                1    0.0000000e+00                2    0.0000000e+00    0.0000000e+00    0.0000000e+00    0.0000000e+00    0.0000000e+00    0.0000000e+00                1    0.0000000e+00 
  -5.7912776e+01                0                0    0.0000000e+00    0.0000000e+00    0.0000000e+00    0.0000000e+00    0.0000000e+00    0.0000000e+00                1    0.0000000e+00    0.0000000e+00    0.0000000e+00    0.0000000e+00    0.0000000e+00    0.0000000e+00                1    0.0000000e+00                2    0.0000000e+00    0.0000000e+00    0.0000000e+00    0.0000000e+00    0.0000000e+00    0.0000000e+00                1    0.0000000e+00 
  -5.7496643e+01                0                0    0.0000000e+00    0.0000000e+00    0.0000000e+00    0.0000000e+00    0.0000000e+00    0.0000000e+00                1    0.0000000e+00    0.0000000e+00    0.0000000e+00    0.0000000e+00    0.0000000e+00    0.0000000e+00                1    0.0000000e+00                2    0.0000000e+00    0.0000000e+00    0.0000000e+00    0.0000000e+00    0.0000000e+00    0.0000000e+00                1    0.0000000e+00 
  -5.7079327e+01                0                0    0.0000000e+00    0.0000000e+00    0.0000000e+00    0.0000000e+00    0.0000000e+00    0.0000000e+00                1    0.0000000e+00    0.0000000e+00    0.0000000e+00    0.0000000e+00    0.0000000e+00    0.0000000e+00                1    0.0000000e+00                2    0.0000000e+00    0.0000000e+00    0.0000000e+00    0.0000000e+00    0.0000000e+00    0.0000000e+00                1    0.0000000e+00 
  -5.6660777e+01                0                0    0.0000000e+00    0.0000000e+00    0.0000000e+00    0.0000000e+00    0.0000000e+00    0.0000000e+00                1    0.0000000e+00    0.0000000e+00    0.0000000e+00    0.0000000e+00    0.0000000e+00    0.0000000e+00                1    0.0000000e+00                2    0.0000000e+00    0.0000000e+00    0.0000000e+00    0.0000000e+00    0.0000000e+00    0.0000000e+00                1    0.0000000e+00 
  -5.6240960e+01                0                0    0.0000000e+00    0.0000000e+00    0.0000000e+00    0.0000000e+00    0.0000000e+00    0.0000000e+00                1    0.0000000e+00    0.0000000e+00    0.0000000e+00    0.0000000e+00    0.0000000e+00    0.0000000e+00                1    0.0000000e+00                2    0.0000000e+00    0.0000000e+00    0.0000000e+00    0.0000000e+00    0.0000000e+00    0.0000000e+00                1    0.0000000e+00 
  -5.5819830e+01                0                0    0.0000000e+00    0.0000000e+00    0.0000000e+00    0.0000000e+00    0.0000000e+00    0.0000000e+00                1    0.0000000e+00    0.0000000e+00    0.0000000e+00    0.0000000e+00    0.0000000e+00    0.0000000e+00                1    0.0000000e+00                2    0.0000000e+00    0.0000000e+00    0.0000000e+00    0.0000000e+00    0.0000000e+00    0.0000000e+00                1    0.0000000e+00 
  -5.5397342e+01                0                0    0.0000000e+00    0.0000000e+00    0.0000000e+00    0.0000000e+00    0.0000000e+00    0.0000000e+00                1    0.0000000e+00    0.0000000e+00    0.0000000e+00    0.0000000e+00    0.0000000e+00    0.0000000e+00                1    0.0000000e+00                2    0.0000000e+00    0.0000000e+00    0.0000000e+00    0.0000000e+00    0.0000000e+00    0.0000000e+00                1    0.0000000e+00 
  -5.4973448e+01                0                0    0.0000000e+00    0.0000000e+00    0.0000000e+00    0.0000000e+00    0.0000000e+00    0.0000000e+00                1    0.0000000e+00    0.0000000e+00    0.0000000e+00    0.0000000e+00    0.0000000e+00    0.0000000e+00                1    0.0000000e+00                2    0.0000000e+00    0.0000000e+00    0.0000000e+00    0.0000000e+00    0.0000000e+00    0.0000000e+00                1    0.0000000e+00 
  -5.4548083e+01                0                0    0.0000000e+00    0.0000000e+00    0.0000000e+00    0.0000000e+00    0.0000000e+00    0.0000000e+00                1    0.0000000e+00    0.0000000e+00    0.0000000e+00    0.0000000e+00    0.0000000e+00    0.0000000e+00                1    0.0000000e+00                2    0.0000000e+00    0.0000000e+00    0.0000000e+00    0.0000000e+00    0.0000000e+00    0.0000000e+00                1    0.0000000e+00 
  -5.4121214e+01                0                0    0.0000000e+00    0.0000000e+00    0.0000000e+00    0.0000000e+00    0.0000000e+00    0.0000000e+00                1    0.0000000e+00    0.0000000e+00    0.0000000e+00    0.0000000e+00    0.0000000e+00    0.0000000e+00                1    0.0000000e+00                2    0.0000000e+00    0.0000000e+00    0.0000000e+00    0.0000000e+00    0.0000000e+00    0.0000000e+00                1    0.0000000e+00 
  -5.3692791e+01                0                0    0.0000000e+00    0.0000000e+00    0.0000000e+00    0.0000000e+00    0.0000000e+00    0.0000000e+00                1    0.0000000e+00    0.0000000e+00    0.0000000e+00    0.0000000e+00    0.0000000e+00    0.0000000e+00                1    0.0000000e+00                2    0.0000000e+00    0.0000000e+00    0.0000000e+00    0.0000000e+00    0.0000000e+00    0.0000000e+00                1    0.0000000e+00 
  -5.3262755e+01                0                0    0.0000000e+00    0.0000000e+00    0.0000000e+00    0.0000000e+00    0.0000000e+00    0.0000000e+00                1    0.0000000e+00    0.0000000e+00    0.0000000e+00    0.0000000e+00    0.0000000e+00    0.0000000e+00                1    0.0000000e+00                2    0.0000000e+00    0.0000000e+00    0.0000000e+00    0.0000000e+00    0.0000000e+00    0.0000000e+00                1    0.0000000e+00 
  -5.2831039e+01                0                0    0.0000000e+00    0.0000000e+00    0.0000000e+00    0.0000000e+00    0.0000000e+00    0.0000000e+00                1    0.0000000e+00    0.0000000e+00    0.0000000e+00    0.0000000e+00    0.0000000e+00    0.0000000e+00                1    0.0000000e+00                2    0.0000000e+00    0.0000000e+00    0.0000000e+00    0.0000000e+00    0.0000000e+00    0.0000000e+00                1    0.0000000e+00 
  -5.2397605e+01                0                0    0.0000000e+00    0.0000000e+00    0.0000000e+00    0.0000000e+00    0.0000000e+00    0.0000000e+00                1    0.0000000e+00    0.0000000e+00    0.0000000e+00    0.0000000e+00    0.0000000e+00    0.0000000e+00                1    0.0000000e+00                2    0.0000000e+00    0.0000000e+00    0.0000000e+00    0.0000000e+00    0.0000000e+00    0.0000000e+00                1    0.0000000e+00 
  -5.1962397e+01                0                0    0.0000000e+00    0.0000000e+00    0.0000000e+00    0.0000000e+00    0.0000000e+00    0.0000000e+00                1    0.0000000e+00    0.0000000e+00    0.0000000e+00    0.0000000e+00    0.0000000e+00    0.0000000e+00                1    0.0000000e+00                2    0.0000000e+00    0.0000000e+00    0.0000000e+00    0.0000000e+00    0.0000000e+00    0.0000000e+00                1    0.0000000e+00 
  -5.1525324e+01                0                0    0.0000000e+00    0.0000000e+00    0.0000000e+00    0.0000000e+00    0.0000000e+00    0.0000000e+00                1    0.0000000e+00    0.0000000e+00    0.0000000e+00    0.0000000e+00    0.0000000e+00    0.0000000e+00                1    0.0000000e+00                2    0.0000000e+00    0.0000000e+00    0.0000000e+00    0.0000000e+00    0.0000000e+00    0.0000000e+00                1    0.0000000e+00 
  -5.1175665e+01                0                0    0.0000000e+00    0.0000000e+00    0.0000000e+00    0.0000000e+00    0.0000000e+00    0.0000000e+00                1    0.0000000e+00    0.0000000e+00    0.0000000e+00    0.0000000e+00    0.0000000e+00    0.0000000e+00                1    0.0000000e+00                2    0.0000000e+00    0.0000000e+00    0.0000000e+00    0.0000000e+00    0.0000000e+00    0.0000000e+00                1    0.0000000e+00 
  -5.0738593e+01                0                0    0.0000000e+00    0.0000000e+00    0.0000000e+00    0.0000000e+00    0.0000000e+00    0.0000000e+00                1    0.0000000e+00    0.0000000e+00    0.0000000e+00    0.0000000e+00    0.0000000e+00    0.0000000e+00                1    0.0000000e+00                2    0.0000000e+00    0.0000000e+00    0.0000000e+00    0.0000000e+00    0.0000000e+00    0.0000000e+00                1    0.0000000e+00 
  -5.0388934e+01                0                0    0.0000000e+00    0.0000000e+00    0.0000000e+00    0.0000000e+00    0.0000000e+00    0.0000000e+00                1    0.0000000e+00    0.0000000e+00    0.0000000e+00    0.0000000e+00    0.0000000e+00    0.0000000e+00                1    0.0000000e+00                2    0.0000000e+00    0.0000000e+00    0.0000000e+00    0.0000000e+00    0.0000000e+00    0.0000000e+00                1    0.0000000e+00 
  -4.9951861e+01                0                0    0.0000000e+00    0.0000000e+00    0.0000000e+00    0.0000000e+00    0.0000000e+00    0.0000000e+00                1    0.0000000e+00    0.0000000e+00    0.0000000e+00    0.0000000e+00    0.0000000e+00    0.0000000e+00                1    0.0000000e+00                2    0.0000000e+00    0.0000000e+00    0.0000000e+00    0.0000000e+00    0.0000000e+00    0.0000000e+00                1    0.0000000e+00 
  -4.9602203e+01                0                0    0.0000000e+00    0.0000000e+00    0.0000000e+00    0.0000000e+00    0.0000000e+00    0.0000000e+00                1    0.0000000e+00    0.0000000e+00    0.0000000e+00    0.0000000e+00    0.0000000e+00    0.0000000e+00                1    0.0000000e+00                2    0.0000000e+00    0.0000000e+00    0.0000000e+00    0.0000000e+00    0.0000000e+00    0.0000000e+00                1    0.0000000e+00 
  -4.9165130e+01                0                0    0.0000000e+00    0.0000000e+00    0.0000000e+00    0.0000000e+00    0.0000000e+00    0.0000000e+00                1    0.0000000e+00    0.0000000e+00    0.0000000e+00    0.0000000e+00    0.0000000e+00    0.0000000e+00                1    0.0000000e+00                2    0.0000000e+00    0.0000000e+00    0.0000000e+00    0.0000000e+00    0.0000000e+00    0.0000000e+00                1    0.0000000e+00 
  -4.8815472e+01                0                0    0.0000000e+00    0.0000000e+00    0.0000000e+00    0.0000000e+00    0.0000000e+00    0.0000000e+00                1    0.0000000e+00    0.0000000e+00    0.0000000e+00    0.0000000e+00    0.0000000e+00    0.0000000e+00                1    0.0000000e+00                2    0.0000000e+00    0.0000000e+00    0.0000000e+00    0.0000000e+00    0.0000000e+00    0.0000000e+00                1    0.0000000e+00 
  -4.8378399e+01                0                0    0.0000000e+00    0.0000000e+00    0.0000000e+00    0.0000000e+00    0.0000000e+00    0.0000000e+00                1    0.0000000e+00    0.0000000e+00    0.0000000e+00    0.0000000e+00    0.0000000e+00    0.0000000e+00                1    0.0000000e+00                2    0.0000000e+00    0.0000000e+00    0.0000000e+00    0.0000000e+00    0.0000000e+00    0.0000000e+00                1    0.0000000e+00 
  -4.8028741e+01                0                0    0.0000000e+00    0.0000000e+00    0.0000000e+00    0.0000000e+00    0.0000000e+00    0.0000000e+00                1    0.0000000e+00    0.0000000e+00    0.0000000e+00    0.0000000e+00    0.0000000e+00    0.0000000e+00                1    0.0000000e+00                2    0.0000000e+00    0.0000000e+00    0.0000000e+00    0.0000000e+00    0.0000000e+00    0.0000000e+00                1    0.0000000e+00 
  -4.7591668e+01                0                0    0.0000000e+00    0.0000000e+00    0.0000000e+00    0.0000000e+00    0.0000000e+00    0.0000000e+00                1    0.0000000e+00    0.0000000e+00    0.0000000e+00    0.0000000e+00    0.0000000e+00    0.0000000e+00                1    0.0000000e+00                2    0.0000000e+00    0.0000000e+00    0.0000000e+00    0.0000000e+00    0.0000000e+00    0.0000000e+00                1    0.0000000e+00 
  -4.7242010e+01                0                0    0.0000000e+00    0.0000000e+00    0.0000000e+00    0.0000000e+00    0.0000000e+00    0.0000000e+00                1    0.0000000e+00    0.0000000e+00    0.0000000e+00    0.0000000e+00    0.0000000e+00    0.0000000e+00                1    0.0000000e+00                2    0.0000000e+00    0.0000000e+00    0.0000000e+00    0.0000000e+00    0.0000000e+00    0.0000000e+00                1    0.0000000e+00 
  -4.6804937e+01                0                0    0.0000000e+00    0.0000000e+00    0.0000000e+00    0.0000000e+00    0.0000000e+00    0.0000000e+00                1    0.0000000e+00    0.0000000e+00    0.0000000e+00    0.0000000e+00    0.0000000e+00    0.0000000e+00                1    0.0000000e+00                2    0.0000000e+00    0.0000000e+00    0.0000000e+00    0.0000000e+00    0.0000000e+00    0.0000000e+00                1    0.0000000e+00 
  -4.6455278e+01                0                0    0.0000000e+00    0.0000000e+00    0.0000000e+00    0.0000000e+00    0.0000000e+00    0.0000000e+00                1    0.0000000e+00    0.0000000e+00    0.0000000e+00    0.0000000e+00    0.0000000e+00    0.0000000e+00                1    0.0000000e+00                2    0.0000000e+00    0.0000000e+00    0.0000000e+00    0.0000000e+00    0.0000000e+00    0.0000000e+00                1    0.0000000e+00 
  -4.6018205e+01                0                0    0.0000000e+00    0.0000000e+00    0.0000000e+00    0.0000000e+00    0.0000000e+00    0.0000000e+00                1    0.0000000e+00    0.0000000e+00    0.0000000e+00    0.0000000e+00    0.0000000e+00    0.0000000e+00                1    0.0000000e+00                2    0.0000000e+00    0.0000000e+00    0.0000000e+00    0.0000000e+00    0.0000000e+00    0.0000000e+00                1    0.0000000e+00 
  -4.5668547e+01                0                0    0.0000000e+00    0.0000000e+00    0.0000000e+00    0.0000000e+00    0.0000000e+00    0.0000000e+00                1    0.0000000e+00    0.0000000e+00    0.0000000e+00    0.0000000e+00    0.0000000e+00    0.0000000e+00                1    0.0000000e+00                2    0.0000000e+00    0.0000000e+00    0.0000000e+00    0.0000000e+00    0.0000000e+00    0.0000000e+00                1    0.0000000e+00 
  -4.5231474e+01                0                0    0.0000000e+00    0.0000000e+00    0.0000000e+00    0.0000000e+00    0.0000000e+00    0.0000000e+00                1    0.0000000e+00    0.0000000e+00    0.0000000e+00    0.0000000e+00    0.0000000e+00    0.0000000e+00                1    0.0000000e+00                2    0.0000000e+00    0.0000000e+00    0.0000000e+00    0.0000000e+00    0.0000000e+00    0.0000000e+00                1    0.0000000e+00 
  -4.4881816e+01                0                0    0.0000000e+00    0.0000000e+00    0.0000000e+00    0.0000000e+00    0.0000000e+00    0.0000000e+00                1    0.0000000e+00    0.0000000e+00    0.0000000e+00    0.0000000e+00    0.0000000e+00    0.0000000e+00                1    0.0000000e+00                2    0.0000000e+00    0.0000000e+00    0.0000000e+00    0.0000000e+00    0.0000000e+00    0.0000000e+00                1    0.0000000e+00 
  -4.4444743e+01                0                0    0.0000000e+00    0.0000000e+00    0.0000000e+00    0.0000000e+00    0.0000000e+00    0.0000000e+00                1    0.0000000e+00    0.0000000e+00    0.0000000e+00    0.0000000e+00    0.0000000e+00    0.0000000e+00                1    0.0000000e+00                2    0.0000000e+00    0.0000000e+00    0.0000000e+00    0.0000000e+00    0.0000000e+00    0.0000000e+00                1    0.0000000e+00 
  -4.4095085e+01                0                0    0.0000000e+00    0.0000000e+00    0.0000000e+00    0.0000000e+00    0.0000000e+00    0.0000000e+00                1    0.0000000e+00    0.0000000e+00    0.0000000e+00    0.0000000e+00    0.0000000e+00    0.0000000e+00                1    0.0000000e+00                2    0.0000000e+00    0.0000000e+00    0.0000000e+00    0.0000000e+00    0.0000000e+00    0.0000000e+00                1    0.0000000e+00 
  -4.3658012e+01                0                0    0.0000000e+00    0.0000000e+00    0.0000000e+00    0.0000000e+00    0.0000000e+00    0.0000000e+00                1    0.0000000e+00    0.0000000e+00    0.0000000e+00    0.0000000e+00    0.0000000e+00    0.0000000e+00                1    0.0000000e+00                2    0.0000000e+00    0.0000000e+00    0.0000000e+00    0.0000000e+00    0.0000000e+00    0.0000000e+00                1    0.0000000e+00 
  -4.3308354e+01                0                0    0.0000000e+00    0.0000000e+00    0.0000000e+00    0.0000000e+00    0.0000000e+00    0.0000000e+00                1    0.0000000e+00    0.0000000e+00    0.0000000e+00    0.0000000e+00    0.0000000e+00    0.0000000e+00                1    0.0000000e+00                2    0.0000000e+00    0.0000000e+00    0.0000000e+00    0.0000000e+00    0.0000000e+00    0.0000000e+00                1    0.0000000e+00 
  -4.2871281e+01                0                0    0.0000000e+00    0.0000000e+00    0.0000000e+00    0.0000000e+00    0.0000000e+00    0.0000000e+00                1    0.0000000e+00    0.0000000e+00    0.0000000e+00    0.0000000e+00    0.0000000e+00    0.0000000e+00                1    0.0000000e+00                2    0.0000000e+00    0.0000000e+00    0.0000000e+00    0.0000000e+00    0.0000000e+00    0.0000000e+00                1    0.0000000e+00 
  -4.2521623e+01                0                0    0.0000000e+00    0.0000000e+00    0.0000000e+00    0.0000000e+00    0.0000000e+00    0.0000000e+00                1    0.0000000e+00    0.0000000e+00    0.0000000e+00    0.0000000e+00    0.0000000e+00    0.0000000e+00                1    0.0000000e+00                2    0.0000000e+00    0.0000000e+00    0.0000000e+00    0.0000000e+00    0.0000000e+00    0.0000000e+00                1    0.0000000e+00 
  -4.2084550e+01                0                0    0.0000000e+00    0.0000000e+00    0.0000000e+00    0.0000000e+00    0.0000000e+00    0.0000000e+00                1    0.0000000e+00    0.0000000e+00    0.0000000e+00    0.0000000e+00    0.0000000e+00    0.0000000e+00                1    0.0000000e+00                2    0.0000000e+00    0.0000000e+00    0.0000000e+00    0.0000000e+00    0.0000000e+00    0.0000000e+00                1    0.0000000e+00 
  -4.1734891e+01                0                0    0.0000000e+00    0.0000000e+00    0.0000000e+00    0.0000000e+00    0.0000000e+00    0.0000000e+00                1    0.0000000e+00    0.0000000e+00    0.0000000e+00    0.0000000e+00    0.0000000e+00    0.0000000e+00                1    0.0000000e+00                2    0.0000000e+00    0.0000000e+00    0.0000000e+00    0.0000000e+00    0.0000000e+00    0.0000000e+00                1    0.0000000e+00 
  -4.1297818e+01                0                0    0.0000000e+00    0.0000000e+00    0.0000000e+00    0.0000000e+00    0.0000000e+00    0.0000000e+00                1    0.0000000e+00    0.0000000e+00    0.0000000e+00    0.0000000e+00    0.0000000e+00    0.0000000e+00                1    0.0000000e+00                2    0.0000000e+00    0.0000000e+00    0.0000000e+00    0.0000000e+00    0.0000000e+00    0.0000000e+00                1    0.0000000e+00 
  -4.0948160e+01                0                0    0.0000000e+00    0.0000000e+00    0.0000000e+00    0.0000000e+00    0.0000000e+00    0.0000000e+00                1    0.0000000e+00    0.0000000e+00    0.0000000e+00    0.0000000e+00    0.0000000e+00    0.0000000e+00                1    0.0000000e+00                2    0.0000000e+00    0.0000000e+00    0.0000000e+00    0.0000000e+00    0.0000000e+00    0.0000000e+00                1    0.0000000e+00 
  -4.0511087e+01                0                0    0.0000000e+00    0.0000000e+00    0.0000000e+00    0.0000000e+00    0.0000000e+00    0.0000000e+00                1    0.0000000e+00    0.0000000e+00    0.0000000e+00    0.0000000e+00    0.0000000e+00    0.0000000e+00                1    0.0000000e+00                2    0.0000000e+00    0.0000000e+00    0.0000000e+00    0.0000000e+00    0.0000000e+00    0.0000000e+00                1    0.0000000e+00 
  -4.0161429e+01                0                0    0.0000000e+00    0.0000000e+00    0.0000000e+00    0.0000000e+00    0.0000000e+00    0.0000000e+00                1    0.0000000e+00    0.0000000e+00    0.0000000e+00    0.0000000e+00    0.0000000e+00    0.0000000e+00                1    0.0000000e+00                2    0.0000000e+00    0.0000000e+00    0.0000000e+00    0.0000000e+00    0.0000000e+00    0.0000000e+00                1    0.0000000e+00 
  -3.9724356e+01                0                0    0.0000000e+00    0.0000000e+00    0.0000000e+00    0.0000000e+00    0.0000000e+00    0.0000000e+00                1    0.0000000e+00    0.0000000e+00    0.0000000e+00    0.0000000e+00    0.0000000e+00    0.0000000e+00                1    0.0000000e+00                2    0.0000000e+00    0.0000000e+00    0.0000000e+00    0.0000000e+00    0.0000000e+00    0.0000000e+00                1    0.0000000e+00 
  -3.9374698e+01                0                0    0.0000000e+00    0.0000000e+00    0.0000000e+00    0.0000000e+00    0.0000000e+00    0.0000000e+00                1    0.0000000e+00    0.0000000e+00    0.0000000e+00    0.0000000e+00    0.0000000e+00    0.0000000e+00                1    0.0000000e+00                2    0.0000000e+00    0.0000000e+00    0.0000000e+00    0.0000000e+00    0.0000000e+00    0.0000000e+00                1    0.0000000e+00 
  -3.8937625e+01                0                0    0.0000000e+00    0.0000000e+00    0.0000000e+00    0.0000000e+00    0.0000000e+00    0.0000000e+00                1    0.0000000e+00    0.0000000e+00    0.0000000e+00    0.0000000e+00    0.0000000e+00    0.0000000e+00                1    0.0000000e+00                2    0.0000000e+00    0.0000000e+00    0.0000000e+00    0.0000000e+00    0.0000000e+00    0.0000000e+00                1    0.0000000e+00 
  -3.8587967e+01                0                0    0.0000000e+00    0.0000000e+00    0.0000000e+00    0.0000000e+00    0.0000000e+00    0.0000000e+00                1    0.0000000e+00    0.0000000e+00    0.0000000e+00    0.0000000e+00    0.0000000e+00    0.0000000e+00                1    0.0000000e+00                2    0.0000000e+00    0.0000000e+00    0.0000000e+00    0.0000000e+00    0.0000000e+00    0.0000000e+00                1    0.0000000e+00 
  -3.8150894e+01                0                0    0.0000000e+00    0.0000000e+00    0.0000000e+00    0.0000000e+00    0.0000000e+00    0.0000000e+00                1    0.0000000e+00    0.0000000e+00    0.0000000e+00    0.0000000e+00    0.0000000e+00    0.0000000e+00                1    0.0000000e+00                2    0.0000000e+00    0.0000000e+00    0.0000000e+00    0.0000000e+00    0.0000000e+00    0.0000000e+00                1    0.0000000e+00 
  -3.7801235e+01                0                0    0.0000000e+00    0.0000000e+00    0.0000000e+00    0.0000000e+00    0.0000000e+00    0.0000000e+00                1    0.0000000e+00    0.0000000e+00    0.0000000e+00    0.0000000e+00    0.0000000e+00    0.0000000e+00                1    0.0000000e+00                2    0.0000000e+00    0.0000000e+00    0.0000000e+00    0.0000000e+00    0.0000000e+00    0.0000000e+00                1    0.0000000e+00 
  -3.7364163e+01                0                0    0.0000000e+00    0.0000000e+00    0.0000000e+00    0.0000000e+00    0.0000000e+00    0.0000000e+00                1    0.0000000e+00    0.0000000e+00    0.0000000e+00    0.0000000e+00    0.0000000e+00    0.0000000e+00                1    0.0000000e+00                2    0.0000000e+00    0.0000000e+00    0.0000000e+00    0.0000000e+00    0.0000000e+00    0.0000000e+00                1    0.0000000e+00 
  -3.7014504e+01                0                0    0.0000000e+00    0.0000000e+00    0.0000000e+00    0.0000000e+00    0.0000000e+00    0.0000000e+00                1    0.0000000e+00    0.0000000e+00    0.0000000e+00    0.0000000e+00    0.0000000e+00    0.0000000e+00                1    0.0000000e+00                2    0.0000000e+00    0.0000000e+00    0.0000000e+00    0.0000000e+00    0.0000000e+00    0.0000000e+00                1    0.0000000e+00 
  -3.6577431e+01                0                0    0.0000000e+00    0.0000000e+00    0.0000000e+00    0.0000000e+00    0.0000000e+00    0.0000000e+00                1    0.0000000e+00    0.0000000e+00    0.0000000e+00    0.0000000e+00    0.0000000e+00    0.0000000e+00                1    0.0000000e+00                2    0.0000000e+00    0.0000000e+00    0.0000000e+00    0.0000000e+00    0.0000000e+00    0.0000000e+00                1    0.0000000e+00 
  -3.6227773e+01                0                0    0.0000000e+00    0.0000000e+00    0.0000000e+00    0.0000000e+00    0.0000000e+00    0.0000000e+00                1    0.0000000e+00    0.0000000e+00    0.0000000e+00    0.0000000e+00    0.0000000e+00    0.0000000e+00                1    0.0000000e+00                2    0.0000000e+00    0.0000000e+00    0.0000000e+00    0.0000000e+00    0.0000000e+00    0.0000000e+00                1    0.0000000e+00 
  -3.5790700e+01                0                0    0.0000000e+00    0.0000000e+00    0.0000000e+00    0.0000000e+00    0.0000000e+00    0.0000000e+00                1    0.0000000e+00    0.0000000e+00    0.0000000e+00    0.0000000e+00    0.0000000e+00    0.0000000e+00                1    0.0000000e+00                2    0.0000000e+00    0.0000000e+00    0.0000000e+00    0.0000000e+00    0.0000000e+00    0.0000000e+00                1    0.0000000e+00 
  -3.5441042e+01                0                0    0.0000000e+00    0.0000000e+00    0.0000000e+00    0.0000000e+00    0.0000000e+00    0.0000000e+00                1    0.0000000e+00    0.0000000e+00    0.0000000e+00    0.0000000e+00    0.0000000e+00    0.0000000e+00                1    0.0000000e+00                2    0.0000000e+00    0.0000000e+00    0.0000000e+00    0.0000000e+00    0.0000000e+00    0.0000000e+00                1    0.0000000e+00 
  -3.5003969e+01                0                0    0.0000000e+00    0.0000000e+00    0.0000000e+00    0.0000000e+00    0.0000000e+00    0.0000000e+00                1    0.0000000e+00    0.0000000e+00    0.0000000e+00    0.0000000e+00    0.0000000e+00    0.0000000e+00                1    0.0000000e+00                2    0.0000000e+00    0.0000000e+00    0.0000000e+00    0.0000000e+00    0.0000000e+00    0.0000000e+00                1    0.0000000e+00 
  -3.4654311e+01                0                0    0.0000000e+00    0.0000000e+00    0.0000000e+00    0.0000000e+00    0.0000000e+00    0.0000000e+00                1    0.0000000e+00    0.0000000e+00    0.0000000e+00    0.0000000e+00    0.0000000e+00    0.0000000e+00                1    0.0000000e+00                2    0.0000000e+00    0.0000000e+00    0.0000000e+00    0.0000000e+00    0.0000000e+00    0.0000000e+00                1    0.0000000e+00 
  -3.4217238e+01                0                0    0.0000000e+00    0.0000000e+00    0.0000000e+00    0.0000000e+00    0.0000000e+00    0.0000000e+00                1    0.0000000e+00    0.0000000e+00    0.0000000e+00    0.0000000e+00    0.0000000e+00    0.0000000e+00                1    0.0000000e+00                2    0.0000000e+00    0.0000000e+00    0.0000000e+00    0.0000000e+00    0.0000000e+00    0.0000000e+00                1    0.0000000e+00 
  -3.3867580e+01                0                0    0.0000000e+00    0.0000000e+00    0.0000000e+00    0.0000000e+00    0.0000000e+00    0.0000000e+00                1    0.0000000e+00    0.0000000e+00    0.0000000e+00    0.0000000e+00    0.0000000e+00    0.0000000e+00                1    0.0000000e+00                2    0.0000000e+00    0.0000000e+00    0.0000000e+00    0.0000000e+00    0.0000000e+00    0.0000000e+00                1    0.0000000e+00 
  -3.3430507e+01                0                0    0.0000000e+00    0.0000000e+00    0.0000000e+00    0.0000000e+00    0.0000000e+00    0.0000000e+00                1    0.0000000e+00    0.0000000e+00    0.0000000e+00    0.0000000e+00    0.0000000e+00    0.0000000e+00                1    0.0000000e+00                2    0.0000000e+00    0.0000000e+00    0.0000000e+00    0.0000000e+00    0.0000000e+00    0.0000000e+00                1    0.0000000e+00 
  -3.3080848e+01                0                0    0.0000000e+00    0.0000000e+00    0.0000000e+00    0.0000000e+00    0.0000000e+00    0.0000000e+00                1    0.0000000e+00    0.0000000e+00    0.0000000e+00    0.0000000e+00    0.0000000e+00    0.0000000e+00                1    0.0000000e+00                2    0.0000000e+00    0.0000000e+00    0.0000000e+00    0.0000000e+00    0.0000000e+00    0.0000000e+00                1    0.0000000e+00 
  -3.2643776e+01                0                0    0.0000000e+00    0.0000000e+00    0.0000000e+00    0.0000000e+00    0.0000000e+00    0.0000000e+00                1    0.0000000e+00    0.0000000e+00    0.0000000e+00    0.0000000e+00    0.0000000e+00    0.0000000e+00                1    0.0000000e+00                2    0.0000000e+00    0.0000000e+00    0.0000000e+00    0.0000000e+00    0.0000000e+00    0.0000000e+00                1    0.0000000e+00 
  -3.2294117e+01                0                0    0.0000000e+00    0.0000000e+00    0.0000000e+00    0.0000000e+00    0.0000000e+00    0.0000000e+00                1    0.0000000e+00    0.0000000e+00    0.0000000e+00    0.0000000e+00    0.0000000e+00    0.0000000e+00                1    0.0000000e+00                2    0.0000000e+00    0.0000000e+00    0.0000000e+00    0.0000000e+00    0.0000000e+00    0.0000000e+00                1    0.0000000e+00 
  -3.1857044e+01                0                0    0.0000000e+00    0.0000000e+00    0.0000000e+00    0.0000000e+00    0.0000000e+00    0.0000000e+00                1    0.0000000e+00    0.0000000e+00    0.0000000e+00    0.0000000e+00    0.0000000e+00    0.0000000e+00                1    0.0000000e+00                2    0.0000000e+00    0.0000000e+00    0.0000000e+00    0.0000000e+00    0.0000000e+00    0.0000000e+00                1    0.0000000e+00 
  -3.1507386e+01                0                0    0.0000000e+00    0.0000000e+00    0.0000000e+00    0.0000000e+00    0.0000000e+00    0.0000000e+00                1    0.0000000e+00    0.0000000e+00    0.0000000e+00    0.0000000e+00    0.0000000e+00    0.0000000e+00                1    0.0000000e+00                2    0.0000000e+00    0.0000000e+00    0.0000000e+00    0.0000000e+00    0.0000000e+00    0.0000000e+00                1    0.0000000e+00 
  -3.1070313e+01                0                0    0.0000000e+00    0.0000000e+00    0.0000000e+00    0.0000000e+00    0.0000000e+00    0.0000000e+00                1    0.0000000e+00    0.0000000e+00    0.0000000e+00    0.0000000e+00    0.0000000e+00    0.0000000e+00                1    0.0000000e+00                2    0.0000000e+00    0.0000000e+00    0.0000000e+00    0.0000000e+00    0.0000000e+00    0.0000000e+00                1    0.0000000e+00 
  -3.0720655e+01                0                0    0.0000000e+00    0.0000000e+00    0.0000000e+00    0.0000000e+00    0.0000000e+00    0.0000000e+00                1    0.0000000e+00    0.0000000e+00    0.0000000e+00    0.0000000e+00    0.0000000e+00    0.0000000e+00                1    0.0000000e+00                2    0.0000000e+00    0.0000000e+00    0.0000000e+00    0.0000000e+00    0.0000000e+00    0.0000000e+00                1    0.0000000e+00 
  -3.0283582e+01                0                0    0.0000000e+00    0.0000000e+00    0.0000000e+00    0.0000000e+00    0.0000000e+00    0.0000000e+00                1    0.0000000e+00    0.0000000e+00    0.0000000e+00    0.0000000e+00    0.0000000e+00    0.0000000e+00                1    0.0000000e+00                2    0.0000000e+00    0.0000000e+00    0.0000000e+00    0.0000000e+00    0.0000000e+00    0.0000000e+00                1    0.0000000e+00 
  -2.9933924e+01                0                0    0.0000000e+00    0.0000000e+00    0.0000000e+00    0.0000000e+00    0.0000000e+00    0.0000000e+00                1    0.0000000e+00    0.0000000e+00    0.0000000e+00    0.0000000e+00    0.0000000e+00    0.0000000e+00                1    0.0000000e+00                2    0.0000000e+00    0.0000000e+00    0.0000000e+00    0.0000000e+00    0.0000000e+00    0.0000000e+00                1    0.0000000e+00 
  -2.9496851e+01                0                0    0.0000000e+00    0.0000000e+00    0.0000000e+00    0.0000000e+00    0.0000000e+00    0.0000000e+00                1    0.0000000e+00    0.0000000e+00    0.0000000e+00    0.0000000e+00    0.0000000e+00    0.0000000e+00                1    0.0000000e+00                2    0.0000000e+00    0.0000000e+00    0.0000000e+00    0.0000000e+00    0.0000000e+00    0.0000000e+00                1    0.0000000e+00 
  -2.9147193e+01                0                0    0.0000000e+00    0.0000000e+00    0.0000000e+00    0.0000000e+00    0.0000000e+00    0.0000000e+00                1    0.0000000e+00    0.0000000e+00    0.0000000e+00    0.0000000e+00    0.0000000e+00    0.0000000e+00                1    0.0000000e+00                2    0.0000000e+00    0.0000000e+00    0.0000000e+00    0.0000000e+00    0.0000000e+00    0.0000000e+00                1    0.0000000e+00 
  -2.8710120e+01                0                0    0.0000000e+00    0.0000000e+00    0.0000000e+00    0.0000000e+00    0.0000000e+00    0.0000000e+00                1    0.0000000e+00    0.0000000e+00    0.0000000e+00    0.0000000e+00    0.0000000e+00    0.0000000e+00                1    0.0000000e+00                2    0.0000000e+00    0.0000000e+00    0.0000000e+00    0.0000000e+00    0.0000000e+00    0.0000000e+00                1    0.0000000e+00 
  -2.8360461e+01                0                0    0.0000000e+00    0.0000000e+00    0.0000000e+00    0.0000000e+00    0.0000000e+00    0.0000000e+00                1    0.0000000e+00    0.0000000e+00    0.0000000e+00    0.0000000e+00    0.0000000e+00    0.0000000e+00                1    0.0000000e+00                2    0.0000000e+00    0.0000000e+00    0.0000000e+00    0.0000000e+00    0.0000000e+00    0.0000000e+00                1    0.0000000e+00 
  -2.7923389e+01                0                0    0.0000000e+00    0.0000000e+00    0.0000000e+00    0.0000000e+00    0.0000000e+00    0.0000000e+00                1    0.0000000e+00    0.0000000e+00    0.0000000e+00    0.0000000e+00    0.0000000e+00    0.0000000e+00                1    0.0000000e+00                2    0.0000000e+00    0.0000000e+00    0.0000000e+00    0.0000000e+00    0.0000000e+00    0.0000000e+00                1    0.0000000e+00 
  -2.7573730e+01                0                0    0.0000000e+00    0.0000000e+00    0.0000000e+00    0.0000000e+00    0.0000000e+00    0.0000000e+00                1    0.0000000e+00    0.0000000e+00    0.0000000e+00    0.0000000e+00    0.0000000e+00    0.0000000e+00                1    0.0000000e+00                2    0.0000000e+00    0.0000000e+00    0.0000000e+00    0.0000000e+00    0.0000000e+00    0.0000000e+00                1    0.0000000e+00 
  -2.7136657e+01                0                0    0.0000000e+00    0.0000000e+00    0.0000000e+00    0.0000000e+00    0.0000000e+00    0.0000000e+00                1    0.0000000e+00    0.0000000e+00    0.0000000e+00    0.0000000e+00    0.0000000e+00    0.0000000e+00                1    0.0000000e+00                2    0.0000000e+00    0.0000000e+00    0.0000000e+00    0.0000000e+00    0.0000000e+00    0.0000000e+00                1    0.0000000e+00 
  -2.6786999e+01                0                0    0.0000000e+00    0.0000000e+00    0.0000000e+00    0.0000000e+00    0.0000000e+00    0.0000000e+00                1    0.0000000e+00    0.0000000e+00    0.0000000e+00    0.0000000e+00    0.0000000e+00    0.0000000e+00                1    0.0000000e+00                2    0.0000000e+00    0.0000000e+00    0.0000000e+00    0.0000000e+00    0.0000000e+00    0.0000000e+00                1    0.0000000e+00 
  -2.6349926e+01                0                0    0.0000000e+00    0.0000000e+00    0.0000000e+00    0.0000000e+00    0.0000000e+00    0.0000000e+00                1    0.0000000e+00    0.0000000e+00    0.0000000e+00    0.0000000e+00    0.0000000e+00    0.0000000e+00                1    0.0000000e+00                2    0.0000000e+00    0.0000000e+00    0.0000000e+00    0.0000000e+00    0.0000000e+00    0.0000000e+00                1    0.0000000e+00 
  -2.6000268e+01                0                0    0.0000000e+00    0.0000000e+00    0.0000000e+00    0.0000000e+00    0.0000000e+00    0.0000000e+00                1    0.0000000e+00    0.0000000e+00    0.0000000e+00    0.0000000e+00    0.0000000e+00    0.0000000e+00                1    0.0000000e+00                2    0.0000000e+00    0.0000000e+00    0.0000000e+00    0.0000000e+00    0.0000000e+00    0.0000000e+00                1    0.0000000e+00 
  -2.5720541e+01                0                0    0.0000000e+00    0.0000000e+00    0.0000000e+00    0.0000000e+00    0.0000000e+00    0.0000000e+00                1    0.0000000e+00    0.0000000e+00    0.0000000e+00    0.0000000e+00    0.0000000e+00    0.0000000e+00                1    0.0000000e+00                2    0.0000000e+00    0.0000000e+00    0.0000000e+00    0.0000000e+00    0.0000000e+00    0.0000000e+00                1    0.0000000e+00 
  -2.5370883e+01                0                0    0.0000000e+00    0.0000000e+00    0.0000000e+00    0.0000000e+00    0.0000000e+00    0.0000000e+00                1    0.0000000e+00    0.0000000e+00    0.0000000e+00    0.0000000e+00    0.0000000e+00    0.0000000e+00                1    0.0000000e+00                2    0.0000000e+00    0.0000000e+00    0.0000000e+00    0.0000000e+00    0.0000000e+00    0.0000000e+00                1    0.0000000e+00 
  -2.5091156e+01                0                0    0.0000000e+00    0.0000000e+00    0.0000000e+00    0.0000000e+00    0.0000000e+00    0.0000000e+00                1    0.0000000e+00    0.0000000e+00    0.0000000e+00    0.0000000e+00    0.0000000e+00    0.0000000e+00                1    0.0000000e+00                2    0.0000000e+00    0.0000000e+00    0.0000000e+00    0.0000000e+00    0.0000000e+00    0.0000000e+00                1    0.0000000e+00 
  -2.4741498e+01                0                0    0.0000000e+00    0.0000000e+00    0.0000000e+00    0.0000000e+00    0.0000000e+00    0.0000000e+00                1    0.0000000e+00    0.0000000e+00    0.0000000e+00    0.0000000e+00    0.0000000e+00    0.0000000e+00                1    0.0000000e+00                2    0.0000000e+00    0.0000000e+00    0.0000000e+00    0.0000000e+00    0.0000000e+00    0.0000000e+00                1    0.0000000e+00 
  -2.4461771e+01                0                0    0.0000000e+00    0.0000000e+00    0.0000000e+00    0.0000000e+00    0.0000000e+00    0.0000000e+00                1    0.0000000e+00    0.0000000e+00    0.0000000e+00    0.0000000e+00    0.0000000e+00    0.0000000e+00                1    0.0000000e+00                2    0.0000000e+00    0.0000000e+00    0.0000000e+00    0.0000000e+00    0.0000000e+00    0.0000000e+00                1    0.0000000e+00 
  -2.4112113e+01                0                0    0.0000000e+00    0.0000000e+00    0.0000000e+00    0.0000000e+00    0.0000000e+00    0.0000000e+00                1    0.0000000e+00    0.0000000e+00    0.0000000e+00    0.0000000e+00    0.0000000e+00    0.0000000e+00                1    0.0000000e+00                2    0.0000000e+00    0.0000000e+00    0.0000000e+00    0.0000000e+00    0.0000000e+00    0.0000000e+00                1    0.0000000e+00 
  -2.3675040e+01                0                0    0.0000000e+00    0.0000000e+00    0.0000000e+00    0.0000000e+00    0.0000000e+00    0.0000000e+00                1    0.0000000e+00    0.0000000e+00    0.0000000e+00    0.0000000e+00    0.0000000e+00    0.0000000e+00                1    0.0000000e+00                2    0.0000000e+00    0.0000000e+00    0.0000000e+00    0.0000000e+00    0.0000000e+00    0.0000000e+00                1    0.0000000e+00 
  -2.3325382e+01                0                0    0.0000000e+00    0.0000000e+00    0.0000000e+00    0.0000000e+00    0.0000000e+00    0.0000000e+00                1    0.0000000e+00    0.0000000e+00    0.0000000e+00    0.0000000e+00    0.0000000e+00    0.0000000e+00                1    0.0000000e+00                2    0.0000000e+00    0.0000000e+00    0.0000000e+00    0.0000000e+00    0.0000000e+00    0.0000000e+00                1    0.0000000e+00 
  -2.3045655e+01                0                0    0.0000000e+00    0.0000000e+00    0.0000000e+00    0.0000000e+00    0.0000000e+00    0.0000000e+00                1    0.0000000e+00    0.0000000e+00    0.0000000e+00    0.0000000e+00    0.0000000e+00    0.0000000e+00                1    0.0000000e+00                2    0.0000000e+00    0.0000000e+00    0.0000000e+00    0.0000000e+00    0.0000000e+00    0.0000000e+00                1    0.0000000e+00 
  -2.2695997e+01                0                0    0.0000000e+00    0.0000000e+00    0.0000000e+00    0.0000000e+00    0.0000000e+00    0.0000000e+00                1    0.0000000e+00    0.0000000e+00    0.0000000e+00    0.0000000e+00    0.0000000e+00    0.0000000e+00                1    0.0000000e+00                2    0.0000000e+00    0.0000000e+00    0.0000000e+00    0.0000000e+00    0.0000000e+00    0.0000000e+00                1    0.0000000e+00 
  -2.2416270e+01                0                0    0.0000000e+00    0.0000000e+00    0.0000000e+00    0.0000000e+00    0.0000000e+00    0.0000000e+00                1    0.0000000e+00    0.0000000e+00    0.0000000e+00    0.0000000e+00    0.0000000e+00    0.0000000e+00                1    0.0000000e+00                2    0.0000000e+00    0.0000000e+00    0.0000000e+00    0.0000000e+00    0.0000000e+00    0.0000000e+00                1    0.0000000e+00 
  -2.2066612e+01                0                0    0.0000000e+00    0.0000000e+00    0.0000000e+00    0.0000000e+00    0.0000000e+00    0.0000000e+00                1    0.0000000e+00    0.0000000e+00    0.0000000e+00    0.0000000e+00    0.0000000e+00    0.0000000e+00                1    0.0000000e+00                2    0.0000000e+00    0.0000000e+00    0.0000000e+00    0.0000000e+00    0.0000000e+00    0.0000000e+00                1    0.0000000e+00 
  -2.1786885e+01                0                0    0.0000000e+00    0.0000000e+00    0.0000000e+00    0.0000000e+00    0.0000000e+00    0.0000000e+00                1    0.0000000e+00    0.0000000e+00    0.0000000e+00    0.0000000e+00    0.0000000e+00    0.0000000e+00                1    0.0000000e+00                2    0.0000000e+00    0.0000000e+00    0.0000000e+00    0.0000000e+00    0.0000000e+00    0.0000000e+00                1    0.0000000e+00 
  -2.1437227e+01                0                0    0.0000000e+00    0.0000000e+00    0.0000000e+00    0.0000000e+00    0.0000000e+00    0.0000000e+00                1    0.0000000e+00    0.0000000e+00    0.0000000e+00    0.0000000e+00    0.0000000e+00    0.0000000e+00                1    0.0000000e+00                2    0.0000000e+00    0.0000000e+00    0.0000000e+00    0.0000000e+00    0.0000000e+00    0.0000000e+00                1    0.0000000e+00 
  -2.1157501e+01                0                0    0.0000000e+00    0.0000000e+00    0.0000000e+00    0.0000000e+00    0.0000000e+00    0.0000000e+00                1    0.0000000e+00    0.0000000e+00    0.0000000e+00    0.0000000e+00    0.0000000e+00    0.0000000e+00                1    0.0000000e+00                2    0.0000000e+00    0.0000000e+00    0.0000000e+00    0.0000000e+00    0.0000000e+00    0.0000000e+00                1    0.0000000e+00 
  -2.0807842e+01                0                0    0.0000000e+00    0.0000000e+00    0.0000000e+00    0.0000000e+00    0.0000000e+00    0.0000000e+00                1    0.0000000e+00    0.0000000e+00    0.0000000e+00    0.0000000e+00    0.0000000e+00    0.0000000e+00                1    0.0000000e+00                2    0.0000000e+00    0.0000000e+00    0.0000000e+00    0.0000000e+00    0.0000000e+00    0.0000000e+00                1    0.0000000e+00 
  -2.0528116e+01                0                0    0.0000000e+00    0.0000000e+00    0.0000000e+00    0.0000000e+00    0.0000000e+00    0.0000000e+00                1    0.0000000e+00    0.0000000e+00    0.0000000e+00    0.0000000e+00    0.0000000e+00    0.0000000e+00                1    0.0000000e+00                2    0.0000000e+00    0.0000000e+00    0.0000000e+00    0.0000000e+00    0.0000000e+00    0.0000000e+00                1    0.0000000e+00 
  -2.0178457e+01                0                0    0.0000000e+00    0.0000000e+00    0.0000000e+00    0.0000000e+00    0.0000000e+00    0.0000000e+00                1    0.0000000e+00    0.0000000e+00    0.0000000e+00    0.0000000e+00    0.0000000e+00    0.0000000e+00                1    0.0000000e+00                2    0.0000000e+00    0.0000000e+00    0.0000000e+00    0.0000000e+00    0.0000000e+00    0.0000000e+00                1    0.0000000e+00 
  -1.9898731e+01                0                0    0.0000000e+00    0.0000000e+00    0.0000000e+00    0.0000000e+00    0.0000000e+00    0.0000000e+00                1    0.0000000e+00    0.0000000e+00    0.0000000e+00    0.0000000e+00    0.0000000e+00    0.0000000e+00                1    0.0000000e+00                2    0.0000000e+00    0.0000000e+00    0.0000000e+00    0.0000000e+00    0.0000000e+00    0.0000000e+00                1    0.0000000e+00 
  -1.9745629e+01                0                0    0.0000000e+00    0.0000000e+00    0.0000000e+00    0.0000000e+00    0.0000000e+00    0.0000000e+00                1    0.0000000e+00    0.0000000e+00    0.0000000e+00    0.0000000e+00    0.0000000e+00    0.0000000e+00                1    0.0000000e+00                2    0.0000000e+00    0.0000000e+00    0.0000000e+00    0.0000000e+00    0.0000000e+00    0.0000000e+00                1    0.0000000e+00 
  -1.9660573e+01                0                0    0.0000000e+00    0.0000000e+00    0.0000000e+00    0.0000000e+00    0.0000000e+00    0.0000000e+00                1    0.0000000e+00    0.0000000e+00    0.0000000e+00    0.0000000e+00    0.0000000e+00    0.0000000e+00                1    0.0000000e+00                2    0.0000000e+00    0.0000000e+00    0.0000000e+00    0.0000000e+00    0.0000000e+00    0.0000000e+00                1    0.0000000e+00 
  -1.9592528e+01                0                0    0.0000000e+00    0.0000000e+00    0.0000000e+00    0.0000000e+00    0.0000000e+00    0.0000000e+00                1    0.0000000e+00    0.0000000e+00    0.0000000e+00    0.0000000e+00    0.0000000e+00    0.0000000e+00                1    0.0000000e+00                2    0.0000000e+00    0.0000000e+00    0.0000000e+00    0.0000000e+00    0.0000000e+00    0.0000000e+00                1    0.0000000e+00 
  -1.9401151e+01                0                0    0.0000000e+00    0.0000000e+00    0.0000000e+00    0.0000000e+00    0.0000000e+00    0.0000000e+00                1    0.0000000e+00    0.0000000e+00    0.0000000e+00    0.0000000e+00    0.0000000e+00    0.0000000e+00                1    0.0000000e+00                2    0.0000000e+00    0.0000000e+00    0.0000000e+00    0.0000000e+00    0.0000000e+00    0.0000000e+00                1    0.0000000e+00 
  -1.9316094e+01                0                0    0.0000000e+00    0.0000000e+00    0.0000000e+00    0.0000000e+00    0.0000000e+00    0.0000000e+00                1    0.0000000e+00    0.0000000e+00    0.0000000e+00    0.0000000e+00    0.0000000e+00    0.0000000e+00                1    0.0000000e+00                2    0.0000000e+00    0.0000000e+00    0.0000000e+00    0.0000000e+00    0.0000000e+00    0.0000000e+00                1    0.0000000e+00 
  -1.9248049e+01                0                0    0.0000000e+00    0.0000000e+00    0.0000000e+00    0.0000000e+00    0.0000000e+00    0.0000000e+00                1    0.0000000e+00    0.0000000e+00    0.0000000e+00    0.0000000e+00    0.0000000e+00    0.0000000e+00                1    0.0000000e+00                2    0.0000000e+00    0.0000000e+00    0.0000000e+00    0.0000000e+00    0.0000000e+00    0.0000000e+00                1    0.0000000e+00 
  -1.9193613e+01                0                0    0.0000000e+00    0.0000000e+00    0.0000000e+00    0.0000000e+00    0.0000000e+00    0.0000000e+00                1    0.0000000e+00    0.0000000e+00    0.0000000e+00    0.0000000e+00    0.0000000e+00    0.0000000e+00                1    0.0000000e+00                2    0.0000000e+00    0.0000000e+00    0.0000000e+00    0.0000000e+00    0.0000000e+00    0.0000000e+00                1    0.0000000e+00 
  -1.9040511e+01                0                0    0.0000000e+00    0.0000000e+00    0.0000000e+00    0.0000000e+00    0.0000000e+00    0.0000000e+00                1    0.0000000e+00    0.0000000e+00    0.0000000e+00    0.0000000e+00    0.0000000e+00    0.0000000e+00                1    0.0000000e+00                2    0.0000000e+00    0.0000000e+00    0.0000000e+00    0.0000000e+00    0.0000000e+00    0.0000000e+00                1    0.0000000e+00 
  -1.8934191e+01                0                0    0.0000000e+00    0.0000000e+00    0.0000000e+00    0.0000000e+00    0.0000000e+00    0.0000000e+00                1    0.0000000e+00    0.0000000e+00    0.0000000e+00    0.0000000e+00    0.0000000e+00    0.0000000e+00                1    0.0000000e+00                2    0.0000000e+00    0.0000000e+00    0.0000000e+00    0.0000000e+00    0.0000000e+00    0.0000000e+00                1    0.0000000e+00 
  -1.8849134e+01                0                0    0.0000000e+00    0.0000000e+00    0.0000000e+00    0.0000000e+00    0.0000000e+00    0.0000000e+00                1    0.0000000e+00    0.0000000e+00    0.0000000e+00    0.0000000e+00    0.0000000e+00    0.0000000e+00                1    0.0000000e+00                2    0.0000000e+00    0.0000000e+00    0.0000000e+00    0.0000000e+00    0.0000000e+00    0.0000000e+00                1    0.0000000e+00 
  -1.8742814e+01                0                0    0.0000000e+00    0.0000000e+00    0.0000000e+00    0.0000000e+00    0.0000000e+00    0.0000000e+00                1    0.0000000e+00    0.0000000e+00    0.0000000e+00    0.0000000e+00    0.0000000e+00    0.0000000e+00                1    0.0000000e+00                2    0.0000000e+00    0.0000000e+00    0.0000000e+00    0.0000000e+00    0.0000000e+00    0.0000000e+00                1    0.0000000e+00 
  -1.8609913e+01                0                0    0.0000000e+00    0.0000000e+00    0.0000000e+00    0.0000000e+00    0.0000000e+00    0.0000000e+00                1    0.0000000e+00    0.0000000e+00    0.0000000e+00    0.0000000e+00    0.0000000e+00    0.0000000e+00                1    0.0000000e+00                2    0.0000000e+00    0.0000000e+00    0.0000000e+00    0.0000000e+00    0.0000000e+00    0.0000000e+00                1    0.0000000e+00 
  -1.8503593e+01                0                0    0.0000000e+00    0.0000000e+00    0.0000000e+00    0.0000000e+00    0.0000000e+00    0.0000000e+00                1    0.0000000e+00    0.0000000e+00    0.0000000e+00    0.0000000e+00    0.0000000e+00    0.0000000e+00                1    0.0000000e+00                2    0.0000000e+00    0.0000000e+00    0.0000000e+00    0.0000000e+00    0.0000000e+00    0.0000000e+00                1    0.0000000e+00 
  -1.8500000e+01                0                0    0.0000000e+00    0.0000000e+00    0.0000000e+00    0.0000000e+00    0.0000000e+00    0.0000000e+00                1    0.0000000e+00    0.0000000e+00    0.0000000e+00    0.0000000e+00    0.0000000e+00    0.0000000e+00                1    0.0000000e+00                2    0.0000000e+00    0.0000000e+00    0.0000000e+00    0.0000000e+00    0.0000000e+00    0.0000000e+00                1    0.0000000e+00 
  -1.8343670e+01             1520             1520    2.4320000e-08    2.4320000e-08    2.1700000e-04    1.0855425e-04    1.0855425e-04    1.0855425e-04                1    0.0000000e+00    0.0000000e+00    0.0000000e+00    0.0000000e+00    0.0000000e+00    0.0000000e+00                1    0.0000000e+00                2    2.4330383e-08    2.4330383e-08    4.7713831e+00    4.7713831e+00    1.0000000e+00    1.3051413e-02                1    9.1040532e-05 
  -1.8218606e+01             4926             4926    7.8816000e-08    7.8816000e-08    2.1699988e-04    1.0847124e-04    1.0847124e-04    1.0847124e-04                1    0.0000000e+00    0.0000000e+00    0.0000000e+00    0.0000000e+00    0.0000000e+00    0.0000000e+00                1    0.0000000e+00                2    7.8830441e-08    7.8830441e-08    9.3735620e+00    9.3735620e+00    1.0000000e+00    5.0370732e-02                1    1.6958759e-04 
  -1.8118555e+01             9164             9164    1.4484800e-07    1.4484800e-07    2.1638385e-04    1.0741803e-04    1.0845590e-04    1.0845590e-04                1    0.0000000e+00    0.0000000e+00    0.0000000e+00    0.0000000e+00    0.0000000e+00    0.0000000e+00                1    0.0000000e+00                2    1.4485337e-07    1.4485337e-07    1.3919161e+01    1.3919161e+01    1.0000000e+00    1.1106957e-01                1    2.9456030e-04 
  -1.7993492e+01            21697            21697    2.5540800e-07    2.5540800e-07    2.0980617e-04    1.0515992e-04    1.0843689e-04    1.0843689e-04                1    0.0000000e+00    0.0000000e+00    0.0000000e+00    0.0000000e+00    0.0000000e+00    0.0000000e+00                1    0.0000000e+00                2    2.5541063e-07    2.5541063e-07    2.0258298e+01    2.0258298e+01    1.0000000e+00    2.3527450e-01                1    5.0337476e-04 
  -1.7837714e+01            57461            57461    4.3667199e-07    4.3667199e-07    1.8831815e-04    1.0161064e-04    1.0844659e-04    1.0844659e-04                1    0.0000000e+00    0.0000000e+00    0.0000000e+00    0.0000000e+00    0.0000000e+00    0.0000000e+00                1    0.0000000e+00                2    4.3667281e-07    4.3667281e-07    2.9820135e+01    2.9820135e+01    1.0000000e+00    5.0978629e-01                1    8.4741145e-04 
  -1.7713093e+01           118114           118114    6.1646399e-07    6.1646399e-07    1.4091100e-04    7.2898097e-05    1.0272750e-04    1.0860628e-04                1    0.0000000e+00    0.0000000e+00    0.0000000e+00    0.0000000e+00    0.0000000e+00    0.0000000e+00                1    0.0000000e+00                2    6.1647102e-07    6.1647102e-07    3.2262751e+01    3.2262751e+01    1.0000000e+00    5.9672157e-01                1    1.1820900e-03 
  -1.7613395e+01           190079           190079    7.8255993e-07    7.8255993e-07    9.9485684e-05    2.4356603e-05    1.0168311e-04    1.0853203e-04                1    0.0000000e+00    0.0000000e+00    0.0000000e+00    0.0000000e+00    0.0000000e+00    0.0000000e+00                1    0.0000000e+00                2    7.8257421e-07    7.8257421e-07    3.9589585e+01    3.9589585e+01    1.0000000e+00    8.9852641e-01                1    1.4846986e-03 
  -1.7489380e+01           300645           300645    1.0167999e-06    1.0167999e-06    7.4266974e-05    1.2034797e-05    9.8094535e-05    1.0851229e-04                1    0.0000000e+00    0.0000000e+00    0.0000000e+00    0.0000000e+00    0.0000000e+00    0.0000000e+00                1    0.0000000e+00                2    1.0168140e-06    1.0168140e-06    4.3672103e+01    4.3672103e+01    1.0000000e+00    1.0933952e+00                1    1.8960174e-03 
  -1.7377202e+01           434791           434791    1.2458718e-06    1.2458718e-06    5.8194541e-05    7.8112483e-06    9.5364595e-05    1.0842884e-04                1    0.0000000e+00    0.0000000e+00    0.0000000e+00    0.0000000e+00    0.0000000e+00    0.0000000e+00                1    0.0000000e+00                2    1.2458773e-06    1.2458773e-06    4.5988030e+01    4.5988030e+01    1.0000000e+00    1.2124353e+00                1    2.3029971e-03 
  -1.7278992e+01           569909           569909    1.4062715e-06    1.4062715e-06    4.5760845e-05    6.2217656e-06    9.3538092e-05    1.0859263e-04                1    0.0000000e+00    0.0000000e+00    0.0000000e+00    0.0000000e+00    0.0000000e+00    0.0000000e+00                1    0.0000000e+00                2    1.4062730e-06    1.4062730e-06    3.5245493e+01    3.5245493e+01    1.0000000e+00    7.1215763e-01                1    2.6825277e-03 
  -1.7183440e+01           709240           709240    1.5162385e-06    1.5162385e-06    3.7285255e-05    5.0687713e-06    8.9737172e-05    1.0850025e-04                1    0.0000000e+00    0.0000000e+00    0.0000000e+00    0.0000000e+00    0.0000000e+00    0.0000000e+00                1    0.0000000e+00                2    1.5162481e-06    1.5162481e-06    2.7365769e+01    2.7365769e+01    1.0000000e+00    4.2932312e-01                1    3.0386265e-03 
  -1.7085370e+01           835279           835279    1.5818506e-06    1.5818506e-06    3.1777935e-05    4.6051688e-06    8.5910431e-05    1.0547961e-04                1    0.0000000e+00    0.0000000e+00    0.0000000e+00    0.0000000e+00    0.0000000e+00    0.0000000e+00                1    0.0000000e+00                2    1.5818610e-06    1.5818610e-06    1.4954442e+01    1.4954442e+01    1.0000000e+00    1.2820630e-01                1    3.4388805e-03 
  -1.7000000e+01           923338           923338    1.5999833e-06    1.5999833e-06    2.8284085e-05    4.3761054e-06    8.2565899e-05    1.0590614e-04                1    0.0000000e+00    0.0000000e+00    0.0000000e+00    0.0000000e+00    0.0000000e+00    0.0000000e+00                1    0.0000000e+00                2    1.6000000e-06    1.6000000e-06    8.2090238e+00    8.2090238e+00    1.0000000e+00    3.8632426e-02                1    3.8306614e-03 
  -1.6894452e+01          1007444          1007444    1.5999548e-06    1.5999548e-06    2.5981241e-05    4.3719986e-06    7.8693704e-05    1.0486990e-04                1    0.0000000e+00    0.0000000e+00    0.0000000e+00    0.0000000e+00    0.0000000e+00    0.0000000e+00                1    0.0000000e+00                2    0.0000000e+00    1.6000000e-06    0.0000000e+00    0.0000000e+00    0.0000000e+00    0.0000000e+00                1    4.3053349e-03 
  -1.6784492e+01          1086508          1086508    1.5998978e-06    1.5998978e-06    2.4102211e-05    4.3390341e-06    7.3143213e-05    1.0380086e-04                1    0.0000000e+00    0.0000000e+00    0.0000000e+00    0.0000000e+00    0.0000000e+00    0.0000000e+00                1    0.0000000e+00                2    0.0000000e+00    1.6000000e-06    0.0000000e+00    0.0000000e+00    0.0000000e+00    0.0000000e+00                1    4.7858982e-03 
  -1.6670327e+01          1157474          1157474    1.5997881e-06    1.5997881e-06    2.2557840e-05    4.3027751e-06    6.4935773e-05    1.0286066e-04                1    0.0000000e+00    0.0000000e+00    0.0000000e+00    0.0000000e+00    0.0000000e+00    0.0000000e+00                1    0.0000000e+00                2    0.0000000e+00    1.6000000e-06    0.0000000e+00    0.0000000e+00    0.0000000e+00    0.0000000e+00                1    5.2876875e-03 
  -1.6549009e+01          1218319          1218319    1.5995914e-06    1.5995914e-06    2.1314145e-05    4.2431205e-06    3.9605200e-05    1.0213285e-04                1    0.0000000e+00    0.0000000e+00    0.0000000e+00    0.0000000e+00    0.0000000e+00    0.0000000e+00                1    0.0000000e+00                2    0.0000000e+00    1.6000000e-06    0.0000000e+00    0.0000000e+00    0.0000000e+00    0.0000000e+00                1    5.7831438e-03 
  -1.6421549e+01          1274008          1274008    1.5992768e-06    1.5992768e-06    2.0286088e-05    4.1254837e-06    2.2405198e-05    1.0161730e-04                1    0.0000000e+00    0.0000000e+00    0.0000000e+00    0.0000000e+00    0.0000000e+00    0.0000000e+00                1    0.0000000e+00                2    0.0000000e+00    1.6000000e-06    0.0000000e+00    0.0000000e+00    0.0000000e+00    0.0000000e+00                1    6.2579776e-03 
  -1.6286727e+01          1326295          1326295    1.5987880e-06    1.5987880e-06    1.9450993e-05    4.2674048e-06    1.4583299e-05    1.0109614e-04                1    0.0000000e+00    0.0000000e+00    0.0000000e+00    0.0000000e+00    0.0000000e+00    0.0000000e+00                1    0.0000000e+00                2    0.0000000e+00    1.6000000e-06    0.0000000e+00    0.0000000e+00    0.0000000e+00    0.0000000e+00                1    6.7314997e-03 
  -1.6178870e+01          1366719          1366719    1.5982193e-06    1.5982193e-06    1.8793017e-05    4.1673293e-06    1.1907594e-05    1.0033425e-04                1    0.0000000e+00    0.0000000e+00    0.0000000e+00    0.0000000e+00    0.0000000e+00    0.0000000e+00                1    0.0000000e+00                2    0.0000000e+00    1.6000000e-06    0.0000000e+00    0.0000000e+00    0.0000000e+00    0.0000000e+00                1    7.0788343e-03 
  -1.6092584e+01          1396530          1396530    1.5976129e-06    1.5976129e-06    1.8307113e-05    4.2253065e-06    1.0091919e-05    9.9733759e-05                1    0.0000000e+00    0.0000000e+00    0.0000000e+00    0.0000000e+00    0.0000000e+00    0.0000000e+00                1    0.0000000e+00                2    0.0000000e+00    1.6000000e-06    0.0000000e+00    0.0000000e+00    0.0000000e+00    0.0000000e+00                1    7.3491723e-03 
  -1.5937269e+01          1441397          1441397    1.5961661e-06    1.5961661e-06    1.7614679e-05    4.2129132e-06    8.6761997e-06    9.8881570e-05                1    0.0000000e+00    0.0000000e+00    0.0000000e+00    0.0000000e+00    0.0000000e+00    0.0000000e+00                1    0.0000000e+00                2    0.0000000e+00    1.6000000e-06    0.0000000e+00    0.0000000e+00    0.0000000e+00    0.0000000e+00                1    7.7887659e-03 
  -1.5868240e+01          1459140          1459140    1.5953804e-06    1.5953804e-06    1.7387240e-05    4.2110001e-06    8.4265531e-06    9.8592546e-05                1    0.0000000e+00    0.0000000e+00    0.0000000e+00    0.0000000e+00    0.0000000e+00    0.0000000e+00                1    0.0000000e+00                2    0.0000000e+00    1.6000000e-06    0.0000000e+00    0.0000000e+00    0.0000000e+00    0.0000000e+00                1    7.9771856e-03 
  -1.5781955e+01          1478064          1478064    1.5942953e-06    1.5942953e-06    1.7159920e-05    4.1684604e-06    8.1505728e-06    9.7865222e-05                1    0.0000000e+00    0.0000000e+00    0.0000000e+00    0.0000000e+00    0.0000000e+00    0.0000000e+00                1    0.0000000e+00                2    0.0000000e+00    1.6000000e-06    0.0000000e+00    0.0000000e+00    0.0000000e+00    0.0000000e+00                1    8.1993550e-03 
  -1.5674097e+01          1498039          1498039    1.5927443e-06    1.5927443e-06    1.6957830e-05    4.1196534e-06    7.8683155e-06    9.6899040e-05                1    0.0000000e+00    0.0000000e+00    0.0000000e+00    0.0000000e+00    0.0000000e+00    0.0000000e+00                1    0.0000000e+00                2    0.0000000e+00    1.6000000e-06    0.0000000e+00    0.0000000e+00    0.0000000e+00    0.0000000e+00                1    8.4705101e-03 
  -1.5539276e+01          1519097          1519097    1.5905325e-06    1.5905325e-06    1.6785297e-05    4.2241054e-06    7.7405871e-06    9.5887062e-05                1    0.0000000e+00    0.0000000e+00    0.0000000e+00    0.0000000e+00    0.0000000e+00    0.0000000e+00                1    0.0000000e+00                2    0.0000000e+00    1.6000000e-06    0.0000000e+00    0.0000000e+00    0.0000000e+00    0.0000000e+00                1    8.7987029e-03 
  -1.5385907e+01          1540120          1540120    1.5876068e-06    1.5876068e-06    1.6638572e-05    4.2528329e-06    7.7726692e-06    9.4595299e-05                1    0.0000000e+00    0.0000000e+00    0.0000000e+00    0.0000000e+00    0.0000000e+00    0.0000000e+00                1    0.0000000e+00                2    0.0000000e+00    1.6000000e-06    0.0000000e+00    0.0000000e+00    0.0000000e+00    0.0000000e+00                1    9.1614542e-03 
  -1.5263212e+01          1558272          1558272    1.5849125e-06    1.5849125e-06    1.6515294e-05    4.1373986e-06    7.6591064e-06    9.3588778e-05                1    0.0000000e+00    0.0000000e+00    0.0000000e+00    0.0000000e+00    0.0000000e+00    0.0000000e+00                1    0.0000000e+00                2    0.0000000e+00    1.6000000e-06    0.0000000e+00    0.0000000e+00    0.0000000e+00    0.0000000e+00                1    9.4536910e-03 
  -1.5109844e+01          1576916          1576916    1.5812899e-06    1.5812899e-06    1.6376657e-05    4.1696783e-06    7.6748471e-06    9.2032576e-05                1    0.0000000e+00    0.0000000e+00    0.0000000e+00    0.0000000e+00    0.0000000e+00    0.0000000e+00                1    0.0000000e+00                2    0.0000000e+00    1.6000000e-06    0.0000000e+00    0.0000000e+00    0.0000000e+00    0.0000000e+00                1    9.8008709e-03 
  -1.5004856e+01          1591358          1591358    1.5785932e-06    1.5785932e-06    1.6275755e-05    4.1550625e-06    7.6606690e-06    9.0860396e-05                1    0.0000000e+00    0.0000000e+00    0.0000000e+00    0.0000000e+00    0.0000000e+00    0.0000000e+00                1    0.0000000e+00                2    0.0000000e+00    1.6000000e-06    0.0000000e+00    0.0000000e+00    0.0000000e+00    0.0000000e+00                1    1.0040847e-02 
  -1.4873622e+01          1606927          1606927    1.5751312e-06    1.5751312e-06    1.6151926e-05    4.0873020e-06    7.8226114e-06    8.9065589e-05                1    0.0000000e+00    0.0000000e+00    0.0000000e+00    0.0000000e+00    0.0000000e+00    0.0000000e+00                1    0.0000000e+00                2    0.0000000e+00    1.6000000e-06    0.0000000e+00    0.0000000e+00    0.0000000e+00    0.0000000e+00                1    1.0319997e-02 
  -1.4787347e+01          1616496          1616496    1.5727019e-06    1.5727019e-06    1.6080290e-05    4.1767194e-06    7.6774676e-06    8.7494528e-05                1    0.0000000e+00    0.0000000e+00    0.0000000e+00    0.0000000e+00    0.0000000e+00    0.0000000e+00                1    0.0000000e+00                2    0.0000000e+00    1.6000000e-06    0.0000000e+00    0.0000000e+00    0.0000000e+00    0.0000000e+00                1    1.0497862e-02 
  -1.4632143e+01          1631057          1631057    1.5681043e-06    1.5681043e-06    1.5969398e-05    4.1237592e-06    7.6262868e-06    8.4448393e-05                1    0.0000000e+00    0.0000000e+00    0.0000000e+00    0.0000000e+00    0.0000000e+00    0.0000000e+00                1    0.0000000e+00                2    0.0000000e+00    1.6000000e-06    0.0000000e+00    0.0000000e+00    0.0000000e+00    0.0000000e+00                1    1.0814117e-02 
  -1.4546013e+01          1637784          1637784    1.5653533e-06    1.5653533e-06    1.5918011e-05    4.0842339e-06    7.8210661e-06    8.3024815e-05                1    0.0000000e+00    0.0000000e+00    0.0000000e+00    0.0000000e+00    0.0000000e+00    0.0000000e+00                1    0.0000000e+00                2    0.0000000e+00    1.6000000e-06    0.0000000e+00    0.0000000e+00    0.0000000e+00    0.0000000e+00                1    1.0981273e-02 
  -1.4459930e+01          1643650          1643650    1.5624795e-06    1.5624795e-06    1.5876394e-05    4.1557736e-06    7.8706233e-06    8.1471084e-05                1    0.0000000e+00    0.0000000e+00    0.0000000e+00    0.0000000e+00    0.0000000e+00    0.0000000e+00                1    0.0000000e+00                2    0.0000000e+00    1.6000000e-06    0.0000000e+00    0.0000000e+00    0.0000000e+00    0.0000000e+00                1    1.1141791e-02 
  -1.4373892e+01          1649079          1649079    1.5595349e-06    1.5595349e-06    1.5843396e-05    4.1204855e-06    7.8246292e-06    8.0286940e-05                1    0.0000000e+00    0.0000000e+00    0.0000000e+00    0.0000000e+00    0.0000000e+00    0.0000000e+00                1    0.0000000e+00                2    0.0000000e+00    1.6000000e-06    0.0000000e+00    0.0000000e+00    0.0000000e+00    0.0000000e+00                1    1.1297675e-02 
  -1.4266345e+01          1654594          1654594    1.5556832e-06    1.5556832e-06    1.5810901e-05    4.1311385e-06    7.8357923e-06    7.9150379e-05                1    0.0000000e+00    0.0000000e+00    0.0000000e+00    0.0000000e+00    0.0000000e+00    0.0000000e+00                1    0.0000000e+00                2    0.0000000e+00    1.6000000e-06    0.0000000e+00    0.0000000e+00    0.0000000e+00    0.0000000e+00                1    1.1494252e-02 
  -1.4131912e+01          1660013          1660013    1.5507247e-06    1.5507247e-06    1.5784202e-05    4.1314438e-06    7.8367735e-06    7.7774872e-05                1    0.0000000e+00    0.0000000e+00    0.0000000e+00    0.0000000e+00    0.0000000e+00    0.0000000e+00                1    0.0000000e+00                2    0.0000000e+00    1.6000000e-06    0.0000000e+00    0.0000000e+00    0.0000000e+00    0.0000000e+00                1    1.1728404e-02 
  -1.4024365e+01          1664149          1664149    1.5464988e-06    1.5464988e-06    1.5767289e-05    4.1315430e-06    7.8352058e-06    7.7047403e-05                1    0.0000000e+00    0.0000000e+00    0.0000000e+00    0.0000000e+00    0.0000000e+00    0.0000000e+00                1    0.0000000e+00                2    0.0000000e+00    1.6000000e-06    0.0000000e+00    0.0000000e+00    0.0000000e+00    0.0000000e+00                1    1.1916932e-02 
  -1.3889931e+01          1668259          1668259    1.5411993e-06    1.5411993e-06    1.5753019e-05    4.1706035e-06    7.8744030e-06    7.6163206e-05                1    0.0000000e+00    0.0000000e+00    0.0000000e+00    0.0000000e+00    0.0000000e+00    0.0000000e+00                1    0.0000000e+00                2    0.0000000e+00    1.6000000e-06    0.0000000e+00    0.0000000e+00    0.0000000e+00    0.0000000e+00                1    1.2143503e-02 
  -1.3782384e+01          1671386          1671386    1.5366624e-06    1.5366624e-06    1.5743371e-05    4.1811409e-06    7.8704784e-06    7.5662056e-05                1    0.0000000e+00    0.0000000e+00    0.0000000e+00    0.0000000e+00    0.0000000e+00    0.0000000e+00                1    0.0000000e+00                2    0.0000000e+00    1.6000000e-06    0.0000000e+00    0.0000000e+00    0.0000000e+00    0.0000000e+00                1    1.2314775e-02 
  -1.3647951e+01          1674650          1674650    1.5308015e-06    1.5308015e-06    1.5737591e-05    4.1291680e-06    8.0393070e-06    7.5201694e-05                1    0.0000000e+00    0.0000000e+00    0.0000000e+00    0.0000000e+00    0.0000000e+00    0.0000000e+00                1    0.0000000e+00                2    0.0000000e+00    1.6000000e-06    0.0000000e+00    0.0000000e+00    0.0000000e+00    0.0000000e+00                1    1.2528889e-02 
  -1.3540404e+01          1677041          1677041    1.5258644e-06    1.5258644e-06    1.5733779e-05    4.0125816e-06    7.9169266e-06    7.4979794e-05                1    0.0000000e+00    0.0000000e+00    0.0000000e+00    0.0000000e+00    0.0000000e+00    0.0000000e+00                1    0.0000000e+00                2    0.0000000e+00    1.6000000e-06    0.0000000e+00    0.0000000e+00    0.0000000e+00    0.0000000e+00                1    1.2692885e-02 
  -1.3405970e+01          1679460          1679460    1.5194663e-06    1.5194663e-06    1.5734345e-05    4.1017127e-06    8.0045186e-06    7.4581796e-05                1    0.0000000e+00    0.0000000e+00    0.0000000e+00    0.0000000e+00    0.0000000e+00    0.0000000e+00                1    0.0000000e+00                2    0.0000000e+00    1.6000000e-06    0.0000000e+00    0.0000000e+00    0.0000000e+00    0.0000000e+00                1    1.2890711e-02 
  -1.3298423e+01          1681181          1681181    1.5141915e-06    1.5141915e-06    1.5735304e-05    4.1432637e-06    8.0455295e-06    7.4384048e-05                1    0.0000000e+00    0.0000000e+00    0.0000000e+00    0.0000000e+00    0.0000000e+00    0.0000000e+00                1    0.0000000e+00                2    0.0000000e+00    1.6000000e-06    0.0000000e+00    0.0000000e+00    0.0000000e+00    0.0000000e+00                1    1.3053105e-02 
  -1.3163990e+01          1682888          1682888    1.5073901e-06    1.5073901e-06    1.5740969e-05    3.8825768e-06    8.0943769e-06    7.4334506e-05                1    0.0000000e+00    0.0000000e+00    0.0000000e+00    0.0000000e+00    0.0000000e+00    0.0000000e+00                1    0.0000000e+00                2    0.0000000e+00    1.6000000e-06    0.0000000e+00    0.0000000e+00    0.0000000e+00    0.0000000e+00                1    1.3255471e-02 
  -1.3056443e+01          1684173          1684173    1.5016770e-06    1.5016770e-06    1.5746181e-05    3.9481774e-06    8.2964383e-06    7.3915648e-05                1    0.0000000e+00    0.0000000e+00    0.0000000e+00    0.0000000e+00    0.0000000e+00    0.0000000e+00                1    0.0000000e+00                2    0.0000000e+00    1.6000000e-06    0.0000000e+00    0.0000000e+00    0.0000000e+00    0.0000000e+00                1    1.3407088e-02 
  -1.2922009e+01          1685398          1685398    1.4944041e-06    1.4944041e-06    1.5756457e-05    4.1162452e-06    8.2757322e-06    7.3995626e-05                1    0.0000000e+00    0.0000000e+00    0.0000000e+00    0.0000000e+00    0.0000000e+00    0.0000000e+00                1    0.0000000e+00                2    0.0000000e+00    1.6000000e-06    0.0000000e+00    0.0000000e+00    0.0000000e+00    0.0000000e+00                1    1.3581751e-02 
  -1.2814462e+01          1686302          1686302    1.4882333e-06    1.4882333e-06    1.5766061e-05    4.2122887e-06    8.0622716e-06    7.3939757e-05                1    0.0000000e+00    0.0000000e+00    0.0000000e+00    0.0000000e+00    0.0000000e+00    0.0000000e+00                1    0.0000000e+00                2    0.0000000e+00    1.6000000e-06    0.0000000e+00    0.0000000e+00    0.0000000e+00    0.0000000e+00                1    1.3729605e-02 
  -1.2680028e+01          1687138          1687138    1.4805971e-06    1.4805971e-06    1.5780032e-05    3.8485537e-06    8.2026844e-06    7.3950059e-05                1    0.0000000e+00    0.0000000e+00    0.0000000e+00    0.0000000e+00    0.0000000e+00    0.0000000e+00                1    0.0000000e+00                2    0.0000000e+00    1.6000000e-06    0.0000000e+00    0.0000000e+00    0.0000000e+00    0.0000000e+00                1    1.3910292e-02 
  -1.2572482e+01          1687681          1687681    1.4741776e-06    1.4741776e-06    1.5792317e-05    3.9402250e-06    8.4054662e-06    7.4044512e-05                1    0.0000000e+00    0.0000000e+00    0.0000000e+00    0.0000000e+00    0.0000000e+00    0.0000000e+00                1    0.0000000e+00                2    0.0000000e+00    1.6000000e-06    0.0000000e+00    0.0000000e+00    0.0000000e+00    0.0000000e+00                1    1.4049874e-02 
  -1.2438048e+01          1688215          1688215    1.4662287e-06    1.4662287e-06    1.5809311e-05    3.9671023e-06    8.1420557e-06    7.4013542e-05                1    0.0000000e+00    0.0000000e+00    0.0000000e+00    0.0000000e+00    0.0000000e+00    0.0000000e+00                1    0.0000000e+00                2    0.0000000e+00    1.6000000e-06    0.0000000e+00    0.0000000e+00    0.0000000e+00    0.0000000e+00                1    1.4218501e-02 
  -1.2330501e+01          1688539          1688539    1.4595289e-06    1.4595289e-06    1.5823975e-05    4.0026760e-06    8.1977337e-06    7.3920305e-05                1    0.0000000e+00    0.0000000e+00    0.0000000e+00    0.0000000e+00    0.0000000e+00    0.0000000e+00                1    0.0000000e+00                2    0.0000000e+00    1.6000000e-06    0.0000000e+00    0.0000000e+00    0.0000000e+00    0.0000000e+00                1    1.4349634e-02 
  -1.2196067e+01          1688800          1688800    1.4510226e-06    1.4510226e-06    1.5844565e-05    4.0888910e-06    8.3136442e-06    7.4032027e-05                1    0.0000000e+00    0.0000000e+00    0.0000000e+00    0.0000000e+00    0.0000000e+00    0.0000000e+00                1    0.0000000e+00                2    0.0000000e+00    1.6000000e-06    0.0000000e+00    0.0000000e+00    0.0000000e+00    0.0000000e+00                1    1.4506711e-02 
  -1.2088520e+01          1688909          1688909    1.4440109e-06    1.4440109e-06    1.5861773e-05    4.0199989e-06    8.3444794e-06    7.3692185e-05                1    0.0000000e+00    0.0000000e+00    0.0000000e+00    0.0000000e+00    0.0000000e+00    0.0000000e+00                1    0.0000000e+00                2    0.0000000e+00    1.6000000e-06    0.0000000e+00    0.0000000e+00    0.0000000e+00    0.0000000e+00                1    1.4643594e-02 
  -1.1954087e+01          1688870          1688870    1.4352421e-06    1.4352421e-06    1.5884851e-05    4.1305660e-06    8.5468407e-06    7.3809567e-05                1    0.0000000e+00    0.0000000e+00    0.0000000e+00    0.0000000e+00    0.0000000e+00    0.0000000e+00                1    0.0000000e+00                2    0.0000000e+00    1.6000000e-06    0.0000000e+00    0.0000000e+00    0.0000000e+00    0.0000000e+00                1    1.4789933e-02 
  -1.1846540e+01          1688778          1688778    1.4278838e-06    1.4278838e-06    1.5904765e-05    4.1722517e-06    8.6525904e-06    7.3866409e-05                1    0.0000000e+00    0.0000000e+00    0.0000000e+00    0.0000000e+00    0.0000000e+00    0.0000000e+00                1    0.0000000e+00                2    0.0000000e+00    1.6000000e-06    0.0000000e+00    0.0000000e+00    0.0000000e+00    0.0000000e+00                1    1.4919456e-02 
  -1.1712106e+01          1688463          1688463    1.4187029e-06    1.4187029e-06    1.5931033e-05    3.8340112e-06    8.3756132e-06    7.3976531e-05                1    0.0000000e+00    0.0000000e+00    0.0000000e+00    0.0000000e+00    0.0000000e+00    0.0000000e+00                1    0.0000000e+00                2    0.0000000e+00    1.6000000e-06    0.0000000e+00    0.0000000e+00    0.0000000e+00    0.0000000e+00                1    1.5061484e-02 
  -1.1604559e+01          1688134          1688134    1.4109442e-06    1.4109442e-06    1.5953729e-05    4.1477870e-06    8.7297366e-06    7.3895242e-05                1    0.0000000e+00    0.0000000e+00    0.0000000e+00    0.0000000e+00    0.0000000e+00    0.0000000e+00                1    0.0000000e+00                2    0.0000000e+00    1.6000000e-06    0.0000000e+00    0.0000000e+00    0.0000000e+00    0.0000000e+00                1    1.5180479e-02 
  -1.1470126e+01          1687529          1687529    1.4012656e-06    1.4012656e-06    1.5983655e-05    3.8569567e-06    8.5036952e-06    7.4074339e-05                1    0.0000000e+00    0.0000000e+00    0.0000000e+00    0.0000000e+00    0.0000000e+00    0.0000000e+00                1    0.0000000e+00                2    0.0000000e+00    1.6000000e-06    0.0000000e+00    0.0000000e+00    0.0000000e+00    0.0000000e+00                1    1.5325508e-02 
  -1.1362579e+01          1686975          1686975    1.3932287e-06    1.3932287e-06    1.6009145e-05    3.9816699e-06    8.6912441e-06    7.4101997e-05                1    0.0000000e+00    0.0000000e+00    0.0000000e+00    0.0000000e+00    0.0000000e+00    0.0000000e+00                1    0.0000000e+00                2    0.0000000e+00    1.6000000e-06    0.0000000e+00    0.0000000e+00    0.0000000e+00    0.0000000e+00                1    1.5435793e-02 
  -1.1228145e+01          1686162          1686162    1.3832185e-06    1.3832185e-06    1.6042401e-05    3.9422223e-06    8.6989027e-06    7.4235388e-05                1    0.0000000e+00    0.0000000e+00    0.0000000e+00    0.0000000e+00    0.0000000e+00    0.0000000e+00                1    0.0000000e+00                2    0.0000000e+00    1.6000000e-06    0.0000000e+00    0.0000000e+00    0.0000000e+00    0.0000000e+00                1    1.5572725e-02 
  -1.1120598e+01          1685467          1685467    1.3749503e-06    1.3749503e-06    1.6070687e-05    3.9158746e-06    8.7054978e-06    7.4163682e-05                1    0.0000000e+00    0.0000000e+00    0.0000000e+00    0.0000000e+00    0.0000000e+00    0.0000000e+00                1    0.0000000e+00                2    0.0000000e+00    1.6000000e-06    0.0000000e+00    0.0000000e+00    0.0000000e+00    0.0000000e+00                1    1.5691708e-02 
  -1.0986165e+01          1684404          1684404    1.3646114e-06    1.3646114e-06    1.6107604e-05    3.9862046e-06    8.8241737e-06    7.4405533e-05                1    0.0000000e+00    0.0000000e+00    0.0000000e+00    0.0000000e+00    0.0000000e+00    0.0000000e+00                1    0.0000000e+00                2    0.0000000e+00    1.6000000e-06    0.0000000e+00    0.0000000e+00    0.0000000e+00    0.0000000e+00                1    1.5819636e-02 
  -1.0878618e+01          1683381          1683381    1.3559543e-06    1.3559543e-06    1.6139760e-05    4.0427270e-06    8.9359376e-06    7.4722436e-05                1    0.0000000e+00    0.0000000e+00    0.0000000e+00    0.0000000e+00    0.0000000e+00    0.0000000e+00                1    0.0000000e+00                2    0.0000000e+00    1.6000000e-06    0.0000000e+00    0.0000000e+00    0.0000000e+00    0.0000000e+00                1    1.5933957e-02 
  -1.0744184e+01          1682022          1682022    1.3452975e-06    1.3452975e-06    1.6180496e-05    4.0275851e-06    8.9550454e-06    7.4654516e-05                1    0.0000000e+00    0.0000000e+00    0.0000000e+00    0.0000000e+00    0.0000000e+00    0.0000000e+00                1    0.0000000e+00                2    0.0000000e+00    1.6000000e-06    0.0000000e+00    0.0000000e+00    0.0000000e+00    0.0000000e+00                1    1.6056373e-02 
  -1.0636637e+01          1680794          1680794    1.3365055e-06    1.3365055e-06    1.6215455e-05    4.0854604e-06    9.0820218e-06    7.4592493e-05                1    0.0000000e+00    0.0000000e+00    0.0000000e+00    0.0000000e+00    0.0000000e+00    0.0000000e+00                1    0.0000000e+00                2    0.0000000e+00    1.6000000e-06    0.0000000e+00    0.0000000e+00    0.0000000e+00    0.0000000e+00                1    1.6165921e-02 
  -1.0502204e+01          1679174          1679174    1.3255661e-06    1.3255661e-06    1.6260688e-05    4.0960252e-06    9.0986799e-06    7.4689042e-05                1    0.0000000e+00    0.0000000e+00    0.0000000e+00    0.0000000e+00    0.0000000e+00    0.0000000e+00                1    0.0000000e+00                2    0.0000000e+00    1.6000000e-06    0.0000000e+00    0.0000000e+00    0.0000000e+00    0.0000000e+00                1    1.6283214e-02 
  -1.0394657e+01          1677777          1677777    1.3165358e-06    1.3165358e-06    1.6299375e-05    4.1045319e-06    9.1556154e-06    7.4819701e-05                1    0.0000000e+00    0.0000000e+00    0.0000000e+00    0.0000000e+00    0.0000000e+00    0.0000000e+00                1    0.0000000e+00                2    0.0000000e+00    1.6000000e-06    0.0000000e+00    0.0000000e+00    0.0000000e+00    0.0000000e+00                1    1.6388482e-02 
  -1.0260223e+01          1675817          1675817    1.3053020e-06    1.3053020e-06    1.6349547e-05    4.0885966e-06    9.1593622e-06    7.5079315e-05                1    0.0000000e+00    0.0000000e+00    0.0000000e+00    0.0000000e+00    0.0000000e+00    0.0000000e+00                1    0.0000000e+00                2    0.0000000e+00    1.6000000e-06    0.0000000e+00    0.0000000e+00    0.0000000e+00    0.0000000e+00                1    1.6516929e-02 
  -1.0152676e+01          1674187          1674187    1.2960610e-06    1.2960610e-06    1.6392301e-05    4.1564277e-06    9.2355817e-06    7.5264584e-05                1    0.0000000e+00    0.0000000e+00    0.0000000e+00    0.0000000e+00    0.0000000e+00    0.0000000e+00                1    0.0000000e+00                2    0.0000000e+00    1.6000000e-06    0.0000000e+00    0.0000000e+00    0.0000000e+00    0.0000000e+00                1    1.6617433e-02 
  -1.0085459e+01          1673097          1673097    1.2897016e-06    1.2897016e-06    1.6420146e-05    4.1570127e-06    9.3462951e-06    7.5077205e-05                1    0.0000000e+00    0.0000000e+00    0.0000000e+00    0.0000000e+00    0.0000000e+00    0.0000000e+00                1    0.0000000e+00                2    0.0000000e+00    1.6000000e-06    0.0000000e+00    0.0000000e+00    0.0000000e+00    0.0000000e+00                1    1.6661903e-02 
  -9.8964120e+00          1669212          1669212    1.2722633e-06    1.2722633e-06    1.6509048e-05    4.1623020e-06    9.4196796e-06    7.5428977e-05                1    0.0000000e+00    0.0000000e+00    0.0000000e+00    0.0000000e+00    0.0000000e+00    0.0000000e+00                1    0.0000000e+00                2    0.0000000e+00    1.6000000e-06    0.0000000e+00    0.0000000e+00    0.0000000e+00    0.0000000e+00                1    1.6831175e-02 
  -9.7073647e+00          1665027          1665027    1.2552250e-06    1.2552250e-06    1.6602291e-05    3.8441695e-06    1.0015482e-05    7.5431399e-05                1    0.0000000e+00    0.0000000e+00    0.0000000e+00    0.0000000e+00    0.0000000e+00    0.0000000e+00                1    0.0000000e+00                2    0.0000000e+00    1.6000000e-06    0.0000000e+00    0.0000000e+00    0.0000000e+00    0.0000000e+00                1    1.6993969e-02 
  -9.5760818e+00          1661926          1661926    1.2433264e-06    1.2433264e-06    1.6671290e-05    3.8498721e-06    1.0045575e-05    7.5720030e-05                1    0.0000000e+00    0.0000000e+00    0.0000000e+00    0.0000000e+00    0.0000000e+00    0.0000000e+00                1    0.0000000e+00                2    0.0000000e+00    1.6000000e-06    0.0000000e+00    0.0000000e+00    0.0000000e+00    0.0000000e+00                1    1.7103534e-02 
  -9.4134433e+00          1657816          1657816    1.2286328e-06    1.2286328e-06    1.6761887e-05    4.0163765e-06    9.7266290e-06    7.5711769e-05                1    0.0000000e+00    0.0000000e+00    0.0000000e+00    0.0000000e+00    0.0000000e+00    0.0000000e+00                1    0.0000000e+00                2    0.0000000e+00    1.6000000e-06    0.0000000e+00    0.0000000e+00    0.0000000e+00    0.0000000e+00                1    1.7236951e-02 
  -9.2833325e+00          1654351          1654351    1.2167055e-06    1.2167055e-06    1.6838854e-05    3.9623421e-06    1.0300863e-05    7.6221485e-05                1    0.0000000e+00    0.0000000e+00    0.0000000e+00    0.0000000e+00    0.0000000e+00    0.0000000e+00                1    0.0000000e+00                2    0.0000000e+00    1.6000000e-06    0.0000000e+00    0.0000000e+00    0.0000000e+00    0.0000000e+00                1    1.7341824e-02 
  -9.1218144e+00          1649612          1649612    1.2022041e-06    1.2022041e-06    1.6938319e-05    3.9880304e-06    1.0342025e-05    7.6423567e-05                1    0.0000000e+00    0.0000000e+00    0.0000000e+00    0.0000000e+00    0.0000000e+00    0.0000000e+00                1    0.0000000e+00                2    0.0000000e+00    1.6000000e-06    0.0000000e+00    0.0000000e+00    0.0000000e+00    0.0000000e+00                1    1.7469667e-02 
  -8.9925999e+00          1645661          1645661    1.1902430e-06    1.1902430e-06    1.7023516e-05    4.0091351e-06    1.0362570e-05    7.6438288e-05                1    0.0000000e+00    0.0000000e+00    0.0000000e+00    0.0000000e+00    0.0000000e+00    0.0000000e+00                1    0.0000000e+00                2    0.0000000e+00    1.6000000e-06    0.0000000e+00    0.0000000e+00    0.0000000e+00    0.0000000e+00                1    1.7570807e-02 
  -8.8311347e+00          1640054          1640054    1.1754508e-06    1.1754508e-06    1.7135575e-05    4.0578356e-06    1.0375523e-05    7.6711242e-05                1    0.0000000e+00    0.0000000e+00    0.0000000e+00    0.0000000e+00    0.0000000e+00    0.0000000e+00                1    0.0000000e+00                2    0.0000000e+00    1.6000000e-06    0.0000000e+00    0.0000000e+00    0.0000000e+00    0.0000000e+00                1    1.7694482e-02 
  -8.7019625e+00          1635319          1635319    1.1633939e-06    1.1633939e-06    1.7230705e-05    3.9626289e-06    1.0429332e-05    7.7036378e-05                1    0.0000000e+00    0.0000000e+00    0.0000000e+00    0.0000000e+00    0.0000000e+00    0.0000000e+00                1    0.0000000e+00                2    0.0000000e+00    1.6000000e-06    0.0000000e+00    0.0000000e+00    0.0000000e+00    0.0000000e+00                1    1.7810294e-02 
  -8.5457306e+00          1628727          1628727    1.1489314e-06    1.1489314e-06    1.7353964e-05    4.1104196e-06    1.0737585e-05    7.7009244e-05                1    0.0000000e+00    0.0000000e+00    0.0000000e+00    0.0000000e+00    0.0000000e+00    0.0000000e+00                1    0.0000000e+00                2    0.0000000e+00    1.6000000e-06    0.0000000e+00    0.0000000e+00    0.0000000e+00    0.0000000e+00                1    1.7925724e-02 
  -8.4207451e+00          1623366          1623366    1.1371945e-06    1.1371945e-06    1.7456755e-05    3.5775180e-06    1.0468332e-05    7.7309226e-05                1    0.0000000e+00    0.0000000e+00    0.0000000e+00    0.0000000e+00    0.0000000e+00    0.0000000e+00                1    0.0000000e+00                2    0.0000000e+00    1.6000000e-06    0.0000000e+00    0.0000000e+00    0.0000000e+00    0.0000000e+00                1    1.8016674e-02 
  -8.2645132e+00          1615747          1615747    1.1225855e-06    1.1225855e-06    1.7594936e-05    4.1968587e-06    1.1120293e-05    7.7585263e-05                1    0.0000000e+00    0.0000000e+00    0.0000000e+00    0.0000000e+00    0.0000000e+00    0.0000000e+00                1    0.0000000e+00                2    0.0000000e+00    1.6000000e-06    0.0000000e+00    0.0000000e+00    0.0000000e+00    0.0000000e+00                1    1.8128169e-02 
  -8.1395277e+00          1609078          1609078    1.1107624e-06    1.1107624e-06    1.7711252e-05    3.6389440e-06    1.1262377e-05    7.7794158e-05                1    0.0000000e+00    0.0000000e+00    0.0000000e+00    0.0000000e+00    0.0000000e+00    0.0000000e+00                1    0.0000000e+00                2    0.0000000e+00    1.6000000e-06    0.0000000e+00    0.0000000e+00    0.0000000e+00    0.0000000e+00                1    1.8216193e-02 
  -7.9919893e+00          1600288          1600288    1.0968615e-06    1.0968615e-06    1.7860444e-05    3.6290420e-06    1.1300036e-05    7.7549531e-05                1    0.0000000e+00    0.0000000e+00    0.0000000e+00    0.0000000e+00    0.0000000e+00    0.0000000e+00                1    0.0000000e+00                2    0.0000000e+00    1.6000000e-06    0.0000000e+00    0.0000000e+00    0.0000000e+00    0.0000000e+00                1    1.8317135e-02 
  -7.8739586e+00          1593092          1593092    1.0856698e-06    1.0856698e-06    1.7982647e-05    3.6162171e-06    1.1518493e-05    7.8328640e-05                1    0.0000000e+00    0.0000000e+00    0.0000000e+00    0.0000000e+00    0.0000000e+00    0.0000000e+00                1    0.0000000e+00                2    0.0000000e+00    1.6000000e-06    0.0000000e+00    0.0000000e+00    0.0000000e+00    0.0000000e+00                1    1.8397093e-02 
  -7.7265790e+00          1582985          1582985    1.0717923e-06    1.0717923e-06    1.8148025e-05    3.6662427e-06    1.1601880e-05    7.7972666e-05                1    0.0000000e+00    0.0000000e+00    0.0000000e+00    0.0000000e+00    0.0000000e+00    0.0000000e+00                1    0.0000000e+00                2    0.0000000e+00    1.6000000e-06    0.0000000e+00    0.0000000e+00    0.0000000e+00    0.0000000e+00                1    1.8495479e-02 
  -7.5793291e+00          1572093          1572093    1.0579224e-06    1.0579224e-06    1.8321540e-05    3.7356303e-06    1.1756790e-05    7.8842849e-05                1    0.0000000e+00    0.0000000e+00    0.0000000e+00    0.0000000e+00    0.0000000e+00    0.0000000e+00                1    0.0000000e+00                2    0.0000000e+00    1.6000000e-06    0.0000000e+00    0.0000000e+00    0.0000000e+00    0.0000000e+00                1    1.8611886e-02 
  -7.4615292e+00          1562774          1562774    1.0467880e-06    1.0467880e-06    1.8469836e-05    3.7842165e-06    1.1839318e-05    7.8476973e-05                1    0.0000000e+00    0.0000000e+00    0.0000000e+00    0.0000000e+00    0.0000000e+00    0.0000000e+00                1    0.0000000e+00                2    0.0000000e+00    1.6000000e-06    0.0000000e+00    0.0000000e+00    0.0000000e+00    0.0000000e+00                1    1.8688611e-02 
  -7.3143817e+00          1550290          1550290    1.0330168e-06    1.0330168e-06    1.8665067e-05    3.7680801e-06    1.1826185e-05    7.9221240e-05                1    0.0000000e+00    0.0000000e+00    0.0000000e+00    0.0000000e+00    0.0000000e+00    0.0000000e+00                1    0.0000000e+00                2    0.0000000e+00    1.6000000e-06    0.0000000e+00    0.0000000e+00    0.0000000e+00    0.0000000e+00                1    1.8783069e-02 
  -7.1673552e+00          1536974          1536974    1.0192819e-06    1.0192819e-06    1.8866731e-05    4.4209450e-06    1.1754830e-05    7.9226570e-05                1    0.0000000e+00    0.0000000e+00    0.0000000e+00    0.0000000e+00    0.0000000e+00    0.0000000e+00                1    0.0000000e+00                2    0.0000000e+00    1.6000000e-06    0.0000000e+00    0.0000000e+00    0.0000000e+00    0.0000000e+00                1    1.8876074e-02 
  -7.0497340e+00          1525557          1525557    1.0082862e-06    1.0082862e-06    1.9039835e-05    3.7683895e-06    1.1847577e-05    7.9418961e-05                1    0.0000000e+00    0.0000000e+00    0.0000000e+00    0.0000000e+00    0.0000000e+00    0.0000000e+00                1    0.0000000e+00                2    0.0000000e+00    1.6000000e-06    0.0000000e+00    0.0000000e+00    0.0000000e+00    0.0000000e+00                1    1.8949377e-02 
  -6.9028279e+00          1509918          1509918    9.9466013e-07    9.9466013e-07    1.9273367e-05    4.4767223e-06    1.2566234e-05    7.9488562e-05                1    0.0000000e+00    0.0000000e+00    0.0000000e+00    0.0000000e+00    0.0000000e+00    0.0000000e+00                1    0.0000000e+00                2    0.0000000e+00    1.6000000e-06    0.0000000e+00    0.0000000e+00    0.0000000e+00    0.0000000e+00                1    1.9059133e-02 
  -6.7560245e+00          1492720          1492720    9.8104347e-07    9.8104347e-07    1.9517338e-05    4.4567408e-06    1.2548095e-05    7.9485662e-05                1    0.0000000e+00    0.0000000e+00    0.0000000e+00    0.0000000e+00    0.0000000e+00    0.0000000e+00                1    0.0000000e+00                2    0.0000000e+00    1.6000000e-06    0.0000000e+00    0.0000000e+00    0.0000000e+00    0.0000000e+00                1    1.9147513e-02 
  -6.6093040e+00          1472074          1472074    9.6715503e-07    9.6715503e-07    1.9789886e-05    4.4831951e-06    1.2545670e-05    7.9977278e-05                1    0.0000000e+00    0.0000000e+00    0.0000000e+00    0.0000000e+00    0.0000000e+00    0.0000000e+00                1    0.0000000e+00                2    0.0000000e+00    1.6000000e-06    0.0000000e+00    0.0000000e+00    0.0000000e+00    0.0000000e+00                1    1.9235245e-02 
  -6.4626622e+00          1446266          1446266    9.5271183e-07    9.5271183e-07    2.0086050e-05    4.4156378e-06    1.2468647e-05    8.0553179e-05                1    0.0000000e+00    0.0000000e+00    0.0000000e+00    0.0000000e+00    0.0000000e+00    0.0000000e+00                1    0.0000000e+00                2    0.0000000e+00    1.6000000e-06    0.0000000e+00    0.0000000e+00    0.0000000e+00    0.0000000e+00                1    1.9327193e-02 
  -6.3160937e+00          1413577          1413577    9.3724690e-07    9.3724690e-07    2.0455157e-05    4.4769421e-06    1.3334403e-05    8.0503480e-05                1    0.0000000e+00    0.0000000e+00    0.0000000e+00    0.0000000e+00    0.0000000e+00    0.0000000e+00                1    0.0000000e+00                2    0.0000000e+00    1.6000000e-06    0.0000000e+00    0.0000000e+00    0.0000000e+00    0.0000000e+00                1    1.9418007e-02 
  -6.1695923e+00          1374825          1374825    9.2114454e-07    9.2114454e-07    2.0864748e-05    4.6021671e-06    1.3450577e-05    8.1288384e-05                1    0.0000000e+00    0.0000000e+00    0.0000000e+00    0.0000000e+00    0.0000000e+00    0.0000000e+00                1    0.0000000e+00                2    0.0000000e+00    1.6000000e-06    0.0000000e+00    0.0000000e+00    0.0000000e+00    0.0000000e+00                1    1.9507876e-02 
  -6.0231593e+00          1325914          1325914    9.0364365e-07    9.0364365e-07    2.1366622e-05    4.6357966e-06    1.3483784e-05    8.1318353e-05                1    0.0000000e+00    0.0000000e+00    0.0000000e+00    0.0000000e+00    0.0000000e+00    0.0000000e+00                1    0.0000000e+00                2    0.0000000e+00    1.6000000e-06    0.0000000e+00    0.0000000e+00    0.0000000e+00    0.0000000e+00                1    1.9596431e-02 
  -5.8767951e+00          1263497          1263497    8.8360435e-07    8.8360435e-07    2.2014744e-05    4.6322971e-06    1.4181751e-05    8.1762505e-05                1    0.0000000e+00    0.0000000e+00    0.0000000e+00    0.0000000e+00    0.0000000e+00    0.0000000e+00                1    0.0000000e+00                2    0.0000000e+00    1.6000000e-06    0.0000000e+00    0.0000000e+00    0.0000000e+00    0.0000000e+00                1    1.9683762e-02 
  -5.7304980e+00          1188522          1188522    8.6056263e-07    8.6056263e-07    2.2843630e-05    4.3955873e-06    1.4005828e-05    8.2016759e-05                1    0.0000000e+00    0.0000000e+00    0.0000000e+00    0.0000000e+00    0.0000000e+00    0.0000000e+00                1    0.0000000e+00                2    0.0000000e+00    1.6000000e-06    0.0000000e+00    0.0000000e+00    0.0000000e+00    0.0000000e+00                1    1.9790154e-02 
  -5.5842656e+00          1107430          1107430    8.3520651e-07    8.3520651e-07    2.3860512e-05    4.6928231e-06    1.5038128e-05    8.2282613e-05                1    0.0000000e+00    0.0000000e+00    0.0000000e+00    0.0000000e+00    0.0000000e+00    0.0000000e+00                1    0.0000000e+00                2    0.0000000e+00    1.6000000e-06    0.0000000e+00    0.0000000e+00    0.0000000e+00    0.0000000e+00                1    1.9874387e-02 
  -5.4380947e+00          1022253          1022253    8.0874804e-07    8.0874804e-07    2.5088697e-05    5.3327059e-06    1.6418457e-05    8.2932966e-05                1    0.0000000e+00    0.0000000e+00    0.0000000e+00    0.0000000e+00    0.0000000e+00    0.0000000e+00                1    0.0000000e+00                2    0.0000000e+00    1.6000000e-06    0.0000000e+00    0.0000000e+00    0.0000000e+00    0.0000000e+00                1    1.9978214e-02 
  -5.2919858e+00           931767           931767    7.8023545e-07    7.8023545e-07    2.6717126e-05    6.1124156e-06    1.8052015e-05    8.3719814e-05                1    0.0000000e+00    0.0000000e+00    0.0000000e+00    0.0000000e+00    0.0000000e+00    0.0000000e+00                1    0.0000000e+00                2    0.0000000e+00    1.6000000e-06    0.0000000e+00    0.0000000e+00    0.0000000e+00    0.0000000e+00                1    2.0060054e-02 
  -5.1459379e+00           839431           839431    7.5229992e-07    7.5229992e-07    2.8450185e-05    6.2331810e-06    2.3393557e-05    8.4574028e-05                1    0.0000000e+00    0.0000000e+00    0.0000000e+00    0.0000000e+00    0.0000000e+00    0.0000000e+00                1    0.0000000e+00                2    0.0000000e+00    1.6000000e-06    0.0000000e+00    0.0000000e+00    0.0000000e+00    0.0000000e+00                1    2.0161642e-02 
  -4.9999480e+00           732983           732983    7.1965911e-07    7.1965911e-07    3.0705899e-05    7.0252966e-06    4.7312369e-05    8.5361271e-05                1    0.0000000e+00    0.0000000e+00    0.0000000e+00    0.0000000e+00    0.0000000e+00    0.0000000e+00                1    0.0000000e+00                2    0.0000000e+00    1.6000000e-06    0.0000000e+00    0.0000000e+00    0.0000000e+00    0.0000000e+00                1    2.0241118e-02 
  -4.8540169e+00           638983           638983    6.8705841e-07    6.8705841e-07    3.3555716e-05    7.8983136e-06    5.0416251e-05    8.6220829e-05                1    0.0000000e+00    0.0000000e+00    0.0000000e+00    0.0000000e+00    0.0000000e+00    0.0000000e+00                1    0.0000000e+00                2    0.0000000e+00    1.6000000e-06    0.0000000e+00    0.0000000e+00    0.0000000e+00    0.0000000e+00                1    2.0340890e-02 
  -4.7605698e+00           588659           588659    6.6755169e-07    6.6755169e-07    3.4174680e-05    7.8499281e-06    5.1862605e-05    8.6923551e-05                1    0.0000000e+00    0.0000000e+00    0.0000000e+00    0.0000000e+00    0.0000000e+00    0.0000000e+00                1    0.0000000e+00                2    0.0000000e+00    1.6000000e-06    0.0000000e+00    0.0000000e+00    0.0000000e+00    0.0000000e+00                1    2.0390884e-02 
  -4.6312874e+00           481035           481035    6.1406903e-07    6.1406903e-07    2.5287176e-05    5.3289670e-06    5.4582289e-05    8.8164099e-05                1    0.0000000e+00    0.0000000e+00    0.0000000e+00    0.0000000e+00    0.0000000e+00    0.0000000e+00                1    0.0000000e+00                2    0.0000000e+00    1.6000000e-06    0.0000000e+00    0.0000000e+00    0.0000000e+00    0.0000000e+00                1    2.0480887e-02 
  -4.5807199e+00           403641           403641    5.7093610e-07    5.7093610e-07    2.4651196e-05    5.2494546e-06    5.7493428e-05    9.0332498e-05                1    0.0000000e+00    0.0000000e+00    0.0000000e+00    0.0000000e+00    0.0000000e+00    0.0000000e+00                1    0.0000000e+00                2    0.0000000e+00    1.6000000e-06    0.0000000e+00    0.0000000e+00    0.0000000e+00    0.0000000e+00                1    2.0550377e-02 
  -4.4735411e+00           286325           286325    4.9859806e-07    4.9859806e-07    2.1096604e-05    4.3975369e-06    6.1850341e-05    9.3188235e-05                1    0.0000000e+00    0.0000000e+00    0.0000000e+00    0.0000000e+00    0.0000000e+00    0.0000000e+00                1    0.0000000e+00                2    0.0000000e+00    1.6000000e-06    0.0000000e+00    0.0000000e+00    0.0000000e+00    0.0000000e+00                1    2.0628043e-02 
  -4.3981383e+00           202362           202362    4.4276509e-07    4.4276509e-07    2.6381484e-05    6.5669680e-06    6.5418899e-05    9.5962306e-05                1    0.0000000e+00    0.0000000e+00    0.0000000e+00    0.0000000e+00    0.0000000e+00    0.0000000e+00                1    0.0000000e+00                2    0.0000000e+00    1.6000000e-06    0.0000000e+00    0.0000000e+00    0.0000000e+00    0.0000000e+00                1    2.0710311e-02 
  -4.2930707e+00           146391           146391    4.0315883e-07    4.0315883e-07    4.5670337e-05    4.6647043e-05    6.7445052e-05    9.7899280e-05                1    0.0000000e+00    0.0000000e+00    0.0000000e+00    0.0000000e+00    0.0000000e+00    0.0000000e+00                1    0.0000000e+00                2    0.0000000e+00    1.6000000e-06    0.0000000e+00    0.0000000e+00    0.0000000e+00    0.0000000e+00                1    2.0786598e-02 
  -4.1760834e+00           130765           130765    3.9113509e-07    3.9113509e-07    7.6544970e-05    4.9041320e-05    6.8349141e-05    9.8053481e-05                1    0.0000000e+00    0.0000000e+00    0.0000000e+00    0.0000000e+00    0.0000000e+00    0.0000000e+00                1    0.0000000e+00                2    0.0000000e+00    1.6000000e-06    0.0000000e+00    0.0000000e+00    0.0000000e+00    0.0000000e+00                1    2.0847632e-02 
  -4.0822973e+00           125598           125598    3.8744628e-07    3.8744628e-07    8.9093371e-05    4.9523669e-05    6.8257899e-05    9.8232667e-05                1    0.0000000e+00    0.0000000e+00    0.0000000e+00    0.0000000e+00    0.0000000e+00    0.0000000e+00                1    0.0000000e+00                2    0.0000000e+00    1.6000000e-06    0.0000000e+00    0.0000000e+00    0.0000000e+00    0.0000000e+00                1    2.0896586e-02 
  -3.9998946e+00           122962           122962    3.8550935e-07    3.8550935e-07    9.6942279e-05    4.9466613e-05    6.8202370e-05    9.8929010e-05                1    0.0000000e+00    0.0000000e+00    0.0000000e+00    0.0000000e+00    0.0000000e+00    0.0000000e+00                1    0.0000000e+00                2    0.0000000e+00    1.6000000e-06    0.0000000e+00    0.0000000e+00    0.0000000e+00    0.0000000e+00                1    2.0939580e-02 
  -3.8922917e+00           120564           120564    3.8368288e-07    3.8368288e-07    1.0022658e-04    5.0294224e-05    6.8278541e-05    9.9001748e-05                1    0.0000000e+00    0.0000000e+00    0.0000000e+00    0.0000000e+00    0.0000000e+00    0.0000000e+00                1    0.0000000e+00                2    0.0000000e+00    1.6000000e-06    0.0000000e+00    0.0000000e+00    0.0000000e+00    0.0000000e+00                1    2.1017352e-02 
  -3.7303335e+00           117709           117709    3.8153528e-07    3.8153528e-07    1.1039780e-04    5.0563312e-05    6.8540710e-05    9.8503040e-05                1    0.0000000e+00    0.0000000e+00    0.0000000e+00    0.0000000e+00    0.0000000e+00    0.0000000e+00                1    0.0000000e+00                2    0.0000000e+00    1.6000000e-06    0.0000000e+00    0.0000000e+00    0.0000000e+00    0.0000000e+00                1    2.1084809e-02 
  -3.6583520e+00           116967           116967    3.8097656e-07    3.8097656e-07    1.1306804e-04    5.0505637e-05    6.8484518e-05    9.9198439e-05                1    0.0000000e+00    0.0000000e+00    0.0000000e+00    0.0000000e+00    0.0000000e+00    0.0000000e+00                1    0.0000000e+00                2    0.0000000e+00    1.6000000e-06    0.0000000e+00    0.0000000e+00    0.0000000e+00    0.0000000e+00                1    2.1126177e-02 
  -3.5683752e+00           116308           116308    3.8048129e-07    3.8048129e-07    1.1469490e-04    5.0606051e-05    6.8582351e-05    9.8542849e-05                1    0.0000000e+00    0.0000000e+00    0.0000000e+00    0.0000000e+00    0.0000000e+00    0.0000000e+00                1    0.0000000e+00                2    0.0000000e+00    1.6000000e-06    0.0000000e+00    0.0000000e+00    0.0000000e+00    0.0000000e+00                1    2.1177505e-02 
  -3.4559043e+00           115511           115511    3.7990770e-07    3.7990770e-07    1.1642491e-04    5.0212946e-05    6.8240089e-05    9.9036458e-05                1    0.0000000e+00    0.0000000e+00    0.0000000e+00    0.0000000e+00    0.0000000e+00    0.0000000e+00                1    0.0000000e+00                2    0.0000000e+00    1.6000000e-06    0.0000000e+00    0.0000000e+00    0.0000000e+00    0.0000000e+00                1    2.1241266e-02 
  -3.3659275e+00           114837           114837    3.7943845e-07    3.7943845e-07    1.1863809e-04    5.0160857e-05    6.8940525e-05    9.8987993e-05                1    0.0000000e+00    0.0000000e+00    0.0000000e+00    0.0000000e+00    0.0000000e+00    0.0000000e+00                1    0.0000000e+00                2    0.0000000e+00    1.6000000e-06    0.0000000e+00    0.0000000e+00    0.0000000e+00    0.0000000e+00                1    2.1292020e-02 
  -3.2939460e+00           114495           114495    3.7918733e-07    3.7918733e-07    1.1971551e-04    5.0162416e-05    6.8942042e-05    9.8989443e-05                1    0.0000000e+00    0.0000000e+00    0.0000000e+00    0.0000000e+00    0.0000000e+00    0.0000000e+00                1    0.0000000e+00                2    0.0000000e+00    1.6000000e-06    0.0000000e+00    0.0000000e+00    0.0000000e+00    0.0000000e+00                1    2.1332453e-02 
  -3.0914983e+00           113771           113771    3.7862597e-07    3.7862597e-07    1.2128823e-04    5.0503982e-05    6.8583800e-05    9.8716831e-05                1    0.0000000e+00    0.0000000e+00    0.0000000e+00    0.0000000e+00    0.0000000e+00    0.0000000e+00                1    0.0000000e+00                2    0.0000000e+00    1.6000000e-06    0.0000000e+00    0.0000000e+00    0.0000000e+00    0.0000000e+00                1    2.1422409e-02 
  -2.8890505e+00           113213           113213    3.7818395e-07    3.7818395e-07    1.2291291e-04    5.0591033e-05    6.8668616e-05    9.8797920e-05                1    0.0000000e+00    0.0000000e+00    0.0000000e+00    0.0000000e+00    0.0000000e+00    0.0000000e+00                1    0.0000000e+00                2    0.0000000e+00    1.6000000e-06    0.0000000e+00    0.0000000e+00    0.0000000e+00    0.0000000e+00                1    2.1532687e-02 
  -2.7484618e+00           112891           112891    3.7793903e-07    3.7793903e-07    1.2346628e-04    5.0636241e-05    6.8712662e-05    9.8840031e-05                1    0.0000000e+00    0.0000000e+00    0.0000000e+00    0.0000000e+00    0.0000000e+00    0.0000000e+00                1    0.0000000e+00                2    0.0000000e+00    1.6000000e-06    0.0000000e+00    0.0000000e+00    0.0000000e+00    0.0000000e+00                1    2.1585556e-02 
  -2.6033672e+00           112520           112520    3.7767015e-07    3.7767015e-07    1.2430893e-04    5.0430816e-05    6.8512513e-05    9.9402079e-05                1    0.0000000e+00    0.0000000e+00    0.0000000e+00    0.0000000e+00    0.0000000e+00    0.0000000e+00                1    0.0000000e+00                2    0.0000000e+00    1.6000000e-06    0.0000000e+00    0.0000000e+00    0.0000000e+00    0.0000000e+00                1    2.1662157e-02 
  -2.4872915e+00           112266           112266    3.7748292e-07    3.7748292e-07    1.2498017e-04    5.0676928e-05    6.8752305e-05    9.8877932e-05                1    0.0000000e+00    0.0000000e+00    0.0000000e+00    0.0000000e+00    0.0000000e+00    0.0000000e+00                1    0.0000000e+00                2    0.0000000e+00    1.6000000e-06    0.0000000e+00    0.0000000e+00    0.0000000e+00    0.0000000e+00                1    2.1722788e-02 
  -2.3422444e+00           112039           112039    3.7730178e-07    3.7730178e-07    1.2529316e-04    5.0576569e-05    6.8654523e-05    9.8784446e-05                1    0.0000000e+00    0.0000000e+00    0.0000000e+00    0.0000000e+00    0.0000000e+00    0.0000000e+00                1    0.0000000e+00                2    0.0000000e+00    1.6000000e-06    0.0000000e+00    0.0000000e+00    0.0000000e+00    0.0000000e+00                1    2.1797799e-02 
  -2.1972453e+00           111779           111779    3.7710256e-07    3.7710256e-07    1.2582318e-04    5.0713312e-05    6.8787754e-05    9.8911824e-05                1    0.0000000e+00    0.0000000e+00    0.0000000e+00    0.0000000e+00    0.0000000e+00    0.0000000e+00                1    0.0000000e+00                2    0.0000000e+00    1.6000000e-06    0.0000000e+00    0.0000000e+00    0.0000000e+00    0.0000000e+00                1    2.1872045e-02 
  -2.0812460e+00           111610           111610    3.7696320e-07    3.7696320e-07    1.2621701e-04    5.0768956e-05    6.8926759e-05    9.9189765e-05                1    0.0000000e+00    0.0000000e+00    0.0000000e+00    0.0000000e+00    0.0000000e+00    0.0000000e+00                1    0.0000000e+00                2    0.0000000e+00    1.6000000e-06    0.0000000e+00    0.0000000e+00    0.0000000e+00    0.0000000e+00                1    2.1908212e-02 
  -1.9362693e+00           111438           111438    3.7681672e-07    3.7681672e-07    1.2649451e-04    5.1007812e-05    6.8403162e-05    9.9412263e-05                1    0.0000000e+00    0.0000000e+00    0.0000000e+00    0.0000000e+00    0.0000000e+00    0.0000000e+00                1    0.0000000e+00                2    0.0000000e+00    1.6000000e-06    0.0000000e+00    0.0000000e+00    0.0000000e+00    0.0000000e+00                1    2.1981171e-02 
  -1.7913413e+00           111240           111240    3.7666052e-07    3.7666052e-07    1.2675829e-04    5.0981421e-05    6.8377420e-05    9.9387680e-05                1    0.0000000e+00    0.0000000e+00    0.0000000e+00    0.0000000e+00    0.0000000e+00    0.0000000e+00                1    0.0000000e+00                2    0.0000000e+00    1.6000000e-06    0.0000000e+00    0.0000000e+00    0.0000000e+00    0.0000000e+00                1    2.2053702e-02 
  -1.6464266e+00           111034           111034    3.7649557e-07    3.7649557e-07    1.2722603e-04    5.1118681e-05    6.8511302e-05    9.8759339e-05                1    0.0000000e+00    0.0000000e+00    0.0000000e+00    0.0000000e+00    0.0000000e+00    0.0000000e+00                1    0.0000000e+00                2    0.0000000e+00    1.6000000e-06    0.0000000e+00    0.0000000e+00    0.0000000e+00    0.0000000e+00                1    2.2125906e-02 
  -1.5015351e+00           110848           110848    3.7635048e-07    3.7635048e-07    1.2760701e-04    5.0955034e-05    6.8351682e-05    9.9363100e-05                1    0.0000000e+00    0.0000000e+00    0.0000000e+00    0.0000000e+00    0.0000000e+00    0.0000000e+00                1    0.0000000e+00                2    0.0000000e+00    1.6000000e-06    0.0000000e+00    0.0000000e+00    0.0000000e+00    0.0000000e+00                1    2.2197745e-02 
  -1.3566653e+00           110700           110700    3.7622876e-07    3.7622876e-07    1.2784554e-04    5.1161455e-05    6.8553023e-05    9.8799229e-05                1    0.0000000e+00    0.0000000e+00    0.0000000e+00    0.0000000e+00    0.0000000e+00    0.0000000e+00                1    0.0000000e+00                2    0.0000000e+00    1.6000000e-06    0.0000000e+00    0.0000000e+00    0.0000000e+00    0.0000000e+00                1    2.2246078e-02 
  -1.2400822e+00           110586           110586    3.7613101e-07    3.7613101e-07    1.2812574e-04    5.1096642e-05    6.8489806e-05    9.8738786e-05                1    0.0000000e+00    0.0000000e+00    0.0000000e+00    0.0000000e+00    0.0000000e+00    0.0000000e+00                1    0.0000000e+00                2    0.0000000e+00    1.6000000e-06    0.0000000e+00    0.0000000e+00    0.0000000e+00    0.0000000e+00                1    2.2303172e-02 
  -1.1234526e+00           110510           110510    3.7605572e-07    3.7605572e-07    1.2813359e-04    5.0940371e-05    6.9093772e-05    9.9349441e-05                1    0.0000000e+00    0.0000000e+00    0.0000000e+00    0.0000000e+00    0.0000000e+00    0.0000000e+00                1    0.0000000e+00                2    0.0000000e+00    1.6000000e-06    0.0000000e+00    0.0000000e+00    0.0000000e+00    0.0000000e+00                1    2.2359930e-02 
  -1.0067637e+00           110384           110384    3.7595510e-07    3.7595510e-07    1.2833030e-04    5.0937010e-05    6.9090498e-05    9.9346311e-05                1    0.0000000e+00    0.0000000e+00    0.0000000e+00    0.0000000e+00    0.0000000e+00    0.0000000e+00                1    0.0000000e+00                2    0.0000000e+00    1.6000000e-06    0.0000000e+00    0.0000000e+00    0.0000000e+00    0.0000000e+00                1    2.2416339e-02 
  -8.9001897e-01           110273           110273    3.7586237e-07    3.7586237e-07    1.2850391e-04    5.0930685e-05    6.9084336e-05    9.9340419e-05                1    0.0000000e+00    0.0000000e+00    0.0000000e+00    0.0000000e+00    0.0000000e+00    0.0000000e+00                1    0.0000000e+00                2    0.0000000e+00    1.6000000e-06    0.0000000e+00    0.0000000e+00    0.0000000e+00    0.0000000e+00                1    2.2472372e-02 
  -7.4516304e-01           110117           110117    3.7574202e-07    3.7574202e-07    1.2877851e-04    5.1023027e-05    6.8418003e-05    9.9426437e-05                1    0.0000000e+00    0.0000000e+00    0.0000000e+00    0.0000000e+00    0.0000000e+00    0.0000000e+00                1    0.0000000e+00                2    0.0000000e+00    1.6000000e-06    0.0000000e+00    0.0000000e+00    0.0000000e+00    0.0000000e+00                1    2.2541161e-02 
  -6.0032421e-01           109978           109978    3.7563137e-07    3.7563137e-07    1.2891695e-04    5.1219566e-05    6.8609704e-05    9.8853422e-05                1    0.0000000e+00    0.0000000e+00    0.0000000e+00    0.0000000e+00    0.0000000e+00    0.0000000e+00                1    0.0000000e+00                2    0.0000000e+00    1.6000000e-06    0.0000000e+00    0.0000000e+00    0.0000000e+00    0.0000000e+00                1    2.2586196e-02 
  -4.5549734e-01           109817           109817    3.7550734e-07    3.7550734e-07    1.2912986e-04    5.0992317e-05    6.8388048e-05    9.9397830e-05                1    0.0000000e+00    0.0000000e+00    0.0000000e+00    0.0000000e+00    0.0000000e+00    0.0000000e+00                1    0.0000000e+00                2    0.0000000e+00    1.6000000e-06    0.0000000e+00    0.0000000e+00    0.0000000e+00    0.0000000e+00                1    2.2654442e-02 
  -3.1067383e-01           109647           109647    3.7538291e-07    3.7538291e-07    1.2946387e-04    5.1066181e-05    6.8460094e-05    9.9466635e-05                1    0.0000000e+00    0.0000000e+00    0.0000000e+00    0.0000000e+00    0.0000000e+00    0.0000000e+00                1    0.0000000e+00                2    0.0000000e+00    1.6000000e-06    0.0000000e+00    0.0000000e+00    0.0000000e+00    0.0000000e+00                1    2.2722027e-02 
  -1.6584831e-01           109509           109509    3.7527494e-07    3.7527494e-07    1.2967268e-04    5.1203145e-05    6.8593687e-05    9.8838108e-05                1    0.0000000e+00    0.0000000e+00    0.0000000e+00    0.0000000e+00    0.0000000e+00    0.0000000e+00                1    0.0000000e+00                2    0.0000000e+00    1.6000000e-06    0.0000000e+00    0.0000000e+00    0.0000000e+00    0.0000000e+00                1    2.2788969e-02 
  -2.1018502e-02           109381           109381    3.7517306e-07    3.7517306e-07    1.2989879e-04    5.1290922e-05    6.8679303e-05    9.8919967e-05                1    0.0000000e+00    0.0000000e+00    0.0000000e+00    0.0000000e+00    0.0000000e+00    0.0000000e+00                1    0.0000000e+00                2    0.0000000e+00    1.6000000e-06    0.0000000e+00    0.0000000e+00    0.0000000e+00    0.0000000e+00                1    2.2855352e-02 
   1.2381658e-01           109255           109255    3.7507570e-07    3.7507570e-07    1.3007481e-04    5.0787036e-05    6.9051480e-05    9.9492221e-05                1    0.0000000e+00    0.0000000e+00    0.0000000e+00    0.0000000e+00    0.0000000e+00    0.0000000e+00                1    0.0000000e+00                2    0.0000000e+00    1.6000000e-06    0.0000000e+00    0.0000000e+00    0.0000000e+00    0.0000000e+00                1    2.2897348e-02 
   2.6865781e-01           109132           109132    3.7498219e-07    3.7498219e-07    1.3027734e-04    5.0763970e-05    6.8442392e-05    9.9187473e-05                1    0.0000000e+00    0.0000000e+00    0.0000000e+00    0.0000000e+00    0.0000000e+00    0.0000000e+00                1    0.0000000e+00                2    0.0000000e+00    1.6000000e-06    0.0000000e+00    0.0000000e+00    0.0000000e+00    0.0000000e+00                1    2.2962740e-02 
   4.1350685e-01           109016           109016    3.7489383e-07    3.7489383e-07    1.3043379e-04    5.1318148e-05    6.9001842e-05    9.8987236e-05                1    0.0000000e+00    0.0000000e+00    0.0000000e+00    0.0000000e+00    0.0000000e+00    0.0000000e+00                1    0.0000000e+00                2    0.0000000e+00    1.6000000e-06    0.0000000e+00    0.0000000e+00    0.0000000e+00    0.0000000e+00                1    2.3027775e-02 
   5.5836559e-01           108906           108906    3.7480650e-07    3.7480650e-07    1.3061475e-04    5.0597346e-05    6.9048665e-05    9.9032058e-05                1    0.0000000e+00    0.0000000e+00    0.0000000e+00    0.0000000e+00    0.0000000e+00    0.0000000e+00                1    0.0000000e+00                2    0.0000000e+00    1.6000000e-06    0.0000000e+00    0.0000000e+00    0.0000000e+00    0.0000000e+00                1    2.3092201e-02 
   7.0323574e-01           108782           108782    3.7471437e-07    3.7471437e-07    1.3078682e-04    5.1183222e-05    6.8870234e-05    9.8861253e-05                1    0.0000000e+00    0.0000000e+00    0.0000000e+00    0.0000000e+00    0.0000000e+00    0.0000000e+00                1    0.0000000e+00                2    0.0000000e+00    1.6000000e-06    0.0000000e+00    0.0000000e+00    0.0000000e+00    0.0000000e+00                1    2.3156171e-02 
   8.4811870e-01           108679           108679    3.7463331e-07    3.7463331e-07    1.3095910e-04    5.0605454e-05    6.9056565e-05    9.9039620e-05                1    0.0000000e+00    0.0000000e+00    0.0000000e+00    0.0000000e+00    0.0000000e+00    0.0000000e+00                1    0.0000000e+00                2    0.0000000e+00    1.6000000e-06    0.0000000e+00    0.0000000e+00    0.0000000e+00    0.0000000e+00                1    2.3219692e-02 
   9.9301591e-01           108589           108589    3.7456121e-07    3.7456121e-07    1.3108850e-04    5.0691005e-05    6.9139923e-05    9.9119416e-05                1    0.0000000e+00    0.0000000e+00    0.0000000e+00    0.0000000e+00    0.0000000e+00    0.0000000e+00                1    0.0000000e+00                2    0.0000000e+00    1.6000000e-06    0.0000000e+00    0.0000000e+00    0.0000000e+00    0.0000000e+00                1    2.3282712e-02 
   1.1379288e+00           108481           108481    3.7448116e-07    3.7448116e-07    1.3127670e-04    5.0624166e-05    6.9074797e-05    9.9057074e-05                1    0.0000000e+00    0.0000000e+00    0.0000000e+00    0.0000000e+00    0.0000000e+00    0.0000000e+00                1    0.0000000e+00                2    0.0000000e+00    1.6000000e-06    0.0000000e+00    0.0000000e+00    0.0000000e+00    0.0000000e+00                1    2.3345200e-02 
   1.2828594e+00           108409           108409    3.7441935e-07    3.7441935e-07    1.3133873e-04    5.0629377e-05    6.9079875e-05    9.9061934e-05                1    0.0000000e+00    0.0000000e+00    0.0000000e+00    0.0000000e+00    0.0000000e+00    0.0000000e+00                1    0.0000000e+00                2    0.0000000e+00    1.6000000e-06    0.0000000e+00    0.0000000e+00    0.0000000e+00    0.0000000e+00                1    2.3407092e-02 
   1.4278093e+00           108325           108325    3.7435376e-07    3.7435376e-07    1.3145591e-04    5.0775014e-05    6.8530206e-05    9.9408802e-05                1    0.0000000e+00    0.0000000e+00    0.0000000e+00    0.0000000e+00    0.0000000e+00    0.0000000e+00                1    0.0000000e+00                2    0.0000000e+00    1.6000000e-06    0.0000000e+00    0.0000000e+00    0.0000000e+00    0.0000000e+00                1    2.3444066e-02 
   1.5727807e+00           108236           108236    3.7428698e-07    3.7428698e-07    1.3158645e-04    5.0832398e-05    6.8586181e-05    9.9462325e-05                1    0.0000000e+00    0.0000000e+00    0.0000000e+00    0.0000000e+00    0.0000000e+00    0.0000000e+00                1    0.0000000e+00                2    0.0000000e+00    1.6000000e-06    0.0000000e+00    0.0000000e+00    0.0000000e+00    0.0000000e+00                1    2.3504974e-02 
   1.7177690e+00           108157           108157    3.7422652e-07    3.7422652e-07    1.3168312e-04    5.0996457e-05    6.8746211e-05    9.8843619e-05                1    0.0000000e+00    0.0000000e+00    0.0000000e+00    0.0000000e+00    0.0000000e+00    0.0000000e+00                1    0.0000000e+00                2    0.0000000e+00    1.6000000e-06    0.0000000e+00    0.0000000e+00    0.0000000e+00    0.0000000e+00                1    2.3565137e-02 
   1.8627783e+00           108071           108071    3.7416190e-07    3.7416190e-07    1.3181498e-04    5.1166833e-05    6.8912402e-05    9.9002716e-05                1    0.0000000e+00    0.0000000e+00    0.0000000e+00    0.0000000e+00    0.0000000e+00    0.0000000e+00                1    0.0000000e+00                2    0.0000000e+00    1.6000000e-06    0.0000000e+00    0.0000000e+00    0.0000000e+00    0.0000000e+00                1    2.3624554e-02 
   2.0078103e+00           107993           107993    3.7410133e-07    3.7410133e-07    1.3191809e-04    5.1199013e-05    6.9094086e-05    9.9437903e-05                1    0.0000000e+00    0.0000000e+00    0.0000000e+00    0.0000000e+00    0.0000000e+00    0.0000000e+00                1    0.0000000e+00                2    0.0000000e+00    1.6000000e-06    0.0000000e+00    0.0000000e+00    0.0000000e+00    0.0000000e+00                1    2.3683369e-02 
   2.1528557e+00           107902           107902    3.7403701e-07    3.7403701e-07    1.3201241e-04    5.1167293e-05    6.9063144e-05    9.9408283e-05                1    0.0000000e+00    0.0000000e+00    0.0000000e+00    0.0000000e+00    0.0000000e+00    0.0000000e+00                1    0.0000000e+00                2    0.0000000e+00    1.6000000e-06    0.0000000e+00    0.0000000e+00    0.0000000e+00    0.0000000e+00                1    2.3741597e-02 
   2.2979322e+00           107802           107802    3.7396871e-07    3.7396871e-07    1.3218090e-04    5.1301310e-05    6.9193869e-05    9.9533427e-05                1    0.0000000e+00    0.0000000e+00    0.0000000e+00    0.0000000e+00    0.0000000e+00    0.0000000e+00                1    0.0000000e+00                2    0.0000000e+00    1.6000000e-06    0.0000000e+00    0.0000000e+00    0.0000000e+00    0.0000000e+00                1    2.3799603e-02 
   2.4430464e+00           107724           107724    3.7391114e-07    3.7391114e-07    1.3229448e-04    5.0856952e-05    6.9039876e-05    9.9081227e-05                1    0.0000000e+00    0.0000000e+00    0.0000000e+00    0.0000000e+00    0.0000000e+00    0.0000000e+00                1    0.0000000e+00                2    0.0000000e+00    1.6000000e-06    0.0000000e+00    0.0000000e+00    0.0000000e+00    0.0000000e+00                1    2.3857427e-02 
   2.5881920e+00           107636           107636    3.7385154e-07    3.7385154e-07    1.3233178e-04    5.1171917e-05    6.8556888e-05    9.9375699e-05                1    0.0000000e+00    0.0000000e+00    0.0000000e+00    0.0000000e+00    0.0000000e+00    0.0000000e+00                1    0.0000000e+00                2    0.0000000e+00    1.6000000e-06    0.0000000e+00    0.0000000e+00    0.0000000e+00    0.0000000e+00                1    2.3940061e-02 
   2.7333691e+00           107520           107520    3.7378034e-07    3.7378034e-07    1.3253377e-04    5.0739859e-05    6.9186937e-05    9.8862672e-05                1    0.0000000e+00    0.0000000e+00    0.0000000e+00    0.0000000e+00    0.0000000e+00    0.0000000e+00                1    0.0000000e+00                2    0.0000000e+00    1.6000000e-06    0.0000000e+00    0.0000000e+00    0.0000000e+00    0.0000000e+00                1    2.3997486e-02 
   2.8785796e+00           107442           107442    3.7372610e-07    3.7372610e-07    1.3267855e-04    5.1171827e-05    6.8825534e-05    9.9318300e-05                1    0.0000000e+00    0.0000000e+00    0.0000000e+00    0.0000000e+00    0.0000000e+00    0.0000000e+00                1    0.0000000e+00                2    0.0000000e+00    1.6000000e-06    0.0000000e+00    0.0000000e+00    0.0000000e+00    0.0000000e+00                1    2.4054611e-02 
   2.9000000e+00           107385           107385    3.7369763e-07    3.7369763e-07    1.3271193e-04    5.1357053e-05    6.9006418e-05    9.9491685e-05                1    1.9289293e-34    1.9289293e-34    0.0000000e+00    0.0000000e+00    0.0000000e+00    0.0000000e+00                1    0.0000000e+00                2    0.0000000e+00    1.6000000e-06    0.0000000e+00    0.0000000e+00    0.0000000e+00    0.0000000e+00                1    2.4063031e-02 
   3.0113000e+00           107423           107423    4.4504906e-07    4.4504906e-07    1.4158453e-04    5.2166553e-05    7.2243872e-05    1.0838305e-04                1    7.1693448e-08    7.1693448e-08    1.0372261e+01    1.0372261e+01    1.0000000e+00    6.1675953e-02                1    1.5485186e-04                2    0.0000000e+00    1.6000000e-06    0.0000000e+00    0.0000000e+00    0.0000000e+00    0.0000000e+00                1    2.4106611e-02 
   3.1225896e+00           107727           107727    6.5995286e-07    6.5995286e-07    1.5503789e-04    5.4412671e-05    9.3730661e-05    1.0817400e-04                1    2.8674705e-07    2.8674705e-07    4.0800796e+01    4.0800796e+01    1.0000000e+00    9.5434682e-01                1    5.6837735e-04                2    0.0000000e+00    1.6000000e-06    0.0000000e+00    0.0000000e+00    0.0000000e+00    0.0000000e+00                1    2.4150012e-02 
   3.2338833e+00           109389           109389    1.0184076e-06    1.0184076e-06    1.0158019e-04    5.2496965e-05    9.9055881e-05    1.0868876e-04                1    6.4517647e-07    6.4517647e-07    8.0813778e+01    8.0813778e+01    1.0000000e+00    3.7440339e+00                1    1.2147013e-03                2    0.0000000e+00    1.6000000e-06    0.0000000e+00    0.0000000e+00    0.0000000e+00    0.0000000e+00                1    2.4194236e-02 
   3.3191367e+00           112656           112656    1.3900600e-06    1.3900600e-06    4.3260446e-05    7.7204852e-06    9.6804827e-05    1.0884325e-04                1    1.0167181e-06    1.0167181e-06    1.0428047e+02    1.0428047e+02    1.0000000e+00    6.2341166e+00                1    1.9076224e-03                2    0.0000000e+00    1.6000000e-06    0.0000000e+00    0.0000000e+00    0.0000000e+00    0.0000000e+00                1    2.4228402e-02 
   3.4195533e+00           120671           120671    1.9354763e-06    1.9354763e-06    1.4678249e-05    1.7402994e-06    8.9346684e-05    1.0863616e-04                1    1.5622456e-06    1.5622456e-06    1.3745269e+02    1.3745269e+02    1.0000000e+00    1.0831172e+01                1    2.7153214e-03                2    0.0000000e+00    1.6000000e-06    0.0000000e+00    0.0000000e+00    0.0000000e+00    0.0000000e+00                1    2.4268566e-02 
   3.5218706e+00           133735           133735    2.6037520e-06    2.6037520e-06    6.9794785e-06    1.3182297e-06    7.9246218e-05    1.0254428e-04                1    2.2381498e-06    2.2381498e-06    1.6676787e+02    1.6676787e+02    1.0000000e+00    1.5943869e+01                1    3.6617754e-03                2    0.0000000e+00    1.6000000e-06    0.0000000e+00    0.0000000e+00    0.0000000e+00    0.0000000e+00                1    2.4309380e-02 
   3.6057105e+00           148286           148286    3.2261446e-06    3.2261446e-06    4.3126290e-06    4.4543178e-07    6.9466209e-05    1.0076633e-04                1    2.8823204e-06    2.8823204e-06    1.9185755e+02    1.9185755e+02    1.0000000e+00    2.1102151e+01                1    4.4231204e-03                2    0.0000000e+00    1.6000000e-06    0.0000000e+00    0.0000000e+00    0.0000000e+00    0.0000000e+00                1    2.4342723e-02 
   3.7020958e+00           168812           168812    4.0227755e-06    4.0227755e-06    2.6809652e-06    4.2840859e-07    1.3190836e-05    9.9337218e-05                1    3.7234171e-06    3.7234171e-06    2.1981846e+02    2.1981846e+02    1.0000000e+00    2.7701118e+01                1    5.3147666e-03                2    0.0000000e+00    1.6000000e-06    0.0000000e+00    0.0000000e+00    0.0000000e+00    0.0000000e+00                1    2.4380940e-02 
   3.8068414e+00           195254           195254    4.9557289e-06    4.9557289e-06    1.6338585e-06    4.1107411e-07    2.0044147e-06    9.5214841e-05                1    4.7593964e-06    4.7593964e-06    2.5076844e+02    2.5076844e+02    1.0000000e+00    3.6050782e+01                1    6.2725840e-03                2    0.0000000e+00    1.6000000e-06    0.0000000e+00    0.0000000e+00    0.0000000e+00    0.0000000e+00                1    2.4422330e-02 
   3.9171763e+00           228285           228285    6.0323214e-06    6.0323214e-06    1.0134483e-06    4.0365264e-07    1.1909579e-06    9.3305676e-05                1    5.9879981e-06    5.9879981e-06    2.7936836e+02    2.7936836e+02    1.0000000e+00    4.4742824e+01                1    7.2694020e-03                2    0.0000000e+00    1.6000000e-06    0.0000000e+00    0.0000000e+00    0.0000000e+00    0.0000000e+00                1    2.4465762e-02 
   4.0155408e+00           262170           262170    7.0773866e-06    7.0773866e-06    7.1207673e-07    4.0158586e-07    4.0158586e-07    9.0153167e-05                1    7.2021159e-06    7.2021159e-06    3.0815458e+02    3.1269541e+02    9.8547841e-01    5.4438507e+01                1    8.2999481e-03                2    0.0000000e+00    1.6000000e-06    0.0000000e+00    0.0000000e+00    0.0000000e+00    0.0000000e+00                1    2.4504350e-02 
   4.1042082e+00           296647           296647    8.0780042e-06    8.0780042e-06    5.0642899e-07    3.9867357e-07    3.9867357e-07    8.5129512e-05                1    8.3925189e-06    8.3925189e-06    3.3164581e+02    3.4092688e+02    9.7277696e-01    6.3054777e+01                1    9.3208163e-03                2    0.0000000e+00    1.6000000e-06    0.0000000e+00    0.0000000e+00    0.0000000e+00    0.0000000e+00                1    2.4539049e-02 
   4.2112598e+00           339630           339630    9.3257811e-06    9.3257811e-06    3.6439071e-07    3.9677976e-07    3.9677976e-07    7.9299851e-05                1    9.9509982e-06    9.9509982e-06    3.6237443e+02    3.7847791e+02    9.5745200e-01    7.5280771e+01                1    1.0609025e-02                2    0.0000000e+00    1.6000000e-06    0.0000000e+00    0.0000000e+00    0.0000000e+00    0.0000000e+00                1    2.4580834e-02 
   4.3085568e+00           376329           376329    1.0374686e-05    1.0374686e-05    2.7627904e-07    3.9158181e-07    3.9158181e-07    7.3655290e-05                1    1.1482537e-05    1.1482537e-05    3.8763316e+02    4.0969044e+02    9.4616110e-01    8.6141176e+01                1    1.1888801e-02                2    0.0000000e+00    1.6000000e-06    0.0000000e+00    0.0000000e+00    0.0000000e+00    0.0000000e+00                1    2.4618724e-02 
   4.4088505e+00           386740           386740    1.0774518e-05    1.0774518e-05    2.2794183e-07    3.8635424e-07    3.8635424e-07    7.0388242e-05                1    1.3175940e-05    1.3175940e-05    4.1672772e+02    4.4578893e+02    9.3480948e-01    9.9557442e+01                1    1.3342178e-02                2    0.0000000e+00    1.6000000e-06    0.0000000e+00    0.0000000e+00    0.0000000e+00    0.0000000e+00                1    2.4657716e-02 
   4.5018395e+00           395568           395568    1.1249909e-05    1.1249909e-05    2.0624838e-07    3.7343510e-07    3.7343510e-07    6.7972363e-05                1    1.4846086e-05    1.4846086e-05    4.3617886e+02    4.6987970e+02    9.2827772e-01    1.0906821e+02                1    1.4883099e-02                2    0.0000000e+00    1.6000000e-06    0.0000000e+00    0.0000000e+00    0.0000000e+00    0.0000000e+00                1    2.4693816e-02 
   4.6018099e+00           407654           407654    1.1783305e-05    1.1783305e-05    1.6915051e-07    3.5845284e-07    3.5845284e-07    6.4473775e-05                1    1.6669479e-05    1.6669479e-05    4.3617886e+02    4.6987970e+02    9.2827772e-01    1.0906821e+02                1    1.6644788e-02                2    0.0000000e+00    1.6000000e-06    0.0000000e+00    0.0000000e+00    0.0000000e+00    0.0000000e+00                1    2.4732590e-02 
   4.7017275e+00           411600           411600    1.2106913e-05    1.2106913e-05    1.4915269e-07    3.5134520e-07    3.5134520e-07    6.2476172e-05                1    1.8491907e-05    1.8491907e-05    4.3617886e+02    4.6987970e+02    9.2827772e-01    1.0906821e+02                1    1.8502843e-02                2    0.0000000e+00    1.6000000e-06    0.0000000e+00    0.0000000e+00    0.0000000e+00    0.0000000e+00                1    2.4771330e-02 
   4.8014131e+00           434782           434782    1.2771848e-05    1.2771848e-05    1.4071111e-07    3.4479828e-07    3.4479828e-07    5.9269295e-05                1    2.0310104e-05    2.0310104e-05    4.3617886e+02    4.6987970e+02    9.2827772e-01    1.0906821e+02                1    2.0483725e-02                2    0.0000000e+00    1.6000000e-06    0.0000000e+00    0.0000000e+00    0.0000000e+00    0.0000000e+00                1    2.4809983e-02 
   4.9012961e+00           481680           481680    1.3246285e-05    1.3246285e-05    1.1008339e-07    3.3557998e-07    3.3557998e-07    5.5684178e-05                1    2.2131903e-05    2.2131903e-05    4.3617886e+02    4.6987970e+02    9.2827772e-01    1.0906821e+02                1    2.2354169e-02                2    0.0000000e+00    1.6000000e-06    0.0000000e+00    0.0000000e+00    0.0000000e+00    0.0000000e+00                1    2.4848751e-02 
   5.0012265e+00           540436           540436    1.3706671e-05    1.3706671e-05    1.0433189e-07    3.2400579e-07    3.2400579e-07    4.9936921e-05                1    2.3954565e-05    2.3954565e-05    4.3617886e+02    4.6987970e+02    9.2827772e-01    1.0906821e+02                1    2.4206189e-02                2    0.0000000e+00    1.6000000e-06    0.0000000e+00    0.0000000e+00    0.0000000e+00    0.0000000e+00                1    2.4941465e-02 
   5.1010651e+00           573286           573286    1.4661553e-05    1.4661553e-05    1.0028409e-07    3.2100476e-07    3.2100476e-07    4.1995642e-05                1    2.5775551e-05    2.5775551e-05    4.3617886e+02    4.6987970e+02    9.2827772e-01    1.0906821e+02                1    2.6237034e-02                2    0.0000000e+00    1.6000000e-06    0.0000000e+00    0.0000000e+00    0.0000000e+00    0.0000000e+00                1    2.5646987e-02 
   5.2009631e+00           565890           565890    1.5310863e-05    1.5310863e-05    9.5007868e-08    3.1483070e-07    3.1483070e-07    3.5675192e-05                1    2.7597623e-05    2.7597623e-05    4.3617886e+02    4.6987970e+02    9.2827772e-01    1.0906821e+02                1    2.8353545e-02                2    0.0000000e+00    1.6000000e-06    0.0000000e+00    0.0000000e+00    0.0000000e+00    0.0000000e+00                1    2.6643810e-02 
   5.3007893e+00           556426           556426    1.5786067e-05    1.5786067e-05    8.4523295e-08    3.5420136e-07    3.5420136e-07    3.1332323e-05                1    2.9418385e-05    2.9418385e-05    4.3617886e+02    4.6987970e+02    9.2827772e-01    1.0906821e+02                1    3.0390758e-02                2    0.0000000e+00    1.6000000e-06    0.0000000e+00    0.0000000e+00    0.0000000e+00    0.0000000e+00                1    2.7184787e-02 
   5.4005382e+00           537978           537978    1.5612782e-05    1.5612782e-05    8.8384908e-08    3.6335364e-07    3.6335364e-07    3.1458474e-05                1    3.1237737e-05    3.1237737e-05    4.3617886e+02    4.6987970e+02    9.2827772e-01    1.0906821e+02                1    3.2152117e-02                2    0.0000000e+00    1.6000000e-06    0.0000000e+00    0.0000000e+00    0.0000000e+00    0.0000000e+00                1    2.7189263e-02 
   5.5003765e+00           532055           532055    1.5737220e-05    1.5737220e-05    9.1832737e-08    3.6030196e-07    3.6030196e-07    2.9785666e-05                1    3.3058718e-05    3.3058718e-05    4.3617886e+02    4.6987970e+02    9.2827772e-01    1.0906821e+02                1    3.4095126e-02                2    0.0000000e+00    1.6000000e-06    0.0000000e+00    0.0000000e+00    0.0000000e+00    0.0000000e+00                1    2.7274090e-02 
   5.6002085e+00           511655           511655    1.5221405e-05    1.5221405e-05    9.3694785e-08    3.8269218e-07    3.8269218e-07    3.2434219e-05                1    3.4879586e-05    3.4879586e-05    4.3617886e+02    4.6987970e+02    9.2827772e-01    1.0906821e+02                1    3.5730982e-02                2    0.0000000e+00    1.6000000e-06    0.0000000e+00    0.0000000e+00    0.0000000e+00    0.0000000e+00                1    2.7635466e-02 
   5.7001301e+00           489888           489888    1.4610680e-05    1.4610680e-05    8.7889141e-08    3.8554067e-07    3.8554067e-07    3.6437445e-05                1    3.6702088e-05    3.6702088e-05    4.3617886e+02    4.6987970e+02    9.2827772e-01    1.0906821e+02                1    3.7646582e-02                2    0.0000000e+00    1.6000000e-06    0.0000000e+00    0.0000000e+00    0.0000000e+00    0.0000000e+00                1    2.8176115e-02 
   5.8098907e+00           457712           457712    1.3600177e-05    1.3600177e-05    7.6702982e-08    3.9348192e-07    3.9348192e-07    4.4110421e-05                1    3.8704046e-05    3.8704046e-05    4.3617886e+02    4.6987970e+02    9.2827772e-01    1.0906821e+02                1    3.8563059e-02                2    0.0000000e+00    1.6000000e-06    0.0000000e+00    0.0000000e+00    0.0000000e+00    0.0000000e+00                1    2.8649807e-02 
   5.9096771e+00           410450           410450    1.2087797e-05    1.2087797e-05    8.4059185e-08    3.9510863e-07    3.9510863e-07    5.1999665e-05                1    4.0524082e-05    4.0524082e-05    4.3617886e+02    4.6987970e+02    9.2827772e-01    1.0906821e+02                1    3.8591194e-02                2    0.0000000e+00    1.6000000e-06    0.0000000e+00    0.0000000e+00    0.0000000e+00    0.0000000e+00                1    2.8984931e-02 
   6.0061604e+00           366907           366907    1.0654125e-05    1.0654125e-05    1.0124596e-07    3.9502704e-07    3.9502704e-07    5.8919137e-05                1    4.2283871e-05    4.2283871e-05    4.3617886e+02    4.6987970e+02    9.2827772e-01    1.0906821e+02                1    2.9538788e-02                2    0.0000000e+00    1.6000000e-06    0.0000000e+00    0.0000000e+00    0.0000000e+00    0.0000000e+00                1    2.9223450e-02 
   6.1076948e+00           345219           345219    1.0088399e-05    1.0088399e-05    1.1347497e-07    3.7586687e-07    3.7586687e-07    6.1841500e-05                1    4.4135789e-05    4.4135789e-05    4.3617886e+02    4.6987970e+02    9.2827772e-01    1.0906821e+02                1    2.5689112e-02                2    0.0000000e+00    1.6000000e-06    0.0000000e+00    0.0000000e+00    0.0000000e+00    0.0000000e+00                1    2.9149740e-02 
   6.2008562e+00           332201           332201    9.8337631e-06    9.8337631e-06    1.1224705e-07    3.6083334e-07    3.6083334e-07    6.2809167e-05                1    4.5834989e-05    4.5834989e-05    4.3617886e+02    4.6987970e+02    9.2827772e-01    1.0906821e+02                1    2.5343667e-02                2    0.0000000e+00    1.6000000e-06    0.0000000e+00    0.0000000e+00    0.0000000e+00    0.0000000e+00                1    2.8650225e-02 
   6.3054876e+00           318019           318019    9.5280545e-06    9.5280545e-06    1.1174873e-07    3.6160674e-07    3.6160674e-07    6.4354033e-05                1    4.7743394e-05    4.7743394e-05    4.3617886e+02    4.6987970e+02    9.2827772e-01    1.0906821e+02                1    2.3371443e-02                2    0.0000000e+00    1.6000000e-06    0.0000000e+00    0.0000000e+00    0.0000000e+00    0.0000000e+00                1    2.7950787e-02 
   6.4010208e+00           308156           308156    9.2932948e-06    9.2932948e-06    1.1134060e-07    3.5420232e-07    3.5420232e-07    6.5752644e-05                1    4.9485856e-05    4.9485856e-05    4.3617886e+02    4.6987970e+02    9.2827772e-01    1.0906821e+02                1    2.2168927e-02                2    0.0000000e+00    1.6000000e-06    0.0000000e+00    0.0000000e+00    0.0000000e+00    0.0000000e+00                1    2.7479523e-02 
   6.5069482e+00           294581           294581    8.9331591e-06    8.9331591e-06    1.1001649e-07    3.5341591e-07    3.5341591e-07    6.6289270e-05                1    5.1417898e-05    5.1417898e-05    4.3617886e+02    4.6987970e+02    9.2827772e-01    1.0906821e+02                1    2.2144487e-02                2    0.0000000e+00    1.6000000e-06    0.0000000e+00    0.0000000e+00    0.0000000e+00    0.0000000e+00                1    2.7052373e-02 
   6.6007567e+00           284191           284191    8.6905319e-06    8.6905319e-06    1.1208685e-07    3.5058779e-07    3.5058779e-07    6.7786969e-05                1    5.3128901e-05    5.3128901e-05    4.3617886e+02    4.6987970e+02    9.2827772e-01    1.0906821e+02                1    2.1256755e-02                2    0.0000000e+00    1.6000000e-06    0.0000000e+00    0.0000000e+00    0.0000000e+00    0.0000000e+00                1    2.6818141e-02 
   6.7066443e+00           275497           275497    8.4842615e-06    8.4842615e-06    1.1137538e-07    3.4654904e-07    3.4654904e-07    6.9002554e-05                1    5.5060218e-05    5.5060218e-05    4.3617886e+02    4.6987970e+02    9.2827772e-01    1.0906821e+02                1    2.0996106e-02                2    0.0000000e+00    1.6000000e-06    0.0000000e+00    0.0000000e+00    0.0000000e+00    0.0000000e+00                1    2.6602332e-02 
   6.8045023e+00           266651           266651    8.2522474e-06    8.2522474e-06    1.0943718e-07    3.3942512e-07    3.3942512e-07    6.9518701e-05                1    5.6845082e-05    5.6845082e-05    4.3617886e+02    4.6987970e+02    9.2827772e-01    1.0906821e+02                1    2.0727102e-02                2    0.0000000e+00    1.6000000e-06    0.0000000e+00    0.0000000e+00    0.0000000e+00    0.0000000e+00                1    2.6399184e-02 
   6.9024472e+00           263206           263206    8.1773944e-06    8.1773944e-06    1.0363888e-07    3.3297758e-07    3.3297758e-07    6.9450180e-05                1    5.8631529e-05    5.8631529e-05    4.3617886e+02    4.6987970e+02    9.2827772e-01    1.0906821e+02                1    2.0567276e-02                2    0.0000000e+00    1.6000000e-06    0.0000000e+00    0.0000000e+00    0.0000000e+00    0.0000000e+00                1    2.6255890e-02 
   7.0055998e+00           250368           250368    7.8146270e-06    7.8146270e-06    1.0984507e-07    3.2506883e-07    3.2506883e-07    7.2160763e-05                1    6.0512962e-05    6.0512962e-05    4.3617886e+02    4.6987970e+02    9.2827772e-01    1.0906821e+02                1    1.9301725e-02                2    0.0000000e+00    1.6000000e-06    0.0000000e+00    0.0000000e+00    0.0000000e+00    0.0000000e+00                1    2.6195212e-02 
   7.1029610e+00           239196           239196    7.4961003e-06    7.4961003e-06    1.0836515e-07    3.1594849e-07    3.1594849e-07    7.4355483e-05                1    6.2288764e-05    6.2288764e-05    4.3617886e+02    4.6987970e+02    9.2827772e-01    1.0906821e+02                1    1.9294919e-02                2    0.0000000e+00    1.6000000e-06    0.0000000e+00    0.0000000e+00    0.0000000e+00    0.0000000e+00                1    2.6166628e-02 
   7.2054962e+00           232267           232267    7.2873971e-06    7.2873971e-06    1.1541514e-07    3.0876603e-07    3.0876603e-07    7.5000273e-05                1    6.4158936e-05    6.4158936e-05    4.3617886e+02    4.6987970e+02    9.2827772e-01    1.0906821e+02                1    1.8088161e-02                2    0.0000000e+00    1.6000000e-06    0.0000000e+00    0.0000000e+00    0.0000000e+00    0.0000000e+00                1    2.6108628e-02 
   7.3013640e+00           232715           232715    7.3336615e-06    7.3336615e-06    1.1546937e-07    3.0369437e-07    3.0369437e-07    7.4902064e-05                1    6.5907500e-05    6.5907500e-05    4.3617886e+02    4.6987970e+02    9.2827772e-01    1.0906821e+02                1    1.7885706e-02                2    0.0000000e+00    1.6000000e-06    0.0000000e+00    0.0000000e+00    0.0000000e+00    0.0000000e+00                1    2.6129824e-02 
   7.4015411e+00           233186           233186    7.3965365e-06    7.3965365e-06    1.0934394e-07    3.0153104e-07    3.0153104e-07    7.4350415e-05                1    6.7734662e-05    6.7734662e-05    4.3617886e+02    4.6987970e+02    9.2827772e-01    1.0906821e+02                1    1.8757404e-02                2    0.0000000e+00    1.6000000e-06    0.0000000e+00    0.0000000e+00    0.0000000e+00    0.0000000e+00                1    2.6174647e-02 
   7.5001420e+00           222025           222025    7.0237271e-06    7.0237271e-06    1.1367040e-07    3.0411191e-07    3.0411191e-07    7.6773208e-05                1    6.9533074e-05    6.9533074e-05    4.3617886e+02    4.6987970e+02    9.2827772e-01    1.0906821e+02                1    1.8357132e-02                2    0.0000000e+00    1.6000000e-06    0.0000000e+00    0.0000000e+00    0.0000000e+00    0.0000000e+00                1    2.6195430e-02 
   7.6004177e+00           223348           223348    7.0985018e-06    7.0985018e-06    1.1478925e-07    3.0157983e-07    3.0157983e-07    7.4946017e-05                1    7.1362034e-05    7.1362034e-05    4.3617886e+02    4.6987970e+02    9.2827772e-01    1.0906821e+02                1    1.7941687e-02                2    0.0000000e+00    1.6000000e-06    0.0000000e+00    0.0000000e+00    0.0000000e+00    0.0000000e+00                1    2.6190430e-02 
   7.7009011e+00           215271           215271    6.8455501e-06    6.8455501e-06    1.1978050e-07    2.9606130e-07    2.9606130e-07    7.7532614e-05                1    7.3194783e-05    7.3194783e-05    4.3617886e+02    4.6987970e+02    9.2827772e-01    1.0906821e+02                1    1.8179506e-02                2    0.0000000e+00    1.6000000e-06    0.0000000e+00    0.0000000e+00    0.0000000e+00    0.0000000e+00                1    2.6227141e-02 
   7.8014176e+00           215379           215379    6.8674030e-06    6.8674030e-06    1.1674004e-07    2.9141116e-07    2.9141116e-07    7.6835248e-05                1    7.5020190e-05    7.5020190e-05    4.1875180e+02    4.4829947e+02    9.3408945e-01    1.0052691e+02                1    1.7525099e-02                2    0.0000000e+00    1.6000000e-06    0.0000000e+00    0.0000000e+00    0.0000000e+00    0.0000000e+00                1    2.6229253e-02 
   7.9040367e+00           205582           205582    6.3904440e-06    6.3904440e-06    1.1386014e-07    2.9570772e-07    2.9570772e-07    7.5722547e-05                1    7.6488758e-05    7.6488758e-05    2.8702865e+02    2.8775719e+02    9.9746821e-01    4.7230164e+01                1    1.7962173e-02                2    0.0000000e+00    1.6000000e-06    0.0000000e+00    0.0000000e+00    0.0000000e+00    0.0000000e+00                1    2.6288654e-02 
   8.0095269e+00           177720           177720    5.0991119e-06    5.0991119e-06    1.2006729e-07    2.9128029e-07    2.9128029e-07    7.9612321e-05                1    7.7363137e-05    7.7363137e-05    1.3473478e+02    1.3473478e+02    1.0000000e+00    1.0407067e+01                1    1.7983497e-02                2    0.0000000e+00    1.6000000e-06    0.0000000e+00    0.0000000e+00    0.0000000e+00    0.0000000e+00                1    2.6317051e-02 
   8.1000000e+00           140585           140585    3.3737279e-06    3.3737279e-06    1.2686241e-07    2.9555717e-07    2.9555717e-07    7.7967107e-05                1    7.7600000e-05    7.7600000e-05    4.7235603e+00    4.7235603e+00    1.0000000e+00    1.2791100e-02                1    1.9525944e-02                2    0.0000000e+00    1.6000000e-06    0.0000000e+00    0.0000000e+00    0.0000000e+00    0.0000000e+00                1    2.6333497e-02 
   8.2077829e+00            99996            99996    1.5989860e-06    1.5989860e-06    3.1010158e-07    2.9093120e-07    8.5279360e-07    7.2771180e-05                1    0.0000000e+00    7.7600000e-05    0.0000000e+00    0.0000000e+00    0.0000000e+00    0.0000000e+00                1    2.6412719e-02                2    0.0000000e+00    1.6000000e-06    0.0000000e+00    0.0000000e+00    0.0000000e+00    0.0000000e+00                1    2.6377867e-02 
   8.3039024e+00            88148            88148    1.0773764e-06    1.0773764e-06    5.4412574e-07    2.9179707e-07    1.4189854e-06    6.6232312e-05                1    0.0000000e+00    7.7600000e-05    0.0000000e+00    0.0000000e+00    0.0000000e+00    0.0000000e+00                1    2.8478342e-02                2    0.0000000e+00    1.6000000e-06    0.0000000e+00    0.0000000e+00    0.0000000e+00    0.0000000e+00                1    2.6390240e-02 
   8.4105382e+00            76755            76755    6.9088363e-07    6.9088363e-07    9.3132094e-07    2.9383357e-07    4.2675035e-06    6.3872553e-05                1    0.0000000e+00    7.7600000e-05    0.0000000e+00    0.0000000e+00    0.0000000e+00    0.0000000e+00                1    3.0135559e-02                2    0.0000000e+00    1.6000000e-06    0.0000000e+00    0.0000000e+00    0.0000000e+00    0.0000000e+00                1    2.6401857e-02 
   8.5032950e+00            69796            69796    4.8870903e-07    4.8870903e-07    1.5560575e-06    2.9497494e-07    1.1124023e-05    6.5269261e-05                1    0.0000000e+00    7.7600000e-05    0.0000000e+00    0.0000000e+00    0.0000000e+00    0.0000000e+00                1    3.0694001e-02                2    0.0000000e+00    1.6000000e-06    0.0000000e+00    0.0000000e+00    0.0000000e+00    0.0000000e+00                1    2.6435700e-02 
   8.6109632e+00            64350            64350    3.4411674e-07    3.4411674e-07    3.7231792e-06    3.1722503e-07    3.2758542e-05    6.5769005e-05                1    0.0000000e+00    7.7600000e-05    0.0000000e+00    0.0000000e+00    0.0000000e+00    0.0000000e+00                1    3.0509409e-02                2    0.0000000e+00    1.6000000e-06    0.0000000e+00    0.0000000e+00    0.0000000e+00    0.0000000e+00                1    2.6458461e-02 
   8.7060587e+00            61456            61456    2.7576272e-07    2.7576272e-07    8.2081653e-06    1.4697612e-06    3.9366228e-05    6.6515935e-05                1    0.0000000e+00    7.7600000e-05    0.0000000e+00    0.0000000e+00    0.0000000e+00    0.0000000e+00                1    3.0156818e-02                2    0.0000000e+00    1.6000000e-06    0.0000000e+00    0.0000000e+00    0.0000000e+00    0.0000000e+00                1    2.6480270e-02 
   8.8033479e+00            59769            59769    2.3692749e-07    2.3692749e-07    1.4462230e-05    3.1622242e-06    4.2602795e-05    6.6830574e-05                1    0.0000000e+00    7.7600000e-05    0.0000000e+00    0.0000000e+00    0.0000000e+00    0.0000000e+00                1    2.8215947e-02                2    0.0000000e+00    1.6000000e-06    0.0000000e+00    0.0000000e+00    0.0000000e+00    0.0000000e+00                1    2.6513853e-02 
   8.9104089e+00            58600            58600    2.1249049e-07    2.1249049e-07    2.4090776e-05    5.4380792e-06    4.4148634e-05    6.7150557e-05                1    0.0000000e+00    7.7600000e-05    0.0000000e+00    0.0000000e+00    0.0000000e+00    0.0000000e+00                1    2.8337730e-02                2    0.0000000e+00    1.6000000e-06    0.0000000e+00    0.0000000e+00    0.0000000e+00    0.0000000e+00                1    2.6548114e-02 
   9.0008124e+00            57906            57906    1.9826325e-07    1.9826325e-07    3.0566909e-05    7.3357439e-06    4.5388925e-05    6.7213544e-05                1    0.0000000e+00    7.7600000e-05    0.0000000e+00    0.0000000e+00    0.0000000e+00    0.0000000e+00                1    2.8684912e-02                2    0.0000000e+00    1.6000000e-06    0.0000000e+00    0.0000000e+00    0.0000000e+00    0.0000000e+00                1    2.6532599e-02 
   9.1060742e+00            57177            57177    1.8515644e-07    1.8515644e-07    3.6227881e-05    9.4547888e-06    4.6836632e-05    6.7480336e-05                1    0.0000000e+00    7.7600000e-05    0.0000000e+00    0.0000000e+00    0.0000000e+00    0.0000000e+00                1    2.8859719e-02                2    0.0000000e+00    1.6000000e-06    0.0000000e+00    0.0000000e+00    0.0000000e+00    0.0000000e+00                1    2.6579267e-02 
   9.2072826e+00            56454            56454    1.7429405e-07    1.7429405e-07    4.7046273e-05    1.2168011e-05    4.7940901e-05    6.7558292e-05                1    0.0000000e+00    7.7600000e-05    0.0000000e+00    0.0000000e+00    0.0000000e+00    0.0000000e+00                1    2.8406453e-02                2    0.0000000e+00    1.6000000e-06    0.0000000e+00    0.0000000e+00    0.0000000e+00    0.0000000e+00                1    2.6598868e-02 
   9.3007189e+00            55999            55999    1.6778649e-07    1.6778649e-07    5.0389870e-05    1.3284985e-05    4.8412228e-05    6.7991347e-05                1    0.0000000e+00    7.7600000e-05    0.0000000e+00    0.0000000e+00    0.0000000e+00    0.0000000e+00                1    2.8289262e-02                2    0.0000000e+00    1.6000000e-06    0.0000000e+00    0.0000000e+00    0.0000000e+00    0.0000000e+00                1    2.6644870e-02 
   9.4104243e+00            55449            55449    1.6152292e-07    1.6152292e-07    5.2789350e-05    1.4395920e-05    4.8846638e-05    6.8368711e-05                1    0.0000000e+00    7.7600000e-05    0.0000000e+00    0.0000000e+00    0.0000000e+00    0.0000000e+00                1    2.8434908e-02                2    0.0000000e+00    1.6000000e-06    0.0000000e+00    0.0000000e+00    0.0000000e+00    0.0000000e+00                1    2.6639930e-02 
   9.5093637e+00            55005            55005    1.5578958e-07    1.5578958e-07    5.7182034e-05    1.6139476e-05    4.9348963e-05    6.8244016e-05                1    0.0000000e+00    7.7600000e-05    0.0000000e+00    0.0000000e+00    0.0000000e+00    0.0000000e+00                1    2.8834247e-02                2    0.0000000e+00    1.6000000e-06    0.0000000e+00    0.0000000e+00    0.0000000e+00    0.0000000e+00                1    2.6683996e-02 
   9.6192153e+00            54535            54535    1.5016771e-07    1.5016771e-07    6.0240744e-05    1.7320900e-05    4.9943675e-05    6.8830545e-05                1    0.0000000e+00    7.7600000e-05    0.0000000e+00    0.0000000e+00    0.0000000e+00    0.0000000e+00                1    2.9415749e-02                2    0.0000000e+00    1.6000000e-06    0.0000000e+00    0.0000000e+00    0.0000000e+00    0.0000000e+00                1    2.6700520e-02 
   9.7158274e+00            54257            54257    1.4593353e-07    1.4593353e-07    6.3458171e-05    1.8360090e-05    5.0322989e-05    6.8587502e-05                1    0.0000000e+00    7.7600000e-05    0.0000000e+00    0.0000000e+00    0.0000000e+00    0.0000000e+00                1    2.9420734e-02                2    0.0000000e+00    1.6000000e-06    0.0000000e+00    0.0000000e+00    0.0000000e+00    0.0000000e+00                1    2.6740645e-02 
   9.8160647e+00            53960            53960    1.4179778e-07    1.4179778e-07    6.6636709e-05    1.9965282e-05    5.0582601e-05    6.9293185e-05                1    0.0000000e+00    7.7600000e-05    0.0000000e+00    0.0000000e+00    0.0000000e+00    0.0000000e+00                1    2.9624526e-02                2    0.0000000e+00    1.6000000e-06    0.0000000e+00    0.0000000e+00    0.0000000e+00    0.0000000e+00                1    2.6794700e-02 
   9.9158736e+00            53675            53675    1.3831721e-07    1.3831721e-07    6.4715393e-05    2.0470326e-05    5.0926034e-05    6.9537855e-05                1    0.0000000e+00    7.7600000e-05    0.0000000e+00    0.0000000e+00    0.0000000e+00    0.0000000e+00                1    2.9722603e-02                2    0.0000000e+00    1.6000000e-06    0.0000000e+00    0.0000000e+00    0.0000000e+00    0.0000000e+00                1    2.6812645e-02 
   1.0018232e+01            53438            53438    1.3495596e-07    1.3495596e-07    6.8105963e-05    2.2485012e-05    5.1147750e-05    6.9132212e-05                1    0.0000000e+00    7.7600000e-05    0.0000000e+00    0.0000000e+00    0.0000000e+00    0.0000000e+00                1    2.9705434e-02                2    0.0000000e+00    1.6000000e-06    0.0000000e+00    0.0000000e+00    0.0000000e+00    0.0000000e+00                1    2.6838569e-02 
   1.0117566e+01            53317            53317    1.3220678e-07    1.3220678e-07    7.3453890e-05    2.3640097e-05    5.1063656e-05    6.9532583e-05                1    0.0000000e+00    7.7600000e-05    0.0000000e+00    0.0000000e+00    0.0000000e+00    0.0000000e+00                1    3.0169340e-02                2    0.0000000e+00    1.6000000e-06    0.0000000e+00    0.0000000e+00    0.0000000e+00    0.0000000e+00                1    2.6887618e-02 
   1.0217017e+01            53342            53342    1.2965358e-07    1.2965358e-07    7.3019299e-05    2.4182345e-05    5.1556493e-05    6.9433487e-05                1    0.0000000e+00    7.7600000e-05    0.0000000e+00    0.0000000e+00    0.0000000e+00    0.0000000e+00                1    2.9946974e-02                2    0.0000000e+00    1.6000000e-06    0.0000000e+00    0.0000000e+00    0.0000000e+00    0.0000000e+00                1    2.6933420e-02 
   1.0317907e+01            53460            53460    1.2762248e-07    1.2762248e-07    7.2511847e-05    2.4446816e-05    5.1635674e-05    6.9391663e-05                1    0.0000000e+00    7.7600000e-05    0.0000000e+00    0.0000000e+00    0.0000000e+00    0.0000000e+00                1    3.0327886e-02                2    0.0000000e+00    1.6000000e-06    0.0000000e+00    0.0000000e+00    0.0000000e+00    0.0000000e+00                1    2.6936136e-02 
   1.0425003e+01            53600            53600    1.2536794e-07    1.2536794e-07    7.1751416e-05    2.4848310e-05    5.1275908e-05    6.9444882e-05                1    0.0000000e+00    7.7600000e-05    0.0000000e+00    0.0000000e+00    0.0000000e+00    0.0000000e+00                1    3.0640012e-02                2    0.0000000e+00    1.6000000e-06    0.0000000e+00    0.0000000e+00    0.0000000e+00    0.0000000e+00                1    2.6974623e-02 
   1.0509428e+01            53750            53750    1.2363193e-07    1.2363193e-07    7.0150751e-05    2.5253076e-05    5.1506692e-05    6.9009102e-05                1    0.0000000e+00    7.7600000e-05    0.0000000e+00    0.0000000e+00    0.0000000e+00    0.0000000e+00                1    3.0896134e-02                2    0.0000000e+00    1.6000000e-06    0.0000000e+00    0.0000000e+00    0.0000000e+00    0.0000000e+00                1    2.6980204e-02 
   1.0626793e+01            53950            53950    1.2106064e-07    1.2106064e-07    7.1802117e-05    2.6159355e-05    5.1157277e-05    6.9090568e-05                1    0.0000000e+00    7.7600000e-05    0.0000000e+00    0.0000000e+00    0.0000000e+00    0.0000000e+00                1    3.1162778e-02                2    0.0000000e+00    1.6000000e-06    0.0000000e+00    0.0000000e+00    0.0000000e+00    0.0000000e+00                1    2.6996034e-02 
   1.0717830e+01            54079            54079    1.1924244e-07    1.1924244e-07    7.1085837e-05    2.6090929e-05    5.1012366e-05    6.8890788e-05                1    0.0000000e+00    7.7600000e-05    0.0000000e+00    0.0000000e+00    0.0000000e+00    0.0000000e+00                1    3.0934603e-02                2    0.0000000e+00    1.6000000e-06    0.0000000e+00    0.0000000e+00    0.0000000e+00    0.0000000e+00                1    2.7055041e-02 
   1.0810450e+01            54194            54194    1.1756592e-07    1.1756592e-07    6.9595812e-05    2.5527030e-05    5.0944981e-05    6.8791628e-05                1    0.0000000e+00    7.7600000e-05    0.0000000e+00    0.0000000e+00    0.0000000e+00    0.0000000e+00                1    3.1078842e-02                2    0.0000000e+00    1.6000000e-06    0.0000000e+00    0.0000000e+00    0.0000000e+00    0.0000000e+00                1    2.7071306e-02 
   1.0905991e+01            54275            54275    1.1575827e-07    1.1575827e-07    7.0296679e-05    2.6029028e-05    5.0830079e-05    6.9017516e-05                1    0.0000000e+00    7.7600000e-05    0.0000000e+00    0.0000000e+00    0.0000000e+00    0.0000000e+00                1    3.1188144e-02                2    0.0000000e+00    1.6000000e-06    0.0000000e+00    0.0000000e+00    0.0000000e+00    0.0000000e+00                1    2.7091166e-02 
   1.1004950e+01            54472            54472    1.1387679e-07    1.1387679e-07    6.9622253e-05    2.6497990e-05    5.0632580e-05    6.8733523e-05                1    0.0000000e+00    7.7600000e-05    0.0000000e+00    0.0000000e+00    0.0000000e+00    0.0000000e+00                1    3.1248800e-02                2    0.0000000e+00    1.6000000e-06    0.0000000e+00    0.0000000e+00    0.0000000e+00    0.0000000e+00                1    2.7159814e-02 
   1.1106553e+01            54815            54815    1.1165626e-07    1.1165626e-07    7.0587880e-05    2.7050095e-05    5.0603100e-05    6.8678662e-05                1    0.0000000e+00    7.7600000e-05    0.0000000e+00    0.0000000e+00    0.0000000e+00    0.0000000e+00                1    3.0778769e-02                2    0.0000000e+00    1.6000000e-06    0.0000000e+00    0.0000000e+00    0.0000000e+00    0.0000000e+00                1    2.7179527e-02 
   1.1211295e+01            55365            55365    1.1004118e-07    1.1004118e-07    6.7264816e-05    2.6044370e-05    5.0245153e-05    6.8683844e-05                1    0.0000000e+00    7.7600000e-05    0.0000000e+00    0.0000000e+00    0.0000000e+00    0.0000000e+00                1    3.0438265e-02                2    0.0000000e+00    1.6000000e-06    0.0000000e+00    0.0000000e+00    0.0000000e+00    0.0000000e+00                1    2.7230656e-02 
   1.1313081e+01            55985            55985    1.0795277e-07    1.0795277e-07    6.6633263e-05    2.5875818e-05    5.0034232e-05    6.8440642e-05                1    0.0000000e+00    7.7600000e-05    0.0000000e+00    0.0000000e+00    0.0000000e+00    0.0000000e+00                1    3.0522046e-02                2    0.0000000e+00    1.6000000e-06    0.0000000e+00    0.0000000e+00    0.0000000e+00    0.0000000e+00                1    2.7274985e-02 
   1.1423953e+01            56804            56804    1.0622996e-07    1.0622996e-07    6.2135182e-05    2.4065601e-05    4.9204912e-05    6.8630743e-05                1    0.0000000e+00    7.7600000e-05    0.0000000e+00    0.0000000e+00    0.0000000e+00    0.0000000e+00                1    3.0600356e-02                2    0.0000000e+00    1.6000000e-06    0.0000000e+00    0.0000000e+00    0.0000000e+00    0.0000000e+00                1    2.7332597e-02 
   1.1536275e+01            57567            57567    1.0410990e-07    1.0410990e-07    6.1516096e-05    2.3319910e-05    4.8716574e-05    6.8469536e-05                1    0.0000000e+00    7.7600000e-05    0.0000000e+00    0.0000000e+00    0.0000000e+00    0.0000000e+00                1    3.0988523e-02                2    0.0000000e+00    1.6000000e-06    0.0000000e+00    0.0000000e+00    0.0000000e+00    0.0000000e+00                1    2.7403503e-02 
   1.1611053e+01            57883            57883    1.0278412e-07    1.0278412e-07    6.1767737e-05    2.2096277e-05    4.8496250e-05    6.8155805e-05                1    0.0000000e+00    7.7600000e-05    0.0000000e+00    0.0000000e+00    0.0000000e+00    0.0000000e+00                1    3.0892909e-02                2    0.0000000e+00    1.6000000e-06    0.0000000e+00    0.0000000e+00    0.0000000e+00    0.0000000e+00                1    2.7422738e-02 
   1.1724787e+01            58192            58192    1.0128909e-07    1.0128909e-07    5.9725327e-05    1.9542406e-05    4.8187116e-05    6.8184366e-05                1    0.0000000e+00    7.7600000e-05    0.0000000e+00    0.0000000e+00    0.0000000e+00    0.0000000e+00                1    3.1324966e-02                2    0.0000000e+00    1.6000000e-06    0.0000000e+00    0.0000000e+00    0.0000000e+00    0.0000000e+00                1    2.7462085e-02 
   1.1801316e+01            58276            58276    1.0002006e-07    1.0002006e-07    5.7432406e-05    1.8774215e-05    4.7817820e-05    6.7545551e-05                1    0.0000000e+00    7.7600000e-05    0.0000000e+00    0.0000000e+00    0.0000000e+00    0.0000000e+00                1    3.1649152e-02                2    0.0000000e+00    1.6000000e-06    0.0000000e+00    0.0000000e+00    0.0000000e+00    0.0000000e+00                1    2.7530128e-02 
   1.1918877e+01            58324            58324    9.8371328e-08    9.8371328e-08    5.7909812e-05    1.5901344e-05    4.7449543e-05    6.7575118e-05                1    0.0000000e+00    7.7600000e-05    0.0000000e+00    0.0000000e+00    0.0000000e+00    0.0000000e+00                1    3.2365567e-02                2    0.0000000e+00    1.6000000e-06    0.0000000e+00    0.0000000e+00    0.0000000e+00    0.0000000e+00                1    2.7592127e-02 
   1.2041633e+01            58209            58209    9.6717386e-08    9.6717386e-08    5.5440940e-05    1.3834314e-05    4.7536402e-05    6.7105357e-05                1    0.0000000e+00    7.7600000e-05    0.0000000e+00    0.0000000e+00    0.0000000e+00    0.0000000e+00                1    3.2674951e-02                2    0.0000000e+00    1.6000000e-06    0.0000000e+00    0.0000000e+00    0.0000000e+00    0.0000000e+00                1    2.7661947e-02 
   1.2126432e+01            58147            58147    9.5234877e-08    9.5234877e-08    5.5106892e-05    1.3102732e-05    4.7191302e-05    6.7211573e-05                1    0.0000000e+00    7.7600000e-05    0.0000000e+00    0.0000000e+00    0.0000000e+00    0.0000000e+00                1    3.2987405e-02                2    0.0000000e+00    1.6000000e-06    0.0000000e+00    0.0000000e+00    0.0000000e+00    0.0000000e+00                1    2.7697984e-02 
   1.2212936e+01            58042            58042    9.3989024e-08    9.3989024e-08    5.3689084e-05    1.3145694e-05    4.7054383e-05    6.7507242e-05                1    0.0000000e+00    7.7600000e-05    0.0000000e+00    0.0000000e+00    0.0000000e+00    0.0000000e+00                1    3.3158298e-02                2    0.0000000e+00    1.6000000e-06    0.0000000e+00    0.0000000e+00    0.0000000e+00    0.0000000e+00                1    2.7780714e-02 
   1.2341526e+01            57940            57940    9.2102263e-08    9.2102263e-08    5.2389259e-05    1.2642136e-05    4.6725811e-05    6.7825229e-05                1    0.0000000e+00    7.7600000e-05    0.0000000e+00    0.0000000e+00    0.0000000e+00    0.0000000e+00                1    3.3777084e-02                2    0.0000000e+00    1.6000000e-06    0.0000000e+00    0.0000000e+00    0.0000000e+00    0.0000000e+00                1    2.7899874e-02 
   1.2431197e+01            57971            57971    9.0651321e-08    9.0651321e-08    5.2870624e-05    1.2297640e-05    4.6312155e-05    6.8219809e-05                1    0.0000000e+00    7.7600000e-05    0.0000000e+00    0.0000000e+00    0.0000000e+00    0.0000000e+00                1    3.3345748e-02                2    0.0000000e+00    1.6000000e-06    0.0000000e+00    0.0000000e+00    0.0000000e+00    0.0000000e+00                1    2.7950550e-02 
   1.2523173e+01            57877            57877    8.9305046e-08    8.9305046e-08    5.4671243e-05    1.2265917e-05    4.6191732e-05    6.8042258e-05                1    0.0000000e+00    7.7600000e-05    0.0000000e+00    0.0000000e+00    0.0000000e+00    0.0000000e+00                1    3.3080938e-02                2    0.0000000e+00    1.6000000e-06    0.0000000e+00    0.0000000e+00    0.0000000e+00    0.0000000e+00                1    2.8009701e-02 
   1.2616724e+01            57804            57804    8.8059573e-08    8.8059573e-08    5.2849557e-05    1.1910318e-05    4.6017524e-05    6.7984877e-05                1    0.0000000e+00    7.7600000e-05    0.0000000e+00    0.0000000e+00    0.0000000e+00    0.0000000e+00                1    3.3185721e-02                2    0.0000000e+00    1.6000000e-06    0.0000000e+00    0.0000000e+00    0.0000000e+00    0.0000000e+00                1    2.8124074e-02 
   1.2711986e+01            57563            57563    8.6847851e-08    8.6847851e-08    5.2835476e-05    1.1667942e-05    4.5562155e-05    6.7966804e-05                1    0.0000000e+00    7.7600000e-05    0.0000000e+00    0.0000000e+00    0.0000000e+00    0.0000000e+00                1    3.3366775e-02                2    0.0000000e+00    1.6000000e-06    0.0000000e+00    0.0000000e+00    0.0000000e+00    0.0000000e+00                1    2.8203815e-02 
   1.2807198e+01            57267            57267    8.5632606e-08    8.5632606e-08    5.2368433e-05    1.1638466e-05    4.5267152e-05    6.6926306e-05                1    0.0000000e+00    7.7600000e-05    0.0000000e+00    0.0000000e+00    0.0000000e+00    0.0000000e+00                1    3.3566109e-02                2    0.0000000e+00    1.6000000e-06    0.0000000e+00    0.0000000e+00    0.0000000e+00    0.0000000e+00                1    2.8290899e-02 
   1.2902307e+01            56875            56875    8.4519287e-08    8.4519287e-08    5.1202278e-05    1.1029049e-05    4.5040062e-05    6.6634355e-05                1    0.0000000e+00    7.7600000e-05    0.0000000e+00    0.0000000e+00    0.0000000e+00    0.0000000e+00                1    3.3701327e-02                2    0.0000000e+00    1.6000000e-06    0.0000000e+00    0.0000000e+00    0.0000000e+00    0.0000000e+00                1    2.8366083e-02 
   1.3044882e+01            56247            56247    8.2701076e-08    8.2701076e-08    5.2083592e-05    1.1610860e-05    4.4973782e-05    6.6498248e-05                1    0.0000000e+00    7.7600000e-05    0.0000000e+00    0.0000000e+00    0.0000000e+00    0.0000000e+00                1    3.4090107e-02                2    0.0000000e+00    1.6000000e-06    0.0000000e+00    0.0000000e+00    0.0000000e+00    0.0000000e+00                1    2.8497361e-02 
   1.3139950e+01            55748            55748    8.1512767e-08    8.1512767e-08    5.2161952e-05    1.0953816e-05    4.4856481e-05    6.6920121e-05                1    0.0000000e+00    7.7600000e-05    0.0000000e+00    0.0000000e+00    0.0000000e+00    0.0000000e+00                1    3.4261248e-02                2    0.0000000e+00    1.6000000e-06    0.0000000e+00    0.0000000e+00    0.0000000e+00    0.0000000e+00                1    2.8583498e-02 
   1.3234991e+01            55273            55273    8.0495369e-08    8.0495369e-08    5.2585274e-05    1.0989768e-05    4.4865512e-05    6.6911632e-05                1    0.0000000e+00    7.7600000e-05    0.0000000e+00    0.0000000e+00    0.0000000e+00    0.0000000e+00                1    3.3886438e-02                2    0.0000000e+00    1.6000000e-06    0.0000000e+00    0.0000000e+00    0.0000000e+00    0.0000000e+00                1    2.8668320e-02 
   1.3330050e+01            54726            54726    7.9415388e-08    7.9415388e-08    5.3051778e-05    1.1557023e-05    4.4763936e-05    6.7794537e-05                1    0.0000000e+00    7.7600000e-05    0.0000000e+00    0.0000000e+00    0.0000000e+00    0.0000000e+00                1    3.3819366e-02                2    0.0000000e+00    1.6000000e-06    0.0000000e+00    0.0000000e+00    0.0000000e+00    0.0000000e+00                1    2.8796689e-02 
   1.3425209e+01            54259            54259    7.8430060e-08    7.8430060e-08    5.2962973e-05    1.1520373e-05    4.4551163e-05    6.7992369e-05                1    0.0000000e+00    7.7600000e-05    0.0000000e+00    0.0000000e+00    0.0000000e+00    0.0000000e+00                1    3.3859148e-02                2    0.0000000e+00    1.6000000e-06    0.0000000e+00    0.0000000e+00    0.0000000e+00    0.0000000e+00                1    2.8880069e-02 
   1.3520623e+01            53720            53720    7.7364125e-08    7.7364125e-08    5.2802544e-05    1.1413704e-05    4.4906052e-05    6.6702659e-05                1    0.0000000e+00    7.7600000e-05    0.0000000e+00    0.0000000e+00    0.0000000e+00    0.0000000e+00                1    3.4037953e-02                2    0.0000000e+00    1.6000000e-06    0.0000000e+00    0.0000000e+00    0.0000000e+00    0.0000000e+00                1    2.9007898e-02 
   1.3616237e+01            53178            53178    7.6388040e-08    7.6388040e-08    5.1463913e-05    1.1439402e-05    4.4639044e-05    6.6593645e-05                1    0.0000000e+00    7.7600000e-05    0.0000000e+00    0.0000000e+00    0.0000000e+00    0.0000000e+00                1    3.3983791e-02                2    0.0000000e+00    1.6000000e-06    0.0000000e+00    0.0000000e+00    0.0000000e+00    0.0000000e+00                1    2.9120285e-02 
   1.3712250e+01            52709            52709    7.5342593e-08    7.5342593e-08    5.2910975e-05    1.2284260e-05    4.4508744e-05    6.6623586e-05                1    0.0000000e+00    7.7600000e-05    0.0000000e+00    0.0000000e+00    0.0000000e+00    0.0000000e+00                1    3.3786009e-02                2    0.0000000e+00    1.6000000e-06    0.0000000e+00    0.0000000e+00    0.0000000e+00    0.0000000e+00                1    2.9203663e-02 
   1.3808642e+01            52132            52132    7.4287370e-08    7.4287370e-08    5.4136245e-05    1.2318379e-05    4.4517785e-05    6.7246777e-05                1    0.0000000e+00    7.7600000e-05    0.0000000e+00    0.0000000e+00    0.0000000e+00    0.0000000e+00                1    3.3912153e-02                2    0.0000000e+00    1.6000000e-06    0.0000000e+00    0.0000000e+00    0.0000000e+00    0.0000000e+00                1    2.9303570e-02 
   1.3905378e+01            51519            51519    7.3371018e-08    7.3371018e-08    5.4529152e-05    1.3009003e-05    4.4491648e-05    6.7159153e-05                1    0.0000000e+00    7.7600000e-05    0.0000000e+00    0.0000000e+00    0.0000000e+00    0.0000000e+00                1    3.4026791e-02                2    0.0000000e+00    1.6000000e-06    0.0000000e+00    0.0000000e+00    0.0000000e+00    0.0000000e+00                1    2.9416443e-02 
   1.4002630e+01            50909            50909    7.2450898e-08    7.2450898e-08    5.5076717e-05    1.3435119e-05    4.4771413e-05    6.7333544e-05                1    0.0000000e+00    7.7600000e-05    0.0000000e+00    0.0000000e+00    0.0000000e+00    0.0000000e+00                1    3.4299659e-02                2    0.0000000e+00    1.6000000e-06    0.0000000e+00    0.0000000e+00    0.0000000e+00    0.0000000e+00                1    2.9533095e-02 
   1.4148051e+01            50011            50011    7.1093582e-08    7.1093582e-08    5.6316708e-05    1.4260946e-05    4.4687227e-05    6.7506938e-05                1    0.0000000e+00    7.7600000e-05    0.0000000e+00    0.0000000e+00    0.0000000e+00    0.0000000e+00                1    3.4725506e-02                2    0.0000000e+00    1.6000000e-06    0.0000000e+00    0.0000000e+00    0.0000000e+00    0.0000000e+00                1    2.9752963e-02 
   1.4244681e+01            49506            49506    7.0363151e-08    7.0363151e-08    5.4884098e-05    1.4130325e-05    4.4391831e-05    6.7087960e-05                1    0.0000000e+00    7.7600000e-05    0.0000000e+00    0.0000000e+00    0.0000000e+00    0.0000000e+00                1    3.5004307e-02                2    0.0000000e+00    1.6000000e-06    0.0000000e+00    0.0000000e+00    0.0000000e+00    0.0000000e+00                1    2.9873933e-02 
   1.4342971e+01            48912            48912    6.9432115e-08    6.9432115e-08    5.7160314e-05    1.5393638e-05    4.4320391e-05    6.7587562e-05                1    0.0000000e+00    7.7600000e-05    0.0000000e+00    0.0000000e+00    0.0000000e+00    0.0000000e+00                1    3.4788363e-02                2    0.0000000e+00    1.6000000e-06    0.0000000e+00    0.0000000e+00    0.0000000e+00    0.0000000e+00                1    2.9955387e-02 
   1.4440823e+01            48339            48339    6.8641077e-08    6.8641077e-08    5.7457218e-05    1.6065481e-05    4.4877923e-05    6.8053149e-05                1    0.0000000e+00    7.7600000e-05    0.0000000e+00    0.0000000e+00    0.0000000e+00    0.0000000e+00                1    3.4137957e-02                2    0.0000000e+00    1.6000000e-06    0.0000000e+00    0.0000000e+00    0.0000000e+00    0.0000000e+00                1    3.0089722e-02 
   1.4538862e+01            47766            47766    6.7897406e-08    6.7897406e-08    5.7750279e-05    1.6866614e-05    4.4380549e-05    6.8695188e-05                1    0.0000000e+00    7.7600000e-05    0.0000000e+00    0.0000000e+00    0.0000000e+00    0.0000000e+00                1    3.4496705e-02                2    0.0000000e+00    1.6000000e-06    0.0000000e+00    0.0000000e+00    0.0000000e+00    0.0000000e+00                1    3.0230694e-02 
   1.4637074e+01            47139            47139    6.7162435e-08    6.7162435e-08    5.8678322e-05    1.8216366e-05    4.4407506e-05    6.9321030e-05                1    0.0000000e+00    7.7600000e-05    0.0000000e+00    0.0000000e+00    0.0000000e+00    0.0000000e+00                1    3.4818891e-02                2    0.0000000e+00    1.6000000e-06    0.0000000e+00    0.0000000e+00    0.0000000e+00    0.0000000e+00                1    3.0332034e-02 
   1.4737067e+01            46588            46588    6.6389272e-08    6.6389272e-08    5.9874879e-05    1.9558451e-05    4.4424969e-05    6.9291486e-05                1    0.0000000e+00    7.7600000e-05    0.0000000e+00    0.0000000e+00    0.0000000e+00    0.0000000e+00                1    3.5108115e-02                2    0.0000000e+00    1.6000000e-06    0.0000000e+00    0.0000000e+00    0.0000000e+00    0.0000000e+00                1    3.0487273e-02 
   1.4835287e+01            46053            46053    6.5619548e-08    6.5619548e-08    6.0929373e-05    2.0671115e-05    4.4831235e-05    6.9627148e-05                1    0.0000000e+00    7.7600000e-05    0.0000000e+00    0.0000000e+00    0.0000000e+00    0.0000000e+00                1    3.5271199e-02                2    0.0000000e+00    1.6000000e-06    0.0000000e+00    0.0000000e+00    0.0000000e+00    0.0000000e+00                1    3.0600163e-02 
   1.4933967e+01            45573            45573    6.5048482e-08    6.5048482e-08    6.1675162e-05    2.0816923e-05    4.4930295e-05    6.9678230e-05                1    0.0000000e+00    7.7600000e-05    0.0000000e+00    0.0000000e+00    0.0000000e+00    0.0000000e+00                1    3.5674947e-02                2    0.0000000e+00    1.6000000e-06    0.0000000e+00    0.0000000e+00    0.0000000e+00    0.0000000e+00                1    3.0715602e-02 
   1.5031867e+01            45128            45128    6.4477397e-08    6.4477397e-08    6.2122229e-05    2.1228672e-05    4.4682513e-05    7.0671905e-05                1    0.0000000e+00    7.7600000e-05    0.0000000e+00    0.0000000e+00    0.0000000e+00    0.0000000e+00                1    3.6034089e-02                2    0.0000000e+00    1.6000000e-06    0.0000000e+00    0.0000000e+00    0.0000000e+00    0.0000000e+00                1    3.0832965e-02 
   1.5131551e+01            44645            44645    6.3798191e-08    6.3798191e-08    6.2296810e-05    2.1914712e-05    4.4638216e-05    7.0517763e-05                1    0.0000000e+00    7.7600000e-05    0.0000000e+00    0.0000000e+00    0.0000000e+00    0.0000000e+00                1    3.6269301e-02                2    0.0000000e+00    1.6000000e-06    0.0000000e+00    0.0000000e+00    0.0000000e+00    0.0000000e+00                1    3.1000872e-02 
   1.5229044e+01            44209            44209    6.3227044e-08    6.3227044e-08    6.3514448e-05    2.2286162e-05    4.4952377e-05    7.0766677e-05                1    0.0000000e+00    7.7600000e-05    0.0000000e+00    0.0000000e+00    0.0000000e+00    0.0000000e+00                1    3.6331893e-02                2    0.0000000e+00    1.6000000e-06    0.0000000e+00    0.0000000e+00    0.0000000e+00    0.0000000e+00                1    3.1122652e-02 
   1.5327928e+01            43728            43728    6.2563174e-08    6.2563174e-08    6.3754577e-05    2.3534825e-05    4.4526825e-05    7.0936116e-05                1    0.0000000e+00    7.7600000e-05    0.0000000e+00    0.0000000e+00    0.0000000e+00    0.0000000e+00                1    3.6599798e-02                2    0.0000000e+00    1.6000000e-06    0.0000000e+00    0.0000000e+00    0.0000000e+00    0.0000000e+00                1    3.1246382e-02 
   1.5427266e+01            43276            43276    6.1940443e-08    6.1940443e-08    6.3772779e-05    2.3809835e-05    4.4754402e-05    7.1104017e-05                1    0.0000000e+00    7.7600000e-05    0.0000000e+00    0.0000000e+00    0.0000000e+00    0.0000000e+00                1    3.6570435e-02                2    0.0000000e+00    1.6000000e-06    0.0000000e+00    0.0000000e+00    0.0000000e+00    0.0000000e+00                1    3.1371514e-02 
   1.5521163e+01            42826            42826    6.1355974e-08    6.1355974e-08    6.5475500e-05    2.4474380e-05    4.4672826e-05    7.3623932e-05                1    0.0000000e+00    7.7600000e-05    0.0000000e+00    0.0000000e+00    0.0000000e+00    0.0000000e+00                1    3.5545876e-02                2    0.0000000e+00    1.6000000e-06    0.0000000e+00    0.0000000e+00    0.0000000e+00    0.0000000e+00                1    3.1492973e-02 
   1.5638921e+01            42302            42302    6.0762464e-08    6.0762464e-08    6.6523484e-05    2.5269731e-05    4.4784008e-05    7.4391876e-05                1    0.0000000e+00    7.7600000e-05    0.0000000e+00    0.0000000e+00    0.0000000e+00    0.0000000e+00                1    3.5919124e-02                2    0.0000000e+00    1.6000000e-06    0.0000000e+00    0.0000000e+00    0.0000000e+00    0.0000000e+00                1    3.1681432e-02 
   1.5739159e+01            41877            41877    6.0259753e-08    6.0259753e-08    6.7514740e-05    2.5728174e-05    4.4546832e-05    7.4119009e-05                1    0.0000000e+00    7.7600000e-05    0.0000000e+00    0.0000000e+00    0.0000000e+00    0.0000000e+00                1    3.6197180e-02                2    0.0000000e+00    1.6000000e-06    0.0000000e+00    0.0000000e+00    0.0000000e+00    0.0000000e+00                1    3.1809437e-02 
   1.5837330e+01            41525            41525    5.9745663e-08    5.9745663e-08    6.7801090e-05    2.5764450e-05    4.5119339e-05    7.4485376e-05                1    0.0000000e+00    7.7600000e-05    0.0000000e+00    0.0000000e+00    0.0000000e+00    0.0000000e+00                1    3.5167510e-02                2    0.0000000e+00    1.6000000e-06    0.0000000e+00    0.0000000e+00    0.0000000e+00    0.0000000e+00                1    3.1936212e-02 
   1.5935697e+01            41170            41170    5.9269984e-08    5.9269984e-08    6.9396929e-05    2.6316937e-05    4.4882253e-05    7.4719369e-05                1    0.0000000e+00    7.7600000e-05    0.0000000e+00    0.0000000e+00    0.0000000e+00    0.0000000e+00                1    3.5539170e-02                2    0.0000000e+00    1.6000000e-06    0.0000000e+00    0.0000000e+00    0.0000000e+00    0.0000000e+00                1    3.2063454e-02 
   1.6035879e+01            40839            40839    5.8927178e-08    5.8927178e-08    6.9004437e-05    2.6558054e-05    4.4596072e-05    7.4659436e-05                1    0.0000000e+00    7.7600000e-05    0.0000000e+00    0.0000000e+00    0.0000000e+00    0.0000000e+00                1    3.5367526e-02                2    0.0000000e+00    1.6000000e-06    0.0000000e+00    0.0000000e+00    0.0000000e+00    0.0000000e+00                1    3.2240033e-02 
   1.6131177e+01            40520            40520    5.8543842e-08    5.8543842e-08    6.9835460e-05    2.6906920e-05    4.4615829e-05    7.4584753e-05                1    0.0000000e+00    7.7600000e-05    0.0000000e+00    0.0000000e+00    0.0000000e+00    0.0000000e+00                1    3.5687822e-02                2    0.0000000e+00    1.6000000e-06    0.0000000e+00    0.0000000e+00    0.0000000e+00    0.0000000e+00                1    3.2365024e-02 
   1.6224635e+01            40175            40175    5.8143853e-08    5.8143853e-08    7.0780750e-05    2.6952460e-05    4.5187896e-05    7.4820479e-05                1    0.0000000e+00    7.7600000e-05    0.0000000e+00    0.0000000e+00    0.0000000e+00    0.0000000e+00                1    3.5962126e-02                2    0.0000000e+00    1.6000000e-06    0.0000000e+00    0.0000000e+00    0.0000000e+00    0.0000000e+00                1    3.2488794e-02 
   1.6318035e+01            39850            39850    5.7786289e-08    5.7786289e-08    7.1465399e-05    2.7503753e-05    4.4957424e-05    7.4552780e-05                1    0.0000000e+00    7.7600000e-05    0.0000000e+00    0.0000000e+00    0.0000000e+00    0.0000000e+00                1    3.6235942e-02                2    0.0000000e+00    1.6000000e-06    0.0000000e+00    0.0000000e+00    0.0000000e+00    0.0000000e+00                1    3.2611651e-02 
   1.6411401e+01            39549            39549    5.7477435e-08    5.7477435e-08    7.2223847e-05    2.7410283e-05    4.4801412e-05    7.4290719e-05                1    0.0000000e+00    7.7600000e-05    0.0000000e+00    0.0000000e+00    0.0000000e+00    0.0000000e+00                1    3.6510473e-02                2    0.0000000e+00    1.6000000e-06    0.0000000e+00    0.0000000e+00    0.0000000e+00    0.0000000e+00                1    3.2733161e-02 
   1.6504751e+01            39276            39276    5.7207105e-08    5.7207105e-08    7.2268649e-05    2.7465217e-05    4.4798585e-05    7.4189947e-05                1    0.0000000e+00    7.7600000e-05    0.0000000e+00    0.0000000e+00    0.0000000e+00    0.0000000e+00                1    3.6783608e-02                2    0.0000000e+00    1.6000000e-06    0.0000000e+00    0.0000000e+00    0.0000000e+00    0.0000000e+00                1    3.2901838e-02 
   1.6644714e+01            38854            38854    5.6725187e-08    5.6725187e-08    7.3206635e-05    2.8183399e-05    4.4734385e-05    7.4827086e-05                1    0.0000000e+00    7.7600000e-05    0.0000000e+00    0.0000000e+00    0.0000000e+00    0.0000000e+00                1    3.7214756e-02                2    0.0000000e+00    1.6000000e-06    0.0000000e+00    0.0000000e+00    0.0000000e+00    0.0000000e+00                1    3.3054225e-02 
   1.6737992e+01            38598            38598    5.6469395e-08    5.6469395e-08    7.2157308e-05    2.8332063e-05    4.4832943e-05    7.4834542e-05                1    0.0000000e+00    7.7600000e-05    0.0000000e+00    0.0000000e+00    0.0000000e+00    0.0000000e+00                1    3.7481969e-02                2    0.0000000e+00    1.6000000e-06    0.0000000e+00    0.0000000e+00    0.0000000e+00    0.0000000e+00                1    3.3219120e-02 
   1.6831262e+01            38357            38357    5.6166105e-08    5.6166105e-08    7.4152113e-05    2.8197289e-05    4.5391999e-05    7.4548247e-05                1    0.0000000e+00    7.7600000e-05    0.0000000e+00    0.0000000e+00    0.0000000e+00    0.0000000e+00                1    3.7742930e-02                2    0.0000000e+00    1.6000000e-06    0.0000000e+00    0.0000000e+00    0.0000000e+00    0.0000000e+00                1    3.3333446e-02 
   1.6924527e+01            38125            38125    5.5892135e-08    5.5892135e-08    7.4281708e-05    2.8820246e-05    4.5206996e-05    7.4256235e-05                1    0.0000000e+00    7.7600000e-05    0.0000000e+00    0.0000000e+00    0.0000000e+00    0.0000000e+00                1    3.7978812e-02                2    0.0000000e+00    1.6000000e-06    0.0000000e+00    0.0000000e+00    0.0000000e+00    0.0000000e+00                1    3.3477288e-02 
   1.7017785e+01            37865            37865    5.5572899e-08    5.5572899e-08    7.5122227e-05    2.8524095e-05    4.4892332e-05    7.4652763e-05                1    0.0000000e+00    7.7600000e-05    0.0000000e+00    0.0000000e+00    0.0000000e+00    0.0000000e+00                1    3.6932646e-02                2    0.0000000e+00    1.6000000e-06    0.0000000e+00    0.0000000e+00    0.0000000e+00    0.0000000e+00                1    3.3606933e-02 
   1.7110986e+01            37613            37613    5.5315289e-08    5.5315289e-08    7.5147544e-05    2.9164791e-05    4.5444616e-05    7.5044298e-05                1    0.0000000e+00    7.7600000e-05    0.0000000e+00    0.0000000e+00    0.0000000e+00    0.0000000e+00                1    3.7107327e-02                2    0.0000000e+00    1.6000000e-06    0.0000000e+00    0.0000000e+00    0.0000000e+00    0.0000000e+00                1    3.3737222e-02 
   1.7204156e+01            37365            37365    5.5081626e-08    5.5081626e-08    7.3580090e-05    2.9160138e-05    4.5401323e-05    7.4930751e-05                1    0.0000000e+00    7.7600000e-05    0.0000000e+00    0.0000000e+00    0.0000000e+00    0.0000000e+00                1    3.7407284e-02                2    0.0000000e+00    1.6000000e-06    0.0000000e+00    0.0000000e+00    0.0000000e+00    0.0000000e+00                1    3.3868859e-02 
   1.7343893e+01            36998            36998    5.4489656e-08    5.4489656e-08    7.6970138e-05    3.0149728e-05    4.5430569e-05    7.4464166e-05                1    0.0000000e+00    7.7600000e-05    0.0000000e+00    0.0000000e+00    0.0000000e+00    0.0000000e+00                1    3.6500941e-02                2    0.0000000e+00    1.6000000e-06    0.0000000e+00    0.0000000e+00    0.0000000e+00    0.0000000e+00                1    3.4041266e-02 
   1.7437043e+01            36795            36795    5.4260432e-08    5.4260432e-08    7.6571791e-05    2.9481818e-05    4.5536862e-05    7.4588847e-05                1    0.0000000e+00    7.7600000e-05    0.0000000e+00    0.0000000e+00    0.0000000e+00    0.0000000e+00                1    3.6769503e-02                2    0.0000000e+00    1.6000000e-06    0.0000000e+00    0.0000000e+00    0.0000000e+00    0.0000000e+00                1    3.4189160e-02 
   1.7530176e+01            36585            36585    5.4024322e-08    5.4024322e-08    7.6876109e-05    3.0019836e-05    4.5260955e-05    7.4981137e-05                1    0.0000000e+00    7.7600000e-05    0.0000000e+00    0.0000000e+00    0.0000000e+00    0.0000000e+00                1    3.6694832e-02                2    0.0000000e+00    1.6000000e-06    0.0000000e+00    0.0000000e+00    0.0000000e+00    0.0000000e+00                1    3.4306001e-02 
   1.7623298e+01            36398            36398    5.3734623e-08    5.3734623e-08    7.7852822e-05    3.0165536e-05    4.5392870e-05    7.5086174e-05                1    0.0000000e+00    7.7600000e-05    0.0000000e+00    0.0000000e+00    0.0000000e+00    0.0000000e+00                1    3.6876720e-02                2    0.0000000e+00    1.6000000e-06    0.0000000e+00    0.0000000e+00    0.0000000e+00    0.0000000e+00                1    3.4467720e-02 
   1.7716390e+01            36195            36195    5.3501029e-08    5.3501029e-08    7.7933472e-05    3.0113690e-05    4.5334029e-05    7.5013690e-05                1    0.0000000e+00    7.7600000e-05    0.0000000e+00    0.0000000e+00    0.0000000e+00    0.0000000e+00                1    3.7145909e-02                2    0.0000000e+00    1.6000000e-06    0.0000000e+00    0.0000000e+00    0.0000000e+00    0.0000000e+00                1    3.4579214e-02 
   1.7809467e+01            35943            35943    5.3252276e-08    5.3252276e-08    7.8594901e-05    3.0886990e-05    4.5345576e-05    7.5023728e-05                1    0.0000000e+00    7.7600000e-05    0.0000000e+00    0.0000000e+00    0.0000000e+00    0.0000000e+00                1    3.7241534e-02                2    0.0000000e+00    1.6000000e-06    0.0000000e+00    0.0000000e+00    0.0000000e+00    0.0000000e+00                1    3.4735764e-02 
   1.7902545e+01            35732            35732    5.3037551e-08    5.3037551e-08    7.8799863e-05    3.0660801e-05    4.5476363e-05    7.5107487e-05                1    0.0000000e+00    7.7600000e-05    0.0000000e+00    0.0000000e+00    0.0000000e+00    0.0000000e+00                1    3.7467625e-02                2    0.0000000e+00    1.6000000e-06    0.0000000e+00    0.0000000e+00    0.0000000e+00    0.0000000e+00                1    3.4841823e-02 
   1.8042137e+01            35449            35449    5.2716897e-08    5.2716897e-08    7.9671736e-05    3.0703916e-05    4.5448150e-05    7.5712631e-05                1    0.0000000e+00    7.7600000e-05    0.0000000e+00    0.0000000e+00    0.0000000e+00    0.0000000e+00                1    3.7873240e-02                2    0.0000000e+00    1.6000000e-06    0.0000000e+00    0.0000000e+00    0.0000000e+00    0.0000000e+00                1    3.5019107e-02 
   1.8135164e+01            35276            35276    5.2510691e-08    5.2510691e-08    7.9621207e-05    3.1386395e-05    4.5033290e-05    7.5359723e-05                1    0.0000000e+00    7.7600000e-05    0.0000000e+00    0.0000000e+00    0.0000000e+00    0.0000000e+00                1    3.8098889e-02                2    0.0000000e+00    1.6000000e-06    0.0000000e+00    0.0000000e+00    0.0000000e+00    0.0000000e+00                1    3.5165580e-02 
   1.8228180e+01            35086            35086    5.2304838e-08    5.2304838e-08    8.0759576e-05    3.1306766e-05    4.5145928e-05    7.5130778e-05                1    0.0000000e+00    7.7600000e-05    0.0000000e+00    0.0000000e+00    0.0000000e+00    0.0000000e+00                1    3.8369257e-02                2    0.0000000e+00    1.6000000e-06    0.0000000e+00    0.0000000e+00    0.0000000e+00    0.0000000e+00                1    3.5309241e-02 
   1.8321190e+01            34898            34898    5.2109436e-08    5.2109436e-08    8.1054846e-05    3.1228896e-05    4.5821752e-05    7.5007465e-05                1    0.0000000e+00    7.7600000e-05    0.0000000e+00    0.0000000e+00    0.0000000e+00    0.0000000e+00                1    3.8684552e-02                2    0.0000000e+00    1.6000000e-06    0.0000000e+00    0.0000000e+00    0.0000000e+00    0.0000000e+00                1    3.5449871e-02 
   1.8414194e+01            34709            34709    5.1905485e-08    5.1905485e-08    8.1348593e-05    3.1680610e-05    4.5486603e-05    7.5399588e-05                1    0.0000000e+00    7.7600000e-05    0.0000000e+00    0.0000000e+00    0.0000000e+00    0.0000000e+00                1    3.8910266e-02                2    0.0000000e+00    1.6000000e-06    0.0000000e+00    0.0000000e+00    0.0000000e+00    0.0000000e+00                1    3.5538874e-02 
   1.8507180e+01            34506            34506    5.1739815e-08    5.1739815e-08    8.1751345e-05    3.1279590e-05    4.5150184e-05    7.5203140e-05                1    0.0000000e+00    7.7600000e-05    0.0000000e+00    0.0000000e+00    0.0000000e+00    0.0000000e+00                1    3.9180272e-02                2    0.0000000e+00    1.6000000e-06    0.0000000e+00    0.0000000e+00    0.0000000e+00    0.0000000e+00                1    3.5673537e-02 
   1.8600151e+01            34360            34360    5.1601871e-08    5.1601871e-08    8.1446587e-05    3.1332622e-05    4.5201700e-05    7.5251370e-05                1    0.0000000e+00    7.7600000e-05    0.0000000e+00    0.0000000e+00    0.0000000e+00    0.0000000e+00                1    3.9395257e-02                2    0.0000000e+00    1.6000000e-06    0.0000000e+00    0.0000000e+00    0.0000000e+00    0.0000000e+00                1    3.5806686e-02 
   1.8739590e+01            34107            34107    5.1345013e-08    5.1345013e-08    8.2316113e-05    3.1533276e-05    4.5565217e-05    7.5188206e-05                1    0.0000000e+00    7.7600000e-05    0.0000000e+00    0.0000000e+00    0.0000000e+00    0.0000000e+00                1    3.9796018e-02                2    0.0000000e+00    1.6000000e-06    0.0000000e+00    0.0000000e+00    0.0000000e+00    0.0000000e+00                1    3.6000330e-02 
   1.8832531e+01            33969            33969    5.1165192e-08    5.1165192e-08    8.2742846e-05    3.2087610e-05    4.5574130e-05    7.5720471e-05                1    0.0000000e+00    7.7600000e-05    0.0000000e+00    0.0000000e+00    0.0000000e+00    0.0000000e+00                1    4.0049527e-02                2    0.0000000e+00    1.6000000e-06    0.0000000e+00    0.0000000e+00    0.0000000e+00    0.0000000e+00                1    3.6175146e-02 
   1.8925448e+01            33842            33842    5.1030168e-08    5.1030168e-08    8.2840403e-05    3.1652950e-05    4.5265544e-05    7.5693698e-05                1    0.0000000e+00    7.7600000e-05    0.0000000e+00    0.0000000e+00    0.0000000e+00    0.0000000e+00                1    4.0279870e-02                2    0.0000000e+00    1.6000000e-06    0.0000000e+00    0.0000000e+00    0.0000000e+00    0.0000000e+00                1    3.6299052e-02 
   1.9018343e+01            33695            33695    5.0850322e-08    5.0850322e-08    8.2966983e-05    3.2339415e-05    4.5953822e-05    7.5585179e-05                1    0.0000000e+00    7.7600000e-05    0.0000000e+00    0.0000000e+00    0.0000000e+00    0.0000000e+00                1    4.0165570e-02                2    0.0000000e+00    1.6000000e-06    0.0000000e+00    0.0000000e+00    0.0000000e+00    0.0000000e+00                1    3.6422139e-02 
   1.9111211e+01            33549            33549    5.0725618e-08    5.0725618e-08    8.3052930e-05    3.2369066e-05    4.5982703e-05    7.5612382e-05                1    0.0000000e+00    7.7600000e-05    0.0000000e+00    0.0000000e+00    0.0000000e+00    0.0000000e+00                1    4.0399087e-02                2    0.0000000e+00    1.6000000e-06    0.0000000e+00    0.0000000e+00    0.0000000e+00    0.0000000e+00                1    3.6544797e-02 
   1.9204059e+01            33374            33374    5.0540898e-08    5.0540898e-08    8.3321437e-05    3.2501069e-05    4.5372745e-05    7.5138496e-05                1    0.0000000e+00    7.7600000e-05    0.0000000e+00    0.0000000e+00    0.0000000e+00    0.0000000e+00                1    4.0653189e-02                2    0.0000000e+00    1.6000000e-06    0.0000000e+00    0.0000000e+00    0.0000000e+00    0.0000000e+00                1    3.6664706e-02 
   1.9343311e+01            33145            33145    5.0338134e-08    5.0338134e-08    8.2894851e-05    3.2421545e-05    4.5294338e-05    7.5062672e-05                1    0.0000000e+00    7.7600000e-05    0.0000000e+00    0.0000000e+00    0.0000000e+00    0.0000000e+00                1    4.1014901e-02                2    0.0000000e+00    1.6000000e-06    0.0000000e+00    0.0000000e+00    0.0000000e+00    0.0000000e+00                1    3.6870020e-02 
   1.9436129e+01            33007            33007    5.0209144e-08    5.0209144e-08    8.2770421e-05    3.2526465e-05    4.5397365e-05    7.7574617e-05                1    0.0000000e+00    7.7600000e-05    0.0000000e+00    0.0000000e+00    0.0000000e+00    0.0000000e+00                1    4.1233003e-02                2    0.0000000e+00    1.6000000e-06    0.0000000e+00    0.0000000e+00    0.0000000e+00    0.0000000e+00                1    3.6983709e-02 
   1.9528934e+01            32895            32895    5.0061128e-08    5.0061128e-08    8.0569933e-05    3.2425898e-05    4.5298387e-05    7.7479608e-05                1    0.0000000e+00    7.7600000e-05    0.0000000e+00    0.0000000e+00    0.0000000e+00    0.0000000e+00                1    4.1459883e-02                2    0.0000000e+00    1.6000000e-06    0.0000000e+00    0.0000000e+00    0.0000000e+00    0.0000000e+00                1    3.7145429e-02 
   1.9621735e+01            32761            32761    4.9831583e-08    4.9831583e-08    8.4248545e-05    3.2735805e-05    4.5603040e-05    7.6966927e-05                1    0.0000000e+00    7.7600000e-05    0.0000000e+00    0.0000000e+00    0.0000000e+00    0.0000000e+00                1    4.1746731e-02                2    0.0000000e+00    1.6000000e-06    0.0000000e+00    0.0000000e+00    0.0000000e+00    0.0000000e+00                1    3.7256515e-02 
   1.9714515e+01            32640            32640    4.9712429e-08    4.9712429e-08    8.4303546e-05    3.2552500e-05    4.5422650e-05    7.8402411e-05                1    0.0000000e+00    7.7600000e-05    0.0000000e+00    0.0000000e+00    0.0000000e+00    0.0000000e+00                1    4.1998752e-02                2    0.0000000e+00    1.6000000e-06    0.0000000e+00    0.0000000e+00    0.0000000e+00    0.0000000e+00                1    3.7414602e-02 
   1.9807276e+01            32524            32524    4.9561676e-08    4.9561676e-08    8.3892667e-05    3.2658540e-05    4.5526776e-05    7.8501632e-05                1    0.0000000e+00    7.7600000e-05    0.0000000e+00    0.0000000e+00    0.0000000e+00    0.0000000e+00                1    4.2215062e-02                2    0.0000000e+00    1.6000000e-06    0.0000000e+00    0.0000000e+00    0.0000000e+00    0.0000000e+00                1    3.7521378e-02 
   1.9900018e+01            32394            32394    4.9383990e-08    4.9383990e-08    8.4528859e-05    3.2692364e-05    4.5559819e-05    7.8532675e-05                1    0.0000000e+00    7.7600000e-05    0.0000000e+00    0.0000000e+00    0.0000000e+00    0.0000000e+00                1    4.2442506e-02                2    0.0000000e+00    1.6000000e-06    0.0000000e+00    0.0000000e+00    0.0000000e+00    0.0000000e+00                1    3.7674211e-02 
   2.0039102e+01            32202            32202    4.9170875e-08    4.9170875e-08    8.4781114e-05    3.2261079e-05    4.6031628e-05    7.8432920e-05                1    0.0000000e+00    7.7600000e-05    0.0000000e+00    0.0000000e+00    0.0000000e+00    0.0000000e+00                1    4.2818053e-02                2    0.0000000e+00    1.6000000e-06    0.0000000e+00    0.0000000e+00    0.0000000e+00    0.0000000e+00                1    3.7827608e-02 
   2.0131807e+01            32077            32077    4.9060184e-08    4.9060184e-08    8.4687105e-05    3.2744808e-05    4.5692585e-05    7.8871262e-05                1    0.0000000e+00    7.7600000e-05    0.0000000e+00    0.0000000e+00    0.0000000e+00    0.0000000e+00                1    4.3024157e-02                2    0.0000000e+00    1.6000000e-06    0.0000000e+00    0.0000000e+00    0.0000000e+00    0.0000000e+00                1    3.7977587e-02 
   2.0224497e+01            31950            31950    4.8939570e-08    4.8939570e-08    8.4882151e-05    3.2347199e-05    4.6161040e-05    7.8664195e-05                1    0.0000000e+00    7.7600000e-05    0.0000000e+00    0.0000000e+00    0.0000000e+00    0.0000000e+00                1    4.3145910e-02                2    0.0000000e+00    1.6000000e-06    0.0000000e+00    0.0000000e+00    0.0000000e+00    0.0000000e+00                1    3.8125289e-02 
   2.0317172e+01            31862            31862    4.8833751e-08    4.8833751e-08    8.4581431e-05    3.2942731e-05    4.5937690e-05    7.8425088e-05                1    0.0000000e+00    7.7600000e-05    0.0000000e+00    0.0000000e+00    0.0000000e+00    0.0000000e+00                1    4.3322421e-02                2    0.0000000e+00    1.6000000e-06    0.0000000e+00    0.0000000e+00    0.0000000e+00    0.0000000e+00                1    3.8221920e-02 
   2.0400578e+01            31752            31752    4.8730173e-08    4.8730173e-08    8.3247601e-05    3.2750719e-05    4.5748720e-05    7.8243722e-05                1    0.0000000e+00    7.7600000e-05    0.0000000e+00    0.0000000e+00    0.0000000e+00    0.0000000e+00                1    4.3504449e-02                2    0.0000000e+00    1.6000000e-06    0.0000000e+00    0.0000000e+00    0.0000000e+00    0.0000000e+00                1    3.8358428e-02 
   2.0530306e+01            31605            31605    4.8479825e-08    4.8479825e-08    8.5078560e-05    3.2707722e-05    4.5706218e-05    7.8202458e-05                1    0.0000000e+00    7.7600000e-05    0.0000000e+00    0.0000000e+00    0.0000000e+00    0.0000000e+00                1    4.3818208e-02                2    0.0000000e+00    1.6000000e-06    0.0000000e+00    0.0000000e+00    0.0000000e+00    0.0000000e+00                1    3.8542249e-02 
   2.0613691e+01            31494            31494    4.8330280e-08    4.8330280e-08    8.5356234e-05    3.3110806e-05    4.6160890e-05    7.8786101e-05                1    0.0000000e+00    7.7600000e-05    0.0000000e+00    0.0000000e+00    0.0000000e+00    0.0000000e+00                1    4.3738578e-02                2    0.0000000e+00    1.6000000e-06    0.0000000e+00    0.0000000e+00    0.0000000e+00    0.0000000e+00                1    3.8678095e-02 
   2.0701992e+01            31366            31366    4.8211948e-08    4.8211948e-08    8.4976056e-05    3.3008085e-05    4.6059796e-05    7.8689073e-05                1    0.0000000e+00    7.7600000e-05    0.0000000e+00    0.0000000e+00    0.0000000e+00    0.0000000e+00                1    4.3945433e-02                2    0.0000000e+00    1.6000000e-06    0.0000000e+00    0.0000000e+00    0.0000000e+00    0.0000000e+00                1    3.8767980e-02 
   2.0839864e+01            31192            31192    4.8013236e-08    4.8013236e-08    8.5497602e-05    3.2488103e-05    4.5530298e-05    7.8135783e-05                1    0.0000000e+00    7.7600000e-05    0.0000000e+00    0.0000000e+00    0.0000000e+00    0.0000000e+00                1    4.4205003e-02                2    0.0000000e+00    1.6000000e-06    0.0000000e+00    0.0000000e+00    0.0000000e+00    0.0000000e+00                1    3.8957075e-02 
   2.0932495e+01            31126            31126    4.7919979e-08    4.7919979e-08    8.4719556e-05    3.3017725e-05    4.6064566e-05    7.8681671e-05                1    0.0000000e+00    7.7600000e-05    0.0000000e+00    0.0000000e+00    0.0000000e+00    0.0000000e+00                1    4.4381042e-02                2    0.0000000e+00    1.6000000e-06    0.0000000e+00    0.0000000e+00    0.0000000e+00    0.0000000e+00                1    3.9099900e-02 
   2.1025116e+01            31020            31020    4.7782167e-08    4.7782167e-08    8.4929346e-05    3.2897457e-05    4.5946180e-05    7.8567987e-05                1    0.0000000e+00    7.7600000e-05    0.0000000e+00    0.0000000e+00    0.0000000e+00    0.0000000e+00                1    4.3951012e-02                2    0.0000000e+00    1.6000000e-06    0.0000000e+00    0.0000000e+00    0.0000000e+00    0.0000000e+00                1    3.9241957e-02 
   2.1117722e+01            30937            30937    4.7611912e-08    4.7611912e-08    8.4610597e-05    3.2885675e-05    4.5929307e-05    7.8538387e-05                1    0.0000000e+00    7.7600000e-05    0.0000000e+00    0.0000000e+00    0.0000000e+00    0.0000000e+00                1    4.2911065e-02                2    0.0000000e+00    1.6000000e-06    0.0000000e+00    0.0000000e+00    0.0000000e+00    0.0000000e+00                1    3.9382580e-02 
   2.1218996e+01            30818            30818    4.7451219e-08    4.7451219e-08    8.5552810e-05    3.2776407e-05    4.5821730e-05    7.8435038e-05                1    0.0000000e+00    7.7600000e-05    0.0000000e+00    0.0000000e+00    0.0000000e+00    0.0000000e+00                1    4.3142699e-02                2    0.0000000e+00    1.6000000e-06    0.0000000e+00    0.0000000e+00    0.0000000e+00    0.0000000e+00                1    3.9477235e-02 
   2.1320339e+01            30711            30711    4.7304183e-08    4.7304183e-08    8.5605505e-05    3.3019448e-05    4.6053291e-05    7.8637899e-05                1    0.0000000e+00    7.7600000e-05    0.0000000e+00    0.0000000e+00    0.0000000e+00    0.0000000e+00                1    4.2858100e-02                2    0.0000000e+00    1.6000000e-06    0.0000000e+00    0.0000000e+00    0.0000000e+00    0.0000000e+00                1    3.9621094e-02 
   2.1421709e+01            30605            30605    4.7154499e-08    4.7154499e-08    8.5713789e-05    3.2816096e-05    4.5853169e-05    7.8445851e-05                1    0.0000000e+00    7.7600000e-05    0.0000000e+00    0.0000000e+00    0.0000000e+00    0.0000000e+00                1    4.3091334e-02                2    0.0000000e+00    1.6000000e-06    0.0000000e+00    0.0000000e+00    0.0000000e+00    0.0000000e+00                1    3.9762276e-02 
   2.1523171e+01            30478            30478    4.7004101e-08    4.7004101e-08    8.5743168e-05    3.3314846e-05    4.5529182e-05    7.8100744e-05                1    0.0000000e+00    7.7600000e-05    0.0000000e+00    0.0000000e+00    0.0000000e+00    0.0000000e+00                1    4.3293658e-02                2    0.0000000e+00    1.6000000e-06    0.0000000e+00    0.0000000e+00    0.0000000e+00    0.0000000e+00                1    3.9901612e-02 
   2.1614514e+01            30396            30396    4.6905981e-08    4.6905981e-08    8.3809934e-05    3.3272423e-05    4.5578645e-05    7.8395236e-05                1    0.0000000e+00    7.7600000e-05    0.0000000e+00    0.0000000e+00    0.0000000e+00    0.0000000e+00                1    4.3538212e-02                2    0.0000000e+00    1.6000000e-06    0.0000000e+00    0.0000000e+00    0.0000000e+00    0.0000000e+00                1    4.0031071e-02 
   2.1705856e+01            30305            30305    4.6738687e-08    4.6738687e-08    8.6528838e-05    3.2868225e-05    4.5987866e-05    7.8786969e-05                1    0.0000000e+00    7.7600000e-05    0.0000000e+00    0.0000000e+00    0.0000000e+00    0.0000000e+00                1    4.3737389e-02                2    0.0000000e+00    1.6000000e-06    0.0000000e+00    0.0000000e+00    0.0000000e+00    0.0000000e+00                1    4.0159540e-02 
   2.1847945e+01            30176            30176    4.6559250e-08    4.6559250e-08    8.5577602e-05    3.3253280e-05    4.6380051e-05    7.9196976e-05                1    0.0000000e+00    7.7600000e-05    0.0000000e+00    0.0000000e+00    0.0000000e+00    0.0000000e+00                1    4.4066588e-02                2    0.0000000e+00    1.6000000e-06    0.0000000e+00    0.0000000e+00    0.0000000e+00    0.0000000e+00                1    4.0350405e-02 
   2.1905119e+01            30088            30088    4.6483089e-08    4.6483089e-08    8.4445338e-05    3.3060825e-05    4.6190750e-05    7.9836182e-05                1    0.0000000e+00    7.7600000e-05    0.0000000e+00    0.0000000e+00    0.0000000e+00    0.0000000e+00                1    4.4199471e-02                2    0.0000000e+00    1.6000000e-06    0.0000000e+00    0.0000000e+00    0.0000000e+00    0.0000000e+00                1    4.0412106e-02 
   2.2045312e+01            29965            29965    4.6275920e-08    4.6275920e-08    8.7068389e-05    3.3192468e-05    4.6320073e-05    8.2420986e-05                1    0.0000000e+00    7.7600000e-05    0.0000000e+00    0.0000000e+00    0.0000000e+00    0.0000000e+00                1    4.4530232e-02                2    0.0000000e+00    1.6000000e-06    0.0000000e+00    0.0000000e+00    0.0000000e+00    0.0000000e+00                1    4.0615686e-02 
   2.2147056e+01            29859            29859    4.6171052e-08    4.6171052e-08    8.7593540e-05    3.3160314e-05    4.6288350e-05    8.2390452e-05                1    0.0000000e+00    7.7600000e-05    0.0000000e+00    0.0000000e+00    0.0000000e+00    0.0000000e+00                1    4.4744246e-02                2    0.0000000e+00    1.6000000e-06    0.0000000e+00    0.0000000e+00    0.0000000e+00    0.0000000e+00                1    4.0725652e-02 
   2.2248828e+01            29761            29761    4.6071654e-08    4.6071654e-08    8.7598578e-05    3.3287987e-05    4.6413802e-05    8.2509794e-05                1    0.0000000e+00    7.7600000e-05    0.0000000e+00    0.0000000e+00    0.0000000e+00    0.0000000e+00                1    4.4990918e-02                2    0.0000000e+00    1.6000000e-06    0.0000000e+00    0.0000000e+00    0.0000000e+00    0.0000000e+00                1    4.0888220e-02 
   2.2350640e+01            29673            29673    4.5970468e-08    4.5970468e-08    8.7091543e-05    3.3224576e-05    4.6351348e-05    8.2449970e-05                1    0.0000000e+00    7.7600000e-05    0.0000000e+00    0.0000000e+00    0.0000000e+00    0.0000000e+00                1    4.5171585e-02                2    0.0000000e+00    1.6000000e-06    0.0000000e+00    0.0000000e+00    0.0000000e+00    0.0000000e+00                1    4.0998433e-02 
   2.2401559e+01            29633            29633    4.5920633e-08    4.5920633e-08    8.6823761e-05    3.3290085e-05    4.6415720e-05    8.2511217e-05                1    0.0000000e+00    7.7600000e-05    0.0000000e+00    0.0000000e+00    0.0000000e+00    0.0000000e+00                1    4.5235932e-02                2    0.0000000e+00    1.6000000e-06    0.0000000e+00    0.0000000e+00    0.0000000e+00    0.0000000e+00                1    4.1053558e-02 
   2.2503421e+01            29559            29559    4.5794303e-08    4.5794303e-08    8.7092206e-05    3.3314290e-05    4.6439432e-05    8.2533571e-05                1    0.0000000e+00    7.7600000e-05    0.0000000e+00    0.0000000e+00    0.0000000e+00    0.0000000e+00                1    4.5336089e-02                2    0.0000000e+00    1.6000000e-06    0.0000000e+00    0.0000000e+00    0.0000000e+00    0.0000000e+00                1    4.1216758e-02 
   2.2605344e+01            29471            29471    4.5667562e-08    4.5667562e-08    8.4433173e-05    3.3415304e-05    4.5718473e-05    8.1807769e-05                1    0.0000000e+00    7.7600000e-05    0.0000000e+00    0.0000000e+00    0.0000000e+00    0.0000000e+00                1    4.5513248e-02                2    0.0000000e+00    1.6000000e-06    0.0000000e+00    0.0000000e+00    0.0000000e+00    0.0000000e+00                1    4.1327054e-02 
   2.2707308e+01            29397            29397    4.5472713e-08    4.5472713e-08    8.7745518e-05    3.3221718e-05    4.6348248e-05    8.2446205e-05                1    0.0000000e+00    7.7600000e-05    0.0000000e+00    0.0000000e+00    0.0000000e+00    0.0000000e+00                1    4.5728597e-02                2    0.0000000e+00    1.6000000e-06    0.0000000e+00    0.0000000e+00    0.0000000e+00    0.0000000e+00                1    4.1490456e-02 
   2.2809331e+01            29344            29344    4.5380699e-08    4.5380699e-08    8.7502634e-05    3.3138307e-05    4.6266141e-05    8.2367685e-05                1    0.0000000e+00    7.7600000e-05    0.0000000e+00    0.0000000e+00    0.0000000e+00    0.0000000e+00                1    4.5889371e-02                2    0.0000000e+00    1.6000000e-06    0.0000000e+00    0.0000000e+00    0.0000000e+00    0.0000000e+00                1    4.1600814e-02 
   2.2911424e+01            29251            29251    4.5280892e-08    4.5280892e-08    8.7428610e-05    3.3196279e-05    4.6323050e-05    8.2421668e-05                1    0.0000000e+00    7.7600000e-05    0.0000000e+00    0.0000000e+00    0.0000000e+00    0.0000000e+00                1    4.6091959e-02                2    0.0000000e+00    1.6000000e-06    0.0000000e+00    0.0000000e+00    0.0000000e+00    0.0000000e+00                1    4.1711279e-02 
   2.3003330e+01            29167            29167    4.5181038e-08    4.5181038e-08    8.7117233e-05    3.3144885e-05    4.6272420e-05    8.2373142e-05                1    0.0000000e+00    7.7600000e-05    0.0000000e+00    0.0000000e+00    0.0000000e+00    0.0000000e+00                1    4.6281586e-02                2    0.0000000e+00    1.6000000e-06    0.0000000e+00    0.0000000e+00    0.0000000e+00    0.0000000e+00                1    4.1864571e-02 
   2.3146296e+01            29038            29038    4.5007259e-08    4.5007259e-08    8.6495766e-05    3.3435040e-05    4.6571800e-05    8.1876843e-05                1    0.0000000e+00    7.7600000e-05    0.0000000e+00    0.0000000e+00    0.0000000e+00    0.0000000e+00                1    4.6519764e-02                2    0.0000000e+00    1.6000000e-06    0.0000000e+00    0.0000000e+00    0.0000000e+00    0.0000000e+00                1    4.2020260e-02 
   2.3212673e+01            28961            28961    4.4888066e-08    4.4888066e-08    8.6837143e-05    3.3860303e-05    4.6175426e-05    8.2299787e-05                1    0.0000000e+00    7.7600000e-05    0.0000000e+00    0.0000000e+00    0.0000000e+00    0.0000000e+00                1    4.6632511e-02                2    0.0000000e+00    1.6000000e-06    0.0000000e+00    0.0000000e+00    0.0000000e+00    0.0000000e+00                1    4.2146438e-02 
   2.3309406e+01            28876            28876    4.4784501e-08    4.4784501e-08    8.5945028e-05    3.3720257e-05    4.6037508e-05    8.2168110e-05                1    0.0000000e+00    7.7600000e-05    0.0000000e+00    0.0000000e+00    0.0000000e+00    0.0000000e+00                1    4.6771534e-02                2    0.0000000e+00    1.6000000e-06    0.0000000e+00    0.0000000e+00    0.0000000e+00    0.0000000e+00                1    4.2251895e-02 
   2.3428218e+01            28795            28795    4.4612971e-08    4.4612971e-08    8.7644193e-05    3.3715711e-05    4.6032964e-05    8.2163571e-05                1    0.0000000e+00    7.7600000e-05    0.0000000e+00    0.0000000e+00    0.0000000e+00    0.0000000e+00                1    4.6824476e-02                2    0.0000000e+00    1.6000000e-06    0.0000000e+00    0.0000000e+00    0.0000000e+00    0.0000000e+00                1    4.2381116e-02 
   2.3530595e+01            28725            28725    4.4518621e-08    4.4518621e-08    8.7708403e-05    3.4000263e-05    4.6313005e-05    8.2430384e-05                1    0.0000000e+00    7.7600000e-05    0.0000000e+00    0.0000000e+00    0.0000000e+00    0.0000000e+00                1    4.6898309e-02                2    0.0000000e+00    1.6000000e-06    0.0000000e+00    0.0000000e+00    0.0000000e+00    0.0000000e+00                1    4.2546369e-02 
   2.3633021e+01            28643            28643    4.4423664e-08    4.4423664e-08    8.7093148e-05    3.4005545e-05    4.6332973e-05    8.2493430e-05                1    0.0000000e+00    7.7600000e-05    0.0000000e+00    0.0000000e+00    0.0000000e+00    0.0000000e+00                1    4.6974011e-02                2    0.0000000e+00    1.6000000e-06    0.0000000e+00    0.0000000e+00    0.0000000e+00    0.0000000e+00                1    4.2657523e-02 
   2.3735477e+01            28580            28580    4.4299325e-08    4.4299325e-08    8.6990309e-05    3.3292897e-05    4.6440257e-05    8.1773789e-05                1    0.0000000e+00    7.7600000e-05    0.0000000e+00    0.0000000e+00    0.0000000e+00    0.0000000e+00                1    4.6995956e-02                2    0.0000000e+00    1.6000000e-06    0.0000000e+00    0.0000000e+00    0.0000000e+00    0.0000000e+00                1    4.2768463e-02 
   2.3837975e+01            28494            28494    4.4174902e-08    4.4174902e-08    8.8263913e-05    3.3763491e-05    4.6081714e-05    8.2215167e-05                1    0.0000000e+00    7.7600000e-05    0.0000000e+00    0.0000000e+00    0.0000000e+00    0.0000000e+00                1    4.7110514e-02                2    0.0000000e+00    1.6000000e-06    0.0000000e+00    0.0000000e+00    0.0000000e+00    0.0000000e+00                1    4.2879465e-02 
   2.3940522e+01            28435            28435    4.4091714e-08    4.4091714e-08    8.7894616e-05    3.3472321e-05    4.6616530e-05    8.1941591e-05                1    0.0000000e+00    7.7600000e-05    0.0000000e+00    0.0000000e+00    0.0000000e+00    0.0000000e+00                1    4.7318105e-02                2    0.0000000e+00    1.6000000e-06    0.0000000e+00    0.0000000e+00    0.0000000e+00    0.0000000e+00                1    4.3045504e-02 
   2.4043113e+01            28354            28354    4.3989023e-08    4.3989023e-08    8.7358104e-05    3.3340166e-05    4.6486491e-05    8.1817241e-05                1    0.0000000e+00    7.7600000e-05    0.0000000e+00    0.0000000e+00    0.0000000e+00    0.0000000e+00                1    4.7521228e-02                2    0.0000000e+00    1.6000000e-06    0.0000000e+00    0.0000000e+00    0.0000000e+00    0.0000000e+00                1    4.3156719e-02 
   2.4145742e+01            28271            28271    4.3891707e-08    4.3891707e-08    8.7466007e-05    3.3250542e-05    4.6398279e-05    8.2554553e-05                1    0.0000000e+00    7.7600000e-05    0.0000000e+00    0.0000000e+00    0.0000000e+00    0.0000000e+00                1    4.7669583e-02                2    0.0000000e+00    1.6000000e-06    0.0000000e+00    0.0000000e+00    0.0000000e+00    0.0000000e+00                1    4.3267837e-02 
   2.4248374e+01            28188            28188    4.3758331e-08    4.3758331e-08    8.8107228e-05    3.3395154e-05    4.6540405e-05    8.1868269e-05                1    0.0000000e+00    7.7600000e-05    0.0000000e+00    0.0000000e+00    0.0000000e+00    0.0000000e+00                1    4.7713918e-02                2    0.0000000e+00    1.6000000e-06    0.0000000e+00    0.0000000e+00    0.0000000e+00    0.0000000e+00                1    4.3378461e-02 
   2.4351087e+01            28122            28122    4.3642771e-08    4.3642771e-08    8.8513394e-05    3.3419291e-05    4.6564059e-05    8.1890625e-05                1    0.0000000e+00    7.7600000e-05    0.0000000e+00    0.0000000e+00    0.0000000e+00    0.0000000e+00                1    4.7851037e-02                2    0.0000000e+00    1.6000000e-06    0.0000000e+00    0.0000000e+00    0.0000000e+00    0.0000000e+00                1    4.3489092e-02 
   2.4429414e+01            28062            28062    4.3564795e-08    4.3564795e-08    8.8760655e-05    3.3730357e-05    4.6050947e-05    8.2191345e-05                1    0.0000000e+00    7.7600000e-05    0.0000000e+00    0.0000000e+00    0.0000000e+00    0.0000000e+00                1    4.7963869e-02                2    0.0000000e+00    1.6000000e-06    0.0000000e+00    0.0000000e+00    0.0000000e+00    0.0000000e+00                1    4.3628971e-02 
   2.4501641e+01            28003            28003    4.3464018e-08    4.3464018e-08    8.8768616e-05    3.3641662e-05    4.6064385e-05    8.2504374e-05                1    0.0000000e+00    7.7600000e-05    0.0000000e+00    0.0000000e+00    0.0000000e+00    0.0000000e+00                1    4.8118520e-02                2    0.0000000e+00    1.6000000e-06    0.0000000e+00    0.0000000e+00    0.0000000e+00    0.0000000e+00                1    4.3706278e-02 
   2.4643329e+01            27912            27912    4.3346353e-08    4.3346353e-08    8.8815651e-05    3.3503525e-05    4.5928281e-05    8.2374229e-05                1    0.0000000e+00    7.7600000e-05    0.0000000e+00    0.0000000e+00    0.0000000e+00    0.0000000e+00                1    4.8370398e-02                2    0.0000000e+00    1.6000000e-06    0.0000000e+00    0.0000000e+00    0.0000000e+00    0.0000000e+00                1    4.3856910e-02 
   2.4746161e+01            27848            27848    4.3264384e-08    4.3264384e-08    8.8419695e-05    3.3677628e-05    4.6099568e-05    8.2537258e-05                1    0.0000000e+00    7.7600000e-05    0.0000000e+00    0.0000000e+00    0.0000000e+00    0.0000000e+00                1    4.8541534e-02                2    0.0000000e+00    1.6000000e-06    0.0000000e+00    0.0000000e+00    0.0000000e+00    0.0000000e+00                1    4.3965061e-02 
   2.4849040e+01            27791            27791    4.3180641e-08    4.3180641e-08    8.8649250e-05    3.3729231e-05    4.6145319e-05    8.2565841e-05                1    0.0000000e+00    7.7600000e-05    0.0000000e+00    0.0000000e+00    0.0000000e+00    0.0000000e+00                1    4.8710887e-02                2    0.0000000e+00    1.6000000e-06    0.0000000e+00    0.0000000e+00    0.0000000e+00    0.0000000e+00                1    4.4127970e-02 
   2.4900494e+01            27773            27773    4.3144249e-08    4.3144249e-08    8.8176029e-05    3.3335400e-05    4.6585715e-05    8.2195937e-05                1    0.0000000e+00    7.7600000e-05    0.0000000e+00    0.0000000e+00    0.0000000e+00    0.0000000e+00                1    4.8794969e-02                2    0.0000000e+00    1.6000000e-06    0.0000000e+00    0.0000000e+00    0.0000000e+00    0.0000000e+00                1    4.4180710e-02 
   2.5003438e+01            27706            27706    4.3027952e-08    4.3027952e-08    8.8569222e-05    3.3760484e-05    4.6175892e-05    8.1766726e-05                1    0.0000000e+00    7.7600000e-05    0.0000000e+00    0.0000000e+00    0.0000000e+00    0.0000000e+00                1    4.8912305e-02                2    0.0000000e+00    1.6000000e-06    0.0000000e+00    0.0000000e+00    0.0000000e+00    0.0000000e+00                1    4.4285028e-02 
   2.5106391e+01            27634            27634    4.2939669e-08    4.2939669e-08    8.8199955e-05    3.3367268e-05    4.6616804e-05    8.2224931e-05                1    0.0000000e+00    7.7600000e-05    0.0000000e+00    0.0000000e+00    0.0000000e+00    0.0000000e+00                1    4.9078274e-02                2    0.0000000e+00    1.6000000e-06    0.0000000e+00    0.0000000e+00    0.0000000e+00    0.0000000e+00                1    4.4388873e-02 
   2.5209377e+01            27554            27554    4.2845940e-08    4.2845940e-08    8.8177321e-05    3.3600234e-05    4.6017926e-05    8.2443154e-05                1    0.0000000e+00    7.7600000e-05    0.0000000e+00    0.0000000e+00    0.0000000e+00    0.0000000e+00                1    4.9242451e-02                2    0.0000000e+00    1.6000000e-06    0.0000000e+00    0.0000000e+00    0.0000000e+00    0.0000000e+00                1    4.4549017e-02 
   2.5312408e+01            27481            27481    4.2753564e-08    4.2753564e-08    8.8089064e-05    3.3696850e-05    4.6112914e-05    8.3361107e-05                1    0.0000000e+00    7.7600000e-05    0.0000000e+00    0.0000000e+00    0.0000000e+00    0.0000000e+00                1    4.9404579e-02                2    0.0000000e+00    1.6000000e-06    0.0000000e+00    0.0000000e+00    0.0000000e+00    0.0000000e+00                1    4.4652220e-02 
   2.5415465e+01            27398            27398    4.2659955e-08    4.2659955e-08    8.8171742e-05    3.3663968e-05    4.6080425e-05    8.3329796e-05                1    0.0000000e+00    7.7600000e-05    0.0000000e+00    0.0000000e+00    0.0000000e+00    0.0000000e+00                1    4.9514073e-02                2    0.0000000e+00    1.6000000e-06    0.0000000e+00    0.0000000e+00    0.0000000e+00    0.0000000e+00                1    4.4754834e-02 
   2.5518507e+01            27315            27315    4.2537459e-08    4.2537459e-08    8.7849379e-05    3.3339659e-05    4.6587767e-05    8.3020063e-05                1    0.0000000e+00    7.7600000e-05    0.0000000e+00    0.0000000e+00    0.0000000e+00    0.0000000e+00                1    4.9671143e-02                2    0.0000000e+00    1.6000000e-06    0.0000000e+00    0.0000000e+00    0.0000000e+00    0.0000000e+00                1    4.4856811e-02 
   2.5621621e+01            27256            27256    4.2455904e-08    4.2455904e-08    8.7915709e-05    3.3653767e-05    4.6080064e-05    8.3358953e-05                1    0.0000000e+00    7.7600000e-05    0.0000000e+00    0.0000000e+00    0.0000000e+00    0.0000000e+00                1    4.9724390e-02                2    0.0000000e+00    1.6000000e-06    0.0000000e+00    0.0000000e+00    0.0000000e+00    0.0000000e+00                1    4.5014113e-02 
   2.5724767e+01            27216            27216    4.2377300e-08    4.2377300e-08    8.7005982e-05    3.3723244e-05    4.6184481e-05    8.2737441e-05                1    0.0000000e+00    7.7600000e-05    0.0000000e+00    0.0000000e+00    0.0000000e+00    0.0000000e+00                1    4.9825677e-02                2    0.0000000e+00    1.6000000e-06    0.0000000e+00    0.0000000e+00    0.0000000e+00    0.0000000e+00                1    4.5113136e-02 
   2.5817607e+01            27166            27166    4.2271026e-08    4.2271026e-08    8.5692688e-05    3.3197804e-05    4.5849790e-05    8.2962280e-05                1    0.0000000e+00    7.7600000e-05    0.0000000e+00    0.0000000e+00    0.0000000e+00    0.0000000e+00                1    4.9895326e-02                2    0.0000000e+00    1.6000000e-06    0.0000000e+00    0.0000000e+00    0.0000000e+00    0.0000000e+00                1    4.5201656e-02 
   2.5920808e+01            27116            27116    4.2154765e-08    4.2154765e-08    8.7158357e-05    3.3872500e-05    4.6527045e-05    8.2803410e-05                1    0.0000000e+00    7.7600000e-05    0.0000000e+00    0.0000000e+00    0.0000000e+00    0.0000000e+00                1    4.9718196e-02                2    0.0000000e+00    1.6000000e-06    0.0000000e+00    0.0000000e+00    0.0000000e+00    0.0000000e+00                1    4.5357458e-02 
   2.6024022e+01            27065            27065    4.2072672e-08    4.2072672e-08    8.7036106e-05    3.3436354e-05    4.6084450e-05    8.3185533e-05                1    0.0000000e+00    7.7600000e-05    0.0000000e+00    0.0000000e+00    0.0000000e+00    0.0000000e+00                1    4.9740533e-02                2    0.0000000e+00    1.6000000e-06    0.0000000e+00    0.0000000e+00    0.0000000e+00    0.0000000e+00                1    4.5455412e-02 
   2.6127260e+01            26995            26995    4.1984729e-08    4.1984729e-08    8.6532072e-05    3.3708664e-05    4.6408272e-05    8.2813814e-05                1    0.0000000e+00    7.7600000e-05    0.0000000e+00    0.0000000e+00    0.0000000e+00    0.0000000e+00                1    4.9784446e-02                2    0.0000000e+00    1.6000000e-06    0.0000000e+00    0.0000000e+00    0.0000000e+00    0.0000000e+00                1    4.5567868e-02 
   2.6230536e+01            26947            26947    4.1876757e-08    4.1876757e-08    8.8184375e-05    3.3714631e-05    4.6414052e-05    8.2819058e-05                1    0.0000000e+00    7.7600000e-05    0.0000000e+00    0.0000000e+00    0.0000000e+00    0.0000000e+00                1    4.9792687e-02                2    0.0000000e+00    1.6000000e-06    0.0000000e+00    0.0000000e+00    0.0000000e+00    0.0000000e+00                1    4.5681325e-02 
   2.6333842e+01            26883            26883    4.1793886e-08    4.1793886e-08    8.7225205e-05    3.3511790e-05    4.6214263e-05    8.3474853e-05                1    0.0000000e+00    7.7600000e-05    0.0000000e+00    0.0000000e+00    0.0000000e+00    0.0000000e+00                1    4.9848953e-02                2    0.0000000e+00    1.6000000e-06    0.0000000e+00    0.0000000e+00    0.0000000e+00    0.0000000e+00                1    4.5794548e-02 
   2.6437195e+01            26832            26832    4.1679750e-08    4.1679750e-08    8.8000624e-05    3.3976415e-05    4.6612838e-05    8.2942554e-05                1    0.0000000e+00    7.7600000e-05    0.0000000e+00    0.0000000e+00    0.0000000e+00    0.0000000e+00                1    4.9852129e-02                2    0.0000000e+00    1.6000000e-06    0.0000000e+00    0.0000000e+00    0.0000000e+00    0.0000000e+00                1    4.5907562e-02 
   2.6540592e+01            26771            26771    4.1599765e-08    4.1599765e-08    8.7584724e-05    3.3677122e-05    4.6318342e-05    8.3451923e-05                1    0.0000000e+00    7.7600000e-05    0.0000000e+00    0.0000000e+00    0.0000000e+00    0.0000000e+00                1    4.9904996e-02                2    0.0000000e+00    1.6000000e-06    0.0000000e+00    0.0000000e+00    0.0000000e+00    0.0000000e+00                1    4.6020305e-02 
   2.6644019e+01            26719            26719    4.1518538e-08    4.1518538e-08    8.7467322e-05    3.3905116e-05    4.6542168e-05    8.2873692e-05                1    0.0000000e+00    7.7600000e-05    0.0000000e+00    0.0000000e+00    0.0000000e+00    0.0000000e+00                1    5.0007793e-02                2    0.0000000e+00    1.6000000e-06    0.0000000e+00    0.0000000e+00    0.0000000e+00    0.0000000e+00                1    4.6132595e-02 
   2.6747469e+01            26670            26670    4.1436514e-08    4.1436514e-08    8.7488084e-05    3.3722034e-05    4.6361935e-05    8.3491643e-05                1    0.0000000e+00    7.7600000e-05    0.0000000e+00    0.0000000e+00    0.0000000e+00    0.0000000e+00                1    5.0109180e-02                2    0.0000000e+00    1.6000000e-06    0.0000000e+00    0.0000000e+00    0.0000000e+00    0.0000000e+00                1    4.6244772e-02 
   2.6850938e+01            26629            26629    4.1359327e-08    4.1359327e-08    8.7383978e-05    3.3800420e-05    4.6438802e-05    8.2774148e-05                1    0.0000000e+00    7.7600000e-05    0.0000000e+00    0.0000000e+00    0.0000000e+00    0.0000000e+00                1    5.0208868e-02                2    0.0000000e+00    1.6000000e-06    0.0000000e+00    0.0000000e+00    0.0000000e+00    0.0000000e+00                1    4.6356701e-02 
   2.6902691e+01            26610            26610    4.1324404e-08    4.1324404e-08    8.7042637e-05    3.3523045e-05    4.6165946e-05    8.3304468e-05                1    0.0000000e+00    7.7600000e-05    0.0000000e+00    0.0000000e+00    0.0000000e+00    0.0000000e+00                1    5.0309546e-02                2    0.0000000e+00    1.6000000e-06    0.0000000e+00    0.0000000e+00    0.0000000e+00    0.0000000e+00                1    4.6412520e-02 
   2.7006222e+01            26560            26560    4.1237139e-08    4.1237139e-08    8.7348598e-05    3.3841776e-05    4.6479132e-05    8.2811534e-05                1    0.0000000e+00    7.7600000e-05    0.0000000e+00    0.0000000e+00    0.0000000e+00    0.0000000e+00                1    5.0406017e-02                2    0.0000000e+00    1.6000000e-06    0.0000000e+00    0.0000000e+00    0.0000000e+00    0.0000000e+00                1    4.6467095e-02 
   2.7109795e+01            26516            26516    4.1153354e-08    4.1153354e-08    8.7362222e-05    3.3217539e-05    4.6715116e-05    8.3237971e-05                1    0.0000000e+00    7.7600000e-05    0.0000000e+00    0.0000000e+00    0.0000000e+00    0.0000000e+00                1    5.0499828e-02                2    0.0000000e+00    1.6000000e-06    0.0000000e+00    0.0000000e+00    0.0000000e+00    0.0000000e+00                1    4.6578248e-02 
   2.7213400e+01            26462            26462    4.1069843e-08    4.1069843e-08    8.7389802e-05    3.3836925e-05    4.6221830e-05    8.3376547e-05                1    0.0000000e+00    7.7600000e-05    0.0000000e+00    0.0000000e+00    0.0000000e+00    0.0000000e+00                1    5.0590833e-02                2    0.0000000e+00    1.6000000e-06    0.0000000e+00    0.0000000e+00    0.0000000e+00    0.0000000e+00                1    4.6689036e-02 
   2.7317048e+01            26393            26393    4.0983864e-08    4.0983864e-08    8.7361172e-05    3.3249574e-05    4.6500853e-05    8.3136742e-05                1    0.0000000e+00    7.7600000e-05    0.0000000e+00    0.0000000e+00    0.0000000e+00    0.0000000e+00                1    5.0679515e-02                2    0.0000000e+00    1.6000000e-06    0.0000000e+00    0.0000000e+00    0.0000000e+00    0.0000000e+00                1    4.6799401e-02 
   2.7420728e+01            26334            26334    4.0898792e-08    4.0898792e-08    8.7231442e-05    3.3912502e-05    4.6385678e-05    8.3025633e-05                1    0.0000000e+00    7.7600000e-05    0.0000000e+00    0.0000000e+00    0.0000000e+00    0.0000000e+00                1    5.0765078e-02                2    0.0000000e+00    1.6000000e-06    0.0000000e+00    0.0000000e+00    0.0000000e+00    0.0000000e+00                1    4.6909191e-02 
   2.7524436e+01            26287            26287    4.0814107e-08    4.0814107e-08    8.7241092e-05    3.3852930e-05    4.6326495e-05    8.2967593e-05                1    0.0000000e+00    7.7600000e-05    0.0000000e+00    0.0000000e+00    0.0000000e+00    0.0000000e+00                1    5.0848403e-02                2    0.0000000e+00    1.6000000e-06    0.0000000e+00    0.0000000e+00    0.0000000e+00    0.0000000e+00                1    4.7018161e-02 
   2.7628194e+01            26241            26241    4.0732137e-08    4.0732137e-08    8.6738395e-05    3.3869920e-05    4.6339450e-05    8.2968693e-05                1    0.0000000e+00    7.7600000e-05    0.0000000e+00    0.0000000e+00    0.0000000e+00    0.0000000e+00                1    5.0930238e-02                2    0.0000000e+00    1.6000000e-06    0.0000000e+00    0.0000000e+00    0.0000000e+00    0.0000000e+00                1    4.7126659e-02 
   2.7731985e+01            26201            26201    4.0644948e-08    4.0644948e-08    8.6443987e-05    3.3345693e-05    4.6581685e-05    8.3175311e-05                1    0.0000000e+00    7.7600000e-05    0.0000000e+00    0.0000000e+00    0.0000000e+00    0.0000000e+00                1    5.1010619e-02                2    0.0000000e+00    1.6000000e-06    0.0000000e+00    0.0000000e+00    0.0000000e+00    0.0000000e+00                1    4.7234357e-02 
   2.7835823e+01            26153            26153    4.0529884e-08    4.0529884e-08    8.6816191e-05    3.3909574e-05    4.6362989e-05    8.2944896e-05                1    0.0000000e+00    7.7600000e-05    0.0000000e+00    0.0000000e+00    0.0000000e+00    0.0000000e+00                1    5.1089841e-02                2    0.0000000e+00    1.6000000e-06    0.0000000e+00    0.0000000e+00    0.0000000e+00    0.0000000e+00                1    4.7283519e-02 
   2.7939706e+01            26094            26094    4.0421620e-08    4.0421620e-08    8.6793197e-05    3.3846681e-05    4.6297584e-05    8.2872112e-05                1    0.0000000e+00    7.7600000e-05    0.0000000e+00    0.0000000e+00    0.0000000e+00    0.0000000e+00                1    5.1115582e-02                2    0.0000000e+00    1.6000000e-06    0.0000000e+00    0.0000000e+00    0.0000000e+00    0.0000000e+00                1    4.7389521e-02 
   2.8043627e+01            26037            26037    4.0279315e-08    4.0279315e-08    8.5693698e-05    3.4017400e-05    4.6464728e-05    8.3028754e-05                1    0.0000000e+00    7.7600000e-05    0.0000000e+00    0.0000000e+00    0.0000000e+00    0.0000000e+00                1    5.1035275e-02                2    0.0000000e+00    1.6000000e-06    0.0000000e+00    0.0000000e+00    0.0000000e+00    0.0000000e+00                1    4.7495276e-02 
   2.8147593e+01            26003            26003    4.0173802e-08    4.0173802e-08    8.7746136e-05    3.3985436e-05    4.6427239e-05    8.2975034e-05                1    0.0000000e+00    7.7600000e-05    0.0000000e+00    0.0000000e+00    0.0000000e+00    0.0000000e+00                1    5.1111491e-02                2    0.0000000e+00    1.6000000e-06    0.0000000e+00    0.0000000e+00    0.0000000e+00    0.0000000e+00                1    4.7600563e-02 
   2.8241170e+01            25939            25939    4.0089725e-08    4.0089725e-08    8.7963544e-05    3.3922829e-05    4.6115236e-05    8.3505284e-05                1    0.0000000e+00    7.7600000e-05    0.0000000e+00    0.0000000e+00    0.0000000e+00    0.0000000e+00                1    5.1126755e-02                2    0.0000000e+00    1.6000000e-06    0.0000000e+00    0.0000000e+00    0.0000000e+00    0.0000000e+00                1    4.7694768e-02 
   2.8345201e+01            25901            25901    4.0015093e-08    4.0015093e-08    8.7587571e-05    3.3672811e-05    4.6677812e-05    8.3254375e-05                1    0.0000000e+00    7.7600000e-05    0.0000000e+00    0.0000000e+00    0.0000000e+00    0.0000000e+00                1    5.1201163e-02                2    0.0000000e+00    1.6000000e-06    0.0000000e+00    0.0000000e+00    0.0000000e+00    0.0000000e+00                1    4.7798903e-02 
   2.8423247e+01            25858            25858    3.9947817e-08    3.9947817e-08    8.7145693e-05    3.3549946e-05    4.6400787e-05    8.3239863e-05                1    0.0000000e+00    7.7600000e-05    0.0000000e+00    0.0000000e+00    0.0000000e+00    0.0000000e+00                1    5.1203599e-02                2    0.0000000e+00    1.6000000e-06    0.0000000e+00    0.0000000e+00    0.0000000e+00    0.0000000e+00                1    4.7876746e-02 
   2.8547267e+01            25820            25820    3.9828883e-08    3.9828883e-08    8.8474418e-05    3.3345394e-05    4.6310432e-05    8.3476874e-05                1    0.0000000e+00    7.7600000e-05    0.0000000e+00    0.0000000e+00    0.0000000e+00    0.0000000e+00                1    5.1236734e-02                2    0.0000000e+00    1.6000000e-06    0.0000000e+00    0.0000000e+00    0.0000000e+00    0.0000000e+00                1    4.7999772e-02 
   2.8651406e+01            25779            25779    3.9755940e-08    3.9755940e-08    8.8303915e-05    3.4109047e-05    4.6254398e-05    8.3557976e-05                1    0.0000000e+00    7.7600000e-05    0.0000000e+00    0.0000000e+00    0.0000000e+00    0.0000000e+00                1    5.1306813e-02                2    0.0000000e+00    1.6000000e-06    0.0000000e+00    0.0000000e+00    0.0000000e+00    0.0000000e+00                1    4.8102272e-02 
   2.8703490e+01            25743            25743    3.9688723e-08    3.9688723e-08    8.9095197e-05    3.3334308e-05    4.6345044e-05    8.2775106e-05                1    0.0000000e+00    7.7600000e-05    0.0000000e+00    0.0000000e+00    0.0000000e+00    0.0000000e+00                1    5.1288191e-02                2    0.0000000e+00    1.6000000e-06    0.0000000e+00    0.0000000e+00    0.0000000e+00    0.0000000e+00                1    4.8094398e-02 
   2.8807690e+01            25690            25690    3.9614052e-08    3.9614052e-08    8.9286939e-05    3.3472391e-05    4.6479692e-05    8.2900134e-05                1    0.0000000e+00    7.7600000e-05    0.0000000e+00    0.0000000e+00    0.0000000e+00    0.0000000e+00                1    5.1408674e-02                2    0.0000000e+00    1.6000000e-06    0.0000000e+00    0.0000000e+00    0.0000000e+00    0.0000000e+00                1    4.8195744e-02 
   2.8911935e+01            25657            25657    3.9543002e-08    3.9543002e-08    8.8749811e-05    3.4059129e-05    4.6202171e-05    8.3498656e-05                1    0.0000000e+00    7.7600000e-05    0.0000000e+00    0.0000000e+00    0.0000000e+00    0.0000000e+00                1    5.1527660e-02                2    0.0000000e+00    1.6000000e-06    0.0000000e+00    0.0000000e+00    0.0000000e+00    0.0000000e+00                1    4.8355544e-02 
   2.9016219e+01            25604            25604    3.9464797e-08    3.9464797e-08    8.9211718e-05    3.4087849e-05    4.6713336e-05    8.2906398e-05                1    0.0000000e+00    7.7600000e-05    0.0000000e+00    0.0000000e+00    0.0000000e+00    0.0000000e+00                1    5.1644999e-02                2    0.0000000e+00    1.6000000e-06    0.0000000e+00    0.0000000e+00    0.0000000e+00    0.0000000e+00                1    4.8455375e-02 
   2.9120534e+01            25575            25575    3.9400688e-08    3.9400688e-08    8.8804031e-05    3.4088201e-05    4.6774200e-05    8.3140732e-05                1    0.0000000e+00    7.7600000e-05    0.0000000e+00    0.0000000e+00    0.0000000e+00    0.0000000e+00                1    5.1707592e-02                2    0.0000000e+00    1.6000000e-06    0.0000000e+00    0.0000000e+00    0.0000000e+00    0.0000000e+00                1    4.8494624e-02 
   2.9224886e+01            25538            25538    3.9326449e-08    3.9326449e-08    8.9218566e-05    3.3553981e-05    4.6291638e-05    8.2806254e-05                1    0.0000000e+00    7.7600000e-05    0.0000000e+00    0.0000000e+00    0.0000000e+00    0.0000000e+00                1    5.1822263e-02                2    0.0000000e+00    1.6000000e-06    0.0000000e+00    0.0000000e+00    0.0000000e+00    0.0000000e+00                1    4.8651718e-02 
   2.9329271e+01            25507            25507    3.9258261e-08    3.9258261e-08    8.9010668e-05    3.3615093e-05    4.6350927e-05    8.2860319e-05                1    0.0000000e+00    7.7600000e-05    0.0000000e+00    0.0000000e+00    0.0000000e+00    0.0000000e+00                1    5.1989165e-02                2    0.0000000e+00    1.6000000e-06    0.0000000e+00    0.0000000e+00    0.0000000e+00    0.0000000e+00                1    4.8688329e-02 
   2.9433694e+01            25471            25471    3.9188318e-08    3.9188318e-08    8.8908299e-05    3.3650677e-05    4.6385043e-05    8.6286057e-05                1    0.0000000e+00    7.7600000e-05    0.0000000e+00    0.0000000e+00    0.0000000e+00    0.0000000e+00                1    5.2101872e-02                2    0.0000000e+00    1.6000000e-06    0.0000000e+00    0.0000000e+00    0.0000000e+00    0.0000000e+00                1    4.8783334e-02 
   2.9538164e+01            25422            25422    3.9113000e-08    3.9113000e-08    8.9171261e-05    3.3957860e-05    4.6870378e-05    8.6468769e-05                1    0.0000000e+00    7.7600000e-05    0.0000000e+00    0.0000000e+00    0.0000000e+00    0.0000000e+00                1    5.2214018e-02                2    0.0000000e+00    1.6000000e-06    0.0000000e+00    0.0000000e+00    0.0000000e+00    0.0000000e+00                1    4.8936882e-02 
   2.9642678e+01            25385            25385    3.9040878e-08    3.9040878e-08    8.9102556e-05    3.3389394e-05    4.6296562e-05    8.5878542e-05                1    0.0000000e+00    7.7600000e-05    0.0000000e+00    0.0000000e+00    0.0000000e+00    0.0000000e+00                1    5.2272065e-02                2    0.0000000e+00    1.6000000e-06    0.0000000e+00    0.0000000e+00    0.0000000e+00    0.0000000e+00                1    4.8968922e-02 
   2.9747236e+01            25356            25356    3.8972738e-08    3.8972738e-08    8.8783854e-05    3.3988081e-05    4.6898593e-05    8.6490832e-05                1    0.0000000e+00    7.7600000e-05    0.0000000e+00    0.0000000e+00    0.0000000e+00    0.0000000e+00                1    5.2382996e-02                2    0.0000000e+00    1.6000000e-06    0.0000000e+00    0.0000000e+00    0.0000000e+00    0.0000000e+00                1    4.9059381e-02 
   2.9851835e+01            25311            25311    3.8900482e-08    3.8900482e-08    8.8865782e-05    3.3944554e-05    4.6854923e-05    8.6446718e-05                1    0.0000000e+00    7.7600000e-05    0.0000000e+00    0.0000000e+00    0.0000000e+00    0.0000000e+00                1    5.2493681e-02                2    0.0000000e+00    1.6000000e-06    0.0000000e+00    0.0000000e+00    0.0000000e+00    0.0000000e+00                1    4.9208572e-02 
   2.9904146e+01            25289            25289    3.8862669e-08    3.8862669e-08    8.8932199e-05    3.3417204e-05    4.6210472e-05    8.6417886e-05                1    0.0000000e+00    7.7600000e-05    0.0000000e+00    0.0000000e+00    0.0000000e+00    0.0000000e+00                1    5.2521917e-02                2    0.0000000e+00    1.6000000e-06    0.0000000e+00    0.0000000e+00    0.0000000e+00    0.0000000e+00                1    4.9252762e-02 
   3.0008800e+01            25254            25254    3.8793012e-08    3.8793012e-08    8.8907228e-05    3.3432317e-05    4.6224368e-05    8.6427958e-05                1    0.0000000e+00    7.7600000e-05    0.0000000e+00    0.0000000e+00    0.0000000e+00    0.0000000e+00                1    5.2577663e-02                2    0.0000000e+00    1.6000000e-06    0.0000000e+00    0.0000000e+00    0.0000000e+00    0.0000000e+00                1    4.9340036e-02 
   3.0113484e+01            25210            25210    3.8717609e-08    3.8717609e-08    8.9253940e-05    3.3195293e-05    4.6941368e-05    8.6346782e-05                1    0.0000000e+00    7.7600000e-05    0.0000000e+00    0.0000000e+00    0.0000000e+00    0.0000000e+00                1    5.2578755e-02                2    0.0000000e+00    1.6000000e-06    0.0000000e+00    0.0000000e+00    0.0000000e+00    0.0000000e+00                1    4.9425638e-02 
   3.0218216e+01            25168            25168    3.8644623e-08    3.8644623e-08    8.9371234e-05    3.3262743e-05    4.6391121e-05    8.5776254e-05                1    0.0000000e+00    7.7600000e-05    0.0000000e+00    0.0000000e+00    0.0000000e+00    0.0000000e+00                1    5.2632580e-02                2    0.0000000e+00    1.6000000e-06    0.0000000e+00    0.0000000e+00    0.0000000e+00    0.0000000e+00                1    4.9510006e-02 
   3.0322993e+01            25131            25131    3.8577804e-08    3.8577804e-08    8.9169124e-05    3.4012940e-05    4.6202907e-05    8.6523568e-05                1    0.0000000e+00    7.7600000e-05    0.0000000e+00    0.0000000e+00    0.0000000e+00    0.0000000e+00                1    5.2630982e-02                2    0.0000000e+00    1.6000000e-06    0.0000000e+00    0.0000000e+00    0.0000000e+00    0.0000000e+00                1    4.9592841e-02 
   3.0427812e+01            25089            25089    3.8509429e-08    3.8509429e-08    8.9511725e-05    3.3993533e-05    4.6183078e-05    8.6502344e-05                1    0.0000000e+00    7.7600000e-05    0.0000000e+00    0.0000000e+00    0.0000000e+00    0.0000000e+00                1    5.2736571e-02                2    0.0000000e+00    1.6000000e-06    0.0000000e+00    0.0000000e+00    0.0000000e+00    0.0000000e+00                1    4.9674519e-02 
   3.0532660e+01            25043            25043    3.8438071e-08    3.8438071e-08    8.9465737e-05    3.3327931e-05    4.6450405e-05    8.5817825e-05                1    0.0000000e+00    7.7600000e-05    0.0000000e+00    0.0000000e+00    0.0000000e+00    0.0000000e+00                1    5.2841465e-02                2    0.0000000e+00    1.6000000e-06    0.0000000e+00    0.0000000e+00    0.0000000e+00    0.0000000e+00                1    4.9755227e-02 
   3.0637558e+01            25012            25012    3.8371939e-08    3.8371939e-08    8.9392542e-05    3.3583252e-05    4.6926522e-05    8.6003239e-05                1    0.0000000e+00    7.7600000e-05    0.0000000e+00    0.0000000e+00    0.0000000e+00    0.0000000e+00                1    5.2945861e-02                2    0.0000000e+00    1.6000000e-06    0.0000000e+00    0.0000000e+00    0.0000000e+00    0.0000000e+00                1    4.9825900e-02 
   3.0742498e+01            24985            24985    3.8306219e-08    3.8306219e-08    8.9462385e-05    3.3557681e-05    4.6854339e-05    8.5794553e-05                1    0.0000000e+00    7.7600000e-05    0.0000000e+00    0.0000000e+00    0.0000000e+00    0.0000000e+00                1    5.3049826e-02                2    0.0000000e+00    1.6000000e-06    0.0000000e+00    0.0000000e+00    0.0000000e+00    0.0000000e+00                1    4.9885948e-02 
   3.0847476e+01            24956            24956    3.8239113e-08    3.8239113e-08    8.9153011e-05    3.3821692e-05    4.6160171e-05    8.6022951e-05                1    0.0000000e+00    7.7600000e-05    0.0000000e+00    0.0000000e+00    0.0000000e+00    0.0000000e+00                1    5.3153279e-02                2    0.0000000e+00    1.6000000e-06    0.0000000e+00    0.0000000e+00    0.0000000e+00    0.0000000e+00                1    5.0007124e-02 
   3.0952505e+01            24915            24915    3.8157012e-08    3.8157012e-08    8.9036298e-05    3.3517998e-05    4.6802447e-05    8.6655794e-05                1    0.0000000e+00    7.7600000e-05    0.0000000e+00    0.0000000e+00    0.0000000e+00    0.0000000e+00                1    5.3202119e-02                2    0.0000000e+00    1.6000000e-06    0.0000000e+00    0.0000000e+00    0.0000000e+00    0.0000000e+00                1    5.0067420e-02 
   3.1005029e+01            24894            24894    3.8103479e-08    3.8103479e-08    9.0630348e-05    3.3731373e-05    4.7009813e-05    8.5896675e-05                1    0.0000000e+00    7.7600000e-05    0.0000000e+00    0.0000000e+00    0.0000000e+00    0.0000000e+00                1    5.3280674e-02                2    0.0000000e+00    1.6000000e-06    0.0000000e+00    0.0000000e+00    0.0000000e+00    0.0000000e+00                1    5.0128159e-02 
   3.1110105e+01            24860            24860    3.8041259e-08    3.8041259e-08    9.0620499e-05    3.3746288e-05    4.7023118e-05    8.5905261e-05                1    0.0000000e+00    7.7600000e-05    0.0000000e+00    0.0000000e+00    0.0000000e+00    0.0000000e+00                1    5.3383210e-02                2    0.0000000e+00    1.6000000e-06    0.0000000e+00    0.0000000e+00    0.0000000e+00    0.0000000e+00                1    5.0249617e-02 
   3.1215223e+01            24826            24826    3.7979668e-08    3.7979668e-08    9.0658362e-05    3.3624779e-05    4.6901995e-05    8.5785270e-05                1    0.0000000e+00    7.7600000e-05    0.0000000e+00    0.0000000e+00    0.0000000e+00    0.0000000e+00                1    5.3485292e-02                2    0.0000000e+00    1.6000000e-06    0.0000000e+00    0.0000000e+00    0.0000000e+00    0.0000000e+00                1    5.0310321e-02 
   3.1320380e+01            24801            24801    3.7921218e-08    3.7921218e-08    9.0704744e-05    3.3523349e-05    4.6800569e-05    8.6632228e-05                1    0.0000000e+00    7.7600000e-05    0.0000000e+00    0.0000000e+00    0.0000000e+00    0.0000000e+00                1    5.3586764e-02                2    0.0000000e+00    1.6000000e-06    0.0000000e+00    0.0000000e+00    0.0000000e+00    0.0000000e+00                1    5.0371116e-02 
   3.1425577e+01            24780            24780    3.7864346e-08    3.7864346e-08    9.0657481e-05    3.3618861e-05    4.6893235e-05    8.5768187e-05                1    0.0000000e+00    7.7600000e-05    0.0000000e+00    0.0000000e+00    0.0000000e+00    0.0000000e+00                1    5.3633351e-02                2    0.0000000e+00    1.6000000e-06    0.0000000e+00    0.0000000e+00    0.0000000e+00    0.0000000e+00                1    5.0430747e-02 
   3.1530826e+01            24749            24749    3.7802131e-08    3.7802131e-08    9.0795283e-05    3.3709899e-05    4.6981479e-05    8.5848251e-05                1    0.0000000e+00    7.7600000e-05    0.0000000e+00    0.0000000e+00    0.0000000e+00    0.0000000e+00                1    5.3733900e-02                2    0.0000000e+00    1.6000000e-06    0.0000000e+00    0.0000000e+00    0.0000000e+00    0.0000000e+00                1    5.0550224e-02 
   3.1636127e+01            24719            24719    3.7741247e-08    3.7741247e-08    9.0798436e-05    3.3551650e-05    4.6824183e-05    8.6641781e-05                1    0.0000000e+00    7.7600000e-05    0.0000000e+00    0.0000000e+00    0.0000000e+00    0.0000000e+00                1    5.3833845e-02                2    0.0000000e+00    1.6000000e-06    0.0000000e+00    0.0000000e+00    0.0000000e+00    0.0000000e+00                1    5.0608930e-02 
   3.1741483e+01            24685            24685    3.7680586e-08    3.7680586e-08    9.0829459e-05    3.3691940e-05    4.6961083e-05    8.5820713e-05                1    0.0000000e+00    7.7600000e-05    0.0000000e+00    0.0000000e+00    0.0000000e+00    0.0000000e+00                1    5.3987840e-02                2    0.0000000e+00    1.6000000e-06    0.0000000e+00    0.0000000e+00    0.0000000e+00    0.0000000e+00                1    5.0667868e-02 
   3.1846907e+01            24657            24657    3.7620506e-08    3.7620506e-08    9.0904845e-05    3.3791069e-05    4.7057437e-05    8.5908945e-05                1    0.0000000e+00    7.7600000e-05    0.0000000e+00    0.0000000e+00    0.0000000e+00    0.0000000e+00                1    5.4105602e-02                2    0.0000000e+00    1.6000000e-06    0.0000000e+00    0.0000000e+00    0.0000000e+00    0.0000000e+00                1    5.0727040e-02 
   3.1952370e+01            24632            24632    3.7558985e-08    3.7558985e-08    9.0965724e-05    3.3524752e-05    4.6813553e-05    8.5730756e-05                1    0.0000000e+00    7.7600000e-05    0.0000000e+00    0.0000000e+00    0.0000000e+00    0.0000000e+00                1    5.4250759e-02                2    0.0000000e+00    1.6000000e-06    0.0000000e+00    0.0000000e+00    0.0000000e+00    0.0000000e+00                1    5.0847471e-02 
   3.2005127e+01            24619            24619    3.7531121e-08    3.7531121e-08    9.1134466e-05    3.3733863e-05    4.7018788e-05    8.5924638e-05                1    0.0000000e+00    7.7600000e-05    0.0000000e+00    0.0000000e+00    0.0000000e+00    0.0000000e+00                1    5.4295580e-02                2    0.0000000e+00    1.6000000e-06    0.0000000e+00    0.0000000e+00    0.0000000e+00    0.0000000e+00                1    5.0846837e-02 
   3.2110669e+01            24591            24591    3.7475175e-08    3.7475175e-08    9.1230308e-05    3.3840356e-05    4.6173384e-05    8.6018551e-05                1    0.0000000e+00    7.7600000e-05    0.0000000e+00    0.0000000e+00    0.0000000e+00    0.0000000e+00                1    5.4438744e-02                2    0.0000000e+00    1.6000000e-06    0.0000000e+00    0.0000000e+00    0.0000000e+00    0.0000000e+00                1    5.0906773e-02 
   3.2216213e+01            24575            24575    3.7420925e-08    3.7420925e-08    9.1122885e-05    3.3603779e-05    4.6887247e-05    8.5788832e-05                1    0.0000000e+00    7.7600000e-05    0.0000000e+00    0.0000000e+00    0.0000000e+00    0.0000000e+00                1    5.4525590e-02                2    0.0000000e+00    1.6000000e-06    0.0000000e+00    0.0000000e+00    0.0000000e+00    0.0000000e+00                1    5.1014833e-02 
   3.2321769e+01            24552            24552    3.7365106e-08    3.7365106e-08    9.1194160e-05    3.3820000e-05    4.6150215e-05    8.5986294e-05                1    0.0000000e+00    7.7600000e-05    0.0000000e+00    0.0000000e+00    0.0000000e+00    0.0000000e+00                1    5.4666015e-02                2    0.0000000e+00    1.6000000e-06    0.0000000e+00    0.0000000e+00    0.0000000e+00    0.0000000e+00                1    5.1051747e-02 
   3.2427373e+01            24532            24532    3.7309557e-08    3.7309557e-08    9.1304728e-05    3.3846556e-05    4.6288673e-05    8.6486285e-05                1    0.0000000e+00    7.7600000e-05    0.0000000e+00    0.0000000e+00    0.0000000e+00    0.0000000e+00                1    5.4805203e-02                2    0.0000000e+00    1.6000000e-06    0.0000000e+00    0.0000000e+00    0.0000000e+00    0.0000000e+00                1    5.1115545e-02 
   3.2533032e+01            24507            24507    3.7250689e-08    3.7250689e-08    9.1346459e-05    3.3807156e-05    4.6247437e-05    8.6439115e-05                1    0.0000000e+00    7.7600000e-05    0.0000000e+00    0.0000000e+00    0.0000000e+00    0.0000000e+00                1    5.4888396e-02                2    0.0000000e+00    1.6000000e-06    0.0000000e+00    0.0000000e+00    0.0000000e+00    0.0000000e+00                1    5.1240528e-02 
   3.2638688e+01            24494            24494    3.7199696e-08    3.7199696e-08    9.1281166e-05    3.4014658e-05    4.6449734e-05    8.6624595e-05                1    0.0000000e+00    7.7600000e-05    0.0000000e+00    0.0000000e+00    0.0000000e+00    0.0000000e+00                1    5.4915476e-02                2    0.0000000e+00    1.6000000e-06    0.0000000e+00    0.0000000e+00    0.0000000e+00    0.0000000e+00                1    5.1304504e-02 
   3.2744352e+01            24481            24481    3.7146278e-08    3.7146278e-08    9.1217799e-05    3.3988824e-05    4.6421885e-05    8.6590239e-05                1    0.0000000e+00    7.7600000e-05    0.0000000e+00    0.0000000e+00    0.0000000e+00    0.0000000e+00                1    5.4997034e-02                2    0.0000000e+00    1.6000000e-06    0.0000000e+00    0.0000000e+00    0.0000000e+00    0.0000000e+00                1    5.1368546e-02 
   3.2849050e+01            24461            24461    3.7089800e-08    3.7089800e-08    9.1328173e-05    3.3439781e-05    4.6693432e-05    8.6454384e-05                1    0.0000000e+00    7.7600000e-05    0.0000000e+00    0.0000000e+00    0.0000000e+00    0.0000000e+00                1    5.5021319e-02                2    0.0000000e+00    1.6000000e-06    0.0000000e+00    0.0000000e+00    0.0000000e+00    0.0000000e+00                1    5.1432664e-02 
   3.2901932e+01            24450            24450    3.7062204e-08    3.7062204e-08    9.1141849e-05    3.3693574e-05    4.6939926e-05    8.5732811e-05                1    0.0000000e+00    7.7600000e-05    0.0000000e+00    0.0000000e+00    0.0000000e+00    0.0000000e+00                1    5.5061227e-02                2    0.0000000e+00    1.6000000e-06    0.0000000e+00    0.0000000e+00    0.0000000e+00    0.0000000e+00                1    5.1434230e-02 
   3.3007723e+01            24430            24430    3.7007099e-08    3.7007099e-08    9.0984163e-05    3.3424955e-05    4.6668372e-05    8.6398623e-05                1    0.0000000e+00    7.7600000e-05    0.0000000e+00    0.0000000e+00    0.0000000e+00    0.0000000e+00                1    5.5084941e-02                2    0.0000000e+00    1.6000000e-06    0.0000000e+00    0.0000000e+00    0.0000000e+00    0.0000000e+00                1    5.1559604e-02 
   3.3113535e+01            24410            24410    3.6948077e-08    3.6948077e-08    9.1298134e-05    3.3186606e-05    4.6431852e-05    8.6167590e-05                1    0.0000000e+00    7.7600000e-05    0.0000000e+00    0.0000000e+00    0.0000000e+00    0.0000000e+00                1    5.5107661e-02                2    0.0000000e+00    1.6000000e-06    0.0000000e+00    0.0000000e+00    0.0000000e+00    0.0000000e+00                1    5.1623893e-02 
   3.3219372e+01            24387            24387    3.6892108e-08    3.6892108e-08    9.1448484e-05    3.3596101e-05    4.6863356e-05    8.6665121e-05                1    0.0000000e+00    7.7600000e-05    0.0000000e+00    0.0000000e+00    0.0000000e+00    0.0000000e+00                1    5.5185181e-02                2    0.0000000e+00    1.6000000e-06    0.0000000e+00    0.0000000e+00    0.0000000e+00    0.0000000e+00                1    5.1688218e-02 
   3.3325243e+01            24369            24369    3.6837188e-08    3.6837188e-08    9.1782796e-05    3.3492464e-05    4.6759680e-05    8.6561329e-05                1    0.0000000e+00    7.7600000e-05    0.0000000e+00    0.0000000e+00    0.0000000e+00    0.0000000e+00                1    5.5279128e-02                2    0.0000000e+00    1.6000000e-06    0.0000000e+00    0.0000000e+00    0.0000000e+00    0.0000000e+00                1    5.1752636e-02 
   3.3431186e+01            24348            24348    3.6784901e-08    3.6784901e-08    9.1853927e-05    3.3315785e-05    4.6493176e-05    8.6025348e-05                1    0.0000000e+00    7.7600000e-05    0.0000000e+00    0.0000000e+00    0.0000000e+00    0.0000000e+00                1    5.5338514e-02                2    0.0000000e+00    1.6000000e-06    0.0000000e+00    0.0000000e+00    0.0000000e+00    0.0000000e+00                1    5.1817141e-02 
   3.3537173e+01            24334            24334    3.6734270e-08    3.6734270e-08    9.1915452e-05    3.4021535e-05    4.6316076e-05    8.6036899e-05                1    0.0000000e+00    7.7600000e-05    0.0000000e+00    0.0000000e+00    0.0000000e+00    0.0000000e+00                1    5.5453217e-02                2    0.0000000e+00    1.6000000e-06    0.0000000e+00    0.0000000e+00    0.0000000e+00    0.0000000e+00                1    5.1881764e-02 
   3.3643181e+01            24327            24327    3.6687080e-08    3.6687080e-08    9.1832769e-05    3.3596979e-05    4.6823317e-05    8.6502332e-05                1    0.0000000e+00    7.7600000e-05    0.0000000e+00    0.0000000e+00    0.0000000e+00    0.0000000e+00                1    5.5511223e-02                2    0.0000000e+00    1.6000000e-06    0.0000000e+00    0.0000000e+00    0.0000000e+00    0.0000000e+00                1    5.1885316e-02 
   3.3749235e+01            24310            24310    3.6635152e-08    3.6635152e-08    9.1811620e-05    3.3534288e-05    4.6756001e-05    8.6421139e-05                1    0.0000000e+00    7.7600000e-05    0.0000000e+00    0.0000000e+00    0.0000000e+00    0.0000000e+00                1    5.5568384e-02                2    0.0000000e+00    1.6000000e-06    0.0000000e+00    0.0000000e+00    0.0000000e+00    0.0000000e+00                1    5.1949991e-02 
   3.3802271e+01            24302            24302    3.6608778e-08    3.6608778e-08    9.1883768e-05    3.3591587e-05    4.6810764e-05    8.6468294e-05                1    0.0000000e+00    7.7600000e-05    0.0000000e+00    0.0000000e+00    0.0000000e+00    0.0000000e+00                1    5.5624888e-02                2    0.0000000e+00    1.6000000e-06    0.0000000e+00    0.0000000e+00    0.0000000e+00    0.0000000e+00                1    5.2012900e-02 
   3.3908373e+01            24278            24278    3.6556769e-08    3.6556769e-08    9.1801116e-05    3.3401273e-05    4.6619046e-05    8.6272364e-05                1    0.0000000e+00    7.7600000e-05    0.0000000e+00    0.0000000e+00    0.0000000e+00    0.0000000e+00                1    5.5737575e-02                2    0.0000000e+00    1.6000000e-06    0.0000000e+00    0.0000000e+00    0.0000000e+00    0.0000000e+00                1    5.2077645e-02 
   3.4014535e+01            24264            24264    3.6506173e-08    3.6506173e-08    9.1924377e-05    3.3778021e-05    4.6985513e-05    8.6607990e-05                1    0.0000000e+00    7.7600000e-05    0.0000000e+00    0.0000000e+00    0.0000000e+00    0.0000000e+00                1    5.5793317e-02                2    0.0000000e+00    1.6000000e-06    0.0000000e+00    0.0000000e+00    0.0000000e+00    0.0000000e+00                1    5.2142481e-02 
   3.4120751e+01            24253            24253    3.6457058e-08    3.6457058e-08    9.1849802e-05    3.3521136e-05    4.6729101e-05    8.6352996e-05                1    0.0000000e+00    7.7600000e-05    0.0000000e+00    0.0000000e+00    0.0000000e+00    0.0000000e+00                1    5.5848277e-02                2    0.0000000e+00    1.6000000e-06    0.0000000e+00    0.0000000e+00    0.0000000e+00    0.0000000e+00                1    5.2207402e-02 
   3.4227008e+01            24241            24241    3.6409117e-08    3.6409117e-08    9.1823103e-05    3.3850030e-05    4.7093978e-05    8.5879826e-05                1    0.0000000e+00    7.7600000e-05    0.0000000e+00    0.0000000e+00    0.0000000e+00    0.0000000e+00                1    5.5959236e-02                2    0.0000000e+00    1.6000000e-06    0.0000000e+00    0.0000000e+00    0.0000000e+00    0.0000000e+00                1    5.2272419e-02 
   3.4333363e+01            24232            24232    3.6360384e-08    3.6360384e-08    9.1321500e-05    3.3727773e-05    4.6992722e-05    8.5840073e-05                1    0.0000000e+00    7.7600000e-05    0.0000000e+00    0.0000000e+00    0.0000000e+00    0.0000000e+00                1    5.6012813e-02                2    0.0000000e+00    1.6000000e-06    0.0000000e+00    0.0000000e+00    0.0000000e+00    0.0000000e+00                1    5.2337538e-02 
   3.4439737e+01            24221            24221    3.6309267e-08    3.6309267e-08    9.1470477e-05    3.3663895e-05    4.6901081e-05    8.6612637e-05                1    0.0000000e+00    7.7600000e-05    0.0000000e+00    0.0000000e+00    0.0000000e+00    0.0000000e+00                1    5.6122901e-02                2    0.0000000e+00    1.6000000e-06    0.0000000e+00    0.0000000e+00    0.0000000e+00    0.0000000e+00                1    5.2402693e-02 
   3.4546197e+01            24203            24203    3.6254109e-08    3.6254109e-08    9.1223236e-05    3.3362709e-05    4.6602859e-05    8.6323307e-05                1    0.0000000e+00    7.7600000e-05    0.0000000e+00    0.0000000e+00    0.0000000e+00    0.0000000e+00                1    5.6175323e-02                2    0.0000000e+00    1.6000000e-06    0.0000000e+00    0.0000000e+00    0.0000000e+00    0.0000000e+00                1    5.2467915e-02 
   3.4652695e+01            24179            24179    3.6185060e-08    3.6185060e-08    9.2162151e-05    3.3890589e-05    4.6361474e-05    8.6652027e-05                1    0.0000000e+00    7.7600000e-05    0.0000000e+00    0.0000000e+00    0.0000000e+00    0.0000000e+00                1    5.6284148e-02                2    0.0000000e+00    1.6000000e-06    0.0000000e+00    0.0000000e+00    0.0000000e+00    0.0000000e+00                1    5.2533219e-02 
   3.4705789e+01            24167            24167    3.6158778e-08    3.6158778e-08    9.2256352e-05    3.3049708e-05    4.6477227e-05    8.5800673e-05                1    0.0000000e+00    7.7600000e-05    0.0000000e+00    0.0000000e+00    0.0000000e+00    0.0000000e+00                1    5.6280891e-02                2    0.0000000e+00    1.6000000e-06    0.0000000e+00    0.0000000e+00    0.0000000e+00    0.0000000e+00                1    5.2596507e-02 
   3.4807422e+01            24158            24158    3.6114474e-08    3.6114474e-08    9.2257497e-05    3.3758265e-05    4.7012176e-05    8.5945538e-05                1    0.0000000e+00    7.7600000e-05    0.0000000e+00    0.0000000e+00    0.0000000e+00    0.0000000e+00                1    5.6383863e-02                2    0.0000000e+00    1.6000000e-06    0.0000000e+00    0.0000000e+00    0.0000000e+00    0.0000000e+00                1    5.2661840e-02 
   3.4914023e+01            24147            24147    3.6066300e-08    3.6066300e-08    9.2193353e-05    3.3502549e-05    4.6759169e-05    8.6529030e-05                1    0.0000000e+00    7.7600000e-05    0.0000000e+00    0.0000000e+00    0.0000000e+00    0.0000000e+00                1    5.6433684e-02                2    0.0000000e+00    1.6000000e-06    0.0000000e+00    0.0000000e+00    0.0000000e+00    0.0000000e+00                1    5.2727413e-02 
   3.5020693e+01            24138            24138    3.6019343e-08    3.6019343e-08    9.2295744e-05    3.3517601e-05    4.6772387e-05    8.6536744e-05                1    0.0000000e+00    7.7600000e-05    0.0000000e+00    0.0000000e+00    0.0000000e+00    0.0000000e+00                1    5.6540369e-02                2    0.0000000e+00    1.6000000e-06    0.0000000e+00    0.0000000e+00    0.0000000e+00    0.0000000e+00                1    5.2792934e-02 
   3.5127405e+01            24125            24125    3.5972305e-08    3.5972305e-08    9.2396444e-05    3.3446838e-05    4.6701231e-05    8.6464408e-05                1    0.0000000e+00    7.7600000e-05    0.0000000e+00    0.0000000e+00    0.0000000e+00    0.0000000e+00                1    5.6588821e-02                2    0.0000000e+00    1.6000000e-06    0.0000000e+00    0.0000000e+00    0.0000000e+00    0.0000000e+00                1    5.2858604e-02 
   3.5234151e+01            24110            24110    3.5924260e-08    3.5924260e-08    9.2446665e-05    3.3283436e-05    4.6685062e-05    8.6052336e-05                1    0.0000000e+00    7.7600000e-05    0.0000000e+00    0.0000000e+00    0.0000000e+00    0.0000000e+00                1    5.6694437e-02                2    0.0000000e+00    1.6000000e-06    0.0000000e+00    0.0000000e+00    0.0000000e+00    0.0000000e+00                1    5.2924376e-02 
   3.5340919e+01            24095            24095    3.5877164e-08    3.5877164e-08    9.2518546e-05    3.3820865e-05    4.6387789e-05    8.6601947e-05                1    0.0000000e+00    7.7600000e-05    0.0000000e+00    0.0000000e+00    0.0000000e+00    0.0000000e+00                1    5.6741614e-02                2    0.0000000e+00    1.6000000e-06    0.0000000e+00    0.0000000e+00    0.0000000e+00    0.0000000e+00                1    5.2990224e-02 
   3.5447714e+01            24084            24084    3.5831503e-08    3.5831503e-08    9.2531667e-05    3.3839309e-05    4.6336109e-05    8.6325871e-05                1    0.0000000e+00    7.7600000e-05    0.0000000e+00    0.0000000e+00    0.0000000e+00    0.0000000e+00                1    5.6846326e-02                2    0.0000000e+00    1.6000000e-06    0.0000000e+00    0.0000000e+00    0.0000000e+00    0.0000000e+00                1    5.3056143e-02 
   3.5501123e+01            24079            24079    3.5809014e-08    3.5809014e-08    9.2479262e-05    3.3203435e-05    4.6529098e-05    8.6506087e-05                1    0.0000000e+00    7.7600000e-05    0.0000000e+00    0.0000000e+00    0.0000000e+00    0.0000000e+00                1    5.6840440e-02                2    0.0000000e+00    1.6000000e-06    0.0000000e+00    0.0000000e+00    0.0000000e+00    0.0000000e+00                1    5.3058506e-02 
   3.5607967e+01            24066            24066    3.5761854e-08    3.5761854e-08    9.2313545e-05    3.3635565e-05    4.6965973e-05    8.6124049e-05                1    0.0000000e+00    7.7600000e-05    0.0000000e+00    0.0000000e+00    0.0000000e+00    0.0000000e+00                1    5.6944551e-02                2    0.0000000e+00    1.6000000e-06    0.0000000e+00    0.0000000e+00    0.0000000e+00    0.0000000e+00                1    5.3124534e-02 
   3.5714853e+01            24051            24051    3.5712802e-08    3.5712802e-08    9.2548947e-05    3.3212101e-05    4.6533764e-05    8.6498753e-05                1    0.0000000e+00    7.7600000e-05    0.0000000e+00    0.0000000e+00    0.0000000e+00    0.0000000e+00                1    5.6990152e-02                2    0.0000000e+00    1.6000000e-06    0.0000000e+00    0.0000000e+00    0.0000000e+00    0.0000000e+00                1    5.3190617e-02 
   3.5821767e+01            24046            24046    3.5669306e-08    3.5669306e-08    9.2536819e-05    3.3760102e-05    4.6251813e-05    8.6225287e-05                1    0.0000000e+00    7.7600000e-05    0.0000000e+00    0.0000000e+00    0.0000000e+00    0.0000000e+00                1    5.7093832e-02                2    0.0000000e+00    1.6000000e-06    0.0000000e+00    0.0000000e+00    0.0000000e+00    0.0000000e+00                1    5.3256784e-02 
   3.5928687e+01            24041            24041    3.5624713e-08    3.5624713e-08    9.2535584e-05    3.3171755e-05    4.6520452e-05    8.6566545e-05                1    0.0000000e+00    7.7600000e-05    0.0000000e+00    0.0000000e+00    0.0000000e+00    0.0000000e+00                1    5.7138603e-02                2    0.0000000e+00    1.6000000e-06    0.0000000e+00    0.0000000e+00    0.0000000e+00    0.0000000e+00                1    5.3323009e-02 
   3.6035630e+01            24036            24036    3.5580971e-08    3.5580971e-08    9.2636726e-05    3.3428306e-05    4.6771193e-05    8.5965924e-05                1    0.0000000e+00    7.7600000e-05    0.0000000e+00    0.0000000e+00    0.0000000e+00    0.0000000e+00                1    5.7241294e-02                2    0.0000000e+00    1.6000000e-06    0.0000000e+00    0.0000000e+00    0.0000000e+00    0.0000000e+00                1    5.3389336e-02 
   3.6142633e+01            24024            24024    3.5534820e-08    3.5534820e-08    9.2602950e-05    3.3169215e-05    4.6514864e-05    8.6551812e-05                1    0.0000000e+00    7.7600000e-05    0.0000000e+00    0.0000000e+00    0.0000000e+00    0.0000000e+00                1    5.7343604e-02                2    0.0000000e+00    1.6000000e-06    0.0000000e+00    0.0000000e+00    0.0000000e+00    0.0000000e+00                1    5.3455690e-02 
   3.6249690e+01            24020            24020    3.5490665e-08    3.5490665e-08    9.2621718e-05    3.3772401e-05    4.6952667e-05    8.6493468e-05                1    0.0000000e+00    7.7600000e-05    0.0000000e+00    0.0000000e+00    0.0000000e+00    0.0000000e+00                1    5.7386633e-02                2    0.0000000e+00    1.6000000e-06    0.0000000e+00    0.0000000e+00    0.0000000e+00    0.0000000e+00                1    5.3522106e-02 
   3.6303230e+01            24014            24014    3.5467551e-08    3.5467551e-08    9.2617585e-05    3.3629471e-05    4.6811299e-05    8.6356785e-05                1    0.0000000e+00    7.7600000e-05    0.0000000e+00    0.0000000e+00    0.0000000e+00    0.0000000e+00                1    5.7437281e-02                2    0.0000000e+00    1.6000000e-06    0.0000000e+00    0.0000000e+00    0.0000000e+00    0.0000000e+00                1    5.3586019e-02 
   3.6409876e+01            23998            23998    3.5421193e-08    3.5421193e-08    9.2606380e-05    3.3114715e-05    4.6289755e-05    8.5814876e-05                1    0.0000000e+00    7.7600000e-05    0.0000000e+00    0.0000000e+00    0.0000000e+00    0.0000000e+00                1    5.7478731e-02                2    0.0000000e+00    1.6000000e-06    0.0000000e+00    0.0000000e+00    0.0000000e+00    0.0000000e+00                1    5.3652595e-02 
   3.6516604e+01            23991            23991    3.5376976e-08    3.5376976e-08    9.2623154e-05    3.3209755e-05    4.6323330e-05    8.6483653e-05                1    0.0000000e+00    7.7600000e-05    0.0000000e+00    0.0000000e+00    0.0000000e+00    0.0000000e+00                1    5.7578550e-02                2    0.0000000e+00    1.6000000e-06    0.0000000e+00    0.0000000e+00    0.0000000e+00    0.0000000e+00                1    5.3719056e-02 
   3.6622449e+01            23983            23983    3.5333600e-08    3.5333600e-08    9.2692066e-05    3.3486405e-05    4.6555886e-05    8.6581174e-05                1    0.0000000e+00    7.7600000e-05    0.0000000e+00    0.0000000e+00    0.0000000e+00    0.0000000e+00                1    5.7617632e-02                2    0.0000000e+00    1.6000000e-06    0.0000000e+00    0.0000000e+00    0.0000000e+00    0.0000000e+00                1    5.3785577e-02 
   3.6726827e+01            23975            23975    3.5291410e-08    3.5291410e-08    9.2689381e-05    3.3061606e-05    4.6896982e-05    8.5961573e-05                1    0.0000000e+00    7.7600000e-05    0.0000000e+00    0.0000000e+00    0.0000000e+00    0.0000000e+00                1    5.7713906e-02                2    0.0000000e+00    1.6000000e-06    0.0000000e+00    0.0000000e+00    0.0000000e+00    0.0000000e+00                1    5.3852093e-02 
   3.6833675e+01            23968            23968    3.5248876e-08    3.5248876e-08    9.2677884e-05    3.3651634e-05    4.6673937e-05    8.6554740e-05                1    0.0000000e+00    7.7600000e-05    0.0000000e+00    0.0000000e+00    0.0000000e+00    0.0000000e+00                1    5.7811893e-02                2    0.0000000e+00    1.6000000e-06    0.0000000e+00    0.0000000e+00    0.0000000e+00    0.0000000e+00                1    5.3918806e-02 
   3.6940565e+01            23958            23958    3.5203768e-08    3.5203768e-08    9.2615207e-05    3.3704530e-05    4.6638723e-05    8.6249689e-05                1    0.0000000e+00    7.7600000e-05    0.0000000e+00    0.0000000e+00    0.0000000e+00    0.0000000e+00                1    5.7849781e-02                2    0.0000000e+00    1.6000000e-06    0.0000000e+00    0.0000000e+00    0.0000000e+00    0.0000000e+00                1    5.3985598e-02 
   3.7047457e+01            23950            23950    3.5159900e-08    3.5159900e-08    9.2697735e-05    3.3272241e-05    4.6897289e-05    8.6169484e-05                1    0.0000000e+00    7.7600000e-05    0.0000000e+00    0.0000000e+00    0.0000000e+00    0.0000000e+00                1    5.7946586e-02                2    0.0000000e+00    1.6000000e-06    0.0000000e+00    0.0000000e+00    0.0000000e+00    0.0000000e+00                1    5.4052465e-02 
   3.7100913e+01            23947            23947    3.5137578e-08    3.5137578e-08    9.2657286e-05    3.3146325e-05    4.6772205e-05    8.6046798e-05                1    0.0000000e+00    7.7600000e-05    0.0000000e+00    0.0000000e+00    0.0000000e+00    0.0000000e+00                1    5.7994837e-02                2    0.0000000e+00    1.6000000e-06    0.0000000e+00    0.0000000e+00    0.0000000e+00    0.0000000e+00                1    5.4055285e-02 
   3.7207842e+01            23940            23940    3.5094150e-08    3.5094150e-08    9.2671681e-05    3.3687575e-05    4.6513731e-05    8.6595469e-05                1    0.0000000e+00    7.7600000e-05    0.0000000e+00    0.0000000e+00    0.0000000e+00    0.0000000e+00                1    5.8030944e-02                2    0.0000000e+00    1.6000000e-06    0.0000000e+00    0.0000000e+00    0.0000000e+00    0.0000000e+00                1    5.4122294e-02 
   3.7314795e+01            23937            23937    3.5051130e-08    3.5051130e-08    9.2678267e-05    3.3411634e-05    4.6889547e-05    8.6530468e-05                1    0.0000000e+00    7.7600000e-05    0.0000000e+00    0.0000000e+00    0.0000000e+00    0.0000000e+00                1    5.8126155e-02                2    0.0000000e+00    1.6000000e-06    0.0000000e+00    0.0000000e+00    0.0000000e+00    0.0000000e+00                1    5.4189433e-02 
   3.7421774e+01            23932            23932    3.5008475e-08    3.5008475e-08    9.2668223e-05    3.2926838e-05    4.6399016e-05    8.5973538e-05                1    0.0000000e+00    7.7600000e-05    0.0000000e+00    0.0000000e+00    0.0000000e+00    0.0000000e+00                1    5.8220950e-02                2    0.0000000e+00    1.6000000e-06    0.0000000e+00    0.0000000e+00    0.0000000e+00    0.0000000e+00                1    5.4256711e-02 
   3.7528753e+01            23926            23926    3.4964896e-08    3.4964896e-08    9.2686171e-05    3.3267117e-05    4.6676197e-05    8.7741505e-05                1    0.0000000e+00    7.7600000e-05    0.0000000e+00    0.0000000e+00    0.0000000e+00    0.0000000e+00                1    5.8315297e-02                2    0.0000000e+00    1.6000000e-06    0.0000000e+00    0.0000000e+00    0.0000000e+00    0.0000000e+00                1    5.4324158e-02 
   3.7635752e+01            23921            23921    3.4921790e-08    3.4921790e-08    9.2492717e-05    3.3687244e-05    4.6248947e-05    8.8121289e-05                1    0.0000000e+00    7.7600000e-05    0.0000000e+00    0.0000000e+00    0.0000000e+00    0.0000000e+00                1    5.8409233e-02                2    0.0000000e+00    1.6000000e-06    0.0000000e+00    0.0000000e+00    0.0000000e+00    0.0000000e+00                1    5.4391722e-02 
   3.7742769e+01            23915            23915    3.4878121e-08    3.4878121e-08    9.2422344e-05    3.3346990e-05    4.6672619e-05    8.7482358e-05                1    0.0000000e+00    7.7600000e-05    0.0000000e+00    0.0000000e+00    0.0000000e+00    0.0000000e+00                1    5.8502806e-02                2    0.0000000e+00    1.6000000e-06    0.0000000e+00    0.0000000e+00    0.0000000e+00    0.0000000e+00                1    5.4459415e-02 
   3.7849815e+01            23911            23911    3.4833343e-08    3.4833343e-08    9.1992372e-05    3.2951936e-05    4.6281198e-05    8.7935142e-05                1    0.0000000e+00    7.7600000e-05    0.0000000e+00    0.0000000e+00    0.0000000e+00    0.0000000e+00                1    5.8595933e-02                2    0.0000000e+00    1.6000000e-06    0.0000000e+00    0.0000000e+00    0.0000000e+00    0.0000000e+00                1    5.4527206e-02 
   3.7903394e+01            23909            23909    3.4810014e-08    3.4810014e-08    9.2036566e-05    3.3043194e-05    4.6369529e-05    8.8014328e-05                1    0.0000000e+00    7.7600000e-05    0.0000000e+00    0.0000000e+00    0.0000000e+00    0.0000000e+00                1    5.8642332e-02                2    0.0000000e+00    1.6000000e-06    0.0000000e+00    0.0000000e+00    0.0000000e+00    0.0000000e+00                1    5.4591810e-02 
   3.8010507e+01            23900            23900    3.4749883e-08    3.4749883e-08    9.1837349e-05    3.3502620e-05    4.6818483e-05    8.7598310e-05                1    0.0000000e+00    7.7600000e-05    0.0000000e+00    0.0000000e+00    0.0000000e+00    0.0000000e+00                1    5.8674243e-02                2    0.0000000e+00    1.6000000e-06    0.0000000e+00    0.0000000e+00    0.0000000e+00    0.0000000e+00                1    5.4659744e-02 
   3.8117666e+01            23897            23897    3.4690623e-08    3.4690623e-08    9.2895257e-05    3.3303794e-05    4.6620068e-05    8.8233425e-05                1    0.0000000e+00    7.7600000e-05    0.0000000e+00    0.0000000e+00    0.0000000e+00    0.0000000e+00                1    5.8766253e-02                2    0.0000000e+00    1.6000000e-06    0.0000000e+00    0.0000000e+00    0.0000000e+00    0.0000000e+00                1    5.4727835e-02 
   3.8224850e+01            23893            23893    3.4648107e-08    3.4648107e-08    9.2895857e-05    3.2858107e-05    4.7011420e-05    8.7806263e-05                1    0.0000000e+00    7.7600000e-05    0.0000000e+00    0.0000000e+00    0.0000000e+00    0.0000000e+00                1    5.8857599e-02                2    0.0000000e+00    1.6000000e-06    0.0000000e+00    0.0000000e+00    0.0000000e+00    0.0000000e+00                1    5.4796007e-02 
   3.8332067e+01            23886            23886    3.4605003e-08    3.4605003e-08    9.2929789e-05    3.2891860e-05    4.7041267e-05    8.7824853e-05                1    0.0000000e+00    7.7600000e-05    0.0000000e+00    0.0000000e+00    0.0000000e+00    0.0000000e+00                1    5.8948624e-02                2    0.0000000e+00    1.6000000e-06    0.0000000e+00    0.0000000e+00    0.0000000e+00    0.0000000e+00                1    5.4864318e-02 
   3.8439319e+01            23879            23879    3.4563256e-08    3.4563256e-08    9.2938452e-05    3.3300105e-05    4.6607257e-05    8.8192106e-05                1    0.0000000e+00    7.7600000e-05    0.0000000e+00    0.0000000e+00    0.0000000e+00    0.0000000e+00                1    5.9100333e-02                2    0.0000000e+00    1.6000000e-06    0.0000000e+00    0.0000000e+00    0.0000000e+00    0.0000000e+00                1    5.4932750e-02 
   3.8546593e+01            23872            23872    3.4521176e-08    3.4521176e-08    9.2959914e-05    3.3551605e-05    4.6851401e-05    8.7582030e-05                1    0.0000000e+00    7.7600000e-05    0.0000000e+00    0.0000000e+00    0.0000000e+00    0.0000000e+00                1    5.9190738e-02                2    0.0000000e+00    1.6000000e-06    0.0000000e+00    0.0000000e+00    0.0000000e+00    0.0000000e+00                1    5.5001307e-02 
   3.8600254e+01            23872            23872    3.4500621e-08    3.4500621e-08    9.2965950e-05    3.3512706e-05    4.6853442e-05    8.7709448e-05                1    0.0000000e+00    7.7600000e-05    0.0000000e+00    0.0000000e+00    0.0000000e+00    0.0000000e+00                1    5.9235712e-02                2    0.0000000e+00    1.6000000e-06    0.0000000e+00    0.0000000e+00    0.0000000e+00    0.0000000e+00                1    5.5004968e-02 
   3.8707568e+01            23867            23867    3.4458515e-08    3.4458515e-08    9.2982212e-05    3.3204075e-05    4.6540391e-05    8.8216378e-05                1    0.0000000e+00    7.7600000e-05    0.0000000e+00    0.0000000e+00    0.0000000e+00    0.0000000e+00                1    5.9386195e-02                2    0.0000000e+00    1.6000000e-06    0.0000000e+00    0.0000000e+00    0.0000000e+00    0.0000000e+00                1    5.5073726e-02 
   3.8814910e+01            23862            23862    3.4416273e-08    3.4416273e-08    9.3005066e-05    3.3181258e-05    4.6514748e-05    8.8181903e-05                1    0.0000000e+00    7.7600000e-05    0.0000000e+00    0.0000000e+00    0.0000000e+00    0.0000000e+00                1    5.9474848e-02                2    0.0000000e+00    1.6000000e-06    0.0000000e+00    0.0000000e+00    0.0000000e+00    0.0000000e+00                1    5.5142539e-02 
   3.8922297e+01            23858            23858    3.4375156e-08    3.4375156e-08    9.3011901e-05    3.3338853e-05    4.6698634e-05    8.7612962e-05                1    0.0000000e+00    7.7600000e-05    0.0000000e+00    0.0000000e+00    0.0000000e+00    0.0000000e+00                1    5.9623856e-02                2    0.0000000e+00    1.6000000e-06    0.0000000e+00    0.0000000e+00    0.0000000e+00    0.0000000e+00                1    5.5211453e-02 
   3.9029710e+01            23854            23854    3.4334062e-08    3.4334062e-08    9.3018987e-05    3.3033074e-05    4.6556114e-05    8.7970423e-05                1    0.0000000e+00    7.7600000e-05    0.0000000e+00    0.0000000e+00    0.0000000e+00    0.0000000e+00                1    5.9692675e-02                2    0.0000000e+00    1.6000000e-06    0.0000000e+00    0.0000000e+00    0.0000000e+00    0.0000000e+00                1    5.5280474e-02 
   3.9137112e+01            23853            23853    3.4293124e-08    3.4293124e-08    9.3012563e-05    3.3510643e-05    4.6992827e-05    8.7439379e-05                1    0.0000000e+00    7.7600000e-05    0.0000000e+00    0.0000000e+00    0.0000000e+00    0.0000000e+00                1    5.9820335e-02                2    0.0000000e+00    1.6000000e-06    0.0000000e+00    0.0000000e+00    0.0000000e+00    0.0000000e+00                1    5.5349489e-02 
   3.9244519e+01            23849            23849    3.4251425e-08    3.4251425e-08    9.3028263e-05    3.3436148e-05    4.6917939e-05    8.8205927e-05                1    0.0000000e+00    7.7600000e-05    0.0000000e+00    0.0000000e+00    0.0000000e+00    0.0000000e+00                1    5.9948135e-02                2    0.0000000e+00    1.6000000e-06    0.0000000e+00    0.0000000e+00    0.0000000e+00    0.0000000e+00                1    5.5418280e-02 
   3.9351942e+01            23845            23845    3.4209998e-08    3.4209998e-08    9.3020360e-05    3.3482284e-05    4.6961712e-05    8.8242460e-05                1    0.0000000e+00    7.7600000e-05    0.0000000e+00    0.0000000e+00    0.0000000e+00    0.0000000e+00                1    6.0076214e-02                2    0.0000000e+00    1.6000000e-06    0.0000000e+00    0.0000000e+00    0.0000000e+00    0.0000000e+00                1    5.5487201e-02 
   3.9405662e+01            23843            23843    3.4188968e-08    3.4188968e-08    9.3003405e-05    3.3112750e-05    4.6583554e-05    8.7837892e-05                1    0.0000000e+00    7.7600000e-05    0.0000000e+00    0.0000000e+00    0.0000000e+00    0.0000000e+00                1    6.0140336e-02                2    0.0000000e+00    1.6000000e-06    0.0000000e+00    0.0000000e+00    0.0000000e+00    0.0000000e+00                1    5.5490945e-02 
   3.9513138e+01            23839            23839    3.4147111e-08    3.4147111e-08    9.3038436e-05    3.2866772e-05    4.6340055e-05    8.7601986e-05                1    0.0000000e+00    7.7600000e-05    0.0000000e+00    0.0000000e+00    0.0000000e+00    0.0000000e+00                1    6.0207382e-02                2    0.0000000e+00    1.6000000e-06    0.0000000e+00    0.0000000e+00    0.0000000e+00    0.0000000e+00                1    5.5621410e-02 
   3.9620643e+01            23834            23834    3.4105820e-08    3.4105820e-08    9.3039280e-05    3.3432959e-05    4.6886661e-05    8.8144683e-05                1    0.0000000e+00    7.7600000e-05    0.0000000e+00    0.0000000e+00    0.0000000e+00    0.0000000e+00                1    6.0335981e-02                2    0.0000000e+00    1.6000000e-06    0.0000000e+00    0.0000000e+00    0.0000000e+00    0.0000000e+00                1    5.5690520e-02 
   3.9728165e+01            23829            23829    3.4064255e-08    3.4064255e-08    9.3039740e-05    3.3553346e-05    4.7003370e-05    8.8250109e-05                1    0.0000000e+00    7.7600000e-05    0.0000000e+00    0.0000000e+00    0.0000000e+00    0.0000000e+00                1    6.0463379e-02                2    0.0000000e+00    1.6000000e-06    0.0000000e+00    0.0000000e+00    0.0000000e+00    0.0000000e+00                1    5.5759688e-02 
   3.9835721e+01            23825            23825    3.4022715e-08    3.4022715e-08    9.3032315e-05    3.3430607e-05    4.6880669e-05    8.8127525e-05                1    0.0000000e+00    7.7600000e-05    0.0000000e+00    0.0000000e+00    0.0000000e+00    0.0000000e+00                1    6.0527652e-02                2    0.0000000e+00    1.6000000e-06    0.0000000e+00    0.0000000e+00    0.0000000e+00    0.0000000e+00                1    5.5828885e-02 
   3.9943316e+01            23824            23824    3.3981839e-08    3.3981839e-08    9.3027350e-05    3.3319148e-05    4.6769092e-05    8.8015587e-05                1    0.0000000e+00    7.7600000e-05    0.0000000e+00    0.0000000e+00    0.0000000e+00    0.0000000e+00                1    6.0653581e-02                2    0.0000000e+00    1.6000000e-06    0.0000000e+00    0.0000000e+00    0.0000000e+00    0.0000000e+00                1    5.5898084e-02 
   4.0050939e+01            23823            23823    3.3940578e-08    3.3940578e-08    9.3024619e-05    3.3210872e-05    4.6660660e-05    8.7906674e-05                1    0.0000000e+00    7.7600000e-05    0.0000000e+00    0.0000000e+00    0.0000000e+00    0.0000000e+00                1    6.0779762e-02                2    0.0000000e+00    1.6000000e-06    0.0000000e+00    0.0000000e+00    0.0000000e+00    0.0000000e+00                1    5.5967325e-02 
   4.0104762e+01            23822            23822    3.3919612e-08    3.3919612e-08    9.3023525e-05    3.3155240e-05    4.6604987e-05    8.7850879e-05                1    0.0000000e+00    7.7600000e-05    0.0000000e+00    0.0000000e+00    0.0000000e+00    0.0000000e+00                1    6.0842971e-02                2    0.0000000e+00    1.6000000e-06    0.0000000e+00    0.0000000e+00    0.0000000e+00    0.0000000e+00                1    5.5971182e-02 
   4.0209460e+01            23820            23820    3.3879465e-08    3.3879465e-08    9.3015253e-05    3.3039486e-05    4.6489259e-05    8.7735230e-05                1    0.0000000e+00    7.7600000e-05    0.0000000e+00    0.0000000e+00    0.0000000e+00    0.0000000e+00                1    6.0908068e-02                2    0.0000000e+00    1.6000000e-06    0.0000000e+00    0.0000000e+00    0.0000000e+00    0.0000000e+00                1    5.6101848e-02 
   4.0317179e+01            23818            23818    3.3838522e-08    3.3838522e-08    9.3013100e-05    3.3050472e-05    4.6498278e-05    8.7738217e-05                1    0.0000000e+00    7.7600000e-05    0.0000000e+00    0.0000000e+00    0.0000000e+00    0.0000000e+00                1    6.1034880e-02                2    0.0000000e+00    1.6000000e-06    0.0000000e+00    0.0000000e+00    0.0000000e+00    0.0000000e+00                1    5.6171393e-02 
   4.0424918e+01            23816            23816    3.3797434e-08    3.3797434e-08    9.3000380e-05    3.3207558e-05    4.6637230e-05    8.7821556e-05                1    0.0000000e+00    7.7600000e-05    0.0000000e+00    0.0000000e+00    0.0000000e+00    0.0000000e+00                1    6.1161907e-02                2    0.0000000e+00    1.6000000e-06    0.0000000e+00    0.0000000e+00    0.0000000e+00    0.0000000e+00                1    5.6241081e-02 
   4.0532669e+01            23813            23813    3.3756252e-08    3.3756252e-08    9.2996098e-05    3.3025675e-05    4.6456189e-05    8.7643099e-05                1    0.0000000e+00    7.7600000e-05    0.0000000e+00    0.0000000e+00    0.0000000e+00    0.0000000e+00                1    6.1227716e-02                2    0.0000000e+00    1.6000000e-06    0.0000000e+00    0.0000000e+00    0.0000000e+00    0.0000000e+00                1    5.6311009e-02 
   4.0640436e+01            23811            23811    3.3714837e-08    3.3714837e-08    9.2979871e-05    3.3053961e-05    4.6482061e-05    8.7661568e-05                1    0.0000000e+00    7.7600000e-05    0.0000000e+00    0.0000000e+00    0.0000000e+00    0.0000000e+00                1    6.1293864e-02                2    0.0000000e+00    1.6000000e-06    0.0000000e+00    0.0000000e+00    0.0000000e+00    0.0000000e+00                1    5.6381332e-02 
   4.0748260e+01            23811            23811    3.3673829e-08    3.3673829e-08    9.2974746e-05    3.2735567e-05    4.7061861e-05    8.8249956e-05                1    0.0000000e+00    7.7600000e-05    0.0000000e+00    0.0000000e+00    0.0000000e+00    0.0000000e+00                1    6.1360256e-02                2    0.0000000e+00    1.6000000e-06    0.0000000e+00    0.0000000e+00    0.0000000e+00    0.0000000e+00                1    5.6451828e-02 
   4.0802196e+01            23810            23810    3.3653272e-08    3.3653272e-08    9.2976865e-05    3.3275354e-05    4.7113174e-05    8.7761771e-05                1    0.0000000e+00    7.7600000e-05    0.0000000e+00    0.0000000e+00    0.0000000e+00    0.0000000e+00                1    6.1362835e-02                2    0.0000000e+00    1.6000000e-06    0.0000000e+00    0.0000000e+00    0.0000000e+00    0.0000000e+00                1    5.6456430e-02 
   4.0910097e+01            23807            23807    3.3612218e-08    3.3612218e-08    9.2981184e-05    3.3003291e-05    4.6842734e-05    8.7496097e-05                1    0.0000000e+00    7.7600000e-05    0.0000000e+00    0.0000000e+00    0.0000000e+00    0.0000000e+00                1    6.1368199e-02                2    0.0000000e+00    1.6000000e-06    0.0000000e+00    0.0000000e+00    0.0000000e+00    0.0000000e+00                1    5.6527340e-02 
   4.1018021e+01            23806            23806    3.3571191e-08    3.3571191e-08    9.2982621e-05    3.2701265e-05    4.6542811e-05    8.8067450e-05                1    0.0000000e+00    7.7600000e-05    0.0000000e+00    0.0000000e+00    0.0000000e+00    0.0000000e+00                1    6.1373939e-02                2    0.0000000e+00    1.6000000e-06    0.0000000e+00    0.0000000e+00    0.0000000e+00    0.0000000e+00                1    5.6660016e-02 
   4.1124897e+01            23801            23801    3.3530510e-08    3.3530510e-08    9.2985626e-05    3.3166047e-05    4.7011268e-05    8.7681603e-05                1    0.0000000e+00    7.7600000e-05    0.0000000e+00    0.0000000e+00    0.0000000e+00    0.0000000e+00                1    6.1379737e-02                2    0.0000000e+00    1.6000000e-06    0.0000000e+00    0.0000000e+00    0.0000000e+00    0.0000000e+00                1    5.6731292e-02 
   4.1234124e+01            23796            23796    3.3488389e-08    3.3488389e-08    9.2976169e-05    3.3296452e-05    4.6257862e-05    8.7734375e-05                1    0.0000000e+00    7.7600000e-05    0.0000000e+00    0.0000000e+00    0.0000000e+00    0.0000000e+00                1    6.1385861e-02                2    0.0000000e+00    1.6000000e-06    0.0000000e+00    0.0000000e+00    0.0000000e+00    0.0000000e+00                1    5.6741387e-02 
   4.1343408e+01            23796            23796    3.3446765e-08    3.3446765e-08    9.2970644e-05    3.3212235e-05    4.7035890e-05    8.7642876e-05                1    0.0000000e+00    7.7600000e-05    0.0000000e+00    0.0000000e+00    0.0000000e+00    0.0000000e+00                1    6.1392178e-02                2    0.0000000e+00    1.6000000e-06    0.0000000e+00    0.0000000e+00    0.0000000e+00    0.0000000e+00                1    5.6813276e-02 
   4.1452703e+01            23792            23792    3.3403626e-08    3.3403626e-08    9.2970052e-05    3.3083898e-05    4.6906547e-05    8.7510580e-05                1    0.0000000e+00    7.7600000e-05    0.0000000e+00    0.0000000e+00    0.0000000e+00    0.0000000e+00                1    6.1398760e-02                2    0.0000000e+00    1.6000000e-06    0.0000000e+00    0.0000000e+00    0.0000000e+00    0.0000000e+00                1    5.6885297e-02 
   4.1507373e+01            23791            23791    3.3382432e-08    3.3382432e-08    9.2968462e-05    3.2927379e-05    4.6751085e-05    8.8222204e-05                1    0.0000000e+00    7.7600000e-05    0.0000000e+00    0.0000000e+00    0.0000000e+00    0.0000000e+00                1    6.1402107e-02                2    0.0000000e+00    1.6000000e-06    0.0000000e+00    0.0000000e+00    0.0000000e+00    0.0000000e+00                1    5.6952170e-02 
   4.1616757e+01            23786            23786    3.3339279e-08    3.3339279e-08    9.2969035e-05    3.2987506e-05    4.6807136e-05    8.8266024e-05                1    0.0000000e+00    7.7600000e-05    0.0000000e+00    0.0000000e+00    0.0000000e+00    0.0000000e+00                1    6.1436929e-02                2    0.0000000e+00    1.6000000e-06    0.0000000e+00    0.0000000e+00    0.0000000e+00    0.0000000e+00                1    5.7024536e-02 
   4.1726225e+01            23782            23782    3.3297444e-08    3.3297444e-08    9.2965715e-05    3.2590864e-05    4.6399440e-05    8.7825166e-05                1    0.0000000e+00    7.7600000e-05    0.0000000e+00    0.0000000e+00    0.0000000e+00    0.0000000e+00                1    6.1450996e-02                2    0.0000000e+00    1.6000000e-06    0.0000000e+00    0.0000000e+00    0.0000000e+00    0.0000000e+00                1    5.7096976e-02
[truncated: 178,941 more chars]
