# Supplementary material for: Research on combustion and emissions of heavy duty diesel engines under low-speed and low-load conditions in low temperature environments
Source: PLoS One. 2025 Feb 21;20(2):e0318933. doi: 10.1371/journal.pone.0318933 (PMC11844864; doi:10.1371/journal.pone.0318933)
Supplement: S1 File — (ZIP) [file pone.0318933.s001.zip › 1000rpm_30%/3-tigaojinqiwendu/Tin282K/spray_ecn.out]

# CONVERGE Release Build 2.3.20/  Jan 30, 2017        Run Date:Wed Aug 30 10:44:59 2023
# column       1                2                3                4                5                6                7                8                9               10               11               12               13               14               15 
#          Crank           Inj_No           Noz_No    Spray_Penet90    Spray_Penet95    Spray_Penet97    Spray_Penet99      Vapor_Penet           Inj_No           Noz_No    Spray_Penet90    Spray_Penet95    Spray_Penet97    Spray_Penet99      Vapor_Penet 
#          (DEG)               ##               ##              (m)              (m)              (m)              (m)              (m)               ##               ##              (m)              (m)              (m)              (m)              (m) 
#
  -1.4600000e+02                1                1    0.0000000e+00    0.0000000e+00    0.0000000e+00    0.0000000e+00    0.0000000e+00                2                1    0.0000000e+00    0.0000000e+00    0.0000000e+00    0.0000000e+00    0.0000000e+00 
  -1.4587230e+02                1                1    0.0000000e+00    0.0000000e+00    0.0000000e+00    0.0000000e+00    0.0000000e+00                2                1    0.0000000e+00    0.0000000e+00    0.0000000e+00    0.0000000e+00    0.0000000e+00 
  -1.4579372e+02                1                1    0.0000000e+00    0.0000000e+00    0.0000000e+00    0.0000000e+00    0.0000000e+00                2                1    0.0000000e+00    0.0000000e+00    0.0000000e+00    0.0000000e+00    0.0000000e+00 
  -1.4567094e+02                1                1    0.0000000e+00    0.0000000e+00    0.0000000e+00    0.0000000e+00    0.0000000e+00                2                1    0.0000000e+00    0.0000000e+00    0.0000000e+00    0.0000000e+00    0.0000000e+00 
  -1.4558567e+02                1                1    0.0000000e+00    0.0000000e+00    0.0000000e+00    0.0000000e+00    0.0000000e+00                2                1    0.0000000e+00    0.0000000e+00    0.0000000e+00    0.0000000e+00    0.0000000e+00 
  -1.4547909e+02                1                1    0.0000000e+00    0.0000000e+00    0.0000000e+00    0.0000000e+00    0.0000000e+00                2                1    0.0000000e+00    0.0000000e+00    0.0000000e+00    0.0000000e+00    0.0000000e+00 
  -1.4534587e+02                1                1    0.0000000e+00    0.0000000e+00    0.0000000e+00    0.0000000e+00    0.0000000e+00                2                1    0.0000000e+00    0.0000000e+00    0.0000000e+00    0.0000000e+00    0.0000000e+00 
  -1.4517933e+02                1                1    0.0000000e+00    0.0000000e+00    0.0000000e+00    0.0000000e+00    0.0000000e+00                2                1    0.0000000e+00    0.0000000e+00    0.0000000e+00    0.0000000e+00    0.0000000e+00 
  -1.4497117e+02                1                1    0.0000000e+00    0.0000000e+00    0.0000000e+00    0.0000000e+00    0.0000000e+00                2                1    0.0000000e+00    0.0000000e+00    0.0000000e+00    0.0000000e+00    0.0000000e+00 
  -1.4471096e+02                1                1    0.0000000e+00    0.0000000e+00    0.0000000e+00    0.0000000e+00    0.0000000e+00                2                1    0.0000000e+00    0.0000000e+00    0.0000000e+00    0.0000000e+00    0.0000000e+00 
  -1.4438570e+02                1                1    0.0000000e+00    0.0000000e+00    0.0000000e+00    0.0000000e+00    0.0000000e+00                2                1    0.0000000e+00    0.0000000e+00    0.0000000e+00    0.0000000e+00    0.0000000e+00 
  -1.4397912e+02                1                1    0.0000000e+00    0.0000000e+00    0.0000000e+00    0.0000000e+00    0.0000000e+00                2                1    0.0000000e+00    0.0000000e+00    0.0000000e+00    0.0000000e+00    0.0000000e+00 
  -1.4347090e+02                1                1    0.0000000e+00    0.0000000e+00    0.0000000e+00    0.0000000e+00    0.0000000e+00                2                1    0.0000000e+00    0.0000000e+00    0.0000000e+00    0.0000000e+00    0.0000000e+00 
  -1.4287090e+02                1                1    0.0000000e+00    0.0000000e+00    0.0000000e+00    0.0000000e+00    0.0000000e+00                2                1    0.0000000e+00    0.0000000e+00    0.0000000e+00    0.0000000e+00    0.0000000e+00 
  -1.4227090e+02                1                1    0.0000000e+00    0.0000000e+00    0.0000000e+00    0.0000000e+00    0.0000000e+00                2                1    0.0000000e+00    0.0000000e+00    0.0000000e+00    0.0000000e+00    0.0000000e+00 
  -1.4167090e+02                1                1    0.0000000e+00    0.0000000e+00    0.0000000e+00    0.0000000e+00    0.0000000e+00                2                1    0.0000000e+00    0.0000000e+00    0.0000000e+00    0.0000000e+00    0.0000000e+00 
  -1.4107090e+02                1                1    0.0000000e+00    0.0000000e+00    0.0000000e+00    0.0000000e+00    0.0000000e+00                2                1    0.0000000e+00    0.0000000e+00    0.0000000e+00    0.0000000e+00    0.0000000e+00 
  -1.4047090e+02                1                1    0.0000000e+00    0.0000000e+00    0.0000000e+00    0.0000000e+00    0.0000000e+00                2                1    0.0000000e+00    0.0000000e+00    0.0000000e+00    0.0000000e+00    0.0000000e+00 
  -1.3987090e+02                1                1    0.0000000e+00    0.0000000e+00    0.0000000e+00    0.0000000e+00    0.0000000e+00                2                1    0.0000000e+00    0.0000000e+00    0.0000000e+00    0.0000000e+00    0.0000000e+00 
  -1.3927090e+02                1                1    0.0000000e+00    0.0000000e+00    0.0000000e+00    0.0000000e+00    0.0000000e+00                2                1    0.0000000e+00    0.0000000e+00    0.0000000e+00    0.0000000e+00    0.0000000e+00 
  -1.3867090e+02                1                1    0.0000000e+00    0.0000000e+00    0.0000000e+00    0.0000000e+00    0.0000000e+00                2                1    0.0000000e+00    0.0000000e+00    0.0000000e+00    0.0000000e+00    0.0000000e+00 
  -1.3807090e+02                1                1    0.0000000e+00    0.0000000e+00    0.0000000e+00    0.0000000e+00    0.0000000e+00                2                1    0.0000000e+00    0.0000000e+00    0.0000000e+00    0.0000000e+00    0.0000000e+00 
  -1.3747090e+02                1                1    0.0000000e+00    0.0000000e+00    0.0000000e+00    0.0000000e+00    0.0000000e+00                2                1    0.0000000e+00    0.0000000e+00    0.0000000e+00    0.0000000e+00    0.0000000e+00 
  -1.3687090e+02                1                1    0.0000000e+00    0.0000000e+00    0.0000000e+00    0.0000000e+00    0.0000000e+00                2                1    0.0000000e+00    0.0000000e+00    0.0000000e+00    0.0000000e+00    0.0000000e+00 
  -1.3627090e+02                1                1    0.0000000e+00    0.0000000e+00    0.0000000e+00    0.0000000e+00    0.0000000e+00                2                1    0.0000000e+00    0.0000000e+00    0.0000000e+00    0.0000000e+00    0.0000000e+00 
  -1.3567090e+02                1                1    0.0000000e+00    0.0000000e+00    0.0000000e+00    0.0000000e+00    0.0000000e+00                2                1    0.0000000e+00    0.0000000e+00    0.0000000e+00    0.0000000e+00    0.0000000e+00 
  -1.3507090e+02                1                1    0.0000000e+00    0.0000000e+00    0.0000000e+00    0.0000000e+00    0.0000000e+00                2                1    0.0000000e+00    0.0000000e+00    0.0000000e+00    0.0000000e+00    0.0000000e+00 
  -1.3447090e+02                1                1    0.0000000e+00    0.0000000e+00    0.0000000e+00    0.0000000e+00    0.0000000e+00                2                1    0.0000000e+00    0.0000000e+00    0.0000000e+00    0.0000000e+00    0.0000000e+00 
  -1.3387090e+02                1                1    0.0000000e+00    0.0000000e+00    0.0000000e+00    0.0000000e+00    0.0000000e+00                2                1    0.0000000e+00    0.0000000e+00    0.0000000e+00    0.0000000e+00    0.0000000e+00 
  -1.3327090e+02                1                1    0.0000000e+00    0.0000000e+00    0.0000000e+00    0.0000000e+00    0.0000000e+00                2                1    0.0000000e+00    0.0000000e+00    0.0000000e+00    0.0000000e+00    0.0000000e+00 
  -1.3267090e+02                1                1    0.0000000e+00    0.0000000e+00    0.0000000e+00    0.0000000e+00    0.0000000e+00                2                1    0.0000000e+00    0.0000000e+00    0.0000000e+00    0.0000000e+00    0.0000000e+00 
  -1.3207090e+02                1                1    0.0000000e+00    0.0000000e+00    0.0000000e+00    0.0000000e+00    0.0000000e+00                2                1    0.0000000e+00    0.0000000e+00    0.0000000e+00    0.0000000e+00    0.0000000e+00 
  -1.3147090e+02                1                1    0.0000000e+00    0.0000000e+00    0.0000000e+00    0.0000000e+00    0.0000000e+00                2                1    0.0000000e+00    0.0000000e+00    0.0000000e+00    0.0000000e+00    0.0000000e+00 
  -1.3087090e+02                1                1    0.0000000e+00    0.0000000e+00    0.0000000e+00    0.0000000e+00    0.0000000e+00                2                1    0.0000000e+00    0.0000000e+00    0.0000000e+00    0.0000000e+00    0.0000000e+00 
  -1.3027090e+02                1                1    0.0000000e+00    0.0000000e+00    0.0000000e+00    0.0000000e+00    0.0000000e+00                2                1    0.0000000e+00    0.0000000e+00    0.0000000e+00    0.0000000e+00    0.0000000e+00 
  -1.2967090e+02                1                1    0.0000000e+00    0.0000000e+00    0.0000000e+00    0.0000000e+00    0.0000000e+00                2                1    0.0000000e+00    0.0000000e+00    0.0000000e+00    0.0000000e+00    0.0000000e+00 
  -1.2907090e+02                1                1    0.0000000e+00    0.0000000e+00    0.0000000e+00    0.0000000e+00    0.0000000e+00                2                1    0.0000000e+00    0.0000000e+00    0.0000000e+00    0.0000000e+00    0.0000000e+00 
  -1.2847090e+02                1                1    0.0000000e+00    0.0000000e+00    0.0000000e+00    0.0000000e+00    0.0000000e+00                2                1    0.0000000e+00    0.0000000e+00    0.0000000e+00    0.0000000e+00    0.0000000e+00 
  -1.2787090e+02                1                1    0.0000000e+00    0.0000000e+00    0.0000000e+00    0.0000000e+00    0.0000000e+00                2                1    0.0000000e+00    0.0000000e+00    0.0000000e+00    0.0000000e+00    0.0000000e+00 
  -1.2727090e+02                1                1    0.0000000e+00    0.0000000e+00    0.0000000e+00    0.0000000e+00    0.0000000e+00                2                1    0.0000000e+00    0.0000000e+00    0.0000000e+00    0.0000000e+00    0.0000000e+00 
  -1.2667090e+02                1                1    0.0000000e+00    0.0000000e+00    0.0000000e+00    0.0000000e+00    0.0000000e+00                2                1    0.0000000e+00    0.0000000e+00    0.0000000e+00    0.0000000e+00    0.0000000e+00 
  -1.2607090e+02                1                1    0.0000000e+00    0.0000000e+00    0.0000000e+00    0.0000000e+00    0.0000000e+00                2                1    0.0000000e+00    0.0000000e+00    0.0000000e+00    0.0000000e+00    0.0000000e+00 
  -1.2547090e+02                1                1    0.0000000e+00    0.0000000e+00    0.0000000e+00    0.0000000e+00    0.0000000e+00                2                1    0.0000000e+00    0.0000000e+00    0.0000000e+00    0.0000000e+00    0.0000000e+00 
  -1.2487090e+02                1                1    0.0000000e+00    0.0000000e+00    0.0000000e+00    0.0000000e+00    0.0000000e+00                2                1    0.0000000e+00    0.0000000e+00    0.0000000e+00    0.0000000e+00    0.0000000e+00 
  -1.2427090e+02                1                1    0.0000000e+00    0.0000000e+00    0.0000000e+00    0.0000000e+00    0.0000000e+00                2                1    0.0000000e+00    0.0000000e+00    0.0000000e+00    0.0000000e+00    0.0000000e+00 
  -1.2367090e+02                1                1    0.0000000e+00    0.0000000e+00    0.0000000e+00    0.0000000e+00    0.0000000e+00                2                1    0.0000000e+00    0.0000000e+00    0.0000000e+00    0.0000000e+00    0.0000000e+00 
  -1.2307090e+02                1                1    0.0000000e+00    0.0000000e+00    0.0000000e+00    0.0000000e+00    0.0000000e+00                2                1    0.0000000e+00    0.0000000e+00    0.0000000e+00    0.0000000e+00    0.0000000e+00 
  -1.2247090e+02                1                1    0.0000000e+00    0.0000000e+00    0.0000000e+00    0.0000000e+00    0.0000000e+00                2                1    0.0000000e+00    0.0000000e+00    0.0000000e+00    0.0000000e+00    0.0000000e+00 
  -1.2187090e+02                1                1    0.0000000e+00    0.0000000e+00    0.0000000e+00    0.0000000e+00    0.0000000e+00                2                1    0.0000000e+00    0.0000000e+00    0.0000000e+00    0.0000000e+00    0.0000000e+00 
  -1.2127090e+02                1                1    0.0000000e+00    0.0000000e+00    0.0000000e+00    0.0000000e+00    0.0000000e+00                2                1    0.0000000e+00    0.0000000e+00    0.0000000e+00    0.0000000e+00    0.0000000e+00 
  -1.2067611e+02                1                1    0.0000000e+00    0.0000000e+00    0.0000000e+00    0.0000000e+00    0.0000000e+00                2                1    0.0000000e+00    0.0000000e+00    0.0000000e+00    0.0000000e+00    0.0000000e+00 
  -1.2008717e+02                1                1    0.0000000e+00    0.0000000e+00    0.0000000e+00    0.0000000e+00    0.0000000e+00                2                1    0.0000000e+00    0.0000000e+00    0.0000000e+00    0.0000000e+00    0.0000000e+00 
  -1.1950389e+02                1                1    0.0000000e+00    0.0000000e+00    0.0000000e+00    0.0000000e+00    0.0000000e+00                2                1    0.0000000e+00    0.0000000e+00    0.0000000e+00    0.0000000e+00    0.0000000e+00 
  -1.1892610e+02                1                1    0.0000000e+00    0.0000000e+00    0.0000000e+00    0.0000000e+00    0.0000000e+00                2                1    0.0000000e+00    0.0000000e+00    0.0000000e+00    0.0000000e+00    0.0000000e+00 
  -1.1835364e+02                1                1    0.0000000e+00    0.0000000e+00    0.0000000e+00    0.0000000e+00    0.0000000e+00                2                1    0.0000000e+00    0.0000000e+00    0.0000000e+00    0.0000000e+00    0.0000000e+00 
  -1.1778632e+02                1                1    0.0000000e+00    0.0000000e+00    0.0000000e+00    0.0000000e+00    0.0000000e+00                2                1    0.0000000e+00    0.0000000e+00    0.0000000e+00    0.0000000e+00    0.0000000e+00 
  -1.1722396e+02                1                1    0.0000000e+00    0.0000000e+00    0.0000000e+00    0.0000000e+00    0.0000000e+00                2                1    0.0000000e+00    0.0000000e+00    0.0000000e+00    0.0000000e+00    0.0000000e+00 
  -1.1666646e+02                1                1    0.0000000e+00    0.0000000e+00    0.0000000e+00    0.0000000e+00    0.0000000e+00                2                1    0.0000000e+00    0.0000000e+00    0.0000000e+00    0.0000000e+00    0.0000000e+00 
  -1.1611365e+02                1                1    0.0000000e+00    0.0000000e+00    0.0000000e+00    0.0000000e+00    0.0000000e+00                2                1    0.0000000e+00    0.0000000e+00    0.0000000e+00    0.0000000e+00    0.0000000e+00 
  -1.1556538e+02                1                1    0.0000000e+00    0.0000000e+00    0.0000000e+00    0.0000000e+00    0.0000000e+00                2                1    0.0000000e+00    0.0000000e+00    0.0000000e+00    0.0000000e+00    0.0000000e+00 
  -1.1502155e+02                1                1    0.0000000e+00    0.0000000e+00    0.0000000e+00    0.0000000e+00    0.0000000e+00                2                1    0.0000000e+00    0.0000000e+00    0.0000000e+00    0.0000000e+00    0.0000000e+00 
  -1.1448200e+02                1                1    0.0000000e+00    0.0000000e+00    0.0000000e+00    0.0000000e+00    0.0000000e+00                2                1    0.0000000e+00    0.0000000e+00    0.0000000e+00    0.0000000e+00    0.0000000e+00 
  -1.1394661e+02                1                1    0.0000000e+00    0.0000000e+00    0.0000000e+00    0.0000000e+00    0.0000000e+00                2                1    0.0000000e+00    0.0000000e+00    0.0000000e+00    0.0000000e+00    0.0000000e+00 
  -1.1341530e+02                1                1    0.0000000e+00    0.0000000e+00    0.0000000e+00    0.0000000e+00    0.0000000e+00                2                1    0.0000000e+00    0.0000000e+00    0.0000000e+00    0.0000000e+00    0.0000000e+00 
  -1.1288790e+02                1                1    0.0000000e+00    0.0000000e+00    0.0000000e+00    0.0000000e+00    0.0000000e+00                2                1    0.0000000e+00    0.0000000e+00    0.0000000e+00    0.0000000e+00    0.0000000e+00 
  -1.1236435e+02                1                1    0.0000000e+00    0.0000000e+00    0.0000000e+00    0.0000000e+00    0.0000000e+00                2                1    0.0000000e+00    0.0000000e+00    0.0000000e+00    0.0000000e+00    0.0000000e+00 
  -1.1184453e+02                1                1    0.0000000e+00    0.0000000e+00    0.0000000e+00    0.0000000e+00    0.0000000e+00                2                1    0.0000000e+00    0.0000000e+00    0.0000000e+00    0.0000000e+00    0.0000000e+00 
  -1.1132833e+02                1                1    0.0000000e+00    0.0000000e+00    0.0000000e+00    0.0000000e+00    0.0000000e+00                2                1    0.0000000e+00    0.0000000e+00    0.0000000e+00    0.0000000e+00    0.0000000e+00 
  -1.1081566e+02                1                1    0.0000000e+00    0.0000000e+00    0.0000000e+00    0.0000000e+00    0.0000000e+00                2                1    0.0000000e+00    0.0000000e+00    0.0000000e+00    0.0000000e+00    0.0000000e+00 
  -1.1030642e+02                1                1    0.0000000e+00    0.0000000e+00    0.0000000e+00    0.0000000e+00    0.0000000e+00                2                1    0.0000000e+00    0.0000000e+00    0.0000000e+00    0.0000000e+00    0.0000000e+00 
  -1.0980052e+02                1                1    0.0000000e+00    0.0000000e+00    0.0000000e+00    0.0000000e+00    0.0000000e+00                2                1    0.0000000e+00    0.0000000e+00    0.0000000e+00    0.0000000e+00    0.0000000e+00 
  -1.0929789e+02                1                1    0.0000000e+00    0.0000000e+00    0.0000000e+00    0.0000000e+00    0.0000000e+00                2                1    0.0000000e+00    0.0000000e+00    0.0000000e+00    0.0000000e+00    0.0000000e+00 
  -1.0879844e+02                1                1    0.0000000e+00    0.0000000e+00    0.0000000e+00    0.0000000e+00    0.0000000e+00                2                1    0.0000000e+00    0.0000000e+00    0.0000000e+00    0.0000000e+00    0.0000000e+00 
  -1.0830207e+02                1                1    0.0000000e+00    0.0000000e+00    0.0000000e+00    0.0000000e+00    0.0000000e+00                2                1    0.0000000e+00    0.0000000e+00    0.0000000e+00    0.0000000e+00    0.0000000e+00 
  -1.0780872e+02                1                1    0.0000000e+00    0.0000000e+00    0.0000000e+00    0.0000000e+00    0.0000000e+00                2                1    0.0000000e+00    0.0000000e+00    0.0000000e+00    0.0000000e+00    0.0000000e+00 
  -1.0731831e+02                1                1    0.0000000e+00    0.0000000e+00    0.0000000e+00    0.0000000e+00    0.0000000e+00                2                1    0.0000000e+00    0.0000000e+00    0.0000000e+00    0.0000000e+00    0.0000000e+00 
  -1.0683077e+02                1                1    0.0000000e+00    0.0000000e+00    0.0000000e+00    0.0000000e+00    0.0000000e+00                2                1    0.0000000e+00    0.0000000e+00    0.0000000e+00    0.0000000e+00    0.0000000e+00 
  -1.0634601e+02                1                1    0.0000000e+00    0.0000000e+00    0.0000000e+00    0.0000000e+00    0.0000000e+00                2                1    0.0000000e+00    0.0000000e+00    0.0000000e+00    0.0000000e+00    0.0000000e+00 
  -1.0586398e+02                1                1    0.0000000e+00    0.0000000e+00    0.0000000e+00    0.0000000e+00    0.0000000e+00                2                1    0.0000000e+00    0.0000000e+00    0.0000000e+00    0.0000000e+00    0.0000000e+00 
  -1.0538460e+02                1                1    0.0000000e+00    0.0000000e+00    0.0000000e+00    0.0000000e+00    0.0000000e+00                2                1    0.0000000e+00    0.0000000e+00    0.0000000e+00    0.0000000e+00    0.0000000e+00 
  -1.0490780e+02                1                1    0.0000000e+00    0.0000000e+00    0.0000000e+00    0.0000000e+00    0.0000000e+00                2                1    0.0000000e+00    0.0000000e+00    0.0000000e+00    0.0000000e+00    0.0000000e+00 
  -1.0443354e+02                1                1    0.0000000e+00    0.0000000e+00    0.0000000e+00    0.0000000e+00    0.0000000e+00                2                1    0.0000000e+00    0.0000000e+00    0.0000000e+00    0.0000000e+00    0.0000000e+00 
  -1.0396174e+02                1                1    0.0000000e+00    0.0000000e+00    0.0000000e+00    0.0000000e+00    0.0000000e+00                2                1    0.0000000e+00    0.0000000e+00    0.0000000e+00    0.0000000e+00    0.0000000e+00 
  -1.0349235e+02                1                1    0.0000000e+00    0.0000000e+00    0.0000000e+00    0.0000000e+00    0.0000000e+00                2                1    0.0000000e+00    0.0000000e+00    0.0000000e+00    0.0000000e+00    0.0000000e+00 
  -1.0302529e+02                1                1    0.0000000e+00    0.0000000e+00    0.0000000e+00    0.0000000e+00    0.0000000e+00                2                1    0.0000000e+00    0.0000000e+00    0.0000000e+00    0.0000000e+00    0.0000000e+00 
  -1.0256053e+02                1                1    0.0000000e+00    0.0000000e+00    0.0000000e+00    0.0000000e+00    0.0000000e+00                2                1    0.0000000e+00    0.0000000e+00    0.0000000e+00    0.0000000e+00    0.0000000e+00 
  -1.0209800e+02                1                1    0.0000000e+00    0.0000000e+00    0.0000000e+00    0.0000000e+00    0.0000000e+00                2                1    0.0000000e+00    0.0000000e+00    0.0000000e+00    0.0000000e+00    0.0000000e+00 
  -1.0163764e+02                1                1    0.0000000e+00    0.0000000e+00    0.0000000e+00    0.0000000e+00    0.0000000e+00                2                1    0.0000000e+00    0.0000000e+00    0.0000000e+00    0.0000000e+00    0.0000000e+00 
  -1.0117943e+02                1                1    0.0000000e+00    0.0000000e+00    0.0000000e+00    0.0000000e+00    0.0000000e+00                2                1    0.0000000e+00    0.0000000e+00    0.0000000e+00    0.0000000e+00    0.0000000e+00 
  -1.0072328e+02                1                1    0.0000000e+00    0.0000000e+00    0.0000000e+00    0.0000000e+00    0.0000000e+00                2                1    0.0000000e+00    0.0000000e+00    0.0000000e+00    0.0000000e+00    0.0000000e+00 
  -1.0026915e+02                1                1    0.0000000e+00    0.0000000e+00    0.0000000e+00    0.0000000e+00    0.0000000e+00                2                1    0.0000000e+00    0.0000000e+00    0.0000000e+00    0.0000000e+00    0.0000000e+00 
  -9.9817011e+01                1                1    0.0000000e+00    0.0000000e+00    0.0000000e+00    0.0000000e+00    0.0000000e+00                2                1    0.0000000e+00    0.0000000e+00    0.0000000e+00    0.0000000e+00    0.0000000e+00 
  -9.9366792e+01                1                1    0.0000000e+00    0.0000000e+00    0.0000000e+00    0.0000000e+00    0.0000000e+00                2                1    0.0000000e+00    0.0000000e+00    0.0000000e+00    0.0000000e+00    0.0000000e+00 
  -9.8918464e+01                1                1    0.0000000e+00    0.0000000e+00    0.0000000e+00    0.0000000e+00    0.0000000e+00                2                1    0.0000000e+00    0.0000000e+00    0.0000000e+00    0.0000000e+00    0.0000000e+00 
  -9.8471966e+01                1                1    0.0000000e+00    0.0000000e+00    0.0000000e+00    0.0000000e+00    0.0000000e+00                2                1    0.0000000e+00    0.0000000e+00    0.0000000e+00    0.0000000e+00    0.0000000e+00 
  -9.8027267e+01                1                1    0.0000000e+00    0.0000000e+00    0.0000000e+00    0.0000000e+00    0.0000000e+00                2                1    0.0000000e+00    0.0000000e+00    0.0000000e+00    0.0000000e+00    0.0000000e+00 
  -9.7584316e+01                1                1    0.0000000e+00    0.0000000e+00    0.0000000e+00    0.0000000e+00    0.0000000e+00                2                1    0.0000000e+00    0.0000000e+00    0.0000000e+00    0.0000000e+00    0.0000000e+00 
  -9.7143069e+01                1                1    0.0000000e+00    0.0000000e+00    0.0000000e+00    0.0000000e+00    0.0000000e+00                2                1    0.0000000e+00    0.0000000e+00    0.0000000e+00    0.0000000e+00    0.0000000e+00 
  -9.6703497e+01                1                1    0.0000000e+00    0.0000000e+00    0.0000000e+00    0.0000000e+00    0.0000000e+00                2                1    0.0000000e+00    0.0000000e+00    0.0000000e+00    0.0000000e+00    0.0000000e+00 
  -9.6265535e+01                1                1    0.0000000e+00    0.0000000e+00    0.0000000e+00    0.0000000e+00    0.0000000e+00                2                1    0.0000000e+00    0.0000000e+00    0.0000000e+00    0.0000000e+00    0.0000000e+00 
  -9.5829177e+01                1                1    0.0000000e+00    0.0000000e+00    0.0000000e+00    0.0000000e+00    0.0000000e+00                2                1    0.0000000e+00    0.0000000e+00    0.0000000e+00    0.0000000e+00    0.0000000e+00 
  -9.5394356e+01                1                1    0.0000000e+00    0.0000000e+00    0.0000000e+00    0.0000000e+00    0.0000000e+00                2                1    0.0000000e+00    0.0000000e+00    0.0000000e+00    0.0000000e+00    0.0000000e+00 
  -9.4961038e+01                1                1    0.0000000e+00    0.0000000e+00    0.0000000e+00    0.0000000e+00    0.0000000e+00                2                1    0.0000000e+00    0.0000000e+00    0.0000000e+00    0.0000000e+00    0.0000000e+00 
  -9.4529204e+01                1                1    0.0000000e+00    0.0000000e+00    0.0000000e+00    0.0000000e+00    0.0000000e+00                2                1    0.0000000e+00    0.0000000e+00    0.0000000e+00    0.0000000e+00    0.0000000e+00 
  -9.4098795e+01                1                1    0.0000000e+00    0.0000000e+00    0.0000000e+00    0.0000000e+00    0.0000000e+00                2                1    0.0000000e+00    0.0000000e+00    0.0000000e+00    0.0000000e+00    0.0000000e+00 
  -9.3669779e+01                1                1    0.0000000e+00    0.0000000e+00    0.0000000e+00    0.0000000e+00    0.0000000e+00                2                1    0.0000000e+00    0.0000000e+00    0.0000000e+00    0.0000000e+00    0.0000000e+00 
  -9.3242139e+01                1                1    0.0000000e+00    0.0000000e+00    0.0000000e+00    0.0000000e+00    0.0000000e+00                2                1    0.0000000e+00    0.0000000e+00    0.0000000e+00    0.0000000e+00    0.0000000e+00 
  -9.2815820e+01                1                1    0.0000000e+00    0.0000000e+00    0.0000000e+00    0.0000000e+00    0.0000000e+00                2                1    0.0000000e+00    0.0000000e+00    0.0000000e+00    0.0000000e+00    0.0000000e+00 
  -9.2390790e+01                1                1    0.0000000e+00    0.0000000e+00    0.0000000e+00    0.0000000e+00    0.0000000e+00                2                1    0.0000000e+00    0.0000000e+00    0.0000000e+00    0.0000000e+00    0.0000000e+00 
  -9.1967022e+01                1                1    0.0000000e+00    0.0000000e+00    0.0000000e+00    0.0000000e+00    0.0000000e+00                2                1    0.0000000e+00    0.0000000e+00    0.0000000e+00    0.0000000e+00    0.0000000e+00 
  -9.1544487e+01                1                1    0.0000000e+00    0.0000000e+00    0.0000000e+00    0.0000000e+00    0.0000000e+00                2                1    0.0000000e+00    0.0000000e+00    0.0000000e+00    0.0000000e+00    0.0000000e+00 
  -9.1123141e+01                1                1    0.0000000e+00    0.0000000e+00    0.0000000e+00    0.0000000e+00    0.0000000e+00                2                1    0.0000000e+00    0.0000000e+00    0.0000000e+00    0.0000000e+00    0.0000000e+00 
  -9.0702955e+01                1                1    0.0000000e+00    0.0000000e+00    0.0000000e+00    0.0000000e+00    0.0000000e+00                2                1    0.0000000e+00    0.0000000e+00    0.0000000e+00    0.0000000e+00    0.0000000e+00 
  -9.0283896e+01                1                1    0.0000000e+00    0.0000000e+00    0.0000000e+00    0.0000000e+00    0.0000000e+00                2                1    0.0000000e+00    0.0000000e+00    0.0000000e+00    0.0000000e+00    0.0000000e+00 
  -8.9865945e+01                1                1    0.0000000e+00    0.0000000e+00    0.0000000e+00    0.0000000e+00    0.0000000e+00                2                1    0.0000000e+00    0.0000000e+00    0.0000000e+00    0.0000000e+00    0.0000000e+00 
  -8.9449062e+01                1                1    0.0000000e+00    0.0000000e+00    0.0000000e+00    0.0000000e+00    0.0000000e+00                2                1    0.0000000e+00    0.0000000e+00    0.0000000e+00    0.0000000e+00    0.0000000e+00 
  -8.9033215e+01                1                1    0.0000000e+00    0.0000000e+00    0.0000000e+00    0.0000000e+00    0.0000000e+00                2                1    0.0000000e+00    0.0000000e+00    0.0000000e+00    0.0000000e+00    0.0000000e+00 
  -8.8618375e+01                1                1    0.0000000e+00    0.0000000e+00    0.0000000e+00    0.0000000e+00    0.0000000e+00                2                1    0.0000000e+00    0.0000000e+00    0.0000000e+00    0.0000000e+00    0.0000000e+00 
  -8.8204513e+01                1                1    0.0000000e+00    0.0000000e+00    0.0000000e+00    0.0000000e+00    0.0000000e+00                2                1    0.0000000e+00    0.0000000e+00    0.0000000e+00    0.0000000e+00    0.0000000e+00 
  -8.7791601e+01                1                1    0.0000000e+00    0.0000000e+00    0.0000000e+00    0.0000000e+00    0.0000000e+00                2                1    0.0000000e+00    0.0000000e+00    0.0000000e+00    0.0000000e+00    0.0000000e+00 
  -8.7615897e+01                1                1    0.0000000e+00    0.0000000e+00    0.0000000e+00    0.0000000e+00    0.0000000e+00                2                1    0.0000000e+00    0.0000000e+00    0.0000000e+00    0.0000000e+00    0.0000000e+00 
  -8.7396269e+01                1                1    0.0000000e+00    0.0000000e+00    0.0000000e+00    0.0000000e+00    0.0000000e+00                2                1    0.0000000e+00    0.0000000e+00    0.0000000e+00    0.0000000e+00    0.0000000e+00 
  -8.7121732e+01                1                1    0.0000000e+00    0.0000000e+00    0.0000000e+00    0.0000000e+00    0.0000000e+00                2                1    0.0000000e+00    0.0000000e+00    0.0000000e+00    0.0000000e+00    0.0000000e+00 
  -8.6778562e+01                1                1    0.0000000e+00    0.0000000e+00    0.0000000e+00    0.0000000e+00    0.0000000e+00                2                1    0.0000000e+00    0.0000000e+00    0.0000000e+00    0.0000000e+00    0.0000000e+00 
  -8.6368793e+01                1                1    0.0000000e+00    0.0000000e+00    0.0000000e+00    0.0000000e+00    0.0000000e+00                2                1    0.0000000e+00    0.0000000e+00    0.0000000e+00    0.0000000e+00    0.0000000e+00 
  -8.5959780e+01                1                1    0.0000000e+00    0.0000000e+00    0.0000000e+00    0.0000000e+00    0.0000000e+00                2                1    0.0000000e+00    0.0000000e+00    0.0000000e+00    0.0000000e+00    0.0000000e+00 
  -8.5551565e+01                1                1    0.0000000e+00    0.0000000e+00    0.0000000e+00    0.0000000e+00    0.0000000e+00                2                1    0.0000000e+00    0.0000000e+00    0.0000000e+00    0.0000000e+00    0.0000000e+00 
  -8.5144120e+01                1                1    0.0000000e+00    0.0000000e+00    0.0000000e+00    0.0000000e+00    0.0000000e+00                2                1    0.0000000e+00    0.0000000e+00    0.0000000e+00    0.0000000e+00    0.0000000e+00 
  -8.4737418e+01                1                1    0.0000000e+00    0.0000000e+00    0.0000000e+00    0.0000000e+00    0.0000000e+00                2                1    0.0000000e+00    0.0000000e+00    0.0000000e+00    0.0000000e+00    0.0000000e+00 
  -8.4331434e+01                1                1    0.0000000e+00    0.0000000e+00    0.0000000e+00    0.0000000e+00    0.0000000e+00                2                1    0.0000000e+00    0.0000000e+00    0.0000000e+00    0.0000000e+00    0.0000000e+00 
  -8.3926142e+01                1                1    0.0000000e+00    0.0000000e+00    0.0000000e+00    0.0000000e+00    0.0000000e+00                2                1    0.0000000e+00    0.0000000e+00    0.0000000e+00    0.0000000e+00    0.0000000e+00 
  -8.3521515e+01                1                1    0.0000000e+00    0.0000000e+00    0.0000000e+00    0.0000000e+00    0.0000000e+00                2                1    0.0000000e+00    0.0000000e+00    0.0000000e+00    0.0000000e+00    0.0000000e+00 
  -8.3117527e+01                1                1    0.0000000e+00    0.0000000e+00    0.0000000e+00    0.0000000e+00    0.0000000e+00                2                1    0.0000000e+00    0.0000000e+00    0.0000000e+00    0.0000000e+00    0.0000000e+00 
  -8.2714154e+01                1                1    0.0000000e+00    0.0000000e+00    0.0000000e+00    0.0000000e+00    0.0000000e+00                2                1    0.0000000e+00    0.0000000e+00    0.0000000e+00    0.0000000e+00    0.0000000e+00 
  -8.2311370e+01                1                1    0.0000000e+00    0.0000000e+00    0.0000000e+00    0.0000000e+00    0.0000000e+00                2                1    0.0000000e+00    0.0000000e+00    0.0000000e+00    0.0000000e+00    0.0000000e+00 
  -8.1909149e+01                1                1    0.0000000e+00    0.0000000e+00    0.0000000e+00    0.0000000e+00    0.0000000e+00                2                1    0.0000000e+00    0.0000000e+00    0.0000000e+00    0.0000000e+00    0.0000000e+00 
  -8.1507467e+01                1                1    0.0000000e+00    0.0000000e+00    0.0000000e+00    0.0000000e+00    0.0000000e+00                2                1    0.0000000e+00    0.0000000e+00    0.0000000e+00    0.0000000e+00    0.0000000e+00 
  -8.1106299e+01                1                1    0.0000000e+00    0.0000000e+00    0.0000000e+00    0.0000000e+00    0.0000000e+00                2                1    0.0000000e+00    0.0000000e+00    0.0000000e+00    0.0000000e+00    0.0000000e+00 
  -8.0705619e+01                1                1    0.0000000e+00    0.0000000e+00    0.0000000e+00    0.0000000e+00    0.0000000e+00                2                1    0.0000000e+00    0.0000000e+00    0.0000000e+00    0.0000000e+00    0.0000000e+00 
  -8.0305405e+01                1                1    0.0000000e+00    0.0000000e+00    0.0000000e+00    0.0000000e+00    0.0000000e+00                2                1    0.0000000e+00    0.0000000e+00    0.0000000e+00    0.0000000e+00    0.0000000e+00 
  -7.9905630e+01                1                1    0.0000000e+00    0.0000000e+00    0.0000000e+00    0.0000000e+00    0.0000000e+00                2                1    0.0000000e+00    0.0000000e+00    0.0000000e+00    0.0000000e+00    0.0000000e+00 
  -7.9506270e+01                1                1    0.0000000e+00    0.0000000e+00    0.0000000e+00    0.0000000e+00    0.0000000e+00                2                1    0.0000000e+00    0.0000000e+00    0.0000000e+00    0.0000000e+00    0.0000000e+00 
  -7.9107302e+01                1                1    0.0000000e+00    0.0000000e+00    0.0000000e+00    0.0000000e+00    0.0000000e+00                2                1    0.0000000e+00    0.0000000e+00    0.0000000e+00    0.0000000e+00    0.0000000e+00 
  -7.8708700e+01                1                1    0.0000000e+00    0.0000000e+00    0.0000000e+00    0.0000000e+00    0.0000000e+00                2                1    0.0000000e+00    0.0000000e+00    0.0000000e+00    0.0000000e+00    0.0000000e+00 
  -7.8310442e+01                1                1    0.0000000e+00    0.0000000e+00    0.0000000e+00    0.0000000e+00    0.0000000e+00                2                1    0.0000000e+00    0.0000000e+00    0.0000000e+00    0.0000000e+00    0.0000000e+00 
  -7.7912501e+01                1                1    0.0000000e+00    0.0000000e+00    0.0000000e+00    0.0000000e+00    0.0000000e+00                2                1    0.0000000e+00    0.0000000e+00    0.0000000e+00    0.0000000e+00    0.0000000e+00 
  -7.7514856e+01                1                1    0.0000000e+00    0.0000000e+00    0.0000000e+00    0.0000000e+00    0.0000000e+00                2                1    0.0000000e+00    0.0000000e+00    0.0000000e+00    0.0000000e+00    0.0000000e+00 
  -7.7117481e+01                1                1    0.0000000e+00    0.0000000e+00    0.0000000e+00    0.0000000e+00    0.0000000e+00                2                1    0.0000000e+00    0.0000000e+00    0.0000000e+00    0.0000000e+00    0.0000000e+00 
  -7.6877823e+01                1                1    0.0000000e+00    0.0000000e+00    0.0000000e+00    0.0000000e+00    0.0000000e+00                2                1    0.0000000e+00    0.0000000e+00    0.0000000e+00    0.0000000e+00    0.0000000e+00 
  -7.6578250e+01                1                1    0.0000000e+00    0.0000000e+00    0.0000000e+00    0.0000000e+00    0.0000000e+00                2                1    0.0000000e+00    0.0000000e+00    0.0000000e+00    0.0000000e+00    0.0000000e+00 
  -7.6203784e+01                1                1    0.0000000e+00    0.0000000e+00    0.0000000e+00    0.0000000e+00    0.0000000e+00                2                1    0.0000000e+00    0.0000000e+00    0.0000000e+00    0.0000000e+00    0.0000000e+00 
  -7.5807136e+01                1                1    0.0000000e+00    0.0000000e+00    0.0000000e+00    0.0000000e+00    0.0000000e+00                2                1    0.0000000e+00    0.0000000e+00    0.0000000e+00    0.0000000e+00    0.0000000e+00 
  -7.5410651e+01                1                1    0.0000000e+00    0.0000000e+00    0.0000000e+00    0.0000000e+00    0.0000000e+00                2                1    0.0000000e+00    0.0000000e+00    0.0000000e+00    0.0000000e+00    0.0000000e+00 
  -7.5014309e+01                1                1    0.0000000e+00    0.0000000e+00    0.0000000e+00    0.0000000e+00    0.0000000e+00                2                1    0.0000000e+00    0.0000000e+00    0.0000000e+00    0.0000000e+00    0.0000000e+00 
  -7.4618087e+01                1                1    0.0000000e+00    0.0000000e+00    0.0000000e+00    0.0000000e+00    0.0000000e+00                2                1    0.0000000e+00    0.0000000e+00    0.0000000e+00    0.0000000e+00    0.0000000e+00 
  -7.4221960e+01                1                1    0.0000000e+00    0.0000000e+00    0.0000000e+00    0.0000000e+00    0.0000000e+00                2                1    0.0000000e+00    0.0000000e+00    0.0000000e+00    0.0000000e+00    0.0000000e+00 
  -7.3825903e+01                1                1    0.0000000e+00    0.0000000e+00    0.0000000e+00    0.0000000e+00    0.0000000e+00                2                1    0.0000000e+00    0.0000000e+00    0.0000000e+00    0.0000000e+00    0.0000000e+00 
  -7.3429894e+01                1                1    0.0000000e+00    0.0000000e+00    0.0000000e+00    0.0000000e+00    0.0000000e+00                2                1    0.0000000e+00    0.0000000e+00    0.0000000e+00    0.0000000e+00    0.0000000e+00 
  -7.3033907e+01                1                1    0.0000000e+00    0.0000000e+00    0.0000000e+00    0.0000000e+00    0.0000000e+00                2                1    0.0000000e+00    0.0000000e+00    0.0000000e+00    0.0000000e+00    0.0000000e+00 
  -7.2637917e+01                1                1    0.0000000e+00    0.0000000e+00    0.0000000e+00    0.0000000e+00    0.0000000e+00                2                1    0.0000000e+00    0.0000000e+00    0.0000000e+00    0.0000000e+00    0.0000000e+00 
  -7.2241901e+01                1                1    0.0000000e+00    0.0000000e+00    0.0000000e+00    0.0000000e+00    0.0000000e+00                2                1    0.0000000e+00    0.0000000e+00    0.0000000e+00    0.0000000e+00    0.0000000e+00 
  -7.1845834e+01                1                1    0.0000000e+00    0.0000000e+00    0.0000000e+00    0.0000000e+00    0.0000000e+00                2                1    0.0000000e+00    0.0000000e+00    0.0000000e+00    0.0000000e+00    0.0000000e+00 
  -7.1449692e+01                1                1    0.0000000e+00    0.0000000e+00    0.0000000e+00    0.0000000e+00    0.0000000e+00                2                1    0.0000000e+00    0.0000000e+00    0.0000000e+00    0.0000000e+00    0.0000000e+00 
  -7.1053448e+01                1                1    0.0000000e+00    0.0000000e+00    0.0000000e+00    0.0000000e+00    0.0000000e+00                2                1    0.0000000e+00    0.0000000e+00    0.0000000e+00    0.0000000e+00    0.0000000e+00 
  -7.0657078e+01                1                1    0.0000000e+00    0.0000000e+00    0.0000000e+00    0.0000000e+00    0.0000000e+00                2                1    0.0000000e+00    0.0000000e+00    0.0000000e+00    0.0000000e+00    0.0000000e+00 
  -7.0260557e+01                1                1    0.0000000e+00    0.0000000e+00    0.0000000e+00    0.0000000e+00    0.0000000e+00                2                1    0.0000000e+00    0.0000000e+00    0.0000000e+00    0.0000000e+00    0.0000000e+00 
  -6.9863859e+01                1                1    0.0000000e+00    0.0000000e+00    0.0000000e+00    0.0000000e+00    0.0000000e+00                2                1    0.0000000e+00    0.0000000e+00    0.0000000e+00    0.0000000e+00    0.0000000e+00 
  -6.9466959e+01                1                1    0.0000000e+00    0.0000000e+00    0.0000000e+00    0.0000000e+00    0.0000000e+00                2                1    0.0000000e+00    0.0000000e+00    0.0000000e+00    0.0000000e+00    0.0000000e+00 
  -6.9069831e+01                1                1    0.0000000e+00    0.0000000e+00    0.0000000e+00    0.0000000e+00    0.0000000e+00                2                1    0.0000000e+00    0.0000000e+00    0.0000000e+00    0.0000000e+00    0.0000000e+00 
  -6.8672449e+01                1                1    0.0000000e+00    0.0000000e+00    0.0000000e+00    0.0000000e+00    0.0000000e+00                2                1    0.0000000e+00    0.0000000e+00    0.0000000e+00    0.0000000e+00    0.0000000e+00 
  -6.8274786e+01                1                1    0.0000000e+00    0.0000000e+00    0.0000000e+00    0.0000000e+00    0.0000000e+00                2                1    0.0000000e+00    0.0000000e+00    0.0000000e+00    0.0000000e+00    0.0000000e+00 
  -6.7876815e+01                1                1    0.0000000e+00    0.0000000e+00    0.0000000e+00    0.0000000e+00    0.0000000e+00                2                1    0.0000000e+00    0.0000000e+00    0.0000000e+00    0.0000000e+00    0.0000000e+00 
  -6.7478511e+01                1                1    0.0000000e+00    0.0000000e+00    0.0000000e+00    0.0000000e+00    0.0000000e+00                2                1    0.0000000e+00    0.0000000e+00    0.0000000e+00    0.0000000e+00    0.0000000e+00 
  -6.7079846e+01                1                1    0.0000000e+00    0.0000000e+00    0.0000000e+00    0.0000000e+00    0.0000000e+00                2                1    0.0000000e+00    0.0000000e+00    0.0000000e+00    0.0000000e+00    0.0000000e+00 
  -6.6680791e+01                1                1    0.0000000e+00    0.0000000e+00    0.0000000e+00    0.0000000e+00    0.0000000e+00                2                1    0.0000000e+00    0.0000000e+00    0.0000000e+00    0.0000000e+00    0.0000000e+00 
  -6.6281320e+01                1                1    0.0000000e+00    0.0000000e+00    0.0000000e+00    0.0000000e+00    0.0000000e+00                2                1    0.0000000e+00    0.0000000e+00    0.0000000e+00    0.0000000e+00    0.0000000e+00 
  -6.5881405e+01                1                1    0.0000000e+00    0.0000000e+00    0.0000000e+00    0.0000000e+00    0.0000000e+00                2                1    0.0000000e+00    0.0000000e+00    0.0000000e+00    0.0000000e+00    0.0000000e+00 
  -6.5481015e+01                1                1    0.0000000e+00    0.0000000e+00    0.0000000e+00    0.0000000e+00    0.0000000e+00                2                1    0.0000000e+00    0.0000000e+00    0.0000000e+00    0.0000000e+00    0.0000000e+00 
  -6.5080124e+01                1                1    0.0000000e+00    0.0000000e+00    0.0000000e+00    0.0000000e+00    0.0000000e+00                2                1    0.0000000e+00    0.0000000e+00    0.0000000e+00    0.0000000e+00    0.0000000e+00 
  -6.4678701e+01                1                1    0.0000000e+00    0.0000000e+00    0.0000000e+00    0.0000000e+00    0.0000000e+00                2                1    0.0000000e+00    0.0000000e+00    0.0000000e+00    0.0000000e+00    0.0000000e+00 
  -6.4276717e+01                1                1    0.0000000e+00    0.0000000e+00    0.0000000e+00    0.0000000e+00    0.0000000e+00                2                1    0.0000000e+00    0.0000000e+00    0.0000000e+00    0.0000000e+00    0.0000000e+00 
  -6.3874141e+01                1                1    0.0000000e+00    0.0000000e+00    0.0000000e+00    0.0000000e+00    0.0000000e+00                2                1    0.0000000e+00    0.0000000e+00    0.0000000e+00    0.0000000e+00    0.0000000e+00 
  -6.3470943e+01                1                1    0.0000000e+00    0.0000000e+00    0.0000000e+00    0.0000000e+00    0.0000000e+00                2                1    0.0000000e+00    0.0000000e+00    0.0000000e+00    0.0000000e+00    0.0000000e+00 
  -6.3067092e+01                1                1    0.0000000e+00    0.0000000e+00    0.0000000e+00    0.0000000e+00    0.0000000e+00                2                1    0.0000000e+00    0.0000000e+00    0.0000000e+00    0.0000000e+00    0.0000000e+00 
  -6.2662555e+01                1                1    0.0000000e+00    0.0000000e+00    0.0000000e+00    0.0000000e+00    0.0000000e+00                2                1    0.0000000e+00    0.0000000e+00    0.0000000e+00    0.0000000e+00    0.0000000e+00 
  -6.2338926e+01                1                1    0.0000000e+00    0.0000000e+00    0.0000000e+00    0.0000000e+00    0.0000000e+00                2                1    0.0000000e+00    0.0000000e+00    0.0000000e+00    0.0000000e+00    0.0000000e+00 
  -6.1934389e+01                1                1    0.0000000e+00    0.0000000e+00    0.0000000e+00    0.0000000e+00    0.0000000e+00                2                1    0.0000000e+00    0.0000000e+00    0.0000000e+00    0.0000000e+00    0.0000000e+00 
  -6.1527764e+01                1                1    0.0000000e+00    0.0000000e+00    0.0000000e+00    0.0000000e+00    0.0000000e+00                2                1    0.0000000e+00    0.0000000e+00    0.0000000e+00    0.0000000e+00    0.0000000e+00 
  -6.1120330e+01                1                1    0.0000000e+00    0.0000000e+00    0.0000000e+00    0.0000000e+00    0.0000000e+00                2                1    0.0000000e+00    0.0000000e+00    0.0000000e+00    0.0000000e+00    0.0000000e+00 
  -6.0712051e+01                1                1    0.0000000e+00    0.0000000e+00    0.0000000e+00    0.0000000e+00    0.0000000e+00                2                1    0.0000000e+00    0.0000000e+00    0.0000000e+00    0.0000000e+00    0.0000000e+00 
  -6.0385428e+01                1                1    0.0000000e+00    0.0000000e+00    0.0000000e+00    0.0000000e+00    0.0000000e+00                2                1    0.0000000e+00    0.0000000e+00    0.0000000e+00    0.0000000e+00    0.0000000e+00 
  -5.9977149e+01                1                1    0.0000000e+00    0.0000000e+00    0.0000000e+00    0.0000000e+00    0.0000000e+00                2                1    0.0000000e+00    0.0000000e+00    0.0000000e+00    0.0000000e+00    0.0000000e+00 
  -5.9566315e+01                1                1    0.0000000e+00    0.0000000e+00    0.0000000e+00    0.0000000e+00    0.0000000e+00                2                1    0.0000000e+00    0.0000000e+00    0.0000000e+00    0.0000000e+00    0.0000000e+00 
  -5.9154500e+01                1                1    0.0000000e+00    0.0000000e+00    0.0000000e+00    0.0000000e+00    0.0000000e+00                2                1    0.0000000e+00    0.0000000e+00    0.0000000e+00    0.0000000e+00    0.0000000e+00 
  -5.8741664e+01                1                1    0.0000000e+00    0.0000000e+00    0.0000000e+00    0.0000000e+00    0.0000000e+00                2                1    0.0000000e+00    0.0000000e+00    0.0000000e+00    0.0000000e+00    0.0000000e+00 
  -5.8327769e+01                1                1    0.0000000e+00    0.0000000e+00    0.0000000e+00    0.0000000e+00    0.0000000e+00                2                1    0.0000000e+00    0.0000000e+00    0.0000000e+00    0.0000000e+00    0.0000000e+00 
  -5.7912776e+01                1                1    0.0000000e+00    0.0000000e+00    0.0000000e+00    0.0000000e+00    0.0000000e+00                2                1    0.0000000e+00    0.0000000e+00    0.0000000e+00    0.0000000e+00    0.0000000e+00 
  -5.7496643e+01                1                1    0.0000000e+00    0.0000000e+00    0.0000000e+00    0.0000000e+00    0.0000000e+00                2                1    0.0000000e+00    0.0000000e+00    0.0000000e+00    0.0000000e+00    0.0000000e+00 
  -5.7079327e+01                1                1    0.0000000e+00    0.0000000e+00    0.0000000e+00    0.0000000e+00    0.0000000e+00                2                1    0.0000000e+00    0.0000000e+00    0.0000000e+00    0.0000000e+00    0.0000000e+00 
  -5.6660777e+01                1                1    0.0000000e+00    0.0000000e+00    0.0000000e+00    0.0000000e+00    0.0000000e+00                2                1    0.0000000e+00    0.0000000e+00    0.0000000e+00    0.0000000e+00    0.0000000e+00 
  -5.6240960e+01                1                1    0.0000000e+00    0.0000000e+00    0.0000000e+00    0.0000000e+00    0.0000000e+00                2                1    0.0000000e+00    0.0000000e+00    0.0000000e+00    0.0000000e+00    0.0000000e+00 
  -5.5819830e+01                1                1    0.0000000e+00    0.0000000e+00    0.0000000e+00    0.0000000e+00    0.0000000e+00                2                1    0.0000000e+00    0.0000000e+00    0.0000000e+00    0.0000000e+00    0.0000000e+00 
  -5.5397342e+01                1                1    0.0000000e+00    0.0000000e+00    0.0000000e+00    0.0000000e+00    0.0000000e+00                2                1    0.0000000e+00    0.0000000e+00    0.0000000e+00    0.0000000e+00    0.0000000e+00 
  -5.4973448e+01                1                1    0.0000000e+00    0.0000000e+00    0.0000000e+00    0.0000000e+00    0.0000000e+00                2                1    0.0000000e+00    0.0000000e+00    0.0000000e+00    0.0000000e+00    0.0000000e+00 
  -5.4548083e+01                1                1    0.0000000e+00    0.0000000e+00    0.0000000e+00    0.0000000e+00    0.0000000e+00                2                1    0.0000000e+00    0.0000000e+00    0.0000000e+00    0.0000000e+00    0.0000000e+00 
  -5.4121214e+01                1                1    0.0000000e+00    0.0000000e+00    0.0000000e+00    0.0000000e+00    0.0000000e+00                2                1    0.0000000e+00    0.0000000e+00    0.0000000e+00    0.0000000e+00    0.0000000e+00 
  -5.3692791e+01                1                1    0.0000000e+00    0.0000000e+00    0.0000000e+00    0.0000000e+00    0.0000000e+00                2                1    0.0000000e+00    0.0000000e+00    0.0000000e+00    0.0000000e+00    0.0000000e+00 
  -5.3262755e+01                1                1    0.0000000e+00    0.0000000e+00    0.0000000e+00    0.0000000e+00    0.0000000e+00                2                1    0.0000000e+00    0.0000000e+00    0.0000000e+00    0.0000000e+00    0.0000000e+00 
  -5.2831039e+01                1                1    0.0000000e+00    0.0000000e+00    0.0000000e+00    0.0000000e+00    0.0000000e+00                2                1    0.0000000e+00    0.0000000e+00    0.0000000e+00    0.0000000e+00    0.0000000e+00 
  -5.2397605e+01                1                1    0.0000000e+00    0.0000000e+00    0.0000000e+00    0.0000000e+00    0.0000000e+00                2                1    0.0000000e+00    0.0000000e+00    0.0000000e+00    0.0000000e+00    0.0000000e+00 
  -5.1962397e+01                1                1    0.0000000e+00    0.0000000e+00    0.0000000e+00    0.0000000e+00    0.0000000e+00                2                1    0.0000000e+00    0.0000000e+00    0.0000000e+00    0.0000000e+00    0.0000000e+00 
  -5.1525324e+01                1                1    0.0000000e+00    0.0000000e+00    0.0000000e+00    0.0000000e+00    0.0000000e+00                2                1    0.0000000e+00    0.0000000e+00    0.0000000e+00    0.0000000e+00    0.0000000e+00 
  -5.1175665e+01                1                1    0.0000000e+00    0.0000000e+00    0.0000000e+00    0.0000000e+00    0.0000000e+00                2                1    0.0000000e+00    0.0000000e+00    0.0000000e+00    0.0000000e+00    0.0000000e+00 
  -5.0738593e+01                1                1    0.0000000e+00    0.0000000e+00    0.0000000e+00    0.0000000e+00    0.0000000e+00                2                1    0.0000000e+00    0.0000000e+00    0.0000000e+00    0.0000000e+00    0.0000000e+00 
  -5.0388934e+01                1                1    0.0000000e+00    0.0000000e+00    0.0000000e+00    0.0000000e+00    0.0000000e+00                2                1    0.0000000e+00    0.0000000e+00    0.0000000e+00    0.0000000e+00    0.0000000e+00 
  -4.9951861e+01                1                1    0.0000000e+00    0.0000000e+00    0.0000000e+00    0.0000000e+00    0.0000000e+00                2                1    0.0000000e+00    0.0000000e+00    0.0000000e+00    0.0000000e+00    0.0000000e+00 
  -4.9602203e+01                1                1    0.0000000e+00    0.0000000e+00    0.0000000e+00    0.0000000e+00    0.0000000e+00                2                1    0.0000000e+00    0.0000000e+00    0.0000000e+00    0.0000000e+00    0.0000000e+00 
  -4.9165130e+01                1                1    0.0000000e+00    0.0000000e+00    0.0000000e+00    0.0000000e+00    0.0000000e+00                2                1    0.0000000e+00    0.0000000e+00    0.0000000e+00    0.0000000e+00    0.0000000e+00 
  -4.8815472e+01                1                1    0.0000000e+00    0.0000000e+00    0.0000000e+00    0.0000000e+00    0.0000000e+00                2                1    0.0000000e+00    0.0000000e+00    0.0000000e+00    0.0000000e+00    0.0000000e+00 
  -4.8378399e+01                1                1    0.0000000e+00    0.0000000e+00    0.0000000e+00    0.0000000e+00    0.0000000e+00                2                1    0.0000000e+00    0.0000000e+00    0.0000000e+00    0.0000000e+00    0.0000000e+00 
  -4.8028741e+01                1                1    0.0000000e+00    0.0000000e+00    0.0000000e+00    0.0000000e+00    0.0000000e+00                2                1    0.0000000e+00    0.0000000e+00    0.0000000e+00    0.0000000e+00    0.0000000e+00 
  -4.7591668e+01                1                1    0.0000000e+00    0.0000000e+00    0.0000000e+00    0.0000000e+00    0.0000000e+00                2                1    0.0000000e+00    0.0000000e+00    0.0000000e+00    0.0000000e+00    0.0000000e+00 
  -4.7242010e+01                1                1    0.0000000e+00    0.0000000e+00    0.0000000e+00    0.0000000e+00    0.0000000e+00                2                1    0.0000000e+00    0.0000000e+00    0.0000000e+00    0.0000000e+00    0.0000000e+00 
  -4.6804937e+01                1                1    0.0000000e+00    0.0000000e+00    0.0000000e+00    0.0000000e+00    0.0000000e+00                2                1    0.0000000e+00    0.0000000e+00    0.0000000e+00    0.0000000e+00    0.0000000e+00 
  -4.6455278e+01                1                1    0.0000000e+00    0.0000000e+00    0.0000000e+00    0.0000000e+00    0.0000000e+00                2                1    0.0000000e+00    0.0000000e+00    0.0000000e+00    0.0000000e+00    0.0000000e+00 
  -4.6018205e+01                1                1    0.0000000e+00    0.0000000e+00    0.0000000e+00    0.0000000e+00    0.0000000e+00                2                1    0.0000000e+00    0.0000000e+00    0.0000000e+00    0.0000000e+00    0.0000000e+00 
  -4.5668547e+01                1                1    0.0000000e+00    0.0000000e+00    0.0000000e+00    0.0000000e+00    0.0000000e+00                2                1    0.0000000e+00    0.0000000e+00    0.0000000e+00    0.0000000e+00    0.0000000e+00 
  -4.5231474e+01                1                1    0.0000000e+00    0.0000000e+00    0.0000000e+00    0.0000000e+00    0.0000000e+00                2                1    0.0000000e+00    0.0000000e+00    0.0000000e+00    0.0000000e+00    0.0000000e+00 
  -4.4881816e+01                1                1    0.0000000e+00    0.0000000e+00    0.0000000e+00    0.0000000e+00    0.0000000e+00                2                1    0.0000000e+00    0.0000000e+00    0.0000000e+00    0.0000000e+00    0.0000000e+00 
  -4.4444743e+01                1                1    0.0000000e+00    0.0000000e+00    0.0000000e+00    0.0000000e+00    0.0000000e+00                2                1    0.0000000e+00    0.0000000e+00    0.0000000e+00    0.0000000e+00    0.0000000e+00 
  -4.4095085e+01                1                1    0.0000000e+00    0.0000000e+00    0.0000000e+00    0.0000000e+00    0.0000000e+00                2                1    0.0000000e+00    0.0000000e+00    0.0000000e+00    0.0000000e+00    0.0000000e+00 
  -4.3658012e+01                1                1    0.0000000e+00    0.0000000e+00    0.0000000e+00    0.0000000e+00    0.0000000e+00                2                1    0.0000000e+00    0.0000000e+00    0.0000000e+00    0.0000000e+00    0.0000000e+00 
  -4.3308354e+01                1                1    0.0000000e+00    0.0000000e+00    0.0000000e+00    0.0000000e+00    0.0000000e+00                2                1    0.0000000e+00    0.0000000e+00    0.0000000e+00    0.0000000e+00    0.0000000e+00 
  -4.2871281e+01                1                1    0.0000000e+00    0.0000000e+00    0.0000000e+00    0.0000000e+00    0.0000000e+00                2                1    0.0000000e+00    0.0000000e+00    0.0000000e+00    0.0000000e+00    0.0000000e+00 
  -4.2521623e+01                1                1    0.0000000e+00    0.0000000e+00    0.0000000e+00    0.0000000e+00    0.0000000e+00                2                1    0.0000000e+00    0.0000000e+00    0.0000000e+00    0.0000000e+00    0.0000000e+00 
  -4.2084550e+01                1                1    0.0000000e+00    0.0000000e+00    0.0000000e+00    0.0000000e+00    0.0000000e+00                2                1    0.0000000e+00    0.0000000e+00    0.0000000e+00    0.0000000e+00    0.0000000e+00 
  -4.1734891e+01                1                1    0.0000000e+00    0.0000000e+00    0.0000000e+00    0.0000000e+00    0.0000000e+00                2                1    0.0000000e+00    0.0000000e+00    0.0000000e+00    0.0000000e+00    0.0000000e+00 
  -4.1297818e+01                1                1    0.0000000e+00    0.0000000e+00    0.0000000e+00    0.0000000e+00    0.0000000e+00                2                1    0.0000000e+00    0.0000000e+00    0.0000000e+00    0.0000000e+00    0.0000000e+00 
  -4.0948160e+01                1                1    0.0000000e+00    0.0000000e+00    0.0000000e+00    0.0000000e+00    0.0000000e+00                2                1    0.0000000e+00    0.0000000e+00    0.0000000e+00    0.0000000e+00    0.0000000e+00 
  -4.0511087e+01                1                1    0.0000000e+00    0.0000000e+00    0.0000000e+00    0.0000000e+00    0.0000000e+00                2                1    0.0000000e+00    0.0000000e+00    0.0000000e+00    0.0000000e+00    0.0000000e+00 
  -4.0161429e+01                1                1    0.0000000e+00    0.0000000e+00    0.0000000e+00    0.0000000e+00    0.0000000e+00                2                1    0.0000000e+00    0.0000000e+00    0.0000000e+00    0.0000000e+00    0.0000000e+00 
  -3.9724356e+01                1                1    0.0000000e+00    0.0000000e+00    0.0000000e+00    0.0000000e+00    0.0000000e+00                2                1    0.0000000e+00    0.0000000e+00    0.0000000e+00    0.0000000e+00    0.0000000e+00 
  -3.9374698e+01                1                1    0.0000000e+00    0.0000000e+00    0.0000000e+00    0.0000000e+00    0.0000000e+00                2                1    0.0000000e+00    0.0000000e+00    0.0000000e+00    0.0000000e+00    0.0000000e+00 
  -3.8937625e+01                1                1    0.0000000e+00    0.0000000e+00    0.0000000e+00    0.0000000e+00    0.0000000e+00                2                1    0.0000000e+00    0.0000000e+00    0.0000000e+00    0.0000000e+00    0.0000000e+00 
  -3.8587967e+01                1                1    0.0000000e+00    0.0000000e+00    0.0000000e+00    0.0000000e+00    0.0000000e+00                2                1    0.0000000e+00    0.0000000e+00    0.0000000e+00    0.0000000e+00    0.0000000e+00 
  -3.8150894e+01                1                1    0.0000000e+00    0.0000000e+00    0.0000000e+00    0.0000000e+00    0.0000000e+00                2                1    0.0000000e+00    0.0000000e+00    0.0000000e+00    0.0000000e+00    0.0000000e+00 
  -3.7801235e+01                1                1    0.0000000e+00    0.0000000e+00    0.0000000e+00    0.0000000e+00    0.0000000e+00                2                1    0.0000000e+00    0.0000000e+00    0.0000000e+00    0.0000000e+00    0.0000000e+00 
  -3.7364163e+01                1                1    0.0000000e+00    0.0000000e+00    0.0000000e+00    0.0000000e+00    0.0000000e+00                2                1    0.0000000e+00    0.0000000e+00    0.0000000e+00    0.0000000e+00    0.0000000e+00 
  -3.7014504e+01                1                1    0.0000000e+00    0.0000000e+00    0.0000000e+00    0.0000000e+00    0.0000000e+00                2                1    0.0000000e+00    0.0000000e+00    0.0000000e+00    0.0000000e+00    0.0000000e+00 
  -3.6577431e+01                1                1    0.0000000e+00    0.0000000e+00    0.0000000e+00    0.0000000e+00    0.0000000e+00                2                1    0.0000000e+00    0.0000000e+00    0.0000000e+00    0.0000000e+00    0.0000000e+00 
  -3.6227773e+01                1                1    0.0000000e+00    0.0000000e+00    0.0000000e+00    0.0000000e+00    0.0000000e+00                2                1    0.0000000e+00    0.0000000e+00    0.0000000e+00    0.0000000e+00    0.0000000e+00 
  -3.5790700e+01                1                1    0.0000000e+00    0.0000000e+00    0.0000000e+00    0.0000000e+00    0.0000000e+00                2                1    0.0000000e+00    0.0000000e+00    0.0000000e+00    0.0000000e+00    0.0000000e+00 
  -3.5441042e+01                1                1    0.0000000e+00    0.0000000e+00    0.0000000e+00    0.0000000e+00    0.0000000e+00                2                1    0.0000000e+00    0.0000000e+00    0.0000000e+00    0.0000000e+00    0.0000000e+00 
  -3.5003969e+01                1                1    0.0000000e+00    0.0000000e+00    0.0000000e+00    0.0000000e+00    0.0000000e+00                2                1    0.0000000e+00    0.0000000e+00    0.0000000e+00    0.0000000e+00    0.0000000e+00 
  -3.4654311e+01                1                1    0.0000000e+00    0.0000000e+00    0.0000000e+00    0.0000000e+00    0.0000000e+00                2                1    0.0000000e+00    0.0000000e+00    0.0000000e+00    0.0000000e+00    0.0000000e+00 
  -3.4217238e+01                1                1    0.0000000e+00    0.0000000e+00    0.0000000e+00    0.0000000e+00    0.0000000e+00                2                1    0.0000000e+00    0.0000000e+00    0.0000000e+00    0.0000000e+00    0.0000000e+00 
  -3.3867580e+01                1                1    0.0000000e+00    0.0000000e+00    0.0000000e+00    0.0000000e+00    0.0000000e+00                2                1    0.0000000e+00    0.0000000e+00    0.0000000e+00    0.0000000e+00    0.0000000e+00 
  -3.3430507e+01                1                1    0.0000000e+00    0.0000000e+00    0.0000000e+00    0.0000000e+00    0.0000000e+00                2                1    0.0000000e+00    0.0000000e+00    0.0000000e+00    0.0000000e+00    0.0000000e+00 
  -3.3080848e+01                1                1    0.0000000e+00    0.0000000e+00    0.0000000e+00    0.0000000e+00    0.0000000e+00                2                1    0.0000000e+00    0.0000000e+00    0.0000000e+00    0.0000000e+00    0.0000000e+00 
  -3.2643776e+01                1                1    0.0000000e+00    0.0000000e+00    0.0000000e+00    0.0000000e+00    0.0000000e+00                2                1    0.0000000e+00    0.0000000e+00    0.0000000e+00    0.0000000e+00    0.0000000e+00 
  -3.2294117e+01                1                1    0.0000000e+00    0.0000000e+00    0.0000000e+00    0.0000000e+00    0.0000000e+00                2                1    0.0000000e+00    0.0000000e+00    0.0000000e+00    0.0000000e+00    0.0000000e+00 
  -3.1857044e+01                1                1    0.0000000e+00    0.0000000e+00    0.0000000e+00    0.0000000e+00    0.0000000e+00                2                1    0.0000000e+00    0.0000000e+00    0.0000000e+00    0.0000000e+00    0.0000000e+00 
  -3.1507386e+01                1                1    0.0000000e+00    0.0000000e+00    0.0000000e+00    0.0000000e+00    0.0000000e+00                2                1    0.0000000e+00    0.0000000e+00    0.0000000e+00    0.0000000e+00    0.0000000e+00 
  -3.1070313e+01                1                1    0.0000000e+00    0.0000000e+00    0.0000000e+00    0.0000000e+00    0.0000000e+00                2                1    0.0000000e+00    0.0000000e+00    0.0000000e+00    0.0000000e+00    0.0000000e+00 
  -3.0720655e+01                1                1    0.0000000e+00    0.0000000e+00    0.0000000e+00    0.0000000e+00    0.0000000e+00                2                1    0.0000000e+00    0.0000000e+00    0.0000000e+00    0.0000000e+00    0.0000000e+00 
  -3.0283582e+01                1                1    0.0000000e+00    0.0000000e+00    0.0000000e+00    0.0000000e+00    0.0000000e+00                2                1    0.0000000e+00    0.0000000e+00    0.0000000e+00    0.0000000e+00    0.0000000e+00 
  -2.9933924e+01                1                1    0.0000000e+00    0.0000000e+00    0.0000000e+00    0.0000000e+00    0.0000000e+00                2                1    0.0000000e+00    0.0000000e+00    0.0000000e+00    0.0000000e+00    0.0000000e+00 
  -2.9496851e+01                1                1    0.0000000e+00    0.0000000e+00    0.0000000e+00    0.0000000e+00    0.0000000e+00                2                1    0.0000000e+00    0.0000000e+00    0.0000000e+00    0.0000000e+00    0.0000000e+00 
  -2.9147193e+01                1                1    0.0000000e+00    0.0000000e+00    0.0000000e+00    0.0000000e+00    0.0000000e+00                2                1    0.0000000e+00    0.0000000e+00    0.0000000e+00    0.0000000e+00    0.0000000e+00 
  -2.8710120e+01                1                1    0.0000000e+00    0.0000000e+00    0.0000000e+00    0.0000000e+00    0.0000000e+00                2                1    0.0000000e+00    0.0000000e+00    0.0000000e+00    0.0000000e+00    0.0000000e+00 
  -2.8360461e+01                1                1    0.0000000e+00    0.0000000e+00    0.0000000e+00    0.0000000e+00    0.0000000e+00                2                1    0.0000000e+00    0.0000000e+00    0.0000000e+00    0.0000000e+00    0.0000000e+00 
  -2.7923389e+01                1                1    0.0000000e+00    0.0000000e+00    0.0000000e+00    0.0000000e+00    0.0000000e+00                2                1    0.0000000e+00    0.0000000e+00    0.0000000e+00    0.0000000e+00    0.0000000e+00 
  -2.7573730e+01                1                1    0.0000000e+00    0.0000000e+00    0.0000000e+00    0.0000000e+00    0.0000000e+00                2                1    0.0000000e+00    0.0000000e+00    0.0000000e+00    0.0000000e+00    0.0000000e+00 
  -2.7136657e+01                1                1    0.0000000e+00    0.0000000e+00    0.0000000e+00    0.0000000e+00    0.0000000e+00                2                1    0.0000000e+00    0.0000000e+00    0.0000000e+00    0.0000000e+00    0.0000000e+00 
  -2.6786999e+01                1                1    0.0000000e+00    0.0000000e+00    0.0000000e+00    0.0000000e+00    0.0000000e+00                2                1    0.0000000e+00    0.0000000e+00    0.0000000e+00    0.0000000e+00    0.0000000e+00 
  -2.6349926e+01                1                1    0.0000000e+00    0.0000000e+00    0.0000000e+00    0.0000000e+00    0.0000000e+00                2                1    0.0000000e+00    0.0000000e+00    0.0000000e+00    0.0000000e+00    0.0000000e+00 
  -2.6000268e+01                1                1    0.0000000e+00    0.0000000e+00    0.0000000e+00    0.0000000e+00    0.0000000e+00                2                1    0.0000000e+00    0.0000000e+00    0.0000000e+00    0.0000000e+00    0.0000000e+00 
  -2.5720541e+01                1                1    0.0000000e+00    0.0000000e+00    0.0000000e+00    0.0000000e+00    0.0000000e+00                2                1    0.0000000e+00    0.0000000e+00    0.0000000e+00    0.0000000e+00    0.0000000e+00 
  -2.5370883e+01                1                1    0.0000000e+00    0.0000000e+00    0.0000000e+00    0.0000000e+00    0.0000000e+00                2                1    0.0000000e+00    0.0000000e+00    0.0000000e+00    0.0000000e+00    0.0000000e+00 
  -2.5091156e+01                1                1    0.0000000e+00    0.0000000e+00    0.0000000e+00    0.0000000e+00    0.0000000e+00                2                1    0.0000000e+00    0.0000000e+00    0.0000000e+00    0.0000000e+00    0.0000000e+00 
  -2.4741498e+01                1                1    0.0000000e+00    0.0000000e+00    0.0000000e+00    0.0000000e+00    0.0000000e+00                2                1    0.0000000e+00    0.0000000e+00    0.0000000e+00    0.0000000e+00    0.0000000e+00 
  -2.4461771e+01                1                1    0.0000000e+00    0.0000000e+00    0.0000000e+00    0.0000000e+00    0.0000000e+00                2                1    0.0000000e+00    0.0000000e+00    0.0000000e+00    0.0000000e+00    0.0000000e+00 
  -2.4112113e+01                1                1    0.0000000e+00    0.0000000e+00    0.0000000e+00    0.0000000e+00    0.0000000e+00                2                1    0.0000000e+00    0.0000000e+00    0.0000000e+00    0.0000000e+00    0.0000000e+00 
  -2.3675040e+01                1                1    0.0000000e+00    0.0000000e+00    0.0000000e+00    0.0000000e+00    0.0000000e+00                2                1    0.0000000e+00    0.0000000e+00    0.0000000e+00    0.0000000e+00    0.0000000e+00 
  -2.3325382e+01                1                1    0.0000000e+00    0.0000000e+00    0.0000000e+00    0.0000000e+00    0.0000000e+00                2                1    0.0000000e+00    0.0000000e+00    0.0000000e+00    0.0000000e+00    0.0000000e+00 
  -2.3045655e+01                1                1    0.0000000e+00    0.0000000e+00    0.0000000e+00    0.0000000e+00    0.0000000e+00                2                1    0.0000000e+00    0.0000000e+00    0.0000000e+00    0.0000000e+00    0.0000000e+00 
  -2.2695997e+01                1                1    0.0000000e+00    0.0000000e+00    0.0000000e+00    0.0000000e+00    0.0000000e+00                2                1    0.0000000e+00    0.0000000e+00    0.0000000e+00    0.0000000e+00    0.0000000e+00 
  -2.2416270e+01                1                1    0.0000000e+00    0.0000000e+00    0.0000000e+00    0.0000000e+00    0.0000000e+00                2                1    0.0000000e+00    0.0000000e+00    0.0000000e+00    0.0000000e+00    0.0000000e+00 
  -2.2066612e+01                1                1    0.0000000e+00    0.0000000e+00    0.0000000e+00    0.0000000e+00    0.0000000e+00                2                1    0.0000000e+00    0.0000000e+00    0.0000000e+00    0.0000000e+00    0.0000000e+00 
  -2.1786885e+01                1                1    0.0000000e+00    0.0000000e+00    0.0000000e+00    0.0000000e+00    0.0000000e+00                2                1    0.0000000e+00    0.0000000e+00    0.0000000e+00    0.0000000e+00    0.0000000e+00 
  -2.1437227e+01                1                1    0.0000000e+00    0.0000000e+00    0.0000000e+00    0.0000000e+00    0.0000000e+00                2                1    0.0000000e+00    0.0000000e+00    0.0000000e+00    0.0000000e+00    0.0000000e+00 
  -2.1157501e+01                1                1    0.0000000e+00    0.0000000e+00    0.0000000e+00    0.0000000e+00    0.0000000e+00                2                1    0.0000000e+00    0.0000000e+00    0.0000000e+00    0.0000000e+00    0.0000000e+00 
  -2.0807842e+01                1                1    0.0000000e+00    0.0000000e+00    0.0000000e+00    0.0000000e+00    0.0000000e+00                2                1    0.0000000e+00    0.0000000e+00    0.0000000e+00    0.0000000e+00    0.0000000e+00 
  -2.0528116e+01                1                1    0.0000000e+00    0.0000000e+00    0.0000000e+00    0.0000000e+00    0.0000000e+00                2                1    0.0000000e+00    0.0000000e+00    0.0000000e+00    0.0000000e+00    0.0000000e+00 
  -2.0178457e+01                1                1    0.0000000e+00    0.0000000e+00    0.0000000e+00    0.0000000e+00    0.0000000e+00                2                1    0.0000000e+00    0.0000000e+00    0.0000000e+00    0.0000000e+00    0.0000000e+00 
  -1.9898731e+01                1                1    0.0000000e+00    0.0000000e+00    0.0000000e+00    0.0000000e+00    0.0000000e+00                2                1    0.0000000e+00    0.0000000e+00    0.0000000e+00    0.0000000e+00    0.0000000e+00 
  -1.9745629e+01                1                1    0.0000000e+00    0.0000000e+00    0.0000000e+00    0.0000000e+00    0.0000000e+00                2                1    0.0000000e+00    0.0000000e+00    0.0000000e+00    0.0000000e+00    0.0000000e+00 
  -1.9660573e+01                1                1    0.0000000e+00    0.0000000e+00    0.0000000e+00    0.0000000e+00    0.0000000e+00                2                1    0.0000000e+00    0.0000000e+00    0.0000000e+00    0.0000000e+00    0.0000000e+00 
  -1.9592528e+01                1                1    0.0000000e+00    0.0000000e+00    0.0000000e+00    0.0000000e+00    0.0000000e+00                2                1    0.0000000e+00    0.0000000e+00    0.0000000e+00    0.0000000e+00    0.0000000e+00 
  -1.9401151e+01                1                1    0.0000000e+00    0.0000000e+00    0.0000000e+00    0.0000000e+00    0.0000000e+00                2                1    0.0000000e+00    0.0000000e+00    0.0000000e+00    0.0000000e+00    0.0000000e+00 
  -1.9316094e+01                1                1    0.0000000e+00    0.0000000e+00    0.0000000e+00    0.0000000e+00    0.0000000e+00                2                1    0.0000000e+00    0.0000000e+00    0.0000000e+00    0.0000000e+00    0.0000000e+00 
  -1.9248049e+01                1                1    0.0000000e+00    0.0000000e+00    0.0000000e+00    0.0000000e+00    0.0000000e+00                2                1    0.0000000e+00    0.0000000e+00    0.0000000e+00    0.0000000e+00    0.0000000e+00 
  -1.9193613e+01                1                1    0.0000000e+00    0.0000000e+00    0.0000000e+00    0.0000000e+00    0.0000000e+00                2                1    0.0000000e+00    0.0000000e+00    0.0000000e+00    0.0000000e+00    0.0000000e+00 
  -1.9040511e+01                1                1    0.0000000e+00    0.0000000e+00    0.0000000e+00    0.0000000e+00    0.0000000e+00                2                1    0.0000000e+00    0.0000000e+00    0.0000000e+00    0.0000000e+00    0.0000000e+00 
  -1.8934191e+01                1                1    0.0000000e+00    0.0000000e+00    0.0000000e+00    0.0000000e+00    0.0000000e+00                2                1    0.0000000e+00    0.0000000e+00    0.0000000e+00    0.0000000e+00    0.0000000e+00 
  -1.8849134e+01                1                1    0.0000000e+00    0.0000000e+00    0.0000000e+00    0.0000000e+00    0.0000000e+00                2                1    0.0000000e+00    0.0000000e+00    0.0000000e+00    0.0000000e+00    0.0000000e+00 
  -1.8742814e+01                1                1    0.0000000e+00    0.0000000e+00    0.0000000e+00    0.0000000e+00    0.0000000e+00                2                1    0.0000000e+00    0.0000000e+00    0.0000000e+00    0.0000000e+00    0.0000000e+00 
  -1.8609913e+01                1                1    0.0000000e+00    0.0000000e+00    0.0000000e+00    0.0000000e+00    0.0000000e+00                2                1    0.0000000e+00    0.0000000e+00    0.0000000e+00    0.0000000e+00    0.0000000e+00 
  -1.8503593e+01                1                1    0.0000000e+00    0.0000000e+00    0.0000000e+00    0.0000000e+00    0.0000000e+00                2                1    0.0000000e+00    0.0000000e+00    0.0000000e+00    0.0000000e+00    0.0000000e+00 
  -1.8500000e+01                1                1    0.0000000e+00    0.0000000e+00    0.0000000e+00    0.0000000e+00    0.0000000e+00                2                1    0.0000000e+00    0.0000000e+00    0.0000000e+00    0.0000000e+00    0.0000000e+00 
  -1.8343670e+01                1                1    0.0000000e+00    0.0000000e+00    0.0000000e+00    0.0000000e+00    0.0000000e+00                2                1    8.7597397e-05    9.1040532e-05    9.2559562e-05    9.5597622e-05    0.0000000e+00 
  -1.8218606e+01                1                1    0.0000000e+00    0.0000000e+00    0.0000000e+00    0.0000000e+00    0.0000000e+00                2                1    1.6501896e-04    1.6958759e-04    1.7232877e-04    1.7525269e-04    0.0000000e+00 
  -1.8118555e+01                1                1    0.0000000e+00    0.0000000e+00    0.0000000e+00    0.0000000e+00    0.0000000e+00                2                1    2.9087830e-04    2.9456030e-04    2.9640130e-04    3.0008331e-04    0.0000000e+00 
  -1.7993492e+01                1                1    0.0000000e+00    0.0000000e+00    0.0000000e+00    0.0000000e+00    0.0000000e+00                2                1    4.9922322e-04    5.0337476e-04    5.0545054e-04    5.0856420e-04    0.0000000e+00 
  -1.7837714e+01                1                1    0.0000000e+00    0.0000000e+00    0.0000000e+00    0.0000000e+00    0.0000000e+00                2                1    8.4046546e-04    8.4741145e-04    8.5038831e-04    8.5336516e-04    0.0000000e+00 
  -1.7713093e+01                1                1    0.0000000e+00    0.0000000e+00    0.0000000e+00    0.0000000e+00    0.0000000e+00                2                1    1.1616857e-03    1.1820900e-03    1.1916120e-03    1.1984135e-03    0.0000000e+00 
  -1.7613395e+01                1                1    0.0000000e+00    0.0000000e+00    0.0000000e+00    0.0000000e+00    0.0000000e+00                2                1    1.4685078e-03    1.4846986e-03    1.4879367e-03    1.4944131e-03    0.0000000e+00 
  -1.7489380e+01                1                1    0.0000000e+00    0.0000000e+00    0.0000000e+00    0.0000000e+00    0.0000000e+00                2                1    1.8602037e-03    1.8960174e-03    1.9255110e-03    1.9486845e-03    0.0000000e+00 
  -1.7377202e+01                1                1    0.0000000e+00    0.0000000e+00    0.0000000e+00    0.0000000e+00    0.0000000e+00                2                1    2.2348163e-03    2.3029971e-03    2.3332997e-03    2.3535014e-03    0.0000000e+00 
  -1.7278992e+01                1                1    0.0000000e+00    0.0000000e+00    0.0000000e+00    0.0000000e+00    0.0000000e+00                2                1    2.6184500e-03    2.6825277e-03    2.6970909e-03    2.7203919e-03    0.0000000e+00 
  -1.7183440e+01                1                1    0.0000000e+00    0.0000000e+00    0.0000000e+00    0.0000000e+00    0.0000000e+00                2                1    2.9917754e-03    3.0386265e-03    3.0653985e-03    3.1390217e-03    0.0000000e+00 
  -1.7085370e+01                1                1    0.0000000e+00    0.0000000e+00    0.0000000e+00    0.0000000e+00    0.0000000e+00                2                1    3.3825669e-03    3.4388805e-03    3.4839313e-03    3.5552618e-03    0.0000000e+00 
  -1.7000000e+01                1                1    0.0000000e+00    0.0000000e+00    0.0000000e+00    0.0000000e+00    0.0000000e+00                2                1    3.7410076e-03    3.8306614e-03    3.8754883e-03    3.9203152e-03    0.0000000e+00 
  -1.6894452e+01                1                1    0.0000000e+00    0.0000000e+00    0.0000000e+00    0.0000000e+00    0.0000000e+00                2                1    4.2006597e-03    4.3053349e-03    4.3417437e-03    4.3918057e-03    0.0000000e+00 
  -1.6784492e+01                1                1    0.0000000e+00    0.0000000e+00    0.0000000e+00    0.0000000e+00    0.0000000e+00                2                1    4.6841788e-03    4.7858982e-03    4.8418439e-03    4.9130474e-03    0.0000000e+00 
  -1.6670327e+01                1                1    0.0000000e+00    0.0000000e+00    0.0000000e+00    0.0000000e+00    0.0000000e+00                2                1    5.1529694e-03    5.2876875e-03    5.3494334e-03    5.4392455e-03    0.0000000e+00 
  -1.6549009e+01                1                1    0.0000000e+00    0.0000000e+00    0.0000000e+00    0.0000000e+00    0.0000000e+00                2                1    5.6221569e-03    5.7831438e-03    5.8574454e-03    5.9688979e-03    0.0000000e+00 
  -1.6421549e+01                1                1    0.0000000e+00    0.0000000e+00    0.0000000e+00    0.0000000e+00    0.0000000e+00                2                1    6.0828351e-03    6.2579776e-03    6.3522852e-03    6.4802739e-03    0.0000000e+00 
  -1.6286727e+01                1                1    0.0000000e+00    0.0000000e+00    0.0000000e+00    0.0000000e+00    0.0000000e+00                2                1    6.5343733e-03    6.7314997e-03    6.8337133e-03    6.9797329e-03    0.0000000e+00 
  -1.6178870e+01                1                1    0.0000000e+00    0.0000000e+00    0.0000000e+00    0.0000000e+00    4.8913288e-03                2                1    6.8781258e-03    7.0788343e-03    7.1946277e-03    7.3490188e-03    4.8913288e-03 
  -1.6092584e+01                1                1    0.0000000e+00    0.0000000e+00    0.0000000e+00    0.0000000e+00    4.8913288e-03                2                1    7.1405713e-03    7.3491723e-03    7.4614959e-03    7.6299813e-03    4.8913288e-03 
  -1.5937269e+01                1                1    0.0000000e+00    0.0000000e+00    0.0000000e+00    0.0000000e+00    6.1434606e-03                2                1    7.5844704e-03    7.7887659e-03    7.9164506e-03    8.0866968e-03    6.1434606e-03 
  -1.5868240e+01                1                1    0.0000000e+00    0.0000000e+00    0.0000000e+00    0.0000000e+00    6.1434606e-03                2                1    7.7594677e-03    7.9771856e-03    8.0991077e-03    8.2819907e-03    6.1434606e-03 
  -1.5781955e+01                1                1    0.0000000e+00    0.0000000e+00    0.0000000e+00    0.0000000e+00    7.0836162e-03                2                1    7.9849927e-03    8.1993550e-03    8.3243996e-03    8.5119665e-03    7.0836162e-03 
  -1.5674097e+01                1                1    0.0000000e+00    0.0000000e+00    0.0000000e+00    0.0000000e+00    7.0836162e-03                2                1    8.2592067e-03    8.4705101e-03    8.5899424e-03    8.7736845e-03    7.0836162e-03 
  -1.5539276e+01                1                1    0.0000000e+00    0.0000000e+00    0.0000000e+00    0.0000000e+00    7.0836162e-03                2                1    8.5998087e-03    8.7987029e-03    8.9123568e-03    9.0923088e-03    7.0836162e-03 
  -1.5385907e+01                1                1    0.0000000e+00    0.0000000e+00    0.0000000e+00    0.0000000e+00    8.0382291e-03                2                1    8.9654873e-03    9.1614542e-03    9.2790344e-03    9.4456062e-03    8.0382291e-03 
  -1.5263212e+01                1                1    0.0000000e+00    0.0000000e+00    0.0000000e+00    0.0000000e+00    8.0382291e-03                2                1    9.2624022e-03    9.4536910e-03    9.5543693e-03    9.7154545e-03    8.0382291e-03 
  -1.5109844e+01                1                1    0.0000000e+00    0.0000000e+00    0.0000000e+00    0.0000000e+00    8.0382291e-03                2                1    9.6137917e-03    9.8008709e-03    9.8944104e-03    1.0039916e-02    8.0382291e-03 
  -1.5004856e+01                1                1    0.0000000e+00    0.0000000e+00    0.0000000e+00    0.0000000e+00    9.0027017e-03                2                1    9.8499969e-03    1.0040847e-02    1.0125670e-02    1.0263506e-02    9.0027017e-03 
  -1.4873622e+01                1                1    0.0000000e+00    0.0000000e+00    0.0000000e+00    0.0000000e+00    9.0027017e-03                2                1    1.0135518e-02    1.0319997e-02    1.0406811e-02    1.0526180e-02    9.0027017e-03 
  -1.4787347e+01                1                1    0.0000000e+00    0.0000000e+00    0.0000000e+00    0.0000000e+00    9.2967810e-03                2                1    1.0321242e-02    1.0497862e-02    1.0586172e-02    1.0707599e-02    9.2967810e-03 
  -1.4632143e+01                1                1    0.0000000e+00    0.0000000e+00    0.0000000e+00    0.0000000e+00    9.2967810e-03                2                1    1.0632558e-02    1.0814117e-02    1.0893549e-02    1.1007024e-02    9.2967810e-03 
  -1.4546013e+01                1                1    0.0000000e+00    0.0000000e+00    0.0000000e+00    0.0000000e+00    9.9741740e-03                2                1    1.0797101e-02    1.0981273e-02    1.1061848e-02    1.1165445e-02    9.9741740e-03 
  -1.4459930e+01                1                1    0.0000000e+00    0.0000000e+00    0.0000000e+00    0.0000000e+00    9.9741740e-03                2                1    1.0966789e-02    1.1141791e-02    1.1223458e-02    1.1328460e-02    9.9741740e-03 
  -1.4373892e+01                1                1    0.0000000e+00    0.0000000e+00    0.0000000e+00    0.0000000e+00    1.0240393e-02                2                1    1.1120225e-02    1.1297675e-02    1.1380485e-02    1.1486955e-02    1.0240393e-02 
  -1.4266345e+01                1                1    0.0000000e+00    0.0000000e+00    0.0000000e+00    0.0000000e+00    1.0240393e-02                2                1    1.1313714e-02    1.1494252e-02    1.1566467e-02    1.1686826e-02    1.0240393e-02 
  -1.4131912e+01                1                1    0.0000000e+00    0.0000000e+00    0.0000000e+00    0.0000000e+00    1.0240393e-02                2                1    1.1544188e-02    1.1728404e-02    1.1802090e-02    1.1924900e-02    1.0240393e-02 
  -1.4024365e+01                1                1    0.0000000e+00    0.0000000e+00    0.0000000e+00    0.0000000e+00    1.0240393e-02                2                1    1.1717486e-02    1.1916932e-02    1.1991725e-02    1.2103914e-02    1.0240393e-02 
  -1.3889931e+01                1                1    0.0000000e+00    0.0000000e+00    0.0000000e+00    0.0000000e+00    1.0240393e-02                2                1    1.1928013e-02    1.2143503e-02    1.2219559e-02    1.2333642e-02    1.0240393e-02 
  -1.3782384e+01                1                1    0.0000000e+00    0.0000000e+00    0.0000000e+00    0.0000000e+00    1.1193800e-02                2                1    1.2109100e-02    1.2314775e-02    1.2391903e-02    1.2520450e-02    1.1193800e-02 
  -1.3647951e+01                1                1    0.0000000e+00    0.0000000e+00    0.0000000e+00    0.0000000e+00    1.1193800e-02                2                1    1.2306560e-02    1.2528889e-02    1.2607358e-02    1.2738140e-02    1.1193800e-02 
  -1.3540404e+01                1                1    0.0000000e+00    0.0000000e+00    0.0000000e+00    0.0000000e+00    1.1193800e-02                2                1    1.2467410e-02    1.2692885e-02    1.2785727e-02    1.2905096e-02    1.1193800e-02 
  -1.3405970e+01                1                1    0.0000000e+00    0.0000000e+00    0.0000000e+00    0.0000000e+00    1.1193800e-02                2                1    1.2661483e-02    1.2890711e-02    1.2985099e-02    1.3119939e-02    1.1193800e-02 
  -1.3298423e+01                1                1    0.0000000e+00    0.0000000e+00    0.0000000e+00    0.0000000e+00    1.1193800e-02                2                1    1.2820989e-02    1.3053105e-02    1.3148682e-02    1.3285221e-02    1.1193800e-02 
  -1.3163990e+01                1                1    0.0000000e+00    0.0000000e+00    0.0000000e+00    0.0000000e+00    1.1193800e-02                2                1    1.3006151e-02    1.3255471e-02    1.3352428e-02    1.3477088e-02    1.1193800e-02 
  -1.3056443e+01                1                1    0.0000000e+00    0.0000000e+00    0.0000000e+00    0.0000000e+00    1.2154697e-02                2                1    1.3141185e-02    1.3407088e-02    1.3505052e-02    1.3631006e-02    1.2154697e-02 
  -1.2922009e+01                1                1    0.0000000e+00    0.0000000e+00    0.0000000e+00    0.0000000e+00    1.2154697e-02                2                1    1.3326561e-02    1.3581751e-02    1.3680991e-02    1.3822763e-02    1.2154697e-02 
  -1.2814462e+01                1                1    0.0000000e+00    0.0000000e+00    0.0000000e+00    0.0000000e+00    1.2154697e-02                2                1    1.3457306e-02    1.3729605e-02    1.3829926e-02    1.3973241e-02    1.2154697e-02 
  -1.2680028e+01                1                1    0.0000000e+00    0.0000000e+00    0.0000000e+00    0.0000000e+00    1.2154697e-02                2                1    1.3634410e-02    1.3910292e-02    1.4011933e-02    1.4157135e-02    1.2154697e-02 
  -1.2572482e+01                1                1    0.0000000e+00    0.0000000e+00    0.0000000e+00    0.0000000e+00    1.2154697e-02                2                1    1.3756557e-02    1.4049874e-02    1.4152535e-02    1.4299193e-02    1.2154697e-02 
  -1.2438048e+01                1                1    0.0000000e+00    0.0000000e+00    0.0000000e+00    0.0000000e+00    1.2454644e-02                2                1    1.3921664e-02    1.4218501e-02    1.4322394e-02    1.4470813e-02    1.2454644e-02 
  -1.2330501e+01                1                1    0.0000000e+00    0.0000000e+00    0.0000000e+00    0.0000000e+00    1.2454644e-02                2                1    1.4050059e-02    1.4349634e-02    1.4469464e-02    1.4604273e-02    1.2454644e-02 
  -1.2196067e+01                1                1    0.0000000e+00    0.0000000e+00    0.0000000e+00    0.0000000e+00    1.2454644e-02                2                1    1.4203857e-02    1.4506711e-02    1.4627852e-02    1.4779279e-02    1.2454644e-02 
  -1.2088520e+01                1                1    0.0000000e+00    0.0000000e+00    0.0000000e+00    0.0000000e+00    1.3121440e-02                2                1    1.4322932e-02    1.4643594e-02    1.4765752e-02    1.4903178e-02    1.3121440e-02 
  -1.1954087e+01                1                1    0.0000000e+00    0.0000000e+00    0.0000000e+00    0.0000000e+00    1.3121440e-02                2                1    1.4481489e-02    1.4789933e-02    1.4913311e-02    1.5067534e-02    1.3121440e-02 
  -1.1846540e+01                1                1    0.0000000e+00    0.0000000e+00    0.0000000e+00    0.0000000e+00    1.3121440e-02                2                1    1.4593093e-02    1.4919456e-02    1.5043785e-02    1.5199196e-02    1.3121440e-02 
  -1.1712106e+01                1                1    0.0000000e+00    0.0000000e+00    0.0000000e+00    0.0000000e+00    1.3121440e-02                2                1    1.4747376e-02    1.5061484e-02    1.5187127e-02    1.5344181e-02    1.3121440e-02 
  -1.1604559e+01                1                1    0.0000000e+00    0.0000000e+00    0.0000000e+00    0.0000000e+00    1.3121440e-02                2                1    1.4847713e-02    1.5180479e-02    1.5307247e-02    1.5465707e-02    1.3121440e-02 
  -1.1470126e+01                1                1    0.0000000e+00    0.0000000e+00    0.0000000e+00    0.0000000e+00    1.3399764e-02                2                1    1.4989211e-02    1.5325508e-02    1.5453621e-02    1.5613762e-02    1.3399764e-02 
  -1.1362579e+01                1                1    0.0000000e+00    0.0000000e+00    0.0000000e+00    0.0000000e+00    1.3399764e-02                2                1    1.5096722e-02    1.5435793e-02    1.5564962e-02    1.5742571e-02    1.3399764e-02 
  -1.1228145e+01                1                1    0.0000000e+00    0.0000000e+00    0.0000000e+00    0.0000000e+00    1.3399764e-02                2                1    1.5246594e-02    1.5572725e-02    1.5719483e-02    1.5882549e-02    1.3399764e-02 
  -1.1120598e+01                1                1    0.0000000e+00    0.0000000e+00    0.0000000e+00    0.0000000e+00    1.3399764e-02                2                1    1.5346654e-02    1.5691708e-02    1.5823156e-02    1.5987468e-02    1.3399764e-02 
  -1.0986165e+01                1                1    0.0000000e+00    0.0000000e+00    0.0000000e+00    0.0000000e+00    1.3399764e-02                2                1    1.5471405e-02    1.5819636e-02    1.5952296e-02    1.6134703e-02    1.3399764e-02 
  -1.0878618e+01                1                1    0.0000000e+00    0.0000000e+00    0.0000000e+00    0.0000000e+00    1.3399764e-02                2                1    1.5583209e-02    1.5933957e-02    1.6067575e-02    1.6251300e-02    1.3399764e-02 
  -1.0744184e+01                1                1    0.0000000e+00    0.0000000e+00    0.0000000e+00    0.0000000e+00    1.4092824e-02                2                1    1.5719408e-02    1.6056373e-02    1.6191159e-02    1.6376489e-02    1.4092824e-02 
  -1.0636637e+01                1                1    0.0000000e+00    0.0000000e+00    0.0000000e+00    0.0000000e+00    1.4092824e-02                2                1    1.5809694e-02    1.6165921e-02    1.6301626e-02    1.6488222e-02    1.4092824e-02 
  -1.0502204e+01                1                1    0.0000000e+00    0.0000000e+00    0.0000000e+00    0.0000000e+00    1.4092824e-02                2                1    1.5941129e-02    1.6283214e-02    1.6437152e-02    1.6608194e-02    1.4092824e-02 
  -1.0394657e+01                1                1    0.0000000e+00    0.0000000e+00    0.0000000e+00    0.0000000e+00    1.4092824e-02                2                1    1.6026971e-02    1.6388482e-02    1.6526200e-02    1.6715563e-02    1.4092824e-02 
  -1.0260223e+01                1                1    0.0000000e+00    0.0000000e+00    0.0000000e+00    0.0000000e+00    1.4352323e-02                2                1    1.6152585e-02    1.6516929e-02    1.6655727e-02    1.6846574e-02    1.4352323e-02 
  -1.0152676e+01                1                1    0.0000000e+00    0.0000000e+00    0.0000000e+00    0.0000000e+00    1.4352323e-02                2                1    1.6250872e-02    1.6617433e-02    1.6757076e-02    1.6949084e-02    1.4352323e-02 
  -1.0085459e+01                1                1    0.0000000e+00    0.0000000e+00    0.0000000e+00    0.0000000e+00    1.4352323e-02                2                1    1.6311495e-02    1.6661903e-02    1.6819587e-02    1.6994791e-02    1.4352323e-02 
  -9.8964120e+00                1                1    0.0000000e+00    0.0000000e+00    0.0000000e+00    0.0000000e+00    1.4352323e-02                2                1    1.6477207e-02    1.6831175e-02    1.6990461e-02    1.7167445e-02    1.4352323e-02 
  -9.7073647e+00                1                1    0.0000000e+00    0.0000000e+00    0.0000000e+00    0.0000000e+00    1.4352323e-02                2                1    1.6636577e-02    1.6993969e-02    1.7154795e-02    1.7333491e-02    1.4352323e-02 
  -9.5760818e+00                1                1    0.0000000e+00    0.0000000e+00    0.0000000e+00    0.0000000e+00    1.4352323e-02                2                1    1.6743838e-02    1.7103534e-02    1.7265397e-02    1.7445245e-02    1.4352323e-02 
  -9.4134433e+00                1                1    0.0000000e+00    0.0000000e+00    0.0000000e+00    0.0000000e+00    1.4352323e-02                2                1    1.6874450e-02    1.7236951e-02    1.7400077e-02    1.7581328e-02    1.4352323e-02 
  -9.2833325e+00                1                1    0.0000000e+00    0.0000000e+00    0.0000000e+00    0.0000000e+00    1.4352323e-02                2                1    1.6995353e-02    1.7341824e-02    1.7505943e-02    1.7688296e-02    1.4352323e-02 
  -9.1218144e+00                1                1    0.0000000e+00    0.0000000e+00    0.0000000e+00    0.0000000e+00    1.4421830e-02                2                1    1.7120641e-02    1.7469667e-02    1.7634995e-02    1.7837063e-02    1.4421830e-02 
  -8.9925999e+00                1                1    0.0000000e+00    0.0000000e+00    0.0000000e+00    0.0000000e+00    1.4421830e-02                2                1    1.7219760e-02    1.7570807e-02    1.7737092e-02    1.7940330e-02    1.4421830e-02 
  -8.8311347e+00                1                1    0.0000000e+00    0.0000000e+00    0.0000000e+00    0.0000000e+00    1.4675513e-02                2                1    1.7340965e-02    1.7694482e-02    1.7861938e-02    1.8066606e-02    1.4675513e-02 
  -8.7019625e+00                1                1    0.0000000e+00    0.0000000e+00    0.0000000e+00    0.0000000e+00    1.5067953e-02                2                1    1.7436128e-02    1.7810294e-02    1.7959960e-02    1.8165751e-02    1.5067953e-02 
  -8.5457306e+00                1                1    0.0000000e+00    0.0000000e+00    0.0000000e+00    0.0000000e+00    1.5310934e-02                2                1    1.7567963e-02    1.7925724e-02    1.8076361e-02    1.8283485e-02    1.5310934e-02 
  -8.4207451e+00                1                1    0.0000000e+00    0.0000000e+00    0.0000000e+00    0.0000000e+00    1.5310934e-02                2                1    1.7657098e-02    1.8016674e-02    1.8168075e-02    1.8376251e-02    1.5310934e-02 
  -8.2645132e+00                1                1    0.0000000e+00    0.0000000e+00    0.0000000e+00    0.0000000e+00    1.5310934e-02                2                1    1.7766367e-02    1.8128169e-02    1.8280507e-02    1.8489971e-02    1.5310934e-02 
  -8.1395277e+00                1                1    0.0000000e+00    0.0000000e+00    0.0000000e+00    0.0000000e+00    1.5310934e-02                2                1    1.7852635e-02    1.8216193e-02    1.8369270e-02    1.8579752e-02    1.5310934e-02 
  -7.9919893e+00                1                1    0.0000000e+00    0.0000000e+00    0.0000000e+00    0.0000000e+00    1.5310934e-02                2                1    1.7970802e-02    1.8317135e-02    1.8471060e-02    1.8682708e-02    1.5310934e-02 
  -7.8739586e+00                1                1    0.0000000e+00    0.0000000e+00    0.0000000e+00    0.0000000e+00    1.5310934e-02                2                1    1.8049249e-02    1.8397093e-02    1.8571016e-02    1.8764262e-02    1.5310934e-02 
  -7.7265790e+00                1                1    0.0000000e+00    0.0000000e+00    0.0000000e+00    0.0000000e+00    1.5310934e-02                2                1    1.8145775e-02    1.8495479e-02    1.8670332e-02    1.8864612e-02    1.5310934e-02 
  -7.5793291e+00                1                1    0.0000000e+00    0.0000000e+00    0.0000000e+00    0.0000000e+00    1.5310934e-02                2                1    1.8260350e-02    1.8611886e-02    1.8768125e-02    1.8982952e-02    1.5310934e-02 
  -7.4615292e+00                1                1    0.0000000e+00    0.0000000e+00    0.0000000e+00    0.0000000e+00    1.5310934e-02                2                1    1.8335625e-02    1.8688611e-02    1.8845493e-02    1.9061206e-02    1.5310934e-02 
  -7.3143817e+00                1                1    0.0000000e+00    0.0000000e+00    0.0000000e+00    0.0000000e+00    1.5310934e-02                2                1    1.8428299e-02    1.8783069e-02    1.8940744e-02    1.9157548e-02    1.5310934e-02 
  -7.1673552e+00                1                1    0.0000000e+00    0.0000000e+00    0.0000000e+00    0.0000000e+00    1.5614295e-02                2                1    1.8539355e-02    1.8876074e-02    1.9034530e-02    1.9252407e-02    1.5614295e-02 
  -7.0497340e+00                1                1    0.0000000e+00    0.0000000e+00    0.0000000e+00    0.0000000e+00    1.5614295e-02                2                1    1.8611350e-02    1.8949377e-02    1.9128332e-02    1.9327171e-02    1.5614295e-02 
  -6.9028279e+00                1                1    0.0000000e+00    0.0000000e+00    0.0000000e+00    0.0000000e+00    1.5614295e-02                2                1    1.8699527e-02    1.9059133e-02    1.9218958e-02    1.9418740e-02    1.5614295e-02 
  -6.7560245e+00                1                1    0.0000000e+00    0.0000000e+00    0.0000000e+00    0.0000000e+00    1.5614295e-02                2                1    1.8806310e-02    1.9147513e-02    1.9308079e-02    1.9528857e-02    1.5614295e-02 
  -6.6093040e+00                1                1    0.0000000e+00    0.0000000e+00    0.0000000e+00    0.0000000e+00    1.5614295e-02                2                1    1.8892479e-02    1.9235245e-02    1.9396547e-02    1.9618337e-02    1.5614295e-02 
  -6.4626622e+00                1                1    0.0000000e+00    0.0000000e+00    0.0000000e+00    0.0000000e+00    1.5614295e-02                2                1    1.8982788e-02    1.9327193e-02    1.9489266e-02    1.9712116e-02    1.5614295e-02 
  -6.3160937e+00                1                1    0.0000000e+00    0.0000000e+00    0.0000000e+00    0.0000000e+00    1.5614295e-02                2                1    1.9071984e-02    1.9418007e-02    1.9580841e-02    1.9804739e-02    1.5614295e-02 
  -6.1695923e+00                1                1    0.0000000e+00    0.0000000e+00    0.0000000e+00    0.0000000e+00    1.5614295e-02                2                1    1.9180699e-02    1.9507876e-02    1.9671464e-02    1.9896397e-02    1.5614295e-02 
  -6.0231593e+00                1                1    0.0000000e+00    0.0000000e+00    0.0000000e+00    0.0000000e+00    1.6274526e-02                2                1    1.9267770e-02    1.9596431e-02    1.9760762e-02    1.9986717e-02    1.6274526e-02 
  -5.8767951e+00                1                1    0.0000000e+00    0.0000000e+00    0.0000000e+00    0.0000000e+00    1.6274526e-02                2                1    1.9353636e-02    1.9683762e-02    1.9848825e-02    2.0075786e-02    1.6274526e-02 
  -5.7304980e+00                1                1    0.0000000e+00    0.0000000e+00    0.0000000e+00    0.0000000e+00    1.6274526e-02                2                1    1.9458591e-02    1.9790154e-02    1.9935212e-02    2.0163162e-02    1.6274526e-02 
  -5.5842656e+00                1                1    0.0000000e+00    0.0000000e+00    0.0000000e+00    0.0000000e+00    1.6274526e-02                2                1    1.9541413e-02    1.9874387e-02    2.0040874e-02    2.0248983e-02    1.6274526e-02 
  -5.4380947e+00                1                1    0.0000000e+00    0.0000000e+00    0.0000000e+00    0.0000000e+00    1.6274526e-02                2                1    1.9643851e-02    1.9978214e-02    2.0124498e-02    2.0333475e-02    1.6274526e-02 
  -5.2919858e+00                1                1    0.0000000e+00    0.0000000e+00    0.0000000e+00    0.0000000e+00    1.6274526e-02                2                1    1.9745304e-02    2.0060054e-02    2.0206937e-02    2.0416771e-02    1.6274526e-02 
  -5.1459379e+00                1                1    0.0000000e+00    0.0000000e+00    0.0000000e+00    0.0000000e+00    1.6274526e-02                2                1    1.9845629e-02    2.0161642e-02    2.0309115e-02    2.0519790e-02    1.6274526e-02 
  -4.9999480e+00                1                1    0.0000000e+00    0.0000000e+00    0.0000000e+00    0.0000000e+00    1.6560245e-02                2                1    1.9945010e-02    2.0241118e-02    2.0389173e-02    2.0600679e-02    1.6560245e-02 
  -4.8540169e+00                1                1    0.0000000e+00    0.0000000e+00    0.0000000e+00    0.0000000e+00    1.6560245e-02                2                1    2.0043633e-02    2.0340890e-02    2.0489519e-02    2.0680613e-02    1.6560245e-02 
  -4.7605698e+00                1                1    0.0000000e+00    0.0000000e+00    0.0000000e+00    0.0000000e+00    1.6560245e-02                2                1    2.0092896e-02    2.0390884e-02    2.0539878e-02    2.0752727e-02    1.6560245e-02 
  -4.6312874e+00                1                1    0.0000000e+00    0.0000000e+00    0.0000000e+00    0.0000000e+00    1.6560245e-02                2                1    2.0203253e-02    2.0480887e-02    2.0630383e-02    2.0822591e-02    1.6560245e-02 
  -4.5807199e+00                1                1    0.0000000e+00    0.0000000e+00    0.0000000e+00    0.0000000e+00    1.6560245e-02                2                1    2.0272380e-02    2.0550377e-02    2.0678683e-02    2.0871143e-02    1.6560245e-02 
  -4.4735411e+00                1                1    0.0000000e+00    0.0000000e+00    0.0000000e+00    0.0000000e+00    1.6560245e-02                2                1    2.0392171e-02    2.0628043e-02    2.0756700e-02    2.0928243e-02    1.6560245e-02 
  -4.3981383e+00                1                1    0.0000000e+00    0.0000000e+00    0.0000000e+00    0.0000000e+00    1.6900391e-02                2                1    2.0473990e-02    2.0710311e-02    2.0817729e-02    2.0989599e-02    1.6900391e-02 
  -4.2930707e+00                1                1    0.0000000e+00    0.0000000e+00    0.0000000e+00    0.0000000e+00    1.7512202e-02                2                1    2.0571193e-02    2.0786598e-02    2.0894301e-02    2.1045085e-02    1.7512202e-02 
  -4.1760834e+00                1                1    0.0000000e+00    0.0000000e+00    0.0000000e+00    0.0000000e+00    1.7512202e-02                2                1    2.0653198e-02    2.0847632e-02    2.0955651e-02    2.1128481e-02    1.7512202e-02 
  -4.0822973e+00                1                1    0.0000000e+00    0.0000000e+00    0.0000000e+00    0.0000000e+00    1.7569212e-02                2                1    2.0701696e-02    2.0896586e-02    2.1004859e-02    2.1178095e-02    1.7569212e-02 
  -3.9998946e+00                1                1    0.0000000e+00    0.0000000e+00    0.0000000e+00    0.0000000e+00    1.7834201e-02                2                1    2.0744288e-02    2.0939580e-02    2.1048075e-02    2.1221667e-02    1.7834201e-02 
  -3.8922917e+00                1                1    0.0000000e+00    0.0000000e+00    0.0000000e+00    0.0000000e+00    1.7834201e-02                2                1    2.0799781e-02    2.1017352e-02    2.1126137e-02    2.1278437e-02    1.7834201e-02 
  -3.7303335e+00                1                1    0.0000000e+00    0.0000000e+00    0.0000000e+00    0.0000000e+00    1.7834201e-02                2                1    2.0888163e-02    2.1084809e-02    2.1194057e-02    2.1368853e-02    1.7834201e-02 
  -3.6583520e+00                1                1    0.0000000e+00    0.0000000e+00    0.0000000e+00    0.0000000e+00    1.7834201e-02                2                1    2.0907253e-02    2.1126177e-02    2.1235639e-02    2.1410778e-02    1.7834201e-02 
  -3.5683752e+00                1                1    0.0000000e+00    0.0000000e+00    0.0000000e+00    0.0000000e+00    1.7834201e-02                2                1    2.0958049e-02    2.1177505e-02    2.1287233e-02    2.1462798e-02    1.7834201e-02 
  -3.4559043e+00                1                1    0.0000000e+00    0.0000000e+00    0.0000000e+00    0.0000000e+00    1.8213490e-02                2                1    2.1021150e-02    2.1241266e-02    2.1351325e-02    2.1527418e-02    1.8213490e-02 
  -3.3659275e+00                1                1    0.0000000e+00    0.0000000e+00    0.0000000e+00    0.0000000e+00    1.8213490e-02                2                1    2.1071378e-02    2.1292020e-02    2.1402342e-02    2.1556792e-02    1.8213490e-02 
  -3.2939460e+00                1                1    0.0000000e+00    0.0000000e+00    0.0000000e+00    0.0000000e+00    1.8213490e-02                2                1    2.1111391e-02    2.1332453e-02    2.1442984e-02    2.1597727e-02    1.8213490e-02 
  -3.0914983e+00                1                1    0.0000000e+00    0.0000000e+00    0.0000000e+00    0.0000000e+00    1.8213490e-02                2                1    2.1200185e-02    2.1422409e-02    2.1533521e-02    2.1711301e-02    1.8213490e-02 
  -2.8890505e+00                1                1    0.0000000e+00    0.0000000e+00    0.0000000e+00    0.0000000e+00    1.7834201e-02                2                1    2.1309319e-02    2.1532687e-02    2.1644371e-02    2.1823066e-02    1.7834201e-02 
  -2.7484618e+00                1                1    0.0000000e+00    0.0000000e+00    0.0000000e+00    0.0000000e+00    1.7834201e-02                2                1    2.1361407e-02    2.1585556e-02    2.1720046e-02    2.1876950e-02    1.7834201e-02 
  -2.6033672e+00                1                1    0.0000000e+00    0.0000000e+00    0.0000000e+00    0.0000000e+00    1.5770723e-02                2                1    2.1437212e-02    2.1662157e-02    2.1774629e-02    2.1954585e-02    1.5770723e-02 
  -2.4872915e+00                1                1    0.0000000e+00    0.0000000e+00    0.0000000e+00    0.0000000e+00    1.5770723e-02                2                1    2.1497214e-02    2.1722788e-02    2.1835575e-02    2.2016035e-02    1.5770723e-02 
  -2.3422444e+00                1                1    0.0000000e+00    0.0000000e+00    0.0000000e+00    0.0000000e+00    1.1788709e-02                2                1    2.1571446e-02    2.1797799e-02    2.1910975e-02    2.2092058e-02    1.1788709e-02 
  -2.1972453e+00                1                1    0.0000000e+00    0.0000000e+00    0.0000000e+00    0.0000000e+00    1.1788709e-02                2                1    2.1622209e-02    2.1872045e-02    2.1985607e-02    2.2167306e-02    1.1788709e-02 
  -2.0812460e+00                1                1    0.0000000e+00    0.0000000e+00    0.0000000e+00    0.0000000e+00    1.1788709e-02                2                1    2.1680476e-02    2.1908212e-02    2.2044854e-02    2.2204269e-02    1.1788709e-02 
  -1.9362693e+00                1                1    0.0000000e+00    0.0000000e+00    0.0000000e+00    0.0000000e+00    1.1788709e-02                2                1    2.1752677e-02    2.1981171e-02    2.2095418e-02    2.2278214e-02    1.1788709e-02 
  -1.7913413e+00                1                1    0.0000000e+00    0.0000000e+00    0.0000000e+00    0.0000000e+00    1.1788709e-02                2                1    2.1824453e-02    2.2053702e-02    2.2168326e-02    2.2351725e-02    1.1788709e-02 
  -1.6464266e+00                1                1    0.0000000e+00    0.0000000e+00    0.0000000e+00    0.0000000e+00    1.1788709e-02                2                1    2.1872907e-02    2.2125906e-02    2.2240906e-02    2.2424905e-02    1.1788709e-02 
  -1.5015351e+00                1                1    0.0000000e+00    0.0000000e+00    0.0000000e+00    0.0000000e+00    1.1788709e-02                2                1    2.1943925e-02    2.2197745e-02    2.2313118e-02    2.2497715e-02    1.1788709e-02 
  -1.3566653e+00                1                1    0.0000000e+00    0.0000000e+00    0.0000000e+00    0.0000000e+00    1.0950783e-02                2                1    2.2014589e-02    2.2246078e-02    2.2384971e-02    2.2570162e-02    1.0950783e-02 
  -1.2400822e+00                1                1    0.0000000e+00    0.0000000e+00    0.0000000e+00    0.0000000e+00    1.0950783e-02                2                1    2.2071089e-02    2.2303172e-02    2.2442421e-02    2.2604879e-02    1.0950783e-02 
  -1.1234526e+00                1                1    0.0000000e+00    0.0000000e+00    0.0000000e+00    0.0000000e+00    1.0950783e-02                2                1    2.2127256e-02    2.2359930e-02    2.2476267e-02    2.2662406e-02    1.0950783e-02 
  -1.0067637e+00                1                1    0.0000000e+00    0.0000000e+00    0.0000000e+00    0.0000000e+00    1.0950783e-02                2                1    2.2159753e-02    2.2416339e-02    2.2532970e-02    2.2719578e-02    1.0950783e-02 
  -8.9001897e-01                1                1    0.0000000e+00    0.0000000e+00    0.0000000e+00    0.0000000e+00    1.0950783e-02                2                1    2.2215144e-02    2.2472372e-02    2.2589294e-02    2.2776369e-02    1.0950783e-02 
  -7.4516304e-01                1                1    0.0000000e+00    0.0000000e+00    0.0000000e+00    0.0000000e+00    1.0950783e-02                2                1    2.2283146e-02    2.2541161e-02    2.2658441e-02    2.2846089e-02    1.0950783e-02 
  -6.0032421e-01                1                1    0.0000000e+00    0.0000000e+00    0.0000000e+00    0.0000000e+00    1.0950783e-02                2                1    2.2350923e-02    2.2586196e-02    2.2727359e-02    2.2915578e-02    1.0950783e-02 
  -4.5549734e-01                1                1    0.0000000e+00    0.0000000e+00    0.0000000e+00    0.0000000e+00    1.0950783e-02                2                1    2.2418459e-02    2.2654442e-02    2.2796033e-02    2.2984820e-02    1.0950783e-02 
  -3.1067383e-01                1                1    0.0000000e+00    0.0000000e+00    0.0000000e+00    0.0000000e+00    1.0950783e-02                2                1    2.2485339e-02    2.2722027e-02    2.2840371e-02    2.3029721e-02    1.0950783e-02 
  -1.6584831e-01                1                1    0.0000000e+00    0.0000000e+00    0.0000000e+00    0.0000000e+00    1.0950783e-02                2                1    2.2527846e-02    2.2788969e-02    2.2907662e-02    2.3097570e-02    1.0950783e-02 
  -2.1018502e-02                1                1    0.0000000e+00    0.0000000e+00    0.0000000e+00    0.0000000e+00    1.0950783e-02                2                1    2.2593468e-02    2.2855352e-02    2.2974390e-02    2.3164851e-02    1.0950783e-02 
   1.2381658e-01                1                1    0.0000000e+00    0.0000000e+00    0.0000000e+00    0.0000000e+00    1.0950783e-02                2                1    2.2658585e-02    2.2897348e-02    2.3040606e-02    2.3231616e-02    1.0950783e-02 
   2.6865781e-01                1                1    0.0000000e+00    0.0000000e+00    0.0000000e+00    0.0000000e+00    1.0950783e-02                2                1    2.2723295e-02    2.2962740e-02    2.3106407e-02    2.3297963e-02    1.0950783e-02 
   4.1350685e-01                1                1    0.0000000e+00    0.0000000e+00    0.0000000e+00    0.0000000e+00    1.0950783e-02                2                1    2.2787652e-02    2.3027775e-02    2.3171849e-02    2.3363947e-02    1.0950783e-02 
   5.5836559e-01                1                1    0.0000000e+00    0.0000000e+00    0.0000000e+00    0.0000000e+00    1.0950783e-02                2                1    2.2827327e-02    2.3092201e-02    2.3236677e-02    2.3429313e-02    1.0950783e-02 
   7.0323574e-01                1                1    0.0000000e+00    0.0000000e+00    0.0000000e+00    0.0000000e+00    1.0887523e-02                2                1    2.2890563e-02    2.3156171e-02    2.3301048e-02    2.3494217e-02    1.0887523e-02 
   8.4811870e-01                1                1    0.0000000e+00    0.0000000e+00    0.0000000e+00    0.0000000e+00    1.0887523e-02                2                1    2.2953356e-02    2.3219692e-02    2.3340754e-02    2.3558666e-02    1.0887523e-02 
   9.9301591e-01                1                1    0.0000000e+00    0.0000000e+00    0.0000000e+00    0.0000000e+00    1.0887523e-02                2                1    2.3015653e-02    2.3282712e-02    2.3404103e-02    2.3622606e-02    1.0887523e-02 
   1.1379288e+00                1                1    0.0000000e+00    0.0000000e+00    0.0000000e+00    0.0000000e+00    1.0887523e-02                2                1    2.3077424e-02    2.3345200e-02    2.3466917e-02    2.3686006e-02    1.0887523e-02 
   1.2828594e+00                1                1    0.0000000e+00    0.0000000e+00    0.0000000e+00    0.0000000e+00    1.0887523e-02                2                1    2.3138606e-02    2.3407092e-02    2.3529131e-02    2.3748801e-02    1.0887523e-02 
   1.4278093e+00                1                1    0.0000000e+00    0.0000000e+00    0.0000000e+00    0.0000000e+00    1.0887523e-02                2                1    2.3199347e-02    2.3444066e-02    2.3590897e-02    2.3811144e-02    1.0887523e-02 
   1.5727807e+00                1                1    0.0000000e+00    0.0000000e+00    0.0000000e+00    0.0000000e+00    1.0887523e-02                2                1    2.3259619e-02    2.3504974e-02    2.3652186e-02    2.3873006e-02    1.0887523e-02 
   1.7177690e+00                1                1    0.0000000e+00    0.0000000e+00    0.0000000e+00    0.0000000e+00    1.0887523e-02                2                1    2.3294556e-02    2.3565137e-02    2.3712726e-02    2.3934111e-02    1.0887523e-02 
   1.8627783e+00                1                1    0.0000000e+00    0.0000000e+00    0.0000000e+00    0.0000000e+00    1.0887523e-02                2                1    2.3353290e-02    2.3624554e-02    2.3772515e-02    2.3994458e-02    1.0887523e-02 
   2.0078103e+00                1                1    0.0000000e+00    0.0000000e+00    0.0000000e+00    0.0000000e+00    1.0887523e-02                2                1    2.3411430e-02    2.3683369e-02    2.3831699e-02    2.4054194e-02    1.0887523e-02 
   2.1528557e+00                1                1    0.0000000e+00    0.0000000e+00    0.0000000e+00    0.0000000e+00    1.0887523e-02                2                1    2.3468990e-02    2.3741597e-02    2.3890292e-02    2.4113334e-02    1.0887523e-02 
   2.2979322e+00                1                1    0.0000000e+00    0.0000000e+00    0.0000000e+00    0.0000000e+00    1.0887523e-02                2                1    2.3526330e-02    2.3799603e-02    2.3948661e-02    2.4172248e-02    1.0887523e-02 
   2.4430464e+00                1                1    0.0000000e+00    0.0000000e+00    0.0000000e+00    0.0000000e+00    1.0887523e-02                2                1    2.3583490e-02    2.3857427e-02    2.4006847e-02    2.4230977e-02    1.0887523e-02 
   2.5881920e+00                1                1    0.0000000e+00    0.0000000e+00    0.0000000e+00    0.0000000e+00    1.0887523e-02                2                1    2.3640498e-02    2.3940061e-02    2.4064878e-02    2.4289551e-02    1.0887523e-02 
   2.7333691e+00                1                1    0.0000000e+00    0.0000000e+00    0.0000000e+00    0.0000000e+00    1.0887523e-02                2                1    2.3697204e-02    2.3997486e-02    2.4122603e-02    2.4347814e-02    1.0887523e-02 
   2.8785796e+00                1                1    0.0000000e+00    0.0000000e+00    0.0000000e+00    0.0000000e+00    1.0887523e-02                2                1    2.3753615e-02    2.4054611e-02    2.4180026e-02    2.4405773e-02    1.0887523e-02 
   2.9000000e+00                1                1    0.0000000e+00    0.0000000e+00    0.0000000e+00    0.0000000e+00    1.0887523e-02                2                1    2.3761929e-02    2.4063031e-02    2.4188490e-02    2.4414316e-02    1.0887523e-02 
   3.0113000e+00                1                1    1.4759054e-04    1.5485186e-04    1.5924243e-04    1.6886790e-04    1.0795284e-02                2                1    2.3804965e-02    2.4106611e-02    2.4232298e-02    2.4458533e-02    1.0795284e-02 
   3.1225896e+00                1                1    5.6022440e-04    5.6837735e-04    5.7187147e-04    5.7536559e-04    1.0795284e-02                2                1    2.3847822e-02    2.4150012e-02    2.4275924e-02    2.4502567e-02    1.0795284e-02 
   3.2338833e+00                1                1    1.2006953e-03    1.2147013e-03    1.2185211e-03    1.2236142e-03    1.0795284e-02                2                1    2.3891493e-02    2.4194236e-02    2.4320379e-02    2.4547437e-02    1.0795284e-02 
   3.3191367e+00                1                1    1.8364572e-03    1.9076224e-03    1.9392514e-03    1.9609963e-03    1.0795284e-02                2                1    2.3925231e-02    2.4228402e-02    2.4354723e-02    2.4582101e-02    1.0795284e-02 
   3.4195533e+00                1                1    2.6320822e-03    2.7153214e-03    2.8129123e-03    2.8502264e-03    1.0795284e-02                2                1    2.3964892e-02    2.4268566e-02    2.4395096e-02    2.4622851e-02    1.0795284e-02 
   3.5218706e+00                1                1    3.5433991e-03    3.6617754e-03    3.7012342e-03    3.8038271e-03    1.0795284e-02                2                1    2.4005196e-02    2.4309380e-02    2.4436123e-02    2.4664261e-02    1.0795284e-02 
   3.6057105e+00                1                1    4.2940131e-03    4.4231204e-03    4.4996285e-03    4.6239540e-03    1.0795284e-02                2                1    2.4038121e-02    2.4342723e-02    2.4469640e-02    2.4698091e-02    1.0795284e-02 
   3.7020958e+00                1                1    5.1410814e-03    5.3147666e-03    5.4073987e-03    5.5289783e-03    1.0795284e-02                2                1    2.4075861e-02    2.4380940e-02    2.4508057e-02    2.4736867e-02    1.0795284e-02 
   3.8068414e+00                1                1    6.0621402e-03    6.2725840e-03    6.3744117e-03    6.5169704e-03    1.0795284e-02                2                1    2.4116733e-02    2.4422330e-02    2.4549663e-02    2.4778861e-02    1.0795284e-02 
   3.9171763e+00                1                1    7.1202458e-03    7.2694020e-03    7.3557556e-03    7.5049118e-03    1.0795284e-02                2                1    2.4159621e-02    2.4465762e-02    2.4593321e-02    2.4848438e-02    1.0795284e-02 
   4.0155408e+00                1                1    8.1600122e-03    8.2999481e-03    8.3699160e-03    8.4836139e-03    1.0795284e-02                2                1    2.4197726e-02    2.4504350e-02    2.4632110e-02    2.4887630e-02    1.0795284e-02 
   4.1042082e+00                1                1    9.1745692e-03    9.3208163e-03    9.3988148e-03    9.4963128e-03    1.0795284e-02                2                1    2.4231991e-02    2.4539049e-02    2.4666990e-02    2.4897283e-02    1.0795284e-02 
   4.2112598e+00                1                1    1.0498051e-02    1.0609025e-02    1.0697803e-02    1.0808776e-02    1.1193800e-02                2                1    2.4273253e-02    2.4580834e-02    2.4708993e-02    2.4965310e-02    1.1193800e-02 
   4.3085568e+00                1                1    1.1801931e-02    1.1888801e-02    1.1963262e-02    1.2099772e-02    1.3121440e-02                2                1    2.4310669e-02    2.4618724e-02    2.4772751e-02    2.5003793e-02    1.3121440e-02 
   4.4088505e+00                1                1    1.3258789e-02    1.3342178e-02    1.3411668e-02    1.3578445e-02    1.5310934e-02                2                1    2.4349173e-02    2.4657716e-02    2.4811987e-02    2.5043394e-02    1.5310934e-02 
   4.5018395e+00                1                1    1.4774914e-02    1.4883099e-02    1.4929463e-02    1.5084013e-02    1.6560245e-02                2                1    2.4384822e-02    2.4693816e-02    2.4848314e-02    2.5080060e-02    1.6560245e-02 
   4.6018099e+00                1                1    1.6489390e-02    1.6644788e-02    1.6713853e-02    1.6834718e-02    1.8469237e-02                2                1    2.4423111e-02    2.4732590e-02    2.4887330e-02    2.5119440e-02    1.8469237e-02 
   4.7017275e+00                1                1    1.8234685e-02    1.8502843e-02    1.8560305e-02    1.8656075e-02    2.0395680e-02                2                1    2.4461365e-02    2.4771330e-02    2.4926312e-02    2.5158786e-02    2.0395680e-02 
   4.8014131e+00                1                1    2.0252626e-02    2.0483725e-02    2.0525743e-02    2.0588769e-02    2.1935867e-02                2                1    2.4499535e-02    2.4809983e-02    2.4965207e-02    2.5198043e-02    2.1935867e-02 
   4.9012961e+00                1                1    2.1986955e-02    2.2354169e-02    2.2445973e-02    2.2537777e-02    2.3833868e-02                2                1    2.4563728e-02    2.4848751e-02    2.5004217e-02    2.5237417e-02    2.3833868e-02 
   5.0012265e+00                1                1    2.3659998e-02    2.4206189e-02    2.4355150e-02    2.4479284e-02    2.5747316e-02                2                1    2.4681929e-02    2.4941465e-02    2.5071234e-02    2.5304817e-02    2.5747316e-02 
   5.1010651e+00                1                1    2.5805148e-02    2.6237034e-02    2.6371998e-02    2.6479969e-02    2.7949541e-02                2                1    2.5159504e-02    2.5646987e-02    2.5917810e-02    2.6324045e-02    2.7949541e-02 
   5.2009631e+00                1                1    2.7918675e-02    2.8353545e-02    2.8469510e-02    2.8556485e-02    2.9867170e-02                2                1    2.5597815e-02    2.6643810e-02    2.7399250e-02    2.8212802e-02    2.9867170e-02 
   5.3007893e+00                1                1    2.9925118e-02    3.0390758e-02    3.0545971e-02    3.0670142e-02    3.2067123e-02                2                1    2.5540045e-02    2.7184787e-02    2.8239904e-02    2.9884646e-02    3.2067123e-02 
   5.4005382e+00                1                1    3.1320023e-02    3.2152117e-02    3.2418387e-02    3.2684657e-02    3.4951493e-02                2                1    2.5427612e-02    2.7189263e-02    2.8618528e-02    3.0779044e-02    3.4951493e-02 
   5.5003765e+00                1                1    3.2896331e-02    3.4095126e-02    3.4412454e-02    3.4765040e-02    3.6884657e-02                2                1    2.5439351e-02    2.7274090e-02    2.8755994e-02    3.1437534e-02    3.6884657e-02 
   5.6002085e+00                1                1    3.4093312e-02    3.5730982e-02    3.6252059e-02    3.6661476e-02    3.8691833e-02                2                1    2.5575912e-02    2.7635466e-02    2.9095877e-02    3.1979252e-02    3.8691833e-02 
   5.7001301e+00                1                1    3.5717966e-02    3.7646582e-02    3.7955160e-02    3.8186594e-02    3.9367765e-02                2                1    2.5831309e-02    2.8176115e-02    2.9675254e-02    3.2519773e-02    3.9367765e-02 
   5.8098907e+00                1                1    3.7545151e-02    3.8563059e-02    3.8680510e-02    3.8837111e-02    3.9814601e-02                2                1    2.6070152e-02    2.8649807e-02    3.0213234e-02    3.3144661e-02    3.9814601e-02 
   5.9096771e+00                1                1    3.0290744e-02    3.8591194e-02    3.8945242e-02    3.9141935e-02    3.9889879e-02                2                1    2.6231952e-02    2.8984931e-02    3.0676046e-02    3.3625666e-02    3.9889879e-02 
   6.0061604e+00                1                1    2.3867341e-02    2.9538788e-02    3.8951815e-02    3.9306280e-02    3.9889879e-02                2                1    2.6308982e-02    2.9223450e-02    3.1035146e-02    3.4146537e-02    3.9889879e-02 
   6.1076948e+00                1                1    2.3364484e-02    2.5689112e-02    2.6713524e-02    3.7745658e-02    3.9893983e-02                2                1    2.6155983e-02    2.9149740e-02    3.1119317e-02    3.4467598e-02    3.9893983e-02 
   6.2008562e+00                1                1    2.1086877e-02    2.5343667e-02    2.7314403e-02    3.2832465e-02    4.0019119e-02                2                1    2.5852197e-02    2.8650225e-02    3.0778302e-02    3.4325097e-02    4.0019119e-02 
   6.3054876e+00                1                1    2.0617232e-02    2.3371443e-02    2.4079668e-02    3.1043886e-02    4.0168768e-02                2                1    2.5545994e-02    2.7950787e-02    3.0000774e-02    3.3667097e-02    4.0168768e-02 
   6.4010208e+00                1                1    2.0596662e-02    2.2168927e-02    2.2876446e-02    3.0580541e-02    4.0168768e-02                2                1    2.5389975e-02    2.7479523e-02    2.9450794e-02    3.3196210e-02    4.0168768e-02 
   6.5069482e+00                1                1    1.9233844e-02    2.2144487e-02    2.4504468e-02    2.9932424e-02    4.0168768e-02                2                1    2.5238365e-02    2.7052373e-02    2.8787510e-02    3.2376091e-02    4.0168768e-02 
   6.6007567e+00                1                1    1.8855529e-02    2.1256755e-02    2.2201499e-02    2.9641363e-02    4.0168768e-02                2                1    2.5161727e-02    2.6818141e-02    2.8316802e-02    3.1550755e-02    4.0168768e-02 
   6.7066443e+00                1                1    1.8829529e-02    2.0996106e-02    2.2296053e-02    2.9386670e-02    4.0168768e-02                2                1    2.5109143e-02    2.6602332e-02    2.7899048e-02    3.0649658e-02    4.0168768e-02 
   6.8045023e+00                1                1    1.8520414e-02    2.0727102e-02    2.1948661e-02    2.9080991e-02    4.0168768e-02                2                1    2.5069448e-02    2.6399184e-02    2.7455152e-02    3.0114625e-02    4.0168768e-02 
   6.9024472e+00                1                1    1.8518428e-02    2.0567276e-02    2.1631100e-02    2.8486859e-02    4.0168768e-02                2                1    2.5048275e-02    2.6255890e-02    2.7268729e-02    2.9722915e-02    4.0168768e-02 
   7.0055998e+00                1                1    1.7529117e-02    1.9301725e-02    2.0798593e-02    2.7967805e-02    4.0168768e-02                2                1    2.5037839e-02    2.6195212e-02    2.7121110e-02    2.9320119e-02    4.0168768e-02 
   7.1029610e+00                1                1    1.7483559e-02    1.9294919e-02    2.0673127e-02    2.7839812e-02    4.0168768e-02                2                1    2.5015603e-02    2.6166628e-02    2.7049080e-02    2.9082557e-02    4.0168768e-02 
   7.2054962e+00                1                1    1.6542164e-02    1.8088161e-02    1.9943357e-02    2.8446339e-02    4.0168768e-02                2                1    2.5023996e-02    2.6108628e-02    2.6999575e-02    2.8858943e-02    4.0168768e-02 
   7.3013640e+00                1                1    1.6420928e-02    1.7885706e-02    1.8965016e-02    2.8254790e-02    4.0168768e-02                2                1    2.5041081e-02    2.6129824e-02    2.6955766e-02    2.8720280e-02    4.0168768e-02 
   7.4015411e+00                1                1    1.6789034e-02    1.8757404e-02    1.9722291e-02    2.7634364e-02    4.0168768e-02                2                1    2.5067116e-02    2.6174647e-02    2.6986836e-02    2.8685050e-02    4.0168768e-02 
   7.5001420e+00                1                1    1.6291955e-02    1.8357132e-02    1.9619185e-02    2.7382722e-02    4.0168768e-02                2                1    2.5103953e-02    2.6195430e-02    2.6995845e-02    2.8633060e-02    4.0168768e-02 
   7.6004177e+00                1                1    1.6363127e-02    1.7941687e-02    1.9173734e-02    2.7105038e-02    4.0168768e-02                2                1    2.5123685e-02    2.6190430e-02    2.6999685e-02    2.8544626e-02    4.0168768e-02 
   7.7009011e+00                1                1    1.5439071e-02    1.8179506e-02    1.9260241e-02    2.7211363e-02    4.0168768e-02                2                1    2.5140588e-02    2.6227141e-02    2.7013955e-02    2.8550116e-02    4.0168768e-02 
   7.8014176e+00                1                1    1.6112400e-02    1.7525099e-02    1.8365082e-02    2.6917636e-02    4.0845642e-02                2                1    2.5137935e-02    2.6229253e-02    2.7019517e-02    2.8562415e-02    4.0845642e-02 
   7.9040367e+00                1                1    1.6474859e-02    1.7962173e-02    1.9754576e-02    2.7191144e-02    4.0845642e-02                2                1    2.5193293e-02    2.6288654e-02    2.7044075e-02    2.8592688e-02    4.0845642e-02 
   8.0095269e+00                1                1    1.5892392e-02    1.7983497e-02    2.0568862e-02    2.8781199e-02    4.0845642e-02                2                1    2.5195586e-02    2.6317051e-02    2.7064694e-02    2.8559981e-02    4.0845642e-02 
   8.1000000e+00                1                1    1.6475015e-02    1.9525944e-02    2.4331156e-02    3.0394877e-02    4.0845642e-02                2                1    2.5183725e-02    2.6333497e-02    2.7075286e-02    2.8558863e-02    4.0845642e-02 
   8.2077829e+00                1                1    1.9714393e-02    2.6412719e-02    2.8924592e-02    3.2578224e-02    4.1842586e-02                2                1    2.5234111e-02    2.6377867e-02    2.7128456e-02    2.8593893e-02    4.1842586e-02 
   8.3039024e+00                1                1    2.3365874e-02    2.8478342e-02    3.0485460e-02    3.3098499e-02    4.1842586e-02                2                1    2.5220590e-02    2.6390240e-02    2.7121272e-02    2.8619886e-02    4.1842586e-02 
   8.4105382e+00                1                1    2.6440048e-02    3.0135559e-02    3.1926167e-02    3.4250148e-02    4.1866478e-02                2                1    2.5250721e-02    2.6401857e-02    2.7144525e-02    2.8629862e-02    4.1866478e-02 
   8.5032950e+00                1                1    2.7628433e-02    3.0694001e-02    3.2495023e-02    3.4832518e-02    4.0342656e-02                2                1    2.5240866e-02    2.6435700e-02    2.7182471e-02    2.8676013e-02    4.0342656e-02 
   8.6109632e+00                1                1    2.7217302e-02    3.0509409e-02    3.2346864e-02    3.4260879e-02    4.0342656e-02                2                1    2.5278299e-02    2.6458461e-02    2.7181786e-02    2.8742644e-02    4.0342656e-02 
   8.7060587e+00                1                1    2.5619952e-02    3.0156818e-02    3.1948690e-02    3.3816812e-02    4.0342656e-02                2                1    2.5280141e-02    2.6480270e-02    2.7215833e-02    2.8764387e-02    4.0342656e-02 
   8.8033479e+00                1                1    2.5322967e-02    2.8215947e-02    3.0094505e-02    3.4001907e-02    4.0342656e-02                2                1    2.5292561e-02    2.6513853e-02    2.7262386e-02    2.8838247e-02    4.0342656e-02 
   8.9104089e+00                1                1    2.5938769e-02    2.8337730e-02    2.9837081e-02    3.2311010e-02    4.0342656e-02                2                1    2.5303043e-02    2.6548114e-02    2.7271058e-02    2.8877600e-02    4.0342656e-02 
   9.0008124e+00                1                1    2.5978079e-02    2.8684912e-02    2.9812760e-02    3.1805290e-02    4.0342656e-02                2                1    2.5308018e-02    2.6532599e-02    2.7308167e-02    2.8900123e-02    4.0342656e-02 
   9.1060742e+00                1                1    2.5884490e-02    2.8859719e-02    2.9975430e-02    3.1983709e-02    4.0458762e-02                2                1    2.5331414e-02    2.6579267e-02    2.7369574e-02    2.8950188e-02    4.0458762e-02 
   9.2072826e+00                1                1    2.5723825e-02    2.8406453e-02    2.9655896e-02    3.2338523e-02    4.0458762e-02                2                1    2.5328222e-02    2.6598868e-02    2.7403611e-02    2.9013097e-02    4.0458762e-02 
   9.3007189e+00                1                1    2.6149433e-02    2.8289262e-02    2.9776262e-02    3.1807286e-02    4.0458762e-02                2                1    2.5353519e-02    2.6644870e-02    2.7462726e-02    2.9055391e-02    4.0458762e-02 
   9.4104243e+00                1                1    2.6751503e-02    2.8434908e-02    2.9788951e-02    3.1948101e-02    4.0458762e-02                2                1    2.5369472e-02    2.6639930e-02    2.7473669e-02    2.9101444e-02    4.0458762e-02 
   9.5093637e+00                1                1    2.6942328e-02    2.8834247e-02    2.9745171e-02    3.2057516e-02    4.0458762e-02                2                1    2.5357377e-02    2.6683996e-02    2.7517871e-02    2.9147717e-02    4.0458762e-02 
   9.6192153e+00                1                1    2.7324924e-02    2.9415749e-02    3.0389064e-02    3.2443841e-02    4.0458762e-02                2                1    2.5373080e-02    2.6700520e-02    2.7572839e-02    2.9203694e-02    4.0458762e-02 
   9.7158274e+00                1                1    2.7666455e-02    2.9420734e-02    3.0553707e-02    3.2052154e-02    4.0168768e-02                2                1    2.5397858e-02    2.6740645e-02    2.7623048e-02    2.9272758e-02    4.0168768e-02 
   9.8160647e+00                1                1    2.7356792e-02    2.9624526e-02    3.0632407e-02    3.2288213e-02    3.7078860e-02                2                1    2.5396715e-02    2.6794700e-02    2.7687856e-02    2.9318838e-02    3.7078860e-02 
   9.9158736e+00                1                1    2.7560959e-02    2.9722603e-02    3.0875479e-02    3.2748904e-02    3.6033406e-02                2                1    2.5436629e-02    2.6812645e-02    2.7716884e-02    2.9368102e-02    3.6033406e-02 
   1.0018232e+01                1                1    2.7880160e-02    2.9705434e-02    3.0886493e-02    3.2497029e-02    3.2453195e-02                2                1    2.5444875e-02    2.6838569e-02    2.7794245e-02    2.9426859e-02    3.2453195e-02 
   1.0117566e+01                1                1    2.8347520e-02    3.0169340e-02    3.1116687e-02    3.3302871e-02    5.8617922e-03                2                1    2.5476723e-02    2.6887618e-02    2.7814777e-02    2.9507850e-02    5.8617922e-03 
   1.0217017e+01                1                1    2.8010105e-02    2.9946974e-02    3.0915408e-02    3.2405307e-02    4.8913288e-03                2                1    2.5464325e-02    2.6933420e-02    2.7872009e-02    2.9585954e-02    4.8913288e-03 
   1.0317907e+01                1                1    2.8357121e-02    3.0327886e-02    3.1130791e-02    3.2627112e-02    4.8913288e-03                2                1    2.5490178e-02    2.6936136e-02    2.7927650e-02    2.9662800e-02    4.8913288e-03 
   1.0425003e+01                1                1    2.8500650e-02    3.0640012e-02    3.1655302e-02    3.2996936e-02    4.8913288e-03                2                1    2.5510884e-02    2.6974623e-02    2.7978330e-02    2.9692996e-02    4.8913288e-03 
   1.0509428e+01                1                1    2.8815230e-02    3.0896134e-02    3.1848412e-02    3.3506082e-02    3.6884657e-02                2                1    2.5544638e-02    2.6980204e-02    2.7993545e-02    2.9724670e-02    3.6884657e-02 
   1.0626793e+01                1                1    2.8665412e-02    3.1162778e-02    3.2067620e-02    3.3732530e-02    3.9356814e-03                2                1    2.5541414e-02    2.6996034e-02    2.8022824e-02    2.9819708e-02    3.9356814e-03 
   1.0717830e+01                1                1    2.8439285e-02    3.0934603e-02    3.2218958e-02    3.4090446e-02    3.9356814e-03                2                1    2.5585598e-02    2.7055041e-02    2.8049076e-02    2.9907490e-02    3.9356814e-03 
   1.0810450e+01                1                1    2.8573655e-02    3.1078842e-02    3.2131747e-02    3.3765565e-02    3.9356814e-03                2                1    2.5586750e-02    2.7071306e-02    2.8075564e-02    2.9996753e-02    3.9356814e-03 
   1.0905991e+01                1                1    2.8162966e-02    3.1188144e-02    3.2340593e-02    3.4213322e-02    3.9356814e-03                2                1    2.5635126e-02    2.7091166e-02    2.8105982e-02    3.0047368e-02    3.9356814e-03 
   1.1004950e+01                1                1    2.8251839e-02    3.1248800e-02    3.2601087e-02    3.4318857e-02    3.9356814e-03                2                1    2.5643502e-02    2.7159814e-02    2.8185554e-02    3.0147839e-02    3.9356814e-03 
   1.1106553e+01                1                1    2.8016572e-02    3.0778769e-02    3.2141931e-02    3.3971439e-02    3.9356814e-03                2                1    2.5692090e-02    2.7179527e-02    2.8216225e-02    3.0244548e-02    3.9356814e-03 
   1.1211295e+01                1                1    2.8231045e-02    3.0438265e-02    3.2111479e-02    3.4105097e-02    3.9356814e-03                2                1    2.5730470e-02    2.7230656e-02    2.8276241e-02    3.0367410e-02    3.9356814e-03 
   1.1313081e+01                1                1    2.8099087e-02    3.0522046e-02    3.2149406e-02    3.4138402e-02    3.9356814e-03                2                1    2.5767323e-02    2.7274985e-02    2.8325780e-02    3.0473057e-02    3.9356814e-03 
   1.1423953e+01                1                1    2.8396552e-02    3.0600356e-02    3.1611938e-02    3.3743486e-02    3.9356814e-03                2                1    2.5775967e-02    2.7332597e-02    2.8385612e-02    3.0537425e-02    3.9356814e-03 
   1.1536275e+01                1                1    2.8956489e-02    3.0988523e-02    3.2149686e-02    3.4472011e-02    3.9356814e-03                2                1    2.5842835e-02    2.7403503e-02    2.8459250e-02    3.0616644e-02    3.9356814e-03 
   1.1611053e+01                1                1    2.9186720e-02    3.0892909e-02    3.2562796e-02    3.4341589e-02    3.9356814e-03                2                1    2.5858353e-02    2.7422738e-02    2.8527009e-02    3.0689540e-02    3.9356814e-03 
   1.1724787e+01                1                1    2.9645539e-02    3.1324966e-02    3.2894865e-02    3.4136181e-02    3.9356814e-03                2                1    2.5948426e-02    2.7462085e-02    2.8586516e-02    3.0835380e-02    3.9356814e-03 
   1.1801316e+01                1                1    2.9593058e-02    3.1649152e-02    3.3007642e-02    3.4366132e-02    3.9356814e-03                2                1    2.5964433e-02    2.7530128e-02    2.8660907e-02    3.0922466e-02    3.9356814e-03 
   1.1918877e+01                1                1    2.9961268e-02    3.2365567e-02    3.3697179e-02    3.5102770e-02    0.0000000e+00                2                1    2.6056794e-02    2.7592127e-02    2.8732660e-02    3.1057592e-02    0.0000000e+00 
   1.2041633e+01                1                1    3.0392776e-02    3.2674951e-02    3.3761701e-02    3.5500501e-02    0.0000000e+00                2                1    2.6112878e-02    2.7661947e-02    2.8812684e-02    3.1202676e-02    0.0000000e+00 
   1.2126432e+01                1                1    3.0368780e-02    3.2987405e-02    3.3714801e-02    3.5642400e-02    3.6648280e-02                2                1    2.6183946e-02    2.7697984e-02    2.8900308e-02    3.1260425e-02    3.6648280e-02 
   1.2212936e+01                1                1    3.0719653e-02    3.3158298e-02    3.3922650e-02    3.5524148e-02    0.0000000e+00                2                1    2.6212448e-02    2.7780714e-02    2.8945712e-02    3.1365322e-02    0.0000000e+00 
   1.2341526e+01                1                1    3.1114312e-02    3.3777084e-02    3.4652516e-02    3.6220998e-02    0.0000000e+00                2                1    2.6317223e-02    2.7899874e-02    2.9075557e-02    3.1517361e-02    0.0000000e+00 
   1.2431197e+01                1                1    3.1008259e-02    3.3345748e-02    3.4843202e-02    3.5610191e-02    0.0000000e+00                2                1    2.6405316e-02    2.7950550e-02    2.9132199e-02    3.1631842e-02    0.0000000e+00 
   1.2523173e+01                1                1    3.1397616e-02    3.3080938e-02    3.4947230e-02    3.5935267e-02    3.6648280e-02                2                1    2.6458675e-02    2.8009701e-02    2.9195779e-02    3.1659173e-02    3.6648280e-02 
   1.2616724e+01                1                1    3.1692181e-02    3.3185721e-02    3.5152822e-02    3.6172800e-02    0.0000000e+00                2                1    2.6569247e-02    2.8124074e-02    2.9313059e-02    3.1736760e-02    0.0000000e+00 
   1.2711986e+01                1                1    3.1242436e-02    3.3366775e-02    3.4721957e-02    3.6296898e-02    3.6648280e-02                2                1    2.6601325e-02    2.8203815e-02    2.9394236e-02    3.1820863e-02    3.6648280e-02 
   1.2807198e+01                1                1    3.1323466e-02    3.3566109e-02    3.4264637e-02    3.6323456e-02    0.0000000e+00                2                1    2.6686067e-02    2.8290899e-02    2.9483060e-02    3.1867382e-02    0.0000000e+00 
   1.2902307e+01                1                1    3.1080523e-02    3.3701327e-02    3.4661058e-02    3.6248306e-02    0.0000000e+00                2                1    2.6763724e-02    2.8366083e-02    2.9535372e-02    3.1960564e-02    0.0000000e+00 
   1.3044882e+01                1                1    3.0484065e-02    3.4090107e-02    3.4870796e-02    3.5651486e-02    0.0000000e+00                2                1    2.6923887e-02    2.8497361e-02    2.9677466e-02    3.2168800e-02    0.0000000e+00 
   1.3139950e+01                1                1    3.0637103e-02    3.4261248e-02    3.5083220e-02    3.5942553e-02    0.0000000e+00                2                1    2.7000412e-02    2.8583498e-02    2.9770812e-02    3.2277365e-02    0.0000000e+00 
   1.3234991e+01                1                1    3.0618012e-02    3.3886438e-02    3.5351594e-02    3.6178093e-02    0.0000000e+00                2                1    2.7075636e-02    2.8668320e-02    2.9862834e-02    3.2384584e-02    0.0000000e+00 
   1.3330050e+01                1                1    3.0909767e-02    3.3819366e-02    3.5368633e-02    3.6426670e-02    0.0000000e+00                2                1    2.7149893e-02    2.8796689e-02    2.9953898e-02    3.2446347e-02    0.0000000e+00 
   1.3425209e+01                1                1    3.1398667e-02    3.3859148e-02    3.5878945e-02    3.6429799e-02    0.0000000e+00                2                1    2.7268158e-02    2.8880069e-02    3.0089002e-02    3.2551644e-02    0.0000000e+00 
   1.3520623e+01                1                1    3.1646097e-02    3.4037953e-02    3.5141886e-02    3.6577000e-02    0.0000000e+00                2                1    2.7386338e-02    2.9007898e-02    3.0179024e-02    3.2656406e-02    0.0000000e+00 
   1.3616237e+01                1                1    3.1617129e-02    3.3983791e-02    3.5019205e-02    3.6535349e-02    0.0000000e+00                2                1    2.7489911e-02    2.9120285e-02    3.0297777e-02    3.2788625e-02    0.0000000e+00 
   1.3712250e+01                1                1    3.1890424e-02    3.3786009e-02    3.5198405e-02    3.6573633e-02    0.0000000e+00                2                1    2.7611563e-02    2.9203663e-02    3.0431854e-02    3.2933726e-02    0.0000000e+00 
   1.3808642e+01                1                1    3.1855738e-02    3.3912153e-02    3.5632064e-02    3.6828523e-02    0.0000000e+00                2                1    2.7706023e-02    2.9303570e-02    3.0535963e-02    3.3000749e-02    0.0000000e+00 
   1.3905378e+01                1                1    3.1850877e-02    3.4026791e-02    3.5940094e-02    3.6652893e-02    0.0000000e+00                2                1    2.7815237e-02    2.9416443e-02    3.0651659e-02    3.3167840e-02    0.0000000e+00 
   1.4002630e+01                1                1    3.1882062e-02    3.4299659e-02    3.5206258e-02    3.6679481e-02    0.0000000e+00                2                1    2.7930523e-02    2.9533095e-02    3.0769364e-02    3.3333477e-02    0.0000000e+00 
   1.4148051e+01                1                1    3.2206953e-02    3.4725506e-02    3.5526864e-02    3.6938780e-02    0.0000000e+00                2                1    2.8102567e-02    2.9752963e-02    3.0990760e-02    3.3512197e-02    0.0000000e+00 
   1.4244681e+01                1                1    3.2622016e-02    3.5004307e-02    3.5503820e-02    3.7156054e-02    0.0000000e+00                2                1    2.8221918e-02    2.9873933e-02    3.1112944e-02    3.3636855e-02    0.0000000e+00 
   1.4342971e+01                1                1    3.1731321e-02    3.4788363e-02    3.5871871e-02    3.7342347e-02    0.0000000e+00                2                1    2.8347353e-02    2.9955387e-02    3.1241815e-02    3.3768727e-02    0.0000000e+00 
   1.4440823e+01                1                1    3.1643859e-02    3.4137957e-02    3.6086470e-02    3.6943816e-02    3.7650125e-02                2                1    2.8433407e-02    3.0089722e-02    3.1377967e-02    3.3908448e-02    3.7650125e-02 
   1.4538862e+01                1                1    3.1945754e-02    3.4496705e-02    3.6498220e-02    3.7283128e-02    0.0000000e+00                2                1    2.8571693e-02    3.0230694e-02    3.1474946e-02    3.4055615e-02    0.0000000e+00 
   1.4637074e+01                1                1    3.2249960e-02    3.4818891e-02    3.6478815e-02    3.7545910e-02    0.0000000e+00                2                1    2.8716172e-02    3.0332034e-02    3.1624724e-02    3.4163935e-02    0.0000000e+00 
   1.4737067e+01                1                1    3.1804290e-02    3.5108115e-02    3.6779930e-02    3.7775058e-02    0.0000000e+00                2                1    2.8821807e-02    3.0487273e-02    3.1782635e-02    3.4327096e-02    0.0000000e+00 
   1.4835287e+01                1                1    3.1463513e-02    3.5271199e-02    3.7074840e-02    3.8076863e-02    0.0000000e+00                2                1    2.8977427e-02    3.0600163e-02    3.1898352e-02    3.4448366e-02    0.0000000e+00 
   1.4933967e+01                1                1    3.1841101e-02    3.5674947e-02    3.7369910e-02    3.8459530e-02    0.0000000e+00                2                1    2.9089209e-02    3.0715602e-02    3.2063185e-02    3.4572478e-02    0.0000000e+00 
   1.5031867e+01                1                1    3.2215369e-02    3.6034089e-02    3.7577826e-02    3.8837191e-02    0.0000000e+00                2                1    2.9249399e-02    3.0832965e-02    3.2183653e-02    3.4698729e-02    0.0000000e+00 
   1.5131551e+01                1                1    3.2098535e-02    3.6269301e-02    3.7005318e-02    3.8600022e-02    0.0000000e+00                2                1    2.9366790e-02    3.1000872e-02    3.2308138e-02    3.4829293e-02    0.0000000e+00 
   1.5229044e+01                1                1    3.2093858e-02    3.6331893e-02    3.7031374e-02    3.8882943e-02    0.0000000e+00                2                1    2.9484618e-02    3.1122652e-02    3.2433079e-02    3.4960332e-02    0.0000000e+00 
   1.5327928e+01                1                1    3.1548694e-02    3.6599798e-02    3.7345042e-02    3.9166752e-02    0.0000000e+00                2                1    2.9604305e-02    3.1246382e-02    3.2606960e-02    3.5093534e-02    0.0000000e+00 
   1.5427266e+01                1                1    3.0989070e-02    3.6570435e-02    3.7653386e-02    3.9444421e-02    0.0000000e+00                2                1    2.9725332e-02    3.1371514e-02    3.2735493e-02    3.5228282e-02    0.0000000e+00 
   1.5521163e+01                1                1    3.1082353e-02    3.5545876e-02    3.7980525e-02    3.9035539e-02    0.0000000e+00                2                1    2.9842892e-02    3.1492973e-02    3.2813037e-02    3.5358876e-02    0.0000000e+00 
   1.5638921e+01                1                1    3.1250047e-02    3.5919124e-02    3.8212705e-02    3.9359496e-02    0.0000000e+00                2                1    3.0026432e-02    3.1681432e-02    3.3005432e-02    3.5511575e-02    0.0000000e+00 
   1.5739159e+01                1                1    3.1450685e-02    3.6197180e-02    3.8467243e-02    3.9622911e-02    0.0000000e+00                2                1    3.0150226e-02    3.1809437e-02    3.3136805e-02    3.5601918e-02    0.0000000e+00 
   1.5837330e+01                1                1    3.1467855e-02    3.5167510e-02    3.8659320e-02    3.9906394e-02    0.0000000e+00                2                1    3.0320392e-02    3.1936212e-02    3.3266887e-02    3.5785666e-02    0.0000000e+00 
   1.5935697e+01                1                1    3.1729906e-02    3.5539170e-02    3.8050772e-02    3.9767033e-02    0.0000000e+00                2                1    3.0443606e-02    3.2063454e-02    3.3397446e-02    3.5922502e-02    0.0000000e+00 
   1.6035879e+01                1                1    3.2037330e-02    3.5367526e-02    3.8318333e-02    4.0004508e-02    0.0000000e+00                2                1    3.0568328e-02    3.2240033e-02    3.3481872e-02    3.6061074e-02    0.0000000e+00 
   1.6131177e+01                1                1    3.2335458e-02    3.5687822e-02    3.7470091e-02    4.0228365e-02    0.0000000e+00                2                1    3.0737197e-02    3.2365024e-02    3.3609832e-02    3.6195204e-02    0.0000000e+00 
   1.6224635e+01                1                1    3.2374455e-02    3.5962126e-02    3.7713251e-02    4.0062321e-02    0.0000000e+00                2                1    3.0857156e-02    3.2488794e-02    3.3736517e-02    3.6279953e-02    0.0000000e+00 
   1.6318035e+01                1                1    3.2152414e-02    3.6235942e-02    3.7955322e-02    4.0276486e-02    0.0000000e+00                2                1    3.0976258e-02    3.2611651e-02    3.3862245e-02    3.6411533e-02    0.0000000e+00 
   1.6411401e+01                1                1    3.2444140e-02    3.6510473e-02    3.8240827e-02    4.0447028e-02    0.0000000e+00                2                1    3.1094092e-02    3.2733161e-02    3.3986566e-02    3.6541585e-02    0.0000000e+00 
   1.6504751e+01                1                1    3.2735234e-02    3.6783608e-02    3.8481313e-02    4.0657857e-02    0.0000000e+00                2                1    3.1259162e-02    3.2901838e-02    3.4109689e-02    3.6622017e-02    0.0000000e+00 
   1.6644714e+01                1                1    3.3172539e-02    3.7214756e-02    3.8840430e-02    4.0949412e-02    0.0000000e+00                2                1    3.1406360e-02    3.3054225e-02    3.4265890e-02    3.6834620e-02    0.0000000e+00 
   1.6737992e+01                1                1    3.3503930e-02    3.7481969e-02    3.9073185e-02    4.1150605e-02    0.0000000e+00                2                1    3.1567877e-02    3.3219120e-02    3.4384703e-02    3.6958699e-02    0.0000000e+00 
   1.6831262e+01                1                1    3.3830824e-02    3.7742930e-02    3.9298881e-02    4.1388302e-02    0.0000000e+00                2                1    3.1678939e-02    3.3333446e-02    3.4501333e-02    3.7031755e-02    0.0000000e+00 
   1.6924527e+01                1                1    3.4138732e-02    3.7978812e-02    3.9286971e-02    4.1396905e-02    0.0000000e+00                2                1    3.1833943e-02    3.3477288e-02    3.4651106e-02    3.7139600e-02    0.0000000e+00 
   1.7017785e+01                1                1    3.4470469e-02    3.6932646e-02    3.9055212e-02    4.1602291e-02    0.0000000e+00                2                1    3.1959534e-02    3.3606933e-02    3.4783646e-02    3.7231210e-02    0.0000000e+00 
   1.7110986e+01                1                1    3.4630658e-02    3.7107327e-02    3.9327788e-02    4.1847158e-02    0.0000000e+00                2                1    3.2085750e-02    3.3737222e-02    3.4916845e-02    3.7370461e-02    0.0000000e+00 
   1.7204156e+01                1                1    3.4916328e-02    3.7407284e-02    3.9597607e-02    4.2088563e-02    0.0000000e+00                2                1    3.2260561e-02    3.3868859e-02    3.5051431e-02    3.7463877e-02    0.0000000e+00 
   1.7343893e+01                1                1    3.4586556e-02    3.6500941e-02    3.7904824e-02    4.0755130e-02    0.0000000e+00                2                1    3.2427036e-02    3.4041266e-02    3.5228200e-02    3.7649545e-02    0.0000000e+00 
   1.7437043e+01                1                1    3.4888273e-02    3.6769503e-02    3.8180426e-02    4.0959516e-02    0.0000000e+00                2                1    3.2576911e-02    3.4189160e-02    3.5327218e-02    3.7745592e-02    0.0000000e+00 
   1.7530176e+01                1                1    3.5190945e-02    3.6694832e-02    3.8456528e-02    4.1163523e-02    0.0000000e+00                2                1    3.2690483e-02    3.4306001e-02    3.5446367e-02    3.7869644e-02    0.0000000e+00 
   1.7623298e+01                1                1    3.5451742e-02    3.6876720e-02    3.8690329e-02    4.1367562e-02    0.0000000e+00                2                1    3.2849071e-02    3.4467720e-02    3.5610297e-02    3.7943057e-02    0.0000000e+00 
   1.7716390e+01                1                1    3.5757277e-02    3.7145909e-02    3.8794910e-02    4.1355200e-02    0.0000000e+00                2                1    3.2957568e-02    3.4579214e-02    3.5723905e-02    3.8060983e-02    0.0000000e+00 
   1.7809467e+01                1                1    3.5584417e-02    3.7241534e-02    3.9029477e-02    4.1297111e-02    0.0000000e+00                2                1    3.3111258e-02    3.4735764e-02    3.5834694e-02    3.8175894e-02    0.0000000e+00 
   1.7902545e+01                1                1    3.5802398e-02    3.7467625e-02    3.8563170e-02    4.1543051e-02    0.0000000e+00                2                1    3.3262454e-02    3.4841823e-02    3.5942595e-02    3.8287717e-02    0.0000000e+00 
   1.8042137e+01                1                1    3.6195870e-02    3.7873240e-02    3.8932631e-02    4.2243229e-02    0.0000000e+00                2                1    3.3436051e-02    3.5019107e-02    3.6170420e-02    3.8473046e-02    0.0000000e+00 
   1.8135164e+01                1                1    3.6457843e-02    3.8098889e-02    3.8985941e-02    4.2134976e-02    0.0000000e+00                2                1    3.3580246e-02    3.5165580e-02    3.6270509e-02    3.8576449e-02    0.0000000e+00 
   1.8228180e+01                1                1    3.6675841e-02    3.8369257e-02    3.9215966e-02    4.2379981e-02    0.0000000e+00                2                1    3.3721768e-02    3.5309241e-02    3.6415661e-02    3.8724712e-02    0.0000000e+00 
   1.8321190e+01                1                1    3.6938374e-02    3.8684552e-02    3.9445706e-02    4.2669419e-02    0.0000000e+00                2                1    3.3860406e-02    3.5449871e-02    3.6509513e-02    3.8821462e-02    0.0000000e+00 
   1.8414194e+01                1                1    3.7020981e-02    3.8910266e-02    3.9495044e-02    4.2913750e-02    0.0000000e+00                2                1    3.3995802e-02    3.5538874e-02    3.6647957e-02    3.8914344e-02    0.0000000e+00 
   1.8507180e+01                1                1    3.7237075e-02    3.9180272e-02    3.9767750e-02    4.3202238e-02    0.0000000e+00                2                1    3.4128810e-02    3.5673537e-02    3.6783809e-02    3.9004354e-02    0.0000000e+00 
   1.8600151e+01                1                1    3.7489035e-02    3.9395257e-02    3.9985278e-02    4.3434632e-02    0.0000000e+00                2                1    3.4260378e-02    3.5806686e-02    3.6918094e-02    3.9140912e-02    0.0000000e+00 
   1.8739590e+01                1                1    3.6418833e-02    3.9796018e-02    4.0343670e-02    4.3812130e-02    0.0000000e+00                2                1    3.4451929e-02    3.6000330e-02    3.7113243e-02    3.9339070e-02    0.0000000e+00 
   1.8832531e+01                1                1    3.6662481e-02    4.0049527e-02    4.0369923e-02    4.4077365e-02    0.0000000e+00                2                1    3.4577047e-02    3.6175146e-02    3.7240545e-02    3.9468198e-02    0.0000000e+00 
   1.8925448e+01                1                1    3.6930860e-02    4.0279870e-02    4.0646885e-02    4.4271155e-02    0.0000000e+00                2                1    3.4748225e-02    3.6299052e-02    3.7365246e-02    3.9594560e-02    0.0000000e+00 
   1.9018343e+01                1                1    3.6948648e-02    4.0165570e-02    4.0762999e-02    4.4163745e-02    0.0000000e+00                2                1    3.4870197e-02    3.6422139e-02    3.7489099e-02    3.9720016e-02    0.0000000e+00 
   1.9111211e+01                1                1    3.7178203e-02    4.0399087e-02    4.1043264e-02    4.4402185e-02    0.0000000e+00                2                1    3.4991765e-02    3.6544797e-02    3.7612507e-02    3.9796459e-02    0.0000000e+00 
   1.9204059e+01                1                1    3.7430399e-02    4.0653189e-02    4.1297747e-02    4.4612616e-02    0.0000000e+00                2                1    3.5159268e-02    3.6664706e-02    3.7733082e-02    3.9966958e-02    0.0000000e+00 
   1.9343311e+01                1                1    3.7835094e-02    4.1014901e-02    4.1706163e-02    4.4932054e-02    0.0000000e+00                2                1    3.5313502e-02    3.6870020e-02    3.7940126e-02    4.0128980e-02    0.0000000e+00 
   1.9436129e+01                1                1    3.8096712e-02    4.1233003e-02    4.1970954e-02    4.5107245e-02    0.0000000e+00                2                1    3.5471182e-02    3.6983709e-02    3.8057114e-02    4.0252717e-02    0.0000000e+00 
   1.9528934e+01                1                1    3.8320382e-02    4.1459883e-02    4.2198589e-02    4.5338090e-02    0.0000000e+00                2                1    3.5579350e-02    3.7145429e-02    3.8222108e-02    4.0375466e-02    0.0000000e+00 
   1.9621735e+01                1                1    3.8556781e-02    4.1746731e-02    4.2440198e-02    4.5537685e-02    0.0000000e+00                2                1    3.5734839e-02    3.7256515e-02    3.8336414e-02    4.0447126e-02    0.0000000e+00 
   1.9714515e+01                1                1    3.8803698e-02    4.1998752e-02    4.2693329e-02    4.5703163e-02    0.0000000e+00                2                1    3.5888480e-02    3.7414602e-02    3.8448426e-02    4.0565305e-02    0.0000000e+00 
   1.9807276e+01                1                1    3.9060530e-02    4.2215062e-02    4.2910915e-02    4.5833496e-02    0.0000000e+00                2                1    3.5990900e-02    3.7521378e-02    3.8558153e-02    4.0681073e-02    0.0000000e+00 
   1.9900018e+01                1                1    3.8955991e-02    4.2442506e-02    4.3046835e-02    4.5929021e-02    0.0000000e+00                2                1    3.6139519e-02    3.7674211e-02    3.8713841e-02    4.0842607e-02    0.0000000e+00 
   2.0039102e+01                1                1    3.9315177e-02    4.2818053e-02    4.3232868e-02    4.3601591e-02    0.0000000e+00                2                1    3.6336375e-02    3.7827608e-02    3.8921178e-02    4.1008905e-02    0.0000000e+00 
   2.0131807e+01                1                1    3.9565624e-02    4.3024157e-02    4.3439181e-02    4.3854205e-02    0.0000000e+00                2                1    3.6482406e-02    3.7977587e-02    3.9024213e-02    4.1167306e-02    0.0000000e+00 
   2.0224497e+01                1                1    3.9777299e-02    4.3145910e-02    4.3607363e-02    4.4068817e-02    0.0000000e+00                2                1    3.6626260e-02    3.8125289e-02    3.9174609e-02    4.1273249e-02    0.0000000e+00 
   2.0317172e+01                1                1    4.0043219e-02    4.3322421e-02    4.3784281e-02    4.4338512e-02    0.0000000e+00                2                1    3.6719092e-02    3.8221920e-02    3.9273900e-02    4.1427953e-02    0.0000000e+00 
   2.0400578e+01                1                1    4.0268199e-02    4.3504449e-02    4.3966771e-02    4.4521556e-02    0.0000000e+00                2                1    3.6852207e-02    3.8358428e-02    3.9412783e-02    4.1521492e-02    0.0000000e+00 
   2.0530306e+01                1                1    4.0158970e-02    4.3818208e-02    4.4281402e-02    4.4883555e-02    0.0000000e+00                2                1    3.7030788e-02    3.8542249e-02    3.9549890e-02    4.1665935e-02    0.0000000e+00 
   2.0613691e+01                1                1    4.0306282e-02    4.3738578e-02    4.4434313e-02    4.5083667e-02    0.0000000e+00                2                1    3.7163287e-02    3.8678095e-02    3.9687967e-02    4.1808698e-02    0.0000000e+00 
   2.0701992e+01                1                1    4.0554295e-02    4.3945433e-02    4.4642242e-02    4.5292597e-02    0.0000000e+00                2                1    3.7300262e-02    3.8767980e-02    3.9780198e-02    4.1905858e-02    0.0000000e+00 
   2.0839864e+01                1                1    4.0851199e-02    4.4205003e-02    4.4950293e-02    4.5649002e-02    0.0000000e+00                2                1    3.7484122e-02    3.8957075e-02    3.9972905e-02    4.2106148e-02    0.0000000e+00 
   2.0932495e+01                1                1    4.1067631e-02    4.4381042e-02    4.5174394e-02    4.5874411e-02    0.0000000e+00                2                1    3.7572560e-02    3.9099900e-02    4.0118126e-02    4.2205491e-02    0.0000000e+00 
   2.1025116e+01                1                1    4.1098872e-02    4.3951012e-02    4.5306948e-02    4.6055050e-02    0.0000000e+00                2                1    3.7711062e-02    3.9241957e-02    4.0211525e-02    4.2303749e-02    0.0000000e+00 
   2.1117722e+01                1                1    4.1318296e-02    4.2911065e-02    4.5487602e-02    4.6143448e-02    0.0000000e+00                2                1    3.7848194e-02    3.9382580e-02    4.0354358e-02    4.2400206e-02    0.0000000e+00 
   2.1218996e+01                1                1    4.1546560e-02    4.3142699e-02    4.5630798e-02    4.6147196e-02    0.0000000e+00                2                1    3.7990431e-02    3.9477235e-02    4.0451349e-02    4.2553384e-02    0.0000000e+00 
   2.1320339e+01                1                1    4.1776062e-02    4.2858100e-02    4.5398536e-02    4.6198303e-02    0.0000000e+00                2                1    3.8130807e-02    3.9621094e-02    4.0597489e-02    4.2653059e-02    0.0000000e+00 
   2.1421709e+01                1                1    4.2006979e-02    4.3091334e-02    4.5590066e-02    4.6202962e-02    0.0000000e+00                2                1    3.8268615e-02    3.9762276e-02    4.0740881e-02    4.2801103e-02    0.0000000e+00 
   2.1523171e+01                1                1    4.2216002e-02    4.3293658e-02    4.5776953e-02    4.6245499e-02    0.0000000e+00                2                1    3.8404656e-02    3.9901612e-02    4.0882376e-02    4.2947143e-02    0.0000000e+00 
   2.1614514e+01                1                1    4.2412224e-02    4.3538212e-02    4.5930937e-02    4.6259350e-02    0.0000000e+00                2                1    3.8531198e-02    4.0031071e-02    4.1013745e-02    4.3030815e-02    0.0000000e+00 
   2.1705856e+01                1                1    4.2515937e-02    4.3737389e-02    4.5428631e-02    4.6274251e-02    0.0000000e+00                2                1    3.8656796e-02    4.0159540e-02    4.1144097e-02    4.3165028e-02    0.0000000e+00 
   2.1847945e+01                1                1    4.2795436e-02    4.4066588e-02    4.5714377e-02    4.6373493e-02    0.0000000e+00                2                1    3.8842465e-02    4.0350405e-02    4.1338366e-02    4.3314288e-02    0.0000000e+00 
   2.1905119e+01                1                1    4.2880084e-02    4.4199471e-02    4.5801584e-02    4.6508399e-02    0.0000000e+00                2                1    3.8953937e-02    4.0412106e-02    4.1401578e-02    4.3380521e-02    0.0000000e+00 
   2.2045312e+01                1                1    4.3396907e-02    4.4530232e-02    4.6230220e-02    4.6749660e-02    0.0000000e+00                2                1    3.9099786e-02    4.0615686e-02    4.1556590e-02    4.3542943e-02    0.0000000e+00 
   2.2147056e+01                1                1    4.3609085e-02    4.4744246e-02    4.6305091e-02    4.6919970e-02    0.0000000e+00                2                1    3.9258061e-02    4.0725652e-02    4.1721517e-02    4.3660834e-02    0.0000000e+00 
   2.2248828e+01                1                1    4.3805699e-02    4.4990918e-02    4.6507998e-02    4.7076903e-02    0.0000000e+00                2                1    3.9416665e-02    4.0888220e-02    4.1834220e-02    4.3778776e-02    0.0000000e+00 
   2.2350640e+01                1                1    4.4030408e-02    4.5171585e-02    4.6550507e-02    4.7263743e-02    0.0000000e+00                2                1    3.9522911e-02    4.0998433e-02    4.1946983e-02    4.3896779e-02    0.0000000e+00 
   2.2401559e+01                1                1    4.4140747e-02    4.5235932e-02    4.6569202e-02    4.7331070e-02    0.0000000e+00                2                1    3.9628820e-02    4.1053558e-02    4.2003383e-02    4.3955802e-02    0.0000000e+00 
   2.2503421e+01                1                1    4.3766214e-02    4.5336089e-02    4.6382673e-02    4.7286540e-02    0.0000000e+00                2                1    3.9735283e-02    4.1216758e-02    4.2116225e-02    4.4073889e-02    0.0000000e+00 
   2.2605344e+01                1                1    4.3892881e-02    4.5513248e-02    4.6418747e-02    4.7419562e-02    0.0000000e+00                2                1    3.9894666e-02    4.1327054e-02    4.2281980e-02    4.4244882e-02    0.0000000e+00 
   2.2707308e+01                1                1    4.3196084e-02    4.5728597e-02    4.6493130e-02    4.7544362e-02    0.0000000e+00                2                1    4.0054248e-02    4.1490456e-02    4.2394735e-02    4.4309679e-02    0.0000000e+00 
   2.2809331e+01                1                1    4.3398507e-02    4.5889371e-02    4.6512086e-02    4.7661716e-02    0.0000000e+00                2                1    4.0160786e-02    4.1600814e-02    4.2507498e-02    4.4427536e-02    0.0000000e+00 
   2.2911424e+01                1                1    4.3595311e-02    4.6091959e-02    4.6572084e-02    4.7724383e-02    0.0000000e+00                2                1    4.0320903e-02    4.1711279e-02    4.2620371e-02    4.4545506e-02    0.0000000e+00 
   2.3003330e+01                1                1    4.3827988e-02    4.6281586e-02    4.6618354e-02    4.7869208e-02    0.0000000e+00                2                1    4.0417268e-02    4.1864571e-02    4.2722232e-02    4.4651969e-02    0.0000000e+00 
   2.3146296e+01                1                1    4.4106913e-02    4.6519764e-02    4.6857563e-02    4.8063988e-02    0.0000000e+00                2                1    4.0621378e-02    4.2020260e-02    4.2934913e-02    4.4818024e-02    0.0000000e+00 
   2.3212673e+01                1                1    4.4264643e-02    4.6632511e-02    4.7019102e-02    4.8178874e-02    0.0000000e+00                2                1    4.0691254e-02    4.2146438e-02    4.3008769e-02    4.4895119e-02    0.0000000e+00 
   2.3309406e+01                1                1    4.4447483e-02    4.6771534e-02    4.7207294e-02    4.8320901e-02    0.0000000e+00                2                1    4.0793070e-02    4.2251895e-02    4.3116384e-02    4.5007454e-02    0.0000000e+00 
   2.3428218e+01                1                1    4.4349815e-02    4.6824476e-02    4.7164136e-02    4.8280160e-02    0.0000000e+00                2                1    4.0972025e-02    4.2381116e-02    4.3248249e-02    4.5145102e-02    0.0000000e+00 
   2.3530595e+01                1                1    4.4514474e-02    4.6898309e-02    4.7238857e-02    4.8357800e-02    0.0000000e+00                2                1    4.1133591e-02    4.2546369e-02    4.3415771e-02    4.5263251e-02    0.0000000e+00 
   2.3633021e+01                1                1    4.4681406e-02    4.6974011e-02    4.7364242e-02    4.8437376e-02    0.0000000e+00                2                1    4.1241054e-02    4.2657523e-02    4.3529197e-02    4.5435982e-02    0.0000000e+00 
   2.3735477e+01                1                1    4.4795312e-02    4.6995956e-02    4.7533891e-02    4.8511954e-02    0.0000000e+00                2                1    4.1348310e-02    4.2768463e-02    4.3642404e-02    4.5554148e-02    0.0000000e+00 
   2.3837975e+01                1                1    4.4953529e-02    4.7110514e-02    4.7698783e-02    4.8581186e-02    0.0000000e+00                2                1    4.1510389e-02    4.2879465e-02    4.3755674e-02    4.5617618e-02    0.0000000e+00 
   2.3940522e+01                1                1    4.5156115e-02    4.7318105e-02    4.7907739e-02    4.8693917e-02    0.0000000e+00                2                1    4.1617974e-02    4.3045504e-02    4.3869078e-02    4.5735848e-02    0.0000000e+00 
   2.4043113e+01                1                1    4.5305212e-02    4.7521228e-02    4.8062921e-02    4.8752348e-02    0.0000000e+00                2                1    4.1725501e-02    4.3156719e-02    4.4037469e-02    4.5854014e-02    0.0000000e+00 
   2.4145742e+01                1                1    4.5448950e-02    4.7669583e-02    4.8212404e-02    4.8853920e-02    0.0000000e+00                2                1    4.1888122e-02    4.3267837e-02    4.4150854e-02    4.5972076e-02    0.0000000e+00 
   2.4248374e+01                1                1    4.5093360e-02    4.7713918e-02    4.8307251e-02    4.8950029e-02    0.0000000e+00                2                1    4.1995219e-02    4.3378461e-02    4.4263736e-02    4.6034285e-02    0.0000000e+00 
   2.4351087e+01                1                1    4.5225670e-02    4.7851037e-02    4.8445460e-02    4.9039883e-02    0.0000000e+00                2                1    4.2102323e-02    4.3489092e-02    4.4376625e-02    4.6151690e-02    0.0000000e+00 
   2.4429414e+01                1                1    4.5384633e-02    4.7963869e-02    4.8509477e-02    4.9104685e-02    0.0000000e+00                2                1    4.2239514e-02    4.3628971e-02    4.4462646e-02    4.6241152e-02    0.0000000e+00 
   2.4501641e+01                1                1    4.4990071e-02    4.8118520e-02    4.8317151e-02    4.9161336e-02    0.0000000e+00                2                1    4.2314358e-02    4.3706278e-02    4.4541430e-02    4.6323087e-02    0.0000000e+00 
   2.4643329e+01                1                1    4.5285043e-02    4.8370398e-02    4.8569453e-02    4.9365674e-02    0.0000000e+00                2                1    4.2460193e-02    4.3856910e-02    4.4694940e-02    4.6482738e-02    0.0000000e+00 
   2.4746161e+01                1                1    4.5451621e-02    4.8541534e-02    4.8740884e-02    4.9488443e-02    0.0000000e+00                2                1    4.2620906e-02    4.3965061e-02    4.4805158e-02    4.6541357e-02    0.0000000e+00 
   2.4849040e+01                1                1    4.5616548e-02    4.8710887e-02    4.8910522e-02    4.9559335e-02    0.0000000e+00                2                1    4.2724408e-02    4.4127970e-02    4.4913964e-02    4.6654380e-02    0.0000000e+00 
   2.4900494e+01                1                1    4.5748405e-02    4.8794969e-02    4.8994744e-02    4.9644011e-02    0.0000000e+00                2                1    4.2775471e-02    4.4180710e-02    4.4967644e-02    4.6653930e-02    0.0000000e+00 
   2.5003438e+01                1                1    4.5911550e-02    4.8912305e-02    4.9162368e-02    4.9762519e-02    0.0000000e+00                2                1    4.2932814e-02    4.4285028e-02    4.5073820e-02    4.6764088e-02    0.0000000e+00 
   2.5106391e+01                1                1    4.6073482e-02    4.9078274e-02    4.9328674e-02    4.9829472e-02    0.0000000e+00                2                1    4.3033487e-02    4.4388873e-02    4.5235989e-02    4.6817272e-02    0.0000000e+00 
   2.5209377e+01                1                1    4.6283892e-02    4.9242451e-02    4.9493176e-02    4.9944482e-02    0.0000000e+00                2                1    4.3133864e-02    4.4549017e-02    4.5341503e-02    4.6926474e-02    0.0000000e+00 
   2.5312408e+01                1                1    4.6442313e-02    4.9404579e-02    4.9655619e-02    5.0057282e-02    0.0000000e+00                2                1    4.3290526e-02    4.4652220e-02    4.5446542e-02    4.7035185e-02    0.0000000e+00 
   2.5415465e+01                1                1    4.6648791e-02    4.9514073e-02    4.9815681e-02    5.0167558e-02    0.0000000e+00                2                1    4.3390010e-02    4.4754834e-02    4.5550981e-02    4.7143275e-02    0.0000000e+00 
   2.5518507e+01                1                1    4.6802597e-02    4.9671143e-02    4.9822119e-02    5.0224722e-02    0.0000000e+00                2                1    4.3545875e-02    4.4856811e-02    4.5711770e-02    4.7250695e-02    0.0000000e+00 
   2.5621621e+01                1                1    4.6953528e-02    4.9724390e-02    4.9925908e-02    5.0328942e-02    0.0000000e+00                2                1    4.3643125e-02    4.5014113e-02    4.5813856e-02    4.7356218e-02    0.0000000e+00 
   2.5724767e+01                1                1    4.7102412e-02    4.9825677e-02    5.0027401e-02    5.0380417e-02    0.0000000e+00                2                1    4.3796382e-02    4.5113136e-02    4.5914638e-02    4.7460393e-02    0.0000000e+00 
   2.5817607e+01                1                1    4.6915747e-02    4.9895326e-02    5.0097332e-02    5.0450841e-02    0.0000000e+00                2                1    4.3882318e-02    4.5201656e-02    4.6004731e-02    4.7553519e-02    0.0000000e+00 
   2.5920808e+01                1                1    4.7088139e-02    4.9718196e-02    5.0223976e-02    5.0476866e-02    0.0000000e+00                2                1    4.3977763e-02    4.5357458e-02    4.6104792e-02    4.7599461e-02    0.0000000e+00 
   2.6024022e+01                1                1    4.7258571e-02    4.9740533e-02    5.0399012e-02    5.0601622e-02    0.0000000e+00                2                1    4.4130349e-02    4.5455412e-02    4.6261972e-02    4.7702257e-02    0.0000000e+00 
   2.6127260e+01                1                1    4.7399259e-02    4.9784446e-02    5.0494928e-02    5.0748671e-02    0.0000000e+00                2                1    4.4232546e-02    4.5567868e-02    4.6346806e-02    4.7793405e-02    0.0000000e+00 
   2.6230536e+01                1                1    4.7554814e-02    4.9792687e-02    5.0657320e-02    5.0860764e-02    0.0000000e+00                2                1    4.4342678e-02    4.5681325e-02    4.6462202e-02    4.7912403e-02    0.0000000e+00 
   2.6333842e+01                1                1    4.7657230e-02    4.9848953e-02    5.0766418e-02    5.0970300e-02    0.0000000e+00                2                1    4.4452584e-02    4.5794548e-02    4.6577361e-02    4.8031156e-02    0.0000000e+00 
   2.6437195e+01                1                1    4.7809009e-02    4.9852129e-02    5.0822611e-02    5.1078001e-02    0.0000000e+00                2                1    4.4562285e-02    4.5907562e-02    4.6692306e-02    4.8149689e-02    0.0000000e+00 
   2.6540592e+01                1                1    4.7959980e-02    4.9904996e-02    5.0928688e-02    5.1184611e-02    0.0000000e+00                2                1    4.4671725e-02    4.6020305e-02    4.6806977e-02    4.8267939e-02    0.0000000e+00 
   2.6644019e+01                1                1    4.8110061e-02    5.0007793e-02    5.0982304e-02    5.1290044e-02    0.0000000e+00                2                1    4.4780724e-02    4.6132595e-02    4.6921186e-02    4.8329385e-02    0.0000000e+00 
   2.6747469e+01                1                1    4.8258995e-02    5.0109180e-02    5.0931484e-02    5.1394031e-02    0.0000000e+00                2                1    4.4889614e-02    4.6244772e-02    4.6978816e-02    4.8446904e-02    0.0000000e+00 
   2.6850938e+01                1                1    4.8406498e-02    5.0208868e-02    5.1032808e-02    5.1496275e-02    0.0000000e+00                2                1    4.4998263e-02    4.6356701e-02    4.7092522e-02    4.8507562e-02    0.0000000e+00 
   2.6902691e+01                1                1    4.8505412e-02    5.0309546e-02    5.1031199e-02    5.1546666e-02    0.0000000e+00                2                1    4.5052446e-02    4.6412520e-02    4.7149226e-02    4.8565970e-02    0.0000000e+00 
   2.7006222e+01                1                1    4.8650070e-02    5.0406017e-02    5.1129054e-02    5.1645509e-02    0.0000000e+00                2                1    4.5160563e-02    4.6467095e-02    4.7205569e-02    4.8625713e-02    0.0000000e+00 
   2.7109795e+01                1                1    4.8844096e-02    5.0499828e-02    5.1120728e-02    5.1741627e-02    0.0000000e+00                2                1    4.5268591e-02    4.6578248e-02    4.7318489e-02    4.8742030e-02    0.0000000e+00 
   2.7213400e+01                1                1    4.8983952e-02    5.0590833e-02    5.1161016e-02    5.1834870e-02    0.0000000e+00                2                1    4.5376264e-02    4.6689036e-02    4.7431038e-02    4.8800887e-02    0.0000000e+00 
   2.7317048e+01                1                1    4.9173669e-02    5.0679515e-02    5.1146847e-02    5.1925732e-02    0.0000000e+00                2                1    4.5483526e-02    4.6799401e-02    4.7543157e-02    4.8916245e-02    0.0000000e+00 
   2.7420728e+01                1                1    4.9308703e-02    5.0765078e-02    5.1181185e-02    5.2013400e-02    0.0000000e+00                2                1    4.5590229e-02    4.6909191e-02    4.7597346e-02    4.9031001e-02    0.0000000e+00 
   2.7524436e+01                1                1    4.9389637e-02    5.0848403e-02    5.1160995e-02    5.2098773e-02    0.0000000e+00                2                1    4.5696135e-02    4.7018161e-02    4.7707914e-02    4.9087420e-02    0.0000000e+00 
   2.7628194e+01                1                1    4.9469124e-02    5.0930238e-02    5.1191151e-02    5.2182621e-02    0.0000000e+00                2                1    4.5801582e-02    4.7126659e-02    4.7818004e-02    4.9143081e-02    0.0000000e+00 
   2.7731985e+01                1                1    4.9599464e-02    5.1010619e-02    5.1219679e-02    5.2264978e-02    0.0000000e+00                2                1    4.5906251e-02    4.7234357e-02    4.7927281e-02    4.9255387e-02    0.0000000e+00 
   2.7835823e+01                1                1    4.9728841e-02    5.1089841e-02    5.1246879e-02    5.2346148e-02    0.0000000e+00                2                1    4.6010279e-02    4.7283519e-02    4.8035889e-02    4.9309129e-02    0.0000000e+00 
   2.7939706e+01                1                1    4.9857352e-02    5.1115582e-02    5.1272860e-02    5.2426238e-02    0.0000000e+00                2                1    4.6113426e-02    4.7389521e-02    4.8143577e-02    4.9419671e-02    0.0000000e+00 
   2.8043627e+01                1                1    4.9985167e-02    5.1035275e-02    5.1770351e-02    5.2505427e-02    0.0000000e+00                2                1    4.6216333e-02    4.7495276e-02    4.8192881e-02    4.9471824e-02    0.0000000e+00 
   2.8147593e+01                1                1    5.0112398e-02    5.1111491e-02    5.1795081e-02    5.2583838e-02    0.0000000e+00                2                1    4.6318785e-02    4.7600563e-02    4.8299714e-02    4.9581492e-02    0.0000000e+00 
   2.8241170e+01                1                1    5.0231642e-02    5.1126755e-02    5.1863907e-02    5.2653713e-02    0.0000000e+00                2                1    4.6410454e-02    4.7694768e-02    4.8395303e-02    4.9621240e-02    0.0000000e+00 
   2.8345201e+01                1                1    5.0357478e-02    5.1201163e-02    5.1886657e-02    5.2730343e-02    0.0000000e+00                2                1    4.6511785e-02    4.7798903e-02    4.8500968e-02    4.9729581e-02    0.0000000e+00 
   2.8423247e+01                1                1    5.0411791e-02    5.1203599e-02    5.1942620e-02    5.2787216e-02    0.0000000e+00                2                1    4.6587531e-02    4.7876746e-02    4.8579954e-02    4.9810568e-02    0.0000000e+00 
   2.8547267e+01                1                1    5.0443595e-02    5.1236734e-02    5.1976996e-02    5.2875886e-02    0.0000000e+00                2                1    4.6707245e-02    4.7999772e-02    4.8704787e-02    4.9938564e-02    0.0000000e+00 
   2.8651406e+01                1                1    5.0459641e-02    5.1306813e-02    5.2048088e-02    5.2948207e-02    0.0000000e+00                2                1    4.6806984e-02    4.8102272e-02    4.8749916e-02    4.9986327e-02    0.0000000e+00 
   2.8703490e+01                1                1    5.0440453e-02    5.1288191e-02    5.2082946e-02    5.2983669e-02    0.0000000e+00                2                1    4.6856674e-02    4.8094398e-02    4.8801668e-02    5.0039392e-02    0.0000000e+00 
   2.8807690e+01                1                1    5.0506767e-02    5.1408674e-02    5.2098367e-02    5.3053327e-02    0.0000000e+00                2                1    4.7014476e-02    4.8195744e-02    4.8904505e-02    5.0144837e-02    0.0000000e+00 
   2.8911935e+01                1                1    5.0571476e-02    5.1527660e-02    5.2165115e-02    5.3121299e-02    0.0000000e+00                2                1    4.7112623e-02    4.8355544e-02    4.9006598e-02    5.0190332e-02    0.0000000e+00 
   2.9016219e+01                1                1    5.0634438e-02    5.1644999e-02    5.2176874e-02    5.3187435e-02    0.0000000e+00                2                1    4.7209888e-02    4.8455375e-02    4.9107773e-02    5.0293951e-02    0.0000000e+00 
   2.9120534e+01                1                1    5.0695806e-02    5.1707592e-02    5.2240111e-02    5.3251897e-02    0.0000000e+00                2                1    4.7306030e-02    4.8494624e-02    4.9207780e-02    5.0336944e-02    0.0000000e+00 
   2.9224886e+01                1                1    5.0809276e-02    5.1822263e-02    5.2302099e-02    5.3315086e-02    0.0000000e+00                2                1    4.7401185e-02    4.8651718e-02    4.9306760e-02    5.0438195e-02    0.0000000e+00 
   2.9329271e+01                1                1    5.0921625e-02    5.1989165e-02    5.2309426e-02    5.3376966e-02    0.0000000e+00                2                1    4.7494988e-02    4.8688329e-02    4.9404334e-02    5.0538008e-02    0.0000000e+00 
   2.9433694e+01                1                1    5.1033116e-02    5.2101872e-02    5.2369061e-02    5.3437818e-02    0.0000000e+00                2                1    4.7587664e-02    4.8783334e-02    4.9500735e-02    5.0576838e-02    0.0000000e+00 
   2.9538164e+01                1                1    5.1197557e-02    5.2214018e-02    5.2428010e-02    5.3497970e-02    0.0000000e+00                2                1    4.7679019e-02    4.8936882e-02    4.9535865e-02    5.0673932e-02    0.0000000e+00 
   2.9642678e+01                1                1    5.1308031e-02    5.2272065e-02    5.2432738e-02    5.3557444e-02    0.0000000e+00                2                1    4.7768703e-02    4.8968922e-02    4.9629042e-02    5.0709239e-02    0.0000000e+00 
   2.9747236e+01                1                1    5.1471521e-02    5.2382996e-02    5.2490228e-02    5.3616167e-02    0.0000000e+00                2                1    4.7856945e-02    4.9059381e-02    4.9720721e-02    5.0802913e-02    0.0000000e+00 
   2.9851835e+01                1                1    5.1634889e-02    5.2493681e-02    5.2601030e-02    5.3674521e-02    0.0000000e+00                2                1    4.7943725e-02    4.9208572e-02    4.9810880e-02    5.0895035e-02    0.0000000e+00 
   2.9904146e+01                1                1    5.1662662e-02    5.2521917e-02    5.2629323e-02    5.3703391e-02    0.0000000e+00                2                1    4.7986780e-02    4.9252762e-02    4.9855611e-02    5.0940740e-02    0.0000000e+00 
   3.0008800e+01                1                1    5.1825017e-02    5.2577663e-02    5.2792704e-02    5.3760391e-02    0.0000000e+00                2                1    4.8132202e-02    4.9340036e-02    4.9943954e-02    5.0970613e-02    0.0000000e+00 
   3.0113484e+01                1                1    5.1932956e-02    5.2578755e-02    5.2901654e-02    5.3816535e-02    0.0000000e+00                2                1    4.8215708e-02    4.9425638e-02    5.0030603e-02    5.1059043e-02    0.0000000e+00 
   3.0218216e+01                1                1    5.2093864e-02    5.2632580e-02    5.3009682e-02    5.3871628e-02    0.0000000e+00                2                1    4.8298011e-02    4.9510006e-02    5.0116004e-02    5.1146200e-02    0.0000000e+00 
   3.0322993e+01                1                1    5.2253506e-02    5.2630982e-02    5.3116309e-02    5.3925187e-02    0.0000000e+00                2                1    4.8378818e-02    4.9592841e-02    5.0199852e-02    5.1231772e-02    0.0000000e+00 
   3.0427812e+01                1                1    5.2358725e-02    5.2736571e-02    5.3222374e-02    5.3978067e-02    0.0000000e+00                2                1    4.8458496e-02    4.9674519e-02    5.0282530e-02    5.1255348e-02    0.0000000e+00 
   3.0532660e+01                1                1    5.2517284e-02    5.2841465e-02    5.3327736e-02    5.4030128e-02    0.0000000e+00                2                1    4.8598128e-02    4.9755227e-02    5.0303326e-02    5.1338624e-02    0.0000000e+00 
   3.0637558e+01                1                1    5.2621371e-02    5.2945861e-02    5.3378513e-02    5.4081574e-02    0.0000000e+00                2                1    4.8667158e-02    4.9825900e-02    5.0374777e-02    5.1411547e-02    0.0000000e+00 
   3.0742498e+01                1                1    5.2779164e-02    5.3049826e-02    5.3428754e-02    5.4132476e-02    0.0000000e+00                2                1    4.8788213e-02    4.9885948e-02    5.0495800e-02    5.1471565e-02    0.0000000e+00 
   3.0847476e+01                1                1    5.2773999e-02    5.3153279e-02    5.3478375e-02    5.4182751e-02    0.0000000e+00                2                1    4.8848423e-02    5.0007124e-02    5.0555983e-02    5.1531732e-02    0.0000000e+00 
   3.0952505e+01                1                1    5.2822492e-02    5.3202119e-02    5.3581747e-02    5.4232537e-02    0.0000000e+00                2                1    4.8969718e-02    5.0067420e-02    5.0616271e-02    5.1592007e-02    0.0000000e+00 
   3.1005029e+01                1                1    5.2846616e-02    5.3280674e-02    5.3606218e-02    5.4257305e-02    0.0000000e+00                2                1    4.8969479e-02    5.0128159e-02    5.0677008e-02    5.1652738e-02    0.0000000e+00 
   3.1110105e+01                1                1    5.2894452e-02    5.3383210e-02    5.3709048e-02    5.4306419e-02    0.0000000e+00                2                1    4.9090948e-02    5.0249617e-02    5.0737477e-02    5.1774180e-02    0.0000000e+00 
   3.1215223e+01                1                1    5.2996097e-02    5.3485292e-02    5.3811422e-02    5.4354971e-02    0.0000000e+00                2                1    4.9151659e-02    5.0310321e-02    5.0798178e-02    5.1773894e-02    0.0000000e+00 
   3.1320380e+01                1                1    5.3042736e-02    5.3586764e-02    5.3858778e-02    5.4402806e-02    0.0000000e+00                2                1    4.9273441e-02    5.0371116e-02    5.0919954e-02    5.1834684e-02    0.0000000e+00 
   3.1425577e+01                1                1    5.3034400e-02    5.3633351e-02    5.3960052e-02    5.4450103e-02    0.0000000e+00                2                1    4.9333101e-02    5.0430747e-02    5.0979570e-02    5.1955256e-02    0.0000000e+00 
   3.1530826e+01                1                1    5.3079938e-02    5.3733900e-02    5.4060881e-02    5.4496856e-02    0.0000000e+00                2                1    4.9452632e-02    5.0550224e-02    5.1038043e-02    5.2013681e-02    0.0000000e+00 
   3.1636127e+01                1                1    5.3124787e-02    5.3833845e-02    5.4161102e-02    5.4542902e-02    0.0000000e+00                2                1    4.9511387e-02    5.0608930e-02    5.1096727e-02    5.2072321e-02    0.0000000e+00 
   3.1741483e+01                1                1    5.3169015e-02    5.3987840e-02    5.4260781e-02    5.4588311e-02    0.0000000e+00                2                1    4.9631341e-02    5.0667868e-02    5.1216617e-02    5.2131200e-02    0.0000000e+00 
   3.1846907e+01                1                1    5.3176516e-02    5.4105602e-02    5.4324210e-02    5.4652123e-02    0.0000000e+00                2                1    4.9690550e-02    5.0727040e-02    5.1275770e-02    5.2190320e-02    0.0000000e+00 
   3.1952370e+01                1                1    5.3210634e-02    5.4250759e-02    5.4414990e-02    5.4743450e-02    0.0000000e+00                2                1    4.9811012e-02    5.0847471e-02    5.1335217e-02    5.2249740e-02    0.0000000e+00 
   3.2005127e+01                1                1    5.3254595e-02    5.4295580e-02    5.4459946e-02    5.4788678e-02    0.0000000e+00                2                1    4.9810391e-02    5.0846837e-02    5.1395544e-02    5.2310055e-02    0.0000000e+00 
   3.2110669e+01                1                1    5.3286311e-02    5.4438744e-02    5.4548499e-02    5.4877766e-02    0.0000000e+00                2                1    4.9931314e-02    5.0906773e-02    5.1455469e-02    5.2369961e-02    0.0000000e+00 
   3.2216213e+01                1                1    5.3316353e-02    5.4525590e-02    5.4635520e-02    5.4965312e-02    0.0000000e+00                2                1    5.0038473e-02    5.1014833e-02    5.1503013e-02    5.2418351e-02    0.0000000e+00 
   3.2321769e+01                1                1    5.3344782e-02    5.4666015e-02    5.4721066e-02    5.5051374e-02    0.0000000e+00                2                1    5.0074680e-02    5.1051747e-02    5.1540281e-02    5.2456281e-02    0.0000000e+00 
   3.2427373e+01                1                1    5.3371666e-02    5.4805203e-02    5.4805203e-02    5.5136019e-02    0.0000000e+00                2                1    5.0199496e-02    5.1115545e-02    5.1665175e-02    5.2520154e-02    0.0000000e+00 
   3.2533032e+01                1                1    5.3397463e-02    5.4888396e-02    5.4888396e-02    5.5219714e-02    0.0000000e+00                2                1    5.0263355e-02    5.1240528e-02    5.1729115e-02    5.2645215e-02    0.0000000e+00 
   3.2638688e+01                1                1    5.3477608e-02    5.4915476e-02    5.5026081e-02    5.5302594e-02    0.0000000e+00                2                1    5.0327276e-02    5.1304504e-02    5.1793119e-02    5.2709270e-02    0.0000000e+00 
   3.2744352e+01                1                1    5.3612416e-02    5.4997034e-02    5.5163188e-02    5.5384727e-02    0.0000000e+00                2                1    5.0452341e-02    5.1368546e-02    5.1857188e-02    5.2773393e-02    0.0000000e+00 
   3.2849050e+01                1                1    5.3745623e-02    5.5021319e-02    5.5298644e-02    5.5465039e-02    0.0000000e+00                2                1    5.0516405e-02    5.1432664e-02    5.1921336e-02    5.2837595e-02    0.0000000e+00 
   3.2901932e+01                1                1    5.3784606e-02    5.5061227e-02    5.5338753e-02    5.5505269e-02    0.0000000e+00                2                1    5.0579029e-02    5.1434230e-02    5.1922916e-02    5.2839203e-02    0.0000000e+00 
   3.3007723e+01                1                1    5.3917652e-02    5.5084941e-02    5.5474037e-02    5.5585208e-02    0.0000000e+00                2                1    5.0643260e-02    5.1559604e-02    5.1987231e-02    5.2903575e-02    0.0000000e+00 
   3.3113535e+01                1                1    5.3994375e-02    5.5107661e-02    5.5552976e-02    5.5664304e-02    0.0000000e+00                2                1    5.0707493e-02    5.1623893e-02    5.2112640e-02    5.2967947e-02    0.0000000e+00 
   3.3219372e+01                1                1    5.4126072e-02    5.5185181e-02    5.5686865e-02    5.5742607e-02    0.0000000e+00                2                1    5.0771760e-02    5.1688218e-02    5.2176995e-02    5.3032356e-02    0.0000000e+00 
   3.3325243e+01                1                1    5.4218215e-02    5.5279128e-02    5.5781665e-02    5.5837503e-02    0.0000000e+00                2                1    5.0836119e-02    5.1752636e-02    5.2241445e-02    5.3096860e-02    0.0000000e+00 
   3.3431186e+01                1                1    5.4219434e-02    5.5338514e-02    5.5842100e-02    5.5954008e-02    0.0000000e+00                2                1    5.0961669e-02    5.1817141e-02    5.2305982e-02    5.3161454e-02    0.0000000e+00 
   3.3537173e+01                1                1    5.4275748e-02    5.5453217e-02    5.5957847e-02    5.6069987e-02    0.0000000e+00                2                1    5.1026234e-02    5.1881764e-02    5.2370638e-02    5.3226168e-02    0.0000000e+00 
   3.3643181e+01                1                1    5.4275144e-02    5.5511223e-02    5.6016892e-02    5.6185449e-02    0.0000000e+00                2                1    5.1090841e-02    5.1885316e-02    5.2435337e-02    5.3290925e-02    0.0000000e+00 
   3.3749235e+01                1                1    5.4329778e-02    5.5568384e-02    5.6075087e-02    5.6300288e-02    0.0000000e+00                2                1    5.1155462e-02    5.1949991e-02    5.2500050e-02    5.3355697e-02    0.0000000e+00 
   3.3802271e+01                1                1    5.4328665e-02    5.5624888e-02    5.6132106e-02    5.6357536e-02    0.0000000e+00                2                1    5.1218343e-02    5.2012900e-02    5.2501858e-02    5.3357534e-02    0.0000000e+00 
   3.3908373e+01                1                1    5.4325782e-02    5.5737575e-02    5.6189349e-02    5.6471707e-02    0.0000000e+00                2                1    5.1283033e-02    5.2077645e-02    5.2566637e-02    5.3422373e-02    0.0000000e+00 
   3.4014535e+01                1                1    5.4378680e-02    5.5793317e-02    5.6302587e-02    5.6585515e-02    0.0000000e+00                2                1    5.1347812e-02    5.2142481e-02    5.2631507e-02    5.3487304e-02    0.0000000e+00 
   3.4120751e+01                1                1    5.4374110e-02    5.5848277e-02    5.6358566e-02    5.6698759e-02    0.0000000e+00                2                1    5.1412676e-02    5.2207402e-02    5.2757597e-02    5.3552323e-02    0.0000000e+00 
   3.4227008e+01                1                1    5.4482140e-02    5.5959236e-02    5.6413728e-02    5.6811408e-02    0.0000000e+00                2                1    5.1477634e-02    5.2272419e-02    5.2822655e-02    5.3556303e-02    0.0000000e+00 
   3.4333363e+01                1                1    5.4589723e-02    5.6012813e-02    5.6525125e-02    5.6923590e-02    0.0000000e+00                2                1    5.1542692e-02    5.2337538e-02    5.2826673e-02    5.3682661e-02    0.0000000e+00 
   3.4439737e+01                1                1    5.4697014e-02    5.6122901e-02    5.6579185e-02    5.7035468e-02    0.0000000e+00                2                1    5.1668933e-02    5.2402693e-02    5.2891866e-02    5.3747920e-02    0.0000000e+00 
   3.4546197e+01                1                1    5.4860946e-02    5.6175323e-02    5.6632497e-02    5.7146819e-02    0.0000000e+00                2                1    5.1734098e-02    5.2467915e-02    5.2957126e-02    5.3752095e-02    0.0000000e+00 
   3.4652695e+01                1                1    5.4967225e-02    5.6284148e-02    5.6684951e-02    5.7257526e-02    0.0000000e+00                2                1    5.1799344e-02    5.2533219e-02    5.3022469e-02    5.3817500e-02    0.0000000e+00 
   3.4705789e+01                1                1    5.5020015e-02    5.6280891e-02    5.6739391e-02    5.7312516e-02    0.0000000e+00                2                1    5.1801444e-02    5.2596507e-02    5.3085777e-02    5.3819682e-02    0.0000000e+00 
   3.4807422e+01                1                1    5.5120681e-02    5.6383863e-02    5.6843203e-02    5.7417376e-02    0.0000000e+00                2                1    5.1866714e-02    5.2661840e-02    5.3151149e-02    5.3885112e-02    0.0000000e+00 
   3.4914023e+01                1                1    5.5225623e-02    5.6433684e-02    5.6893897e-02    5.7526691e-02    0.0000000e+00                2                1    5.1932220e-02    5.2727413e-02    5.3155594e-02    5.4011955e-02    0.0000000e+00 
   3.5020693e+01                1                1    5.5387661e-02    5.6540369e-02    5.6943817e-02    5.7635443e-02    0.0000000e+00                2                1    5.2058850e-02    5.2792934e-02    5.3221151e-02    5.4077583e-02    0.0000000e+00 
   3.5127405e+01                1                1    5.5491691e-02    5.6588821e-02    5.7050770e-02    5.7743695e-02    0.0000000e+00                2                1    5.2124457e-02    5.2858604e-02    5.3348036e-02    5.4143362e-02    0.0000000e+00 
   3.5234151e+01                1                1    5.5595259e-02    5.6694437e-02    5.7099398e-02    5.7851467e-02    0.0000000e+00                2                1    5.2190165e-02    5.2924376e-02    5.3352666e-02    5.4209245e-02    0.0000000e+00 
   3.5340919e+01                1                1    5.5698356e-02    5.6741614e-02    5.7147325e-02    5.7958747e-02    0.0000000e+00                2                1    5.2255948e-02    5.2990224e-02    5.3418551e-02    5.4275206e-02    0.0000000e+00 
   3.5447714e+01                1                1    5.5859209e-02    5.6846326e-02    5.7252786e-02    5.8065706e-02    0.0000000e+00                2                1    5.2321802e-02    5.3056143e-02    5.3484508e-02    5.4341240e-02    0.0000000e+00 
   3.5501123e+01                1                1    5.5910535e-02    5.6840440e-02    5.7247273e-02    5.8119059e-02    0.0000000e+00                2                1    5.2324133e-02    5.3058506e-02    5.3548089e-02    5.4404858e-02    0.0000000e+00 
   3.5607967e+01                1                1    5.6012943e-02    5.6944551e-02    5.7352130e-02    5.8225512e-02    0.0000000e+00                2                1    5.2451297e-02    5.3124534e-02    5.3614161e-02    5.4471008e-02    0.0000000e+00 
   3.5714853e+01                1                1    5.6115175e-02    5.6990152e-02    5.7398474e-02    5.8331783e-02    0.0000000e+00                2                1    5.2517318e-02    5.3190617e-02    5.3680289e-02    5.4537215e-02    0.0000000e+00 
   3.5821767e+01                1                1    5.6275701e-02    5.7093832e-02    5.7444460e-02    5.8437904e-02    0.0000000e+00                2                1    5.2583422e-02    5.3256784e-02    5.3746502e-02    5.4603507e-02    0.0000000e+00 
   3.5928687e+01                1                1    5.6377536e-02    5.7138603e-02    5.7548409e-02    5.8543651e-02    0.0000000e+00                2                1    5.2649584e-02    5.3323009e-02    5.3812773e-02    5.4669859e-02    0.0000000e+00 
   3.6035630e+01                1                1    5.6478858e-02    5.7241294e-02    5.7593187e-02    5.8648866e-02    0.0000000e+00                2                1    5.2715846e-02    5.3389336e-02    5.3817920e-02    5.4736314e-02    0.0000000e+00 
   3.6142633e+01                1                1    5.6579806e-02    5.7343604e-02    5.7696126e-02    5.8753693e-02    0.0000000e+00                2                1    5.2782136e-02    5.3455690e-02    5.3884316e-02    5.4802798e-02    0.0000000e+00 
   3.6249690e+01                1                1    5.6739194e-02    5.7386633e-02    5.7739782e-02    5.8858085e-02    0.0000000e+00                2                1    5.2848487e-02    5.3522106e-02    5.3950773e-02    5.4930583e-02    0.0000000e+00 
   3.6303230e+01                1                1    5.6789270e-02    5.7437281e-02    5.7790741e-02    5.8910032e-02    0.0000000e+00                2                1    5.2851125e-02    5.3586019e-02    5.4014707e-02    5.4933325e-02    0.0000000e+00 
   3.6409876e+01                1                1    5.6888600e-02    5.7478731e-02    5.7832809e-02    5.9013071e-02    0.0000000e+00                2                1    5.2917628e-02    5.3652595e-02    5.4081326e-02    5.5000035e-02    0.0000000e+00 
   3.6516604e+01                1                1    5.6987394e-02    5.7578550e-02    5.7874127e-02    5.9115554e-02    0.0000000e+00                2                1    5.2984017e-02    5.3719056e-02    5.4147828e-02    5.5066626e-02    0.0000000e+00 
   3.6622449e+01                1                1    5.7143901e-02    5.7617632e-02    5.7972931e-02    5.9216477e-02    0.0000000e+00                2                1    5.3050467e-02    5.3785577e-02    5.4214392e-02    5.5133280e-02    0.0000000e+00 
   3.6726827e+01                1                1    5.7239383e-02    5.7713906e-02    5.8010483e-02    5.9315422e-02    0.0000000e+00                2                1    5.3116910e-02    5.3852093e-02    5.4280949e-02    5.5199926e-02    0.0000000e+00 
   3.6833675e+01                1                1    5.7336564e-02    5.7811893e-02    5.8049557e-02    5.9416128e-02    0.0000000e+00                2                1    5.3183550e-02    5.3918806e-02    5.4347706e-02    5.5266776e-02    0.0000000e+00 
   3.6940565e+01                1                1    5.7492683e-02    5.7849781e-02    5.8147362e-02    5.9516235e-02    0.0000000e+00                2                1    5.3250266e-02    5.3985598e-02    5.4414541e-02    5.5333706e-02    0.0000000e+00 
   3.7047457e+01                1                1    5.7588891e-02    5.7946586e-02    5.8185049e-02    5.9615829e-02    0.0000000e+00                2                1    5.3317058e-02    5.4052465e-02    5.4481453e-02    5.5400713e-02    0.0000000e+00 
   3.7100913e+01                1                1    5.7636845e-02    5.7994837e-02    5.8233499e-02    5.9665471e-02    0.0000000e+00                2                1    5.3381126e-02    5.4055285e-02    5.4484295e-02    5.5464890e-02    0.0000000e+00 
   3.7207842e+01                1                1    5.7732123e-02    5.8030944e-02    5.8270000e-02    5.9764103e-02    0.0000000e+00                2                1    5.3448064e-02    5.4122294e-02    5.4551349e-02    5.5532048e-02    0.0000000e+00 
   3.7314795e+01                1                1    5.7886706e-02    5.8126155e-02    5.8365604e-02    5.9862158e-02    0.0000000e+00                2                1    5.3515130e-02    5.4189433e-02    5.4618535e-02    5.5599339e-02    0.0000000e+00 
   3.7421774e+01                1                1    5.7981111e-02    5.8220950e-02    5.8400830e-02    5.9959784e-02    0.0000000e+00                2                1    5.3582334e-02    5.4256711e-02    5.4685860e-02    5.5666773e-02    0.0000000e+00 
   3.7528753e+01                1                1    5.8075069e-02    5.8315297e-02    5.8495468e-02    6.0056949e-02    0.0000000e+00                2                1    5.3649704e-02    5.4324158e-02    5.4753355e-02    5.5734378e-02    0.0000000e+00 
   3.7635752e+01                1                1    5.8228772e-02    5.8409233e-02    5.8529540e-02    6.0153690e-02    0.0000000e+00                2                1    5.3717191e-02    5.4391722e-02    5.4820969e-02    5.5802105e-02    0.0000000e+00 
   3.7742769e+01                1                1    5.8322056e-02    5.8502806e-02    5.8563056e-02    6.0250057e-02    0.0000000e+00                2                1    5.3784805e-02    5.4459415e-02    5.4888712e-02    5.5869963e-02    0.0000000e+00 
   3.7849815e+01                1                1    5.8414895e-02    5.8595933e-02    5.8656279e-02    6.0345966e-02    0.0000000e+00                2                1    5.3852516e-02    5.4527206e-02    5.4956554e-02    5.5937921e-02    0.0000000e+00 
   3.7903394e+01                1                1    5.8461151e-02    5.8642332e-02    5.8702726e-02    6.0393751e-02    0.0000000e+00                2                1    5.3855741e-02    5.4591810e-02    5.5021184e-02    5.6002610e-02    0.0000000e+00 
   3.8010507e+01                1                1    5.8613754e-02    5.8674243e-02    5.8734732e-02    6.0488910e-02    0.0000000e+00                2                1    5.3984932e-02    5.4659744e-02    5.5089170e-02    5.6009367e-02    0.0000000e+00 
   3.8117666e+01                1                1    5.8705669e-02    5.8766253e-02    5.8826837e-02    6.0583766e-02    0.0000000e+00                2                1    5.3991586e-02    5.4727835e-02    5.5157314e-02    5.6077625e-02    0.0000000e+00 
   3.8224850e+01                1                1    5.8796921e-02    5.8857599e-02    5.8857599e-02    6.0677937e-02    0.0000000e+00                2                1    5.4059666e-02    5.4796007e-02    5.5225539e-02    5.6145965e-02    0.0000000e+00 
   3.8332067e+01                1                1    5.8948624e-02    5.8948624e-02    5.8948624e-02    6.0771778e-02    0.0000000e+00                2                1    5.4127884e-02    5.4864318e-02    5.5293904e-02    5.6214446e-02    0.0000000e+00 
   3.8439319e+01                1                1    5.9039468e-02    5.9100333e-02    5.9100333e-02    6.0865431e-02    0.0000000e+00                2                1    5.4196222e-02    5.4932750e-02    5.5362392e-02    5.6283052e-02    0.0000000e+00 
   3.8546593e+01                1                1    5.9129779e-02    5.9190738e-02    5.9190738e-02    6.0958535e-02    0.0000000e+00                2                1    5.4264682e-02    5.5001307e-02    5.5431004e-02    5.6413171e-02    0.0000000e+00 
   3.8600254e+01                1                1    5.9174707e-02    5.9235712e-02    5.9235712e-02    6.1004853e-02    0.0000000e+00                2                1    5.4329684e-02    5.5004968e-02    5.5496084e-02    5.6416926e-02    0.0000000e+00 
   3.8707568e+01                1                1    5.9264001e-02    5.9386195e-02    5.9386195e-02    6.1096909e-02    0.0000000e+00                2                1    5.4398351e-02    5.5073726e-02    5.5503509e-02    5.6485872e-02    0.0000000e+00 
   3.8814910e+01                1                1    5.9352472e-02    5.9474848e-02    5.9474848e-02    6.1188115e-02    0.0000000e+00                2                1    5.4467073e-02    5.5142539e-02    5.5633786e-02    5.6554875e-02    0.0000000e+00 
   3.8922297e+01                1                1    5.9440021e-02    5.9623856e-02    5.9623856e-02    6.1278372e-02    0.0000000e+00                2                1    5.4535896e-02    5.5211453e-02    5.5641353e-02    5.6623982e-02    0.0000000e+00 
   3.9029710e+01                1                1    5.9508627e-02    5.9692675e-02    5.9692675e-02    6.1349101e-02    0.0000000e+00                2                1    5.4604824e-02    5.5280474e-02    5.5771856e-02    5.6693197e-02    0.0000000e+00 
   3.9137112e+01                1                1    5.9636272e-02    5.9820335e-02    5.9820335e-02    6.1354189e-02    0.0000000e+00                2                1    5.4673746e-02    5.5349489e-02    5.5840938e-02    5.6823837e-02    0.0000000e+00 
   3.9244519e+01                1                1    5.9702698e-02    5.9948135e-02    5.9948135e-02    6.1359401e-02    0.0000000e+00                2                1    5.4742447e-02    5.5418280e-02    5.5909795e-02    5.6892824e-02    0.0000000e+00 
   3.9351942e+01                1                1    5.9769389e-02    6.0076214e-02    6.0076214e-02    6.1364876e-02    0.0000000e+00                2                1    5.4811277e-02    5.5487201e-02    5.5978782e-02    5.6961944e-02    0.0000000e+00 
   3.9405662e+01                1                1    5.9833498e-02    6.0140336e-02    6.0140336e-02    6.1367690e-02    0.0000000e+00                2                1    5.4876427e-02    5.5490945e-02    5.5982559e-02    5.7027239e-02    0.0000000e+00 
   3.9513138e+01                1                1    5.9900514e-02    6.0207382e-02    6.0207382e-02    6.1373478e-02    0.0000000e+00                2                1    5.4945348e-02    5.5621410e-02    5.6051631e-02    5.7096453e-02    0.0000000e+00 
   3.9620643e+01                1                1    5.9967704e-02    6.0335981e-02    6.0335981e-02    6.1379431e-02    0.0000000e+00                2                1    5.5014365e-02    5.5690520e-02    5.6120800e-02    5.7165765e-02    0.0000000e+00 
   3.9728165e+01                1                1    6.0095075e-02    6.0463379e-02    6.0463379e-02    6.1384141e-02    0.0000000e+00                2                1    5.5083440e-02    5.5759688e-02    5.6190027e-02    5.7235137e-02    0.0000000e+00 
   3.9835721e+01                1                1    6.0159330e-02    6.0527652e-02    6.0527652e-02    6.1387071e-02    0.0000000e+00                2                1    5.5091058e-02    5.5828885e-02    5.6259284e-02    5.7304538e-02    0.0000000e+00 
   3.9943316e+01                1                1    6.0223849e-02    6.0653581e-02    6.0653581e-02    6.1390264e-02    0.0000000e+00                2                1    5.5160155e-02    5.5898084e-02    5.6328542e-02    5.7373941e-02    0.0000000e+00 
   4.0050939e+01                1                1    6.0350006e-02    6.0779762e-02    6.0779762e-02    6.1393699e-02    0.0000000e+00                2                1    5.5229295e-02    5.5967325e-02    5.6459346e-02    5.7443387e-02    0.0000000e+00 
   4.0104762e+01                1                1    6.0351806e-02    6.0842971e-02    6.0842971e-02    6.1395530e-02    0.0000000e+00                2                1    5.5294608e-02    5.5971182e-02    5.6463237e-02    5.7508852e-02    0.0000000e+00 
   4.0209460e+01                1                1    6.0478273e-02    6.0908068e-02    6.0908068e-02    6.1399262e-02    0.0000000e+00                2                1    5.5363665e-02    5.6101848e-02    5.6532454e-02    5.7578212e-02    0.0000000e+00 
   4.0317179e+01                1                1    6.0543653e-02    6.1034880e-02    6.1034880e-02    6.1403299e-02    0.0000000e+00                2                1    5.5433105e-02    5.6171393e-02    5.6602061e-02    5.7647968e-02    0.0000000e+00 
   4.0424918e+01                1                1    6.0609239e-02    6.1161907e-02    6.1161907e-02    6.1407537e-02    0.0000000e+00                2                1    5.5502686e-02    5.6241081e-02    5.6671812e-02    5.7717871e-02    0.0000000e+00 
   4.0532669e+01                1                1    6.0675009e-02    6.1227716e-02    6.1227716e-02    6.1411952e-02    0.0000000e+00                2                1    5.5572504e-02    5.6311009e-02    5.6741803e-02    5.7849561e-02    0.0000000e+00 
   4.0640436e+01                1                1    6.0741114e-02    6.1293864e-02    6.1293864e-02    6.1416697e-02    0.0000000e+00                2                1    5.5642712e-02    5.6381332e-02    5.6812194e-02    5.7920124e-02    0.0000000e+00 
   4.0748260e+01                1                1    6.0868883e-02    6.1360256e-02    6.1360256e-02    6.1421678e-02    0.0000000e+00                2                1    5.5713091e-02    5.6451828e-02    5.6882758e-02    5.7929302e-02    0.0000000e+00 
   4.0802196e+01                1                1    6.0871441e-02    6.1362835e-02    6.1362835e-02    6.1424259e-02    0.0000000e+00                2                1    5.5779199e-02    5.6456430e-02    5.6948962e-02    5.7995591e-02    0.0000000e+00 
   4.0910097e+01                1                1    6.0999622e-02    6.1368199e-02    6.1368199e-02    6.1429629e-02    0.0000000e+00                2                1    5.5788420e-02    5.6527340e-02    5.7019953e-02    5.8066755e-02    0.0000000e+00 
   4.1018021e+01                1                1    6.1128197e-02    6.1373939e-02    6.1373939e-02    6.1435374e-02    0.0000000e+00                2                1    5.5859385e-02    5.6660016e-02    5.7091125e-02    5.8138103e-02    0.0000000e+00 
   4.1124897e+01                1                1    6.1195413e-02    6.1379737e-02    6.1379737e-02    6.1441178e-02    0.0000000e+00                2                1    5.5930525e-02    5.6731292e-02    5.7162475e-02    5.8209632e-02    0.0000000e+00 
   4.1234124e+01                1                1    6.1201519e-02    6.1385861e-02    6.1385861e-02    6.1447308e-02    0.0000000e+00                2                1    5.6002086e-02    5.6741387e-02    5.7234255e-02    5.8281599e-02    0.0000000e+00 
   4.1343408e+01                1                1    6.1269271e-02    6.1392178e-02    6.1392178e-02    6.1453632e-02    0.0000000e+00                2                1    5.6073841e-02    5.6813276e-02    5.7306233e-02    5.8353766e-02    0.0000000e+00 
   4.1452703e+01                1                1    6.1337299e-02    6.1398760e-02    6.1398760e-02    6.1460220e-02    0.0000000e+00                2                1    5.6145727e-02    5.6885297e-02    5.7378344e-02    5.8426069e-02    0.0000000e+00 
   4.1507373e+01                1                1    6.1340644e-02    6.1402107e-02    6.1402107e-02    6.1463571e-02    0.0000000e+00                2                1    5.6212531e-02    5.6952170e-02    5.7445262e-02    5.8493083e-02    0.0000000e+00 
   4.1616757e+01                1                1    6.1313932e-02    6.1436929e-02    6.1436929e-02    6.1498427e-02    0.0000000e+00                2                1    5.6284759e-02    5.7024536e-02    5.7517721e-02    5.8565740e-02    0.0000000e+00 
   4.1726225e+01                1                1    6.1327848e-02    6.1450996e-02    6.1450996e-02    6.1574144e-02    0.0000000e+00                2                1    5.6357059e-02    5.7096976e-02    5.7590255e-02    5.8638471e-02    0.0000000e+00 
   4.1835781e+01                1                1    6.1316951e-02    6.1440201e-02    6.1440201e-02    6.1625076e-02    0.0000000e+00                2                1    5.6452858e-02    5.7193223e-02    5.7686800e-02    5.8735651e-02    0.0000000e+00 
   4.1944756e+01                1                1    6.1327446e-02    6.1450717e-02    6.1450717e-02    6.1635624e-02    0.0000000e+00                2                1    5.6513852e-02    5.7255017e-02    5.7749127e-02    5.8799111e-02    0.0000000e+00 
   4.2054418e+01                1                1    6.1338133e-02    6.1461426e-02    6.1461426e-02    6.1646365e-02    0.0000000e+00                2                1    5.6574825e-02    5.7316790e-02    5.7811433e-02    5.8862550e-02    0.0000000e+00 
   4.2109260e+01                1                1    6.1343590e-02    6.1466893e-02    6.1466893e-02    6.1651849e-02    0.0000000e+00                2                1    5.6605242e-02    5.7347606e-02    5.7842515e-02    5.8894197e-02    0.0000000e+00 
   4.2218967e+01                1                1    6.1354474e-02    6.1477800e-02    6.1477800e-02    6.1662788e-02    0.0000000e+00                2                1    5.6665674e-02    5.7408831e-02    5.7904268e-02    5.8957073e-02    0.0000000e+00 
   4.2323182e+01                1                1    6.1364986e-02    6.1488333e-02    6.1488333e-02    6.1673353e-02    0.0000000e+00                2                1    5.6722399e-02    5.7528291e-02    5.7962233e-02    5.9016092e-02    0.0000000e+00 
   4.2432909e+01                1                1    6.1376233e-02    6.1499602e-02    6.1499602e-02    6.1684656e-02    0.0000000e+00                2                1    5.6781826e-02    5.7588562e-02    5.8085015e-02    5.9139978e-02    0.0000000e+00 
   4.2542711e+01                1                1    6.1387536e-02    6.1510928e-02    6.1572625e-02    6.1696017e-02    0.0000000e+00                2                1    5.6903052e-02    5.7648507e-02    5.8145477e-02    5.9201538e-02    0.0000000e+00 
   4.2652561e+01                1                1    6.1399045e-02    6.1522460e-02    6.1584168e-02    6.1707583e-02    0.0000000e+00                2                1    5.6961954e-02    5.7708180e-02    5.8205665e-02    5.9262819e-02    0.0000000e+00 
   4.2707427e+01                1                1    6.1466558e-02    6.1528271e-02    6.1589985e-02    6.1713411e-02    0.0000000e+00                2                1    5.6991321e-02    5.7737932e-02    5.8235673e-02    5.9293372e-02    0.0000000e+00 
   4.2817378e+01                1                1    6.1478286e-02    6.1540011e-02    6.1601736e-02    6.1725187e-02    0.0000000e+00                2                1    5.7050057e-02    5.7859720e-02    5.8295692e-02    5.9416763e-02    0.0000000e+00 
   4.2927425e+01                1                1    6.1428436e-02    6.1551910e-02    6.1613647e-02    6.1737122e-02    0.0000000e+00                2                1    5.7130146e-02    5.7940061e-02    5.8376169e-02    5.9497589e-02    0.0000000e+00 
   4.3037529e+01                1                1    6.1440511e-02    6.1564009e-02    6.1625759e-02    6.1749257e-02    0.0000000e+00                2                1    5.7208998e-02    5.7956828e-02    5.8455382e-02    5.9577127e-02    0.0000000e+00 
   4.3147722e+01                1                1    6.1452822e-02    6.1576345e-02    6.1638107e-02    6.1761630e-02    0.0000000e+00                2                1    5.7288033e-02    5.8036081e-02    5.8534780e-02    5.9594515e-02    0.0000000e+00 
   4.3202828e+01                1                1    6.1459055e-02    6.1582591e-02    6.1644359e-02    6.1767894e-02    0.0000000e+00                2                1    5.7296427e-02    5.8106932e-02    5.8605704e-02    5.9665594e-02    0.0000000e+00 
   4.3313115e+01                1                1    6.1471675e-02    6.1533456e-02    6.1657017e-02    6.1780578e-02    0.0000000e+00                2                1    5.7375662e-02    5.8186405e-02    5.8685324e-02    5.9683162e-02    0.0000000e+00 
   4.3423452e+01                1                1    6.1484473e-02    6.1546266e-02    6.1669853e-02    6.1793440e-02    0.0000000e+00                2                1    5.7455146e-02    5.8266131e-02    5.8765199e-02    5.9763334e-02    0.0000000e+00 
   4.3533552e+01                1                1    6.1497430e-02    6.1559237e-02    6.1682850e-02    6.1806462e-02    0.0000000e+00                2                1    5.7534777e-02    5.8283603e-02    5.8782820e-02    5.9843656e-02    0.0000000e+00 
   4.3644067e+01                1                1    6.1510251e-02    6.1572070e-02    6.1695709e-02    6.1819348e-02    0.0000000e+00                2                1    5.7614617e-02    5.8363669e-02    5.8863037e-02    5.9924195e-02    0.0000000e+00 
   4.3754666e+01                1                1    6.1523427e-02    6.1647092e-02    6.1708925e-02    6.1832590e-02    0.0000000e+00                2                1    5.7694711e-02    5.8443993e-02    5.8943515e-02    6.0004998e-02    0.0000000e+00 
   4.3809997e+01                1                1    6.1530098e-02    6.1653777e-02    6.1715616e-02    6.1839295e-02    0.0000000e+00                2                1    5.7703586e-02    5.8515433e-02    5.9015031e-02    6.0076678e-02    0.0000000e+00 
   4.3920739e+01                1                1    6.1543572e-02    6.1667278e-02    6.1729130e-02    6.1852836e-02    0.0000000e+00                2                1    5.7783931e-02    5.8533560e-02    5.9095782e-02    6.0095288e-02    0.0000000e+00 
   4.4031580e+01                1                1    6.1557350e-02    6.1742950e-02    6.1742950e-02    6.1866683e-02    0.0000000e+00                2                1    5.7864450e-02    5.8614313e-02    5.9176711e-02    6.0176529e-02    0.0000000e+00 
   4.4142531e+01                1                1    6.1571229e-02    6.1756871e-02    6.1756871e-02    6.1880633e-02    0.0000000e+00                2                1    5.7945138e-02    5.8695236e-02    5.9257811e-02    6.0257942e-02    0.0000000e+00 
   4.4253404e+01                1                1    6.1585283e-02    6.1770968e-02    6.1832862e-02    6.1894757e-02    0.0000000e+00                2                1    5.8026025e-02    5.8776361e-02    5.9276585e-02    6.0339562e-02    0.0000000e+00 
   4.4308966e+01                1                1    6.1592413e-02    6.1778119e-02    6.1840020e-02    6.1901922e-02    0.0000000e+00                2                1    5.8035306e-02    5.8785763e-02    5.9348605e-02    6.0349214e-02    0.0000000e+00 
   4.4419093e+01                1                1    6.1616177e-02    6.1801954e-02    6.1863880e-02    6.1925806e-02    0.0000000e+00                2                1    5.8116347e-02    5.8867043e-02    5.9430065e-02    6.0430992e-02    0.0000000e+00 
   4.4530419e+01                1                1    6.1604136e-02    6.1852040e-02    6.1914016e-02    6.1975992e-02    0.0000000e+00                2                1    5.8197810e-02    5.8948749e-02    5.9511954e-02    6.0513207e-02    0.0000000e+00 
   4.4641960e+01                1                1    6.1592152e-02    6.1840258e-02    6.1902284e-02    6.2026337e-02    0.0000000e+00                2                1    5.8279531e-02    5.9030718e-02    5.9531508e-02    6.0595689e-02    0.0000000e+00 
   4.4753563e+01                1                1    6.1642007e-02    6.1890313e-02    6.1952390e-02    6.2076543e-02    0.0000000e+00                2                1    5.8361473e-02    5.9112909e-02    5.9613866e-02    6.0678399e-02    0.0000000e+00 
   4.4809400e+01                1                1    6.1603607e-02    6.1852009e-02    6.1914109e-02    6.2100410e-02    0.0000000e+00                2                1    5.8371272e-02    5.9122833e-02    5.9686504e-02    6.0688586e-02    0.0000000e+00 
   4.4921144e+01                1                1    6.1671861e-02    6.1920287e-02    6.1920287e-02    6.2106607e-02    0.0000000e+00                2                1    5.8453453e-02    5.9205266e-02    5.9769125e-02    6.0771542e-02    0.0000000e+00 
   4.5032988e+01                1                1    6.1678303e-02    6.1926755e-02    6.1988868e-02    6.2113094e-02    0.0000000e+00                2                1    5.8536011e-02    5.9288080e-02    5.9789459e-02    6.0854890e-02    0.0000000e+00 
   4.5145586e+01                1                1    6.1685010e-02    6.1933490e-02    6.1995610e-02    6.2119849e-02    0.0000000e+00                2                1    5.8618911e-02    5.9371239e-02    5.9872791e-02    6.0938589e-02    0.0000000e+00 
   4.5202889e+01                1                1    6.1688474e-02    6.1936968e-02    6.1999091e-02    6.2123338e-02    0.0000000e+00                2                1    5.8629232e-02    5.9381693e-02    5.9946039e-02    6.0949320e-02    0.0000000e+00 
   4.5315277e+01                1                1    6.1695405e-02    6.1943926e-02    6.2006056e-02    6.2130317e-02    0.0000000e+00                2                1    5.8712334e-02    5.9465056e-02    5.9966871e-02    6.0970501e-02    0.0000000e+00 
   4.5429565e+01                1                1    6.1702702e-02    6.2013390e-02    6.2013390e-02    6.2137666e-02    0.0000000e+00                2                1    5.8796023e-02    5.9549014e-02    6.0051008e-02    6.0992246e-02    0.0000000e+00 
   4.5544276e+01                1                1    6.1710162e-02    6.2020888e-02    6.2020888e-02    6.2145178e-02    0.0000000e+00                2                1    5.8879896e-02    5.9570386e-02    6.0135331e-02    6.1076907e-02    0.0000000e+00 
   4.5601637e+01                1                1    6.1713936e-02    6.2024680e-02    6.2024680e-02    6.2148978e-02    0.0000000e+00                2                1    5.8890581e-02    5.9643979e-02    6.0146244e-02    6.1087991e-02    0.0000000e+00 
   4.5715949e+01                1                1    6.1721532e-02    6.2032315e-02    6.2032315e-02    6.2156629e-02    0.0000000e+00                2                1    5.8974895e-02    5.9728568e-02    6.0231017e-02    6.1110301e-02    0.0000000e+00 
   4.5830740e+01                1                1    6.1729301e-02    6.2040123e-02    6.2040123e-02    6.2164452e-02    0.0000000e+00                2                1    5.9065636e-02    5.9756829e-02    6.0322352e-02    6.1139217e-02    0.0000000e+00 
   4.5943544e+01                1                1    6.1799308e-02    6.2047997e-02    6.2110170e-02    6.2172342e-02    0.0000000e+00                2                1    5.9122397e-02    5.9877151e-02    6.0380321e-02    6.1197971e-02    0.0000000e+00 
   4.6001008e+01                1                1    6.1803443e-02    6.2114326e-02    6.2114326e-02    6.2176502e-02    0.0000000e+00                2                1    5.9151257e-02    5.9906379e-02    6.0409794e-02    6.1164917e-02    0.0000000e+00 
   4.6115954e+01                1                1    6.1812009e-02    6.2122935e-02    6.2122935e-02    6.2185120e-02    0.0000000e+00                2                1    5.9208816e-02    5.9964673e-02    6.0531566e-02    6.1224435e-02    0.0000000e+00 
   4.6230929e+01                1                1    6.1820955e-02    6.2131925e-02    6.2131925e-02    6.2194120e-02    0.0000000e+00                2                1    5.9329253e-02    6.0022794e-02    6.0590236e-02    6.1283777e-02    0.0000000e+00 
   4.6345621e+01                1                1    6.1830172e-02    6.2141189e-02    6.2141189e-02    6.2203392e-02    0.0000000e+00                2                1    5.9386358e-02    6.0143676e-02    6.0648555e-02    6.1342763e-02    0.0000000e+00 
   4.6403149e+01                1                1    6.1835001e-02    6.2146042e-02    6.2146042e-02    6.2208250e-02    0.0000000e+00                2                1    5.9414902e-02    6.0172584e-02    6.0677706e-02    6.1372248e-02    0.0000000e+00 
   4.6518220e+01                1                1    6.1845099e-02    6.2156191e-02    6.2156191e-02    6.2218409e-02    0.0000000e+00                2                1    5.9471944e-02    6.0230354e-02    6.0799161e-02    6.1431169e-02    0.0000000e+00 
   4.6633339e+01                1                1    6.1866205e-02    6.2177403e-02    6.2177403e-02    6.2239643e-02    0.0000000e+00                2                1    5.9528957e-02    6.0288093e-02    6.0857446e-02    6.1426798e-02    0.0000000e+00 
   4.6747464e+01                1                1    6.1826195e-02    6.2199767e-02    6.2199767e-02    6.2262029e-02    0.0000000e+00                2                1    5.9648682e-02    6.0345216e-02    6.0915108e-02    6.1485000e-02    0.0000000e+00 
   4.6805081e+01                1                1    6.1837489e-02    6.2211130e-02    6.2211130e-02    6.2273403e-02    0.0000000e+00                2                1    5.9677162e-02    6.0374029e-02    6.0944193e-02    6.1451005e-02    0.0000000e+00 
   4.6920386e+01                1                1    6.1860236e-02    6.2234014e-02    6.2234014e-02    6.2296310e-02    0.0000000e+00                2                1    5.9703553e-02    6.0464107e-02    6.0971144e-02    6.1541560e-02    0.0000000e+00 
   4.7035272e+01                1                1    6.1883094e-02    6.2257010e-02    6.2257010e-02    6.2319329e-02    0.0000000e+00                2                1    5.9790982e-02    6.0551843e-02    6.1059084e-02    6.1502919e-02    0.0000000e+00 
   4.7150644e+01                1                1    6.1906253e-02    6.2217966e-02    6.2280309e-02    6.2342651e-02    0.0000000e+00                2                1    5.9878730e-02    6.0639901e-02    6.1083917e-02    6.1527933e-02    0.0000000e+00 
   4.7208344e+01                1                1    6.1917912e-02    6.2229684e-02    6.2292038e-02    6.2354393e-02    0.0000000e+00                2                1    5.9891037e-02    6.0652363e-02    6.1096471e-02    6.1540578e-02    0.0000000e+00 
   4.7323779e+01                1                1    6.1941391e-02    6.2253282e-02    6.2315660e-02    6.2378038e-02    0.0000000e+00                2                1    5.9979093e-02    6.0740732e-02    6.1185022e-02    6.1629311e-02    0.0000000e+00 
   4.7439202e+01                1                1    6.1902671e-02    6.2277082e-02    6.2339484e-02    6.2401886e-02    0.0000000e+00                2                1    6.0067347e-02    6.0829301e-02    6.1210277e-02    6.1654750e-02    0.0000000e+00 
   4.7552762e+01                1                1    6.1926146e-02    6.2300699e-02    6.2300699e-02    6.2425551e-02    0.0000000e+00                2                1    6.0155465e-02    6.0854209e-02    6.1235342e-02    6.1679997e-02    0.0000000e+00 
   4.7610311e+01                1                1    6.1938118e-02    6.2312744e-02    6.2312744e-02    6.2437619e-02    0.0000000e+00                2                1    6.0168031e-02    6.0866921e-02    6.1248133e-02    6.1692881e-02    0.0000000e+00 
   4.7725313e+01                1                1    6.1962194e-02    6.2336965e-02    6.2336965e-02    6.2461889e-02    0.0000000e+00                2                1    6.0257028e-02    6.0956213e-02    6.1337587e-02    6.1718960e-02    0.0000000e+00 
   4.7840151e+01                1                1    6.1986190e-02    6.2298620e-02    6.2361106e-02    6.2486079e-02    0.0000000e+00                2                1    6.0282747e-02    6.0982230e-02    6.1363767e-02    6.1745303e-02    0.0000000e+00 
   4.7954827e+01                1                1    6.1947035e-02    6.2322093e-02    6.2384602e-02    6.2509622e-02    0.0000000e+00                2                1    6.0372218e-02    6.1072001e-02    6.1390085e-02    6.1771785e-02    0.0000000e+00 
   4.8012087e+01                1                1    6.1958785e-02    6.2333914e-02    6.2396435e-02    6.2521478e-02    0.0000000e+00                2                1    6.0385271e-02    6.1085206e-02    6.1403358e-02    6.1785140e-02    0.0000000e+00 
   4.8126515e+01                1                1    6.1982504e-02    6.2357776e-02    6.2420322e-02    6.2545413e-02    0.0000000e+00                2                1    6.0475159e-02    6.1111739e-02    6.1430029e-02    6.1811978e-02    0.0000000e+00 
   4.8240580e+01                1                1    6.2006404e-02    6.2381821e-02    6.2444390e-02    6.2569529e-02    0.0000000e+00                2                1    6.0564858e-02    6.1201712e-02    6.1456454e-02    6.1838567e-02    0.0000000e+00 
   4.8354692e+01                1                1    6.2030550e-02    6.2406113e-02    6.2468707e-02    6.2593895e-02    0.0000000e+00                2                1    6.0591226e-02    6.1228357e-02    6.1546923e-02    6.1865489e-02    0.0000000e+00 
   4.8411671e+01                1                1    6.2042696e-02    6.2418333e-02    6.2480939e-02    6.2606152e-02    0.0000000e+00                2                1    6.0668236e-02    6.1241780e-02    6.1560416e-02    6.1942779e-02    0.0000000e+00 
   4.8517303e+01                1                1    6.2002716e-02    6.2378490e-02    6.2503748e-02    6.2629006e-02    0.0000000e+00                2                1    6.0693136e-02    6.1266916e-02    6.1585682e-02    6.1968202e-02    0.0000000e+00 
   4.8614594e+01                1                1    6.2023722e-02    6.2399623e-02    6.2524924e-02    6.2650224e-02    0.0000000e+00                2                1    6.0780197e-02    6.1290419e-02    6.1609308e-02    6.1991974e-02    0.0000000e+00 
   4.8711850e+01                1                1    6.2044926e-02    6.2420956e-02    6.2546300e-02    6.2671643e-02    0.0000000e+00                2                1    6.0803657e-02    6.1377879e-02    6.1633088e-02    6.2015902e-02    0.0000000e+00 
   4.8809068e+01                1                1    6.2066289e-02    6.2442448e-02    6.2567834e-02    6.2693221e-02    0.0000000e+00                2                1    6.0898928e-02    6.1409611e-02    6.1664952e-02    6.2047965e-02    0.0000000e+00 
   4.8906265e+01                1                1    6.2087789e-02    6.2464079e-02    6.2589509e-02    6.2714939e-02    0.0000000e+00                2                1    6.0937921e-02    6.1448930e-02    6.1704435e-02    6.2087693e-02    0.0000000e+00 
   4.9042287e+01                1                1    6.2118114e-02    6.2494588e-02    6.2620079e-02    6.2745570e-02    0.0000000e+00                2                1    6.0992781e-02    6.1504251e-02    6.1759986e-02    6.2143588e-02    0.0000000e+00 
   4.9129701e+01                1                1    6.2074993e-02    6.2451586e-02    6.2577117e-02    6.2765413e-02    0.0000000e+00                2                1    6.1028238e-02    6.1540005e-02    6.1731918e-02    6.2179714e-02    0.0000000e+00 
   4.9248175e+01                1                1    6.2101863e-02    6.2478618e-02    6.2604204e-02    6.2792581e-02    0.0000000e+00                2                1    6.1076666e-02    6.1588839e-02    6.1780904e-02    6.2165034e-02    0.0000000e+00 
   4.9335561e+01                1                1    6.2121867e-02    6.2498744e-02    6.2624369e-02    6.2812808e-02    0.0000000e+00                2                1    6.1112794e-02    6.1561210e-02    6.1817448e-02    6.2201806e-02    0.0000000e+00 
   4.9422897e+01                1                1    6.2142006e-02    6.2519005e-02    6.2644671e-02    6.2833171e-02    0.0000000e+00                2                1    6.1149025e-02    6.1597707e-02    6.1854098e-02    6.2238683e-02    0.0000000e+00 
   4.9523818e+01                1                1    6.2165440e-02    6.2542582e-02    6.2668295e-02    6.2856866e-02    0.0000000e+00                2                1    6.1190902e-02    6.1639892e-02    6.1896457e-02    6.2281306e-02    0.0000000e+00 
   4.9611129e+01                1                1    6.2122955e-02    6.2563098e-02    6.2688853e-02    6.2877485e-02    0.0000000e+00                2                1    6.1227122e-02    6.1676377e-02    6.1933095e-02    6.2318171e-02    0.0000000e+00 
   4.9737203e+01                1                1    6.2152564e-02    6.2592916e-02    6.2718731e-02    6.2907453e-02    0.0000000e+00                2                1    6.1279647e-02    6.1729288e-02    6.1921991e-02    6.2371632e-02    0.0000000e+00 
   4.9807025e+01                1                1    6.2169060e-02    6.2546605e-02    6.2735377e-02    6.2924149e-02    0.0000000e+00                2                1    6.1308897e-02    6.1758752e-02    6.1951547e-02    6.2401403e-02    0.0000000e+00 
   4.9925304e+01                1                1    6.2197163e-02    6.2574878e-02    6.2763736e-02    6.2952594e-02    0.0000000e+00                2                1    6.1358698e-02    6.1808919e-02    6.2001871e-02    6.2387775e-02    0.0000000e+00 
   5.0012547e+01                1                1    6.2218028e-02    6.2595870e-02    6.2784791e-02    6.2973712e-02    0.0000000e+00                2                1    6.1395539e-02    6.1846030e-02    6.2039098e-02    6.2425234e-02    0.0000000e+00 
   5.0138552e+01                1                1    6.2248368e-02    6.2626395e-02    6.2815408e-02    6.3004421e-02    0.0000000e+00                2                1    6.1448896e-02    6.1899779e-02    6.2093015e-02    6.2479486e-02    0.0000000e+00 
   5.0208340e+01                1                1    6.2202258e-02    6.2643409e-02    6.2832473e-02    6.3021538e-02    0.0000000e+00                2                1    6.1478518e-02    6.1865175e-02    6.2058504e-02    6.2509604e-02    0.0000000e+00 
   5.0317382e+01                1                1    6.2228827e-02    6.2670166e-02    6.2859311e-02    6.3048457e-02    0.0000000e+00                2                1    6.1524865e-02    6.1911813e-02    6.2105288e-02    6.2556728e-02    0.0000000e+00 
   5.0487762e+01                1                1    6.2270781e-02    6.2649327e-02    6.2838600e-02    6.3090963e-02    0.0000000e+00                2                1    6.1597547e-02    6.1984953e-02    6.2178656e-02    6.2630630e-02    0.0000000e+00 
   5.0599010e+01                1                1    6.2298491e-02    6.2677205e-02    6.2866563e-02    6.3119039e-02    0.0000000e+00                2                1    6.1645306e-02    6.2033012e-02    6.2226866e-02    6.2614572e-02    0.0000000e+00 
   5.0710142e+01                1                1    6.2263263e-02    6.2705295e-02    6.2894737e-02    6.3147326e-02    0.0000000e+00                2                1    6.1693249e-02    6.2016588e-02    6.2275260e-02    6.2663268e-02    0.0000000e+00 
   5.0821132e+01                1                1    6.2291261e-02    6.2733491e-02    6.2923018e-02    6.3175721e-02    0.0000000e+00                2                1    6.1741362e-02    6.2064954e-02    6.2259109e-02    6.2712138e-02    0.0000000e+00 
   5.0931991e+01                1                1    6.2319367e-02    6.2761797e-02    6.2951409e-02    6.3204226e-02    0.0000000e+00                2                1    6.1789649e-02    6.2113494e-02    6.2307802e-02    6.2761185e-02    0.0000000e+00 
   5.1042720e+01                1                1    6.2347618e-02    6.2790248e-02    6.2979947e-02    6.3232878e-02    0.0000000e+00                2                1    6.1773292e-02    6.2162211e-02    6.2356671e-02    6.2745590e-02    0.0000000e+00 
   5.1153320e+01                1                1    6.2312785e-02    6.2755617e-02    6.3008664e-02    6.3261711e-02    0.0000000e+00                2                1    6.1821879e-02    6.2211104e-02    6.2405717e-02    6.2794942e-02    0.0000000e+00 
   5.1291571e+01                1                1    6.2348594e-02    6.2791681e-02    6.3044873e-02    6.3298065e-02    0.0000000e+00                2                1    6.1882941e-02    6.2207615e-02    6.2402420e-02    6.2792029e-02    0.0000000e+00 
   5.1464385e+01                1                1    6.2393843e-02    6.2837251e-02    6.3090627e-02    6.3344003e-02    0.0000000e+00                2                1    6.1959773e-02    6.2284851e-02    6.2479897e-02    6.2869990e-02    0.0000000e+00 
   5.1602636e+01                1                1    6.2367034e-02    6.2874083e-02    6.3064227e-02    6.3381132e-02    0.0000000e+00                2                1    6.2021635e-02    6.2347037e-02    6.2542278e-02    6.2932761e-02    0.0000000e+00 
   5.1713236e+01                1                1    6.2396525e-02    6.2903814e-02    6.3094047e-02    6.3411103e-02    0.0000000e+00                2                1    6.2006242e-02    6.2331905e-02    6.2527303e-02    6.2983231e-02    0.0000000e+00 
   5.1851487e+01                1                1    6.2433734e-02    6.2877877e-02    6.3131673e-02    6.3448917e-02    0.0000000e+00                2                1    6.2068667e-02    6.2394658e-02    6.2590253e-02    6.2981442e-02    0.0000000e+00 
   5.2024301e+01                1                1    6.2417130e-02    6.2925102e-02    6.3179089e-02    6.3496572e-02    0.0000000e+00                2                1    6.2147188e-02    6.2473591e-02    6.2669433e-02    6.3061117e-02    0.0000000e+00 
   5.2162552e+01                1                1    6.2454911e-02    6.2963191e-02    6.3217331e-02    6.3535007e-02    0.0000000e+00                2                1    6.2144736e-02    6.2471470e-02    6.2667510e-02    6.3059590e-02    0.0000000e+00 
   5.2335365e+01                1                1    6.2502612e-02    6.3011281e-02    6.3265615e-02    6.3583532e-02    0.0000000e+00                2                1    6.2223293e-02    6.2550440e-02    6.2746728e-02    6.3139304e-02    0.0000000e+00 
   5.2473616e+01                1                1    6.2541137e-02    6.2986496e-02    6.3304610e-02    6.3622723e-02    0.0000000e+00                2                1    6.2286231e-02    6.2548213e-02    6.2810195e-02    6.3137673e-02    0.0000000e+00 
   5.2646430e+01                1                1    6.2526091e-02    6.3035468e-02    6.3290157e-02    6.3672190e-02    0.0000000e+00                2                1    6.2299366e-02    6.2627257e-02    6.2823992e-02    6.3217462e-02    0.0000000e+00 
   5.2784681e+01                1                1    6.2565030e-02    6.3074725e-02    6.3329572e-02    6.3711843e-02    0.0000000e+00                2                1    6.2362488e-02    6.2690712e-02    6.2887646e-02    6.3281514e-02    0.0000000e+00 
   5.2957494e+01                1                1    6.2612993e-02    6.3123078e-02    6.3378121e-02    6.3760685e-02    0.0000000e+00                2                1    6.2375914e-02    6.2704554e-02    6.2967467e-02    6.3361835e-02    0.0000000e+00 
   5.3095745e+01                1                1    6.2587545e-02    6.3161743e-02    6.3416942e-02    6.3799740e-02    0.0000000e+00                2                1    6.2439423e-02    6.2768398e-02    6.2965783e-02    6.3360552e-02    0.0000000e+00 
   5.3268559e+01                1                1    6.2636069e-02    6.3146862e-02    6.3466108e-02    6.3849204e-02    0.0000000e+00                2                1    6.2453224e-02    6.2782618e-02    6.3046134e-02    6.3441408e-02    0.0000000e+00 
   5.3406810e+01                1                1    6.2675352e-02    6.3186466e-02    6.3505912e-02    6.3889248e-02    0.0000000e+00                2                1    6.2517166e-02    6.2846897e-02    6.3044737e-02    6.3440415e-02    0.0000000e+00 
   5.3579623e+01                1                1    6.2660923e-02    6.3236381e-02    6.3556079e-02    6.3939718e-02    0.0000000e+00                2                1    6.2531526e-02    6.2861682e-02    6.3125806e-02    6.3521993e-02    0.0000000e+00 
   5.3717874e+01                1                1    6.2700814e-02    6.3276638e-02    6.3596540e-02    6.3980423e-02    0.0000000e+00                2                1    6.2596143e-02    6.2926640e-02    6.3124938e-02    6.3521534e-02    0.0000000e+00 
   5.3828475e+01                1                1    6.2732933e-02    6.3309052e-02    6.3565105e-02    6.4013197e-02    0.0000000e+00                2                1    6.2648075e-02    6.2978846e-02    6.3177309e-02    6.3574234e-02    0.0000000e+00 
   5.3966726e+01                1                1    6.2773306e-02    6.3349795e-02    6.3606013e-02    6.4054393e-02    0.0000000e+00                2                1    6.2647068e-02    6.2978184e-02    6.3243077e-02    6.3640415e-02    0.0000000e+00 
   5.4139539e+01                1                1    6.2760134e-02    6.3337091e-02    6.3657623e-02    6.4106368e-02    0.0000000e+00                2                1    6.2728975e-02    6.3060524e-02    6.3259453e-02    6.3657311e-02    0.0000000e+00 
   5.4277790e+01                1                1    6.2801192e-02    6.3378526e-02    6.3699268e-02    6.4148306e-02    0.0000000e+00                2                1    6.2728495e-02    6.3060392e-02    6.3259530e-02    6.3724185e-02    0.0000000e+00 
   5.4450604e+01                1                1    6.2852965e-02    6.3430775e-02    6.3751781e-02    6.4201190e-02    0.0000000e+00                2                1    6.2811254e-02    6.3143589e-02    6.3342990e-02    6.3741791e-02    0.0000000e+00 
   5.4588855e+01                1                1    6.2830486e-02    6.3472925e-02    6.3794144e-02    6.4243851e-02    0.0000000e+00                2                1    6.2811297e-02    6.3143984e-02    6.3343596e-02    6.3809358e-02    0.0000000e+00 
   5.4761668e+01                1                1    6.2882939e-02    6.3461616e-02    6.3847401e-02    6.4297483e-02    0.0000000e+00                2                1    6.2828280e-02    6.3228035e-02    6.3427913e-02    6.3827669e-02    0.0000000e+00 
   5.4977685e+01                1                1    6.2884610e-02    6.3528260e-02    6.3850085e-02    6.4365005e-02    0.0000000e+00                2                1    6.2933413e-02    6.3267100e-02    6.3467312e-02    6.3867737e-02    0.0000000e+00 
   5.5150499e+01                1                1    6.2937846e-02    6.3582041e-02    6.3904138e-02    6.4419494e-02    0.0000000e+00                2                1    6.2951270e-02    6.3285407e-02    6.3485888e-02    6.3886852e-02    0.0000000e+00 
   5.5288750e+01                1                1    6.2980729e-02    6.3625363e-02    6.3947680e-02    6.4463387e-02    0.0000000e+00                2                1    6.2952416e-02    6.3353813e-02    6.3554512e-02    6.3955909e-02    0.0000000e+00 
   5.5399350e+01                1                1    6.2950725e-02    6.3660211e-02    6.3982704e-02    6.4498694e-02    0.0000000e+00                2                1    6.3007030e-02    6.3341817e-02    6.3542690e-02    6.3944435e-02    0.0000000e+00 
   5.5537601e+01                1                1    6.2994033e-02    6.3639464e-02    6.4026723e-02    6.4543067e-02    0.0000000e+00                2                1    6.3008542e-02    6.3410725e-02    6.3611816e-02    6.4013998e-02    0.0000000e+00 
   5.5648202e+01                1                1    6.3028874e-02    6.3674662e-02    6.4062135e-02    6.4578765e-02    0.0000000e+00                2                1    6.3063313e-02    6.3398756e-02    6.3667110e-02    6.4069642e-02    0.0000000e+00 
   5.5786453e+01                1                1    6.3072669e-02    6.3718905e-02    6.4106647e-02    6.4623636e-02    0.0000000e+00                2                1    6.3064538e-02    6.3467506e-02    6.3668991e-02    6.4071959e-02    0.0000000e+00 
   5.5959266e+01                1                1    6.3063117e-02    6.3774598e-02    6.4162679e-02    6.4680120e-02    0.0000000e+00                2                1    6.3149792e-02    6.3486053e-02    6.3687809e-02    6.4158575e-02    0.0000000e+00 
   5.6097517e+01                1                1    6.3107480e-02    6.3819462e-02    6.4143090e-02    6.4725621e-02    0.0000000e+00                2                1    6.3150638e-02    6.3554587e-02    6.3756561e-02    6.4160510e-02    0.0000000e+00 
   5.6270331e+01                1                1    6.3098537e-02    6.3811149e-02    6.4199846e-02    6.4782892e-02    0.0000000e+00                2                1    6.3168245e-02    6.3572738e-02    6.3774984e-02    6.4179476e-02    0.0000000e+00 
   5.6408582e+01                1                1    6.3143525e-02    6.3856645e-02    6.4245619e-02    6.4829081e-02    0.0000000e+00                2                1    6.3236232e-02    6.3573672e-02    6.3843624e-02    6.4248552e-02    0.0000000e+00 
   5.6581395e+01                1                1    6.3200230e-02    6.3913990e-02    6.4303314e-02    6.4887300e-02    0.0000000e+00                2                1    6.3253607e-02    6.3659079e-02    6.3861815e-02    6.4267287e-02    0.0000000e+00 
   5.6719646e+01                1                1    6.3181019e-02    6.3960230e-02    6.4349835e-02    6.4934244e-02    0.0000000e+00                2                1    6.3321555e-02    6.3659811e-02    6.3930416e-02    6.4336323e-02    0.0000000e+00 
   5.6892460e+01                1                1    6.3238525e-02    6.4018445e-02    6.4408405e-02    6.4993345e-02    0.0000000e+00                2                1    6.3338418e-02    6.3744868e-02    6.3948093e-02    6.4354543e-02    0.0000000e+00 
   5.7030711e+01                1                1    6.3284849e-02    6.4000300e-02    6.4390545e-02    6.5040955e-02    0.0000000e+00                2                1    6.3338077e-02    6.3744960e-02    6.4016215e-02    6.4423098e-02    0.0000000e+00 
   5.7203524e+01                1                1    6.3278048e-02    6.4059259e-02    6.4449864e-02    6.5100873e-02    0.0000000e+00                2                1    6.3422008e-02    6.3761526e-02    6.4033141e-02    6.4440563e-02    0.0000000e+00 
   5.7341775e+01                1                1    6.3324949e-02    6.4106739e-02    6.4497633e-02    6.5149125e-02    0.0000000e+00                2                1    6.3421433e-02    6.3829288e-02    6.4101191e-02    6.4509046e-02    0.0000000e+00 
   5.7514589e+01                1                1    6.3383966e-02    6.4166484e-02    6.4557743e-02    6.5209842e-02    0.0000000e+00                2                1    6.3505897e-02    6.3846228e-02    6.4118494e-02    6.4526892e-02    0.0000000e+00 
   5.7652839e+01                1                1    6.3366228e-02    6.4214591e-02    6.4606143e-02    6.5258731e-02    0.0000000e+00                2                1    6.3505593e-02    6.3914428e-02    6.4118845e-02    6.4595818e-02    0.0000000e+00 
   5.7763440e+01                1                1    6.3404400e-02    6.4187977e-02    6.4645063e-02    6.5298043e-02    0.0000000e+00                2                1    6.3559973e-02    6.3900960e-02    6.4173750e-02    6.4582934e-02    0.0000000e+00 
   5.7901691e+01                1                1    6.3452363e-02    6.4236532e-02    6.4628617e-02    6.5347438e-02    0.0000000e+00                2                1    6.3559874e-02    6.3969497e-02    6.4242579e-02    6.4652203e-02    0.0000000e+00 
   5.8074505e+01                1                1    6.3447291e-02    6.4297615e-02    6.4690073e-02    6.5409578e-02    0.0000000e+00                2                1    6.3576942e-02    6.3987116e-02    6.4260565e-02    6.4670739e-02    0.0000000e+00 
   5.8290522e+01                1                1    6.3523255e-02    6.4374597e-02    6.4767525e-02    6.5487892e-02    0.0000000e+00                2                1    6.3684100e-02    6.4026487e-02    6.4300397e-02    6.4779740e-02    0.0000000e+00 
   5.8463335e+01                1                1    6.3518959e-02    6.4436674e-02    6.4829980e-02    6.5551041e-02    0.0000000e+00                2                1    6.3701678e-02    6.4113099e-02    6.4318809e-02    6.4798800e-02    0.0000000e+00 
   5.8601586e+01                1                1    6.3568221e-02    6.4421046e-02    6.4880259e-02    6.5601880e-02    0.0000000e+00                2                1    6.3702147e-02    6.4114014e-02    6.4388592e-02    6.4869104e-02    0.0000000e+00 
   5.8774400e+01                1                1    6.3564540e-02    6.4483862e-02    6.4877857e-02    6.5665847e-02    0.0000000e+00                2                1    6.3788759e-02    6.4201187e-02    6.4407400e-02    6.4888566e-02    0.0000000e+00 
   5.8912650e+01                1                1    6.3614391e-02    6.4534434e-02    6.4928738e-02    6.5717346e-02    0.0000000e+00                2                1    6.3789410e-02    6.4202286e-02    6.4477537e-02    6.4959227e-02    0.0000000e+00 
   5.9085464e+01                1                1    6.3677109e-02    6.4598059e-02    6.4992752e-02    6.5782138e-02    0.0000000e+00                2                1    6.3807410e-02    6.4220849e-02    6.4496475e-02    6.4978820e-02    0.0000000e+00 
   5.9223715e+01                1                1    6.3661654e-02    6.4649166e-02    6.5044172e-02    6.5834182e-02    0.0000000e+00                2                1    6.3877039e-02    6.4290929e-02    6.4566856e-02    6.5049728e-02    0.0000000e+00 
   5.9396529e+01                1                1    6.3724794e-02    6.4647387e-02    6.5108683e-02    6.5899477e-02    0.0000000e+00                2                1    6.3895185e-02    6.4309640e-02    6.4585944e-02    6.5069475e-02    0.0000000e+00 
   5.9534779e+01                1                1    6.3775615e-02    6.4698943e-02    6.5160607e-02    6.5952032e-02    0.0000000e+00                2                1    6.3895925e-02    6.4379985e-02    6.4656590e-02    6.5071499e-02    0.0000000e+00 
   5.9707593e+01                1                1    6.3773039e-02    6.4763303e-02    6.5159409e-02    6.6017639e-02    0.0000000e+00                2                1    6.3983301e-02    6.4398777e-02    6.4675761e-02    6.5160483e-02    0.0000000e+00 
   5.9923610e+01                1                1    6.3851270e-02    6.4842749e-02    6.5239341e-02    6.6098623e-02    0.0000000e+00                2                1    6.4023335e-02    6.4439521e-02    6.4716979e-02    6.5202530e-02    0.0000000e+00 
   6.0096424e+01                1                1    6.3848196e-02    6.4906819e-02    6.5303802e-02    6.6163933e-02    0.0000000e+00                2                1    6.4041539e-02    6.4527755e-02    6.4805592e-02    6.5291808e-02    0.0000000e+00 
   6.0312441e+01                1                1    6.3927635e-02    6.4921329e-02    6.5385053e-02    6.6246254e-02    0.0000000e+00                2                1    6.4081670e-02    6.4568718e-02    6.4847032e-02    6.5334080e-02    0.0000000e+00 
   6.0485254e+01                1                1    6.3925380e-02    6.4986382e-02    6.5450570e-02    6.6312635e-02    0.0000000e+00                2                1    6.4169625e-02    6.4587668e-02    6.4866363e-02    6.5354080e-02    0.0000000e+00 
   6.0623505e+01                1                1    6.3976842e-02    6.5038699e-02    6.5436895e-02    6.6366019e-02    0.0000000e+00                2                1    6.4170419e-02    6.4658673e-02    6.4937674e-02    6.5425928e-02    0.0000000e+00 
   6.0796319e+01                1                1    6.3975071e-02    6.5104434e-02    6.5503032e-02    6.6433096e-02    0.0000000e+00                2                1    6.4258684e-02    6.4677763e-02    6.4957148e-02    6.5446073e-02    0.0000000e+00 
   6.0934569e+01                1                1    6.4027015e-02    6.5157294e-02    6.5556217e-02    6.6487035e-02    0.0000000e+00                2                1    6.4259552e-02    6.4749015e-02    6.5028709e-02    6.5518172e-02    0.0000000e+00 
   6.1107383e+01                1                1    6.4092275e-02    6.5157152e-02    6.5623035e-02    6.6554803e-02    0.0000000e+00                2                1    6.4278122e-02    6.4768260e-02    6.5048339e-02    6.5538478e-02    0.0000000e+00 
   6.1323400e+01                1                1    6.4107725e-02    6.5240606e-02    6.5707086e-02    6.6640047e-02    0.0000000e+00                2                1    6.4318896e-02    6.4809880e-02    6.5090443e-02    6.5651567e-02    0.0000000e+00 
   6.1496214e+01                1                1    6.4173741e-02    6.5307789e-02    6.5708041e-02    6.6708671e-02    0.0000000e+00                2                1    6.4407551e-02    6.4899211e-02    6.5180160e-02    6.5671821e-02    0.0000000e+00 
   6.1712231e+01                1                1    6.4189977e-02    6.5392286e-02    6.5793056e-02    6.6794981e-02    0.0000000e+00                2                1    6.4447902e-02    6.4940408e-02    6.5221840e-02    6.5714345e-02    0.0000000e+00 
   6.1885044e+01                1                1    6.4256741e-02    6.5460301e-02    6.5861487e-02    6.6864454e-02    0.0000000e+00                2                1    6.4465961e-02    6.4959143e-02    6.5311416e-02    6.5804599e-02    0.0000000e+00 
   6.2023295e+01                1                1    6.4243492e-02    6.5448057e-02    6.5916499e-02    6.6920304e-02    0.0000000e+00                2                1    6.4536739e-02    6.5030463e-02    6.5312590e-02    6.5806314e-02    0.0000000e+00 
   6.2196109e+01                1                1    6.4310881e-02    6.5516710e-02    6.5985643e-02    6.6990501e-02    0.0000000e+00                2                1    6.4554500e-02    6.5048900e-02    6.5331414e-02    6.5896443e-02    0.0000000e+00 
   6.2412126e+01                1                1    6.4328617e-02    6.5603115e-02    6.6005588e-02    6.7078850e-02    0.0000000e+00                2                1    6.4594282e-02    6.5089528e-02    6.5443275e-02    6.5938522e-02    0.0000000e+00 
   6.2584939e+01                1                1    6.4396852e-02    6.5672702e-02    6.6075602e-02    6.7150002e-02    0.0000000e+00                2                1    6.4682817e-02    6.5178742e-02    6.5462128e-02    6.6028900e-02    0.0000000e+00 
   6.2800956e+01                1                1    6.4415483e-02    6.5760274e-02    6.6163711e-02    6.7239544e-02    0.0000000e+00                2                1    6.4722702e-02    6.5219477e-02    6.5503349e-02    6.6071092e-02    0.0000000e+00 
   6.2973770e+01                1                1    6.4484555e-02    6.5763477e-02    6.6234658e-02    6.7311644e-02    0.0000000e+00                2                1    6.4740439e-02    6.5237896e-02    6.5593222e-02    6.6161744e-02    0.0000000e+00 
   6.3112021e+01                1                1    6.4540099e-02    6.5820122e-02    6.6291709e-02    6.7369623e-02    0.0000000e+00                2                1    6.4811542e-02    6.5309545e-02    6.5594118e-02    6.6163264e-02    0.0000000e+00 
   6.3284834e+01                1                1    6.4542448e-02    6.5891297e-02    6.6363395e-02    6.7442474e-02    0.0000000e+00                2                1    6.4829305e-02    6.5327992e-02    6.5684197e-02    6.6254125e-02    0.0000000e+00 
   6.3423085e+01                1                1    6.4598506e-02    6.5948527e-02    6.6353533e-02    6.7501051e-02    0.0000000e+00                2                1    6.4900570e-02    6.5399805e-02    6.5756401e-02    6.6326956e-02    0.0000000e+00 
   6.3595899e+01                1                1    6.4668944e-02    6.6020437e-02    6.6425885e-02    6.7574654e-02    0.0000000e+00                2                1    6.4919081e-02    6.5419008e-02    6.5776099e-02    6.6347444e-02    0.0000000e+00 
   6.3734150e+01                1                1    6.4657946e-02    6.6010623e-02    6.6484060e-02    6.7633835e-02    0.0000000e+00                2                1    6.4920044e-02    6.5492027e-02    6.5849516e-02    6.6421499e-02    0.0000000e+00 
   6.3844750e+01                1                1    6.4703390e-02    6.6057017e-02    6.6530787e-02    6.7681370e-02    0.0000000e+00                2                1    6.4978326e-02    6.5550823e-02    6.5837071e-02    6.6409567e-02    0.0000000e+00 
   6.3983001e+01                1                1    6.4692684e-02    6.6115246e-02    6.6589433e-02    6.7741031e-02    0.0000000e+00                2                1    6.4980062e-02    6.5553204e-02    6.5911419e-02    6.6484561e-02    0.0000000e+00 
   6.4155815e+01                1                1    6.4832080e-02    6.6188400e-02    6.6663112e-02    6.7815983e-02    0.0000000e+00                2                1    6.5072496e-02    6.5646454e-02    6.5933433e-02    6.6507391e-02    0.0000000e+00 
   6.4294066e+01                1                1    6.4889617e-02    6.6247140e-02    6.6654397e-02    6.7876168e-02    0.0000000e+00                2                1    6.5075189e-02    6.5649804e-02    6.6008939e-02    6.6583554e-02    0.0000000e+00 
   6.4466879e+01                1                1    6.4961789e-02    6.6320822e-02    6.6728532e-02    6.7951662e-02    0.0000000e+00                2                1    6.5097102e-02    6.5672546e-02    6.6032199e-02    6.6607643e-02    0.0000000e+00 
   6.4605130e+01                1                1    6.5087853e-02    6.6312076e-02    6.6788163e-02    6.8012386e-02    0.0000000e+00                2                1    6.5172709e-02    6.5748821e-02    6.6108891e-02    6.6685004e-02    0.0000000e+00 
   6.4777944e+01                1                1    6.5160904e-02    6.6386501e-02    6.6863122e-02    6.8088719e-02    0.0000000e+00                2                1    6.5195955e-02    6.5772910e-02    6.6133507e-02    6.6710463e-02    0.0000000e+00 
   6.4916195e+01                1                1    6.5238560e-02    6.6465617e-02    6.6874637e-02    6.8101694e-02    0.0000000e+00                2                1    6.5272759e-02    6.5850394e-02    6.6211416e-02    6.6789051e-02    0.0000000e+00 
   6.5089008e+01                1                1    6.5387193e-02    6.6548721e-02    6.6958672e-02    6.8188526e-02    0.0000000e+00                2                1    6.5297284e-02    6.5875776e-02    6.6237333e-02    6.6815825e-02    0.0000000e+00 
   6.5305025e+01                1                1    6.5505099e-02    6.6601418e-02    6.7012538e-02    6.8314418e-02    0.0000000e+00                2                1    6.5347015e-02    6.5926590e-02    6.6288824e-02    6.6868398e-02    0.0000000e+00 
   6.5477839e+01                1                1    6.5585927e-02    6.6684749e-02    6.7096807e-02    6.8401658e-02    0.0000000e+00                2                1    6.5373179e-02    6.6026186e-02    6.6388967e-02    6.6969417e-02    0.0000000e+00 
   6.5616090e+01                1                1    6.5636937e-02    6.6737766e-02    6.7150577e-02    6.8457812e-02    0.0000000e+00                2                1    6.5452735e-02    6.6033891e-02    6.6397114e-02    6.6978270e-02    0.0000000e+00 
   6.5788903e+01                1                1    6.5786967e-02    6.6752394e-02    6.7235108e-02    6.8476371e-02    0.0000000e+00                2                1    6.5480356e-02    6.6062403e-02    6.6498939e-02    6.7080987e-02    0.0000000e+00 
   6.5927154e+01                1                1    6.5838209e-02    6.6805402e-02    6.7288998e-02    6.8601617e-02    0.0000000e+00                2                1    6.5488361e-02    6.6143973e-02    6.6508202e-02    6.7090968e-02    0.0000000e+00 
   6.6099968e+01                1                1    6.5988837e-02    6.6888999e-02    6.7304459e-02    6.8620081e-02    0.0000000e+00                2                1    6.5590203e-02    6.6173875e-02    6.6538671e-02    6.7195302e-02    0.0000000e+00 
   6.6315985e+01                1                1    6.6108264e-02    6.6941562e-02    6.7427652e-02    6.8747039e-02    0.0000000e+00                2                1    6.5642693e-02    6.6227483e-02    6.6666076e-02    6.7250866e-02    0.0000000e+00 
   6.6488798e+01                1                1    6.6190079e-02    6.7025285e-02    6.7442888e-02    6.8834898e-02    0.0000000e+00                2                1    6.5668894e-02    6.6327779e-02    6.6693826e-02    6.7279502e-02    0.0000000e+00 
   6.6704815e+01                1                1    6.6309941e-02    6.7147540e-02    6.7566340e-02    6.8962338e-02    0.0000000e+00                2                1    6.5718161e-02    6.6378276e-02    6.6745007e-02    6.7405122e-02    0.0000000e+00 
   6.6877629e+01                1                1    6.6461992e-02    6.7161592e-02    6.7581352e-02    6.8980552e-02    0.0000000e+00                2                1    6.5744660e-02    6.6405779e-02    6.6846526e-02    6.7434187e-02    0.0000000e+00 
   6.7015880e+01                1                1    6.6513858e-02    6.7214742e-02    6.7635272e-02    6.9107128e-02    0.0000000e+00                2                1    6.5825781e-02    6.6487716e-02    6.6855458e-02    6.7517393e-02    0.0000000e+00 
   6.7188693e+01                1                1    6.6596287e-02    6.7298779e-02    6.7720275e-02    6.9195509e-02    0.0000000e+00                2                1    6.5855283e-02    6.6518255e-02    6.6960237e-02    6.7549546e-02    0.0000000e+00 
   6.7326944e+01                1                1    6.6718614e-02    6.7352018e-02    6.7774288e-02    6.9252232e-02    0.0000000e+00                2                1    6.5864557e-02    6.6602122e-02    6.6970904e-02    6.7634713e-02    0.0000000e+00 
   6.7499758e+01                1                1    6.6801394e-02    6.7436254e-02    6.7859494e-02    6.9340834e-02    0.0000000e+00                2                1    6.5969038e-02    6.6633900e-02    6.7003267e-02    6.7668129e-02    0.0000000e+00 
   6.7638009e+01                1                1    6.6853580e-02    6.7489608e-02    6.7913626e-02    6.9397691e-02    0.0000000e+00                2                1    6.5979222e-02    6.6644932e-02    6.7088739e-02    6.7754448e-02    0.0000000e+00 
   6.7810822e+01                1                1    6.6865753e-02    6.7574077e-02    6.7999071e-02    6.9486551e-02    0.0000000e+00                2                1    6.6010999e-02    6.6751863e-02    6.7122295e-02    6.7789073e-02    0.0000000e+00 
   6.8026839e+01                1                1    6.6987303e-02    6.7626630e-02    6.8052848e-02    6.9544612e-02    0.0000000e+00                2                1    6.6070151e-02    6.6812512e-02    6.7183693e-02    6.7851818e-02    0.0000000e+00 
   6.8199653e+01                1                1    6.6999354e-02    6.7711356e-02    6.8138557e-02    6.9633760e-02    0.0000000e+00                2                1    6.6177586e-02    6.6846797e-02    6.7292938e-02    6.7962150e-02    0.0000000e+00 
   6.8415670e+01                1                1    6.7121308e-02    6.7763959e-02    6.8192393e-02    6.9763317e-02    0.0000000e+00                2                1    6.6238576e-02    6.6909158e-02    6.7356213e-02    6.8026794e-02    0.0000000e+00 
   6.8685691e+01                1                1    6.7220545e-02    6.7937182e-02    6.8295500e-02    6.9872102e-02    0.0000000e+00                2                1    6.6261338e-02    6.7008366e-02    6.7456582e-02    6.8128907e-02    0.0000000e+00 
   6.9023218e+01                1                1    6.7305859e-02    6.8025707e-02    6.8457617e-02    7.0041284e-02    0.0000000e+00                2                1    6.6405261e-02    6.7154756e-02    6.7529504e-02    6.8278999e-02    0.0000000e+00 
   6.9293239e+01                1                1    6.7401127e-02    6.8123540e-02    6.8556988e-02    7.0218538e-02    0.0000000e+00                2                1    6.6503813e-02    6.7180123e-02    6.7630996e-02    6.8382452e-02    0.0000000e+00 
   6.9630765e+01                1                1    6.7553960e-02    6.8279567e-02    6.8860052e-02    7.0383825e-02    0.0000000e+00                2                1    6.6567939e-02    6.7321822e-02    6.7774153e-02    6.8528037e-02    0.0000000e+00 
   6.9900787e+01                1                1    6.7645891e-02    6.8374049e-02    6.9029391e-02    7.0485707e-02    0.0000000e+00                2                1    6.6663025e-02    6.7418842e-02    6.7872332e-02    6.8628148e-02    0.0000000e+00 
   7.0238313e+01                1                1    6.7795294e-02    6.8599769e-02    6.9331110e-02    7.0647524e-02    0.0000000e+00                2                1    6.6727305e-02    6.7561396e-02    6.8016355e-02    6.8774620e-02    0.0000000e+00 
   7.0508334e+01                1                1    6.7884517e-02    6.8765181e-02    6.9499067e-02    7.0820063e-02    0.0000000e+00                2                1    6.6825563e-02    6.7661832e-02    6.8117980e-02    6.8878225e-02    0.0000000e+00 
   7.0845861e+01                1                1    6.7957492e-02    6.8989384e-02    6.9800157e-02    7.0979463e-02    0.0000000e+00                2                1    6.6969420e-02    6.7732170e-02    6.8189820e-02    6.9028844e-02    0.0000000e+00 
   7.1115882e+01                1                1    6.8118228e-02    6.9153684e-02    6.9967257e-02    7.1150636e-02    0.0000000e+00                2                1    6.6994143e-02    6.7835393e-02    6.8294257e-02    6.9059031e-02    0.0000000e+00 
   7.1453409e+01                1                1    6.8188571e-02    6.9377042e-02    7.0268396e-02    7.1308309e-02    0.0000000e+00                2                1    6.7143226e-02    6.7987312e-02    6.8447722e-02    6.9215074e-02    0.0000000e+00 
   7.1723430e+01                1                1    6.8348192e-02    6.9540745e-02    7.0435160e-02    7.1478644e-02    0.0000000e+00                2                1    6.7249466e-02    6.8018911e-02    6.8557522e-02    6.9326967e-02    0.0000000e+00 
   7.2060956e+01                1                1    6.8416050e-02    6.9688558e-02    7.0661653e-02    7.1634748e-02    0.0000000e+00                2                1    6.7327427e-02    6.8176741e-02    6.8640003e-02    6.9489317e-02    0.0000000e+00 
   7.2330978e+01                1                1    6.8574492e-02    6.9776236e-02    6.9926454e-02    7.1804178e-02    0.0000000e+00                2                1    6.7437824e-02    6.8289507e-02    6.8754061e-02    6.9605745e-02    0.0000000e+00 
   7.2668504e+01                1                1    6.8715612e-02    6.9922473e-02    7.0148759e-02    7.1959049e-02    0.0000000e+00                2                1    6.7514605e-02    6.8369220e-02    6.8913066e-02    6.9767681e-02    0.0000000e+00 
   7.2938525e+01                1                1    6.8797774e-02    7.0084421e-02    7.0387161e-02    7.2127919e-02    0.0000000e+00                2                1    6.7620929e-02    6.8477877e-02    6.9023207e-02    6.9880154e-02    0.0000000e+00 
   7.3276052e+01                1                1    6.8937435e-02    7.0229537e-02    7.0609567e-02    7.2281699e-02    0.0000000e+00                2                1    6.7692958e-02    6.8630967e-02    6.9178138e-02    7.0037980e-02    0.0000000e+00 
   7.3546073e+01                1                1    6.9018229e-02    7.0314704e-02    7.0772284e-02    7.2450075e-02    0.0000000e+00                2                1    6.7796106e-02    6.8736630e-02    6.9285269e-02    7.0147416e-02    0.0000000e+00 
   7.3883600e+01                1                1    6.9156564e-02    7.0458515e-02    7.0994612e-02    7.2602904e-02    0.0000000e+00                2                1    6.7942906e-02    6.8807920e-02    6.9358383e-02    7.0302035e-02    0.0000000e+00 
   7.4153621e+01                1                1    6.9312950e-02    7.0619292e-02    7.1157197e-02    7.2770913e-02    0.0000000e+00                2                1    6.8043766e-02    6.8911068e-02    6.9541833e-02    7.0409135e-02    0.0000000e+00 
   7.4491147e+01                1                1    6.9450380e-02    7.0762220e-02    7.1379557e-02    7.3000066e-02    0.0000000e+00                2                1    6.8109168e-02    6.9058425e-02    6.9612158e-02    7.0561414e-02    0.0000000e+00 
   7.4761169e+01                1                1    6.9529035e-02    7.0845286e-02    7.1619552e-02    7.3090656e-02    0.0000000e+00                2                1    6.8201064e-02    6.9133197e-02    6.9754619e-02    7.0686752e-02    0.0000000e+00 
   7.5098695e+01                1                1    6.9665440e-02    7.1064969e-02    7.1842485e-02    7.3319765e-02    0.0000000e+00                2                1    6.8347476e-02    6.9282675e-02    6.9906141e-02    7.0841340e-02    0.0000000e+00 
   7.5368716e+01                1                1    6.9743034e-02    7.1147256e-02    7.2005392e-02    7.3487626e-02    0.0000000e+00                2                1    6.8448429e-02    6.9386078e-02    7.0011178e-02    7.0948828e-02    0.0000000e+00 
   7.5706243e+01                1                1    6.9878399e-02    7.1288502e-02    7.2228570e-02    7.3638672e-02    0.0000000e+00                2                1    6.8514884e-02    6.9533984e-02    7.0161123e-02    7.1101831e-02    0.0000000e+00 
   7.5976264e+01                1                1    7.0033553e-02    7.1448372e-02    7.2470186e-02    7.3806404e-02    0.0000000e+00                2                1    6.8614517e-02    6.9636268e-02    7.0265038e-02    7.1208193e-02    0.0000000e+00 
   7.6313791e+01                1                1    7.0168268e-02    7.1588998e-02    7.2694010e-02    7.4035810e-02    0.0000000e+00                2                1    6.8758098e-02    6.9783161e-02    7.0413969e-02    7.1360182e-02    0.0000000e+00 
   7.6583812e+01                1                1    7.0244045e-02    7.1748709e-02    7.2857409e-02    7.4203687e-02    0.0000000e+00                2                1    6.8856945e-02    6.9884660e-02    7.0517101e-02    7.1544816e-02    0.0000000e+00 
   7.6921339e+01                1                1    7.0377740e-02    7.1888675e-02    7.3161041e-02    7.4353884e-02    0.0000000e+00                2                1    6.8920551e-02    7.0030894e-02    7.0665375e-02    7.1696408e-02    0.0000000e+00 
   7.7191360e+01                1                1    7.0532234e-02    7.1968410e-02    7.3324800e-02    7.4521613e-02    0.0000000e+00                2                1    6.9018743e-02    7.0131949e-02    7.0768066e-02    7.1801757e-02    0.0000000e+00 
   7.7528886e+01                1                1    7.0665171e-02    7.2187436e-02    7.3549463e-02    7.4751252e-02    0.0000000e+00                2                1    6.9179646e-02    7.0296734e-02    7.0935070e-02    7.1972365e-02    0.0000000e+00 
   7.7798908e+01                1                1    7.0739062e-02    7.2266383e-02    7.3793704e-02    7.4919098e-02    0.0000000e+00                2                1    6.9229250e-02    7.0349724e-02    7.0989994e-02    7.2110468e-02    0.0000000e+00 
   7.8136434e+01                1                1    7.0951710e-02    7.2485364e-02    7.4019019e-02    7.5149080e-02    0.0000000e+00                2                1    6.9330673e-02    7.0535725e-02    7.1178419e-02    7.2222798e-02    0.0000000e+00 
   7.8533981e+01                1                1    7.1054542e-02    7.2676792e-02    7.4299042e-02    7.5353504e-02    0.0000000e+00                2                1    6.9478600e-02    7.0689029e-02    7.1334590e-02    7.2464324e-02    0.0000000e+00 
   7.8852019e+01                1                1    7.1250006e-02    7.2797149e-02    7.4588578e-02    7.5565721e-02    0.0000000e+00                2                1    6.9645396e-02    7.0779158e-02    7.1427022e-02    7.2641767e-02    0.0000000e+00 
   7.9249566e+01                1                1    7.1351131e-02    7.2987624e-02    7.4869592e-02    7.5769664e-02    0.0000000e+00                2                1    6.9792752e-02    7.0931561e-02    7.1663653e-02    7.2802463e-02    0.0000000e+00 
   7.9567604e+01                1                1    7.1546220e-02    7.3189072e-02    7.5078352e-02    7.5981921e-02    0.0000000e+00                2                1    6.9877824e-02    7.1102319e-02    7.1755383e-02    7.2979877e-02    0.0000000e+00 
   7.9965151e+01                1                1    7.1728107e-02    7.3378926e-02    7.5359909e-02    7.6185319e-02    0.0000000e+00                2                1    7.0045208e-02    7.1269775e-02    7.1922877e-02    7.3147444e-02    0.0000000e+00 
   8.0283189e+01                1                1    7.1840101e-02    7.3497313e-02    7.5651687e-02    7.6397432e-02    0.0000000e+00                2                1    7.0174693e-02    7.1402954e-02    7.2139911e-02    7.3286289e-02    0.0000000e+00 
   8.0680736e+01                1                1    7.2026970e-02    7.3692333e-02    7.5940574e-02    7.6689987e-02    0.0000000e+00                2                1    7.0274971e-02    7.1590059e-02    7.2329795e-02    7.3562689e-02    0.0000000e+00 
   8.0998774e+01                1                1    7.2146149e-02    7.3901733e-02    7.6158913e-02    7.6827707e-02    0.0000000e+00                2                1    7.0404535e-02    7.1723589e-02    7.2465557e-02    7.3702171e-02    0.0000000e+00 
   8.1396321e+01                1                1    7.0996106e-02    7.4104811e-02    7.6457345e-02    7.7129497e-02    0.0000000e+00                2                1    7.0587199e-02    7.1911226e-02    7.2655991e-02    7.3897267e-02    0.0000000e+00 
   8.1714359e+01                1                1    7.1198652e-02    7.4235561e-02    7.6681961e-02    7.7272471e-02    0.0000000e+00                2                1    7.0716990e-02    7.2045008e-02    7.2792019e-02    7.4037036e-02    0.0000000e+00 
   8.2111906e+01                1                1    7.1391030e-02    7.4443378e-02    7.6987001e-02    7.7580513e-02    0.0000000e+00                2                1    7.0816632e-02    7.2149651e-02    7.2982788e-02    7.4232493e-02    0.0000000e+00 
   8.2429943e+01                1                1    7.1512019e-02    7.4661953e-02    7.7301087e-02    7.7726754e-02    0.0000000e+00                2                1    7.0946222e-02    7.2283253e-02    7.3118898e-02    7.4455929e-02    0.0000000e+00 
   8.2827491e+01                1                1    7.1792420e-02    7.4787336e-02    7.7611114e-02    7.8038959e-02    0.0000000e+00                2                1    7.1133269e-02    7.2475406e-02    7.3314242e-02    7.4656379e-02    0.0000000e+00 
   8.3145528e+01                1                1    7.1914758e-02    7.5007866e-02    7.7843215e-02    7.8186894e-02    0.0000000e+00                2                1    7.1268437e-02    7.2614712e-02    7.3456134e-02    7.4802409e-02    0.0000000e+00 
   8.3543076e+01                1                1    7.2110825e-02    7.5219795e-02    7.8156044e-02    7.8501485e-02    0.0000000e+00                2                1    7.1376582e-02    7.2812561e-02    7.3572785e-02    7.5008764e-02    0.0000000e+00 
   8.3861113e+01                1                1    7.2319859e-02    7.5354865e-02    7.8389871e-02    7.8650015e-02    0.0000000e+00                2                1    7.1515058e-02    7.2955527e-02    7.3718129e-02    7.5158598e-02    0.0000000e+00 
   8.4258660e+01                1                1    7.2516501e-02    7.5567075e-02    7.8704808e-02    7.8966286e-02    0.0000000e+00                2                1    7.1711040e-02    7.3157170e-02    7.3922769e-02    7.5368899e-02    0.0000000e+00 
   8.4576698e+01                1                1    7.2638728e-02    7.5701807e-02    7.9027436e-02    7.9114952e-02    0.0000000e+00                2                1    7.1766531e-02    7.3302557e-02    7.4070570e-02    7.5521261e-02    0.0000000e+00 
   8.4974245e+01                1                1    7.2834605e-02    7.5913362e-02    7.9343978e-02    7.9431942e-02    0.0000000e+00                2                1    7.1964595e-02    7.3421021e-02    7.4277742e-02    7.5734169e-02    0.0000000e+00 
   8.5292283e+01                1                1    7.3043869e-02    7.6135206e-02    7.9579838e-02    7.9579838e-02    0.0000000e+00                2                1    7.2106566e-02    7.3567605e-02    7.4427040e-02    7.5888079e-02    0.0000000e+00 
   8.5689830e+01                1                1    7.3238692e-02    7.6345788e-02    7.9896755e-02    7.9896755e-02    0.0000000e+00                2                1    7.2219786e-02    7.3772900e-02    7.4635741e-02    7.6102570e-02    0.0000000e+00 
   8.6007868e+01                1                1    7.3447361e-02    7.6477956e-02    8.0043362e-02    8.0043362e-02    0.0000000e+00                2                1    7.2362232e-02    7.3920270e-02    7.4785847e-02    7.6343885e-02    0.0000000e+00 
   8.6405415e+01                1                1    7.3640488e-02    7.6686444e-02    8.0359510e-02    8.0359510e-02    0.0000000e+00                2                1    7.2562100e-02    7.4126313e-02    7.4995320e-02    7.6559533e-02    0.0000000e+00 
   8.6723453e+01                1                1    7.3848187e-02    7.6906456e-02    8.0594367e-02    8.0594367e-02    0.0000000e+00                2                1    7.2704747e-02    7.4273914e-02    7.5145674e-02    7.6714841e-02    0.0000000e+00 
   8.7121000e+01                1                1    7.4039407e-02    7.7113082e-02    8.0819573e-02    8.0819573e-02    0.0000000e+00                2                1    7.2817101e-02    7.4479991e-02    7.5355197e-02    7.6930567e-02    0.0000000e+00 
   8.7439038e+01                1                1    7.4155251e-02    7.7332036e-02    8.1053414e-02    8.1053414e-02    0.0000000e+00                2                1    7.2959198e-02    7.4627338e-02    7.5505307e-02    7.7085651e-02    0.0000000e+00 
   8.7836585e+01                1                1    7.4435214e-02    7.7536682e-02    8.1276686e-02    8.1276686e-02    0.0000000e+00                2                1    7.3158514e-02    7.4833227e-02    7.5714655e-02    7.7301225e-02    0.0000000e+00 
   8.8154623e+01                1                1    7.4549018e-02    7.7662859e-02    8.1509368e-02    8.1509368e-02    0.0000000e+00                2                1    7.3211852e-02    7.4980255e-02    7.5864456e-02    7.7456018e-02    0.0000000e+00 
   8.8552170e+01                1                1    7.4760385e-02    7.7889123e-02    8.1841214e-02    8.1841214e-02    0.0000000e+00                2                1    7.3410522e-02    7.5097100e-02    7.6073540e-02    7.7760118e-02    0.0000000e+00 
   8.8870208e+01                1                1    7.5005436e-02    7.8061825e-02    8.2026870e-02    8.2026870e-02    0.0000000e+00                2                1    7.3551538e-02    7.5243401e-02    7.6222901e-02    7.7914764e-02    0.0000000e+00 
   8.9267755e+01                1                1    7.5229139e-02    7.8298023e-02    8.2279279e-02    8.2279279e-02    0.0000000e+00                2                1    7.3749629e-02    7.5448105e-02    7.6431433e-02    7.8129910e-02    0.0000000e+00 
   8.9585792e+01                1                1    7.5391300e-02    7.8470194e-02    8.2547649e-02    8.2547649e-02    0.0000000e+00                2                1    7.3889965e-02    7.5593738e-02    7.6580134e-02    7.8283907e-02    0.0000000e+00 
   8.9983340e+01                1                1    7.5614416e-02    7.8705834e-02    8.2799874e-02    8.2799874e-02    0.0000000e+00                2                1    7.3999214e-02    7.5799681e-02    7.6789938e-02    7.8590406e-02    0.0000000e+00 
   9.0301377e+01                1                1    7.5775955e-02    7.8961228e-02    8.2984730e-02    8.2984730e-02    0.0000000e+00                2                1    7.4141031e-02    7.5947146e-02    7.6940509e-02    7.8746625e-02    0.0000000e+00 
   9.0698924e+01                1                1    7.5998408e-02    7.9196569e-02    8.3320513e-02    8.3320513e-02    0.0000000e+00                2                1    7.4341491e-02    7.6154698e-02    7.7151962e-02    7.8874508e-02    0.0000000e+00 
   9.1016962e+01                1                1    7.6159263e-02    7.9367746e-02    8.3505001e-02    8.3505001e-02    0.0000000e+00                2                1    7.4484026e-02    7.6302928e-02    7.7303324e-02    7.9122226e-02    0.0000000e+00 
   9.1414509e+01                1                1    7.5448463e-02    7.9602367e-02    8.3756271e-02    8.3756271e-02    0.0000000e+00                2                1    7.4596273e-02    7.6513681e-02    7.7518037e-02    7.9344139e-02    0.0000000e+00 
   9.1732547e+01                1                1    7.5605586e-02    7.9772823e-02    8.4025106e-02    8.4025106e-02    0.0000000e+00                2                1    7.4741697e-02    7.6665197e-02    7.7672744e-02    7.9504649e-02    0.0000000e+00 
   9.2130094e+01                1                1    7.5737356e-02    8.0006654e-02    8.4275953e-02    8.4275953e-02    0.0000000e+00                2                1    7.4935984e-02    7.6866850e-02    7.7878255e-02    7.9717175e-02    0.0000000e+00 
   9.2448132e+01                1                1    7.5893393e-02    8.0176316e-02    8.4544898e-02    8.4544898e-02    0.0000000e+00                2                1    7.5067952e-02    7.7004595e-02    7.8019027e-02    7.9863448e-02    0.0000000e+00 
   9.2845679e+01                1                1    7.6109291e-02    8.0409251e-02    8.4795210e-02    8.4795210e-02    0.0000000e+00                2                1    7.5249874e-02    7.7193598e-02    7.8211739e-02    8.0155463e-02    0.0000000e+00 
   9.3163717e+01                1                1    7.6264596e-02    8.0664476e-02    8.5064357e-02    8.5064357e-02    0.0000000e+00                2                1    7.5368208e-02    7.7410204e-02    7.8431202e-02    8.0287561e-02    0.0000000e+00 
   9.3561264e+01                1                1    7.6479938e-02    8.0897239e-02    8.5314540e-02    8.5314540e-02    0.0000000e+00                2                1    7.5529751e-02    7.7578647e-02    7.8603095e-02    8.0558859e-02    0.0000000e+00 
   9.3879302e+01                1                1    7.6634654e-02    8.1065910e-02    8.5584053e-02    8.5584053e-02    0.0000000e+00                2                1    7.5729989e-02    7.7690938e-02    7.8811480e-02    8.0679051e-02    0.0000000e+00 
   9.4276849e+01                1                1    7.6849389e-02    8.1298105e-02    8.5834051e-02    8.5834051e-02    0.0000000e+00                2                1    7.5872168e-02    7.7935441e-02    7.9060862e-02    8.0936565e-02    0.0000000e+00 
   9.4594887e+01                1                1    7.7003484e-02    8.1466186e-02    8.6103896e-02    8.6103896e-02    0.0000000e+00                2                1    7.6062287e-02    7.8039153e-02    7.9168791e-02    8.1145658e-02    0.0000000e+00 
   9.4992434e+01                1                1    7.7217581e-02    8.1697782e-02    8.6353677e-02    8.6353677e-02    0.0000000e+00                2                1    7.6228169e-02    7.8308839e-02    7.9349173e-02    8.1335267e-02    0.0000000e+00 
   9.5310472e+01                1                1    7.7371029e-02    8.1953368e-02    8.6623828e-02    8.6623828e-02    0.0000000e+00                2                1    7.6321891e-02    7.8410301e-02    7.9549433e-02    8.1542916e-02    0.0000000e+00 
   9.5708019e+01                1                1    7.7584451e-02    8.2184670e-02    8.6873354e-02    8.6873354e-02    0.0000000e+00                2                1    7.6484838e-02    7.8678294e-02    7.9822705e-02    8.1825426e-02    0.0000000e+00 
   9.6026056e+01                1                1    7.7825956e-02    8.2351753e-02    8.7143773e-02    8.7143773e-02    0.0000000e+00                2                1    7.6671540e-02    7.8777375e-02    7.9926012e-02    8.2031847e-02    0.0000000e+00 
   9.6423604e+01                1                1    7.8038993e-02    8.2582359e-02    8.7392981e-02    8.7392981e-02    0.0000000e+00                2                1    7.6831788e-02    7.9043466e-02    8.0197386e-02    8.2216744e-02    0.0000000e+00 
   9.6741641e+01                1                1    7.8191304e-02    8.2838102e-02    8.7663622e-02    8.7663622e-02    0.0000000e+00                2                1    7.7016740e-02    7.9140009e-02    8.0298155e-02    8.2421424e-02    0.0000000e+00 
   9.7139189e+01                1                1    7.8403558e-02    8.3068301e-02    8.7912457e-02    8.7912457e-02    0.0000000e+00                2                1    7.7174270e-02    7.9404180e-02    8.0567611e-02    8.2603616e-02    0.0000000e+00 
   9.7457226e+01                1                1    7.8555097e-02    8.3234209e-02    8.8183270e-02    8.8183270e-02    0.0000000e+00                2                1    7.7357557e-02    7.9498269e-02    8.0763235e-02    8.2806642e-02    0.0000000e+00 
   9.7854773e+01                1                1    7.8766509e-02    8.3463595e-02    8.8521995e-02    8.8521995e-02    0.0000000e+00                2                1    7.7512366e-02    7.9760518e-02    8.0933467e-02    8.3083873e-02    0.0000000e+00 
   9.8172811e+01                1                1    7.8917235e-02    8.3719317e-02    8.8702610e-02    8.8702610e-02    0.0000000e+00                2                1    7.7693929e-02    7.9950192e-02    8.1127373e-02    8.3285538e-02    0.0000000e+00 
   9.8570358e+01                1                1    7.9127770e-02    8.3948198e-02    8.9041479e-02    8.9041479e-02    0.0000000e+00                2                1    7.7845957e-02    8.0112358e-02    8.1294829e-02    8.3561230e-02    0.0000000e+00 
   9.8888396e+01                1                1    7.9368882e-02    8.4112770e-02    8.9221571e-02    8.9221571e-02    0.0000000e+00                2                1    7.7926831e-02    8.0300237e-02    8.1486940e-02    8.3761454e-02    0.0000000e+00 
   9.9285943e+01                1                1    7.9578844e-02    8.4432330e-02    8.9560540e-02    8.9560540e-02    0.0000000e+00                2                1    7.8174815e-02    8.0459466e-02    8.1750791e-02    8.3936110e-02    0.0000000e+00 
   9.9603981e+01                1                1    7.9728232e-02    8.4596430e-02    8.9832040e-02    8.9832040e-02    0.0000000e+00                2                1    7.8352646e-02    8.0645408e-02    8.1841632e-02    8.4134394e-02    0.0000000e+00 
   1.0000153e+02                1                1    7.9937515e-02    8.4824122e-02    9.0079530e-02    9.0079530e-02    0.0000000e+00                2                1    7.8490805e-02    8.0893585e-02    8.2094975e-02    8.4397639e-02    0.0000000e+00 
   1.0031957e+02                1                1    8.0086206e-02    8.5080034e-02    9.0351297e-02    9.0351297e-02    0.0000000e+00                2                1    7.8656265e-02    8.1067185e-02    8.2272645e-02    8.4583110e-02    0.0000000e+00 
   1.0071711e+02                1                1    8.0294730e-02    8.5307349e-02    9.0691273e-02    9.0691273e-02    0.0000000e+00                2                1    7.8781104e-02    8.1302906e-02    8.2513371e-02    8.4833429e-02    0.0000000e+00 
   1.0103515e+02                1                1    8.0442655e-02    8.5563426e-02    9.0870407e-02    9.0870407e-02    0.0000000e+00                2                1    7.8937721e-02    8.1366574e-02    8.2682202e-02    8.5111055e-02    0.0000000e+00 
   1.0143270e+02                1                1    8.0743788e-02    8.5790275e-02    9.1210576e-02    9.1210576e-02    0.0000000e+00                2                1    7.9154229e-02    8.1592870e-02    8.2913801e-02    8.5352442e-02    0.0000000e+00 
   1.0186730e+02                1                1    8.0979432e-02    8.6046511e-02    9.1488930e-02    9.1488930e-02    0.0000000e+00                2                1    7.9396038e-02    8.1845273e-02    8.3171942e-02    8.5621177e-02    0.0000000e+00 
   1.0221497e+02                1                1    8.1148808e-02    8.6326516e-02    9.1786645e-02    9.1786645e-02    0.0000000e+00                2                1    7.9563572e-02    8.2097443e-02    8.3415057e-02    8.5847574e-02    0.0000000e+00 
   1.0243227e+02                1                1    8.1219090e-02    8.6407301e-02    9.1972837e-02    9.1972837e-02    0.0000000e+00                2                1    7.9624734e-02    8.2163788e-02    8.3484096e-02    8.5921588e-02    0.0000000e+00 
   1.0260611e+02                1                1    8.1350668e-02    8.6547284e-02    9.2121836e-02    9.2121836e-02    0.0000000e+00                2                1    7.9754825e-02    8.2298028e-02    8.3620493e-02    8.6061967e-02    0.0000000e+00 
   1.0274518e+02                1                1    8.1455952e-02    8.6659294e-02    9.2241060e-02    9.2241060e-02    0.0000000e+00                2                1    7.9757080e-02    8.2303602e-02    8.3627794e-02    8.6174316e-02    0.0000000e+00 
   1.0291902e+02                1                1    8.1492806e-02    8.6799314e-02    9.2295341e-02    9.2295341e-02    0.0000000e+00                2                1    7.9887095e-02    8.2437769e-02    8.3764119e-02    8.6314792e-02    0.0000000e+00 
   1.0313632e+02                1                1    8.1657143e-02    8.6879403e-02    9.2481462e-02    9.2481462e-02    0.0000000e+00                2                1    7.9947433e-02    8.2503297e-02    8.3934581e-02    8.6388211e-02    0.0000000e+00 
   1.0331016e+02                1                1    8.1693542e-02    8.7019314e-02    9.2630396e-02    9.2630396e-02    0.0000000e+00                2                1    7.9974981e-02    8.2637400e-02    8.3968610e-02    8.6528628e-02    0.0000000e+00 
   1.0352746e+02                1                1    8.1857745e-02    8.7194222e-02    9.2816582e-02    9.2816582e-02    0.0000000e+00                2                1    8.0137273e-02    8.2702486e-02    8.4036397e-02    8.6601611e-02    0.0000000e+00 
   1.0379909e+02                1                1    8.1967499e-02    8.7317359e-02    9.3049352e-02    9.3049352e-02    0.0000000e+00                2                1    8.0237383e-02    8.2911962e-02    8.4249252e-02    8.6820963e-02    0.0000000e+00 
   1.0401638e+02                1                1    8.2131597e-02    8.7492168e-02    9.3139912e-02    9.3139912e-02    0.0000000e+00                2                1    8.0399666e-02    8.2976579e-02    8.4316573e-02    8.6996562e-02    0.0000000e+00 
   1.0419022e+02                1                1    8.2262915e-02    8.7632056e-02    9.3288830e-02    9.3288830e-02    0.0000000e+00                2                1    8.0426324e-02    8.3110643e-02    8.4452802e-02    8.7033878e-02    0.0000000e+00 
   1.0440752e+02                1                1    8.2331017e-02    8.7710874e-02    9.3475006e-02    9.3475006e-02    0.0000000e+00                2                1    8.0588574e-02    8.3174857e-02    8.4623176e-02    8.7209459e-02    0.0000000e+00 
   1.0458136e+02                1                1    8.2462236e-02    8.7850667e-02    9.3623986e-02    9.3623986e-02    0.0000000e+00                2                1    8.0614823e-02    8.3308891e-02    8.4655926e-02    8.7349994e-02    0.0000000e+00 
   1.0479866e+02                1                1    8.2529862e-02    8.8025426e-02    9.3810229e-02    9.3810229e-02    0.0000000e+00                2                1    8.0777013e-02    8.3476502e-02    8.4826247e-02    8.7421909e-02    0.0000000e+00 
   1.0507029e+02                1                1    8.2734688e-02    8.8147238e-02    9.4043051e-02    9.4043051e-02    0.0000000e+00                2                1    8.0875742e-02    8.3582009e-02    8.4935142e-02    8.7641409e-02    0.0000000e+00 
   1.0528758e+02                1                1    8.2801588e-02    8.8321694e-02    9.4132332e-02    9.4132332e-02    0.0000000e+00                2                1    8.0933551e-02    8.3749538e-02    8.5105384e-02    8.7817075e-02    0.0000000e+00 
   1.0546142e+02                1                1    8.2932352e-02    8.8461175e-02    9.4280990e-02    9.4280990e-02    0.0000000e+00                2                1    8.1063108e-02    8.3779139e-02    8.5137155e-02    8.7853187e-02    0.0000000e+00 
   1.0567872e+02                1                1    8.3095649e-02    8.8538171e-02    9.4466632e-02    9.4466632e-02    0.0000000e+00                2                1    8.1120405e-02    8.3946536e-02    8.5307265e-02    8.8028724e-02    0.0000000e+00 
   1.0585256e+02                1                1    8.3128863e-02    8.8677277e-02    9.4615053e-02    9.4615053e-02    0.0000000e+00                2                1    8.1249840e-02    8.3975641e-02    8.5443380e-02    8.8169182e-02    0.0000000e+00 
   1.0606986e+02                1                1    8.3291706e-02    8.8850989e-02    9.4800397e-02    9.4800397e-02    0.0000000e+00                2                1    8.1306595e-02    8.4142872e-02    8.5508486e-02    8.8239716e-02    0.0000000e+00 
   1.0624370e+02                1                1    8.3421898e-02    8.8989870e-02    9.4948577e-02    9.4948577e-02    0.0000000e+00                2                1    8.1435890e-02    8.4171462e-02    8.5644463e-02    8.8380035e-02    0.0000000e+00 
   1.0646100e+02                1                1    8.3486600e-02    8.9065423e-02    9.5133617e-02    9.5133617e-02    0.0000000e+00                2                1    8.1492085e-02    8.4338509e-02    8.5709010e-02    8.8450012e-02    0.0000000e+00 
   1.0663484e+02                1                1    8.3616424e-02    8.9203923e-02    9.5281553e-02    9.5281553e-02    0.0000000e+00                2                1    8.1621226e-02    8.4472162e-02    8.5844834e-02    8.8590180e-02    0.0000000e+00 
   1.0685214e+02                1                1    8.3680328e-02    8.9376876e-02    9.5368073e-02    9.5368073e-02    0.0000000e+00                2                1    8.1676847e-02    8.4533421e-02    8.6014607e-02    8.8765382e-02    0.0000000e+00 
   1.0702598e+02                1                1    8.3809786e-02    8.9515147e-02    9.5515612e-02    9.5515612e-02    0.0000000e+00                2                1    8.1805825e-02    8.4666910e-02    8.6044469e-02    8.8905553e-02    0.0000000e+00 
   1.0724328e+02                1                1    8.3971444e-02    8.9589252e-02    9.5699850e-02    9.5699850e-02    0.0000000e+00                2                1    8.1967032e-02    8.4727580e-02    8.6214029e-02    8.8974576e-02    0.0000000e+00 
   1.0741712e+02                1                1    8.4001976e-02    8.9727140e-02    9.5847143e-02    9.5847143e-02    0.0000000e+00                2                1    8.1989659e-02    8.4860892e-02    8.6243338e-02    8.9114571e-02    0.0000000e+00 
   1.0763441e+02                1                1    8.4163171e-02    8.9899321e-02    9.6031068e-02    9.6031068e-02    0.0000000e+00                2                1    8.2150637e-02    8.4920957e-02    8.6412667e-02    8.9182987e-02    0.0000000e+00 
   1.0780825e+02                1                1    8.4292038e-02    9.0036971e-02    9.6178107e-02    9.6178107e-02    0.0000000e+00                2                1    8.2172697e-02    8.5054077e-02    8.6548126e-02    8.9322788e-02    0.0000000e+00 
   1.0802555e+02                1                1    8.4353713e-02    9.0208853e-02    9.6361712e-02    9.6361712e-02    0.0000000e+00                2                1    8.2333422e-02    8.5220438e-02    8.6610483e-02    8.9497499e-02    0.0000000e+00 
   1.0819939e+02                1                1    8.4482201e-02    9.0246869e-02    9.6508491e-02    9.6508491e-02    0.0000000e+00                2                1    8.2354896e-02    8.5246420e-02    8.6745729e-02    8.9530160e-02    0.0000000e+00 
   1.0841669e+02                1                1    8.4642636e-02    9.0418251e-02    9.6691764e-02    9.6691764e-02    0.0000000e+00                2                1    8.2515346e-02    8.5412504e-02    8.6914734e-02    8.9704590e-02    0.0000000e+00 
   1.0859053e+02                1                1    8.4771012e-02    9.0555386e-02    9.6838414e-02    9.6838414e-02    0.0000000e+00                2                1    8.2536217e-02    8.5437881e-02    8.6942448e-02    8.9844112e-02    0.0000000e+00 
   1.0880783e+02                1                1    8.4831573e-02    9.0726818e-02    9.6921821e-02    9.6921821e-02    0.0000000e+00                2                1    8.2696543e-02    8.5603844e-02    8.7111333e-02    8.9910955e-02    0.0000000e+00 
   1.0907945e+02                1                1    8.5031952e-02    9.0840966e-02    9.7150758e-02    9.7150758e-02    0.0000000e+00                2                1    8.2789180e-02    8.5703532e-02    8.7322617e-02    9.0129029e-02    0.0000000e+00 
   1.0929675e+02                1                1    8.5091943e-02    9.1012255e-02    9.7333944e-02    9.7333944e-02    0.0000000e+00                2                1    8.2949554e-02    8.5869552e-02    8.7383624e-02    9.0303622e-02    0.0000000e+00 
   1.0947059e+02                1                1    8.5220080e-02    9.1149307e-02    9.7480516e-02    9.7480516e-02    0.0000000e+00                2                1    8.2969610e-02    8.6002442e-02    8.7518857e-02    9.0335058e-02    0.0000000e+00 
   1.0968789e+02                1                1    8.5380251e-02    9.1320622e-02    9.7663730e-02    9.7663730e-02    0.0000000e+00                2                1    8.3129945e-02    8.6060113e-02    8.7687984e-02    9.0509627e-02    0.0000000e+00 
   1.0986173e+02                1                1    8.5508403e-02    9.1457690e-02    9.7810319e-02    9.7810319e-02    0.0000000e+00                2                1    8.3258273e-02    8.6192964e-02    8.7714656e-02    9.0649347e-02    0.0000000e+00 
   1.1007903e+02                1                1    8.5567562e-02    9.1527994e-02    9.7993548e-02    9.7993548e-02    0.0000000e+00                2                1    8.3309844e-02    8.6250191e-02    8.7883717e-02    9.0715163e-02    0.0000000e+00 
   1.1025287e+02                1                1    8.5695569e-02    9.1664918e-02    9.8140144e-02    9.8140144e-02    0.0000000e+00                2                1    8.3438103e-02    8.6382977e-02    8.8019018e-02    9.0854823e-02    0.0000000e+00 
   1.1047017e+02                1                1    8.5855565e-02    9.1836059e-02    9.8323374e-02    9.8323374e-02    0.0000000e+00                2                1    8.3489194e-02    8.6549007e-02    8.8078914e-02    9.1029448e-02    0.0000000e+00 
   1.1064401e+02                1                1    8.5882053e-02    9.1972978e-02    9.8469966e-02    9.8469966e-02    0.0000000e+00                2                1    8.3617359e-02    8.6572423e-02    8.8214125e-02    9.1169189e-02    0.0000000e+00 
   1.1086131e+02                1                1    8.6041850e-02    9.2144108e-02    9.8653184e-02    9.8653184e-02    0.0000000e+00                2                1    8.3777595e-02    8.6738322e-02    8.8383170e-02    9.1234240e-02    0.0000000e+00 
   1.1113293e+02                1                1    8.6241562e-02    9.2256044e-02    9.8882169e-02    9.8882169e-02    0.0000000e+00                2                1    8.3868003e-02    8.6835810e-02    8.8484591e-02    9.1452397e-02    0.0000000e+00 
   1.1135023e+02                1                1    8.6299202e-02    9.2426956e-02    9.8963227e-02    9.8963227e-02    0.0000000e+00                2                1    8.3917959e-02    8.7001558e-02    8.8653487e-02    9.1516829e-02    0.0000000e+00 
   1.1152407e+02                1                1    8.6426863e-02    9.2563682e-02    9.9109622e-02    9.9109622e-02    0.0000000e+00                2                1    8.4045872e-02    8.7134172e-02    8.8678322e-02    9.1656325e-02    0.0000000e+00 
   1.1174137e+02                1                1    8.6586408e-02    9.2734556e-02    9.9292579e-02    9.9292579e-02    0.0000000e+00                2                1    8.4205757e-02    8.7189425e-02    8.8847019e-02    9.1830687e-02    0.0000000e+00 
   1.1191521e+02                1                1    8.6714037e-02    9.2871247e-02    9.9438937e-02    9.9438937e-02    0.0000000e+00                2                1    8.4222994e-02    8.7321869e-02    8.8981981e-02    9.1970181e-02    0.0000000e+00 
   1.1213251e+02                1                1    8.6770725e-02    9.2939260e-02    9.9621840e-02    9.9621840e-02    0.0000000e+00                2                1    8.4382652e-02    8.7376517e-02    8.9039776e-02    9.2033641e-02    0.0000000e+00 
   1.1240413e+02                1                1    8.6969795e-02    9.3152482e-02    9.9850393e-02    9.9850393e-02    0.0000000e+00                2                1    8.4471033e-02    8.7583124e-02    8.9250315e-02    9.2251260e-02    0.0000000e+00 
   1.1262143e+02                1                1    8.7129028e-02    9.3323035e-02    1.0003321e-01    1.0003321e-01    0.0000000e+00                2                1    8.4630446e-02    8.7637054e-02    8.9307392e-02    9.2425355e-02    0.0000000e+00 
   1.1279527e+02                1                1    8.7153014e-02    9.3459460e-02    1.0017944e-01    1.0017944e-01    0.0000000e+00                2                1    8.4646448e-02    8.7769110e-02    8.9441964e-02    9.2564626e-02    0.0000000e+00 
   1.1301257e+02                1                1    8.7311986e-02    9.3629936e-02    1.0036218e-01    1.0036218e-01    0.0000000e+00                2                1    8.4805611e-02    8.7934145e-02    8.9610145e-02    9.2626945e-02    0.0000000e+00 
   1.1328419e+02                1                1    8.7510680e-02    9.3739198e-02    1.0059057e-01    1.0059057e-01    0.0000000e+00                2                1    8.4892506e-02    8.8028376e-02    8.9708307e-02    9.2844178e-02    0.0000000e+00 
   1.1350149e+02                1                1    8.7565639e-02    9.3909468e-02    1.0077328e-01    1.0077328e-01    0.0000000e+00                2                1    8.5051379e-02    8.8193118e-02    8.9876193e-02    9.3017933e-02    0.0000000e+00 
   1.1367533e+02                1                1    8.7692652e-02    9.4045682e-02    1.0091945e-01    1.0091945e-01    0.0000000e+00                2                1    8.5178453e-02    8.8324887e-02    9.0010476e-02    9.3044537e-02    0.0000000e+00 
   1.1389263e+02                1                1    8.7851390e-02    9.4215921e-02    1.0110213e-01    1.0110213e-01    0.0000000e+00                2                1    8.5224651e-02    8.8376950e-02    9.0065681e-02    9.3217980e-02    0.0000000e+00 
   1.1406647e+02                1                1    8.7978374e-02    9.4352104e-02    1.0114378e-01    1.0114378e-01    0.0000000e+00                2                1    8.5351473e-02    8.8508463e-02    9.0199707e-02    9.3356697e-02    0.0000000e+00 
   1.1428377e+02                1                1    8.8032392e-02    9.4522295e-02    1.0132623e-01    1.0132623e-01    0.0000000e+00                2                1    8.5396963e-02    8.8559813e-02    9.0367157e-02    9.3530007e-02    0.0000000e+00 
   1.1455539e+02                1                1    8.8230462e-02    9.4630056e-02    1.0155421e-01    1.0155421e-01    0.0000000e+00                2                1    8.5594145e-02    8.8764299e-02    9.0462595e-02    9.3632749e-02    0.0000000e+00 
   1.1477269e+02                1                1    8.8388893e-02    9.4799978e-02    1.0173656e-01    1.0173656e-01    0.0000000e+00                2                1    8.5638090e-02    8.8814072e-02    9.0628919e-02    9.3804901e-02    0.0000000e+00 
   1.1504431e+02                1                1    8.8481521e-02    9.5012300e-02    1.0196442e-01    1.0196442e-01    0.0000000e+00                2                1    8.5833942e-02    8.9017188e-02    9.0836185e-02    9.4019431e-02    0.0000000e+00 
   1.1526161e+02                1                1    8.8639671e-02    9.5182122e-02    1.0214667e-01    1.0214667e-01    0.0000000e+00                2                1    8.5876362e-02    8.9179299e-02    9.0887715e-02    9.4076757e-02    0.0000000e+00 
   1.1543545e+02                1                1    8.8766171e-02    9.5317960e-02    1.0229245e-01    1.0229245e-01    0.0000000e+00                2                1    8.6001010e-02    8.9194681e-02    9.1019636e-02    9.4213308e-02    0.0000000e+00 
   1.1565275e+02                1                1    8.8924248e-02    9.5381842e-02    1.0247461e-01    1.0247461e-01    0.0000000e+00                2                1    8.6156432e-02    8.9355875e-02    9.1184128e-02    9.4383572e-02    0.0000000e+00 
   1.1582659e+02                1                1    8.8944674e-02    9.5517463e-02    1.0262032e-01    1.0262032e-01    0.0000000e+00                2                1    8.6166102e-02    8.9370153e-02    9.1315470e-02    9.4519522e-02    0.0000000e+00 
   1.1604389e+02                1                1    8.9102478e-02    9.5686928e-02    1.0280238e-01    1.0280238e-01    0.0000000e+00                2                1    8.6320636e-02    8.9530433e-02    9.1364604e-02    9.4689037e-02    0.0000000e+00 
   1.1631551e+02                1                1    8.9299641e-02    9.5898661e-02    1.0302986e-01    1.0302986e-01    0.0000000e+00                2                1    8.6513229e-02    8.9730189e-02    9.1568451e-02    9.4785411e-02    0.0000000e+00 
   1.1653281e+02                1                1    8.9457328e-02    9.6068001e-02    1.0321179e-01    1.0321179e-01    0.0000000e+00                2                1    8.6551858e-02    8.9774534e-02    9.1731158e-02    9.4953834e-02    0.0000000e+00 
   1.1670665e+02                1                1    8.9476673e-02    9.6203440e-02    1.0335730e-01    1.0335730e-01    0.0000000e+00                2                1    8.6674451e-02    8.9901691e-02    9.1861087e-02    9.5088327e-02    0.0000000e+00 
   1.1692395e+02                1                1    8.9634067e-02    9.6372666e-02    1.0353911e-01    1.0353911e-01    0.0000000e+00                2                1    8.6711865e-02    9.0060260e-02    9.1907649e-02    9.5256044e-02    0.0000000e+00 
   1.1719558e+02                1                1    8.9830699e-02    9.6476885e-02    1.0376625e-01    1.0376625e-01    0.0000000e+00                2                1    8.6902147e-02    9.0142174e-02    9.2109333e-02    9.5349360e-02    0.0000000e+00 
   1.1741288e+02                1                1    8.9987948e-02    9.6645767e-02    1.0394789e-01    1.0394789e-01    0.0000000e+00                2                1    8.7054029e-02    9.0299719e-02    9.2270316e-02    9.5516006e-02    0.0000000e+00 
   1.1758671e+02                1                1    9.0113708e-02    9.6780832e-02    1.0409316e-01    1.0409316e-01    0.0000000e+00                2                1    8.7059234e-02    9.0425524e-02    9.2282788e-02    9.5649078e-02    0.0000000e+00 
   1.1780401e+02                1                1    9.0163105e-02    9.6949575e-02    1.0427465e-01    1.0427465e-01    0.0000000e+00                2                1    8.7210276e-02    9.0582407e-02    9.2442893e-02    9.5815023e-02    0.0000000e+00 
   1.1807564e+02                1                1    9.0359138e-02    9.7160363e-02    1.0450137e-01    1.0450137e-01    0.0000000e+00                2                1    8.7398519e-02    9.0661398e-02    9.2642431e-02    9.5905309e-02    0.0000000e+00 
   1.1829294e+02                1                1    9.0515894e-02    9.7328918e-02    1.0468266e-01    1.0468266e-01    0.0000000e+00                2                1    8.7432038e-02    9.0817257e-02    9.2801696e-02    9.6070183e-02    0.0000000e+00 
   1.1856456e+02                1                1    9.0711697e-02    9.7431082e-02    1.0490911e-01    1.0490911e-01    0.0000000e+00                2                1    8.7617519e-02    9.1009919e-02    9.2881589e-02    9.6273989e-02    0.0000000e+00 
   1.1878186e+02                1                1    9.0759699e-02    9.7599246e-02    1.0498161e-01    1.0498161e-01    0.0000000e+00                2                1    8.7647453e-02    9.1045550e-02    9.3037538e-02    9.6435634e-02    0.0000000e+00 
   1.1895570e+02                1                1    9.0884752e-02    9.7733722e-02    1.0512626e-01    1.0512626e-01    0.0000000e+00                2                1    8.7764191e-02    9.1166813e-02    9.3161454e-02    9.6564076e-02    0.0000000e+00 
   1.1917300e+02                1                1    9.1040968e-02    9.7901710e-02    1.0530696e-01    1.0530696e-01    0.0000000e+00                2                1    8.7908896e-02    9.1317129e-02    9.3197533e-02    9.6723291e-02    0.0000000e+00 
   1.1934684e+02                1                1    9.1165885e-02    9.8036042e-02    1.0545145e-01    1.0545145e-01    0.0000000e+00                2                1    8.8023905e-02    9.1436596e-02    9.3319461e-02    9.6849831e-02    0.0000000e+00 
   1.1956414e+02                1                1    9.1321927e-02    9.8203842e-02    1.0563194e-01    1.0563194e-01    0.0000000e+00                2                1    8.8048638e-02    9.1584727e-02    9.3470642e-02    9.7006732e-02    0.0000000e+00 
   1.1983576e+02                1                1    9.1407338e-02    9.8413410e-02    1.0585736e-01    1.0585736e-01    0.0000000e+00                2                1    8.8224913e-02    9.1649976e-02    9.3657772e-02    9.7082836e-02    0.0000000e+00 
   1.2005306e+02                1                1    9.1562961e-02    9.8580961e-02    1.0603759e-01    1.0603759e-01    0.0000000e+00                2                1    8.8364865e-02    9.1795362e-02    9.3806343e-02    9.7236840e-02    0.0000000e+00 
   1.2022690e+02                1                1    9.1687396e-02    9.8605128e-02    1.0618169e-01    1.0618169e-01    0.0000000e+00                2                1    8.8476164e-02    9.1910982e-02    9.3924496e-02    9.7359313e-02    0.0000000e+00 
   1.2044420e+02                1                1    9.1843088e-02    9.8772567e-02    1.0636200e-01    1.0636200e-01    0.0000000e+00                2                1    8.8495641e-02    9.2054447e-02    9.3952477e-02    9.7511283e-02    0.0000000e+00 
   1.2061804e+02                1                1    9.1967745e-02    9.8906628e-02    1.0650636e-01    1.0650636e-01    0.0000000e+00                2                1    8.8605346e-02    9.2168563e-02    9.4068946e-02    9.7632164e-02    0.0000000e+00 
   1.2083534e+02                1                1    9.2013377e-02    9.9074356e-02    1.0668697e-01    1.0668697e-01    0.0000000e+00                2                1    8.8741505e-02    9.2310198e-02    9.4213501e-02    9.7782194e-02    0.0000000e+00 
   1.2100918e+02                1                1    9.2138093e-02    9.9208642e-02    1.0683158e-01    1.0683158e-01    0.0000000e+00                2                1    8.8849829e-02    9.2303777e-02    9.4328505e-02    9.7901555e-02    0.0000000e+00 
