# Supplementary material for: Research on combustion and emissions of heavy duty diesel engines under low-speed and low-load conditions in low temperature environments
Source: PLoS One. 2025 Feb 21;20(2):e0318933. doi: 10.1371/journal.pone.0318933 (PMC11844864; doi:10.1371/journal.pone.0318933)
Supplement: S1 File — (ZIP) [file pone.0318933.s001.zip › 1000rpm_30%/3-tigaojinqiwendu/Tin282K/spray_map_1.210092e+02.out]

                X                Y                Z            U_VEL            V_VEL            W_VEL             TEMP              NUM           RADIUS        REGION_ID         BOUND_ID            DIESEL2             FILM    FROM_INJECTOR      FROM_NOZZLE
    6.0941003e-02    1.4373152e-02   -9.5380829e-02   -1.6214057e-01    1.9872759e-01   -5.7989872e+00    5.6526709e+02    6.2249212e-04    2.0722288e-05                0               -1      1.0000000e+00                0                1                0
    5.3786211e-02    1.5073147e-02   -9.5341086e-02    6.1836613e-01    8.2317118e-02   -5.2768659e+00    4.9789967e+02    1.1167722e-03    8.6350140e-06                0               -1      1.0000000e+00                0                1                0
    6.3120551e-02    3.4826517e-03   -9.5805917e-02    1.0873624e-01    1.6818623e-01   -5.8075256e+00    5.7205130e+02    6.2645763e-04    1.9460628e-05                0               -1      1.0000000e+00                0                1                0
    6.2816632e-02    2.9165187e-03   -9.6135573e-02   -1.5971443e-01    2.8098937e-01   -6.1799215e+00    5.7427481e+02    6.7077236e-04    1.9533059e-05                0               -1      1.0000000e+00                0                1                0
    5.1254269e-02    1.1603973e-02   -1.0011274e-01   -2.5068568e-01    2.6912475e-01   -5.6930446e+00    5.8691310e+02    6.4994456e-04    3.0690013e-05                0               -1      1.0000000e+00                0                1                0
    3.9104305e-02    1.5691394e-02   -9.5703357e-02    2.6989509e-01   -2.9189884e-02   -3.9450288e+00    5.3513389e+02    5.8734108e-04    1.1262499e-05                0               -1      1.0000000e+00                0                1                0
    4.2126401e-02    1.1722709e-02   -1.0859045e-01   -5.4919825e-01    1.7425843e-01   -5.9288160e+00    5.5172622e+02    7.1308768e-04    2.0936457e-05                0               -1      1.0000000e+00                0                1                0
    5.0045415e-02    1.3416576e-02   -9.5612309e-02   -1.7814717e-01    1.8883736e-01   -5.1267460e+00    5.0653701e+02    6.0196242e-04    1.2622539e-05                0               -1      1.0000000e+00                0                1                0
    4.8597887e-02    1.4540004e-02   -9.7533415e-02   -9.6350961e-02    9.4970218e-03   -5.7723437e+00    5.4576344e+02    8.4267624e-04    1.8805300e-05                0               -1      1.0000000e+00                0                1                0
    4.7317987e-02    1.4246136e-02   -9.7815156e-02   -1.8833707e-01    2.7870600e-01   -5.1742443e+00    5.0598115e+02    7.4841516e-04    1.3533132e-05                0               -1      1.0000000e+00                0                1                0
    5.0287449e-02    7.6549310e-03   -1.0605383e-01   -6.3565658e-02   -1.1637175e-01   -5.7032374e+00    5.2246927e+02    7.7914039e-04    1.3539799e-05                0               -1      1.0000000e+00                0                1                0
    4.5544707e-02    8.2605125e-03   -9.7730625e-02   -3.0783394e-01   -3.6615615e-01   -4.5165592e+00    5.2882973e+02    8.3879617e-04    1.2972637e-05                0               -1      1.0000000e+00                0                1                0
    5.0957770e-02   -3.3533179e-03   -1.1128987e-01   -3.9819176e-01   -1.6039134e-01   -5.6616620e+00    5.2922455e+02    5.7366421e-04    1.4384317e-05                0               -1      1.0000000e+00                0                1                0
    5.9744319e-02   -2.0221937e-02   -9.0470075e-02   -2.3239807e-01   -3.1491418e-01   -5.6086695e+00    5.0868253e+02    4.3815725e-04    1.1772118e-05                0               -1      1.0000000e+00                0                1                0
    5.1632740e-02   -1.1977924e-02   -9.3393251e-02    2.4912633e-01    5.8592729e-01   -4.9146936e+00    5.1840525e+02    6.5769695e-04    1.0021006e-05                0               -1      1.0000000e+00                0                1                0
    5.9847736e-02   -2.0188531e-02   -9.0699807e-02   -5.4163772e-02   -2.3305896e-01   -5.4987807e+00    5.0364772e+02    7.3357110e-04    1.0395681e-05                0               -1      1.0000000e+00                0                1                0
    6.3326832e-02   -3.3822999e-03   -8.6908558e-02   -1.5054238e-01    1.7810880e-02   -5.4611225e+00    5.8375409e+02    4.2215697e-04    1.7275887e-05                0               -1      1.0000000e+00                0                1                0
    5.9866072e-02   -1.4982242e-02   -9.1138247e-02   -3.2040975e-02   -2.5547376e-01   -5.6737596e+00    5.5865666e+02    6.1040398e-04    1.8894013e-05                0               -1      1.0000000e+00                0                1                0
    5.0173452e-02   -1.6147910e-02   -8.3360403e-02   -4.6687227e-01   -2.2973537e-02   -4.2984207e+00    5.3686538e+02    6.7592055e-04    1.5210522e-05                0               -1      1.0000000e+00                0                1                0
    6.2156031e-02   -1.1910530e-02   -8.3784015e-02   -5.6280836e-02   -3.0827167e-01   -5.4597282e+00    5.9640675e+02    6.1331660e-04    2.7695212e-05                0               -1      1.0000000e+00                0                1                0
    6.2427040e-02   -1.1135767e-02   -8.3615509e-02   -4.8055455e-02   -1.8156225e-01   -5.5454948e+00    5.9995530e+02    5.8162819e-04    3.4086671e-05                0               -1      1.0000000e+00                0                1                0
    6.2379814e-02   -1.0999362e-02   -8.2889205e-02   -2.1894858e-02   -4.2520992e-01   -5.3378300e+00    5.5627808e+02    6.8275233e-04    1.6819385e-05                0               -1      1.0000000e+00                0                1                0
    6.2734120e-02   -9.1158642e-03   -8.2516141e-02   -1.4116506e-02   -4.6263878e-01   -5.2769041e+00    5.7895927e+02    6.1054257e-04    2.0567683e-05                0               -1      1.0000000e+00                0                1                0
    6.2312369e-02   -1.0340680e-02   -8.2311377e-02   -9.1714204e-02   -2.0793453e-01   -5.4519132e+00    5.9853811e+02    5.5747052e-04    3.3865843e-05                0               -1      1.0000000e+00                0                1                0
    5.8751376e-02   -5.0798501e-03   -9.2051427e-02    2.5529914e-01   -1.9714371e-01   -5.3002113e+00    5.7474754e+02    6.1596764e-04    1.6239112e-05                0               -1      1.0000000e+00                0                1                0
    5.9551034e-02   -1.0758814e-02   -8.7812228e-02    1.3522195e-01   -2.7559780e-01   -5.0963000e+00    5.6398717e+02    3.8711820e-04    1.4399829e-05                0               -1      1.0000000e+00                0                1                0
    5.6596146e-02   -1.0781067e-02   -8.6512405e-02    3.1814805e-02   -1.4395996e-01   -5.1365651e+00    5.7460827e+02    4.6676132e-04    1.7030516e-05                0               -1      1.0000000e+00                0                1                0
    5.6451108e-02   -1.1836693e-02   -8.6386785e-02    9.3953119e-02    2.7832202e-01   -5.0979227e+00    5.6014568e+02    4.7763251e-04    1.2448393e-05                0               -1      1.0000000e+00                0                1                0
    6.3008529e-02   -7.3013917e-03   -8.4005202e-02   -8.6613637e-03   -6.1657119e-02   -5.5718639e+00    6.0894770e+02    4.5420901e-04    3.8799389e-05                0               -1      1.0000000e+00                0                1                0
    4.9086741e-02   -1.6380932e-02   -8.8324990e-02   -4.7596955e-01   -1.0552934e-01   -5.3327145e+00    5.1301878e+02    4.4888538e-04    1.1771496e-05                0               -1      1.0000000e+00                0                1                0
    4.8820814e-02   -1.6048128e-02   -8.7516955e-02   -3.1983347e-01   -3.5965828e-01   -5.2741452e+00    5.9732969e+02    6.5921632e-04    2.6149488e-05                0               -1      1.0000000e+00                0                1                0
    5.9840738e-02   -2.0503947e-02   -8.4456434e-02   -1.0758645e-01   -4.5920062e-02   -5.3230975e+00    5.0328424e+02    7.4008389e-04    9.8134999e-06                0               -1      1.0000000e+00                0                1                0
    5.9930735e-02   -2.0666544e-02   -8.2427022e-02   -1.1224636e-01   -4.0850467e-01   -5.3360567e+00    5.9596343e+02    4.7896706e-04    3.0010284e-05                0               -1      1.0000000e+00                0                1                0
    5.9843022e-02   -2.0078173e-02   -8.2267887e-02   -1.3685347e-01   -4.9626478e-01   -5.2758942e+00    5.9778162e+02    6.1697411e-04    3.0974085e-05                0               -1      1.0000000e+00                0                1                0
    6.1175430e-02   -1.1317176e-02   -8.8603540e-02   -1.3680777e-02   -4.2688362e-01   -5.8054441e+00    5.3877435e+02    4.3512278e-04    1.4480828e-05                0               -1      1.0000000e+00                0                1                0
    6.2173672e-02   -1.1270077e-02   -8.8412998e-02   -1.4307238e-01   -2.3822376e-01   -5.7010872e+00    5.4545795e+02    6.9467314e-04    1.6633377e-05                0               -1      1.0000000e+00                0                1                0
    5.5836050e-02   -1.3069243e-02   -9.2735848e-02   -2.9020305e-01   -1.4993728e-01   -4.8576306e+00    5.1657570e+02    6.6919548e-04    1.1588288e-05                0               -1      1.0000000e+00                0                1                0
    5.7169355e-02   -1.3152895e-02   -9.3034438e-02    1.5161514e-01    2.5310455e-02   -5.5056983e+00    5.4838935e+02    7.0316118e-04    1.6550397e-05                0               -1      1.0000000e+00                0                1                0
    5.8444779e-02   -1.4200674e-02   -9.0299476e-02    1.9235098e-01   -4.6643862e-01   -5.4499205e+00    5.8479001e+02    4.5536322e-04    2.3265730e-05                0               -1      1.0000000e+00                0                1                0
    5.4771383e-02   -1.6694313e-02   -8.9194027e-02    1.5010163e-01   -1.6561602e-01   -5.7033494e+00    5.2877921e+02    4.6063528e-04    1.4275089e-05                0               -1      1.0000000e+00                0                1                0
    5.3297726e-02   -1.6417433e-02   -8.7244031e-02   -4.8914173e-01   -2.1849850e-01   -4.9758870e+00    5.1347320e+02    5.2933350e-04    1.0304964e-05                0               -1      1.0000000e+00                0                1                0
    5.5670824e-02   -1.9881075e-02   -8.7417641e-02   -3.7198327e-01   -1.4473113e-01   -5.1025975e+00    4.9992418e+02    8.8174470e-04    8.9995130e-06                0               -1      1.0000000e+00                0                1                0
    5.4988271e-02   -1.6233457e-02   -9.4180530e-02   -2.4717039e-01   -4.7285770e-01   -5.7384779e+00    5.2101750e+02    4.0687078e-04    1.2543715e-05                0               -1      1.0000000e+00                0                1                0
    4.7286384e-02   -1.2319998e-02   -8.4209877e-02    3.4162759e-01    1.2382442e-01   -3.2801248e+00    5.4454383e+02    6.9338105e-04    1.0210226e-05                0               -1      1.0000000e+00                0                1                0
    4.9590368e-02   -1.3071100e-02   -9.3685258e-02   -2.7304349e-01   -1.0201550e-01   -5.6045461e+00    5.8997745e+02    7.1225922e-04    2.5976942e-05                0               -1      1.0000000e+00                0                1                0
    5.1421906e-02   -1.3419782e-02   -9.1390780e-02    2.3202919e-01   -6.3221643e-01   -5.5752778e+00    5.5827322e+02    4.9532896e-04    1.7807679e-05                0               -1      1.0000000e+00                0                1                0
    5.7622697e-02   -2.3273036e-02   -8.9957275e-02   -1.9785870e-01   -8.6927503e-01   -5.3189510e+00    5.0908074e+02    4.8815966e-04    1.0762243e-05                0               -1      1.0000000e+00                0                1                0
    5.8994171e-02   -2.0884162e-02   -8.9930687e-02   -2.6369850e-01   -2.2798258e-01   -5.5390117e+00    5.1321874e+02    5.7553980e-04    1.2195458e-05                0               -1      1.0000000e+00                0                1                0
    5.8419812e-02   -2.0927106e-02   -8.9193120e-02   -2.7876441e-01   -4.3165270e-01   -5.6219195e+00    5.2413789e+02    6.4947897e-04    1.3885790e-05                0               -1      1.0000000e+00                0                1                0
    5.9107956e-02   -2.1753599e-02   -8.8354995e-02   -1.8106941e-01   -3.5837440e-01   -5.4503522e+00    5.1595797e+02    3.9010484e-04    1.2989689e-05                0               -1      1.0000000e+00                0                1                0
    5.9179024e-02   -2.0493249e-02   -8.8152324e-02   -1.1653505e-01   -2.2656366e-01   -5.3560189e+00    5.3463449e+02    7.3759371e-04    1.5580691e-05                0               -1      1.0000000e+00                0                1                0
    5.8098356e-02   -2.1247486e-02   -8.7743139e-02   -4.1717614e-01   -1.8051593e-01   -5.3965842e+00    5.0778054e+02    5.3771053e-04    1.1114557e-05                0               -1      1.0000000e+00                0                1                0
    5.8922431e-02   -2.0200944e-02   -8.7681676e-02    2.3311390e-02    6.1959375e-04   -5.4638772e+00    5.1036455e+02    5.9334095e-04    1.1923738e-05                0               -1      1.0000000e+00                0                1                0
    5.8288631e-02   -2.2681306e-02   -8.7428422e-02   -8.3820273e-02   -1.0059603e-01   -5.6623837e+00    5.4481173e+02    7.0699893e-04    1.5943538e-05                0               -1      1.0000000e+00                0                1                0
    5.9575263e-02   -2.0285549e-02   -8.7311207e-02   -2.2514670e-01   -3.4535327e-01   -5.5143726e+00    5.1023247e+02    4.6001077e-04    1.2109422e-05                0               -1      1.0000000e+00                0                1                0
    5.9649256e-02   -2.0131527e-02   -8.7294482e-02   -3.0761545e-01    1.2179508e-01   -5.0781159e+00    5.0287821e+02    6.5958562e-04    9.5549346e-06                0               -1      1.0000000e+00                0                1                0
    5.8771759e-02   -2.1117108e-02   -8.7253149e-02    2.4244825e-02   -3.1096645e-01   -5.6069472e+00    5.2556407e+02    6.6148416e-04    1.3970628e-05                0               -1      1.0000000e+00                0                1                0
    5.9359739e-02   -2.1210529e-02   -8.6844668e-02   -1.9546068e-01   -2.3259784e-01   -5.3950163e+00    5.6024665e+02    4.2485473e-04    1.8699264e-05                0               -1      1.0000000e+00                0                1                0
    5.9037441e-02   -2.0032394e-02   -8.6644491e-02   -1.9198264e-01   -2.7937377e-01   -5.4945505e+00    5.5993713e+02    5.4184731e-04    1.9683123e-05                0               -1      1.0000000e+00                0                1                0
    5.2924401e-02   -1.3055646e-02   -9.3352587e-02   -3.6195774e-02   -4.4032581e-01   -5.4071289e+00    5.3928321e+02    5.9569314e-04    1.5007892e-05                0               -1      1.0000000e+00                0                1                0
    5.4056017e-02   -1.2028921e-02   -9.2780496e-02    7.8356140e-02   -2.3439404e-01   -5.3203459e+00    5.7969001e+02    4.7629153e-04    2.0329712e-05                0               -1      1.0000000e+00                0                1                0
    5.3847351e-02   -1.2603120e-02   -9.0399271e-02   -2.5115127e-01    9.9638757e-03   -5.1890878e+00    5.5771325e+02    8.7927945e-04    1.6181159e-05                0               -1      1.0000000e+00                0                1                0
    5.9872414e-02   -2.0476795e-02   -8.8902317e-02   -1.5028398e-01   -2.9278778e-01   -5.5057666e+00    5.1410902e+02    5.0181527e-04    1.2701047e-05                0               -1      1.0000000e+00                0                1                0
    6.1843715e-02   -1.3407764e-02   -8.9066529e-02   -1.6245054e-01   -1.8351528e-01   -5.5797151e+00    5.7235842e+02    5.3777367e-04    2.1122581e-05                0               -1      1.0000000e+00                0                1                0
    6.0663834e-02   -1.4242833e-02   -8.8442889e-02   -2.3953473e-01   -4.2768006e-01   -5.7596946e+00    5.8286121e+02    4.7749329e-04    2.4693888e-05                0               -1      1.0000000e+00                0                1                0
    6.0650571e-02   -1.4196016e-02   -8.8264342e-02   -1.4635301e-02   -2.8437804e-01   -5.5643333e+00    5.5690196e+02    7.2582490e-04    1.9073664e-05                0               -1      1.0000000e+00                0                1                0
    6.1695536e-02   -1.4913947e-02   -8.8342244e-02    1.1094500e-01   -4.6033465e-01   -5.7150006e+00    5.9398186e+02    5.9196958e-04    3.0891099e-05                0               -1      1.0000000e+00                0                1                0
    6.1570661e-02   -1.4229580e-02   -8.7193246e-02   -1.5598494e-01   -3.7838704e-01   -5.8176367e+00    6.0420613e+02    5.1800360e-04    4.8020758e-05                0               -1      1.0000000e+00                0                1                0
    6.2048645e-02   -1.2519039e-02   -8.7123577e-02   -1.5598417e-01   -3.0833833e-01   -5.5967710e+00    5.7821433e+02    5.7831601e-04    2.4662014e-05                0               -1      1.0000000e+00                0                1                0
    6.2100349e-02   -1.2530274e-02   -8.6768370e-02   -2.2503604e-01   -1.4652108e-01   -5.2493073e+00    5.2387349e+02    5.0307000e-04    1.4053348e-05                0               -1      1.0000000e+00                0                1                0
    6.0096745e-02   -1.2938667e-02   -8.6782649e-02   -1.2854649e-01   -3.7199195e-01   -5.7839345e+00    5.6716945e+02    5.4580882e-04    2.1100661e-05                0               -1      1.0000000e+00                0                1                0
    6.1475430e-02   -1.5534763e-02   -8.6554044e-02   -6.0482065e-03   -2.3642855e-01   -5.4453576e+00    5.1899076e+02    4.5598656e-04    1.3842176e-05                0               -1      1.0000000e+00                0                1                0
    6.0231825e-02   -1.5910807e-02   -8.6470993e-02   -2.3471780e-01   -4.0765274e-01   -5.3841544e+00    5.2364205e+02    7.6349119e-04    1.4547804e-05                0               -1      1.0000000e+00                0                1                0
    6.3290476e-02   -3.3629938e-03   -8.2736154e-02    3.4168866e-01    1.0366192e-02   -5.2346360e+00    5.8697149e+02    4.1034851e-04    1.6910270e-05                0               -1      1.0000000e+00                0                1                0
    6.3389357e-02   -3.2735416e-03   -8.2679717e-02    2.2975017e-01   -2.3448219e-01   -5.3125224e+00    5.9610542e+02    5.8341109e-04    2.1251080e-05                0               -1      1.0000000e+00                0                1                0
    6.3129643e-02   -6.5535212e-03   -7.8371603e-02   -3.3358380e-02   -1.5832217e-01   -5.0953786e+00    6.0262541e+02    5.0130118e-04    3.3936443e-05                0               -1      1.0000000e+00                0                1                0
    6.3335599e-02   -4.1609609e-03   -8.1066192e-02   -3.3794595e-02   -1.6289934e-01   -5.2151310e+00    6.0717256e+02    4.3411402e-04    2.8801205e-05                0               -1      1.0000000e+00                0                1                0
    6.2548090e-02   -1.0636019e-02   -7.8553999e-02   -5.7810123e-02   -3.3640051e-01   -5.1715609e+00    6.0112538e+02    4.5573303e-04    3.3656894e-05                0               -1      1.0000000e+00                0                1                0
    6.1105071e-02   -1.1062938e-02   -7.8607963e-02   -1.7770780e-01   -5.7081798e-01   -5.0803642e+00    5.8242115e+02    4.6459578e-04    2.2070537e-05                0               -1      1.0000000e+00                0                1                0
    6.2385039e-02   -1.1602815e-02   -7.9423948e-02   -3.5805590e-02   -5.5896798e-01   -5.0308234e+00    5.7500952e+02    4.0197186e-04    2.1780503e-05                0               -1      1.0000000e+00                0                1                0
    6.2096702e-02   -9.1889962e-03   -7.9470246e-02   -2.4755385e-01   -5.6095288e-01   -4.7029659e+00    5.4697936e+02    4.8581387e-04    1.2602968e-05                0               -1      1.0000000e+00                0                1                0
    6.2435688e-02   -1.1032129e-02   -7.9815386e-02   -1.5724269e-01   -4.7183535e-01   -5.0439424e+00    5.7312548e+02    6.9799232e-04    1.9554342e-05                0               -1      1.0000000e+00                0                1                0
    6.2671316e-02   -1.0110445e-02   -8.0041449e-02    1.6328555e-02   -3.6488164e-01   -4.9136921e+00    5.5977820e+02    6.7756414e-04    1.6123559e-05                0               -1      1.0000000e+00                0                1                0
    6.1934625e-02   -1.1086018e-02   -8.0376878e-02    1.8678086e-02   -5.4388559e-01   -4.8451525e+00    5.4124478e+02    5.9605792e-04    1.2470744e-05                0               -1      1.0000000e+00                0                1                0
    6.2679766e-02   -9.8903097e-03   -8.1080373e-02   -7.1034189e-02   -2.3487750e-01   -5.3021337e+00    5.8389014e+02    6.3354509e-04    2.6408664e-05                0               -1      1.0000000e+00                0                1                0
    6.1392297e-02   -1.0923105e-02   -8.1123379e-02   -2.0343068e-01   -5.3247281e-01   -5.3189387e+00    5.8922009e+02    4.9075480e-04    2.3543888e-05                0               -1      1.0000000e+00                0                1                0
    6.2570176e-02   -9.7484444e-03   -8.1294858e-02    1.0939725e-02   -2.5857012e-01   -5.3722376e+00    6.0668623e+02    5.0768187e-04    5.0745589e-05                0               -1      1.0000000e+00                0                1                0
    6.2414150e-02   -1.0379234e-02   -8.1382091e-02   -1.1523794e-01   -3.9051812e-01   -5.2815703e+00    5.4218060e+02    4.5806236e-04    1.3011889e-05                0               -1      1.0000000e+00                0                1                0
    6.1527035e-02   -9.9212451e-03   -8.2110454e-02    1.3243491e-02   -5.2444364e-01   -5.3652557e+00    5.7950594e+02    5.8795545e-04    2.0913146e-05                0               -1      1.0000000e+00                0                1                0
    5.4701076e-02   -1.7639184e-02   -8.5759448e-02   -2.3867102e-01    2.5900137e-02   -4.7746719e+00    5.0476799e+02    7.6823159e-04    9.3367834e-06                0               -1      1.0000000e+00                0                1                0
    5.5584976e-02   -1.7609184e-02   -8.5280412e-02   -8.5173419e-02   -1.2791419e-01   -4.9312698e+00    5.1683045e+02    6.7287629e-04    1.2630791e-05                0               -1      1.0000000e+00                0                1                0
    5.3069222e-02   -1.7976569e-02   -8.4118835e-02    3.2025231e-02   -2.9867733e-01   -5.0821808e+00    5.5882103e+02    5.3888979e-04    1.8923664e-05                0               -1      1.0000000e+00                0                1                0
    5.2877966e-02   -1.8689785e-02   -8.3963873e-02   -2.7423103e-01   -1.9521933e-01   -5.3860886e+00    5.1420701e+02    5.9929269e-04    1.1755860e-05                0               -1      1.0000000e+00                0                1                0
    5.4740586e-02   -1.6546536e-02   -8.3713418e-02   -2.8155430e-02   -3.3206117e-01   -5.0930393e+00    5.9624257e+02    4.0190709e-04    3.0258865e-05                0               -1      1.0000000e+00                0                1                0
    5.2030709e-02   -1.7708442e-02   -8.3231863e-02   -8.0039860e-01   -3.1145155e-01   -5.0275025e+00    5.0631589e+02    7.4804959e-04    9.1170328e-06                0               -1      1.0000000e+00                0                1                0
    5.5297904e-02   -1.8443414e-02   -8.2642479e-02   -4.4260328e-01   -5.4997639e-01   -4.9146622e+00    5.1000307e+02    8.9346667e-04    1.1621884e-05                0               -1      1.0000000e+00                0                1                0
    5.8318230e-02   -1.2636313e-02   -8.8742246e-02   -3.9032166e-02   -2.5421372e-01   -5.3216789e+00    5.7768595e+02    5.7793094e-04    2.1126694e-05                0               -1      1.0000000e+00                0                1                0
    5.8000245e-02   -1.5156962e-02   -8.8608234e-02    1.5321034e-01   -4.1768412e-01   -5.4909035e+00    5.6472829e+02    4.3105074e-04    1.9696429e-05                0               -1      1.0000000e+00                0                1                0
    5.6864813e-02   -1.4259414e-02   -8.7956605e-02    3.5580954e-02   -3.6418170e-01   -5.3505381e+00    6.0143858e+02    4.3492517e-04    4.5161281e-05                0               -1      1.0000000e+00                0                1                0
    5.7512442e-02   -1.3418777e-02   -8.6990893e-02    1.7594719e-01   -4.3950377e-01   -5.5460285e+00    6.0549320e+02    5.9050476e-04    3.4338484e-05                0               -1      1.0000000e+00                0                1                0
    5.8434007e-02   -1.4451058e-02   -8.6738981e-02   -4.3247852e-01   -4.5943878e-01   -5.3526628e+00    5.2443591e+02    7.8368588e-04    1.0364927e-05                0               -1      1.0000000e+00                0                1                0
    5.8074668e-02   -1.9690103e-02   -9.3476531e-02   -2.5323198e-01   -3.0479852e-01   -5.5683013e+00    5.1517879e+02    5.1926783e-04    1.4135079e-05                0               -1      1.0000000e+00                0                1                0
    5.9082800e-02   -1.9204368e-02   -9.1941742e-02   -4.8839401e-02   -5.0910841e-02   -5.8170064e+00    5.1531063e+02    6.1279727e-04    1.3437456e-05                0               -1      1.0000000e+00                0                1                0
    5.8454148e-02   -1.9892288e-02   -9.1257846e-02    1.3864391e-02   -3.2563720e-01   -5.5474668e+00    5.0151304e+02    4.8985330e-04    1.0566167e-05                0               -1      1.0000000e+00                0                1                0
    5.9118941e-02   -1.7715713e-02   -9.0232776e-02   -2.5271541e-01   -2.2828236e-01   -5.6687237e+00    5.4985757e+02    7.3018122e-04    1.8690512e-05                0               -1      1.0000000e+00                0                1                0
    5.5741936e-02   -1.5880314e-02   -8.9792069e-02    1.7841361e-01   -1.0194149e-03   -5.6594261e+00    5.4405640e+02    4.7168692e-04    1.4404787e-05                0               -1      1.0000000e+00                0                1                0
    5.4079657e-02   -1.4976184e-02   -8.8916718e-02    1.1267804e-01   -5.1850641e-01   -5.0878171e+00    6.0097368e+02    5.8342737e-04    3.0982086e-05                0               -1      1.0000000e+00                0                1                0
    5.4844598e-02   -1.2969971e-02   -8.8440432e-02   -3.4735470e-01   -1.6779263e-01   -4.8120299e+00    5.4187372e+02    4.2087635e-04    1.3450759e-05                0               -1      1.0000000e+00                0                1                0
    5.1941685e-02   -1.2392735e-02   -8.8289083e-02   -2.2806450e-01   -4.0501047e-01   -4.8333837e+00    5.8203418e+02    6.7217355e-04    1.9108008e-05                0               -1      1.0000000e+00                0                1                0
    5.5238111e-02   -1.3569185e-02   -8.6896468e-02   -9.4251272e-03    6.1166890e-01   -4.7424246e+00    5.3698735e+02    5.7351255e-04    1.2022499e-05                0               -1      1.0000000e+00                0                1                0
    5.9635018e-02   -2.0831789e-02   -8.6181768e-02    1.2439724e-01    6.4766952e-02   -5.3617075e+00    5.0379778e+02    9.0624125e-04    9.6421124e-06                0               -1      1.0000000e+00                0                1                0
    5.8565731e-02   -2.2893592e-02   -8.6169678e-02   -1.5531783e-01    1.3800148e-02   -5.4235355e+00    5.5946923e+02    6.7556002e-04    1.9005392e-05                0               -1      1.0000000e+00                0                1                0
    5.8198934e-02   -2.0802681e-02   -8.5677448e-02    1.0446662e-01   -1.5012755e-01   -5.8912119e+00    5.0786356e+02    6.4627229e-04    1.0671578e-05                0               -1      1.0000000e+00                0                1                0
    5.8994516e-02   -2.0727030e-02   -8.5395488e-02   -2.2806110e-01   -2.9644967e-01   -5.2548661e+00    5.0479075e+02    7.9365699e-04    1.0284788e-05                0               -1      1.0000000e+00                0                1                0
    5.8056127e-02   -2.0509660e-02   -8.4537962e-02   -9.3335828e-02   -9.4827167e-02   -5.5126807e+00    5.0271587e+02    8.0511388e-04    9.5716872e-06                0               -1      1.0000000e+00                0                1                0
    5.9142248e-02   -2.1630827e-02   -8.4363705e-02   -1.6148548e-01   -2.2987852e-01   -5.3815756e+00    5.6107299e+02    6.7078002e-04    1.9648454e-05                0               -1      1.0000000e+00                0                1                0
    5.8846977e-02   -2.0946751e-02   -8.4038100e-02   -2.4335855e-01   -3.9808226e-01   -5.2536066e+00    5.4885610e+02    7.5011716e-04    1.7734098e-05                0               -1      1.0000000e+00                0                1                0
    5.8406850e-02   -2.1247161e-02   -8.3889598e-02   -2.6279005e-01   -3.6295557e-01   -5.3826227e+00    5.8382797e+02    6.0079141e-04    2.7200769e-05                0               -1      1.0000000e+00                0                1                0
    5.8969142e-02   -2.0363428e-02   -8.3654601e-02   -5.6937445e-03   -3.0642068e-01   -4.9223968e+00    5.0518635e+02    7.2817978e-04    1.0797637e-05                0               -1      1.0000000e+00                0                1                0
    5.8040646e-02   -2.0640892e-02   -8.3566585e-02   -3.2090430e-01   -3.9406346e-01   -5.4058917e+00    5.8058377e+02    5.6361389e-04    2.3649507e-05                0               -1      1.0000000e+00                0                1                0
    5.8871581e-02   -2.0458135e-02   -8.3563596e-02   -1.0782040e-01   -3.8752128e-01   -5.3051904e+00    5.4602757e+02    5.8567556e-04    1.7560169e-05                0               -1      1.0000000e+00                0                1                0
    5.8339145e-02   -2.1461685e-02   -8.3603903e-02   -2.4957910e-01   -4.5551618e-01   -5.0640111e+00    5.0278556e+02    8.9116279e-04    9.5275168e-06                0               -1      1.0000000e+00                0                1                0
    5.9504593e-02   -2.2097898e-02   -8.3211535e-02    2.3502410e-02   -3.5657258e-01   -4.8707758e+00    5.0314083e+02    7.4795161e-04    9.9678218e-06                0               -1      1.0000000e+00                0                1                0
    5.9498551e-02   -2.0362231e-02   -8.3380468e-02   -1.3260071e-01   -3.0042432e-01   -4.9986283e+00    5.0772567e+02    7.7868364e-04    1.1860286e-05                0               -1      1.0000000e+00                0                1                0
    5.9078494e-02   -2.0026875e-02   -8.3205630e-02   -3.7273623e-01   -1.6760791e-01   -4.9802735e+00    5.1631571e+02    5.9073222e-04    1.3130513e-05                0               -1      1.0000000e+00                0                1                0
    5.8460516e-02   -2.0622854e-02   -8.2973090e-02   -2.9072349e-01   -1.3532705e-01   -5.2059362e+00    5.0596256e+02    8.0452258e-04    1.1067134e-05                0               -1      1.0000000e+00                0                1                0
    5.9200245e-02   -2.1381443e-02   -8.2866699e-02   -1.2185986e-01   -4.3682779e-01   -5.3776334e+00    5.9960229e+02    5.5973019e-04    3.1874925e-05                0               -1      1.0000000e+00                0                1                0
    5.8061508e-02   -2.0470319e-02   -8.2727386e-02   -4.2828246e-01   -3.4536389e-01   -5.2899739e+00    5.2811637e+02    6.3023620e-04    1.5269780e-05                0               -1      1.0000000e+00                0                1                0
    5.9292879e-02   -2.1486494e-02   -8.2717357e-02   -2.7043718e-01   -4.0580595e-01   -5.0362480e+00    5.1716546e+02    5.9126103e-04    1.3536150e-05                0               -1      1.0000000e+00                0                1                0
    5.7462278e-02   -2.1741567e-02   -8.2701181e-02   -1.1662516e-01   -2.2993028e-01   -5.1508680e+00    5.0233716e+02    6.9951255e-04    9.8757973e-06                0               -1      1.0000000e+00                0                1                0
    5.8988400e-02   -2.2726642e-02   -8.2452037e-02   -2.2808542e-01   -5.3655920e-01   -5.4059527e+00    5.9965919e+02    4.2966251e-04    3.2451611e-05                0               -1      1.0000000e+00                0                1                0
    5.8790890e-02   -2.2795275e-02   -8.2462048e-02   -1.7996050e-01   -3.9861252e-01   -5.3356179e+00    5.8629709e+02    5.7334061e-04    2.6785408e-05                0               -1      1.0000000e+00                0                1                0
    5.8053555e-02   -2.0211084e-02   -8.2552537e-02   -2.4807344e-01   -3.7836732e-01   -5.3837517e+00    5.6856575e+02    5.1158832e-04    2.2209642e-05                0               -1      1.0000000e+00                0                1                0
    5.8409925e-02   -2.1653126e-02   -8.2345047e-02   -2.2021922e-01   -3.4567745e-01   -5.0353562e+00    5.3780287e+02    6.3448187e-04    1.7210875e-05                0               -1      1.0000000e+00                0                1                0
    5.7930954e-02   -2.0249959e-02   -8.2306601e-02   -3.1082905e-01   -2.1430359e-01   -4.9438288e+00    5.1410183e+02    7.1587861e-04    1.2955467e-05                0               -1      1.0000000e+00                0                1                0
    5.9330646e-02   -2.0012058e-02   -8.4031077e-02   -9.5355326e-02   -4.8450016e-01   -5.3602380e+00    5.0272193e+02    7.8578166e-04    1.0368427e-05                0               -1      1.0000000e+00                0                1                0
    6.0877700e-02   -1.7735153e-02   -9.3807620e-02   -2.1216830e-01   -1.0219579e-01   -5.5459011e+00    5.0712381e+02    5.4576237e-04    1.2446349e-05                0               -1      1.0000000e+00                0                1                0
    6.1015707e-02   -1.7173690e-02   -9.0706917e-02   -6.5516818e-02   -2.5084343e-01   -5.5244547e+00    5.0271430e+02    4.8579345e-04    1.1013569e-05                0               -1      1.0000000e+00                0                1                0
    6.3226247e-02   -3.6240486e-03   -7.9168271e-02   -1.4804027e-01   -1.7175999e-01   -5.0133417e+00    5.9141607e+02    5.7343585e-04    1.7888040e-05                0               -1      1.0000000e+00                0                1                0
    6.3074765e-02   -3.5282638e-03   -7.9457050e-02    1.3699041e-01   -2.4027260e-01   -5.0637790e+00    5.9022320e+02    7.0521894e-04    1.7252741e-05                0               -1      1.0000000e+00                0                1                0
    6.3449037e-02   -2.3374368e-03   -7.9996799e-02   -1.1681575e-02    3.1478027e-01   -5.2640031e+00    6.0293108e+02    5.0203785e-04    5.4461386e-05                0               -1      1.0000000e+00                0                1                0
    6.3380391e-02   -3.8399750e-03   -8.1816901e-02    2.2010761e-01   -2.6028855e-02   -5.0412654e+00    5.7799544e+02    5.9499140e-04    1.1926472e-05                0               -1      1.0000000e+00                0                1                0
    5.3447198e-02   -1.1677878e-02   -9.2703009e-02   -4.0415370e-01   -1.6837565e-01   -5.1483313e+00    5.5570285e+02    5.0162929e-04    1.4494870e-05                0               -1      1.0000000e+00                0                1                0
    5.9937152e-02   -2.0267294e-02   -7.8371782e-02   -2.6553584e-01   -4.6688236e-01   -4.8260470e+00    5.0420563e+02    5.3342846e-04    1.1466673e-05                0               -1      1.0000000e+00                0                1                0
    5.9909812e-02   -2.0228814e-02   -7.8557950e-02   -1.6771406e-01   -5.0267215e-01   -5.0480416e+00    6.0188300e+02    6.0941035e-04    3.4143742e-05                0               -1      1.0000000e+00                0                1                0
    5.9795356e-02   -2.1256370e-02   -7.9148344e-02   -2.5466450e-01   -2.4372035e-01   -4.9450917e+00    5.1949325e+02    6.5570137e-04    1.4433731e-05                0               -1      1.0000000e+00                0                1                0
    5.9766303e-02   -2.0751101e-02   -7.9225599e-02   -8.1112890e-02   -2.2925361e-01   -4.8151338e+00    5.0208044e+02    9.0876134e-04    1.0902156e-05                0               -1      1.0000000e+00                0                1                0
    5.9782382e-02   -2.0577153e-02   -8.0525431e-02   -1.4284196e-01   -4.8575079e-01   -4.6733537e+00    5.0126924e+02    7.9834343e-04    1.0256931e-05                0               -1      1.0000000e+00                0                1                0
    4.8435983e-02   -1.9279762e-02   -7.9686702e-02   -9.3184897e-02    2.8023060e-01   -4.8481246e+00    5.3398314e+02    6.5564974e-04    1.5289188e-05                0               -1      1.0000000e+00                0                1                0
    5.4322756e-02   -1.8053506e-02   -8.1391386e-02    1.1846066e-01   -3.8854139e-01   -4.7548068e+00    5.2969944e+02    7.2582966e-04    1.4175063e-05                0               -1      1.0000000e+00                0                1                0
    5.2314402e-02   -1.7285932e-02   -8.1929343e-02   -1.6994691e-01   -1.4659201e-01   -4.8212881e+00    5.3381642e+02    7.3799948e-04    1.5398811e-05                0               -1      1.0000000e+00                0                1                0
    5.3019324e-02   -1.6553799e-02   -8.2118385e-02   -1.2283566e-01   -4.3386344e-01   -4.8773001e+00    5.7851142e+02    4.3239174e-04    2.0895633e-05                0               -1      1.0000000e+00                0                1                0
    5.8973185e-02   -1.5970165e-02   -8.5916161e-02   -3.6000382e-02   -4.4887612e-01   -5.6459768e+00    5.7488557e+02    5.2873180e-04    2.1506623e-05                0               -1      1.0000000e+00                0                1                0
    5.6521079e-02   -1.2919188e-02   -8.5449246e-02    1.5342891e-01   -3.4704554e-01   -5.1073412e+00    6.0269479e+02    4.6623878e-04    3.1495955e-05                0               -1      1.0000000e+00                0                1                0
    5.8865730e-02   -1.5975954e-02   -8.5057664e-02   -2.4350445e-01   -5.2473262e-01   -5.5006982e+00    5.9299191e+02    4.3619166e-04    2.7513103e-05                0               -1      1.0000000e+00                0                1                0
    5.9296945e-02   -1.5927354e-02   -8.4871058e-02   -2.6794847e-01   -4.7769387e-01   -5.6495998e+00    6.0290619e+02    6.0630099e-04    3.1364203e-05                0               -1      1.0000000e+00                0                1                0
    5.7849402e-02   -1.4292538e-02   -8.4595862e-02    3.0150028e-01   -1.7712473e-02   -5.4294715e+00    5.2598199e+02    8.3891023e-04    1.1281454e-05                0               -1      1.0000000e+00                0                1                0
    5.7263688e-02   -1.5685239e-02   -8.4232406e-02    7.9008781e-02   -1.0519849e-01   -5.3150561e+00    5.9260106e+02    5.8909640e-04    2.8620830e-05                0               -1      1.0000000e+00                0                1                0
    5.8465916e-02   -1.5160942e-02   -8.3942763e-02   -2.4733992e-01   -3.7734387e-01   -5.5729864e+00    5.9823579e+02    5.8928366e-04    3.3263940e-05                0               -1      1.0000000e+00                0                1                0
    5.8517094e-02   -1.3941052e-02   -8.2930799e-02    1.6718114e-01   -3.7824958e-01   -5.0405562e+00    5.9874603e+02    4.6988815e-04    3.9985311e-05                0               -1      1.0000000e+00                0                1                0
    5.6138916e-02   -1.5821121e-02   -8.2724128e-02   -9.5093877e-02   -2.5661644e-01   -5.0008967e+00    5.6408451e+02    6.5400272e-04    1.8675792e-05                0               -1      1.0000000e+00                0                1                0
    5.9611921e-02   -1.5845614e-02   -8.2311079e-02   -2.1174828e-01   -4.1886658e-01   -5.2582362e+00    5.6702028e+02    5.8527141e-04    2.1184399e-05                0               -1      1.0000000e+00                0                1                0
    5.8826167e-02   -1.9794481e-02   -8.9794395e-02   -3.6406557e-02   -3.4847788e-01   -5.3926952e+00    5.3664669e+02    5.6150866e-04    1.6116016e-05                0               -1      1.0000000e+00                0                1                0
    5.8730552e-02   -1.6650709e-02   -8.9495588e-02   -5.4095199e-02   -4.1009283e-01   -5.5059257e+00    5.3247419e+02    4.7967941e-04    1.4511499e-05                0               -1      1.0000000e+00                0                1                0
    5.6046545e-02   -1.7974218e-02   -8.9390044e-02    1.0832219e-01   -1.1313358e-02   -5.0367101e+00    4.9729938e+02    1.0631459e-03    8.4611228e-06                0               -1      1.0000000e+00                0                1                0
    5.9030058e-02   -1.9302191e-02   -8.9375165e-02   -9.2353242e-02   -4.0929752e-01   -5.6400979e+00    5.6551876e+02    5.7095078e-04    2.1692740e-05                0               -1      1.0000000e+00                0                1                0
    5.9008520e-02   -1.6856564e-02   -8.8809168e-02   -3.9524132e-01   -2.8884252e-01   -5.2300021e+00    5.1418266e+02    3.8278821e-04    1.2223970e-05                0               -1      1.0000000e+00                0                1                0
    5.9447864e-02   -1.9708426e-02   -8.8783499e-02   -2.5278837e-01   -2.5343757e-01   -5.7004529e+00    5.1896223e+02    3.3444570e-04    1.3416367e-05                0               -1      1.0000000e+00                0                1                0
    5.7960861e-02   -1.6784567e-02   -8.7184793e-02   -4.4651555e-01   -4.4304346e-01   -5.2587937e+00    5.0513108e+02    7.1857419e-04    9.7394773e-06                0               -1      1.0000000e+00                0                1                0
    5.6354761e-02   -1.8361151e-02   -8.7090737e-02    1.6108062e-01   -4.6304745e-01   -5.4417320e+00    5.7368400e+02    6.4200471e-04    2.2399074e-05                0               -1      1.0000000e+00                0                1                0
    5.8011798e-02   -1.7244744e-02   -8.7071747e-02   -3.4697383e-01   -6.7726292e-02   -5.5927960e+00    4.9836435e+02    1.6782297e-03    8.5474098e-06                0               -1      1.0000000e+00                0                1                0
    5.9428748e-02   -1.9015894e-02   -8.6718914e-02   -2.7708614e-01   -2.8855733e-01   -5.3387799e+00    5.4120428e+02    5.8644846e-04    1.7304488e-05                0               -1      1.0000000e+00                0                1                0
    5.8419704e-02   -1.8295700e-02   -8.6575117e-02   -1.3193159e-01   -4.9195537e-02   -5.4077332e+00    5.1139434e+02    5.0855825e-04    1.1966365e-05                0               -1      1.0000000e+00                0                1                0
    5.8118729e-02   -1.8399766e-02   -8.6313757e-02   -2.0654522e-01   -2.6628147e-01   -5.5550921e+00    5.1095209e+02    5.2283009e-04    1.2272415e-05                0               -1      1.0000000e+00                0                1                0
    5.9105504e-02   -1.9259306e-02   -8.6308028e-02   -1.2833046e-01   -2.6056067e-01   -5.6316197e+00    5.1037115e+02    5.2040333e-04    1.2493673e-05                0               -1      1.0000000e+00                0                1                0
    6.0218896e-02   -1.9775047e-02   -8.5818579e-02    2.4721170e-01   -7.7712958e-02   -5.3729596e+00    5.1551849e+02    5.0783978e-04    1.2997136e-05                0               -1      1.0000000e+00                0                1                0
    6.0074777e-02   -1.6734446e-02   -8.5654968e-02   -1.5714131e-01   -5.2860514e-01   -5.4892892e+00    5.5629773e+02    5.6245886e-04    1.9941468e-05                0               -1      1.0000000e+00                0                1                0
    6.1043970e-02   -1.6445241e-02   -8.5544602e-02    4.6813014e-02   -4.2366274e-01   -5.4912248e+00    5.9095399e+02    4.2685668e-04    2.9446487e-05                0               -1      1.0000000e+00                0                1                0
    6.0307268e-02   -1.8638725e-02   -8.5028587e-02   -1.4524483e-01   -3.6977042e-01   -5.4169784e+00    5.6098283e+02    6.3404588e-04    2.0063394e-05                0               -1      1.0000000e+00                0                1                0
    6.0466909e-02   -1.6253002e-02   -8.4866390e-02   -2.2848812e-02   -4.5644297e-02   -5.3188760e+00    5.0109260e+02    7.1861692e-04    9.7478843e-06                0               -1      1.0000000e+00                0                1                0
    6.0126726e-02   -1.7085577e-02   -8.4542346e-02   -1.2949684e-02   -2.0692934e-01   -5.3929407e+00    5.1841595e+02    6.0988847e-04    1.3875676e-05                0               -1      1.0000000e+00                0                1                0
    6.0285920e-02   -1.8693290e-02   -8.4383421e-02   -2.3872303e-03   -2.1849867e-01   -5.1348035e+00    5.2834428e+02    7.0187832e-04    1.4343491e-05                0               -1      1.0000000e+00                0                1                0
    6.0161815e-02   -1.8472384e-02   -8.4262800e-02   -1.3010954e-01   -3.5941163e-01   -5.2922206e+00    5.2966765e+02    6.2272953e-04    1.5356738e-05                0               -1      1.0000000e+00                0                1                0
    5.9752288e-02   -1.8953734e-02   -8.4218758e-02   -1.5905838e-01   -3.3455699e-01   -5.1738889e+00    5.3236835e+02    4.1593336e-04    1.5435368e-05                0               -1      1.0000000e+00                0                1                0
    6.0178079e-02   -1.9887574e-02   -8.4021626e-02    1.4617097e-01   -1.5501083e-01   -4.8781458e+00    5.0870686e+02    7.0018188e-04    1.1819392e-05                0               -1      1.0000000e+00                0                1                0
    6.0406966e-02   -1.9561512e-02   -8.3969322e-02   -1.9998101e-01   -5.6453266e-01   -5.4043248e+00    5.6422871e+02    6.0606159e-04    1.9191076e-05                0               -1      1.0000000e+00                0                1                0
    6.0307838e-02   -1.8824912e-02   -8.3988165e-02   -1.7104536e-01   -5.2634660e-01   -5.3812048e+00    5.5905582e+02    3.9106693e-04    2.0157105e-05                0               -1      1.0000000e+00                0                1                0
    6.0382940e-02   -1.7631989e-02   -8.3820455e-02    1.4160461e-01   -3.3978601e-01   -5.0133328e+00    5.0131800e+02    7.9175087e-04    9.9927827e-06                0               -1      1.0000000e+00                0                1                0
    6.0587805e-02   -1.7119390e-02   -8.3970528e-02   -2.1632572e-01   -3.2586728e-01   -5.1421900e+00    5.1518141e+02    7.5531112e-04    1.3412596e-05                0               -1      1.0000000e+00                0                1                0
    6.0454804e-02   -1.9051588e-02   -8.3774095e-02   -3.1485476e-01   -2.1305985e-01   -5.2562162e+00    5.0808808e+02    5.5391421e-04    1.1704017e-05                0               -1      1.0000000e+00                0                1                0
    6.0263451e-02   -1.7310020e-02   -8.3741346e-02   -3.6223224e-01   -3.3045883e-01   -5.1567237e+00    5.0211375e+02    7.8492836e-04    1.0488660e-05                0               -1      1.0000000e+00                0                1                0
    6.0284345e-02   -1.7499821e-02   -8.3776165e-02   -6.0275974e-02   -3.6291656e-01   -5.0857801e+00    5.1887759e+02    4.1763630e-04    1.3512243e-05                0               -1      1.0000000e+00                0                1                0
    6.0023363e-02   -1.7342898e-02   -8.3575996e-02   -1.5708492e-01    1.1948743e-01   -5.0922986e+00    5.0444120e+02    8.8605840e-04    1.0586777e-05                0               -1      1.0000000e+00                0                1                0
    6.0984511e-02   -1.6113917e-02   -8.3508010e-02    7.7363388e-02   -2.4097410e-01   -5.2846247e+00    5.3726285e+02    6.9482231e-04    1.6449858e-05                0               -1      1.0000000e+00                0                1                0
    5.9970361e-02   -1.7880561e-02   -8.3349310e-02   -3.4392020e-01   -5.1590832e-01   -5.4014859e+00    5.9862297e+02    4.6835665e-04    3.9405706e-05                0               -1      1.0000000e+00                0                1                0
    6.0179955e-02   -1.9285793e-02   -8.3329944e-02   -2.2035504e-01   -1.6303189e-01   -5.0419726e+00    5.2729778e+02    4.2538335e-04    1.5418592e-05                0               -1      1.0000000e+00                0                1                0
    5.9921744e-02   -1.7824695e-02   -8.3317650e-02   -3.4308859e-01   -3.6411839e-01   -5.2869194e+00    5.1108801e+02    7.4527392e-04    1.2547863e-05                0               -1      1.0000000e+00                0                1                0
    6.0594688e-02   -1.7639601e-02   -8.3210819e-02   -2.9096730e-01   -2.6688592e-01   -4.9736384e+00    4.9927687e+02    9.2872016e-04    9.0672835e-06                0               -1      1.0000000e+00                0                1                0
    6.0311641e-02   -1.8817466e-02   -8.3258542e-02   -8.4461524e-03   -2.2104656e-01   -4.8465662e+00    5.0324380e+02    7.8872514e-04    1.0593522e-05                0               -1      1.0000000e+00                0                1                0
    6.0047112e-02   -1.8670084e-02   -8.3335967e-02   -1.2900948e-01   -4.1455344e-01   -5.0361989e+00    5.2753375e+02    4.4883295e-04    1.4987159e-05                0               -1      1.0000000e+00                0                1                0
    6.0060085e-02   -1.6524867e-02   -8.3355491e-02    1.6726265e-01   -4.6166554e-01   -5.0073314e+00    5.5899657e+02    7.3746361e-04    1.8345524e-05                0               -1      1.0000000e+00                0                1                0
    5.9914069e-02   -1.6246163e-02   -8.3262945e-02   -1.1603615e-01   -3.2415603e-01   -5.1479726e+00    5.3606924e+02    6.1709284e-04    1.5274634e-05                0               -1      1.0000000e+00                0                1                0
    6.0347769e-02   -1.9643451e-02   -8.3213302e-02   -1.8183186e-01   -5.0979412e-01   -5.3303975e+00    5.8668544e+02    6.2984701e-04    2.6181417e-05                0               -1      1.0000000e+00                0                1                0
    6.0707043e-02   -1.6758958e-02   -8.3182571e-02   -2.0616084e-01   -4.7025598e-01   -5.3778630e+00    5.8802574e+02    4.2975818e-04    2.9482255e-05                0               -1      1.0000000e+00                0                1                0
    6.0353664e-02   -1.9403193e-02   -8.3118908e-02   -6.3943040e-03   -2.1052035e-01   -5.0830334e+00    5.0714672e+02    5.6502709e-04    1.1811210e-05                0               -1      1.0000000e+00                0                1                0
    5.9777753e-02   -1.6613348e-02   -8.6175023e-02    1.7425574e-01   -5.0558117e-01   -5.4887649e+00    5.9402497e+02    4.5137530e-04    3.1785455e-05                0               -1      1.0000000e+00                0                1                0
    5.9862344e-02   -1.6896745e-02   -8.3035154e-02    5.7044187e-02   -2.9613571e-01   -5.2219665e+00    5.4208845e+02    4.7201519e-04    1.7818842e-05                0               -1      1.0000000e+00                0                1                0
    6.0504610e-02   -1.6465942e-02   -8.3020475e-02   -6.7902476e-03   -4.1740217e-01   -5.0243536e+00    5.2541290e+02    6.6968633e-04    1.5205710e-05                0               -1      1.0000000e+00                0                1                0
    6.0066893e-02   -1.9047749e-02   -8.2794560e-02   -1.6207815e-01   -2.9050640e-01   -5.2565440e+00    5.6283740e+02    5.3977673e-04    1.9926500e-05                0               -1      1.0000000e+00                0                1                0
    5.9772661e-02   -1.9116316e-02   -8.2726062e-02   -1.2932640e-02   -2.9382444e-01   -5.2473980e+00    5.5372256e+02    7.1310114e-04    1.9467571e-05                0               -1      1.0000000e+00                0                1                0
    5.9795962e-02   -1.9782526e-02   -8.2758478e-02   -2.0597049e-01   -3.5401768e-01   -5.0594463e+00    5.1849233e+02    4.9630447e-04    1.3653938e-05                0               -1      1.0000000e+00                0                1                0
    5.9934920e-02   -1.9653800e-02   -8.2708138e-02   -1.6860562e-02   -3.1095310e-01   -4.8513374e+00    4.9737077e+02    1.4748632e-03    7.3968658e-06                0               -1      1.0000000e+00                0                1                0
    6.0180165e-02   -1.7931162e-02   -8.2586324e-02   -2.2684855e-01   -1.3082083e-01   -5.0568424e+00    5.0223290e+02    7.9985452e-04    9.9967907e-06                0               -1      1.0000000e+00                0                1                0
    6.0925759e-02   -1.7341776e-02   -8.2400907e-02   -1.0691584e-01   -3.9758819e-01   -5.3830480e+00    5.9621243e+02    6.1902015e-04    3.4976842e-05                0               -1      1.0000000e+00                0                1                0
    6.0344699e-02   -1.6913948e-02   -8.2442491e-02   -8.5456757e-02   -3.3303831e-01   -5.1453131e+00    5.0765243e+02    5.6100246e-04    1.1616563e-05                0               -1      1.0000000e+00                0                1                0
    5.9832722e-02   -1.8479635e-02   -8.2475366e-02   -9.8216356e-02   -2.4128924e-01   -5.2383663e+00    5.3092538e+02    7.4632113e-04    1.5545067e-05                0               -1      1.0000000e+00                0                1                0
    5.3583924e-02   -1.5626484e-02   -8.5062015e-02   -2.5854584e-01   -9.2623769e-01   -4.9329596e+00    5.6883016e+02    7.8204336e-04    1.9684931e-05                0               -1      1.0000000e+00                0                1                0
    5.9233884e-02   -2.0631589e-02   -7.8279929e-02   -1.5736902e-01   -2.6780711e-01   -4.6836940e+00    5.0401048e+02    6.6273341e-04    1.1363027e-05                0               -1      1.0000000e+00                0                1                0
    5.9625002e-02   -2.0618577e-02   -7.8284134e-02   -2.3804846e-01   -1.3577816e-01   -4.9704279e+00    5.2035056e+02    5.9794927e-04    1.4297523e-05                0               -1      1.0000000e+00                0                1                0
    5.9500246e-02   -2.0163837e-02   -7.8238635e-02    2.6777082e-03   -3.6680369e-01   -4.8041669e+00    5.4391898e+02    7.3825553e-04    1.8352918e-05                0               -1      1.0000000e+00                0                1                0
    5.7973292e-02   -2.0151894e-02   -7.8349624e-02   -2.5148674e-01   -4.5055899e-01   -4.9464200e+00    5.5634571e+02    6.3084758e-04    1.8672015e-05                0               -1      1.0000000e+00                0                1                0
    5.9424034e-02   -2.0107370e-02   -7.8258579e-02   -2.5013222e-02   -3.8064006e-01   -4.9959887e+00    5.0791245e+02    6.0957522e-04    1.2150028e-05                0               -1      1.0000000e+00                0                1                0
    5.8656688e-02   -2.1141661e-02   -7.8412235e-02   -5.0094169e-01   -1.3524398e-01   -4.6526101e+00    5.2212343e+02    5.8282845e-04    1.4272862e-05                0               -1      1.0000000e+00                0                1                0
    5.8421468e-02   -2.0951523e-02   -7.8502491e-02   -2.1018940e-01   -3.6348731e-01   -4.9934410e+00    5.7667386e+02    6.1779572e-04    2.4821122e-05                0               -1      1.0000000e+00                0                1                0
    5.9610659e-02   -2.0917890e-02   -7.8477048e-02   -9.8446722e-02   -1.1719691e-01   -4.8031181e+00    5.1666162e+02    7.0792262e-04    1.4012497e-05                0               -1      1.0000000e+00                0                1                0
    5.8740597e-02   -2.0167037e-02   -7.8393105e-02   -2.2207993e-01   -3.6156940e-01   -4.6349836e+00    5.0722426e+02    4.8566921e-04    1.2010108e-05                0               -1      1.0000000e+00                0                1                0
    5.8791268e-02   -2.0601375e-02   -7.8613550e-02   -7.4701542e-02   -3.6506481e-01   -4.8322792e+00    5.0549849e+02    7.7814675e-04    1.1733436e-05                0               -1      1.0000000e+00                0                1                0
    5.9256919e-02   -2.0418845e-02   -7.8591113e-02   -1.8316315e-01   -3.3271140e-01   -4.8539782e+00    5.3890943e+02    5.5213701e-04    1.6419489e-05                0               -1      1.0000000e+00                0                1                0
    5.8880604e-02   -2.2516495e-02   -7.8599828e-02   -2.1548430e-01   -3.9504139e-01   -5.0304760e+00    5.8772633e+02    6.0833296e-04    2.7346104e-05                0               -1      1.0000000e+00                0                1                0
    5.7474144e-02   -2.1307999e-02   -7.8774193e-02   -2.9133061e-01   -4.0237158e-01   -5.0505125e+00    5.9003518e+02    5.0494250e-04    2.8432194e-05                0               -1      1.0000000e+00                0                1                0
    5.8531895e-02   -2.1569762e-02   -7.8840965e-02   -1.7110232e-01   -3.3271002e-01   -5.0795455e+00    5.7060919e+02    6.3120358e-04    2.2955953e-05                0               -1      1.0000000e+00                0                1                0
    5.8842365e-02   -2.0474484e-02   -7.8810822e-02   -1.5175241e-01   -3.8485589e-01   -4.8971623e+00    5.3123146e+02    5.8120893e-04    1.6003204e-05                0               -1      1.0000000e+00                0                1                0
    5.9162891e-02   -2.1347844e-02   -7.8854844e-02   -2.8525985e-01   -4.6465482e-01   -4.6643371e+00    5.1201603e+02    6.3020536e-04    1.2774827e-05                0               -1      1.0000000e+00                0                1                0
    5.9163562e-02   -2.0267990e-02   -7.8869502e-02   -1.6476273e-01   -3.4239632e-01   -4.8417629e+00    5.0581746e+02    7.5215220e-04    1.1941502e-05                0               -1      1.0000000e+00                0                1                0
    5.9496997e-02   -2.1557939e-02   -7.8876803e-02   -2.3042481e-02   -3.6295935e-01   -4.9538824e+00    5.2533864e+02    5.2894122e-04    1.4910249e-05                0               -1      1.0000000e+00                0                1                0
    5.8682735e-02   -2.0523345e-02   -7.8967997e-02   -2.1706268e-01   -5.9201540e-01   -5.0983056e+00    5.9545689e+02    5.2922513e-04    3.1903328e-05                0               -1      1.0000000e+00                0                1                0
    5.8876711e-02   -2.0384737e-02   -7.9106224e-02   -1.2473551e-01   -2.7519142e-01   -4.5993586e+00    5.1262927e+02    7.2192781e-04    1.3155986e-05                0               -1      1.0000000e+00                0                1                0
    5.7531070e-02   -2.1212856e-02   -7.9236398e-02   -2.5605761e-01   -3.8684971e-01   -4.9376004e+00    5.5273796e+02    4.0987989e-04    1.8843543e-05                0               -1      1.0000000e+00                0                1                0
    5.9396740e-02   -2.1247125e-02   -7.9456181e-02   -3.9763166e-01   -3.2658655e-01   -5.1411279e+00    5.1542693e+02    3.9151803e-04    1.3368498e-05                0               -1      1.0000000e+00                0                1                0
    5.9272975e-02   -2.0700070e-02   -7.9261154e-02   -2.8793290e-02   -2.9353867e-01   -4.8182883e+00    4.9732381e+02    8.9881812e-04    8.8949891e-06                0               -1      1.0000000e+00                0                1                0
    5.7807287e-02   -2.0488770e-02   -7.9410728e-02   -3.6950111e-01   -5.0491340e-01   -5.0984810e+00    5.7492204e+02    5.8688232e-04    2.2776149e-05                0               -1      1.0000000e+00                0                1                0
    5.9481858e-02   -2.1165551e-02   -7.9392051e-02   -3.0129196e-01   -5.4306651e-01   -5.1935168e+00    6.0087427e+02    5.8908218e-04    3.7010598e-05                0               -1      1.0000000e+00                0                1                0
    5.8439807e-02   -2.0809573e-02   -7.9544767e-02   -2.3021758e-01   -1.0204967e-01   -4.8375914e+00    5.1165455e+02    5.3135732e-04    1.2547306e-05                0               -1      1.0000000e+00                0                1                0
    5.8748586e-02   -2.0573620e-02   -7.9367045e-02   -3.5196308e-01   -3.1775933e-01   -4.5737396e+00    4.9984475e+02    6.1013586e-04    9.8776516e-06                0               -1      1.0000000e+00                0                1                0
    5.8432404e-02   -2.2556479e-02   -7.9631878e-02   -3.1554662e-01   -4.5029660e-01   -5.0637492e+00    5.7053659e+02    6.5098175e-04    2.1593601e-05                0               -1      1.0000000e+00                0                1                0
    5.9449014e-02   -2.0600736e-02   -7.9529959e-02    6.5831591e-02   -1.8755926e-01   -4.9656405e+00    5.3665040e+02    4.8382170e-04    1.6497446e-05                0               -1      1.0000000e+00                0                1                0
    5.8455136e-02   -2.2679273e-02   -7.9670629e-02   -5.7316659e-02   -3.1837943e-01   -4.8540398e+00    5.2030309e+02    6.2561261e-04    1.3815142e-05                0               -1      1.0000000e+00                0                1                0
    5.9709265e-02   -2.1215265e-02   -7.9641898e-02   -5.7299737e-02   -2.5262719e-01   -5.0456776e+00    5.2598209e+02    5.1287308e-04    1.4880504e-05                0               -1      1.0000000e+00                0                1                0
    5.7986178e-02   -2.0532282e-02   -7.9760293e-02   -1.9361113e-01   -2.4198423e-01   -5.0550601e+00    5.3470352e+02    5.6691254e-04    1.7495530e-05                0               -1      1.0000000e+00                0                1                0
    5.8033286e-02   -2.1789124e-02   -7.9766338e-02   -1.9305032e-01   -6.1547204e-01   -4.6200986e+00    5.0688747e+02    8.1255129e-04    1.1653542e-05                0               -1      1.0000000e+00                0                1                0
    5.7550463e-02   -2.3007157e-02   -7.9974333e-02   -2.5805039e-01   -4.6239421e-01   -5.0808268e+00    5.5288038e+02    5.3038693e-04    1.8634050e-05                0               -1      1.0000000e+00                0                1                0
    5.7731014e-02   -2.2367263e-02   -8.0015527e-02   -3.9073232e-01   -2.3330934e-01   -5.1417232e+00    5.3251139e+02    6.6788625e-04    1.5847075e-05                0               -1      1.0000000e+00                0                1                0
    5.8984392e-02   -2.1014607e-02   -8.0099725e-02   -1.0365064e-01   -5.3626811e-01   -5.2386082e+00    5.9053048e+02    5.6040485e-04    2.9871753e-05                0               -1      1.0000000e+00                0                1                0
    5.8076929e-02   -2.1122915e-02   -8.0148660e-02   -2.9998896e-01   -3.8640549e-01   -5.0479299e+00    5.4288969e+02    5.5368646e-04    1.7613666e-05                0               -1      1.0000000e+00                0                1                0
    5.8045113e-02   -2.1351882e-02   -8.0286558e-02   -5.6061840e-01   -2.4752854e-01   -4.9638191e+00    5.1868290e+02    5.1697574e-04    1.3629511e-05                0               -1      1.0000000e+00                0                1                0
    5.8493451e-02   -2.1569351e-02   -8.0452681e-02   -2.1858958e-01   -2.8813267e-01   -5.1006469e+00    5.8042714e+02    5.7797384e-04    2.5069178e-05                0               -1      1.0000000e+00                0                1                0
    5.9058976e-02   -2.0713697e-02   -8.0331284e-02   -1.9611720e-01   -4.8099323e-01   -5.1161632e+00    5.6352322e+02    6.2767550e-04    2.0941973e-05                0               -1      1.0000000e+00                0                1                0
    5.8633148e-02   -2.3434807e-02   -8.1039006e-02   -1.3323763e-01   -4.3307348e-01   -5.2224779e+00    5.7566162e+02    4.8150049e-04    2.1188501e-05                0               -1      1.0000000e+00                0                1                0
    5.8149643e-02   -2.0293840e-02   -8.0760909e-02   -5.8106729e-02   -3.4992738e-01   -5.0197819e+00    5.2533384e+02    3.6796528e-04    1.4289937e-05                0               -1      1.0000000e+00                0                1                0
    5.9649951e-02   -2.0501347e-02   -8.0788981e-02   -6.5389819e-02   -2.3416597e-01   -4.8975462e+00    5.0509081e+02    8.3921227e-04    1.1373641e-05                0               -1      1.0000000e+00                0                1                0
    5.9058932e-02   -2.0578238e-02   -8.1102206e-02   -1.8572918e-01   -1.5100539e-01   -4.8951397e+00    5.0804310e+02    6.6762307e-04    1.1797652e-05                0               -1      1.0000000e+00                0                1                0
    5.9376209e-02   -2.2344920e-02   -8.1036687e-02   -1.5481966e-01   -5.1683936e-01   -5.2326165e+00    6.0139449e+02    5.3795200e-04    3.7588899e-05                0               -1      1.0000000e+00                0                1                0
    5.8194350e-02   -2.1665173e-02   -8.1563875e-02   -1.7507337e-01   -3.2183520e-01   -5.2081966e+00    5.3280502e+02    5.3033505e-04    1.5703754e-05                0               -1      1.0000000e+00                0                1                0
    5.8212498e-02   -2.0515401e-02   -8.1391899e-02   -2.6802995e-01   -4.8894397e-02   -4.8166682e+00    5.0148312e+02    7.6954967e-04    9.7527757e-06                0               -1      1.0000000e+00                0                1                0
    5.9171357e-02   -2.1072261e-02   -8.1670085e-02   -1.2230415e-01    8.4213599e-02   -4.9944618e+00    5.0307880e+02    7.9372488e-04    1.0183928e-05                0               -1      1.0000000e+00                0                1                0
    5.8476915e-02   -2.2121447e-02   -8.1669267e-02   -7.8277026e-02   -2.3829685e-01   -5.2634175e+00    5.1516498e+02    7.0243147e-04    1.3163367e-05                0               -1      1.0000000e+00                0                1                0
    5.7925835e-02   -2.1404714e-02   -8.1916620e-02   -6.0215699e-02   -2.7406064e-01   -5.0291922e+00    5.2386043e+02    4.0891629e-04    1.4140828e-05                0               -1      1.0000000e+00                0                1                0
    5.7685882e-02   -2.1022816e-02   -8.1818655e-02   -3.0074305e-01   -2.7925497e-01   -5.2520360e+00    5.1172955e+02    5.8153427e-04    1.2582657e-05                0               -1      1.0000000e+00                0                1                0
    5.9145149e-02   -2.1361754e-02   -8.2160176e-02    1.8405597e-01   -3.4483849e-01   -5.4587788e+00    5.0737659e+02    9.6755964e-04    1.1850896e-05                0               -1      1.0000000e+00                0                1                0
    5.8339828e-02   -2.0997325e-02   -8.2037660e-02   -2.8249659e-01   -3.0304358e-01   -5.2902314e+00    5.0016342e+02    8.9323284e-04    9.0953932e-06                0               -1      1.0000000e+00                0                1                0
    5.8816651e-02   -2.0506604e-02   -8.1790876e-02   -3.0870931e-01   -2.8083231e-01   -4.6957578e+00    5.0166090e+02    7.4680107e-04    9.9979281e-06                0               -1      1.0000000e+00                0                1                0
    5.7497636e-02   -2.2723897e-02   -8.2181606e-02   -1.5961359e-01   -1.5280980e-01   -4.8403656e+00    5.0236501e+02    8.5675285e-04    9.1178099e-06                0               -1      1.0000000e+00                0                1                0
    5.9557116e-02   -2.0487974e-02   -8.2080655e-02   -3.6378810e-01   -3.0625551e-01   -4.9961518e+00    5.0621233e+02    6.9198600e-04    1.1650037e-05                0               -1      1.0000000e+00                0                1                0
    5.8094414e-02   -2.0252346e-02   -8.1561604e-02   -1.2681275e-01   -6.0478887e-01   -4.8781631e+00    5.3484852e+02    5.9850694e-04    1.6300258e-05                0               -1      1.0000000e+00                0                1                0
    5.9711454e-02   -2.1031220e-02   -8.1080644e-02   -2.1265355e-01   -3.4134419e-01   -4.9415918e+00    5.0339298e+02    6.6175414e-04    1.0775105e-05                0               -1      1.0000000e+00                0                1                0
    5.9371209e-02   -2.0131185e-02   -8.1550080e-02   -7.9778416e-02   -4.2784364e-01   -5.0483559e+00    5.0553392e+02    6.2955077e-04    1.1440700e-05                0               -1      1.0000000e+00                0                1                0
    5.9500476e-02   -2.0042024e-02   -7.9062662e-02   -2.1991436e-01   -3.7867614e-01   -4.8270373e+00    5.1436023e+02    5.8451356e-04    1.3666087e-05                0               -1      1.0000000e+00                0                1                0
    5.9728960e-02   -2.0736594e-02   -7.9349812e-02   -2.2037066e-01   -1.9682141e-01   -4.9451404e+00    5.0676688e+02    4.2247396e-04    1.1689042e-05                0               -1      1.0000000e+00                0                1                0
    5.9462830e-02   -2.0039743e-02   -7.8870023e-02   -1.8897844e-01   -4.4114367e-01   -5.0268198e+00    5.2065262e+02    4.1735596e-04    1.4438932e-05                0               -1      1.0000000e+00                0                1                0
    5.8256725e-02   -2.0015841e-02   -7.9818245e-02   -1.1916254e-01   -4.1188101e-01   -5.0861570e+00    5.5526113e+02    4.1274111e-04    2.0071621e-05                0               -1      1.0000000e+00                0                1                0
    5.1166013e-02   -1.5887011e-02   -8.4572423e-02   -2.4856632e-01   -2.4398416e-01   -5.3258662e+00    5.8391003e+02    6.4358028e-04    2.2889405e-05                0               -1      1.0000000e+00                0                1                0
    5.1715131e-02   -1.5429295e-02   -8.6087910e-02   -1.5165665e-01   -1.2500315e-01   -5.3489639e+00    5.9167455e+02    6.4326875e-04    2.5894480e-05                0               -1      1.0000000e+00                0                1                0
    6.0350895e-02   -1.6946262e-02   -8.9857214e-02   -3.2536313e-01   -2.1464288e-01   -5.4052357e+00    5.0601555e+02    5.0088619e-04    1.1547652e-05                0               -1      1.0000000e+00                0                1                0
    6.0256639e-02   -1.8735975e-02   -8.9320160e-02   -9.3513160e-02   -1.0488468e-01   -5.5864063e+00    5.3262304e+02    4.9244012e-04    1.5452957e-05                0               -1      1.0000000e+00                0                1                0
    6.0529534e-02   -1.8758198e-02   -8.8485107e-02    3.7105909e-02   -4.6111551e-01   -5.2303042e+00    5.0734376e+02    6.2750439e-04    1.1650425e-05                0               -1      1.0000000e+00                0                1                0
    6.1038997e-02   -1.7421320e-02   -8.7022626e-02   -3.0644239e-03   -3.5498208e-01   -5.2870670e+00    5.0062035e+02    6.3073135e-04    9.8889971e-06                0               -1      1.0000000e+00                0                1                0
    6.0391827e-02   -1.8339307e-02   -8.7105574e-02   -1.3732274e-01   -5.2693077e-01   -5.7618330e+00    6.0094750e+02    5.0732378e-04    3.4701185e-05                0               -1      1.0000000e+00                0                1                0
    5.9963155e-02   -1.9589990e-02   -8.6806572e-02   -1.6963493e-01   -2.5956308e-01   -5.3242210e+00    5.0403248e+02    6.5472644e-04    1.1012008e-05                0               -1      1.0000000e+00                0                1                0
    6.0455900e-02   -1.8897444e-02   -8.6645588e-02   -1.3823705e-01   -3.1411691e-01   -5.5614832e+00    5.4997056e+02    7.0159859e-04    1.8530784e-05                0               -1      1.0000000e+00                0                1                0
    6.0483839e-02   -1.6575654e-02   -8.6625594e-02   -1.9764848e-01   -2.2774280e-01   -5.5351045e+00    5.1985367e+02    7.5696990e-04    1.3906754e-05                0               -1      1.0000000e+00                0                1                0
    6.0108610e-02   -1.8169923e-02   -8.6632601e-02   -1.9902004e-01    3.3687833e-01   -5.8421354e+00    5.0388952e+02    5.6014105e-04    1.0474333e-05                0               -1      1.0000000e+00                0                1                0
    6.0102221e-02   -1.9362018e-02   -8.6321679e-02   -9.0157357e-02   -3.3285828e-01   -5.4947366e+00    5.5675784e+02    6.1189267e-04    1.9591806e-05                0               -1      1.0000000e+00                0                1                0
    5.4017251e-02   -1.1565191e-02   -8.9261505e-02   -3.7760885e-01   -8.7665312e-02   -4.7886793e+00    5.6965473e+02    6.0857868e-04    1.4134234e-05                0               -1      1.0000000e+00                0                1                0
    5.3344177e-02   -1.1610231e-02   -8.9323585e-02   -1.4600252e-01    5.7711797e-01   -4.9563807e+00    5.4538745e+02    7.1639788e-04    1.2471164e-05                0               -1      1.0000000e+00                0                1                0
    6.0680920e-02   -1.3317338e-02   -8.5776705e-02   -1.4281753e-01   -5.7283957e-01   -5.2699632e+00    5.3049831e+02    7.3310421e-04    1.4486514e-05                0               -1      1.0000000e+00                0                1                0
    6.0671031e-02   -1.4814577e-02   -8.5757321e-02   -3.3525494e-02   -4.9068370e-01   -5.1533227e+00    5.1964494e+02    5.8922967e-04    1.3652271e-05                0               -1      1.0000000e+00                0                1                0
    6.1080429e-02   -1.4544948e-02   -8.5670862e-02   -1.3623553e-01   -3.4632515e-01   -5.4330890e+00    5.5043343e+02    6.7384056e-04    1.8131408e-05                0               -1      1.0000000e+00                0                1                0
    5.9907929e-02   -1.5392359e-02   -8.5430602e-02   -1.0288030e-01   -3.2435330e-01   -5.1019449e+00    5.0614739e+02    7.4792718e-04    1.1697807e-05                0               -1      1.0000000e+00                0                1                0
    6.0131540e-02   -1.2971941e-02   -8.5399653e-02   -2.0807615e-01   -4.5179882e-01   -5.3293600e+00    5.3233733e+02    4.7118515e-04    1.5111495e-05                0               -1      1.0000000e+00                0                1                0
    6.1428327e-02   -1.3265233e-02   -8.4983734e-02   -3.6010637e-01   -5.5354327e-01   -5.2924777e+00    5.0633589e+02    4.9413520e-04    1.0932355e-05                0               -1      1.0000000e+00                0                1                0
    6.0805003e-02   -1.5448575e-02   -8.4804660e-02   -1.2014041e-01   -5.3135587e-01   -5.6583080e+00    6.0162273e+02    5.1541069e-04    3.2370268e-05                0               -1      1.0000000e+00                0                1                0
    5.9883885e-02   -1.4096935e-02   -8.4838079e-02   -1.4994197e-01   -4.1187949e-01   -5.6269503e+00    5.9819154e+02    5.1901742e-04    4.8692388e-05                0               -1      1.0000000e+00                0                1                0
    6.1888031e-02   -1.3264640e-02   -8.4307972e-02   -1.6228338e-01   -2.9550065e-01   -5.1177651e+00    5.0425665e+02    6.3971115e-04    1.0467996e-05                0               -1      1.0000000e+00                0                1                0
    6.0323246e-02   -1.5488891e-02   -8.4219744e-02   -1.5621709e-01   -6.8322021e-01   -5.4393994e+00    5.1986041e+02    6.7884700e-04    1.3911848e-05                0               -1      1.0000000e+00                0                1                0
    6.0528084e-02   -1.5913473e-02   -8.3964748e-02   -3.1855790e-02   -5.3136435e-01   -5.4716995e+00    5.2076552e+02    5.8158368e-04    1.3896526e-05                0               -1      1.0000000e+00                0                1                0
    6.1788753e-02   -1.3280579e-02   -8.3922085e-02    1.7271213e-02   -4.2478658e-01   -5.3447199e+00    5.8663287e+02    4.2637329e-04    2.5244617e-05                0               -1      1.0000000e+00                0                1                0
    6.1511320e-02   -1.4634145e-02   -8.3705774e-02   -7.0706036e-02   -2.7374574e-01   -5.1163312e+00    5.0830640e+02    5.9481566e-04    1.1558625e-05                0               -1      1.0000000e+00                0                1                0
    6.1020131e-02   -1.4016935e-02   -8.3611987e-02   -1.1551216e-01   -4.0965287e-01   -5.4762160e+00    5.7998838e+02    6.4257437e-04    2.4117974e-05                0               -1      1.0000000e+00                0                1                0
    6.1089091e-02   -1.5372798e-02   -8.3452728e-02    1.8255254e-02   -5.0250248e-01   -5.5331261e+00    5.3433410e+02    5.5026269e-04    1.5966421e-05                0               -1      1.0000000e+00                0                1                0
    6.1849645e-02   -1.3625228e-02   -8.3089784e-02    1.7091272e-01   -4.8619621e-01   -4.9548131e+00    5.0266776e+02    7.8247441e-04    9.1383121e-06                0               -1      1.0000000e+00                0                1                0
    6.0530979e-02   -1.5714783e-02   -8.3107830e-02   -1.5085727e-01   -3.4209245e-01   -5.3505923e+00    5.4392656e+02    5.0680628e-04    1.7338350e-05                0               -1      1.0000000e+00                0                1                0
    6.0943725e-02   -1.5963645e-02   -8.3129196e-02   -1.5963469e-01   -6.0942790e-01   -5.2697613e+00    5.6361417e+02    6.6998549e-04    2.0998067e-05                0               -1      1.0000000e+00                0                1                0
    6.1208359e-02   -1.3440232e-02   -8.2998216e-02   -1.5153492e-03   -4.3723035e-01   -5.1583412e+00    5.3121227e+02    7.0905663e-04    1.5427125e-05                0               -1      1.0000000e+00                0                1                0
    6.1071780e-02   -1.2195382e-02   -8.3002388e-02   -1.4689196e-01   -4.3469904e-01   -5.4230171e+00    5.4747687e+02    5.9074759e-04    1.5631694e-05                0               -1      1.0000000e+00                0                1                0
    6.1462522e-02   -1.5761963e-02   -8.2837749e-02   -1.5199867e-01   -3.8946971e-01   -5.3429398e+00    5.5870370e+02    7.0343827e-04    1.8709607e-05                0               -1      1.0000000e+00                0                1                0
    6.1791601e-02   -1.4606711e-02   -8.2849331e-02    2.2374503e-02   -5.2002561e-01   -5.0089891e+00    5.1466859e+02    7.8184698e-04    1.2521941e-05                0               -1      1.0000000e+00                0                1                0
    6.1712817e-02   -1.2858126e-02   -8.2585374e-02   -9.6752017e-02   -6.3607638e-01   -5.2942629e+00    5.3096123e+02    7.7293241e-04    1.3514383e-05                0               -1      1.0000000e+00                0                1                0
    6.1477921e-02   -1.5317981e-02   -8.2607360e-02    5.7592749e-02   -7.3772463e-01   -5.1107644e+00    5.2181128e+02    7.5052769e-04    1.3706177e-05                0               -1      1.0000000e+00                0                1                0
    6.0538277e-02   -1.5927327e-02   -8.2719840e-02   -2.4697599e-01   -3.6743550e-01   -5.3162176e+00    5.0706337e+02    7.2949107e-04    1.1388412e-05                0               -1      1.0000000e+00                0                1                0
    6.2331309e-02   -1.2083173e-02   -8.2612533e-02   -4.4289694e-02   -3.8400115e-01   -5.5188911e+00    5.9933515e+02    6.1008789e-04    3.2961954e-05                0               -1      1.0000000e+00                0                1                0
    6.1105583e-02   -1.5168799e-02   -8.2465696e-02    6.1075160e-02   -5.9146890e-02   -5.3113204e+00    5.1690972e+02    5.4094495e-04    1.3328482e-05                0               -1      1.0000000e+00                0                1                0
    6.0182287e-02   -1.5867378e-02   -8.2411373e-02   -1.6628933e-01   -6.6413080e-01   -5.2099727e+00    5.3893864e+02    6.0559299e-04    1.6418212e-05                0               -1      1.0000000e+00                0                1                0
    6.1089866e-02   -1.6189904e-02   -7.8249377e-02   -1.3356266e-01   -5.8813719e-01   -4.8632960e+00    5.1855772e+02    4.3568352e-04    1.3195213e-05                0               -1      1.0000000e+00                0                1                0
    6.0324123e-02   -1.7141495e-02   -7.8385597e-02   -1.7568848e-01   -2.7072975e-01   -4.7009420e+00    5.0925508e+02    4.5311176e-04    1.2172550e-05                0               -1      1.0000000e+00                0                1                0
    6.0214770e-02   -1.8443643e-02   -7.8454329e-02   -1.9133045e-01   -4.9446184e-01   -5.1371995e+00    5.9423392e+02    4.8369703e-04    3.2300268e-05                0               -1      1.0000000e+00                0                1                0
    6.0876117e-02   -1.7653409e-02   -7.8533527e-02   -2.3062222e-01   -5.7284271e-01   -5.2300449e+00    5.9917025e+02    5.8855167e-04    3.6067289e-05                0               -1      1.0000000e+00                0                1                0
    6.0934787e-02   -1.7540411e-02   -7.8411128e-02   -2.5848906e-01   -5.7496180e-01   -4.9982195e+00    5.8033351e+02    5.4864046e-04    2.4947991e-05                0               -1      1.0000000e+00                0                1                0
    6.0466093e-02   -1.6102105e-02   -7.8381515e-02   -3.1443930e-01   -5.0064588e-01   -5.0717882e+00    5.9334743e+02    5.6783975e-04    2.9575440e-05                0               -1      1.0000000e+00                0                1                0
    6.0447787e-02   -1.9141996e-02   -7.8637760e-02   -1.6712567e-01   -4.3762509e-01   -4.4310832e+00    5.0636497e+02    8.2006914e-04    1.2343842e-05                0               -1      1.0000000e+00                0                1                0
    6.0206053e-02   -1.7969620e-02   -7.8636291e-02   -6.6492078e-02   -3.8384867e-01   -4.9687401e+00    5.3877856e+02    3.6534476e-04    1.6539749e-05                0               -1      1.0000000e+00                0                1                0
    6.1030616e-02   -1.6496067e-02   -7.8631004e-02    1.8275758e-01    4.4209621e-02   -4.8491347e+00    5.0221262e+02    6.2185435e-04    1.0422421e-05                0               -1      1.0000000e+00                0                1                0
    5.9856498e-02   -1.7422186e-02   -7.8627332e-02   -1.5808810e-01   -4.9742399e-01   -5.0146050e+00    5.7913723e+02    6.4827157e-04    2.4182400e-05                0               -1      1.0000000e+00                0                1                0
    6.1305164e-02   -1.6289145e-02   -7.8694584e-02   -1.0886256e-01   -5.2545997e-01   -5.2126797e+00    5.9650286e+02    4.6817304e-04    3.2900227e-05                0               -1      1.0000000e+00                0                1                0
    6.0082120e-02   -1.9791941e-02   -7.8715601e-02   -1.6858290e-01   -3.4419421e-01   -5.0259145e+00    4.9867810e+02    8.4300139e-04    9.2699501e-06                0               -1      1.0000000e+00                0                1                0
    6.0241133e-02   -1.8630902e-02   -7.8817594e-02   -2.4002370e-01   -4.7050649e-01   -5.0772235e+00    5.9239735e+02    5.0404097e-04    3.0171485e-05                0               -1      1.0000000e+00                0                1                0
    6.0073466e-02   -1.9091082e-02   -7.8815726e-02   -1.8594541e-01   -4.1771855e-01   -5.0739466e+00    5.6935835e+02    6.9097916e-04    2.2708619e-05                0               -1      1.0000000e+00                0                1                0
    6.0918305e-02   -1.7854348e-02   -7.8737181e-02   -6.1011614e-02   -4.7035392e-01   -5.1069176e+00    5.6779329e+02    6.5078206e-04    2.1765579e-05                0               -1      1.0000000e+00                0                1                0
    6.0563458e-02   -1.6089269e-02   -7.9006156e-02   -4.4959823e-02   -6.4276297e-01   -5.1243125e+00    5.1181018e+02    5.7365902e-04    1.1564663e-05                0               -1      1.0000000e+00                0                1                0
    6.0540767e-02   -1.8806420e-02   -7.8861041e-02   -3.9284526e-01   -1.7978610e-01   -4.4709644e+00    5.0490213e+02    7.2455236e-04    1.1615766e-05                0               -1      1.0000000e+00                0                1                0
    6.0304622e-02   -1.9057886e-02   -7.8975847e-02   -7.4727362e-02   -5.8710910e-01   -4.8809994e+00    5.1871319e+02    5.4917761e-04    1.4256588e-05                0               -1      1.0000000e+00                0                1                0
    6.0439958e-02   -1.8032492e-02   -7.8920204e-02    8.2062762e-02   -5.2035236e-01   -4.9925852e+00    5.2556528e+02    5.7488999e-04    1.5152609e-05                0               -1      1.0000000e+00                0                1                0
    6.0410184e-02   -1.8732767e-02   -7.9172140e-02   -1.2997241e-01   -3.9115526e-01   -5.0239086e+00    5.2714404e+02    7.4900198e-04    1.5012627e-05                0               -1      1.0000000e+00                0                1                0
    5.9816631e-02   -1.9904534e-02   -7.9053964e-02   -2.0994782e-01   -6.1567196e-01   -4.9198273e+00    5.4974173e+02    6.2397996e-04    1.7846203e-05                0               -1      1.0000000e+00                0                1                0
    6.0969342e-02   -1.7082525e-02   -7.9232999e-02   -2.1941397e-01   -4.3695483e-01   -5.2657942e+00    6.0467090e+02    5.6561345e-04    3.7194208e-05                0               -1      1.0000000e+00                0                1                0
    6.1138477e-02   -1.6604376e-02   -7.9047693e-02   -9.7194479e-02   -4.9359766e-01   -5.1447112e+00    5.9610692e+02    5.1939690e-04    3.4993303e-05                0               -1      1.0000000e+00                0                1                0
    6.0397589e-02   -1.6402490e-02   -7.9156094e-02   -7.2580637e-02   -5.2653110e-01   -5.1417248e+00    5.8309391e+02    4.9572460e-04    2.5553422e-05                0               -1      1.0000000e+00                0                1                0
    6.0664776e-02   -1.6376437e-02   -7.9204254e-02   -2.0713647e-01   -5.6039442e-01   -5.1767783e+00    5.8418781e+02    5.1143088e-04    2.6001952e-05                0               -1      1.0000000e+00                0                1                0
    6.0385809e-02   -1.8252827e-02   -7.9149169e-02    2.4812615e-02   -2.7806654e-01   -4.6682729e+00    5.1728095e+02    3.5815540e-04    1.3722936e-05                0               -1      1.0000000e+00                0                1                0
    6.0269419e-02   -1.9781746e-02   -7.9369271e-02   -1.6429867e-01   -5.7344469e-01   -4.8748728e+00    5.1836038e+02    7.0266141e-04    1.3647245e-05                0               -1      1.0000000e+00                0                1                0
    6.0130123e-02   -1.9445484e-02   -7.9345714e-02   -2.2299070e-01   -6.2141832e-01   -5.1563674e+00    6.0286981e+02    5.5982552e-04    4.2306238e-05                0               -1      1.0000000e+00                0                1                0
    5.9920262e-02   -1.7703898e-02   -7.9230122e-02   -2.9876173e-01   -3.1841022e-01   -5.0263006e+00    5.3595332e+02    4.9969186e-04    1.6112392e-05                0               -1      1.0000000e+00                0                1                0
    6.1146849e-02   -1.7124081e-02   -7.9590912e-02   -6.1045973e-02   -4.0813807e-02   -5.0046760e+00    5.0451615e+02    8.1884431e-04    1.0990479e-05                0               -1      1.0000000e+00                0                1                0
    6.0655377e-02   -1.7995024e-02   -7.9601556e-02   -2.2612236e-02   -7.0709703e-01   -5.0134981e+00    5.1698411e+02    4.0541443e-04    1.3409778e-05                0               -1      1.0000000e+00                0                1                0
    5.9920015e-02   -1.7783191e-02   -7.9608880e-02   -6.2449369e-02   -5.3714914e-01   -5.0821532e+00    5.5866845e+02    6.4459069e-04    2.0296706e-05                0               -1      1.0000000e+00                0                1                0
    6.0103197e-02   -1.8797207e-02   -7.9564367e-02   -1.8625036e-01   -3.9013302e-01   -4.8541832e+00    5.0937327e+02    5.1542893e-04    1.2281433e-05                0               -1      1.0000000e+00                0                1                0
    6.0379777e-02   -1.7534990e-02   -7.9577248e-02   -1.1289487e-01   -3.8102250e-01   -5.0619712e+00    5.3677412e+02    6.5347063e-04    1.6520862e-05                0               -1      1.0000000e+00                0                1                0
    6.1166904e-02   -1.6177664e-02   -7.9650402e-02   -3.2109774e-02   -5.8849155e-01   -5.0029988e+00    5.6054087e+02    4.2559052e-04    2.0095746e-05                0               -1      1.0000000e+00                0                1                0
    6.0175171e-02   -1.8749163e-02   -7.9697475e-02   -3.3944595e-01   -2.0340690e-01   -4.8863802e+00    4.9973302e+02    6.4907711e-04    9.5905109e-06                0               -1      1.0000000e+00                0                1                0
    6.0006156e-02   -1.9680558e-02   -7.9704732e-02   -3.6418110e-01   -5.2199926e-02   -4.9933934e+00    5.0791902e+02    7.9315946e-04    1.2292773e-05                0               -1      1.0000000e+00                0                1                0
    6.1187304e-02   -1.6901976e-02   -7.9736942e-02   -1.5055169e-01   -5.0945009e-01   -5.2246224e+00    5.9884420e+02    5.0009524e-04    3.3707890e-05                0               -1      1.0000000e+00                0                1                0
    5.9850059e-02   -1.6543961e-02   -7.9814698e-02   -4.4665974e-01    6.5744809e-02   -5.1286551e+00    4.9834701e+02    9.4719134e-04    8.6729058e-06                0               -1      1.0000000e+00                0                1                0
    6.0678226e-02   -1.7809440e-02   -7.9820025e-02   -3.2659875e-01   -3.4872908e-01   -4.9220910e+00    5.3143111e+02    7.5665690e-04    1.5721862e-05                0               -1      1.0000000e+00                0                1                0
    5.9861604e-02   -1.6974981e-02   -7.9892108e-02   -1.7403674e-01   -6.4074189e-01   -5.2422456e+00    5.6245069e+02    7.0480209e-04    2.1314185e-05                0               -1      1.0000000e+00                0                1                0
    6.0520417e-02   -1.8949983e-02   -7.9997452e-02    5.3114552e-02    4.4515895e-02   -4.8342668e+00    5.0251519e+02    7.5633954e-04    1.0663422e-05                0               -1      1.0000000e+00                0                1                0
    6.0020387e-02   -1.9316596e-02   -8.0165691e-02   -2.4022591e-01   -4.6687171e-01   -5.0624478e+00    5.5620622e+02    6.2159357e-04    1.9318333e-05                0               -1      1.0000000e+00                0                1                0
    6.0366013e-02   -1.8505960e-02   -8.0148162e-02   -2.0071104e-01   -3.4959978e-01   -5.0941580e+00    5.4752332e+02    6.6669398e-04    1.8281224e-05                0               -1      1.0000000e+00                0                1                0
    6.0999026e-02   -1.6919022e-02   -8.0186809e-02   -1.3895673e-01   -5.2146951e-01   -5.2476726e+00    5.3820910e+02    5.1175155e-04    1.6213698e-05                0               -1      1.0000000e+00                0                1                0
    6.1139076e-02   -1.7012196e-02   -8.0365085e-02   -1.0646004e-01   -2.4894386e-01   -4.8762651e+00    5.0197150e+02    6.7240122e-04    1.0412860e-05                0               -1      1.0000000e+00                0                1                0
    6.0448138e-02   -1.8107011e-02   -8.0423956e-02   -2.2506021e-01   -3.5334355e-01   -4.9053536e+00    5.3438659e+02    7.1909032e-04    1.6249488e-05                0               -1      1.0000000e+00                0                1                0
    5.9783823e-02   -1.7221224e-02   -8.0378469e-02   -5.9051242e-02   -3.8857302e-01   -4.7226830e+00    5.1318991e+02    6.3495598e-04    1.2862384e-05                0               -1      1.0000000e+00                0                1                0
    5.9821894e-02   -1.9218837e-02   -8.0468755e-02   -2.0776613e-02   -7.4870620e-02   -5.0986682e+00    5.2816003e+02    4.1797327e-04    1.4871651e-05                0               -1      1.0000000e+00                0                1                0
    6.0084341e-02   -1.7244723e-02   -8.0249316e-02   -1.4080644e-01   -3.3128030e-01   -4.7343278e+00    5.1027094e+02    5.4577483e-04    1.2349313e-05                0               -1      1.0000000e+00                0                1                0
    6.0041064e-02   -1.6964594e-02   -8.0304749e-02   -2.9161925e-01   -4.6679412e-01   -4.9133334e+00    5.5123277e+02    5.6065069e-04    1.8586989e-05                0               -1      1.0000000e+00                0                1                0
    5.9783452e-02   -1.9333060e-02   -8.0407704e-02   -3.7836480e-02   -4.0275899e-01   -5.3599991e+00    5.3228453e+02    6.3565564e-04    1.6035898e-05                0               -1      1.0000000e+00                0                1                0
    6.1280670e-02   -1.6484751e-02   -8.0574699e-02   -1.9224109e-01   -4.6123633e-01   -5.3104422e+00    5.8947356e+02    5.7155805e-04    2.7607092e-05                0               -1      1.0000000e+00                0                1                0
    6.0697906e-02   -1.8586882e-02   -8.0746346e-02   -1.2318032e-01   -2.6940832e-01   -5.0759286e+00    5.0119571e+02    7.5576583e-04    1.0150952e-05                0               -1      1.0000000e+00                0                1                0
    5.9920011e-02   -1.7377973e-02   -8.0876664e-02   -1.9877993e-01   -5.1517427e-01   -5.2339122e+00    5.6815071e+02    4.5508441e-04    2.1160939e-05                0               -1      1.0000000e+00                0                1                0
    6.0095754e-02   -1.6475775e-02   -8.0627502e-02   -1.2526078e-01   -3.8408346e-01   -4.7359899e+00    5.0361954e+02    5.7413760e-04    1.0651421e-05                0               -1      1.0000000e+00                0                1                0
    6.0507391e-02   -1.6951698e-02   -8.1154044e-02   -1.2548592e-01   -2.1327237e-01   -5.1140374e+00    5.3487335e+02    5.4768779e-04    1.5665121e-05                0               -1      1.0000000e+00                0                1                0
    6.0602290e-02   -1.8675125e-02   -8.1146404e-02   -1.9676489e-01   -5.9719675e-01   -5.2641368e+00    5.6228383e+02    4.9879815e-04    2.0078304e-05                0               -1      1.0000000e+00                0                1                0
    6.0564888e-02   -1.6778646e-02   -8.0980055e-02   -1.6459470e-01   -3.2507790e-01   -4.8935373e+00    5.1014465e+02    7.9467482e-04    1.2295536e-05                0               -1      1.0000000e+00                0                1                0
    6.0495565e-02   -1.7644510e-02   -8.1243616e-02   -1.7310090e-01   -5.4797578e-01   -4.9126505e+00    5.0596853e+02    6.3878812e-04    1.1441302e-05                0               -1      1.0000000e+00                0                1                0
    6.1218453e-02   -1.6554075e-02   -8.1311863e-02   -1.5768659e-01   -4.1164701e-01   -5.2316962e+00    5.7201679e+02    6.7821395e-04    2.2549052e-05                0               -1      1.0000000e+00                0                1                0
    6.0065293e-02   -1.9032319e-02   -8.1188333e-02    2.1731190e-03   -2.1609882e-01   -4.8278290e+00    5.0232835e+02    6.2246780e-04    1.0445343e-05                0               -1      1.0000000e+00                0                1                0
    5.9981165e-02   -1.7665176e-02   -8.1436354e-02   -6.6818699e-02   -3.9199935e-01   -4.9772196e+00    5.6812010e+02    6.9248994e-04    2.2138717e-05                0               -1      1.0000000e+00                0                1                0
    5.9830544e-02   -1.9687256e-02   -8.1374025e-02   -2.4413999e-01   -4.0087624e-01   -5.0809965e+00    5.7776670e+02    5.1725643e-04    2.2737980e-05                0               -1      1.0000000e+00                0                1                0
    6.0285167e-02   -1.6728410e-02   -8.1730045e-02   -1.3243467e-01   -5.5542668e-01   -5.4894663e+00    5.9314839e+02    6.3816794e-04    3.1212779e-05                0               -1      1.0000000e+00                0                1                0
    6.0605761e-02   -1.8775634e-02   -8.1606356e-02   -3.7506176e-01   -2.9016594e-01   -4.8403423e+00    5.0378963e+02    6.4902072e-04    1.0821401e-05                0               -1      1.0000000e+00                0                1                0
    6.0114485e-02   -1.8041746e-02   -8.1703015e-02   -2.1431073e-01   -4.9359759e-01   -4.9174063e+00    5.2014928e+02    6.7255956e-04    1.4001873e-05                0               -1      1.0000000e+00                0                1                0
    5.9872881e-02   -1.9455098e-02   -8.1597379e-02   -2.3202621e-01   -3.3431388e-01   -5.1748386e+00    5.3207477e+02    5.6948200e-04    1.6098048e-05                0               -1      1.0000000e+00                0                1                0
    5.9774826e-02   -1.7315070e-02   -8.1675239e-02   -1.6975390e-01   -3.0929436e-01   -5.1473966e+00    5.3368796e+02    6.5266670e-04    1.6056640e-05                0               -1      1.0000000e+00                0                1                0
    6.0936009e-02   -1.6141283e-02   -8.1457358e-02   -2.6748160e-01   -9.6472171e-02   -4.8067098e+00    5.2074788e+02    5.8766411e-04    1.4037184e-05                0               -1      1.0000000e+00                0                1                0
    6.0348254e-02   -1.7454046e-02   -8.1580045e-02   -3.0178958e-01   -4.9015374e-01   -5.0825903e+00    5.0638082e+02    5.1524516e-04    1.1348781e-05                0               -1      1.0000000e+00                0                1                0
    6.0567958e-02   -1.7253109e-02   -8.1756563e-02   -2.2575430e-01   -4.5913740e-01   -5.3115896e+00    5.5811619e+02    4.0907023e-04    1.9877901e-05                0               -1      1.0000000e+00                0                1                0
    6.0264670e-02   -1.6376124e-02   -8.1616116e-02   -3.0966524e-01   -4.2877035e-01   -4.9945506e+00    5.0508895e+02    8.9816478e-04    1.1183567e-05                0               -1      1.0000000e+00                0                1                0
    6.0714156e-02   -1.6508504e-02   -8.1455482e-02   -1.4618609e-01   -5.4526311e-01   -4.8820373e+00    5.1479715e+02    5.2226383e-04    1.3427847e-05                0               -1      1.0000000e+00                0                1                0
    5.9822142e-02   -1.8157123e-02   -8.1955309e-02   -1.5727467e-02   -4.0937333e-01   -5.2559025e+00    5.1631086e+02    5.8404982e-04    1.3124359e-05                0               -1      1.0000000e+00                0                1                0
    6.0039201e-02   -1.9194214e-02   -8.1865730e-02   -1.8992599e-01   -4.2149003e-01   -4.9776083e+00    5.2222014e+02    5.9977950e-04    1.4351474e-05                0               -1      1.0000000e+00                0                1                0
    5.9897457e-02   -1.8428783e-02   -8.1824422e-02   -1.5456578e-01   -2.0596848e-01   -5.0991024e+00    5.3008227e+02    5.1324845e-04    1.5513413e-05                0               -1      1.0000000e+00                0                1                0
    6.1023731e-02   -1.6425473e-02   -8.2150253e-02   -1.4653508e-01   -5.4019034e-01   -5.3175302e+00    5.6823172e+02    6.5583420e-04    2.1957149e-05                0               -1      1.0000000e+00                0                1                0
    5.9959157e-02   -1.9308297e-02   -8.1846109e-02    6.6540041e-02   -4.6083367e-01   -4.9040998e+00    5.0239520e+02    8.5462889e-04    1.0224238e-05                0               -1      1.0000000e+00                0                1                0
    6.0234919e-02   -1.8321350e-02   -8.1997638e-02   -8.8390831e-02   -1.9823713e-01   -5.1237556e+00    5.2201748e+02    4.5582737e-04    1.4253733e-05                0               -1      1.0000000e+00                0                1                0
    6.0445211e-02   -1.9016302e-02   -8.2058268e-02   -2.4775583e-01   -3.3737453e-01   -5.2683403e+00    5.1314196e+02    4.1669420e-04    1.2888283e-05                0               -1      1.0000000e+00                0                1                0
    6.0390155e-02   -1.8018512e-02   -8.2079751e-02   -5.2591320e-02   -3.6056767e-01   -5.0840178e+00    5.3687708e+02    5.4633686e-04    1.6078957e-05                0               -1      1.0000000e+00                0                1                0
    5.9845258e-02   -1.9279058e-02   -8.2031773e-02   -1.2738854e-01   -4.5995928e-01   -5.2117320e+00    5.7868326e+02    6.5031932e-04    2.4036077e-05                0               -1      1.0000000e+00                0                1                0
    6.0645872e-02   -1.8166948e-02   -8.2032076e-02   -4.4671402e-01   -3.5097960e-01   -4.9517817e+00    5.0153261e+02    9.0060024e-04    1.0125458e-05                0               -1      1.0000000e+00                0                1                0
    6.0052653e-02   -1.8603831e-02   -8.1904851e-02   -2.3830165e-01   -3.3580198e-01   -4.8588501e+00    5.0653794e+02    6.1165763e-04    1.1325548e-05                0               -1      1.0000000e+00                0                1                0
    5.9848949e-02   -1.7531597e-02   -8.2046404e-02   -4.2281526e-02   -3.2826551e-01   -4.9738519e+00    5.2249906e+02    8.4438179e-04    1.4501847e-05                0               -1      1.0000000e+00                0                1                0
    6.0393436e-02   -1.8990271e-02   -8.1960185e-02   -1.3130282e-01   -3.6218612e-01   -4.8771492e+00    5.1502566e+02    6.0529613e-04    1.3087967e-05                0               -1      1.0000000e+00                0                1                0
    6.0981421e-02   -1.6384582e-02   -8.1172948e-02   -2.2611937e-01   -6.9182528e-01   -5.0196335e+00    5.0721987e+02    6.5627656e-04    1.1438781e-05                0               -1      1.0000000e+00                0                1                0
    5.9896206e-02   -1.6004066e-02   -8.1571845e-02   -1.8364010e-01   -6.1903444e-01   -5.2270885e+00    5.6554066e+02    6.7916650e-04    2.0882420e-05                0               -1      1.0000000e+00                0                1                0
    5.7677384e-02   -1.6928799e-02   -8.5620563e-02   -2.5311312e-01   -3.3482426e-01   -5.1555802e+00    5.1965225e+02    6.1327365e-04    1.2410874e-05                0               -1      1.0000000e+00                0                1                0
    5.8805112e-02   -1.7666841e-02   -8.5836078e-02   -4.6818297e-01   -7.0521814e-01   -5.2852209e+00    5.0530979e+02    6.4576930e-04    1.1031416e-05                0               -1      1.0000000e+00                0                1                0
    5.8781434e-02   -1.9551796e-02   -8.5540144e-02   -1.5521205e-01   -3.1110759e-01   -5.4834206e+00    5.7057970e+02    6.0017325e-04    2.2568154e-05                0               -1      1.0000000e+00                0                1                0
    5.6177190e-02   -1.7077956e-02   -8.5380071e-02   -5.3328592e-02   -2.5273750e-01   -4.9812617e+00    5.0157702e+02    8.2858292e-04    9.7476798e-06                0               -1      1.0000000e+00                0                1                0
    5.9230932e-02   -1.8815633e-02   -8.5581300e-02   -2.6609091e-02   -2.9331114e-01   -5.3325988e+00    5.1175916e+02    4.9876627e-04    1.2465244e-05                0               -1      1.0000000e+00                0                1                0
    5.9375509e-02   -1.8524323e-02   -8.5612849e-02   -2.2363340e-01   -1.5200540e-01   -5.2634358e+00    5.2914049e+02    4.3741741e-04    1.4985037e-05                0               -1      1.0000000e+00                0                1                0
    5.6613683e-02   -1.6943257e-02   -8.5170298e-02    6.8308898e-02   -2.5711652e-01   -5.3762865e+00    5.4210411e+02    4.9207657e-04    1.6047934e-05                0               -1      1.0000000e+00                0                1                0
    5.9204121e-02   -1.9508542e-02   -8.5087247e-02   -1.8376703e-01   -1.5078350e-02   -5.2065707e+00    5.0353750e+02    5.3374156e-04    1.0477698e-05                0               -1      1.0000000e+00                0                1                0
    5.6759812e-02   -1.6400126e-02   -8.5040906e-02   -1.8450859e-01   -2.3977633e-01   -4.9495535e+00    5.0940629e+02    5.8593153e-04    1.0921214e-05                0               -1      1.0000000e+00                0                1                0
    5.8725219e-02   -1.8338557e-02   -8.4896123e-02   -2.5213279e-01   -4.1105349e-01   -5.4607543e+00    5.5361628e+02    3.9126245e-04    1.8726324e-05                0               -1      1.0000000e+00                0                1                0
    5.8192044e-02   -1.7574218e-02   -8.4927133e-02   -3.8832026e-02   -3.7870894e-01   -5.3947255e+00    5.9355302e+02    6.0149407e-04    2.9624268e-05                0               -1      1.0000000e+00                0                1                0
    5.9622135e-02   -1.7510781e-02   -8.5040817e-02   -1.5312147e-02   -4.6019612e-01   -5.2594037e+00    5.7802101e+02    6.8185038e-04    2.2905490e-05                0               -1      1.0000000e+00                0                1                0
    5.8636021e-02   -1.6129613e-02   -8.5381079e-02   -2.1628754e-01   -3.0347930e-01   -5.5720681e+00    5.9462571e+02    6.2871905e-04    2.8700120e-05                0               -1      1.0000000e+00                0                1                0
    5.9661375e-02   -1.9423695e-02   -8.4325465e-02   -1.8012169e-01    1.0337646e-01   -5.0277996e+00    5.0205698e+02    8.0571162e-04    1.0224909e-05                0               -1      1.0000000e+00                0                1                0
    5.7178518e-02   -1.7925382e-02   -8.4247216e-02   -3.7454271e-01   -6.9937320e-01   -4.5916039e+00    4.9830794e+02    1.1596069e-03    8.1483243e-06                0               -1      1.0000000e+00                0                1                0
    5.9118175e-02   -1.7322528e-02   -8.4327324e-02   -1.6098487e-01   -3.3840233e-01   -5.4962051e+00    5.9037965e+02    6.1451274e-04    2.7531142e-05                0               -1      1.0000000e+00                0                1                0
    5.8111872e-02   -1.8583893e-02   -8.4199671e-02   -9.0875332e-03   -4.7943519e-01   -5.1167156e+00    5.0292534e+02    6.7217325e-04    1.0070773e-05                0               -1      1.0000000e+00                0                1                0
    5.9542610e-02   -1.9175096e-02   -8.4020564e-02   -1.7546474e-01   -2.9635886e-01   -5.0731923e+00    5.2150199e+02    6.4359120e-04    1.4006218e-05                0               -1      1.0000000e+00                0                1                0
    5.9286800e-02   -1.7035151e-02   -8.3937890e-02   -1.3321801e-01   -5.0900289e-01   -4.9777956e+00    5.0918283e+02    6.1566203e-04    1.0678598e-05                0               -1      1.0000000e+00                0                1                0
    5.7966236e-02   -1.8926324e-02   -8.3662634e-02   -3.5902365e-01   -1.1526761e-01   -4.8811644e+00    5.0280166e+02    8.7365276e-04    1.0313845e-05                0               -1      1.0000000e+00                0                1                0
    5.8608442e-02   -1.8842451e-02   -8.3763274e-02   -1.8937329e-01   -4.0182154e-01   -5.3465400e+00    5.8662423e+02    4.8924027e-04    2.6136504e-05                0               -1      1.0000000e+00                0                1                0
    5.6917704e-02   -1.8709694e-02   -8.3522618e-02   -6.8199076e-03   -2.9388789e-01   -5.0199931e+00    5.3337217e+02    3.8216258e-04    1.5970306e-05                0               -1      1.0000000e+00                0                1                0
    5.9735559e-02   -1.7961658e-02   -8.3509329e-02    2.1342177e-02   -4.5793651e-01   -5.2323486e+00    5.0688716e+02    4.4931552e-04    1.1365846e-05                0               -1      1.0000000e+00                0                1                0
    5.9212311e-02   -1.8386917e-02   -8.3490327e-02   -6.3667184e-02   -3.8205599e-01   -5.4330974e+00    5.0735688e+02    5.6802557e-04    1.1745699e-05                0               -1      1.0000000e+00                0                1                0
    5.7801578e-02   -1.8399780e-02   -8.3334330e-02    1.6382801e-01   -4.9104398e-01   -5.0536785e+00    5.0531800e+02    5.1611627e-04    1.0723909e-05                0               -1      1.0000000e+00                0                1                0
    5.9719176e-02   -1.8587826e-02   -8.5855786e-02   -1.2947980e-01   -3.5865984e-01   -5.3257321e+00    5.0310415e+02    7.8815441e-04    1.0396249e-05                0               -1      1.0000000e+00                0                1                0
    5.9316091e-02   -1.8303559e-02   -8.3124402e-02   -3.5755733e-01   -5.5722842e-01   -5.5603983e+00    5.5150928e+02    3.9724656e-04    1.8326248e-05                0               -1      1.0000000e+00                0                1                0
    5.8369386e-02   -1.8347490e-02   -8.3109168e-02    1.4291989e-01   -4.2127127e-01   -5.2162121e+00    5.4318042e+02    4.4751336e-04    1.6745817e-05                0               -1      1.0000000e+00                0                1                0
    5.9337607e-02   -1.8654189e-02   -8.3100895e-02    5.8751544e-02   -1.9581817e-01   -5.0755119e+00    5.1514774e+02    4.6855301e-04    1.3304867e-05                0               -1      1.0000000e+00                0                1                0
    5.8889896e-02   -1.7973540e-02   -8.2923621e-02    1.6730136e-01   -7.5601456e-02   -5.2669442e+00    5.2977361e+02    5.8235749e-04    1.5381432e-05                0               -1      1.0000000e+00                0                1                0
    5.8296275e-02   -1.8016701e-02   -8.2954581e-02   -3.0422331e-01   -3.9258642e-01   -5.4423474e+00    5.9818082e+02    4.9380552e-04    3.3049590e-05                0               -1      1.0000000e+00                0                1                0
    5.9181860e-02   -1.9937631e-02   -8.3041392e-02   -1.2252238e-01   -1.1114490e-01   -5.1887117e+00    5.1179430e+02    8.0112478e-04    1.2619465e-05                0               -1      1.0000000e+00                0                1                0
    5.9016991e-02   -1.7836650e-02   -8.2911595e-02   -2.0495220e-01   -4.3324245e-01   -5.3870584e+00    5.9949917e+02    4.5441388e-04    3.2930939e-05                0               -1      1.0000000e+00                0                1                0
    5.9096712e-02   -1.7898419e-02   -8.2872523e-02   -2.1376985e-01   -1.9061025e-01   -5.4741679e+00    5.6616835e+02    6.3513750e-04    2.1928581e-05                0               -1      1.0000000e+00                0                1                0
    5.7066274e-02   -1.9909121e-02   -8.2772437e-02   -2.0027360e-01   -3.4677366e-01   -5.0152731e+00    5.0018346e+02    9.0285455e-04    9.1671291e-06                0               -1      1.0000000e+00                0                1                0
    5.9081078e-02   -1.9543854e-02   -8.2722469e-02   -1.1212870e-01   -1.8309522e-01   -4.8830551e+00    5.1762394e+02    5.2979432e-04    1.3983547e-05                0               -1      1.0000000e+00                0                1                0
    5.9562561e-02   -1.9538113e-02   -8.2835771e-02   -5.9032542e-02   -2.8589637e-01   -4.8191837e+00    5.0354647e+02    5.7568568e-04    1.0668528e-05                0               -1      1.0000000e+00                0                1                0
    5.8749110e-02   -1.9962375e-02   -8.2855444e-02    2.9922244e-02   -2.2085262e-01   -5.0315435e+00    5.2365492e+02    7.0986487e-04    1.4544011e-05                0               -1      1.0000000e+00                0                1                0
    5.9490011e-02   -1.9757953e-02   -8.2846156e-02   -3.9024577e-01   -4.1125092e-01   -5.1921252e+00    5.2154424e+02    5.2380040e-04    1.4025556e-05                0               -1      1.0000000e+00                0                1                0
    5.8596547e-02   -1.8191015e-02   -8.2731780e-02   -2.5628404e-01   -5.5866045e-01   -5.4596096e+00    6.0618245e+02    5.2173360e-04    3.6166761e-05                0               -1      1.0000000e+00                0                1                0
    5.9714959e-02   -1.8119194e-02   -8.2599513e-02   -2.3949116e-01   -5.5049861e-01   -5.2785137e+00    5.1359845e+02    5.7837349e-04    1.2886605e-05                0               -1      1.0000000e+00                0                1                0
    5.9319713e-02   -1.6737630e-02   -8.2389585e-02   -3.1070027e-02   -3.8644827e-01   -4.9973728e+00    5.4272813e+02    5.1513566e-04    1.6958641e-05                0               -1      1.0000000e+00                0                1                0
    5.8830172e-02   -1.8469268e-02   -8.2367326e-02   -2.0827366e-01   -3.2599409e-01   -5.3535477e+00    5.3783890e+02    4.8897065e-04    1.6070440e-05                0               -1      1.0000000e+00                0                1                0
    5.9184545e-02   -1.9119299e-02   -8.2293329e-02   -9.3833183e-02   -2.5442062e-01   -5.2715992e+00    5.3227601e+02    7.5703946e-04    1.5590237e-05                0               -1      1.0000000e+00                0                1                0
    5.9161527e-02   -1.9887114e-02   -8.2223182e-02   -3.6667555e-02   -2.8900845e-01   -5.2769204e+00    5.5611117e+02    6.8754478e-04    2.0098258e-05                0               -1      1.0000000e+00                0                1                0
    5.9243729e-02   -1.5172463e-02   -7.9001769e-02   -2.3512984e-01   -4.3221437e-01   -5.0333969e+00    6.0295761e+02    4.3227796e-04    3.7059877e-05                0               -1      1.0000000e+00                0                1                0
    5.8819461e-02   -1.3349845e-02   -8.0930828e-02   -1.9052246e-01   -2.0815896e-01   -4.8109008e+00    5.6551683e+02    4.5290755e-04    1.7533869e-05                0               -1      1.0000000e+00                0                1                0
    5.9644884e-02   -1.5720910e-02   -8.1581137e-02   -1.1689470e-01   -4.1222811e-01   -4.9746618e+00    5.5030844e+02    5.3388477e-04    1.8544660e-05                0               -1      1.0000000e+00                0                1                0
    5.9734502e-02   -1.4924521e-02   -7.8930485e-02   -2.7050133e-01   -6.6996883e-01   -5.0337927e+00    5.2305703e+02    8.1181274e-04    1.3901490e-05                0               -1      1.0000000e+00                0                1                0
    6.0203338e-02   -1.5685096e-02   -7.8363512e-02   -1.6546249e-01   -5.9628118e-01   -5.0955012e+00    5.8486521e+02    6.1716993e-04    2.6163351e-05                0               -1      1.0000000e+00                0                1                0
    6.2182820e-02   -1.2759962e-02   -7.8365277e-02   -1.8457416e-01   -6.1039720e-01   -5.1698280e+00    5.5924896e+02    4.3192870e-04    1.8258454e-05                0               -1      1.0000000e+00                0                1                0
    6.1451559e-02   -1.4932026e-02   -7.8223860e-02   -8.3588581e-02   -4.3022254e-01   -5.1842818e+00    6.0297978e+02    4.1955557e-04    3.4901024e-05                0               -1      1.0000000e+00                0                1                0
    6.1354233e-02   -1.5079804e-02   -7.8636483e-02   -1.6474687e-01   -5.1586408e-01   -4.5324310e+00    5.0702364e+02    6.8387036e-04    9.7640380e-06                0               -1      1.0000000e+00                0                1                0
    6.0338588e-02   -1.5806046e-02   -7.8819491e-02   -2.8120030e-01   -6.1490870e-01   -4.6892222e+00    5.3245887e+02    6.1043041e-04    1.5360067e-05                0               -1      1.0000000e+00                0                1                0
    6.1555153e-02   -1.5557618e-02   -7.8867630e-02   -1.3882109e-01   -5.3975109e-01   -5.1371078e+00    6.0585921e+02    4.7820003e-04    3.7092976e-05                0               -1      1.0000000e+00                0                1                0
    6.1648867e-02   -1.5144881e-02   -7.9168485e-02   -6.5711742e-02   -2.0180658e-01   -4.9199218e+00    5.0585506e+02    6.6245869e-04    9.6171882e-06                0               -1      1.0000000e+00                0                1                0
    6.1915116e-02   -1.4064134e-02   -7.9552059e-02   -1.0525038e-01   -4.0579915e-01   -5.1665970e+00    5.9409218e+02    4.2822452e-04    3.4505147e-05                0               -1      1.0000000e+00                0                1                0
    6.1110022e-02   -1.5376026e-02   -7.9463286e-02   -4.2943980e-02   -9.4633717e-01   -5.0784483e+00    5.1436816e+02    6.9253278e-04    1.2100699e-05                0               -1      1.0000000e+00                0                1                0
    6.0625777e-02   -1.5317115e-02   -7.9492852e-02   -1.7481489e-01   -5.2332121e-01   -4.9722158e+00    5.4199311e+02    6.8388851e-04    1.6202232e-05                0               -1      1.0000000e+00                0                1                0
    6.0429676e-02   -1.3773313e-02   -7.9767891e-02   -1.0442281e-01   -5.4433863e-01   -4.8789221e+00    5.4199452e+02    5.7359252e-04    1.6607849e-05                0               -1      1.0000000e+00                0                1                0
    6.1183007e-02   -1.5494631e-02   -7.9819172e-02   -2.5408327e-02   -4.5014230e-01   -5.1975664e+00    5.8764624e+02    5.8246985e-04    2.8350613e-05                0               -1      1.0000000e+00                0                1                0
    6.1289098e-02   -1.5882727e-02   -7.9929251e-02   -1.4590498e-01   -4.5372483e-01   -4.7079444e+00    5.1092055e+02    5.4826754e-04    1.1779673e-05                0               -1      1.0000000e+00                0                1                0
    6.1879358e-02   -1.2898290e-02   -8.0181169e-02   -1.2575961e-01   -4.6933866e-01   -5.2953615e+00    5.9832792e+02    6.0711383e-04    3.6745587e-05                0               -1      1.0000000e+00                0                1                0
    6.0872012e-02   -1.3802893e-02   -8.0549832e-02   -4.1599390e-01   -1.1424049e-01   -5.1343447e+00    5.0876574e+02    6.2448592e-04    1.0842337e-05                0               -1      1.0000000e+00                0                1                0
    6.0825666e-02   -1.3988937e-02   -8.0705878e-02   -1.3257814e-01   -6.2223527e-01   -5.2422043e+00    5.2719943e+02    6.3980641e-04    1.4425340e-05                0               -1      1.0000000e+00                0                1                0
    6.0022469e-02   -1.4482218e-02   -8.0688316e-02   -1.8770691e-01   -4.5481799e-01   -5.2530316e+00    6.0341133e+02    4.7487221e-04    4.1097417e-05                0               -1      1.0000000e+00                0                1                0
    6.2136016e-02   -1.3055798e-02   -8.0816903e-02   -1.5885887e-01   -7.6667119e-01   -5.4008054e+00    5.9263172e+02    2.2579388e-02    5.3681690e-05                0               -1      1.0000000e+00                0                0                0
    6.1399587e-02   -1.4435641e-02   -8.1013094e-02   -3.1786887e-01   -6.0873656e-01   -5.3991393e+00    5.1039744e+02    5.2365541e-04    1.0959506e-05                0               -1      1.0000000e+00                0                1                0
    6.0479065e-02   -1.4174238e-02   -8.0898163e-02   -1.3056058e-01   -4.7557734e-01   -5.1414995e+00    5.5338757e+02    6.7347102e-04    1.8678079e-05                0               -1      1.0000000e+00                0                1                0
    6.0575824e-02   -1.5233238e-02   -8.0731183e-02   -3.3772054e-01   -3.4859193e-01   -5.1738021e+00    5.0628179e+02    5.4064571e-04    1.0338449e-05                0               -1      1.0000000e+00                0                1                0
    6.1050720e-02   -1.3569200e-02   -8.0929768e-02   -1.9963601e-02   -3.7055302e-01   -5.3246931e+00    5.9146893e+02    5.3851713e-04    2.6599161e-05                0               -1      1.0000000e+00                0                1                0
    6.0248340e-02   -1.5827875e-02   -8.1161391e-02   -1.0985112e-01   -5.0239431e-01   -5.3511265e+00    5.9103533e+02    5.8538101e-04    3.1234245e-05                0               -1      1.0000000e+00                0                1                0
    6.1671296e-02   -1.2506706e-02   -8.1284940e-02    2.2781233e-01   -5.5247194e-01   -5.2960360e+00    5.4201406e+02    6.3058922e-04    1.5082455e-05                0               -1      1.0000000e+00                0                1                0
    6.0749380e-02   -1.4888042e-02   -8.1411323e-02    3.9887458e-02   -4.7015050e-01   -5.2712049e+00    5.7036391e+02    5.2294002e-04    2.1805890e-05                0               -1      1.0000000e+00                0                1                0
    6.0061322e-02   -1.5431027e-02   -8.1459597e-02   -2.3819648e-01   -4.1173762e-01   -5.2967173e+00    6.0176516e+02    5.5317839e-04    3.9156352e-05                0               -1      1.0000000e+00                0                1                0
    6.0017698e-02   -1.4806015e-02   -8.1831220e-02   -2.4030558e-01   -3.6829553e-01   -5.2132826e+00    5.8085394e+02    4.4964001e-04    2.4529955e-05                0               -1      1.0000000e+00                0                1                0
    6.0467330e-02   -1.5384509e-02   -8.1953566e-02   -9.1452451e-02   -5.1389988e-01   -5.4009414e+00    6.0025432e+02    5.6426378e-04    3.7648055e-05                0               -1      1.0000000e+00                0                1                0
    6.1268199e-02   -1.5865604e-02   -8.2120624e-02   -1.7849948e-01   -4.8502176e-01   -5.1720355e+00    5.1627962e+02    6.7900552e-04    1.2941297e-05                0               -1      1.0000000e+00                0                1                0
    5.8582300e-02   -1.9495939e-02   -7.8237009e-02   -1.3919626e-01   -5.1772785e-01   -4.4417767e+00    4.9601008e+02    2.3858226e-03    7.4804861e-06                0               -1      1.0000000e+00                0                1                0
    5.9021097e-02   -1.9375770e-02   -7.8362421e-02   -1.2445840e-01   -6.0818213e-01   -4.9802387e+00    5.8013504e+02    5.7556176e-04    2.6197731e-05                0               -1      1.0000000e+00                0                1                0
    5.8769309e-02   -1.7673988e-02   -7.8303534e-02   -1.3528941e-01   -5.5942104e-01   -4.8649547e+00    5.6285890e+02    6.6478255e-04    2.1510987e-05                0               -1      1.0000000e+00                0                1                0
    5.9241688e-02   -1.8582406e-02   -7.8350951e-02   -4.6212758e-02   -7.8195023e-02   -4.7424525e+00    5.1355052e+02    6.0184887e-04    1.3491029e-05                0               -1      1.0000000e+00                0                1                0
    5.9100223e-02   -1.7721567e-02   -7.8227223e-02   -1.6893631e-01   -4.2075868e-01   -4.9431696e+00    5.9374955e+02    6.1749062e-04    3.1325569e-05                0               -1      1.0000000e+00                0                1                0
    5.9502628e-02   -1.9123283e-02   -7.8285144e-02   -1.5532978e-01   -5.9116840e-01   -5.0543375e+00    5.3963477e+02    5.0971537e-04    1.6823060e-05                0               -1      1.0000000e+00                0                1                0
    5.8999507e-02   -1.9938795e-02   -7.8465743e-02    4.6880957e-02   -6.0752897e-01   -4.9465959e+00    5.0752448e+02    6.2055173e-04    1.1999570e-05                0               -1      1.0000000e+00                0                1                0
    5.8649779e-02   -1.8008161e-02   -7.8369059e-02   -3.9417253e-01   -5.3591304e-01   -5.0679092e+00    6.0018887e+02    5.2347309e-04    3.3200541e-05                0               -1      1.0000000e+00                0                1                0
    5.9028844e-02   -1.6114090e-02   -7.8391909e-02   -2.6447564e-01   -4.7993562e-01   -5.1107353e+00    6.0436571e+02    4.3335634e-04    3.6441099e-05                0               -1      1.0000000e+00                0                1                0
    5.5999277e-02   -1.7714274e-02   -7.8639256e-02   -2.7537839e-01   -4.1027617e-01   -4.6115587e+00    5.0559324e+02    6.3158856e-04    1.1463249e-05                0               -1      1.0000000e+00                0                1                0
    5.9305998e-02   -1.8478433e-02   -7.8539339e-02   -2.7699243e-01   -6.2365585e-01   -4.8133070e+00    4.9860884e+02    1.5241307e-03    8.7753063e-06                0               -1      1.0000000e+00                0                1                0
    5.9070580e-02   -1.8247960e-02   -7.8688526e-02   -1.8406500e-01   -2.4713352e-01   -5.0030944e+00    5.5563525e+02    6.9165217e-04    2.0289480e-05                0               -1      1.0000000e+00                0                1                0
    5.9142578e-02   -1.9592676e-02   -7.8698881e-02   -1.4659136e-01   -5.1612887e-01   -5.1061712e+00    5.9516869e+02    5.7982357e-04    2.9537156e-05                0               -1      1.0000000e+00                0                1                0
    5.9369184e-02   -1.8140737e-02   -7.8674452e-02   -1.8780558e-01   -3.6898914e-01   -5.0907722e+00    5.8085487e+02    6.0477761e-04    2.5264575e-05                0               -1      1.0000000e+00                0                1                0
    5.9257974e-02   -1.7315317e-02   -7.8679207e-02   -2.8136823e-01   -5.4011413e-01   -5.0714746e+00    5.9325341e+02    5.6937757e-04    2.9887590e-05                0               -1      1.0000000e+00                0                1                0
    5.9257524e-02   -1.9388415e-02   -7.8811140e-02   -9.9260437e-02   -3.8292986e-01   -4.7790728e+00    5.2356571e+02    7.2156394e-04    1.4713974e-05                0               -1      1.0000000e+00                0                1                0
    5.8799843e-02   -1.9769637e-02   -7.8823781e-02   -2.1004762e-01   -2.4814970e-01   -4.9750136e+00    5.2545736e+02    7.7289584e-04    1.5137015e-05                0               -1      1.0000000e+00                0                1                0
    5.8946019e-02   -1.9377357e-02   -7.8867419e-02   -4.0424425e-01   -5.3922902e-01   -5.0527101e+00    5.9466879e+02    6.1222270e-04    3.4905863e-05                0               -1      1.0000000e+00                0                1                0
    5.9380065e-02   -1.9399359e-02   -7.8792307e-02   -2.2306047e-01   -4.3551899e-01   -5.0840761e+00    5.7751326e+02    4.7373380e-04    2.5096028e-05                0               -1      1.0000000e+00                0                1                0
    5.7751472e-02   -1.8763374e-02   -7.8932033e-02   -3.0148442e-01   -3.4815707e-01   -4.9459081e+00    5.1679098e+02    5.0511589e-04    1.3584079e-05                0               -1      1.0000000e+00                0                1                0
    5.8739353e-02   -1.8035491e-02   -7.8988325e-02   -1.5922585e-01   -4.0287458e-01   -5.0808337e+00    6.0073147e+02    5.5826391e-04    3.4844446e-05                0               -1      1.0000000e+00                0                1                0
    5.9085637e-02   -1.9762106e-02   -7.8999750e-02   -2.2609856e-01   -4.8492440e-01   -4.9978194e+00    5.8186050e+02    5.5630104e-04    2.6232413e-05                0               -1      1.0000000e+00                0                1                0
    5.8797844e-02   -1.9258032e-02   -7.9148153e-02   -8.5388933e-02   -4.6491123e-01   -4.7986209e+00    5.0958879e+02    7.1487205e-04    1.2681415e-05                0               -1      1.0000000e+00                0                1                0
    5.9218955e-02   -1.7293793e-02   -7.9101269e-02   -2.8881775e-01   -4.0421384e-01   -4.9087941e+00    5.6135596e+02    5.2008662e-04    2.1268424e-05                0               -1      1.0000000e+00                0                1                0
    5.9073558e-02   -1.8483873e-02   -7.9093431e-02   -1.7161010e-01   -4.5573882e-01   -5.0006477e+00    5.3365875e+02    5.1474272e-04    1.5535005e-05                0               -1      1.0000000e+00                0                1                0
    5.8921097e-02   -1.7854222e-02   -7.9057767e-02   -3.0846591e-01   -3.9203600e-01   -4.7975801e+00    5.1815447e+02    5.7808847e-04    1.3945557e-05                0               -1      1.0000000e+00                0                1                0
    5.8754904e-02   -1.8310912e-02   -7.9079623e-02   -2.4412188e-01   -5.8777076e-01   -5.1649160e+00    6.0259588e+02    5.7808107e-04    3.5176632e-05                0               -1      1.0000000e+00                0                1                0
    5.8462249e-02   -1.9941134e-02   -7.9394175e-02   -2.2941336e-03   -5.9771430e-01   -4.8702321e+00    5.1634388e+02    6.9264680e-04    1.3776252e-05                0               -1      1.0000000e+00                0                1                0
    5.9128640e-02   -1.7454691e-02   -7.9297624e-02   -3.2968049e-01   -4.1148876e-01   -4.8851762e+00    5.0503109e+02    8.5123155e-04    1.1497207e-05                0               -1      1.0000000e+00                0                1                0
    5.7490654e-02   -1.7826157e-02   -7.9389973e-02   -3.0136337e-01    2.3228311e-02   -4.9048477e+00    5.0539651e+02    5.2144180e-04    1.1211280e-05                0               -1      1.0000000e+00                0                1                0
    5.9101275e-02   -1.9287613e-02   -7.9289955e-02   -1.4150653e-01   -5.0070232e-01   -5.0129091e+00    5.8330537e+02    4.8275758e-04    2.6411257e-05                0               -1      1.0000000e+00                0                1                0
    5.9494481e-02   -1.7704401e-02   -7.9311638e-02   -2.1537903e-01   -5.0266376e-01   -4.9323036e+00    5.3580612e+02    3.6114918e-04    1.6603173e-05                0               -1      1.0000000e+00                0                1                0
    5.9307922e-02   -1.8761328e-02   -7.9293312e-02   -1.1095748e-01   -4.5065237e-01   -5.0626037e+00    5.2986550e+02    5.1512864e-04    1.6065704e-05                0               -1      1.0000000e+00                0                1                0
    5.9530862e-02   -1.9762377e-02   -7.9464184e-02   -6.4027945e-02   -2.7219928e-01   -4.6821357e+00    5.0722592e+02    7.7006615e-04    1.1565375e-05                0               -1      1.0000000e+00                0                1                0
    5.8455631e-02   -1.8188078e-02   -7.9609762e-02   -4.9610093e-01   -4.4863721e-01   -5.0156283e+00    5.5098893e+02    6.3321742e-04    1.8078778e-05                0               -1      1.0000000e+00                0                1                0
    5.9171466e-02   -1.9903446e-02   -7.9423541e-02   -2.5979353e-01   -3.7857427e-01   -4.7991788e+00    5.6050005e+02    6.8180920e-04    2.0345767e-05                0               -1      1.0000000e+00                0                1                0
    5.8960376e-02   -1.9970697e-02   -7.9549833e-02   -2.0930214e-01   -5.5744709e-01   -5.0309542e+00    5.7406460e+02    5.2532338e-04    2.2801099e-05                0               -1      1.0000000e+00                0                1                0
    5.8297145e-02   -1.9774060e-02   -7.9452320e-02   -2.5014551e-01   -6.8692532e-01   -5.0828914e+00    5.7913353e+02    6.7047662e-04    2.7104218e-05                0               -1      1.0000000e+00                0                1                0
    5.6501197e-02   -1.8592465e-02   -7.9535023e-02   -7.4898890e-02   -3.5428436e-01   -4.5939372e+00    5.0761930e+02    8.9715223e-04    1.2009208e-05                0               -1      1.0000000e+00                0                1                0
    5.9439498e-02   -1.6772337e-02   -7.9741913e-02   -1.9204972e-01   -3.3559143e-01   -5.0305960e+00    5.4597962e+02    6.9291800e-04    1.8289722e-05                0               -1      1.0000000e+00                0                1                0
    5.9453974e-02   -1.7545359e-02   -7.9695333e-02   -6.8248726e-02   -2.5793230e-01   -4.9227233e+00    5.0029262e+02    8.2531745e-04    9.8534768e-06                0               -1      1.0000000e+00                0                1                0
    5.8825466e-02   -1.7722793e-02   -7.9898980e-02    1.0736496e-01   -6.2398844e-01   -4.9649062e+00    5.1351340e+02    4.9120825e-04    1.2764846e-05                0               -1      1.0000000e+00                0                1                0
    5.9522072e-02   -1.9196225e-02   -7.9759634e-02    8.4653113e-02   -2.5504259e-01   -4.9023064e+00    5.0277675e+02    5.0479125e-04    1.0667070e-05                0               -1      1.0000000e+00                0                1                0
    5.9586188e-02   -1.8086678e-02   -7.9757330e-02   -1.1111700e-02   -4.4917833e-01   -4.8537141e+00    5.0637818e+02    7.3270399e-04    1.1830381e-05                0               -1      1.0000000e+00                0                1                0
    5.9166305e-02   -1.9924233e-02   -7.9846186e-02   -9.6992917e-02   -6.1874997e-01   -5.1593596e+00    5.7469081e+02    5.2865282e-04    2.4899315e-05                0               -1      1.0000000e+00                0                1                0
    5.9609232e-02   -1.9932941e-02   -8.0030515e-02   -4.7676315e-02   -4.7449894e-01   -4.8461875e+00    5.1643115e+02    5.5209318e-04    1.3446224e-05                0               -1      1.0000000e+00                0                1                0
    5.8437375e-02   -1.8385126e-02   -8.0119469e-02   -3.9125783e-02   -5.4150883e-01   -5.1450003e+00    5.8242952e+02    6.0469521e-04    2.6835012e-05                0               -1      1.0000000e+00                0                1                0
    5.7913094e-02   -1.8575738e-02   -8.0152669e-02   -3.1112071e-01   -5.0868872e-01   -5.1972712e+00    5.9806904e+02    6.0600890e-04    3.3452946e-05                0               -1      1.0000000e+00                0                1                0
    5.9374325e-02   -1.9052530e-02   -8.0026241e-02   -1.4578295e-01   -3.4525460e-01   -4.7147857e+00    4.9967019e+02    6.9347474e-04    9.4567226e-06                0               -1      1.0000000e+00                0                1                0
    5.8817350e-02   -1.9611707e-02   -8.0199009e-02   -1.6085486e-01   -3.8254069e-01   -4.9579561e+00    5.0659673e+02    1.1616265e-03    1.2513150e-05                0               -1      1.0000000e+00                0                1                0
    5.8568989e-02   -1.7701618e-02   -8.0219988e-02   -1.8831007e-01   -4.6264938e-01   -5.1445858e+00    5.5872510e+02    4.7964316e-04    2.0415963e-05                0               -1      1.0000000e+00                0                1                0
    5.9625220e-02   -1.8326005e-02   -8.0358843e-02   -2.0531852e-01   -3.2462734e-01   -5.0591953e+00    5.1586461e+02    4.7554660e-04    1.3615643e-05                0               -1      1.0000000e+00                0                1                0
    5.8141537e-02   -1.9645880e-02   -8.0214490e-02    1.4935209e-01   -4.6756789e-01   -4.9386147e+00    4.9955530e+02    9.9064768e-04    9.3746695e-06                0               -1      1.0000000e+00                0                1                0
    5.9168740e-02   -1.9661446e-02   -8.0323681e-02   -4.9189125e-01   -3.0628156e-01   -4.6241486e+00    5.0136433e+02    7.0235140e-04    1.0100460e-05                0               -1      1.0000000e+00                0                1                0
    5.6244119e-02   -1.7980951e-02   -8.0509507e-02   -1.8083844e-01   -3.4232221e-01   -5.0705624e+00    5.2555372e+02    5.2368329e-04    1.4299662e-05                0               -1      1.0000000e+00                0                1                0
    5.6738773e-02   -1.8307365e-02   -8.0207216e-02    7.9976376e-02   -1.8025181e-01   -4.8346033e+00    5.1850587e+02    5.1781344e-04    1.3088626e-05                0               -1      1.0000000e+00                0                1                0
    5.9124680e-02   -1.9428921e-02   -8.0363409e-02   -3.1003703e-01   -3.5469971e-01   -5.0725297e+00    5.2062206e+02    5.6244353e-04    1.4423643e-05                0               -1      1.0000000e+00                0                1                0
    5.9082825e-02   -1.8962595e-02   -8.0501565e-02   -2.5238513e-01   -2.7276888e-01   -5.0574551e+00    5.6299326e+02    6.5776197e-04    2.1016322e-05                0               -1      1.0000000e+00                0                1                0
    5.9191663e-02   -1.7440181e-02   -8.0538458e-02   -1.6288898e-01   -6.7987984e-01   -5.1716964e+00    5.9255971e+02    5.1733123e-04    2.9157556e-05                0               -1      1.0000000e+00                0                1                0
    5.8800778e-02   -1.8321940e-02   -8.0385093e-02   -1.5682862e-01   -2.7850033e-01   -5.0060411e+00    5.0458296e+02    5.5840640e-04    1.1166410e-05                0               -1      1.0000000e+00                0                1                0
    5.8790347e-02   -1.8647339e-02   -8.0484931e-02   -2.9797776e-01   -4.5706920e-01   -5.2023474e+00    5.9209079e+02    4.2337198e-04    2.8671006e-05                0               -1      1.0000000e+00                0                1                0
    5.9446109e-02   -1.6799081e-02   -8.0443616e-02   -3.4916548e-01   -2.6964788e-01   -5.2181838e+00    5.4832611e+02    5.6451906e-04    1.8073668e-05                0               -1      1.0000000e+00                0                1                0
    5.8797613e-02   -1.7731575e-02   -8.0578307e-02   -2.9449949e-01   -2.4108166e-01   -4.8373522e+00    5.0036445e+02    6.5541850e-04    9.6936805e-06                0               -1      1.0000000e+00                0                1                0
    5.8926638e-02   -1.9376757e-02   -8.0577880e-02   -1.1191642e-01   -3.4137046e-01   -5.1035490e+00    5.3854503e+02    7.5493688e-04    1.6625941e-05                0               -1      1.0000000e+00                0                1                0
    5.8375069e-02   -1.9809072e-02   -8.0611388e-02   -1.7779837e-01   -4.5125736e-01   -5.1083651e+00    5.5884794e+02    4.3147795e-04    2.0619017e-05                0               -1      1.0000000e+00                0                1                0
    5.9329083e-02   -1.8605128e-02   -8.0785324e-02   -8.5588834e-02   -3.8060950e-01   -4.9593981e+00    5.3134764e+02    7.8309464e-04    1.5495180e-05                0               -1      1.0000000e+00                0                1                0
    5.7543746e-02   -1.7565923e-02   -8.0889121e-02   -1.4692385e-02   -3.9830459e-01   -4.9848796e+00    5.8803562e+02    5.6001468e-04    2.7737979e-05                0               -1      1.0000000e+00                0                1                0
    5.7541373e-02   -1.9985525e-02   -8.0779567e-02   -2.6431148e-01   -1.1055669e-01   -4.8586175e+00    4.9951581e+02    7.9289612e-04    9.2498202e-06                0               -1      1.0000000e+00                0                1                0
    5.8353899e-02   -1.8951994e-02   -8.0673858e-02   -3.3030980e-01   -2.2117267e-01   -4.9672084e+00    5.3319531e+02    4.7190449e-04    1.6009508e-05                0               -1      1.0000000e+00                0                1                0
    5.8963930e-02   -1.6909762e-02   -8.1015776e-02   -2.9303326e-01   -5.1442184e-01   -5.2311065e+00    5.9744468e+02    4.9421799e-04    3.4733102e-05                0               -1      1.0000000e+00                0                1                0
    5.9559740e-02   -1.6855356e-02   -8.0874254e-02   -2.0137440e-01   -2.3547841e-01   -4.9327603e+00    5.3709448e+02    7.0754136e-04    1.6382794e-05                0               -1      1.0000000e+00                0                1                0
    5.8693167e-02   -1.6712190e-02   -8.0973935e-02    3.6621223e-02   -3.3383115e-01   -4.8701117e+00    5.0662677e+02    7.3125335e-04    1.0934808e-05                0               -1      1.0000000e+00                0                1                0
    5.8196795e-02   -1.9402599e-02   -8.1109286e-02   -2.9361955e-01   -4.3198393e-01   -5.1699952e+00    5.8352137e+02    4.3898511e-04    2.6508494e-05                0               -1      1.0000000e+00                0                1                0
    5.8653775e-02   -1.9271076e-02   -8.1191756e-02   -2.9916118e-01   -4.4958962e-01   -5.2394739e+00    5.6204609e+02    6.5183894e-04    2.0933613e-05                0               -1      1.0000000e+00                0                1                0
    5.9105023e-02   -1.7186943e-02   -8.1052367e-02   -2.0653814e-01   -5.0237861e-01   -5.1617986e+00    5.4999707e+02    4.7118811e-04    1.8431826e-05                0               -1      1.0000000e+00                0                1                0
    5.8523485e-02   -1.9617056e-02   -8.1137657e-02    6.8548080e-02   -5.9996429e-01   -4.9123190e+00    5.0729009e+02    4.0285702e-04    1.1861813e-05                0               -1      1.0000000e+00                0                1                0
    5.8517922e-02   -1.7718363e-02   -8.1250027e-02    2.1318575e-01   -5.2343817e-01   -5.1140829e+00    5.8832837e+02    5.6280631e-04    2.6104079e-05                0               -1      1.0000000e+00                0                1                0
    5.9125281e-02   -1.7988108e-02   -8.1163494e-02   -1.4928427e-01   -5.0041022e-01   -5.0743113e+00    5.6204735e+02    5.0355527e-04    2.0539225e-05                0               -1      1.0000000e+00                0                1                0
    5.9635970e-02   -1.9853995e-02   -8.1226391e-02   -3.7601115e-01   -4.9182797e-01   -5.2159394e+00    4.9861517e+02    9.4406479e-04    8.5751393e-06                0               -1      1.0000000e+00                0                1                0
    5.9424323e-02   -1.6471828e-02   -8.1286599e-02   -1.0875944e-01   -4.5847713e-01   -5.1326264e+00    5.4971700e+02    5.2010743e-04    1.7527647e-05                0               -1      1.0000000e+00                0                1                0
    5.9676089e-02   -1.8471070e-02   -8.1201657e-02    6.2387461e-02   -5.2478647e-01   -5.0608170e+00    5.0652750e+02    5.5412189e-04    1.1759718e-05                0               -1      1.0000000e+00                0                1                0
    5.8871617e-02   -1.9765717e-02   -8.1322464e-02   -4.7979350e-02   -2.1368838e-01   -4.9493665e+00    5.1134113e+02    6.1715288e-04    1.2277054e-05                0               -1      1.0000000e+00                0                1                0
    5.9156487e-02   -1.9658663e-02   -8.1406198e-02   -1.5303790e-01   -1.6791749e-01   -4.9790198e+00    5.1030775e+02    3.8964293e-04    1.2982210e-05                0               -1      1.0000000e+00                0                1                0
    5.9116104e-02   -1.8981778e-02   -8.1535846e-02   -1.1225406e-01   -2.7858658e-01   -5.0294007e+00    5.5401212e+02    4.8811417e-04    1.9434682e-05                0               -1      1.0000000e+00                0                1                0
    5.8967944e-02   -1.6478447e-02   -8.1883839e-02   -2.7087695e-01   -7.3800001e-01   -4.9753589e+00    5.1572288e+02    6.1660057e-04    1.1292495e-05                0               -1      1.0000000e+00                0                1                0
    5.9268755e-02   -1.8944860e-02   -8.1912153e-02   -2.7647829e-01   -3.0073201e-01   -5.2199728e+00    5.1870310e+02    7.2377728e-04    1.4275690e-05                0               -1      1.0000000e+00                0                1                0
    5.8903051e-02   -1.6957632e-02   -8.1996749e-02   -2.0519387e-01   -3.4871115e-01   -5.1707270e+00    5.6570532e+02    7.0431570e-04    2.1029694e-05                0               -1      1.0000000e+00                0                1                0
    5.9582971e-02   -1.8298840e-02   -8.1810826e-02   -2.1989554e-01   -4.7089860e-01   -5.0649162e+00    5.0328102e+02    6.4450204e-04    1.0466487e-05                0               -1      1.0000000e+00                0                1                0
    5.8225567e-02   -1.8860247e-02   -8.1906913e-02   -4.5401395e-01   -3.9711722e-01   -5.1550305e+00    5.1115958e+02    7.3415672e-04    1.2450908e-05                0               -1      1.0000000e+00                0                1                0
    5.9627798e-02   -1.7093714e-02   -8.1749543e-02   -6.7538089e-02   -6.6374822e-01   -4.7152208e+00    5.1832137e+02    6.8852014e-04    1.3406547e-05                0               -1      1.0000000e+00                0                1                0
    5.9212686e-02   -1.9355889e-02   -8.2036035e-02   -2.5642049e-01   -2.4591380e-01   -4.9592548e+00    5.2493555e+02    6.0255965e-04    1.4885190e-05                0               -1      1.0000000e+00                0                1                0
    5.9678053e-02   -1.9460881e-02   -8.2082812e-02   -3.3622589e-01   -2.3707809e-01   -5.0973556e+00    5.1386313e+02    5.7669289e-04    1.3651670e-05                0               -1      1.0000000e+00                0                1                0
    5.9117043e-02   -1.6151393e-02   -8.1676284e-02   -3.5082696e-01   -6.5407654e-01   -5.3892874e+00    5.9979770e+02    4.6498249e-04    3.1960540e-05                0               -1      1.0000000e+00                0                1                0
    5.9730973e-02   -1.8440832e-02   -8.1587863e-02   -2.3495169e-01   -4.3326681e-01   -5.0274349e+00    5.1560219e+02    4.2059737e-04    1.2992026e-05                0               -1      1.0000000e+00                0                1                0
    5.9733619e-02   -1.9412774e-02   -7.8858541e-02   -2.1345987e-01   -4.1664227e-01   -5.1136215e+00    5.5789936e+02    7.0003976e-04    2.0901980e-05                0               -1      1.0000000e+00                0                1                0
    4.0587575e-02   -1.6808241e-02   -8.7965286e-02   -3.0247896e-01    6.9666586e-01   -4.7100187e+00    5.3845618e+02    5.6015923e-04    1.4741267e-05                0               -1      1.0000000e+00                0                1                0
    4.4806943e-02   -1.0822526e-02   -1.0645343e-01   -3.5067548e-01   -1.1115589e-01   -5.1743932e+00    5.3485529e+02    6.9185504e-04    1.5257288e-05                0               -1      1.0000000e+00                0                1                0
    5.8525967e-02   -2.0015765e-02   -9.6160177e-02   -3.5608065e-01   -3.9532211e-01   -6.0638458e+00    5.1102525e+02    4.5345781e-04    1.3712211e-05                0               -1      1.0000000e+00                0                1                0
    6.2049758e-02   -1.0708070e-02   -9.4706550e-02   -1.7796204e-01   -1.5474276e-01   -6.2455053e+00    5.8525471e+02    4.5362393e-04    2.3999833e-05                0               -1      1.0000000e+00                0                1                0
    4.0129980e-02   -1.6241941e-02   -9.8542336e-02   -1.2992444e-01    8.7887349e-02   -4.5494530e+00    5.0157628e+02    1.0182125e-03    1.2521050e-05                0               -1      1.0000000e+00                0                1                0
    4.7343341e-02   -1.4831876e-02   -1.0321351e-01   -3.6007882e-01    5.1712049e-01   -5.9711798e+00    4.9028237e+02    1.0288587e-03    1.0550853e-05                0               -1      1.0000000e+00                0                1                0
    6.0095320e-02   -1.8449602e-02   -9.9585764e-02   -1.2359174e-01   -3.6804882e-01   -6.0878007e+00    5.6025335e+02    4.4076518e-04    1.9460285e-05                0               -1      1.0000000e+00                0                1                0
    5.3353340e-02   -1.1318863e-02   -9.9747173e-02   -2.4932555e-02   -1.1369593e-01   -5.8531796e+00    5.7698164e+02    4.1319032e-04    2.4794190e-05                0               -1      1.0000000e+00                0                1                0
    5.2980108e-02   -6.8133198e-03   -1.0001176e-01   -1.4377446e-01    2.1549350e-01   -5.6191257e+00    5.4393726e+02    4.5596880e-04    1.3827357e-05                0               -1      1.0000000e+00                0                1                0
    4.5339826e-02   -1.6265075e-02   -9.2218481e-02   -1.0435333e+00    3.3046509e-02   -6.3398618e+00    5.0927011e+02    6.5440139e-04    1.0131106e-05                0               -1      1.0000000e+00                0                1                0
    5.1576790e-02   -1.1205198e-02   -9.6115048e-02   -3.8282523e-01    3.7524790e-03   -5.2893644e+00    5.7463691e+02    5.9644802e-04    2.1802918e-05                0               -1      1.0000000e+00                0                1                0
    5.0954335e-02   -1.1646890e-02   -1.0452955e-01   -2.1816539e-01   -1.9917804e-01   -5.9197250e+00    5.5667859e+02    8.0863407e-04    2.3154622e-05                0               -1      1.0000000e+00                0                1                0
    4.9615109e-02   -1.0876127e-02   -1.0407643e-01   -3.5097421e-01   -4.1255410e-01   -5.3881706e+00    5.3601740e+02    6.0279585e-04    1.7082571e-05                0               -1      1.0000000e+00                0                1                0
    5.3302491e-02   -1.1228039e-03   -1.0064286e-01    1.3915975e-02    2.5548991e-01   -5.8085159e+00    5.9044810e+02    3.3430180e-02    2.6465924e-05                0               -1      1.0000000e+00                0                0                0
    4.0746663e-02   -1.1334540e-02   -1.0502830e-01   -4.6310058e-01    5.9902142e-01   -5.3648632e+00    5.3203930e+02    9.5885369e-04    1.0513774e-05                0               -1      1.0000000e+00                0                1                0
    4.2704603e-02   -1.1381144e-02   -1.0325612e-01    3.7621957e-01    2.3882493e-01   -5.8046826e+00    5.4656346e+02    1.0250555e-03    1.0736074e-05                0               -1      1.0000000e+00                0                1                0
    4.4188783e-02   -1.4331170e-02   -1.0921537e-01   -5.2516978e-02   -9.3059609e-02   -5.4373963e+00    4.6863034e+02    1.3271767e-03    8.0686431e-06                0               -1      1.0000000e+00                0                1                0
    5.6709509e-02   -1.7694075e-02   -9.7914451e-02    2.3044995e-01   -3.2947016e-01   -5.4557909e+00    4.8235343e+02    1.6410788e-03    8.0236652e-06                0               -1      1.0000000e+00                0                1                0
    4.9275276e-02   -1.4083940e-02   -1.0208705e-01   -4.5952588e-01   -1.1213621e-01   -5.5641248e+00    4.9790831e+02    1.0059942e-03    1.2928861e-05                0               -1      1.0000000e+00                0                1                0
    4.4629824e-02   -1.3264058e-02   -1.0189476e-01    6.2262545e-03    6.3534658e-01   -5.4018093e+00    5.0988537e+02    8.2631063e-04    1.3309643e-05                0               -1      1.0000000e+00                0                1                0
    4.4603678e-02   -1.2416891e-02   -9.9098381e-02    1.1039612e+00   -4.6282425e-01   -3.9044993e+00    5.0143860e+02    5.2616473e-04    1.0512444e-05                0               -1      1.0000000e+00                0                1                0
    4.5850355e-02   -1.3004275e-02   -9.8818169e-02   -4.1398493e-01   -5.5221568e-02   -4.7653465e+00    5.2855545e+02    5.5508351e-04    1.4510676e-05                0               -1      1.0000000e+00                0                1                0
    6.0201086e-02   -1.6571837e-02   -9.7779722e-02   -4.1096746e-01   -4.0295968e-01   -5.4652482e+00    4.8747471e+02    7.6762707e-04    1.0404329e-05                0               -1      1.0000000e+00                0                1                0
    4.1245959e-02   -1.5314268e-02   -1.0180025e-01    7.5814209e-03    2.2867063e-01   -4.9306171e+00    5.0935997e+02    9.9641722e-04    9.7288265e-06                0               -1      1.0000000e+00                0                1                0
    4.0249624e-02   -1.4902872e-02   -9.8322658e-02   -9.1733207e-01    1.4017825e-01   -4.4103050e+00    5.2179284e+02    6.3318172e-04    1.0855216e-05                0               -1      1.0000000e+00                0                1                0
    4.4625717e-02   -1.7514140e-02   -8.9525286e-02   -7.8720030e-01    2.0618754e-01   -5.0732254e+00    5.1264367e+02    7.3530666e-04    1.1563000e-05                0               -1      1.0000000e+00                0                1                0
    4.7054315e-02   -1.7105855e-02   -8.7177163e-02   -6.6693787e-01    3.3567590e-01   -4.9038786e+00    5.6094189e+02    7.0649112e-04    1.9141050e-05                0               -1      1.0000000e+00                0                1                0
    4.4875680e-02   -1.5713199e-02   -9.4776057e-02   -3.5944845e-02    1.7227615e-01   -4.4644331e+00    5.1590418e+02    5.4047125e-04    1.0514599e-05                0               -1      1.0000000e+00                0                1                0
    5.8499817e-02   -2.4142057e-02   -6.0209730e-02    1.2617450e-01    6.8386562e-01   -3.8080264e+00    5.8068867e+02    6.1628245e-04    2.8177146e-05                0               -1      1.0000000e+00                0                1                0
    5.8643010e-02   -2.4266051e-02   -6.1756770e-02   -3.1647139e-01   -6.9579181e-01   -3.9974052e+00    5.8835285e+02    6.0441011e-04    3.9932133e-05                0               -1      1.0000000e+00                0                1                0
    5.8613142e-02   -2.4229352e-02   -5.8300996e-02    3.1566959e-01    8.0004448e-01   -3.6677055e+00    5.9194163e+02    4.5043084e-04    4.5966487e-05                0               -1      1.0000000e+00                0                1                0
    5.8707202e-02   -2.4018405e-02   -6.1051051e-02   -3.8203447e-01   -8.9074137e-01   -3.9810236e+00    5.8731587e+02    4.7210406e-04    4.0900061e-05                0               -1      1.0000000e+00                0                1                0
    5.8539578e-02   -2.4112896e-02   -5.6311313e-02    3.4832943e-01    9.0561855e-01   -3.5896142e+00    5.8627010e+02    4.9950462e-04    4.5228458e-05                0               -1      1.0000000e+00                0                1                0
    5.8651594e-02   -2.4052582e-02   -5.6604916e-02    2.7618217e-01    7.4173262e-01   -3.6190717e+00    5.8258975e+02    5.1139836e-04    3.2984498e-05                0               -1      1.0000000e+00                0                1                0
    5.8702766e-02   -2.4053233e-02   -5.7635166e-02   -3.5282385e-01   -8.5993224e-01   -3.7187928e+00    5.8074495e+02    5.3867382e-04    4.7505360e-05                0               -1      1.0000000e+00                0                1                0
    5.8128155e-02   -2.4076484e-02   -5.1417636e-02    1.1308671e-01    5.4996661e-01   -3.2014464e+00    4.8458857e+02    7.6740076e-04    1.0260908e-05                0               -1      1.0000000e+00                0                1                0
    5.8618269e-02   -2.4237489e-02   -5.2893344e-02    4.1066544e-01    1.0014478e+00   -3.4419230e+00    5.7324619e+02    4.8618304e-04    5.3635689e-05                0               -1      1.0000000e+00                0                1                0
    5.8671411e-02   -2.4096900e-02   -5.3104146e-02    2.8860835e-01    8.1206750e-01   -3.3747015e+00    5.8426127e+02    5.8830940e-04    4.2180503e-05                0               -1      1.0000000e+00                0                1                0
    5.8679078e-02   -2.4040118e-02   -5.2851672e-02   -3.8762834e-01   -8.9496007e-01   -3.4580079e+00    5.7089805e+02    5.3562917e-04    5.0956308e-05                0               -1      1.0000000e+00                0                1                0
    5.8548325e-02   -2.4156535e-02   -4.9772003e-02    3.3735579e-01    9.8400960e-01   -3.1736261e+00    5.7697425e+02    5.0760139e-04    4.2232366e-05                0               -1      1.0000000e+00                0                1                0
    5.8447026e-02   -2.4048227e-02   -4.6915514e-02    2.9673310e-01    1.0385528e+00   -2.9717870e+00    5.7992479e+02    5.2393721e-04    3.6649581e-05                0               -1      1.0000000e+00                0                1                0
    5.8599768e-02   -2.4096984e-02   -4.8314360e-02    4.2318038e-01    1.1174194e+00   -3.1321905e+00    5.7894281e+02    5.2829127e-04    5.0599227e-05                0               -1      1.0000000e+00                0                1                0
    5.8460788e-02   -2.4046907e-02   -4.7391610e-02    2.3695289e-01    9.0698881e-01   -3.0136132e+00    5.7257886e+02    6.8751953e-04    2.8920704e-05                0               -1      1.0000000e+00                0                1                0
    5.8461999e-02   -2.4130428e-02   -4.7268809e-02   -4.4490758e-01   -9.6413772e-01   -3.1490207e+00    5.6896854e+02    4.4336013e-04    5.2073683e-05                0               -1      1.0000000e+00                0                1                0
    5.8357436e-02   -2.4002045e-02   -4.9724622e-02   -4.3323309e-01   -9.3832283e-01   -3.2679807e+00    5.7592574e+02    5.4547638e-04    4.5841315e-05                0               -1      1.0000000e+00                0                1                0
    5.9923911e-02   -2.0981349e-02   -6.1631101e-02   -2.6707985e-01   -7.2528932e-01   -4.0213501e+00    5.8662537e+02    4.8801513e-04    4.8003010e-05                0               -1      1.0000000e+00                0                1                0
    5.9896546e-02   -2.0743704e-02   -6.1419223e-02   -1.6694812e-01   -5.8272722e-01   -3.9384899e+00    5.7492292e+02    4.5793255e-04    2.4997272e-05                0               -1      1.0000000e+00                0                1                0
    6.0102603e-02   -2.0410551e-02   -6.1558734e-02   -1.5175502e-01   -4.9480413e-01   -4.0173508e+00    5.6403825e+02    4.0606490e-04    2.3524991e-05                0               -1      1.0000000e+00                0                1                0
    5.9896096e-02   -2.0387431e-02   -6.1225739e-02   -1.0242870e-01   -4.1809739e-01   -3.7776005e+00    5.2927990e+02    5.5241161e-04    1.7584647e-05                0               -1      1.0000000e+00                0                1                0
    5.9854142e-02   -2.0471070e-02   -6.0989041e-02   -3.0642466e-01   -5.2930663e-01   -3.5445428e+00    4.9447143e+02    3.9176240e-04    1.1739280e-05                0               -1      1.0000000e+00                0                1                0
    5.9761385e-02   -2.0994633e-02   -6.0940681e-02   -2.2266863e-01   -7.5728922e-01   -3.8862318e+00    5.8947621e+02    5.5477720e-04    3.3342509e-05                0               -1      1.0000000e+00                0                1                0
    5.9923385e-02   -2.0546453e-02   -6.1061454e-02   -1.1078907e-01   -5.5680449e-01   -3.8847282e+00    5.5856175e+02    7.2583383e-04    2.2976437e-05                0               -1      1.0000000e+00                0                1                0
    6.0060392e-02   -2.0153358e-02   -6.1873882e-02   -3.0325384e-01   -1.8260134e-01   -3.8145403e+00    4.9044977e+02    1.0563481e-03    9.9292652e-06                0               -1      1.0000000e+00                0                1                0
    5.9998693e-02   -2.0340747e-02   -6.0577274e-02   -2.0381349e-01   -4.3100119e-01   -3.8400573e+00    5.2759669e+02    5.1429115e-04    1.7798620e-05                0               -1      1.0000000e+00                0                1                0
    5.9943449e-02   -2.0403842e-02   -6.1431865e-02   -1.1484193e-01   -5.9901444e-01   -3.9035136e+00    5.1932949e+02    3.5543679e-04    1.5838844e-05                0               -1      1.0000000e+00                0                1                0
    6.0069844e-02   -2.0125946e-02   -6.0921710e-02   -1.1485147e-01   -1.3194887e-01   -3.6177522e+00    4.9622127e+02    3.7537166e-04    1.2221945e-05                0               -1      1.0000000e+00                0                1                0
    6.0061213e-02   -2.0584655e-02   -6.0211285e-02   -1.6280063e-01   -2.4630490e-01   -3.6944396e+00    4.9653631e+02    6.0584656e-04    1.2886576e-05                0               -1      1.0000000e+00                0                1                0
    6.0115993e-02   -2.0340758e-02   -6.1347002e-02   -2.2694755e-01   -6.5073827e-01   -3.8653854e+00    5.8303880e+02    5.3711574e-04    2.9833422e-05                0               -1      1.0000000e+00                0                1                0
    6.0101776e-02   -2.0328276e-02   -6.0297093e-02   -2.4771583e-01   -7.8940723e-01   -3.9703904e+00    5.8724108e+02    4.9069240e-04    3.4351969e-05                0               -1      1.0000000e+00                0                1                0
    6.0009572e-02   -2.0553303e-02   -5.9706087e-02   -2.9539226e-01   -6.9278395e-01   -3.9124900e+00    5.8278083e+02    5.7108976e-04    3.3958896e-05                0               -1      1.0000000e+00                0                1                0
    6.0136687e-02   -2.0277348e-02   -6.0289376e-02   -1.7722071e-01   -7.2179399e-01   -3.8761094e+00    5.8367078e+02    6.2338425e-04    3.5573887e-05                0               -1      1.0000000e+00                0                1                0
    6.0163725e-02   -2.0265069e-02   -6.1030162e-02   -1.1254602e-01   -7.2292607e-01   -3.9036200e+00    5.8979048e+02    4.9156481e-04    3.1259215e-05                0               -1      1.0000000e+00                0                1                0
    5.9953993e-02   -2.0738366e-02   -5.9381864e-02   -2.3462874e-01   -5.3639196e-01   -3.5068202e+00    5.2091695e+02    7.7445195e-04    1.5418217e-05                0               -1      1.0000000e+00                0                1                0
    5.9863532e-02   -2.0513415e-02   -5.9359820e-02   -1.5887733e-01   -5.2477872e-01   -3.5899369e+00    5.3348344e+02    5.8127972e-04    1.9108238e-05                0               -1      1.0000000e+00                0                1                0
    6.0091452e-02   -2.0318342e-02   -5.9152829e-02   -2.5629750e-01   -5.7543036e-01   -3.7370992e+00    5.0852515e+02    6.8395899e-04    1.4797566e-05                0               -1      1.0000000e+00                0                1                0
    5.9849797e-02   -2.0155796e-02   -6.0019385e-02   -6.1936642e-01   -5.5618477e-01   -3.3948179e+00    4.8845027e+02    1.4759030e-03    8.2702207e-06                0               -1      1.0000000e+00                0                1                0
    6.0105546e-02   -2.0166704e-02   -5.9302117e-02   -2.4654430e-01   -6.6415599e-01   -3.6638732e+00    5.6895377e+02    6.7968043e-04    2.4020839e-05                0               -1      1.0000000e+00                0                1                0
    5.9749724e-02   -2.0716032e-02   -5.9001536e-02   -4.5635349e-01   -4.2574410e-01   -3.5345023e+00    4.8686050e+02    6.3964568e-04    9.8253127e-06                0               -1      1.0000000e+00                0                1                0
    5.9919272e-02   -2.0846646e-02   -5.8973945e-02   -2.7077609e-01   -8.1946103e-01   -3.8417287e+00    5.8693149e+02    5.8280699e-04    4.2719983e-05                0               -1      1.0000000e+00                0                1                0
    5.9952204e-02   -2.0603668e-02   -5.9057379e-02   -3.1156918e-01   -6.3600132e-01   -3.7458194e+00    5.9130362e+02    5.8694289e-04    3.4467055e-05                0               -1      1.0000000e+00                0                1                0
    6.0084889e-02   -2.0096604e-02   -6.1229164e-02   -1.0459894e-01   -4.9570650e-01   -4.0038386e+00    5.0125897e+02    7.0205887e-04    1.3182886e-05                0               -1      1.0000000e+00                0                1                0
    6.0024531e-02   -2.0085137e-02   -6.0237020e-02   -1.0655469e-01   -3.7475015e-01   -3.8160291e+00    4.9805527e+02    1.0582258e-03    1.2456843e-05                0               -1      1.0000000e+00                0                1                0
    6.0180966e-02   -2.0155757e-02   -6.0134458e-02   -2.6636891e-01   -7.5204600e-01   -3.9229710e+00    5.7819347e+02    4.4879190e-04    4.7686831e-05                0               -1      1.0000000e+00                0                1                0
    5.9809959e-02   -2.0790110e-02   -5.8791930e-02   -2.3780978e-01   -3.0594970e-01   -3.5732605e+00    5.1085179e+02    6.6923763e-04    1.4418411e-05                0               -1      1.0000000e+00                0                1                0
    5.9988391e-02   -2.0112032e-02   -6.2116027e-02   -2.1672914e-01   -7.0266950e-01   -3.9663931e+00    5.8476935e+02    5.5879934e-04    3.0239019e-05                0               -1      1.0000000e+00                0                1                0
    6.0210813e-02   -2.0116468e-02   -6.0044622e-02   -1.8610216e-01   -7.2942331e-01   -3.6008792e+00    4.9062796e+02    9.8229314e-04    9.7511408e-06                0               -1      1.0000000e+00                0                1                0
    6.0170929e-02   -2.0137522e-02   -5.9854704e-02   -2.3995627e-01   -7.8982293e-01   -3.8615554e+00    5.8523345e+02    5.3630764e-04    3.8058563e-05                0               -1      1.0000000e+00                0                1                0
    5.9875350e-02   -2.0631482e-02   -5.8638492e-02   -1.9007759e-01   -2.8941263e-01   -3.7052998e+00    5.3252303e+02    6.6056751e-04    1.8161487e-05                0               -1      1.0000000e+00                0                1                0
    5.9749948e-02   -2.0833728e-02   -5.8492127e-02   -1.6017546e-01   -5.5065544e-01   -3.7553656e+00    5.6937264e+02    4.1470066e-04    2.6120189e-05                0               -1      1.0000000e+00                0                1                0
    6.0191773e-02   -2.0061799e-02   -6.0720785e-02   -1.0269325e-01   -7.5677707e-01   -3.9265647e+00    5.8886436e+02    4.1647901e-04    3.8091460e-05                0               -1      1.0000000e+00                0                1                0
    5.9873666e-02   -2.0662486e-02   -5.8400043e-02   -2.8854182e-01   -7.5942621e-01   -3.7457469e+00    5.7493027e+02    6.2514332e-04    2.9356660e-05                0               -1      1.0000000e+00                0                1                0
    6.0166542e-02   -2.0020920e-02   -6.0820284e-02   -2.7751135e-01   -6.5460311e-01   -4.0187548e+00    5.8513888e+02    5.9161623e-04    3.1927905e-05                0               -1      1.0000000e+00                0                1                0
    6.0047734e-02   -2.0027399e-02   -6.0581234e-02   -6.9905841e-02   -6.3470024e-01   -3.8118460e+00    5.7803543e+02    6.4689683e-04    2.8799608e-05                0               -1      1.0000000e+00                0                1                0
    5.9995344e-02   -2.0520025e-02   -5.8229106e-02   -2.2035605e-01   -3.5744889e-01   -3.5469166e+00    5.0362401e+02    5.1596691e-04    1.3862767e-05                0               -1      1.0000000e+00                0                1                0
    5.9794211e-02   -2.0567132e-02   -5.8230970e-02   -4.1284465e-01   -4.2911296e-01   -3.7107217e+00    5.0552114e+02    5.5212986e-04    1.4197487e-05                0               -1      1.0000000e+00                0                1                0
    6.0088895e-02   -2.0021660e-02   -5.8848359e-02   -2.9493953e-01   -8.2600251e-01   -3.8190208e+00    5.8142519e+02    5.8272529e-04    4.0401756e-05                0               -1      1.0000000e+00                0                1                0
    5.9784295e-02   -2.1215465e-02   -5.8000628e-02   -1.6125089e-01   -3.2505181e-01   -3.5366340e+00    5.1271258e+02    8.6006944e-04    1.6032384e-05                0               -1      1.0000000e+00                0                1                0
    6.0011980e-02   -2.0727572e-02   -5.8112138e-02   -1.7097619e-01   -3.8620209e-01   -3.6635800e+00    5.2723574e+02    5.9852557e-04    1.8591858e-05                0               -1      1.0000000e+00                0                1                0
    5.9816386e-02   -2.0973421e-02   -5.7833339e-02   -3.0887356e-01   -3.7050285e-01   -3.5472703e+00    5.2982033e+02    5.0325152e-04    1.7726550e-05                0               -1      1.0000000e+00                0                1                0
    5.9760582e-02   -2.1083215e-02   -5.7343255e-02   -2.8851516e-01   -6.0586279e-01   -3.7278176e+00    5.7277992e+02    6.6828871e-04    2.6721078e-05                0               -1      1.0000000e+00                0                1                0
    5.9925068e-02   -2.0939806e-02   -5.7289588e-02   -1.4462056e-01   -4.6987416e-01   -3.6752903e+00    5.2884960e+02    6.0873651e-04    1.7756347e-05                0               -1      1.0000000e+00                0                1                0
    5.9851392e-02   -2.0769391e-02   -5.7352506e-02   -2.0558868e-01   -6.3875517e-01   -3.7116701e+00    5.7854267e+02    6.0293009e-04    3.2871565e-05                0               -1      1.0000000e+00                0                1                0
    5.9878461e-02   -2.0716609e-02   -5.7399053e-02   -2.0959630e-01   -6.4281735e-01   -3.6881057e+00    5.6530017e+02    3.9835327e-04    2.3875922e-05                0               -1      1.0000000e+00                0                1                0
    5.9821238e-02   -2.1114425e-02   -5.7077697e-02   -2.0443711e-01   -7.1154590e-01   -3.6273650e+00    5.8706627e+02    4.7968253e-04    3.8139571e-05                0               -1      1.0000000e+00                0                1                0
    5.9813108e-02   -2.0536795e-02   -5.6706383e-02   -1.9392490e-01   -6.1772921e-01   -3.2903889e+00    5.1043705e+02    8.5836179e-04    1.5381457e-05                0               -1      1.0000000e+00                0                1                0
    5.9756185e-02   -2.0985001e-02   -5.6886536e-02   -2.7934272e-01   -5.3776410e-01   -3.6795062e+00    5.6344992e+02    4.5725291e-04    2.5385641e-05                0               -1      1.0000000e+00                0                1                0
    5.9826704e-02   -2.0280004e-02   -5.6976073e-02   -2.6233855e-01   -3.3637538e-01   -3.6978089e+00    4.8973913e+02    1.0372656e-03    1.0829940e-05                0               -1      1.0000000e+00                0                1                0
    5.9877612e-02   -2.0799334e-02   -5.6541633e-02   -2.7419162e-01   -5.4054896e-01   -3.4980738e+00    5.6267468e+02    6.6062120e-04    2.4156587e-05                0               -1      1.0000000e+00                0                1                0
    5.9984390e-02   -2.0510769e-02   -5.6673242e-02   -3.1046347e-01   -7.2175554e-01   -3.6765068e+00    5.6465186e+02    7.3564066e-04    2.4766175e-05                0               -1      1.0000000e+00                0                1                0
    5.9962096e-02   -2.0352170e-02   -5.7661659e-02    1.1119835e-02   -5.3518210e-01   -3.5260553e+00    5.0726842e+02    6.2535584e-04    1.4304376e-05                0               -1      1.0000000e+00                0                1                0
    5.9877974e-02   -2.0795575e-02   -5.6471921e-02   -2.3807743e-01   -8.4931998e-01   -3.6994486e+00    5.8700395e+02    4.7730182e-04    4.0878008e-05                0               -1      1.0000000e+00                0                1                0
    5.9868043e-02   -2.0420700e-02   -5.6342692e-02   -3.0962777e-01   -5.4927021e-01   -3.5908902e+00    5.3392806e+02    7.2808503e-04    1.8477678e-05                0               -1      1.0000000e+00                0                1                0
    6.0109110e-02   -2.0267576e-02   -5.7821303e-02   -2.1124863e-01   -5.3385871e-01   -3.7173775e+00    5.7109888e+02    6.9240761e-04    2.4781423e-05                0               -1      1.0000000e+00                0                1                0
    5.9926403e-02   -2.0530620e-02   -5.5547318e-02   -3.6493375e-01   -6.4538105e-01   -3.4685904e+00    5.6354086e+02    7.3807125e-04    2.4720960e-05                0               -1      1.0000000e+00                0                1                0
    5.9816917e-02   -2.0515694e-02   -5.5545517e-02   -2.6349673e-01   -6.7529339e-01   -3.5659705e+00    5.6883940e+02    6.9277704e-04    2.7262846e-05                0               -1      1.0000000e+00                0                1                0
    5.9961509e-02   -2.0279511e-02   -5.5503738e-02   -3.2326668e-01   -5.7833267e-01   -3.4463536e+00    5.4501993e+02    6.8573514e-04    1.9888126e-05                0               -1      1.0000000e+00                0                1                0
    5.9942775e-02   -2.0204533e-02   -5.7676783e-02   -2.0957789e-01   -5.1908125e-01   -3.4750186e+00    5.0232957e+02    9.6440059e-04    1.3809244e-05                0               -1      1.0000000e+00                0                1                0
    6.0178688e-02   -2.0178287e-02   -5.7339741e-02    4.0073857e-02   -3.9365187e-01   -3.6642998e+00    5.0160717e+02    6.9663188e-04    1.3127039e-05                0               -1      1.0000000e+00                0                1                0
    5.9815663e-02   -2.1195040e-02   -5.7772532e-02    1.8847246e-01    5.6893322e-01   -3.6530315e+00    5.8497591e+02    5.4946445e-04    4.0624292e-05                0               -1      1.0000000e+00                0                1                0
    6.0167587e-02   -2.0231474e-02   -5.5423283e-02   -2.2249219e-01   -5.3307511e-01   -3.4256495e+00    5.3854136e+02    5.9539535e-04    1.9632777e-05                0               -1      1.0000000e+00                0                1                0
    6.0076972e-02   -2.0451127e-02   -5.5387157e-02   -1.4443890e-01   -4.1883441e-01   -3.4222104e+00    5.4663701e+02    7.2899349e-04    1.8820870e-05                0               -1      1.0000000e+00                0                1                0
    5.9960223e-02   -2.0519962e-02   -5.5425108e-02   -1.9761225e-01   -6.4190684e-01   -3.5608875e+00    5.7217994e+02    4.2221331e-04    2.9229808e-05                0               -1      1.0000000e+00                0                1                0
    5.9898816e-02   -2.0681657e-02   -5.5324812e-02    1.9021412e-01    7.8843277e-01   -3.5771995e+00    5.7479248e+02    4.7427432e-04    5.2823534e-05                0               -1      1.0000000e+00                0                1                0
    6.0026845e-02   -2.0202896e-02   -5.5864751e-02   -1.8683931e-01   -5.6921903e-01   -3.4713140e+00    5.5462614e+02    5.5344096e-04    2.2253004e-05                0               -1      1.0000000e+00                0                1                0
    6.0043214e-02   -2.0321709e-02   -5.5273877e-02    1.2758607e-01    5.2219368e-01   -3.5121849e+00    5.8578091e+02    4.2820081e-04    3.6894964e-05                0               -1      1.0000000e+00                0                1                0
    5.9867644e-02   -2.0396771e-02   -5.5262168e-02   -2.4361569e-01   -6.1308538e-01   -3.5486516e+00    5.6713447e+02    5.6879442e-04    2.4547231e-05                0               -1      1.0000000e+00                0                1                0
    5.9877173e-02   -2.0346154e-02   -5.5299726e-02   -1.9566839e-01   -4.7048935e-01   -3.5720938e+00    5.3971997e+02    8.3020663e-04    1.9125937e-05                0               -1      1.0000000e+00                0                1                0
    5.9878113e-02   -2.0133521e-02   -5.6960251e-02   -8.5788976e-02   -3.6734687e-01   -3.4316824e+00    4.9674022e+02    1.0789494e-03    1.2626345e-05                0               -1      1.0000000e+00                0                1                0
    6.0023525e-02   -2.0152485e-02   -5.6737936e-02   -2.5140905e-01   -5.9678773e-01   -3.4003508e+00    4.9172900e+02    8.5928094e-04    1.1020209e-05                0               -1      1.0000000e+00                0                1                0
    5.9915568e-02   -2.0179688e-02   -5.6052668e-02   -2.4450483e-01   -7.9662922e-01   -3.5955001e+00    5.7192551e+02    5.1957411e-04    2.8038939e-05                0               -1      1.0000000e+00                0                1                0
    6.0143912e-02   -2.0168985e-02   -5.5990717e-02   -1.8697122e-01   -7.6352270e-01   -3.6530833e+00    5.7505909e+02    6.7190382e-04    2.8866179e-05                0               -1      1.0000000e+00                0                1                0
    5.9802601e-02   -2.1257586e-02   -5.6394538e-02    3.3112392e-01    8.0851307e-01   -3.5954045e+00    5.7985346e+02    4.4513469e-04    5.6592544e-05                0               -1      1.0000000e+00                0                1                0
    5.9906000e-02   -2.0670188e-02   -5.4881183e-02   -2.3105108e-01   -6.5982494e-01   -3.4100692e+00    5.7520044e+02    4.0338933e-04    2.8920440e-05                0               -1      1.0000000e+00                0                1                0
    6.0067083e-02   -2.0135098e-02   -5.4822351e-02   -2.4327284e-01   -7.5926124e-01   -3.4639212e+00    5.7412097e+02    6.7085715e-04    3.0055425e-05                0               -1      1.0000000e+00                0                1                0
    5.9961624e-02   -2.0795389e-02   -5.4757108e-02   -2.8264941e-01   -6.9172130e-01   -3.5225667e+00    5.7588980e+02    5.6498633e-04    3.2035718e-05                0               -1      1.0000000e+00                0                1                0
    6.0062796e-02   -2.0073700e-02   -5.7001370e-02   -3.4902840e-02   -7.0902285e-01   -3.5439413e+00    5.7548325e+02    6.8751155e-04    2.9171907e-05                0               -1      1.0000000e+00                0                1                0
    6.0183663e-02   -2.0075039e-02   -5.5668706e-02   -2.0713250e-01   -6.5065872e-01   -3.4915664e+00    5.4568459e+02    5.0313657e-04    2.1251071e-05                0               -1      1.0000000e+00                0                1                0
    5.9959891e-02   -2.0242800e-02   -5.4458982e-02   -2.4086757e-01   -1.9591567e-01   -3.4286499e+00    4.9510802e+02    4.6446906e-04    1.3059692e-05                0               -1      1.0000000e+00                0                1                0
    6.0135219e-02   -2.0255244e-02   -5.4527584e-02   -3.1619894e-01   -7.9311232e-01   -3.5219222e+00    5.7943547e+02    6.4908661e-04    3.2242537e-05                0               -1      1.0000000e+00                0                1                0
    5.9941251e-02   -2.0038916e-02   -5.4481646e-02   -1.9625212e-02   -4.5919648e-01   -3.5361636e+00    4.9271489e+02    4.1856416e-04    1.1865559e-05                0               -1      1.0000000e+00                0                1                0
    5.9814178e-02   -2.0426161e-02   -5.4374217e-02   -7.6420808e-02   -5.6754879e-03   -3.4013457e+00    5.9246314e+02    4.3808458e-04    3.0005650e-05                0               -1      1.0000000e+00                0                1                0
    6.0031315e-02   -2.0027387e-02   -5.6579958e-02   -1.8312761e-01   -7.3738960e-01   -3.5907480e+00    5.7945524e+02    6.2707456e-04    2.9796363e-05                0               -1      1.0000000e+00                0                1                0
    5.9902946e-02   -2.0684308e-02   -5.4256397e-02   -3.5067670e-01   -7.7720476e-01   -3.5090860e+00    5.8130010e+02    4.2621684e-04    4.2840393e-05                0               -1      1.0000000e+00                0                1                0
    6.0054505e-02   -2.0125010e-02   -5.4291225e-02   -2.5760660e-01   -7.1783222e-01   -3.5191494e+00    5.7989660e+02    5.4503535e-04    3.4653333e-05                0               -1      1.0000000e+00                0                1                0
    5.9304739e-02   -2.2501755e-02   -6.2209723e-02   -2.6821727e-01   -5.9174640e-01   -3.9428854e+00    5.8420267e+02    4.8365804e-04    2.8713003e-05                0               -1      1.0000000e+00                0                1                0
    5.8136628e-02   -2.1971011e-02   -6.2098463e-02   -2.0869949e-01   -6.1551334e-01   -3.8906047e+00    5.7050544e+02    4.2097376e-04    2.5997273e-05                0               -1      1.0000000e+00                0                1                0
    5.9393660e-02   -2.2182944e-02   -6.2114057e-02    2.9339553e-01    8.4273275e-01   -3.9967532e+00    5.8157103e+02    5.3941128e-04    5.4096410e-05                0               -1      1.0000000e+00                0                1                0
    5.8792158e-02   -2.0653644e-02   -6.1961790e-02   -2.4269823e-01   -4.2512207e-01   -4.0134720e+00    5.4497882e+02    4.9824610e-04    2.0664488e-05                0               -1      1.0000000e+00                0                1                0
    5.9383737e-02   -2.1954495e-02   -6.1882356e-02    1.0639392e-01    4.1375650e-01   -3.9927845e+00    5.8980115e+02    4.4371919e-04    3.5636745e-05                0               -1      1.0000000e+00                0                1                0
    5.8789982e-02   -2.1760921e-02   -6.1599283e-02   -2.1396691e-01   -3.4816547e-01   -3.8347548e+00    5.2265381e+02    7.5204268e-04    1.6188278e-05                0               -1      1.0000000e+00                0                1                0
    5.9179732e-02   -2.2745178e-02   -6.1749992e-02   -2.0090527e-01   -4.4972398e-01   -3.9451125e+00    5.8412073e+02    6.5668612e-04    2.8088039e-05                0               -1      1.0000000e+00                0                1                0
    5.9331176e-02   -2.0649454e-02   -6.1787370e-02   -5.5929133e-02   -4.1528041e-01   -4.0916582e+00    5.4733661e+02    6.6497360e-04    2.2578384e-05                0               -1      1.0000000e+00                0                1                0
    5.8491280e-02   -2.3483535e-02   -6.1508122e-02   -4.6567414e-01   -1.7973384e-01   -3.7832716e+00    5.0231426e+02    9.4742860e-04    1.3276319e-05                0               -1      1.0000000e+00                0                1                0
    5.9693827e-02   -2.1566973e-02   -6.1562304e-02    2.4554486e-01    8.0834170e-01   -3.9875209e+00    5.7789389e+02    4.7626712e-04    6.0305474e-05                0               -1      1.0000000e+00                0                1                0
    5.8878744e-02   -2.3627377e-02   -6.1674672e-02   -3.2375483e-01   -9.0541562e-01   -4.0452711e+00    5.8001911e+02    5.5703137e-04    4.9502934e-05                0               -1      1.0000000e+00                0                1                0
    5.8572430e-02   -2.0842792e-02   -6.1395755e-02   -2.9630630e-01   -3.6882252e-01   -3.8226233e+00    5.3750309e+02    6.3916273e-04    1.8360288e-05                0               -1      1.0000000e+00                0                1                0
    5.8831620e-02   -2.0804545e-02   -6.1370961e-02   -1.9219071e-01   -6.6185684e-01   -3.8362575e+00    5.6376002e+02    6.1565548e-04    2.4916188e-05                0               -1      1.0000000e+00                0                1                0
    5.9500030e-02   -2.1689000e-02   -6.1407618e-02   -2.0529334e-01   -6.2360276e-01   -3.9612520e+00    5.5589321e+02    5.6799384e-04    2.1775066e-05                0               -1      1.0000000e+00                0                1                0
    5.8610739e-02   -2.0503570e-02   -6.1096584e-02   -1.8413172e-01   -3.5723772e-01   -3.6887390e+00    5.1106990e+02    4.3173747e-04    1.5480241e-05                0               -1      1.0000000e+00                0                1                0
    5.7956353e-02   -2.2918780e-02   -6.1203220e-02   -2.3385085e-01   -5.7617216e-01   -3.9023241e+00    5.6237481e+02    5.2358039e-04    2.3169017e-05                0               -1      1.0000000e+00                0                1                0
    5.9086981e-02   -2.0526120e-02   -6.1211447e-02   -2.4593305e-01   -3.9432165e-01   -3.9496163e+00    5.1935463e+02    8.8958866e-04    1.6816676e-05                0               -1      1.0000000e+00                0                1                0
    5.9597433e-02   -2.0392447e-02   -6.0908589e-02   -2.5599173e-01   -4.9442137e-01   -3.5243222e+00    4.8804298e+02    9.0372799e-04    9.1947549e-06                0               -1      1.0000000e+00                0                1                0
    5.9258246e-02   -2.2805349e-02   -6.1053580e-02   -2.8867367e-01   -7.3667016e-01   -3.9256869e+00    5.8738430e+02    4.5113578e-04    4.4438208e-05                0               -1      1.0000000e+00                0                1                0
    5.8663147e-02   -2.2816886e-02   -6.1037768e-02   -1.7871583e-01   -5.6033828e-01   -3.9097916e+00    5.5999300e+02    5.0559445e-04    2.2116140e-05                0               -1      1.0000000e+00                0                1                0
    5.9191493e-02   -2.1820855e-02   -6.1150163e-02   -1.1628396e-01   -5.0239518e-01   -3.9680293e+00    5.5128719e+02    6.0570448e-04    2.2322180e-05                0               -1      1.0000000e+00                0                1                0
    5.9326213e-02   -2.1536247e-02   -6.1105435e-02   -3.3744731e-01   -6.2049706e-01   -3.9631911e+00    5.7651564e+02    6.5214269e-04    2.7364621e-05                0               -1      1.0000000e+00                0                1                0
    5.9195758e-02   -2.2746538e-02   -6.1050232e-02   -2.9531193e-01   -7.4501561e-01   -3.9396357e+00    5.8610236e+02    5.7496824e-04    3.6800493e-05                0               -1      1.0000000e+00                0                1                0
    5.8725952e-02   -2.3360631e-02   -6.0971777e-02   -3.0541890e-01   -6.2742822e-01   -3.9809957e+00    5.7657193e+02    6.9351159e-04    2.6401946e-05                0               -1      1.0000000e+00                0                1                0
    5.8165231e-02   -2.3033084e-02   -6.0883612e-02   -4.4471122e-03    3.4272312e-01   -3.8769602e+00    5.7326899e+02    4.9535469e-04    2.5569034e-05                0               -1      1.0000000e+00                0                1                0
    5.9442860e-02   -2.1709935e-02   -6.0853825e-02   -3.2068798e-01   -5.6460100e-01   -3.7847285e+00    5.5382021e+02    5.5109695e-04    2.1167111e-05                0               -1      1.0000000e+00                0                1                0
    5.9445753e-02   -2.0689277e-02   -6.0862160e-02   -2.9778368e-01   -4.2417385e-01   -3.8122405e+00    5.5216588e+02    7.0347707e-04    2.0506695e-05                0               -1      1.0000000e+00                0                1                0
    5.8973307e-02   -2.1754383e-02   -6.0819438e-02   -1.0592915e-01   -5.0283016e-01   -3.9033691e+00    5.2145134e+02    9.2114404e-04    1.6988972e-05                0               -1      1.0000000e+00                0                1                0
    5.9146363e-02   -2.2971800e-02   -6.0775173e-02   -2.8459591e-01   -7.4642656e-01   -3.9804333e+00    5.8719809e+02    4.6556356e-04    3.7940951e-05                0               -1      1.0000000e+00                0                1                0
    5.9369914e-02   -2.2027990e-02   -6.0756390e-02   -3.8111259e-01   -5.9481595e-01   -3.8551216e+00    5.7842476e+02    6.3476101e-04    3.0355097e-05                0               -1      1.0000000e+00                0                1                0
    5.9349018e-02   -2.0557475e-02   -6.0752346e-02   -2.2827679e-01   -2.7847555e-01   -3.9270206e+00    5.0742638e+02    7.5140136e-04    1.4669049e-05                0               -1      1.0000000e+00                0                1                0
    5.8363219e-02   -2.1269705e-02   -6.0641141e-02   -2.5479674e-01   -6.2400128e-01   -3.8599644e+00    5.6103143e+02    4.4131393e-04    2.3879770e-05                0               -1      1.0000000e+00                0                1                0
    5.7383489e-02   -2.0341212e-02   -6.0488769e-02   -3.3154667e-01   -5.1680361e-01   -3.7669846e+00    5.5459881e+02    5.7362129e-04    2.2427988e-05                0               -1      1.0000000e+00                0                1                0
    5.9076840e-02   -2.2976841e-02   -6.0466255e-02   -2.4920811e-01   -6.6804403e-01   -3.8452552e+00    5.8696270e+02    5.9219102e-04    3.1432475e-05                0               -1      1.0000000e+00                0                1                0
    5.8423954e-02   -2.2261445e-02   -6.0443049e-02   -2.9064419e-01   -4.7356598e-01   -3.8264177e+00    5.5230494e+02    4.3216762e-04    2.0381855e-05                0               -1      1.0000000e+00                0                1                0
    5.9075675e-02   -2.1959024e-02   -6.0528830e-02   -2.7178401e-01   -5.2450662e-01   -3.9909871e+00    5.5501851e+02    5.7104382e-04    2.2225754e-05                0               -1      1.0000000e+00                0                1                0
    5.9293334e-02   -2.1843248e-02   -6.0435907e-02   -3.3215885e-01   -6.1626371e-01   -3.8677903e+00    5.8001871e+02    5.7253717e-04    2.9230768e-05                0               -1      1.0000000e+00                0                1                0
    5.8947363e-02   -2.3366027e-02   -6.0348502e-02   -3.0412758e-01   -5.6501783e-01   -3.8791570e+00    5.7685667e+02    5.1072266e-04    2.8198122e-05                0               -1      1.0000000e+00                0                1                0
    5.9274923e-02   -2.1348717e-02   -6.0344248e-02   -2.3967065e-01   -4.2465516e-01   -3.7436931e+00    5.3948823e+02    4.5385248e-04    1.8809089e-05                0               -1      1.0000000e+00                0                1                0
    5.9605871e-02   -2.0376342e-02   -6.0678119e-02   -1.4376891e-01   -6.7083295e-01   -3.6858845e+00    5.6250581e+02    6.4854751e-04    2.4018560e-05                0               -1      1.0000000e+00                0                1                0
    5.9385901e-02   -2.2147106e-02   -6.0181507e-02   -1.8394393e-01   -5.0572131e-01   -3.6587817e+00    5.6309124e+02    6.7307884e-04    2.1937248e-05                0               -1      1.0000000e+00                0                1                0
    5.9052219e-02   -2.0834471e-02   -6.0268166e-02   -1.5904958e-01   -4.3720344e-01   -3.8502387e+00    5.2090255e+02    8.2581937e-04    1.6790190e-05                0               -1      1.0000000e+00                0                1                0
    5.8853481e-02   -2.3348254e-02   -6.0115417e-02    2.7333005e-01    8.0554799e-01   -3.8530994e+00    5.8842949e+02    5.6115882e-04    4.6366088e-05                0               -1      1.0000000e+00                0                1                0
    5.8838459e-02   -2.3516448e-02   -6.0228347e-02    2.7389405e-01    7.0698486e-01   -3.9417716e+00    5.8762791e+02    4.6800327e-04    4.4423860e-05                0               -1      1.0000000e+00                0                1                0
    5.9376535e-02   -2.0907224e-02   -5.9785878e-02   -2.0236290e-01   -4.3506730e-01   -3.3260098e+00    4.8753239e+02    8.8629823e-04    9.7081883e-06                0               -1      1.0000000e+00                0                1                0
    5.8223912e-02   -2.1948167e-02   -6.0001898e-02   -2.7946865e-01   -5.3454282e-01   -3.7380610e+00    5.3168409e+02    7.0066562e-04    1.7928588e-05                0               -1      1.0000000e+00                0                1                0
    5.8647252e-02   -2.3946416e-02   -6.0086223e-02   -1.6372912e-01   -3.2922001e-01   -3.9524468e+00    5.2968762e+02    4.5002196e-04    1.6466457e-05                0               -1      1.0000000e+00                0                1                0
    5.8841945e-02   -2.2003046e-02   -5.9986584e-02   -6.1566059e-02   -3.3994295e-01   -3.7954780e+00    5.2363317e+02    7.2130942e-04    1.6829698e-05                0               -1      1.0000000e+00                0                1                0
    5.9184365e-02   -2.2621505e-02   -6.0031747e-02    8.8833385e-02    5.1197402e-01   -3.8078197e+00    5.9298848e+02    5.8435191e-04    3.6721097e-05                0               -1      1.0000000e+00                0                1                0
    5.9576895e-02   -2.1531971e-02   -5.9998627e-02   -8.8917988e-02   -3.3892889e-01   -3.7421595e+00    4.9777529e+02    4.8330356e-04    1.2847996e-05                0               -1      1.0000000e+00                0                1                0
    5.8930731e-02   -2.3515637e-02   -5.9984431e-02    2.3811640e-01    6.2311181e-01   -3.8345453e+00    5.9297647e+02    4.2887532e-04    3.8855359e-05                0               -1      1.0000000e+00                0                1                0
    5.9645889e-02   -2.1547338e-02   -6.0092817e-02   -1.7940684e-01   -5.4123963e-01   -3.8455145e+00    5.7435816e+02    6.7725107e-04    2.6846688e-05                0               -1      1.0000000e+00                0                1                0
    5.8209547e-02   -2.2322932e-02   -5.9853709e-02   -1.9891573e-01   -6.9630958e-01   -3.8226887e+00    5.8910410e+02    4.6611188e-04    3.4339407e-05                0               -1      1.0000000e+00                0                1                0
    5.9645587e-02   -2.1304173e-02   -5.9836435e-02   -4.2382599e-02   -4.8869072e-01   -3.8887413e+00    5.4454458e+02    5.8946123e-04    2.0535190e-05                0               -1      1.0000000e+00                0                1                0
    5.9380957e-02   -2.1648379e-02   -5.9886155e-02   -1.8557592e-01   -3.2794704e-01   -3.7471117e+00    5.0085232e+02    8.4527485e-04    1.3520150e-05                0               -1      1.0000000e+00                0                1                0
    5.8324540e-02   -2.3183168e-02   -5.9843672e-02    6.0162103e-03    4.6994342e-01   -3.8178156e+00    5.8119915e+02    5.0652579e-04    2.9465928e-05                0               -1      1.0000000e+00                0                1                0
    5.9703897e-02   -2.1401489e-02   -5.9793823e-02   -6.8433664e-02   -1.9441126e-01   -3.8884485e+00    5.0132804e+02    7.7442129e-04    1.3017257e-05                0               -1      1.0000000e+00                0                1                0
    5.9553611e-02   -2.1467386e-02   -5.9808708e-02   -3.6350874e-01   -4.7887493e-01   -3.5290170e+00    4.9219847e+02    1.0507021e-03    1.1552835e-05                0               -1      1.0000000e+00                0                1                0
    5.9622893e-02   -2.1135080e-02   -5.9743623e-02    1.0674292e-01    4.5802524e-01   -3.8193168e+00    5.8776062e+02    4.5003123e-04    3.8104468e-05                0               -1      1.0000000e+00                0                1                0
    5.8420020e-02   -2.2114225e-02   -5.9659441e-02   -2.3280663e-01   -6.1030240e-01   -3.7809170e+00    5.7468928e+02    7.0415844e-04    2.7555813e-05                0               -1      1.0000000e+00                0                1                0
    5.9519955e-02   -2.1787618e-02   -5.9655649e-02    2.0406561e-01    6.3069754e-01   -3.8381460e+00    5.9209810e+02    5.3847590e-04    4.4671714e-05                0               -1      1.0000000e+00                0                1                0
    5.9006529e-02   -2.3193939e-02   -5.9715803e-02   -3.6767471e-01   -8.6546874e-01   -3.8895904e+00    5.7741458e+02    4.4853033e-04    5.5350752e-05                0               -1      1.0000000e+00                0                1                0
    5.9386082e-02   -2.1265473e-02   -5.9686864e-02   -3.4591612e-01   -4.8106144e-01   -3.7242501e+00    5.3014070e+02    6.8990018e-04    1.6208554e-05                0               -1      1.0000000e+00                0                1                0
    5.9448138e-02   -2.1894808e-02   -5.9699893e-02   -2.7161251e-01   -6.0166066e-01   -3.7592320e+00    5.7138123e+02    6.8906044e-04    2.6158936e-05                0               -1      1.0000000e+00                0                1                0
    5.9369925e-02   -2.0816677e-02   -5.9761172e-02    2.1692698e-02   -7.9298450e-01   -3.9406545e+00    5.0184429e+02    9.3614868e-04    1.3876643e-05                0               -1      1.0000000e+00                0                1                0
    5.8403026e-02   -2.0456795e-02   -5.9554248e-02   -2.0998460e-01   -5.8139983e-01   -3.5909840e+00    5.3751080e+02    6.4864340e-04    2.4996966e-05                0               -1      1.0000000e+00                0                1                0
    5.9482885e-02   -2.0219830e-02   -5.9723682e-02   -3.8769758e-01   -3.4147035e-01   -3.7104353e+00    4.9071529e+02    8.2465048e-04    1.0579267e-05                0               -1      1.0000000e+00                0                1                0
    5.8051181e-02   -2.0199659e-02   -5.9685407e-02   -3.3642082e-01   -4.7493312e-01   -3.7998021e+00    5.5244098e+02    7.6395930e-04    2.2506107e-05                0               -1      1.0000000e+00                0                1                0
    5.9700815e-02   -2.0225562e-02   -6.0178568e-02   -1.3094424e-01   -5.8621448e-01   -3.8631904e+00    5.5956973e+02    5.0081904e-04    2.4685646e-05                0               -1      1.0000000e+00                0                1                0
    5.8902127e-02   -2.0845521e-02   -5.9496692e-02   -1.7600348e-01   -3.1722782e-01   -3.6838940e+00    5.0804091e+02    9.5995502e-04    1.5412161e-05                0               -1      1.0000000e+00                0                1                0
    5.8497748e-02   -2.1333818e-02   -5.9532027e-02   -1.4970200e-01   -6.6615985e-01   -3.7643441e+00    5.5862359e+02    5.6839335e-04    2.4621263e-05                0               -1      1.0000000e+00                0                1                0
    5.8911049e-02   -2.1114438e-02   -5.9585925e-02   -2.7019199e-01   -6.4628823e-01   -3.7996409e+00    5.7215790e+02    6.3248412e-04    2.7383244e-05                0               -1      1.0000000e+00                0                1                0
    5.9465252e-02   -2.2249376e-02   -5.9558404e-02    2.7530637e-01    6.5959674e-01   -3.8602416e+00    5.8827104e+02    5.5978194e-04    4.1327596e-05                0               -1      1.0000000e+00                0                1                0
    5.9400093e-02   -2.1785730e-02   -5.9549363e-02   -9.9610319e-02   -4.1711633e-01   -3.8033353e+00    5.4564413e+02    4.3576265e-04    1.8676672e-05                0               -1      1.0000000e+00                0                1                0
    5.9599910e-02   -2.0140856e-02   -6.1437301e-02   -1.3611323e-01   -3.9993767e-01   -3.8108739e+00    5.0157980e+02    4.6868711e-04    1.3419567e-05                0               -1      1.0000000e+00                0                1                0
    5.8416006e-02   -2.0170240e-02   -6.0382843e-02   -3.2464405e-01   -5.1531009e-01   -3.9184594e+00    5.2285764e+02    4.4019170e-04    1.7106330e-05                0               -1      1.0000000e+00                0                1                0
    5.9351646e-02   -2.2506625e-02   -5.9414054e-02    1.6937618e-01    6.0419460e-01   -3.8523133e+00    5.8931732e+02    5.3769896e-04    4.3314441e-05                0               -1      1.0000000e+00                0                1                0
    5.8930100e-02   -2.1509439e-02   -5.9439642e-02   -1.5919293e-01   -6.7155709e-01   -3.7343778e+00    5.7807982e+02    4.3092784e-04    2.8295092e-05                0               -1      1.0000000e+00                0                1                0
    5.9120990e-02   -2.2614429e-02   -5.9411985e-02    1.8481731e-01    5.5114357e-01   -3.8638782e+00    5.8451053e+02    4.8064253e-04    3.6252666e-05                0               -1      1.0000000e+00                0                1                0
    5.9591016e-02   -2.1129675e-02   -5.9470858e-02   -2.2439981e-01   -5.5759370e-01   -3.8399681e+00    5.6369949e+02    6.0917673e-04    2.4585682e-05                0               -1      1.0000000e+00                0                1                0
    5.9676446e-02   -2.0313291e-02   -6.0852428e-02   -1.8328341e-01   -3.5047790e-01   -3.8954587e+00    4.9712674e+02    9.0038053e-04    1.2231302e-05                0               -1      1.0000000e+00                0                1                0
    5.9691373e-02   -2.1368573e-02   -6.0517633e-02   -1.8015452e-01   -3.1869327e-01   -3.7803156e+00    5.0628591e+02    5.9831144e-04    1.3991839e-05                0               -1      1.0000000e+00                0                1                0
    5.8283307e-02   -2.2327035e-02   -5.9305103e-02   -1.3104287e-01   -4.0507127e-01   -3.5993708e+00    5.2450614e+02    8.1627078e-04    1.7640538e-05                0               -1      1.0000000e+00                0                1                0
    5.9708742e-02   -2.1481993e-02   -5.9311279e-02    2.3275722e-01    7.4738979e-01   -3.8198964e+00    5.8100869e+02    5.0762231e-04    5.2284217e-05                0               -1      1.0000000e+00                0                1                0
    5.9016886e-02   -2.3316657e-02   -5.9380231e-02    3.2083115e-01    8.0524972e-01   -3.8333661e+00    5.8803839e+02    4.9825594e-04    4.6248909e-05                0               -1      1.0000000e+00                0                1                0
    5.9512906e-02   -2.1345355e-02   -5.9348549e-02   -2.9221654e-01   -6.1624458e-01   -3.8477386e+00    5.8330150e+02    4.9876608e-04    3.9017494e-05                0               -1      1.0000000e+00                0                1                0
    5.9556509e-02   -2.0268790e-02   -5.9232332e-02   -2.0659148e-01   -5.0132149e-01   -3.6173958e+00    4.9855037e+02    8.4649177e-04    1.2408897e-05                0               -1      1.0000000e+00                0                1                0
    5.9698472e-02   -2.0315923e-02   -6.2219926e-02   -1.9090707e-01   -2.9989612e-01   -3.8989499e+00    5.0620630e+02    7.9135275e-04    1.3870531e-05                0               -1      1.0000000e+00                0                1                0
    5.9684884e-02   -2.1278334e-02   -6.0018467e-02   -2.4645702e-01   -6.4827266e-01   -3.8570699e+00    5.6736324e+02    6.9118521e-04    2.5593798e-05                0               -1      1.0000000e+00                0                1                0
    5.8615279e-02   -2.3817290e-02   -5.9281990e-02   -3.4998869e-01   -8.1020621e-01   -3.8438681e+00    5.8237936e+02    4.5566696e-04    4.6001244e-05                0               -1      1.0000000e+00                0                1                0
    5.8530069e-02   -2.1282546e-02   -5.9133365e-02   -1.7254329e-01   -5.2890586e-01   -3.7691574e+00    5.5759281e+02    4.9257399e-04    2.3921731e-05                0               -1      1.0000000e+00                0                1                0
    5.9458218e-02   -2.1979541e-02   -5.9174827e-02   -2.6585259e-01   -6.4100983e-01   -3.7446336e+00    5.5811359e+02    4.7599116e-04    2.2261346e-05                0               -1      1.0000000e+00                0                1                0
    5.9714975e-02   -2.0097804e-02   -5.9365646e-02   -7.5558539e-02   -4.8546054e-01   -3.9818657e+00    5.1212134e+02    8.5931441e-04    1.5939487e-05                0               -1      1.0000000e+00                0                1                0
    5.8865677e-02   -2.1809920e-02   -5.9026109e-02   -3.2154134e-01   -3.0830507e-01   -3.7384702e+00    5.3563627e+02    5.6386875e-04    1.8368729e-05                0               -1      1.0000000e+00                0                1                0
    5.9018507e-02   -2.2185250e-02   -5.9076682e-02   -3.0048254e-01   -6.7307232e-01   -3.8113129e+00    5.8378486e+02    6.0392271e-04    3.0375217e-05                0               -1      1.0000000e+00                0                1                0
    5.8535512e-02   -2.1297953e-02   -5.8970881e-02   -2.6685841e-01   -6.4442151e-01   -3.8150694e+00    5.6252309e+02    5.4066011e-04    2.5531891e-05                0               -1      1.0000000e+00                0                1                0
    5.9698496e-02   -2.1018800e-02   -6.1378878e-02   -2.9718783e-01   -4.5753875e-01   -3.8941390e+00    5.4790626e+02    5.3528270e-04    1.8974483e-05                0               -1      1.0000000e+00                0                1                0
    5.8712355e-02   -2.1355059e-02   -5.8834847e-02   -3.2670900e-01   -4.0288264e-01   -3.7190619e+00    5.6129758e+02    5.3233336e-04    2.2084923e-05                0               -1      1.0000000e+00                0                1                0
    5.8799840e-02   -2.1068431e-02   -5.8876931e-02   -2.4082155e-01   -5.5295297e-01   -3.7503532e+00    5.5653070e+02    4.3812684e-04    2.3104584e-05                0               -1      1.0000000e+00                0                1                0
    5.8750780e-02   -2.3480865e-02   -5.8863612e-02   -3.5651127e-01   -8.1043067e-01   -3.8491108e+00    5.8383018e+02    5.2456551e-04    3.9681108e-05                0               -1      1.0000000e+00                0                1                0
    5.9456863e-02   -2.0412772e-02   -5.8841037e-02   -1.3435801e-01   -4.7916505e-01   -3.5125463e+00    5.2846595e+02    8.2527647e-04    1.7955699e-05                0               -1      1.0000000e+00                0                1                0
    5.9449311e-02   -2.0241428e-02   -5.8826754e-02   -1.8074209e-01   -3.5576795e-01   -3.6833964e+00    5.2200752e+02    7.9624063e-04    1.7308531e-05                0               -1      1.0000000e+00                0                1                0
    5.9624248e-02   -2.0393769e-02   -5.8848643e-02   -1.5530468e-01   -1.9637311e-01   -3.7428796e+00    4.9657109e+02    7.0646329e-04    1.2823432e-05                0               -1      1.0000000e+00                0                1                0
    5.9185435e-02   -2.0303701e-02   -5.8867748e-02   -2.6312882e-01   -5.7538701e-01   -3.7114980e+00    5.5006182e+02    5.3823564e-04    2.1909278e-05                0               -1      1.0000000e+00                0                1                0
    5.8756284e-02   -2.3567998e-02   -5.8731077e-02   -3.0745903e-01   -4.7117438e-01   -3.6454020e+00    5.5609820e+02    4.7304628e-04    2.1222871e-05                0               -1      1.0000000e+00                0                1                0
    5.8764901e-02   -2.1682861e-02   -5.8816553e-02   -2.4131712e-01   -6.1997678e-01   -3.8067404e+00    5.8007019e+02    5.5985501e-04    3.1135401e-05                0               -1      1.0000000e+00                0                1                0
    5.9391968e-02   -2.0833168e-02   -5.8791757e-02   -1.5511521e-01   -4.4462741e-01   -3.6589085e+00    5.2992206e+02    5.6351546e-04    1.8087880e-05                0               -1      1.0000000e+00                0                1                0
    5.7934377e-02   -2.1756783e-02   -5.8725552e-02   -2.8228416e-01   -2.2046202e-01   -3.7498257e+00    4.9843098e+02    7.6976018e-04    1.2793106e-05                0               -1      1.0000000e+00                0                1                0
    5.8804840e-02   -2.1341139e-02   -5.8724395e-02   -1.6474481e-01   -6.1275684e-01   -3.7576385e+00    5.8160681e+02    5.7146329e-04    3.1299341e-05                0               -1      1.0000000e+00                0                1                0
    5.9716387e-02   -2.0832727e-02   -6.1881228e-02   -3.0119664e-01   -3.8603000e-01   -3.9659222e+00    5.5732572e+02    7.1215306e-04    2.1281703e-05                0               -1      1.0000000e+00                0                1                0
    5.9716487e-02   -2.1170401e-02   -6.1856135e-02   -2.6968092e-01   -5.5183308e-01   -4.0891553e+00    5.7739162e+02    5.1570404e-04    2.9153283e-05                0               -1      1.0000000e+00                0                1                0
    5.9715303e-02   -2.1231553e-02   -6.1655741e-02   -2.9157448e-01   -7.4741338e-01   -4.0708896e+00    5.8438328e+02    5.2444911e-04    3.8017124e-05                0               -1      1.0000000e+00                0                1                0
    5.9399286e-02   -2.2242071e-02   -5.8610568e-02    2.2400624e-01    4.6814657e-01   -3.6975126e+00    5.8963158e+02    5.9963216e-04    3.8002629e-05                0               -1      1.0000000e+00                0                1                0
    5.9058065e-02   -2.1874640e-02   -5.8644943e-02    1.3508537e-01    6.0223694e-01   -3.7968764e+00    5.9021764e+02    6.0513543e-04    3.9479096e-05                0               -1      1.0000000e+00                0                1                0
    5.9047902e-02   -2.2589744e-02   -5.8695648e-02    2.5767187e-01    7.7269567e-01   -3.8218425e+00    5.8607869e+02    4.8879430e-04    4.5784157e-05                0               -1      1.0000000e+00                0                1                0
    5.8334934e-02   -2.0612786e-02   -5.8612110e-02   -2.1172712e-01   -6.8262874e-01   -3.7793536e+00    5.6889016e+02    4.4159122e-04    2.6214381e-05                0               -1      1.0000000e+00                0                1                0
    5.9732402e-02   -2.0678658e-02   -6.0264443e-02   -1.9412404e-01   -7.2494738e-01   -3.8490716e+00    5.7631617e+02    4.5280318e-04    2.8274707e-05                0               -1      1.0000000e+00                0                1                0
    5.8784831e-02   -2.0045204e-02   -6.1230923e-02   -3.5500225e-01   -5.9819448e-01   -3.8726975e+00    5.2484900e+02    7.8279461e-04    1.6990621e-05                0               -1      1.0000000e+00                0                1                0
    5.8399680e-02   -2.0044592e-02   -6.0221608e-02   -2.0640293e-01   -6.4163714e-01   -3.8171789e+00    5.4941795e+02    7.1821516e-04    2.2274630e-05                0               -1      1.0000000e+00                0                1                0
    5.9428296e-02   -2.0206819e-02   -5.8505456e-02   -2.2909370e-01   -6.2761130e-01   -3.7141636e+00    5.0602300e+02    8.9779868e-04    1.4633228e-05                0               -1      1.0000000e+00                0                1                0
    5.9040251e-02   -2.0115686e-02   -5.8524670e-02   -3.1269887e-01   -7.2542296e-01   -3.6152873e+00    5.1783883e+02    8.4551750e-04    1.6743905e-05                0               -1      1.0000000e+00                0                1                0
    5.8524544e-02   -2.3963842e-02   -6.0971906e-02    1.9339075e-01    6.3105775e-01   -3.9140787e+00    5.9070455e+02    4.9485533e-04    3.5644910e-05                0               -1      1.0000000e+00                0                1                0
    5.9166378e-02   -2.1680196e-02   -5.8438577e-02   -1.3008886e-01   -4.2088544e-01   -3.6790672e+00    5.7346925e+02    6.6293721e-04    2.5723639e-05                0               -1      1.0000000e+00                0                1                0
    5.8162672e-02   -2.1062852e-02   -5.8386479e-02   -2.9924755e-01   -2.0903217e-01   -3.6295869e+00    5.2450451e+02    4.1026389e-04    1.8335228e-05                0               -1      1.0000000e+00                0                1                0
    5.9055953e-02   -2.1777681e-02   -5.8418258e-02   -1.5633727e-01   -5.8207720e-01   -3.6153735e+00    5.5457635e+02    5.6813697e-04    2.2051516e-05                0               -1      1.0000000e+00                0                1                0
    5.7632631e-02   -2.2349730e-02   -5.8358184e-02   -3.3249577e-01   -5.7415211e-01   -3.7148237e+00    5.8262669e+02    6.5816765e-04    3.2453925e-05                0               -1      1.0000000e+00                0                1                0
    5.9606522e-02   -2.1871797e-02   -5.8387069e-02    3.3005170e-01    9.2943863e-01   -3.7891012e+00    5.7793872e+02    4.3632926e-04    5.5908109e-05                0               -1      1.0000000e+00                0                1                0
    5.9460472e-02   -2.1587429e-02   -5.8456775e-02   -3.0251861e-01   -4.9731709e-01   -3.6293034e+00    5.6766589e+02    4.2509590e-04    2.5323868e-05                0               -1      1.0000000e+00                0                1                0
    5.9591397e-02   -2.0465904e-02   -5.8336091e-02    5.5363748e-02   -5.5313454e-01   -3.5893877e+00    4.9727279e+02    3.9823473e-04    1.2926829e-05                0               -1      1.0000000e+00                0                1                0
    5.8949537e-02   -2.1148325e-02   -5.8287608e-02   -2.7113930e-01   -1.9361235e-01   -3.5093761e+00    4.9088962e+02    9.1179775e-04    1.1025066e-05                0               -1      1.0000000e+00                0                1                0
    5.9108997e-02   -2.1533995e-02   -5.8276900e-02   -7.9534465e-02   -3.2983506e-01   -3.5780849e+00    5.3471725e+02    5.4241172e-04    1.8404741e-05                0               -1      1.0000000e+00                0                1                0
    5.9533563e-02   -2.1174566e-02   -5.8263217e-02   -1.8722371e-01   -5.2372470e-01   -3.6625199e+00    5.5357962e+02    5.7248065e-04    2.1683882e-05                0               -1      1.0000000e+00                0                1                0
    5.8928541e-02   -2.3618049e-02   -5.8237306e-02   -3.4620977e-01   -8.4111161e-01   -3.7576772e+00    5.8428290e+02    4.6123324e-04    3.9814383e-05                0               -1      1.0000000e+00                0                1                0
    5.9001490e-02   -1.9830302e-02   -6.1900055e-02   -9.7822950e-02   -5.0169678e-01   -3.5396545e+00    4.9602910e+02    8.2291733e-04    1.1190743e-05                0               -1      1.0000000e+00                0                1                0
    5.8213796e-02   -1.8459517e-02   -6.1990142e-02   -1.5361010e-01   -2.0192255e-01   -3.8899826e+00    4.9483781e+02    9.4784223e-04    1.0135282e-05                0               -1      1.0000000e+00                0                1                0
    5.9499828e-02   -1.7518245e-02   -6.2001645e-02   -3.1337881e-01   -6.2785959e-01   -3.8046292e+00    5.1561891e+02    4.8180680e-04    1.5510382e-05                0               -1      1.0000000e+00                0                1                0
    5.9450029e-02   -1.9892212e-02   -6.1782210e-02   -1.0481843e-01   -5.3020842e-01   -3.7723218e+00    5.1448182e+02    8.0579574e-04    1.4992025e-05                0               -1      1.0000000e+00                0                1                0
    5.9501393e-02   -1.9622345e-02   -6.1929234e-02   -1.3668629e-01   -5.6884533e-01   -3.8282065e+00    5.2079324e+02    6.4817492e-04    1.7033312e-05                0               -1      1.0000000e+00                0                1                0
    5.8592284e-02   -1.7292216e-02   -6.1708119e-02   -4.0913250e-01   -4.4175998e-01   -3.8644907e+00    5.1271544e+02    8.2779868e-04    1.4859428e-05                0               -1      1.0000000e+00                0                1                0
    5.9239467e-02   -1.9181614e-02   -6.1115613e-02   -2.3724658e-01   -3.8755351e-01   -3.8299347e+00    5.0976066e+02    8.5730400e-04    1.4297932e-05                0               -1      1.0000000e+00                0                1                0
    5.9232190e-02   -1.9801338e-02   -6.1040587e-02   -3.8288312e-01   -5.7342602e-01   -3.7040626e+00    5.0943454e+02    3.7952090e-04    1.4639836e-05                0               -1      1.0000000e+00                0                1                0
    5.9080416e-02   -1.9770001e-02   -6.1027239e-02   -3.4273625e-01   -6.3921081e-01   -3.7503819e+00    5.2714416e+02    4.0042691e-04    1.7348983e-05                0               -1      1.0000000e+00                0                1                0
    5.9624261e-02   -1.9180661e-02   -6.1114720e-02   -1.7885635e-01   -6.1731215e-01   -3.9280058e+00    5.5505278e+02    6.0638388e-04    2.3214963e-05                0               -1      1.0000000e+00                0                1                0
    5.9438587e-02   -1.9882355e-02   -6.0758792e-02   -1.4409775e-01   -6.2830892e-01   -3.9197153e+00    5.5877801e+02    6.5957351e-04    2.1147171e-05                0               -1      1.0000000e+00                0                1                0
    5.9501439e-02   -1.9150581e-02   -6.0833272e-02   -2.2441400e-01   -7.1189152e-01   -3.9280245e+00    5.6460981e+02    4.5605846e-04    2.5897471e-05                0               -1      1.0000000e+00                0                1                0
    5.9273650e-02   -1.9745568e-02   -6.0676878e-02   -2.8038466e-01   -5.7576218e-01   -3.9386317e+00    5.6660214e+02    6.4412323e-04    2.4371695e-05                0               -1      1.0000000e+00                0                1                0
    5.8695714e-02   -1.9881980e-02   -6.0510906e-02   -2.9401021e-01   -4.3822380e-01   -3.8501091e+00    5.1560008e+02    3.8897002e-04    1.5233992e-05                0               -1      1.0000000e+00                0                1                0
    5.8371021e-02   -1.9774856e-02   -6.0504632e-02   -3.5266600e-01   -6.0999769e-01   -3.8529587e+00    5.4433586e+02    6.2271638e-04    2.1580441e-05                0               -1      1.0000000e+00                0                1                0
    5.9226725e-02   -1.8235027e-02   -6.0483877e-02   -1.9559189e-01   -5.3880037e-01   -3.8106871e+00    5.4681941e+02    5.0258740e-04    2.1216372e-05                0               -1      1.0000000e+00                0                1                0
    5.8861029e-02   -1.9112721e-02   -6.0342452e-02   -3.9622750e-01   -7.5591814e-01   -3.8771468e+00    4.9165722e+02    8.9992718e-04    9.3455379e-06                0               -1      1.0000000e+00                0                1                0
    5.9516369e-02   -1.8412653e-02   -6.0290474e-02   -1.5158200e-01   -3.5443873e-01   -3.6386087e+00    4.9183179e+02    9.2520401e-04    9.2797872e-06                0               -1      1.0000000e+00                0                1                0
    5.9431280e-02   -1.9689218e-02   -6.0337249e-02   -1.8798674e-01   -6.2228162e-01   -3.7594920e+00    5.0610008e+02    6.0901339e-04    1.4150711e-05                0               -1      1.0000000e+00                0                1                0
    5.7869294e-02   -1.9685882e-02   -6.0219119e-02   -2.5726101e-01   -5.8741236e-01   -3.8224398e+00    5.7478152e+02    6.1146878e-04    3.0202820e-05                0               -1      1.0000000e+00                0                1                0
    5.9345528e-02   -1.9194187e-02   -6.0133047e-02   -1.8801290e-01   -5.5053102e-01   -3.7120439e+00    5.1557573e+02    7.4574591e-04    1.6068603e-05                0               -1      1.0000000e+00                0                1                0
    5.8793908e-02   -1.9737991e-02   -6.0149526e-02   -2.6760067e-01   -6.2595679e-01   -3.8098005e+00    5.2709543e+02    7.1120940e-04    1.7729852e-05                0               -1      1.0000000e+00                0                1                0
    5.9187201e-02   -1.8003215e-02   -5.9852327e-02   -2.1843286e-01   -6.6410931e-01   -3.8508765e+00    5.3714211e+02    6.1505418e-04    2.0379113e-05                0               -1      1.0000000e+00                0                1                0
    5.9507391e-02   -1.9011319e-02   -5.9790503e-02   -1.1237161e-01   -5.6914416e-01   -3.7927359e+00    5.5186284e+02    5.4345068e-04    2.2391567e-05                0               -1      1.0000000e+00                0                1                0
    5.8601310e-02   -1.9504379e-02   -5.9644399e-02   -2.7042305e-01   -5.1279863e-01   -3.6336377e+00    5.4251902e+02    6.4056824e-04    2.0972868e-05                0               -1      1.0000000e+00                0                1                0
    5.9461873e-02   -1.9844158e-02   -5.9662041e-02   -2.9008121e-01   -5.8286748e-01   -3.7690511e+00    5.0531473e+02    5.3768780e-04    1.3293362e-05                0               -1      1.0000000e+00                0                1                0
    5.9660526e-02   -1.9694834e-02   -5.9509114e-02   -1.0836490e-01   -7.1271588e-01   -3.6070931e+00    4.9845045e+02    1.0798503e-03    1.2397644e-05                0               -1      1.0000000e+00                0                1                0
    5.9284437e-02   -1.9282037e-02   -5.9408935e-02   -1.6461564e-01   -5.8675907e-01   -3.7734539e+00    5.4023002e+02    7.5856036e-04    2.0591117e-05                0               -1      1.0000000e+00                0                1                0
    5.8349628e-02   -1.9714462e-02   -5.9330267e-02   -3.1596387e-01   -5.4410572e-01   -3.7615551e+00    5.7925755e+02    6.2184064e-04    2.9576979e-05                0               -1      1.0000000e+00                0                1                0
    5.9569136e-02   -1.9038492e-02   -5.9293795e-02   -2.5806134e-01   -6.6326396e-01   -3.8541679e+00    5.4904407e+02    5.3083068e-04    2.2064714e-05                0               -1      1.0000000e+00                0                1                0
    5.9630709e-02   -1.9440889e-02   -5.9207400e-02   -2.3086887e-01   -5.3848805e-01   -3.8783569e+00    5.2276936e+02    6.6320085e-04    1.6620663e-05                0               -1      1.0000000e+00                0                1                0
    5.9607927e-02   -1.8629107e-02   -5.9121865e-02   -1.8842945e-01   -7.0791377e-01   -3.8041280e+00    5.7707831e+02    6.7459960e-04    2.9978145e-05                0               -1      1.0000000e+00                0                1                0
    5.8925489e-02   -1.9941938e-02   -5.8835910e-02   -2.4895577e-01   -6.9599168e-01   -3.7850911e+00    5.6395767e+02    4.9181219e-04    2.6364761e-05                0               -1      1.0000000e+00                0                1                0
    5.9718169e-02   -1.9956400e-02   -6.0055353e-02   -2.2591009e-01   -5.3913557e-01   -3.7870794e+00    5.7765533e+02    4.4524344e-04    2.8147593e-05                0               -1      1.0000000e+00                0                1                0
    5.9398738e-02   -1.8931667e-02   -5.8693692e-02   -2.8082082e-01   -3.6382116e-01   -3.4507872e+00    4.9673164e+02    7.1235528e-04    1.1817259e-05                0               -1      1.0000000e+00                0                1                0
    5.8840645e-02   -1.8769640e-02   -5.8656307e-02   -1.0025666e-01   -5.6376919e-01   -3.6968693e+00    5.0791560e+02    7.1366667e-04    1.4821269e-05                0               -1      1.0000000e+00                0                1                0
    5.9514688e-02   -1.9541515e-02   -5.8480522e-02   -1.8401908e-01   -6.2771768e-01   -3.7762422e+00    5.2134730e+02    8.2197377e-04    1.7134056e-05                0               -1      1.0000000e+00                0                1                0
    5.8820704e-02   -1.8488841e-02   -5.8425530e-02   -3.7565719e-01   -5.7440779e-01   -3.6566039e+00    5.2256596e+02    6.2085040e-04    1.7681861e-05                0               -1      1.0000000e+00                0                1                0
    5.9745947e-02   -1.7923351e-02   -5.9224922e-02   -2.3178846e-01   -6.4040370e-01   -3.8679105e+00    5.4857474e+02    3.9747704e-04    2.1779932e-05                0               -1      1.0000000e+00                0                1                0
    5.7963801e-02   -2.3829985e-02   -5.6100436e-02   -4.5291940e-02    4.6235760e-01   -3.5650273e+00    5.5770944e+02    5.2167134e-04    2.1112529e-05                0               -1      1.0000000e+00                0                1                0
    5.9399274e-02   -2.1526626e-02   -5.8118425e-02   -1.5163118e-01   -3.4949767e-01   -3.2687944e+00    4.8236424e+02    1.1029640e-03    8.1726281e-06                0               -1      1.0000000e+00                0                1                0
    5.7841196e-02   -2.2006180e-02   -5.8205618e-02   -2.5184208e-01   -5.6170115e-01   -3.6843520e+00    5.6386752e+02    7.4579987e-04    2.5489142e-05                0               -1      1.0000000e+00                0                1                0
    5.9074731e-02   -2.2255383e-02   -5.8132550e-02    1.4511058e-01    5.8236713e-01   -3.6622895e+00    5.8643942e+02    5.4591839e-04    3.8666849e-05                0               -1      1.0000000e+00                0                1                0
    5.8575374e-02   -2.1251648e-02   -5.8212839e-02   -2.5231451e-01   -2.1797165e-01   -3.7692789e+00    4.9664572e+02    5.5967870e-04    1.2254652e-05                0               -1      1.0000000e+00                0                1                0
    5.8887741e-02   -2.3245638e-02   -5.8044980e-02   -3.2722040e-01   -6.4939979e-01   -3.6573645e+00    5.7237098e+02    6.0088213e-04    2.5921664e-05                0               -1      1.0000000e+00                0                1                0
    5.9523653e-02   -2.1970945e-02   -5.8116716e-02   -1.6397536e-01   -5.7667364e-01   -3.6774924e+00    5.7775568e+02    5.8736677e-04    2.8239712e-05                0               -1      1.0000000e+00                0                1                0
    5.9197315e-02   -2.1053734e-02   -5.7952755e-02   -3.6396182e-02    3.8988513e-01   -3.7386345e+00    5.9581895e+02    5.6288542e-04    3.9170719e-05                0               -1      1.0000000e+00                0                1                0
    5.9667193e-02   -2.1462634e-02   -5.7943608e-02    1.7067782e-01    5.7057502e-01   -3.6926599e+00    5.8950494e+02    4.7458686e-04    4.5678458e-05                0               -1      1.0000000e+00                0                1                0
    5.7537808e-02   -2.1590915e-02   -5.7946188e-02   -2.6420042e-01   -4.9861653e-01   -3.7109877e+00    5.5870015e+02    5.0722108e-04    2.3197318e-05                0               -1      1.0000000e+00                0                1                0
    5.9107078e-02   -2.0796051e-02   -5.7873176e-02   -2.4481257e-01   -4.4013414e-01   -3.5395180e+00    5.2309272e+02    6.0332463e-04    1.5706964e-05                0               -1      1.0000000e+00                0                1                0
    5.9249034e-02   -2.1829917e-02   -5.8004297e-02   -3.3244958e-01   -5.3823303e-01   -3.7121294e+00    5.5900755e+02    4.2526194e-04    2.1196421e-05                0               -1      1.0000000e+00                0                1                0
    5.8935429e-02   -2.3132807e-02   -5.7964180e-02    1.7045348e-01    5.8162121e-01   -3.6735306e+00    5.8949067e+02    4.9747615e-04    4.1056214e-05                0               -1      1.0000000e+00                0                1                0
    5.9155117e-02   -2.2837986e-02   -5.7931950e-02    3.2908462e-01    9.0152736e-01   -3.6873772e+00    5.8162951e+02    5.4674252e-04    5.2007064e-05                0               -1      1.0000000e+00                0                1                0
    5.9266712e-02   -2.1877458e-02   -5.8025294e-02   -4.2810384e-01   -8.6166017e-01   -3.7869124e+00    5.8300441e+02    4.5859558e-04    4.4280135e-05                0               -1      1.0000000e+00                0                1                0
    5.9230781e-02   -2.2006962e-02   -5.7751938e-02   -1.5594232e-01   -5.0163101e-01   -3.6689579e+00    5.8182058e+02    6.3325490e-04    2.9164004e-05                0               -1      1.0000000e+00                0                1                0
    5.8949827e-02   -2.2829995e-02   -5.7918705e-02    1.2211613e-01    4.8756961e-01   -3.6926329e+00    5.9212533e+02    4.6877725e-04    3.7675873e-05                0               -1      1.0000000e+00                0                1                0
    5.8774193e-02   -2.3131697e-02   -5.7885028e-02    1.1673977e-01    5.7859347e-01   -3.7371793e+00    5.8268113e+02    5.3182043e-04    3.7743415e-05                0               -1      1.0000000e+00                0                1                0
    5.8972338e-02   -2.3355601e-02   -5.8176410e-02    1.8888986e-01    6.3309652e-01   -3.7015870e+00    5.9184631e+02    5.4109453e-04    3.7881096e-05                0               -1      1.0000000e+00                0                1                0
    5.9255438e-02   -2.2145517e-02   -5.7734179e-02   -1.6904325e-01   -5.0653555e-01   -3.7046013e+00    5.5456670e+02    5.2751821e-04    2.1761598e-05                0               -1      1.0000000e+00                0                1                0
    5.8924162e-02   -2.0900606e-02   -5.7674301e-02   -1.7958008e-01   -4.5910400e-01   -3.6001447e+00    5.5696131e+02    4.6435733e-04    2.3325279e-05                0               -1      1.0000000e+00                0                1                0
    5.8934500e-02   -2.3060134e-02   -5.7701425e-02    2.0225017e-01    6.7591720e-01   -3.6819932e+00    5.9352359e+02    4.7596217e-04    3.6339985e-05                0               -1      1.0000000e+00                0                1                0
    5.9463467e-02   -2.2064826e-02   -5.7901576e-02   -3.2191894e-01   -6.7680067e-01   -3.6742639e+00    5.8423053e+02    4.5091313e-04    4.0535683e-05                0               -1      1.0000000e+00                0                1                0
    5.8880953e-02   -2.1434570e-02   -5.7423895e-02   -2.3898768e-01   -4.6467526e-01   -3.5599847e+00    5.3283961e+02    7.6575014e-04    1.9372737e-05                0               -1      1.0000000e+00                0                1                0
    5.9404923e-02   -2.0771793e-02   -5.7382258e-02   -2.6072349e-01    9.5692397e-02   -3.3485655e+00    4.9448182e+02    9.1676315e-04    1.2510271e-05                0               -1      1.0000000e+00                0                1                0
    5.9463248e-02   -2.2057589e-02   -5.7652894e-02   -2.3762385e-01   -6.0643368e-01   -3.7662630e+00    5.7565034e+02    7.0335573e-04    2.8064446e-05                0               -1      1.0000000e+00                0                1                0
    5.8194119e-02   -2.0548395e-02   -5.7434503e-02   -4.3162442e-01   -4.8433713e-01   -3.4714085e+00    5.2146039e+02    4.0317939e-04    1.8327197e-05                0               -1      1.0000000e+00                0                1                0
    5.9045430e-02   -2.1125407e-02   -5.7261030e-02   -2.4004702e-01   -4.6646814e-01   -3.4725534e+00    5.3024980e+02    7.5939540e-04    1.9573913e-05                0               -1      1.0000000e+00                0                1                0
    5.8729250e-02   -2.3529482e-02   -5.7500699e-02   -3.6250115e-01   -7.4281170e-01   -3.7193806e+00    5.7341003e+02    5.5710459e-04    2.7560895e-05                0               -1      1.0000000e+00                0                1                0
    5.8996721e-02   -2.1796142e-02   -5.7478000e-02   -3.6212140e-01   -4.6059183e-01   -3.6504777e+00    5.2083645e+02    8.8294762e-04    1.7812803e-05                0               -1      1.0000000e+00                0                1                0
    5.9045131e-02   -2.0985000e-02   -5.7395272e-02   -2.2777383e-01   -4.6497280e-01   -3.5534497e+00    5.2234131e+02    6.2765721e-04    1.6854380e-05                0               -1      1.0000000e+00                0                1                0
    5.9711918e-02   -2.0847054e-02   -5.7345020e-02    1.5194408e-01    6.3141660e-01   -3.6300497e+00    5.8948246e+02    4.7207903e-04    4.4294833e-05                0               -1      1.0000000e+00                0                1                0
    5.9290960e-02   -2.1392871e-02   -5.7218975e-02   -1.8376573e-01   -4.5450544e-01   -3.6364806e+00    4.8666403e+02    6.9835718e-04    1.0040160e-05                0               -1      1.0000000e+00                0                1                0
    5.8532253e-02   -2.3219963e-02   -5.7310973e-02   -1.6696445e-02    1.4417746e-01   -3.6575354e+00    5.6978746e+02    4.3172618e-04    2.5733487e-05                0               -1      1.0000000e+00                0                1                0
    5.9424201e-02   -2.1437432e-02   -5.7220770e-02   -2.4377697e-01   -6.7452603e-01   -3.6002951e+00    5.8200811e+02    6.4348323e-04    3.1277135e-05                0               -1      1.0000000e+00                0                1                0
    5.9076513e-02   -2.0840418e-02   -5.7282266e-02   -1.8792458e-01   -6.3079349e-01   -3.6517482e+00    5.7814453e+02    6.7739328e-04    2.9541130e-05                0               -1      1.0000000e+00                0                1                0
    5.9099196e-02   -2.0599091e-02   -5.7362445e-02   -2.5072309e-01   -5.6282052e-01   -3.6464927e+00    5.7311239e+02    4.9988254e-04    2.8839424e-05                0               -1      1.0000000e+00                0                1                0
    5.7805053e-02   -2.2895064e-02   -5.7282245e-02   -3.4293531e-01   -3.9945420e-01   -3.6839531e+00    5.3280283e+02    5.0229984e-04    1.7293587e-05                0               -1      1.0000000e+00                0                1                0
    5.9183886e-02   -2.1982511e-02   -5.7258163e-02   -2.0802902e-01   -6.3874236e-01   -3.6733377e+00    5.8342648e+02    6.0149277e-04    3.4610391e-05                0               -1      1.0000000e+00                0                1                0
    5.9218687e-02   -2.2875786e-02   -5.7255111e-02   -3.1252520e-01   -8.0695408e-01   -3.6963289e+00    5.8398704e+02    4.5677828e-04    4.3482302e-05                0               -1      1.0000000e+00                0                1                0
    5.9274313e-02   -2.0762384e-02   -5.7135258e-02   -3.2398355e-01   -7.1648928e-01   -3.6351029e+00    5.7223064e+02    6.7355121e-04    2.7255833e-05                0               -1      1.0000000e+00                0                1                0
    5.9072821e-02   -2.2075264e-02   -5.7027958e-02    1.3592795e-01    4.3206588e-01   -3.6114631e+00    5.8636321e+02    4.4695685e-04    3.4219275e-05                0               -1      1.0000000e+00                0                1                0
    5.8454819e-02   -2.3996299e-02   -5.6977075e-02   -3.6018962e-01   -6.8351576e-01   -3.6181745e+00    5.7888341e+02    5.3826143e-04    3.6780779e-05                0               -1      1.0000000e+00                0                1                0
    5.8828911e-02   -2.3121341e-02   -5.6996552e-02    8.2183990e-02    4.5883839e-01   -3.6376630e+00    5.9778751e+02    4.6153144e-04    3.4206991e-05                0               -1      1.0000000e+00                0                1                0
    5.9310419e-02   -2.0614018e-02   -5.7777848e-02   -2.9000655e-01   -7.5000539e-01   -3.6971378e+00    5.8461328e+02    4.4867378e-04    3.1041516e-05                0               -1      1.0000000e+00                0                1                0
    5.9297317e-02   -2.2518138e-02   -5.6927027e-02    3.3164829e-01    7.9403491e-01   -3.6321498e+00    5.8380454e+02    5.2657226e-04    4.6068527e-05                0               -1      1.0000000e+00                0                1                0
    5.8941386e-02   -2.3074710e-02   -5.6923559e-02    2.3744286e-01    6.6765490e-01   -3.6441729e+00    5.8676211e+02    5.5091533e-04    4.1788882e-05                0               -1      1.0000000e+00                0                1                0
    5.9542555e-02   -2.1815681e-02   -5.6902218e-02   -2.1094569e-01   -4.5306288e-01   -3.5918859e+00    5.5301786e+02    7.3482588e-04    2.1179379e-05                0               -1      1.0000000e+00                0                1                0
    5.8916195e-02   -2.0585304e-02   -5.6802802e-02   -2.5251403e-01   -5.4286505e-01   -3.5554484e+00    5.4205575e+02    7.8770320e-04    2.1445106e-05                0               -1      1.0000000e+00                0                1                0
    5.9648848e-02   -2.0566159e-02   -5.6419806e-02   -1.2310048e-01   -4.1547634e-01   -3.2155644e+00    5.0647016e+02    5.0310922e-04    1.4641463e-05                0               -1      1.0000000e+00                0                1                0
    5.8055025e-02   -2.3037970e-02   -5.6678284e-02   -2.0994649e-01   -3.9093425e-01   -3.5346476e+00    5.4151181e+02    5.1812815e-04    1.8159584e-05                0               -1      1.0000000e+00                0                1                0
    5.8937799e-02   -2.2566917e-02   -5.6691043e-02    8.4296748e-02    5.6460029e-01   -3.5277350e+00    5.9365932e+02    5.7085957e-04    3.8439197e-05                0               -1      1.0000000e+00                0                1                0
    5.9287596e-02   -2.0323733e-02   -5.6841666e-02   -4.2739744e-01   -3.4854312e-02   -3.6908864e+00    4.8943056e+02    9.7152290e-04    1.1108900e-05                0               -1      1.0000000e+00                0                1                0
    5.8977738e-02   -2.3042754e-02   -5.6752089e-02    1.9855037e-01    6.5324878e-01   -3.5748695e+00    5.8868391e+02    4.3858611e-04    3.6649967e-05                0               -1      1.0000000e+00                0                1                0
    5.7006830e-02   -2.3398298e-02   -5.6445363e-02   -3.2777840e-01    1.3184472e-01   -3.4571992e+00    5.1207418e+02    8.5182742e-04    1.4201675e-05                0               -1      1.0000000e+00                0                1                0
    5.8559431e-02   -2.2467389e-02   -5.6597372e-02   -2.9604758e-01   -4.8124556e-01   -3.6340615e+00    5.6064139e+02    4.6747605e-04    2.2862751e-05                0               -1      1.0000000e+00                0                1                0
    5.8597554e-02   -2.3734127e-02   -5.6641020e-02   -2.6309753e-01   -5.4711482e-01   -3.6059001e+00    5.6815052e+02    4.4465069e-04    2.5288378e-05                0               -1      1.0000000e+00                0                1                0
    5.8470315e-02   -2.2928685e-02   -5.6573860e-02   -9.5921521e-02    2.8552058e-01   -3.5962953e+00    5.8377391e+02    4.7981948e-04    2.7261769e-05                0               -1      1.0000000e+00                0                1                0
    5.9235094e-02   -2.0876337e-02   -5.6687376e-02   -2.3045279e-01   -5.1291141e-01   -3.6934152e+00    5.1745515e+02    8.1778056e-04    1.6650725e-05                0               -1      1.0000000e+00                0                1                0
    5.9016386e-02   -2.2967381e-02   -5.6660917e-02    1.7615087e-01    6.6439104e-01   -3.6243070e+00    5.8453024e+02    6.0994855e-04    3.8831931e-05                0               -1      1.0000000e+00                0                1                0
    5.9534750e-02   -2.1252954e-02   -5.6581626e-02   -1.7389330e-01   -6.5669744e-01   -3.6979262e+00    5.8174871e+02    6.0739706e-04    3.2693939e-05                0               -1      1.0000000e+00                0                1                0
    5.9450530e-02   -2.1948263e-02   -5.6550515e-02   -3.0297181e-01   -6.6829804e-01   -3.5754177e+00    5.7792127e+02    4.1182966e-04    3.0611319e-05                0               -1      1.0000000e+00                0                1                0
    5.9534026e-02   -2.0346625e-02   -5.7007132e-02   -2.5277585e-01   -4.6238829e-01   -3.7332711e+00    5.1557470e+02    7.6957792e-04    1.6825854e-05                0               -1      1.0000000e+00                0                1                0
    5.7951214e-02   -2.1665149e-02   -5.6454303e-02   -3.9259433e-01   -5.0209779e-01   -3.6029902e+00    5.6958820e+02    4.5033583e-04    2.5986061e-05                0               -1      1.0000000e+00                0                1                0
    5.9003026e-02   -2.2192636e-02   -5.6359362e-02   -3.3124285e-01   -2.9397655e-01   -3.5125140e+00    5.3735052e+02    5.2574073e-04    1.8292481e-05                0               -1      1.0000000e+00                0                1                0
    5.8914122e-02   -2.3052285e-02   -5.6437729e-02    2.0460946e-01    6.6425219e-01   -3.6080316e+00    5.8428026e+02    5.7528107e-04    3.5920486e-05                0               -1      1.0000000e+00                0                1                0
    5.9004809e-02   -2.0541879e-02   -5.6325635e-02   -3.0337280e-01   -4.4640641e-01   -3.4834340e+00    5.1879561e+02    6.0637932e-04    1.6850512e-05                0               -1      1.0000000e+00                0                1                0
    5.8998659e-02   -2.3396468e-02   -5.6382268e-02    3.3215415e-01    8.3497817e-01   -3.5269412e+00    5.9207858e+02    5.2574339e-04    4.0991895e-05                0               -1      1.0000000e+00                0                1                0
    5.8170045e-02   -2.0491354e-02   -5.6617573e-02   -2.2689821e-01   -7.4517042e-01   -3.6230753e+00    5.6072454e+02    5.2726331e-04    2.4801538e-05                0               -1      1.0000000e+00                0                1                0
    5.9415278e-02   -2.1074340e-02   -5.6396948e-02   -1.4389635e-01   -4.4817985e-01   -3.6640941e+00    5.2267545e+02    7.2753444e-04    1.7719999e-05                0               -1      1.0000000e+00                0                1                0
    5.9067442e-02   -2.2373144e-02   -5.6281009e-02    1.9601888e-01    6.8350593e-01   -3.5951234e+00    5.8717825e+02    5.1853331e-04    4.3213563e-05                0               -1      1.0000000e+00                0                1                0
    5.9525240e-02   -2.1536231e-02   -5.6402525e-02   -2.6935292e-01   -7.3581034e-01   -3.6898948e+00    5.7944338e+02    4.9416176e-04    4.5057182e-05                0               -1      1.0000000e+00                0                1                0
    5.9175726e-02   -2.0235114e-02   -5.6113609e-02   -4.4089644e-01   -3.6754427e-01   -3.1931589e+00    4.9120936e+02    7.4184196e-04    1.1111733e-05                0               -1      1.0000000e+00                0                1                0
    5.9273080e-02   -2.0446663e-02   -5.6347349e-02   -3.5693761e-01   -6.4684921e-01   -3.6193849e+00    5.7043974e+02    5.2178564e-04    2.7438052e-05                0               -1      1.0000000e+00                0                1                0
    5.8697189e-02   -2.2573554e-02   -5.6253405e-02   -3.8813313e-01   -5.1321586e-01   -3.6231878e+00    5.7058543e+02    7.2106124e-04    2.7275958e-05                0               -1      1.0000000e+00                0                1                0
    5.9269126e-02   -2.0560914e-02   -5.6141574e-02   -3.5513377e-01   -4.7669181e-01   -3.5132137e+00    4.9817894e+02    5.5357775e-04    1.2659030e-05                0               -1      1.0000000e+00                0                1                0
    5.9569135e-02   -2.0696100e-02   -5.6255186e-02   -6.1411432e-02   -4.8691021e-01   -3.5698490e+00    5.1888817e+02    6.2020543e-04    1.6277068e-05                0               -1      1.0000000e+00                0                1                0
    5.8838325e-02   -2.1495071e-02   -5.6051219e-02   -2.9771586e-01   -5.6112959e-01   -3.6567381e+00    5.6576184e+02    4.9174026e-04    2.5456903e-05                0               -1      1.0000000e+00                0                1                0
    5.8492233e-02   -2.0944678e-02   -5.6036912e-02   -2.9339389e-01   -5.3930234e-01   -3.5881637e+00    5.7173669e+02    4.4461381e-04    2.8395183e-05                0               -1      1.0000000e+00                0                1                0
    5.8389556e-02   -2.0805057e-02   -5.6053113e-02   -4.1126365e-01   -4.8393737e-01   -3.4472647e+00    5.2552375e+02    6.3666598e-04    1.7728418e-05                0               -1      1.0000000e+00                0                1                0
    5.9555948e-02   -2.0997710e-02   -5.5973339e-02   -2.5011277e-01   -4.8238902e-01   -3.5338696e+00    4.8751832e+02    7.9042549e-04    1.0553341e-05                0               -1      1.0000000e+00                0                1                0
    5.9517242e-02   -2.0760129e-02   -5.5963850e-02   -2.6363913e-01   -5.0198468e-01   -3.4944619e+00    5.4838951e+02    6.0928238e-04    2.1224586e-05                0               -1      1.0000000e+00                0                1                0
    5.9517470e-02   -2.1078585e-02   -5.6033058e-02   -2.7471756e-01   -5.2474897e-01   -3.3806743e+00    5.3983293e+02    6.3008509e-04    1.9876362e-05                0               -1      1.0000000e+00                0                1                0
    5.9635685e-02   -2.0505474e-02   -5.6058963e-02   -1.9756135e-01   -5.5650353e-01   -3.5329950e+00    5.1978703e+02    8.4679132e-04    1.6850736e-05                0               -1      1.0000000e+00                0                1                0
    5.9196617e-02   -2.2178668e-02   -5.5814451e-02   -2.6442877e-01   -5.8893861e-01   -3.5252188e+00    5.8015145e+02    5.5679330e-04    3.2248080e-05                0               -1      1.0000000e+00                0                1                0
    5.9495938e-02   -2.1031779e-02   -5.5760546e-02   -1.7101124e-01   -3.0963976e-01   -3.3366589e+00    4.9706903e+02    7.0339100e-04    1.2484843e-05                0               -1      1.0000000e+00                0                1                0
    5.9285343e-02   -2.0634688e-02   -5.5874469e-02   -1.3008564e-01   -5.9957335e-01   -3.4777084e+00    5.6188129e+02    4.1276369e-04    2.6968158e-05                0               -1      1.0000000e+00                0                1                0
    5.9559686e-02   -2.1985316e-02   -5.6008516e-02   -3.0607520e-01   -8.2056362e-01   -3.6678965e+00    5.6357103e+02    4.6766347e-04    6.1038982e-05                0               -1      1.0000000e+00                0                1                0
    5.9463550e-02   -2.0247026e-02   -5.8141065e-02    7.0029254e-02   -4.9586423e-01   -3.6037097e+00    4.9857510e+02    6.5812895e-04    1.3357236e-05                0               -1      1.0000000e+00                0                1                0
    5.9162186e-02   -2.0315997e-02   -5.7114853e-02   -2.1472344e-01   -6.4736767e-01   -3.5615591e+00    5.3163086e+02    7.8889136e-04    1.9210231e-05                0               -1      1.0000000e+00                0                1                0
    5.9364804e-02   -2.1541535e-02   -5.5767729e-02    1.7078908e-01    7.3061010e-01   -3.5558315e+00    5.8744995e+02    5.3634451e-04    4.8175480e-05                0               -1      1.0000000e+00                0                1                0
    5.8932956e-02   -2.3633623e-02   -5.5720150e-02   -2.7089408e-01   -7.4573508e-01   -3.4935439e+00    5.7993361e+02    5.5377446e-04    3.4272787e-05                0               -1      1.0000000e+00                0                1                0
    5.8735089e-02   -2.3766517e-02   -5.5661197e-02   -3.8994101e-01   -8.4395363e-01   -3.5326265e+00    5.8489299e+02    4.6777041e-04    3.9019757e-05                0               -1      1.0000000e+00                0                1                0
    5.9248483e-02   -2.1721143e-02   -5.5756056e-02    2.0464215e-01    7.7898959e-01   -3.5672787e+00    5.8677701e+02    5.7217953e-04    4.6751364e-05                0               -1      1.0000000e+00                0                1                0
    5.8977216e-02   -2.2631721e-02   -5.5825690e-02    2.5587797e-01    8.8290093e-01   -3.5830980e+00    5.8215911e+02    4.6050573e-04    4.9519156e-05                0               -1      1.0000000e+00                0                1                0
    5.8989245e-02   -2.3092780e-02   -5.5713729e-02    1.7474477e-01    6.4739507e-01   -3.5488369e+00    5.8867401e+02    5.8524269e-04    3.5139419e-05                0               -1      1.0000000e+00                0                1                0
    5.7557345e-02   -2.0757810e-02   -5.5770703e-02   -3.3458752e-01   -7.1770790e-01   -3.5835763e+00    5.4199586e+02    6.0340909e-04    2.1303407e-05                0               -1      1.0000000e+00                0                1                0
    5.9695385e-02   -2.0210834e-02   -5.5765710e-02    6.0131511e-02    6.0410279e-02   -3.4726848e+00    4.8658912e+02    5.6531959e-04    1.0208837e-05                0               -1      1.0000000e+00                0                1                0
    5.8969660e-02   -2.0685284e-02   -5.5866568e-02   -1.8125914e-01   -7.3958348e-01   -3.6275743e+00    5.5898740e+02    5.0757506e-04    2.5215991e-05                0               -1      1.0000000e+00                0                1                0
    5.8935653e-02   -2.0423040e-02   -5.5706528e-02   -1.0327849e-01   -4.6045160e-01   -3.5772803e+00    5.2716736e+02    5.7022134e-04    1.7596580e-05                0               -1      1.0000000e+00                0                1                0
    5.9635684e-02   -2.0281136e-02   -5.6628170e-02   -1.9633299e-01   -6.7203944e-01   -3.5550801e+00    5.7191038e+02    4.4563915e-04    2.8901616e-05                0               -1      1.0000000e+00                0                1                0
    5.8916305e-02   -2.2019736e-02   -5.5596419e-02   -2.9995081e-01   -6.5362352e-01   -3.4902199e+00    5.8400205e+02    5.0417013e-04    3.0799775e-05                0               -1      1.0000000e+00                0                1                0
    5.9031497e-02   -2.2072016e-02   -5.5634811e-02    3.9594266e-02    5.0542640e-01   -3.5516889e+00    5.8534573e+02    4.9246120e-04    3.6204347e-05                0               -1      1.0000000e+00                0                1                0
    5.9509930e-02   -2.1882364e-02   -5.5599037e-02    2.1750114e-01    7.1564245e-01   -3.5832523e+00    5.8346815e+02    5.2746082e-04    4.7370045e-05                0               -1      1.0000000e+00                0                1                0
    5.8863516e-02   -2.1322677e-02   -5.5590660e-02   -3.1582035e-01   -7.7053554e-01   -3.5793809e+00    5.7388778e+02    6.2262852e-04    2.9690871e-05                0               -1      1.0000000e+00                0                1                0
    5.8825567e-02   -2.0431003e-02   -5.5496676e-02   -2.4527356e-01   -3.0318841e-01   -3.4199484e+00    5.3012041e+02    5.5573205e-04    1.8042645e-05                0               -1      1.0000000e+00                0                1                0
    5.9286971e-02   -2.0671239e-02   -5.5654443e-02   -3.3635065e-01   -6.7643951e-01   -3.5550897e+00    5.6905287e+02    5.4955542e-04    2.6187139e-05                0               -1      1.0000000e+00                0                1                0
    5.9639035e-02   -2.1248137e-02   -5.5571642e-02   -2.0004067e-01   -5.1127562e-01   -3.4505387e+00    5.4311268e+02    5.4386014e-04    1.9863877e-05                0               -1      1.0000000e+00                0                1                0
    5.9658421e-02   -2.1166308e-02   -5.6507708e-02   -2.7422877e-01   -7.3891930e-01   -3.5852010e+00    5.9233661e+02    4.5657541e-04    3.4866111e-05                0               -1      1.0000000e+00                0                1                0
    5.9661013e-02   -2.0442680e-02   -5.6158012e-02   -2.4486167e-01   -7.1227269e-01   -3.5749682e+00    5.8258199e+02    5.4643793e-04    3.5082166e-05                0               -1      1.0000000e+00                0                1                0
    5.9628590e-02   -2.0932194e-02   -5.5585119e-02   -3.0857621e-01   -6.4168582e-01   -3.5377655e+00    5.6770679e+02    6.5038617e-04    2.5518900e-05                0               -1      1.0000000e+00                0                1                0
    5.8973172e-02   -2.0986605e-02   -5.5455134e-02   -3.2726572e-01   -4.6197628e-01   -3.3589473e+00    4.9485184e+02    1.1159651e-03    1.2984627e-05                0               -1      1.0000000e+00                0                1                0
    5.9586392e-02   -2.1159573e-02   -5.5432490e-02    9.9798394e-02    4.8190602e-01   -3.5112508e+00    5.8351168e+02    4.8703303e-04    3.7529038e-05                0               -1      1.0000000e+00                0                1                0
    5.8924657e-02   -2.3405451e-02   -5.5465770e-02   -3.8625672e-01   -7.4989132e-01   -3.5735014e+00    5.8164476e+02    4.7998582e-04    3.7930416e-05                0               -1      1.0000000e+00                0                1                0
    5.9159522e-02   -2.2596606e-02   -5.5528602e-02   -3.6751008e-01   -8.6644759e-01   -3.6429663e+00    5.7783906e+02    5.0404198e-04    4.9357215e-05                0               -1      1.0000000e+00                0                1                0
    5.9238030e-02   -2.2836042e-02   -5.5481866e-02   -3.2946801e-01   -9.3157071e-01   -3.6097284e+00    5.8438447e+02    5.1966752e-04    4.5449689e-05                0               -1      1.0000000e+00                0                1                0
    5.9409613e-02   -2.2222647e-02   -5.5544169e-02   -3.1800397e-01   -7.8012976e-01   -3.5873661e+00    5.8316116e+02    5.8346165e-04    4.7187524e-05                0               -1      1.0000000e+00                0                1                0
    5.9449474e-02   -2.1392619e-02   -5.5352691e-02    8.5540488e-02    5.8342821e-01   -3.5644374e+00    5.8650881e+02    5.3772635e-04    3.7833304e-05                0               -1      1.0000000e+00                0                1                0
    5.9273017e-02   -2.1433097e-02   -5.5423677e-02    1.3911155e-01    5.7440965e-01   -3.5207700e+00    5.8655858e+02    5.4469331e-04    4.0437568e-05                0               -1      1.0000000e+00                0                1                0
    5.8304369e-02   -2.0650595e-02   -5.5326374e-02   -1.2342181e-01   -3.9837307e-02   -3.5303111e+00    4.8591612e+02    7.9307233e-04    9.6440171e-06                0               -1      1.0000000e+00                0                1                0
    5.8676754e-02   -2.0866315e-02   -5.5313893e-02   -3.4053237e-01   -6.4674617e-01   -3.5162495e+00    5.7094638e+02    6.6404251e-04    2.9262219e-05                0               -1      1.0000000e+00                0                1                0
    5.9344844e-02   -2.0164656e-02   -5.6995844e-02   -1.4734009e-01   -4.9512309e-01   -3.5530752e+00    5.4577997e+02    7.4102391e-04    2.0176133e-05                0               -1      1.0000000e+00                0                1                0
    5.8846592e-02   -2.0205563e-02   -5.6771771e-02   -2.1329231e-01   -6.2855651e-01   -3.4799991e+00    5.2328525e+02    8.0770545e-04    1.8031433e-05                0               -1      1.0000000e+00                0                1                0
    5.9356402e-02   -2.1667029e-02   -5.5196507e-02   -6.1734569e-02    2.7513858e-01   -3.5134471e+00    5.7899263e+02    6.4260856e-04    2.9390222e-05                0               -1      1.0000000e+00                0                1                0
    5.8678124e-02   -2.3733672e-02   -5.5297599e-02   -3.3547069e-01   -5.9593318e-01   -3.6309518e+00    5.8275597e+02    6.5649277e-04    2.7717457e-05                0               -1      1.0000000e+00                0                1                0
    5.8751123e-02   -2.1215101e-02   -5.5189204e-02   -2.1860243e-01   -5.6630182e-01   -3.4757013e+00    5.3834641e+02    6.5103471e-04    2.0941272e-05                0               -1      1.0000000e+00                0                1                0
    5.8777770e-02   -2.0801633e-02   -5.5277655e-02   -4.7857582e-01   -4.2530316e-01   -3.5730373e+00    5.2593912e+02    7.5080729e-04    1.8340349e-05                0               -1      1.0000000e+00                0                1                0
    5.9446853e-02   -2.0754059e-02   -5.5243147e-02   -3.0763421e-01   -5.8549490e-01   -3.5353289e+00    5.6474147e+02    4.7923396e-04    2.5533044e-05                0               -1      1.0000000e+00                0                1                0
    5.9719039e-02   -2.0137447e-02   -5.8049528e-02   -1.1645129e-01   -3.6115489e-01   -3.7556258e+00    4.9297021e+02    6.5194245e-04    1.1389595e-05                0               -1      1.0000000e+00                0                1                0
    5.9503422e-02   -2.1845495e-02   -5.5149046e-02    1.7061726e-01    6.1025246e-01   -3.5510543e+00    5.8387375e+02    4.4349272e-04    3.7327759e-05                0               -1      1.0000000e+00                0                1                0
    5.9395943e-02   -2.2295116e-02   -5.5070449e-02    2.0045021e-01    6.6260266e-01   -3.5101418e+00    5.8325824e+02    5.1693172e-04    3.9240800e-05                0               -1      1.0000000e+00                0                1                0
    5.9059312e-02   -2.3108231e-02   -5.5149074e-02   -3.5274442e-01   -7.5764774e-01   -3.5644446e+00    5.7927712e+02    5.5364577e-04    2.9903812e-05                0               -1      1.0000000e+00                0                1                0
    5.9021091e-02   -2.3062561e-02   -5.5100826e-02   -3.7952856e-01   -8.4520319e-01   -3.5233637e+00    5.7580019e+02    5.7946647e-04    4.5875309e-05                0               -1      1.0000000e+00                0                1                0
    5.9357870e-02   -2.1078550e-02   -5.5073451e-02   -2.8553454e-01   -5.8873032e-01   -3.4823019e+00    5.5629425e+02    5.3565776e-04    2.2425827e-05                0               -1      1.0000000e+00                0                1                0
    5.9654853e-02   -2.1704271e-02   -5.5102639e-02   -2.7722803e-01   -6.9438633e-01   -3.4856991e+00    5.8444873e+02    5.9278936e-04    3.1852741e-05                0               -1      1.0000000e+00                0                1                0
    5.9651458e-02   -2.0416036e-02   -5.7293727e-02   -4.4633690e-01   -6.8141804e-01   -3.7333289e+00    5.6611430e+02    5.1401644e-04    2.6169469e-05                0               -1      1.0000000e+00                0                1                0
    5.9274978e-02   -2.1803503e-02   -5.4943607e-02   -3.3923661e-01   -6.8814771e-01   -3.4837993e+00    5.7818610e+02    5.6600741e-04    3.6407761e-05                0               -1      1.0000000e+00                0                1                0
    5.8041097e-02   -2.1561281e-02   -5.4949048e-02   -1.7952820e-01   -4.5985761e-01   -3.5220276e+00    5.2157908e+02    7.1403292e-04    1.7488147e-05                0               -1      1.0000000e+00                0                1                0
    5.9283264e-02   -2.2179578e-02   -5.4956798e-02    3.2609239e-02    3.9834196e-01   -3.4502867e+00    5.8665922e+02    6.0522640e-04    3.5474941e-05                0               -1      1.0000000e+00                0                1                0
    5.7669725e-02   -2.0923278e-02   -5.4899191e-02   -1.9060865e-01   -5.4176910e-01   -3.3936716e+00    5.4890327e+02    7.2045187e-04    2.1784680e-05                0               -1      1.0000000e+00                0                1                0
    5.9342934e-02   -2.0720352e-02   -5.4985730e-02   -4.6405275e-02   -3.8697464e-01   -3.2863842e+00    5.0558778e+02    1.0211522e-03    1.5023593e-05                0               -1      1.0000000e+00                0                1                0
    5.9627631e-02   -2.0341368e-02   -5.4956981e-02   -1.3704621e-01   -6.3364519e-01   -3.5689353e+00    5.2642006e+02    3.7495079e-04    1.8287064e-05                0               -1      1.0000000e+00                0                1                0
    5.9711134e-02   -2.1176265e-02   -5.4775112e-02   -2.2083931e-01   -4.8108489e-01   -3.2944625e+00    5.5376363e+02    5.6971558e-04    2.1766385e-05                0               -1      1.0000000e+00                0                1                0
    5.8055725e-02   -2.1017105e-02   -5.4798985e-02   -4.2439563e-01   -5.7605700e-02   -3.2528200e+00    4.9853797e+02    9.8753039e-04    1.3531421e-05                0               -1      1.0000000e+00                0                1                0
    5.8922237e-02   -2.2952258e-02   -5.4816690e-02   -2.9680177e-01   -5.8543272e-01   -3.3553399e+00    5.6971868e+02    5.8592145e-04    2.4925826e-05                0               -1      1.0000000e+00                0                1                0
    5.9374414e-02   -2.1867069e-02   -5.4813286e-02    1.4899214e-01    5.8484279e-01   -3.4372863e+00    5.8928083e+02    4.8732469e-04    4.3671425e-05                0               -1      1.0000000e+00                0                1                0
    5.8825698e-02   -2.2317452e-02   -5.4746552e-02   -2.5452564e-01   -3.6753886e-01   -3.2989457e+00    5.5351227e+02    4.8512807e-04    2.0646225e-05                0               -1      1.0000000e+00                0                1                0
    5.8560096e-02   -2.0924319e-02   -5.4841287e-02   -2.6040899e-01   -5.0933048e-01   -3.4513215e+00    5.1209181e+02    7.3102275e-04    1.6778532e-05                0               -1      1.0000000e+00                0                1                0
    5.9480955e-02   -2.1780920e-02   -5.4912677e-02   -3.6358351e-01   -6.7012490e-01   -3.5515620e+00    5.6965450e+02    7.2616874e-04    2.5944013e-05                0               -1      1.0000000e+00                0                1                0
    5.9047230e-02   -2.0252349e-02   -5.4792142e-02   -3.1997923e-01   -5.7084004e-01   -3.4180367e+00    5.2528276e+02    3.7287708e-04    1.8566204e-05                0               -1      1.0000000e+00                0                1                0
    5.9658614e-02   -2.0150388e-02   -5.6930013e-02   -3.3108397e-01   -8.2825324e-01   -3.7302506e+00    5.4315407e+02    5.9530924e-04    2.0221152e-05                0               -1      1.0000000e+00                0                1                0
    5.9337729e-02   -2.1656765e-02   -5.4774904e-02    1.8661689e-01    6.7215014e-01   -3.5015178e+00    5.9053937e+02    4.1708850e-04    3.9771947e-05                0               -1      1.0000000e+00                0                1                0
    5.8431667e-02   -2.1656166e-02   -5.4748213e-02   -3.9228745e-01   -4.8691186e-01   -3.4269663e+00    5.6683505e+02    4.8944415e-04    2.5285567e-05                0               -1      1.0000000e+00                0                1                0
    5.9007354e-02   -2.1895825e-02   -5.4677833e-02   -1.8191750e-01   -6.5862863e-01   -3.4832451e+00    5.7436112e+02    6.5006080e-04    3.0534416e-05                0               -1      1.0000000e+00                0                1                0
    5.7988571e-02   -2.1725066e-02   -5.4734934e-02   -4.0513841e-01   -4.8838242e-01   -3.5753269e+00    5.5093252e+02    6.4819446e-04    2.3429220e-05                0               -1      1.0000000e+00                0                1                0
    5.9711897e-02   -2.1163922e-02   -5.7245229e-02   -3.4476748e-01   -5.6972190e-01   -3.6593836e+00    5.5429928e+02    4.1218704e-04    2.1971809e-05                0               -1      1.0000000e+00                0                1                0
    5.9710436e-02   -2.1006950e-02   -5.4571860e-02   -3.8703363e-01   -6.4425705e-01   -3.3976063e+00    5.7436585e+02    4.2209341e-04    2.8938869e-05                0               -1      1.0000000e+00                0                1                0
    5.9606238e-02   -2.1001313e-02   -5.4611694e-02    2.4823927e-01    8.2747698e-01   -3.4861861e+00    5.7961674e+02    4.4284822e-04    5.0919592e-05                0               -1      1.0000000e+00                0                1                0
    5.8916321e-02   -2.3172533e-02   -5.4569392e-02   -2.7793470e-01   -5.8890438e-01   -3.4405403e+00    5.7729599e+02    6.1944941e-04    3.2504773e-05                0               -1      1.0000000e+00                0                1                0
    5.8990945e-02   -2.2770618e-02   -5.4613713e-02    2.3781888e-01    7.4424176e-01   -3.4169616e+00    5.9198113e+02    5.2310162e-04    4.5839551e-05                0               -1      1.0000000e+00                0                1                0
    5.9661544e-02   -2.1046318e-02   -5.4652087e-02   -2.3116583e-01   -7.3089015e-01   -3.5084234e+00    5.7395664e+02    4.5204706e-04    2.9030497e-05                0               -1      1.0000000e+00                0                1                0
    5.8679000e-02   -2.3943784e-02   -5.6482867e-02    2.4761525e-01    7.3258767e-01   -3.6305049e+00    5.8827044e+02    4.3933038e-04    3.5314957e-05                0               -1      1.0000000e+00                0                1                0
    5.7951623e-02   -2.3105811e-02   -5.4524322e-02   -8.8749064e-02    7.7664455e-02   -3.3708580e+00    5.5087275e+02    4.0301202e-04    2.0499992e-05                0               -1      1.0000000e+00                0                1                0
    5.8157587e-02   -2.0958506e-02   -5.4516117e-02   -2.1687757e-01   -5.3303883e-01   -3.3081714e+00    5.2240333e+02    7.5037148e-04    1.8200573e-05                0               -1      1.0000000e+00                0                1                0
    5.8576814e-02   -2.1229440e-02   -5.4457015e-02   -2.7549490e-01   -3.8342311e-01   -3.4802184e+00    5.3264953e+02    6.9222055e-04    2.0842666e-05                0               -1      1.0000000e+00                0                1                0
    5.9488235e-02   -2.0980846e-02   -5.4501105e-02   -2.8927536e-01   -6.0657044e-01   -3.3901155e+00    5.6998844e+02    4.1689717e-04    2.8700172e-05                0               -1      1.0000000e+00                0                1                0
    5.8465121e-02   -2.0351796e-02   -5.4470008e-02   -3.1068025e-01   -3.3015902e-01   -3.2922050e+00    4.9540748e+02    9.7180492e-04    1.3324935e-05                0               -1      1.0000000e+00                0                1                0
    5.8572897e-02   -2.3871378e-02   -5.4503654e-02    3.0492032e-01    9.0958329e-01   -3.4407321e+00    5.8396493e+02    4.4576440e-04    4.1481252e-05                0               -1      1.0000000e+00                0                1                0
    5.9730369e-02   -2.1335588e-02   -5.6191585e-02   -3.0210577e-01   -5.7512160e-01   -3.4519701e+00    5.4688725e+02    6.8340426e-04    1.9618884e-05                0               -1      1.0000000e+00                0                1                0
    5.9731388e-02   -2.1180623e-02   -5.5286272e-02   -2.9516159e-01   -6.3327328e-01   -3.6304225e+00    5.8040450e+02    5.8782053e-04    3.1761774e-05                0               -1      1.0000000e+00                0                1                0
    5.8520315e-02   -2.2819111e-02   -5.4329159e-02   -2.5260953e-01   -6.3059491e-01   -3.4081249e+00    5.8077288e+02    5.9626623e-04    3.2973401e-05                0               -1      1.0000000e+00                0                1                0
    5.9187539e-02   -2.2187064e-02   -5.4425619e-02    9.6487654e-02    5.4083881e-01   -3.4358911e+00    5.8517818e+02    4.5005121e-04    3.5574094e-05                0               -1      1.0000000e+00                0                1                0
    5.8478323e-02   -2.0906605e-02   -5.4380704e-02   -4.0000588e-01   -2.7412606e-01   -3.3712199e+00    4.9706302e+02    7.2758525e-04    1.3799356e-05                0               -1      1.0000000e+00                0                1                0
    5.9189664e-02   -2.2651984e-02   -5.4409877e-02    3.2779440e-01    8.7268882e-01   -3.4872060e+00    5.7819855e+02    4.9324575e-04    5.3447902e-05                0               -1      1.0000000e+00                0                1                0
    5.9530386e-02   -2.1481326e-02   -5.4422415e-02   -1.6856189e-01   -5.8168275e-01   -3.4617737e+00    5.7150946e+02    4.5202097e-04    2.7224416e-05                0               -1      1.0000000e+00                0                1                0
    5.9342453e-02   -2.1823553e-02   -5.4381503e-02   -3.1502526e-01   -6.3608515e-01   -3.5311556e+00    5.6554751e+02    4.5414468e-04    2.7421254e-05                0               -1      1.0000000e+00                0                1                0
    5.9273742e-02   -2.2485613e-02   -5.4341810e-02   -3.6873856e-01   -8.6369008e-01   -3.5596042e+00    5.8126552e+02    4.1468385e-04    4.0742654e-05                0               -1      1.0000000e+00                0                1                0
    5.9548065e-02   -2.0152615e-02   -5.4355774e-02   -2.5948701e-01   -4.7041644e-01   -3.4065588e+00    5.3547556e+02    6.0335184e-04    2.0063187e-05                0               -1      1.0000000e+00                0                1                0
    5.9603042e-02   -2.0029063e-02   -5.7469231e-02   -2.3214950e-01   -6.4605487e-01   -3.4037384e+00    5.1374891e+02    9.0810716e-04    1.5718742e-05                0               -1      1.0000000e+00                0                1                0
    5.8713452e-02   -2.0023785e-02   -5.4747597e-02   -2.4284506e-01   -6.9395989e-01   -3.5748385e+00    5.3359473e+02    6.6721918e-04    2.0529400e-05                0               -1      1.0000000e+00                0                1                0
    5.9744523e-02   -2.0434841e-02   -5.5776218e-02   -3.7313569e-01   -7.1570862e-01   -3.5308198e+00    5.1543511e+02    6.5042003e-04    1.6603225e-05                0               -1      1.0000000e+00                0                1                0
    5.9746729e-02   -2.0848349e-02   -5.4269982e-02   -1.5285543e-01   -6.3299149e-01   -3.5307178e+00    5.7930523e+02    6.6869433e-04    3.0216705e-05                0               -1      1.0000000e+00                0                1                0
    5.8301895e-02   -2.1046550e-02   -5.4279292e-02   -2.7957647e-01   -6.2601169e-01   -3.4556782e+00    5.2861646e+02    8.4333109e-04    1.9020895e-05                0               -1      1.0000000e+00                0                1                0
    5.8631299e-02   -2.0779886e-02   -5.4273781e-02   -3.3399514e-01   -6.1376497e-01   -3.4667010e+00    5.6164485e+02    6.1576001e-04    2.5007773e-05                0               -1      1.0000000e+00                0                1                0
    5.9423036e-02   -2.1164795e-02   -5.4242449e-02   -2.3099701e-01   -5.2535693e-01   -3.4636780e+00    5.5251123e+02    4.6842707e-04    2.3244255e-05                0               -1      1.0000000e+00                0                1                0
    5.9448325e-02   -2.0373363e-02   -5.4248385e-02   -2.5745951e-01   -7.3351356e-01   -3.4392753e+00    5.8437135e+02    5.1812937e-04    3.7186544e-05                0               -1      1.0000000e+00                0                1                0
    5.9630018e-02   -2.1470868e-02   -5.4312480e-02   -2.5275515e-01   -7.5569457e-01   -3.4678005e+00    5.7927652e+02    6.5038691e-04    3.1596413e-05                0               -1      1.0000000e+00                0                1                0
    6.1044193e-02   -1.6074694e-02   -6.0688780e-02   -5.2052754e-01   -7.6038960e-01   -3.7297823e+00    5.1013904e+02    8.5209251e-04    1.2521435e-05                0               -1      1.0000000e+00                0                1                0
    6.1337057e-02   -1.6204811e-02   -6.0408776e-02   -1.5446206e-01   -6.2659124e-01   -3.6433327e+00    5.1660458e+02    6.0568931e-04    1.3472238e-05                0               -1      1.0000000e+00                0                1                0
    6.1328893e-02   -1.6277393e-02   -6.0196728e-02   -3.2241763e-01   -7.4520913e-01   -3.9476118e+00    5.5390406e+02    4.6066648e-04    1.9283631e-05                0               -1      1.0000000e+00                0                1                0
    6.1130089e-02   -1.6314078e-02   -6.0806255e-02   -1.9866828e-01   -6.6050647e-01   -4.0528525e+00    5.8678740e+02    5.5058156e-04    3.8549935e-05                0               -1      1.0000000e+00                0                1                0
    6.1160522e-02   -1.6504515e-02   -6.1780426e-02   -1.0401329e-01   -4.9260853e-01   -3.6680164e+00    5.0897146e+02    6.6282288e-04    1.2950235e-05                0               -1      1.0000000e+00                0                1                0
    5.9811701e-02   -1.9757773e-02   -6.2102549e-02   -2.1794434e-01   -4.5827714e-01   -3.6769964e+00    5.2408567e+02    5.3216168e-04    1.6219763e-05                0               -1      1.0000000e+00                0                1                0
    6.0830011e-02   -1.7481363e-02   -6.2172252e-02   -9.9251189e-02   -5.4949352e-01   -3.8235187e+00    5.2071830e+02    5.4407957e-04    1.5688987e-05                0               -1      1.0000000e+00                0                1                0
    6.0433640e-02   -1.8011698e-02   -6.2187677e-02   -1.6206820e-01   -5.1499029e-01   -3.8271726e+00    5.0258474e+02    6.8609443e-04    1.2876767e-05                0               -1      1.0000000e+00                0                1                0
    5.9896298e-02   -1.9796546e-02   -6.2040415e-02   -8.2116303e-02   -5.2825064e-01   -3.7877979e+00    5.0140763e+02    7.3690924e-04    1.2641148e-05                0               -1      1.0000000e+00                0                1                0
    6.0251976e-02   -1.9796415e-02   -6.2009964e-02   -1.4915933e-01   -4.3521184e-01   -3.7872687e+00    4.9642187e+02    8.9795985e-04    1.1268753e-05                0               -1      1.0000000e+00                0                1                0
    6.0231891e-02   -1.9970435e-02   -6.2136117e-02   -2.8478525e-01   -6.8478557e-01   -4.0177851e+00    5.9200464e+02    5.1688889e-04    3.8479296e-05                0               -1      1.0000000e+00                0                1                0
    6.0064503e-02   -1.7966289e-02   -6.2026711e-02   -1.3749807e-01   -5.5036796e-01   -3.9524588e+00    5.6683586e+02    4.6080556e-04    2.6041843e-05                0               -1      1.0000000e+00                0                1                0
    6.0836034e-02   -1.8069392e-02   -6.2022236e-02   -1.4546261e-01   -4.1512727e-01   -3.7910358e+00    5.0088739e+02    8.8964708e-04    1.2563542e-05                0               -1      1.0000000e+00                0                1                0
    6.0401850e-02   -1.7258627e-02   -6.1785918e-02   -1.5513462e-01   -4.8980978e-01   -3.6072096e+00    4.9869189e+02    8.8161309e-04    1.1875577e-05                0               -1      1.0000000e+00                0                1                0
    6.0056072e-02   -1.9689513e-02   -6.1802544e-02   -2.7191061e-01   -7.3140795e-01   -3.7495016e+00    5.2270811e+02    7.4681733e-04    1.6266296e-05                0               -1      1.0000000e+00                0                1                0
    6.0875480e-02   -1.7750107e-02   -6.2036467e-02    6.8134573e-02   -2.1414639e-01   -3.9582182e+00    4.9528725e+02    1.0052421e-03    1.1071494e-05                0               -1      1.0000000e+00                0                1                0
    6.0434541e-02   -1.9191897e-02   -6.2092148e-02   -2.2794016e-01   -6.9247710e-01   -4.0447678e+00    5.8902846e+02    4.4557711e-04    3.7783201e-05                0               -1      1.0000000e+00                0                1                0
    6.0788903e-02   -1.7875348e-02   -6.1767412e-02   -6.1501017e-02   -5.9211737e-01   -3.7800492e+00    5.1367446e+02    6.8996920e-04    1.5010293e-05                0               -1      1.0000000e+00                0                1                0
    6.0541964e-02   -1.7954535e-02   -6.1665044e-02   -1.2532803e-01   -4.9650281e-01   -3.7716713e+00    5.6117269e+02    5.1030894e-04    2.1630463e-05                0               -1      1.0000000e+00                0                1                0
    6.0346046e-02   -1.8861203e-02   -6.1815448e-02   -2.7483285e-01   -7.7934180e-01   -3.9238261e+00    5.7887270e+02    5.4028668e-04    2.8828958e-05                0               -1      1.0000000e+00                0                1                0
    6.0238220e-02   -1.9904974e-02   -6.1926958e-02   -2.5799630e-01   -6.9792817e-01   -4.0188229e+00    5.9196242e+02    5.9575030e-04    4.0251905e-05                0               -1      1.0000000e+00                0                1                0
    6.0394992e-02   -1.9350311e-02   -6.1973681e-02   -1.2911382e-01   -4.0370178e-01   -4.0494697e+00    5.1819427e+02    7.5624393e-04    1.5347599e-05                0               -1      1.0000000e+00                0                1                0
    6.0446565e-02   -1.8192105e-02   -6.2014574e-02   -2.2832933e-01   -5.3068350e-01   -3.9873379e+00    5.6247638e+02    3.9555324e-04    2.3327884e-05                0               -1      1.0000000e+00                0                1                0
    6.0408559e-02   -1.8435427e-02   -6.1652245e-02   -1.8608173e-01   -3.8119850e-01   -3.8916510e+00    5.0043028e+02    6.5859536e-04    1.2301843e-05                0               -1      1.0000000e+00                0                1                0
    6.0049616e-02   -1.7780077e-02   -6.1697004e-02   -1.6633923e-01   -4.0882917e-01   -4.0155639e+00    4.9929875e+02    8.9214092e-04    1.2292271e-05                0               -1      1.0000000e+00                0                1                0
    6.0750016e-02   -1.7776330e-02   -6.1527467e-02   -2.7909392e-01   -4.8377889e-01   -3.6513305e+00    4.9451155e+02    7.2654542e-04    1.0596414e-05                0               -1      1.0000000e+00                0                1                0
    6.0030859e-02   -1.9340537e-02   -6.1630486e-02   -2.7758776e-01   -5.7715490e-01   -3.8388702e+00    5.5191296e+02    5.9705675e-04    2.2569957e-05                0               -1      1.0000000e+00                0                1                0
    6.0359881e-02   -1.9697867e-02   -6.1654005e-02   -6.9418040e-02   -5.1437990e-01   -3.7921148e+00    5.3134888e+02    6.2574756e-04    1.7880838e-05                0               -1      1.0000000e+00                0                1                0
    5.9971113e-02   -1.8312272e-02   -6.1454991e-02   -5.6785925e-02   -4.2439517e-01   -3.8694301e+00    5.3468643e+02    7.3983778e-04    1.9218135e-05                0               -1      1.0000000e+00                0                1                0
    6.0417991e-02   -1.9138115e-02   -6.1626871e-02   -1.6158745e-01   -4.9591918e-01   -3.7499030e+00    5.0603011e+02    9.4288360e-04    1.4200635e-05                0               -1      1.0000000e+00                0                1                0
    6.0734248e-02   -1.8502756e-02   -6.1637771e-02   -1.5066738e-01   -6.6851742e-01   -4.0833568e+00    5.8177139e+02    5.2712632e-04    3.3113150e-05                0               -1      1.0000000e+00                0                1                0
    6.0690959e-02   -1.8147127e-02   -6.1495789e-02   -4.2460685e-01   -5.6410680e-01   -3.7907123e+00    4.9822834e+02    4.2825577e-04    1.2327558e-05                0               -1      1.0000000e+00                0                1                0
    6.1200326e-02   -1.6842309e-02   -6.1371547e-02   -1.9382415e-01   -6.9859027e-01   -3.9245779e+00    5.7133119e+02    5.4865890e-04    2.7135015e-05                0               -1      1.0000000e+00                0                1                0
    6.0607530e-02   -1.7719429e-02   -6.1414516e-02   -1.4742175e-01   -8.0532790e-01   -3.9642799e+00    5.0614540e+02    6.0332663e-04    1.3214353e-05                0               -1      1.0000000e+00                0                1                0
    6.0058145e-02   -1.8743302e-02   -6.1187276e-02   -9.3109331e-02   -5.4913380e-01   -3.7302203e+00    5.0336591e+02    9.0478590e-04    1.3376523e-05                0               -1      1.0000000e+00                0                1                0
    6.0386195e-02   -1.9564018e-02   -6.1450096e-02   -2.5352574e-01   -7.6136580e-01   -3.9835234e+00    5.7928744e+02    4.9440804e-04    5.1646460e-05                0               -1      1.0000000e+00                0                1                0
    6.0182148e-02   -1.9866479e-02   -6.1336427e-02   -3.3313315e-01   -6.0368628e-01   -3.8729104e+00    5.7669344e+02    6.6233077e-04    2.5184167e-05                0               -1      1.0000000e+00                0                1                0
    6.0678615e-02   -1.7681088e-02   -6.1398701e-02   -2.4513408e-01   -7.4956184e-01   -3.9171715e+00    5.6364844e+02    6.7909558e-04    2.2212403e-05                0               -1      1.0000000e+00                0                1                0
    6.0150878e-02   -1.7524543e-02   -6.1348714e-02   -1.4145446e-01   -3.7972011e-01   -3.9485367e+00    5.4011598e+02    4.0945687e-04    1.8069706e-05                0               -1      1.0000000e+00                0                1                0
    6.0596103e-02   -1.8565575e-02   -6.1444311e-02   -1.7059497e-01   -6.1360362e-01   -4.0127879e+00    5.7915841e+02    6.7879919e-04    3.0693362e-05                0               -1      1.0000000e+00                0                1                0
    6.0362434e-02   -1.9650248e-02   -6.1069246e-02   -1.3813193e-01   -5.7358514e-01   -3.7761774e+00    5.3116737e+02    5.4841205e-04    1.7469435e-05                0               -1      1.0000000e+00                0                1                0
    5.9748297e-02   -1.9128896e-02   -6.1143144e-02   -1.9253798e-01   -5.5239022e-01   -3.7385314e+00    5.4579406e+02    6.1045733e-04    2.0484719e-05                0               -1      1.0000000e+00                0                1                0
    6.0803365e-02   -1.8105584e-02   -6.1288771e-02   -3.4542879e-01   -7.7457813e-01   -3.9500204e+00    5.5307965e+02    4.6100630e-04    1.9766951e-05                0               -1      1.0000000e+00                0                1                0
    6.0288578e-02   -1.9752496e-02   -6.1070819e-02   -1.2667828e-01   -4.2753231e-01   -3.7432884e+00    5.2578375e+02    6.0729385e-04    1.7467849e-05                0               -1      1.0000000e+00                0                1                0
    6.0560540e-02   -1.8287079e-02   -6.1218283e-02   -2.7312118e-01   -6.7674580e-01   -3.9722125e+00    5.5771436e+02    7.4275015e-04    2.2203538e-05                0               -1      1.0000000e+00                0                1                0
    6.0280772e-02   -1.9771774e-02   -6.1039240e-02   -2.2186222e-01   -3.9709862e-01   -3.8409877e+00    5.2082542e+02    5.3145491e-04    1.6012533e-05                0               -1      1.0000000e+00                0                1                0
    5.9772191e-02   -1.7523638e-02   -6.1028626e-02   -3.1144227e-01   -3.6727015e-01   -3.8464356e+00    5.1761949e+02    5.3311884e-04    1.5582978e-05                0               -1      1.0000000e+00                0                1                0
    6.0308123e-02   -1.9551614e-02   -6.1145698e-02    2.2309783e-01    6.1527545e-01   -3.9088941e+00    5.8606898e+02    5.0482458e-04    4.7679869e-05                0               -1      1.0000000e+00                0                1                0
    5.9757072e-02   -1.9154906e-02   -6.0967359e-02   -1.3496670e-01   -4.6636962e-01   -3.8970917e+00    5.0755576e+02    5.5248840e-04    1.4192767e-05                0               -1      1.0000000e+00                0                1                0
    6.1081903e-02   -1.7346816e-02   -6.1118293e-02   -2.2566564e-01   -6.6028089e-01   -4.0147703e+00    5.8515124e+02    5.0551978e-04    3.9960995e-05                0               -1      1.0000000e+00                0                1                0
    6.0242542e-02   -1.9519092e-02   -6.0979443e-02   -2.8674702e-01   -5.7166240e-01   -3.8143436e+00    5.7571944e+02    6.5746432e-04    2.4595548e-05                0               -1      1.0000000e+00                0                1                0
    5.9970641e-02   -1.8118742e-02   -6.0848834e-02   -7.6853185e-02   -4.6712317e-01   -3.7000362e+00    5.0705936e+02    4.7732813e-04    1.4451349e-05                0               -1      1.0000000e+00                0                1                0
    6.0854834e-02   -1.7672199e-02   -6.0870274e-02   -3.6104340e-01   -4.5983909e-01   -3.8618581e+00    5.3107674e+02    5.4275146e-04    1.8401008e-05                0               -1      1.0000000e+00                0                1                0
    6.0091652e-02   -1.9678260e-02   -6.1036734e-02   -2.8693007e-01   -7.2106410e-01   -4.0705758e+00    5.8239964e+02    4.1703940e-04    2.9103003e-05                0               -1      1.0000000e+00                0                1                0
    6.0281378e-02   -1.9837805e-02   -6.0583498e-02   -1.3381323e-01   -5.3890247e-01   -3.7291260e+00    5.0880154e+02    6.1645393e-04    1.4879325e-05                0               -1      1.0000000e+00                0                1                0
    6.0992901e-02   -1.7622778e-02   -6.0734414e-02   -2.0970531e-01   -7.3953521e-01   -3.8120278e+00    5.6773120e+02    4.8346647e-04    2.1484064e-05                0               -1      1.0000000e+00                0                1                0
    6.0582260e-02   -1.7858029e-02   -6.0825166e-02   -1.3630094e-01   -6.4977623e-01   -3.8306543e+00    5.6371676e+02    7.2314906e-04    2.3289741e-05                0               -1      1.0000000e+00                0                1                0
    6.0297502e-02   -1.9752648e-02   -6.0811140e-02   -2.1577930e-01   -7.2009224e-01   -3.9907685e+00    5.8124018e+02    5.3967752e-04    4.6723141e-05                0               -1      1.0000000e+00                0                1                0
    6.0423182e-02   -1.7772665e-02   -6.0717746e-02   -2.9527303e-01   -2.3368235e-01   -3.8154477e+00    4.9494746e+02    5.7552042e-04    1.1370767e-05                0               -1      1.0000000e+00                0                1                0
    6.1031107e-02   -1.6749827e-02   -6.0602047e-02   -2.6844309e-01   -5.8831589e-01   -3.9561586e+00    5.1012746e+02    7.5019230e-04    1.3794763e-05                0               -1      1.0000000e+00                0                1                0
    6.1035029e-02   -1.7036156e-02   -6.0596361e-02   -1.8412349e-01   -6.1841101e-01   -3.9431451e+00    5.7479463e+02    6.5595808e-04    2.8386516e-05                0               -1      1.0000000e+00                0                1                0
    6.0205097e-02   -1.8854375e-02   -6.0574848e-02   -1.3780330e-01   -5.0761982e-01   -3.7361023e+00    5.1790448e+02    7.1149503e-04    1.6198707e-05                0               -1      1.0000000e+00                0                1                0
    6.0549325e-02   -1.8997873e-02   -6.0497997e-02   -1.0439476e-01   -4.7971387e-01   -3.7084994e+00    4.9905324e+02    5.8318092e-04    1.2632787e-05                0               -1      1.0000000e+00                0                1                0
    6.0867811e-02   -1.7783304e-02   -6.0633167e-02   -4.0211919e-02   -6.3210770e-01   -3.8292696e+00    5.0757855e+02    6.4963983e-04    1.3959726e-05                0               -1      1.0000000e+00                0                1                0
    6.0685276e-02   -1.7406853e-02   -6.0453399e-02   -4.0964820e-01   -3.6310691e-01   -3.6659699e+00    5.0493669e+02    5.6637468e-04    1.3391327e-05                0               -1      1.0000000e+00                0                1                0
    6.0403241e-02   -1.9303965e-02   -6.0592910e-02   -1.3675247e-01   -7.1507019e-01   -3.8621395e+00    5.5133759e+02    6.2101368e-04    2.0121878e-05                0               -1      1.0000000e+00                0                1                0
    6.0810547e-02   -1.8253821e-02   -6.0728562e-02   -1.9604620e-01   -8.5337700e-01   -3.9922878e+00    5.1831503e+02    5.4965297e-04    1.4495492e-05                0               -1      1.0000000e+00                0                1                0
    6.0573887e-02   -1.8927505e-02   -6.0144647e-02   -1.8203059e-01   -3.7310222e-01   -3.4296190e+00    4.9703628e+02    8.2174276e-04    1.1380883e-05                0               -1      1.0000000e+00                0                1                0
    6.0467275e-02   -1.7643447e-02   -6.0564297e-02   -3.9887521e-01   -3.0929252e-01   -3.8966673e+00    5.0004116e+02    5.3949382e-04    1.2424682e-05                0               -1      1.0000000e+00                0                1                0
    5.9917118e-02   -1.8484134e-02   -6.0420222e-02   -1.4972537e-01   -5.0101627e-01   -3.7338927e+00    5.0514602e+02    2.8434035e-04    1.4098661e-05                0               -1      1.0000000e+00                0                1                0
    6.0323520e-02   -1.9371891e-02   -6.0403868e-02   -2.8658903e-01   -5.9304093e-01   -3.7396619e+00    5.4919132e+02    5.8124967e-04    2.1140214e-05                0               -1      1.0000000e+00                0                1                0
    6.0617773e-02   -1.7844944e-02   -6.0357392e-02   -1.8288597e-01   -4.6566182e-01   -3.7803354e+00    5.1429234e+02    4.0476418e-04    1.5227157e-05                0               -1      1.0000000e+00                0                1                0
    6.0489179e-02   -1.8655291e-02   -6.0502053e-02   -2.5142612e-01   -5.7794417e-01   -3.9487864e+00    5.4204669e+02    4.7908792e-04    1.9265674e-05                0               -1      1.0000000e+00                0                1                0
    6.0655772e-02   -1.7366996e-02   -6.0553697e-02   -1.7778560e-01   -5.9710534e-01   -3.9390490e+00    5.6750002e+02    6.9183432e-04    2.5700070e-05                0               -1      1.0000000e+00                0                1                0
    6.0691326e-02   -1.8301910e-02   -6.0595015e-02   -7.9523283e-02   -7.3490553e-01   -3.9829481e+00    5.6395489e+02    4.2729402e-04    2.4961579e-05                0               -1      1.0000000e+00                0                1                0
    5.9978491e-02   -1.9909631e-02   -6.0140259e-02   -2.8022559e-01   -6.1973804e-01   -3.5404884e+00    5.1241713e+02    8.8730578e-04    1.4861868e-05                0               -1      1.0000000e+00                0                1                0
    6.0367726e-02   -1.8951400e-02   -6.0216244e-02   -1.8719971e-01   -5.7713246e-01   -3.6135184e+00    4.9315826e+02    6.3692594e-04    1.0105416e-05                0               -1      1.0000000e+00                0                1                0
    6.1327842e-02   -1.6439498e-02   -6.0323797e-02    2.3466243e-01    9.2914009e-01   -3.8309939e+00    5.7335678e+02    4.8242910e-04    7.1111699e-05                0               -1      1.0000000e+00                0                1                0
    6.0316226e-02   -1.9361800e-02   -6.0304569e-02   -1.5064331e-01   -5.9210861e-01   -3.7475440e+00    5.5956053e+02    7.4008635e-04    2.1913119e-05                0               -1      1.0000000e+00                0                1                0
    5.9846685e-02   -1.9323245e-02   -6.0336175e-02   -1.5766998e-01   -5.1438037e-01   -3.7210276e+00    5.6315649e+02    7.3190210e-04    2.4235660e-05                0               -1      1.0000000e+00                0                1                0
    5.9749131e-02   -1.7153424e-02   -5.9971546e-02   -1.3943816e-01   -5.3926054e-01   -3.4815881e+00    4.9362314e+02    9.4169458e-04    1.0213397e-05                0               -1      1.0000000e+00                0                1                0
    6.0198967e-02   -1.9208104e-02   -6.0268907e-02   -3.2288653e-01   -3.7945942e-01   -3.8796993e+00    5.0789868e+02    5.3255043e-04    1.4676537e-05                0               -1      1.0000000e+00                0                1                0
    6.0288535e-02   -1.9931911e-02   -6.0240846e-02   -2.9532806e-02   -5.7104823e-01   -3.9591794e+00    4.9630192e+02    9.7534377e-04    1.1554842e-05                0               -1      1.0000000e+00                0                1                0
    6.0727141e-02   -1.7419553e-02   -6.0080640e-02   -2.2484705e-02   -4.8970097e-01   -3.4965158e+00    4.9022599e+02    1.1220150e-03    8.5795207e-06                0               -1      1.0000000e+00                0                1                0
    6.0591238e-02   -1.8861393e-02   -5.9969840e-02   -1.5815910e-01   -5.0057076e-01   -3.5191921e+00    4.9344113e+02    5.2034853e-04    1.0426349e-05                0               -1      1.0000000e+00                0                1                0
    6.0825930e-02   -1.7982995e-02   -6.0263829e-02   -1.8008364e-01   -6.8078021e-01   -3.9765256e+00    5.6949508e+02    4.5259379e-04    6.0827193e-05                0               -1      1.0000000e+00                0                1                0
    6.0565268e-02   -1.8911296e-02   -6.0056473e-02   -1.2303308e-01   -5.5672392e-01   -3.7656900e+00    5.4512415e+02    7.0840317e-04    1.9422644e-05                0               -1      1.0000000e+00                0                1                0
    5.9810452e-02   -1.7380852e-02   -6.0022759e-02   -3.5563222e-01   -6.5122963e-01   -3.8865278e+00    5.5972220e+02    7.0982596e-04    2.2250932e-05                0               -1      1.0000000e+00                0                1                0
    6.0809235e-02   -1.8136986e-02   -6.0042575e-02   -1.2228125e-01   -5.8019368e-01   -3.8665525e+00    5.6673197e+02    4.2218622e-04    2.5149006e-05                0               -1      1.0000000e+00                0                1                0
    6.0383372e-02   -1.6631397e-02   -5.9699914e-02   -1.0121998e-01   -4.3105927e-01   -3.2756124e+00    4.9490579e+02    8.2718199e-04    9.5308231e-06                0               -1      1.0000000e+00                0                1                0
    6.0349298e-02   -1.6669192e-02   -5.9889051e-02   -3.2961953e-01   -6.5293866e-01   -3.8811201e+00    5.7756976e+02    6.8540061e-04    3.0298640e-05                0               -1      1.0000000e+00                0                1                0
    6.1177367e-02   -1.6650625e-02   -5.9881119e-02   -1.7404621e-01   -6.2757688e-01   -3.9509651e+00    5.7992668e+02    5.9943389e-04    4.3849993e-05                0               -1      1.0000000e+00                0                1                0
    6.0850226e-02   -1.7033674e-02   -5.9853098e-02   -2.1879000e-01   -6.9859531e-01   -3.9321446e+00    5.6978268e+02    5.3745058e-04    2.7641875e-05                0               -1      1.0000000e+00                0                1                0
    5.9798676e-02   -1.9684322e-02   -5.9842489e-02   -1.1264770e-01   -4.0507322e-01   -3.4987552e+00    4.9842888e+02    7.6853052e-04    1.2044228e-05                0               -1      1.0000000e+00                0                1                0
    5.9972888e-02   -1.9692112e-02   -5.9883535e-02   -2.8014497e-01   -6.3510594e-01   -3.8335625e+00    5.2759271e+02    5.5364828e-04    1.7005833e-05                0               -1      1.0000000e+00                0                1                0
    6.0277345e-02   -1.8847431e-02   -5.9744532e-02   -2.6557364e-02   -6.8861444e-01   -3.6800837e+00    5.0401117e+02    9.2560138e-04    1.3981434e-05                0               -1      1.0000000e+00                0                1                0
    5.9940995e-02   -1.9320444e-02   -5.9912684e-02   -2.5857583e-01   -5.3289864e-01   -3.7849151e+00    5.7163013e+02    5.6477240e-04    2.4294727e-05                0               -1      1.0000000e+00                0                1                0
    5.9927870e-02   -1.8678766e-02   -5.9804104e-02   -2.1478363e-01   -7.1652165e-01   -3.7882917e+00    5.8812920e+02    4.5570622e-04    3.3481771e-05                0               -1      1.0000000e+00                0                1                0
    6.0580194e-02   -1.8342291e-02   -5.9809272e-02   -2.4597734e-01   -4.3659428e-01   -3.7630528e+00    5.3200179e+02    4.0002462e-04    1.8070503e-05                0               -1      1.0000000e+00                0                1                0
    6.0620971e-02   -1.8433280e-02   -5.9850129e-02   -2.4297510e-01   -6.0201991e-01   -3.9088131e+00    5.8254502e+02    5.2489874e-04    3.8590861e-05                0               -1      1.0000000e+00                0                1                0
    6.1002960e-02   -1.7033694e-02   -5.9648303e-02   -1.5297989e-01   -8.2472218e-01   -3.5392134e+00    5.0100090e+02    6.5755918e-04    1.2162503e-05                0               -1      1.0000000e+00                0                1                0
    6.0189137e-02   -1.8529619e-02   -5.9605076e-02   -1.8259967e-01   -7.8084756e-01   -3.6675251e+00    5.2832969e+02    4.1661200e-04    1.7996900e-05                0               -1      1.0000000e+00                0                1                0
    6.0601422e-02   -1.8731145e-02   -5.9775546e-02   -2.7271342e-01   -5.7074010e-01   -3.8415319e+00    5.4555240e+02    5.3856168e-04    2.0821746e-05                0               -1      1.0000000e+00                0                1                0
    6.0711535e-02   -1.7242437e-02   -5.9676876e-02   -1.7539292e-01   -6.4459931e-01   -3.7573892e+00    5.7476997e+02    4.5398986e-04    2.6680040e-05                0               -1      1.0000000e+00                0                1                0
    6.0171857e-02   -1.9906588e-02   -5.9674446e-02   -1.8960623e-01   -7.1268761e-01   -3.8311674e+00    5.8277562e+02    5.1218089e-04    3.2936943e-05                0               -1      1.0000000e+00                0                1                0
    6.0772547e-02   -1.7833389e-02   -5.9499487e-02   -1.1844267e-01   -4.0845002e-01   -3.6338356e+00    5.2416534e+02    8.1972169e-04    1.6629143e-05                0               -1      1.0000000e+00                0                1                0
    6.0476717e-02   -1.9307530e-02   -5.9548376e-02   -2.0461178e-01   -6.8336072e-01   -3.8278558e+00    5.7497516e+02    6.9125274e-04    2.8042168e-05                0               -1      1.0000000e+00                0                1                0
    5.9871009e-02   -1.9823090e-02   -5.9574284e-02   -2.6320640e-01   -4.1199909e-01   -3.7985909e+00    5.1442018e+02    8.5202485e-04    1.5751033e-05                0               -1      1.0000000e+00                0                1                0
    5.9908166e-02   -1.9899453e-02   -5.9558961e-02   -1.2174484e-01   -5.2724389e-01   -3.7041794e+00    5.2272534e+02    5.4829973e-04    1.6241029e-05                0               -1      1.0000000e+00                0                1                0
    6.1290839e-02   -1.6341297e-02   -5.9571137e-02   -1.6340880e-01   -6.4719742e-01   -3.9707863e+00    5.6474139e+02    4.0874021e-04    2.2793457e-05                0               -1      1.0000000e+00                0                1                0
    6.1318529e-02   -1.6418830e-02   -5.9550584e-02   -2.0836549e-01   -6.5027994e-01   -3.9430711e+00    5.7913424e+02    4.8487655e-04    4.8674800e-05                0               -1      1.0000000e+00                0                1                0
    6.0895332e-02   -1.6449081e-02   -5.9416407e-02   -1.1268585e-01   -5.0192591e-01   -3.7736390e+00    4.9906982e+02    2.2615519e-03    1.0540673e-05                0               -1      1.0000000e+00                0                1                0
    6.0126589e-02   -1.9472197e-02   -5.9424754e-02   -1.9735300e-01   -5.0140367e-01   -3.6623303e+00    5.5043282e+02    7.4538788e-04    2.0410454e-05                0               -1      1.0000000e+00                0                1                0
    5.9826675e-02   -1.8409307e-02   -5.9486883e-02   -2.8356717e-01   -4.8377061e-01   -3.7588610e+00    5.1840804e+02    7.8173889e-04    1.6416924e-05                0               -1      1.0000000e+00                0                1                0
    6.1116789e-02   -1.7193196e-02   -5.9465105e-02    2.5821535e-01    9.1096133e-01   -3.7990109e+00    5.6959455e+02    4.7241193e-04    6.7877670e-05                0               -1      1.0000000e+00                0                1                0
    6.0013930e-02   -1.9671348e-02   -5.9505421e-02   -2.2733192e-01   -7.0087441e-01   -3.8080616e+00    5.8518280e+02    4.5570639e-04    3.6386192e-05                0               -1      1.0000000e+00                0                1                0
    6.0626141e-02   -1.8650268e-02   -5.9414902e-02   -1.6027905e-01   -7.8321890e-01   -3.8696116e+00    5.9175222e+02    5.4444592e-04    3.9992328e-05                0               -1      1.0000000e+00                0                1                0
    5.9833883e-02   -1.8430839e-02   -5.9557049e-02   -3.0565876e-01   -6.5468981e-01   -3.8729279e+00    5.2342251e+02    8.3652628e-04    1.7232701e-05                0               -1      1.0000000e+00                0                1                0
    6.0209758e-02   -1.9896279e-02   -5.9405243e-02   -2.5824666e-01   -4.5436796e-01   -3.6467264e+00    4.9285043e+02    8.0763949e-04    1.0129060e-05                0               -1      1.0000000e+00                0                1                0
    5.9936205e-02   -1.9683900e-02   -5.9186267e-02   -3.3580012e-01   -2.6803512e-01   -3.4043135e+00    4.9302740e+02    9.9611470e-04    1.0722644e-05                0               -1      1.0000000e+00                0                1                0
    5.9970665e-02   -1.9650345e-02   -5.9256590e-02   -3.4355929e-01   -3.2622941e-01   -3.3948529e+00    4.9373498e+02    9.3620222e-04    1.1048625e-05                0               -1      1.0000000e+00                0                1                0
    6.1034317e-02   -1.7472947e-02   -5.9277483e-02   -2.4369071e-01   -7.5270962e-01   -3.6841992e+00    5.2110510e+02    5.8894631e-04    1.6393845e-05                0               -1      1.0000000e+00                0                1                0
    6.0486085e-02   -1.9140502e-02   -5.9322888e-02   -1.9308386e-01   -7.5528432e-01   -3.7872635e+00    5.8367445e+02    6.0411121e-04    3.0203008e-05                0               -1      1.0000000e+00                0                1                0
    6.0427892e-02   -1.8286610e-02   -5.9318934e-02   -1.8503891e-01   -3.5400360e-01   -3.8045209e+00    5.0801725e+02    9.1840574e-04    1.4905801e-05                0               -1      1.0000000e+00                0                1                0
    5.9931846e-02   -1.9381210e-02   -5.9238010e-02   -1.6864065e-01   -4.8517002e-01   -3.7321547e+00    5.2151671e+02    7.4465755e-04    1.6815359e-05                0               -1      1.0000000e+00                0                1                0
    6.0411361e-02   -1.9295175e-02   -5.9236741e-02   -2.1552459e-01   -6.8393231e-01   -3.7888871e+00    5.8205923e+02    6.2243666e-04    3.3829030e-05                0               -1      1.0000000e+00                0                1                0
    6.0569521e-02   -1.8894894e-02   -5.9180242e-02    1.7389876e-01    6.7463913e-01   -3.7602024e+00    5.8697724e+02    4.8064357e-04    5.2329722e-05                0               -1      1.0000000e+00                0                1                0
    6.0189428e-02   -1.9405696e-02   -5.8969413e-02   -1.7294959e-01   -4.1400603e-01   -3.3124118e+00    4.9322811e+02    5.7335239e-04    1.1076694e-05                0               -1      1.0000000e+00                0                1                0
    6.0151701e-02   -1.9461824e-02   -5.9023818e-02   -4.0801257e-01   -6.2584797e-01   -3.7071015e+00    4.9045432e+02    1.0856286e-03    8.6915626e-06                0               -1      1.0000000e+00                0                1                0
    6.0237022e-02   -1.8412060e-02   -5.9004420e-02   -1.5162728e-01   -3.9562423e-01   -3.7778230e+00    5.2432126e+02    5.3830689e-04    1.7184303e-05                0               -1      1.0000000e+00                0                1                0
    5.9821639e-02   -1.9725308e-02   -5.9137012e-02   -2.3009328e-01   -5.5730988e-01   -3.9148636e+00    5.7510415e+02    4.1124011e-04    2.8734142e-05                0               -1      1.0000000e+00                0                1                0
    6.0176536e-02   -1.9500590e-02   -5.9103053e-02   -2.7939691e-01   -6.9281537e-01   -3.8279005e+00    5.8148367e+02    6.3865480e-04    3.0557365e-05                0               -1      1.0000000e+00                0                1                0
    6.1278275e-02   -1.6604556e-02   -5.8859158e-02   -1.5021293e-01   -7.2335924e-01   -3.8967014e+00    5.8122007e+02    5.5011837e-04    3.9692671e-05                0               -1      1.0000000e+00                0                1                0
    6.0613451e-02   -1.8327826e-02   -5.8901159e-02   -3.2292546e-01   -7.3087149e-01   -3.7031791e+00    5.2568418e+02    7.2374952e-04    1.8010222e-05                0               -1      1.0000000e+00                0                1                0
    6.0304532e-02   -1.9594125e-02   -5.8898787e-02   -3.2208626e-01   -5.5278814e-01   -3.8233976e+00    5.5184844e+02    7.3321270e-04    2.1468398e-05                0               -1      1.0000000e+00                0                1                0
    5.9759524e-02   -1.9981584e-02   -5.8866832e-02   -3.7927164e-01   -6.4372829e-01   -3.5975105e+00    4.9685288e+02    7.0002015e-04    1.2027394e-05                0               -1      1.0000000e+00                0                1                0
    6.0949817e-02   -1.6699902e-02   -5.8794406e-02   -1.0324403e-01   -7.4582553e-01   -3.7306484e+00    5.1626518e+02    7.0888774e-04    1.4760546e-05                0               -1      1.0000000e+00                0                1                0
    5.9912745e-02   -1.8113901e-02   -5.8720498e-02   -1.3898815e-01   -5.2113058e-01   -3.4257032e+00    4.9618892e+02    9.9765288e-04    1.1759927e-05                0               -1      1.0000000e+00                0                1                0
    6.0584274e-02   -1.8594740e-02   -5.8711131e-02   -2.4007509e-01   -6.4041932e-01   -3.5141602e+00    5.3194354e+02    6.5031642e-04    1.8168723e-05                0               -1      1.0000000e+00                0                1                0
    6.0181324e-02   -1.9001693e-02   -5.8731524e-02   -1.4820049e-01   -3.5450711e-01   -3.5647113e+00    4.9334909e+02    6.4645483e-04    1.0609122e-05                0               -1      1.0000000e+00                0                1                0
    6.0362334e-02   -1.9480416e-02   -5.8779358e-02   -1.1770903e-01   -6.0178804e-01   -3.6231743e+00    5.4476223e+02    3.9246078e-04    1.9821620e-05                0               -1      1.0000000e+00                0                1                0
    5.9825693e-02   -1.9709073e-02   -5.8783002e-02   -2.7030985e-01   -4.6098431e-01   -3.7134343e+00    5.6043379e+02    7.4984230e-04    2.4653690e-05                0               -1      1.0000000e+00                0                1                0
    5.9848341e-02   -1.8778716e-02   -5.8769643e-02   -1.5594236e-01   -7.7414420e-01   -3.6760772e+00    5.1382099e+02    7.8174350e-04    1.5783996e-05                0               -1      1.0000000e+00                0                1                0
    6.0795810e-02   -1.7019113e-02   -5.8834616e-02   -2.5425692e-01   -6.9523882e-01   -3.9134036e+00    5.7554842e+02    5.3621773e-04    2.8178511e-05                0               -1      1.0000000e+00                0                1                0
    5.9957769e-02   -1.6879371e-02   -5.8653766e-02   -2.1825042e-01   -8.5556293e-01   -3.5052198e+00    5.0365539e+02    6.5299027e-04    1.1572215e-05                0               -1      1.0000000e+00                0                1                0
    6.0999862e-02   -1.7286804e-02   -5.8702272e-02   -5.1977662e-02   -6.1100364e-01   -3.7754552e+00    4.9621374e+02    5.7255456e-04    1.1880280e-05                0               -1      1.0000000e+00                0                1                0
    6.0749702e-02   -1.8196096e-02   -5.8647203e-02   -3.8919126e-01   -8.6676468e-01   -3.7046291e+00    5.5938530e+02    7.0577999e-04    2.1947867e-05                0               -1      1.0000000e+00                0                1                0
    6.0582518e-02   -1.7831764e-02   -5.8675123e-02   -2.4911959e-01   -6.8563761e-01   -3.7573036e+00    5.7504315e+02    7.0897164e-04    2.6964614e-05                0               -1      1.0000000e+00                0                1                0
    6.0347616e-02   -1.9026753e-02   -5.8622532e-02   -1.5797207e-01   -7.8064002e-01   -3.7708383e+00    5.8054694e+02    5.5170937e-04    3.2131748e-05                0               -1      1.0000000e+00                0                1                0
    6.0172045e-02   -1.9758681e-02   -5.8638719e-02   -1.8833697e-01   -5.9263759e-01   -3.7331740e+00    5.4276309e+02    6.0443853e-04    2.0195547e-05                0               -1      1.0000000e+00                0                1                0
    6.1271050e-02   -1.6504125e-02   -5.8563579e-02   -1.4438252e-01   -5.4368541e-01   -3.8106453e+00    5.8207551e+02    5.3257533e-04    4.5320394e-05                0               -1      1.0000000e+00                0                1                0
    5.9750286e-02   -1.9315025e-02   -5.8516311e-02   -3.9250613e-02   -5.2699760e-01   -3.6518168e+00    5.4377612e+02    5.6250335e-04    2.1529293e-05                0               -1      1.0000000e+00                0                1                0
    6.0500462e-02   -1.8490593e-02   -5.8549424e-02   -2.4140235e-01   -5.5899049e-01   -3.6700194e+00    5.2499379e+02    4.6786265e-04    1.6809547e-05                0               -1      1.0000000e+00                0                1                0
    6.0689229e-02   -1.7456433e-02   -5.8481601e-02   -6.1174851e-02   -5.1987192e-01   -3.7755544e+00    5.0721165e+02    8.5378463e-04    1.3619904e-05                0               -1      1.0000000e+00                0                1                0
    6.0667579e-02   -1.8505107e-02   -5.8475307e-02   -2.2315375e-01   -5.6118075e-01   -3.7217850e+00    5.0528154e+02    8.0773261e-04    1.4212399e-05                0               -1      1.0000000e+00                0                1                0
    6.0699272e-02   -1.8499544e-02   -5.8563618e-02   -1.7395698e-01   -5.9400307e-01   -3.7271039e+00    5.4974038e+02    5.8596699e-04    2.1286745e-05                0               -1      1.0000000e+00                0                1                0
    6.0265191e-02   -1.9649457e-02   -5.8478112e-02   -2.2379646e-01   -7.1667188e-01   -3.7502122e+00    5.6820450e+02    5.2490085e-04    2.6781267e-05                0               -1      1.0000000e+00                0                1                0
    6.0251055e-02   -1.7972228e-02   -5.8451312e-02   -2.3894123e-01   -7.6238243e-01   -3.5651937e+00    5.5520197e+02    5.3562301e-04    2.2940463e-05                0               -1      1.0000000e+00                0                1                0
    6.0325319e-02   -1.8871658e-02   -5.8352949e-02   -4.1543677e-02   -5.7937667e-01   -3.3462985e+00    4.9758674e+02    4.1812675e-04    1.2636813e-05                0               -1      1.0000000e+00                0                1                0
    6.0085766e-02   -1.8606261e-02   -5.8382732e-02   -4.3528352e-01   -4.5683220e-01   -3.5733162e+00    5.3449358e+02    5.0127553e-04    1.8636703e-05                0               -1      1.0000000e+00                0                1                0
    5.9939387e-02   -1.8590458e-02   -5.8322137e-02   -4.6560827e-01   -3.7123231e-01   -3.4069762e+00    5.0050377e+02    6.2365991e-04    1.3184346e-05                0               -1      1.0000000e+00                0                1                0
    6.0003637e-02   -1.9059296e-02   -5.8422460e-02   -2.2049009e-01   -4.8368255e-01   -3.5831208e+00    5.1146314e+02    5.5125722e-04    1.5263088e-05                0               -1      1.0000000e+00                0                1                0
    6.0093815e-02   -1.8206992e-02   -5.8462719e-02   -1.1077282e-01   -6.8277634e-01   -3.7846203e+00    5.3105540e+02    8.0447521e-04    1.8913100e-05                0               -1      1.0000000e+00                0                1                0
    6.0230996e-02   -1.8313182e-02   -5.8442096e-02   -1.4099762e-01   -5.5653931e-01   -3.6729055e+00    5.1345274e+02    7.3267573e-04    1.5372141e-05                0               -1      1.0000000e+00                0                1                0
    6.0666655e-02   -1.8241270e-02   -5.8423681e-02   -1.0284495e-01   -6.5002595e-01   -3.8030808e+00    5.4869382e+02    4.0700630e-04    2.0628113e-05                0               -1      1.0000000e+00                0                1                0
    6.0479409e-02   -1.9271595e-02   -5.8425679e-02   -1.5426693e-01   -4.1973347e-01   -3.5985636e+00    5.1348281e+02    7.5448741e-04    1.6286939e-05                0               -1      1.0000000e+00                0                1                0
    6.0916518e-02   -1.7861867e-02   -5.8389892e-02   -2.4628902e-01   -8.6917431e-01   -3.7896176e+00    5.8116564e+02    5.0285142e-04    2.8028548e-05                0               -1      1.0000000e+00                0                1                0
    6.1410668e-02   -1.6094383e-02   -5.8291387e-02   -1.4873641e-01   -6.6836153e-01   -3.9371974e+00    5.6324519e+02    5.1375821e-04    6.2991496e-05                0               -1      1.0000000e+00                0                1                0
    6.0481366e-02   -1.8937590e-02   -5.8234483e-02   -1.4034208e-01   -7.0804164e-01   -3.6802160e+00    5.9576621e+02    5.2759556e-04    3.3188699e-05                0               -1      1.0000000e+00                0                1                0
    6.0036169e-02   -1.8806369e-02   -5.8258865e-02   -1.7575666e-01   -5.4725840e-01   -3.6005284e+00    5.5023703e+02    4.9315276e-04    2.2411162e-05                0               -1      1.0000000e+00                0                1                0
    6.0383255e-02   -1.9499570e-02   -5.8312222e-02   -2.4479268e-01   -6.8464645e-01   -3.6087014e+00    5.3123904e+02    5.6371300e-04    1.8382971e-05                0               -1      1.0000000e+00                0                1                0
    6.0863254e-02   -1.7526324e-02   -5.8265416e-02   -2.7745654e-01   -5.5105881e-01   -3.5636365e+00    5.3233078e+02    5.7203913e-04    1.7316903e-05                0               -1      1.0000000e+00                0                1                0
    5.9851222e-02   -1.9418887e-02   -5.8322734e-02   -1.3247700e-01   -6.4420659e-01   -3.6798878e+00    5.5140481e+02    5.5703992e-04    2.3064112e-05                0               -1      1.0000000e+00                0                1                0
    6.0052362e-02   -1.9171161e-02   -5.8310469e-02   -2.1221050e-01   -5.8703051e-01   -3.6130845e+00    5.3235246e+02    5.3555029e-04    1.7997128e-05                0               -1      1.0000000e+00                0                1                0
    6.0878307e-02   -1.7831045e-02   -5.8285282e-02   -1.3711153e-01   -7.1868757e-01   -3.8043280e+00    5.6202841e+02    4.8884127e-04    2.4058405e-05                0               -1      1.0000000e+00                0                1                0
    6.0555518e-02   -1.8361979e-02   -5.8262134e-02   -2.1823544e-01   -7.2791127e-01   -3.8365768e+00    5.8434604e+02    4.5079118e-04    4.3653044e-05                0               -1      1.0000000e+00                0                1                0
    6.0503272e-02   -1.8699140e-02   -5.8269374e-02   -2.2466858e-01   -6.3492923e-01   -3.8443298e+00    5.8194713e+02    4.3482266e-04    3.9521489e-05                0               -1      1.0000000e+00                0                1                0
    6.0101555e-02   -2.0251718e-02   -5.3955799e-02    1.2869022e-01    5.3808249e-01   -3.4012280e+00    5.8330040e+02    5.2110986e-04    4.1732810e-05                0               -1      1.0000000e+00                0                1                0
    5.9848462e-02   -2.1187010e-02   -5.4173812e-02   -2.9785394e-01   -7.7659485e-01   -3.5455295e+00    5.7902712e+02    5.3057969e-04    3.9238420e-05                0               -1      1.0000000e+00                0                1                0
    5.9803384e-02   -2.0824882e-02   -5.3282280e-02   -2.6717394e-01   -6.5397955e-01   -3.3553314e+00    5.6176497e+02    5.4408890e-04    2.5876133e-05                0               -1      1.0000000e+00                0                1                0
    5.9900829e-02   -2.0970667e-02   -5.3502860e-02   -2.8230157e-01   -8.5668256e-01   -3.5336585e+00    5.7877972e+02    4.7964926e-04    4.3622124e-05                0               -1      1.0000000e+00                0                1                0
    6.0082686e-02   -2.0107347e-02   -5.3117672e-02    1.8905121e-01    6.8193239e-01   -3.3526505e+00    5.8457418e+02    4.9006670e-04    4.5912188e-05                0               -1      1.0000000e+00                0                1                0
    5.9884241e-02   -2.1090837e-02   -5.3234181e-02   -3.4620332e-01   -9.3930302e-01   -3.4560812e+00    5.9077712e+02    6.0081478e-04    4.1007748e-05                0               -1      1.0000000e+00                0                1                0
    5.9858274e-02   -2.0993130e-02   -5.2619095e-02   -2.3230879e-01   -5.7440384e-01   -3.2917058e+00    5.7109471e+02    5.9151735e-04    3.2118901e-05                0               -1      1.0000000e+00                0                1                0
    6.0099498e-02   -2.0462519e-02   -5.3857630e-02   -2.2189305e-01   -5.6936695e-01   -3.4395046e+00    5.7054078e+02    5.9415270e-04    2.7984379e-05                0               -1      1.0000000e+00                0                1                0
    5.9772954e-02   -2.0842081e-02   -5.2532749e-02   -2.2578940e-01   -6.9773684e-01   -3.4401676e+00    5.7001010e+02    5.9872731e-04    3.1666715e-05                0               -1      1.0000000e+00                0                1                0
    5.9961725e-02   -2.0084268e-02   -5.2437288e-02    1.9702635e-01    8.8846768e-01   -3.2775832e+00    5.7712563e+02    5.1936696e-04    5.3728659e-05                0               -1      1.0000000e+00                0                1                0
    5.9974420e-02   -2.0588766e-02   -5.3846855e-02   -3.6665324e-01   -8.5068957e-01   -3.5186274e+00    5.8169265e+02    5.9186313e-04    4.2896416e-05                0               -1      1.0000000e+00                0                1                0
    6.0001259e-02   -2.0419308e-02   -5.4125293e-02   -2.2915993e-01   -7.6556613e-01   -3.3707841e+00    5.8528809e+02    5.4927400e-04    3.9692367e-05                0               -1      1.0000000e+00                0                1                0
    5.9785239e-02   -2.0245122e-02   -5.1969620e-02   -3.2180026e-01   -6.4210508e-01   -3.2672585e+00    5.5874423e+02    7.1030791e-04    2.3128172e-05                0               -1      1.0000000e+00                0                1                0
    5.9794412e-02   -2.0220348e-02   -5.1405778e-02   -3.8627058e-01   -7.7545096e-01   -3.3962911e+00    5.6945229e+02    5.1338430e-04    2.8690797e-05                0               -1      1.0000000e+00                0                1                0
    5.9770000e-02   -2.0702170e-02   -5.3454843e-02    7.8383332e-02    5.0216627e-01   -3.3613904e+00    5.8944353e+02    5.4848313e-04    4.0777758e-05                0               -1      1.0000000e+00                0                1                0
    5.9816456e-02   -2.1139846e-02   -5.3098183e-02    2.6239812e-01    7.8862532e-01   -3.3727124e+00    5.7754395e+02    5.4545290e-04    5.1105685e-05                0               -1      1.0000000e+00                0                1                0
    5.9811716e-02   -2.1119793e-02   -5.0844870e-02   -2.9206584e-01   -6.0429848e-01   -3.1576138e+00    5.5596850e+02    5.2598807e-04    2.4343385e-05                0               -1      1.0000000e+00                0                1                0
    5.9945041e-02   -2.0249063e-02   -5.1005051e-02   -3.8243845e-01   -6.0178571e-01   -3.3329880e+00    5.4520254e+02    5.5456810e-04    2.1682722e-05                0               -1      1.0000000e+00                0                1                0
    5.9949417e-02   -2.0138744e-02   -5.3268967e-02   -2.7543802e-01   -6.1697195e-01   -3.2611959e+00    5.6319618e+02    4.9317240e-04    2.3941840e-05                0               -1      1.0000000e+00                0                1                0
    6.0076313e-02   -2.0304602e-02   -5.0821837e-02   -2.3528442e-01   -8.2203913e-01   -3.2816091e+00    5.7826870e+02    5.9419121e-04    3.3280418e-05                0               -1      1.0000000e+00                0                1                0
    5.9880117e-02   -2.0132218e-02   -5.3554318e-02   -3.1373981e-01   -8.0338295e-01   -3.4337037e+00    5.8953281e+02    5.7889653e-04    3.8479152e-05                0               -1      1.0000000e+00                0                1                0
    5.9786664e-02   -2.1122867e-02   -5.0573022e-02    1.4432767e-01    5.8683604e-01   -3.1697426e+00    5.8171946e+02    4.6553540e-04    4.4152247e-05                0               -1      1.0000000e+00                0                1                0
    6.0199427e-02   -2.0070189e-02   -5.2203169e-02   -2.3113231e-01   -7.9402192e-01   -3.3410692e+00    5.7825952e+02    6.7466378e-04    3.3746094e-05                0               -1      1.0000000e+00                0                1                0
    6.0226766e-02   -2.0060843e-02   -5.0833263e-02   -3.0663194e-01   -8.4499867e-01   -3.3721929e+00    5.6732121e+02    4.7823715e-04    5.0355345e-05                0               -1      1.0000000e+00                0                1                0
    6.0146391e-02   -2.0004048e-02   -5.2306481e-02   -2.5961033e-01   -7.3785585e-01   -3.3769417e+00    5.5279159e+02    4.0830961e-04    2.3750056e-05                0               -1      1.0000000e+00                0                1                0
    6.0084749e-02   -2.0008326e-02   -5.1472263e-02   -2.3232548e-01   -7.1593028e-01   -3.2738030e+00    5.7369133e+02    5.2539089e-04    2.7937549e-05                0               -1      1.0000000e+00                0                1                0
    5.7152432e-02   -2.3656418e-02   -5.1554943e-02    5.8061045e-02    7.9934738e-01   -3.2722320e+00    5.2676729e+02    5.3464110e-04    1.8225711e-05                0               -1      1.0000000e+00                0                1                0
    5.7243536e-02   -2.3348990e-02   -5.3029394e-02    1.0040364e-01    5.5583496e-01   -3.3446306e+00    5.6117557e+02    3.9239389e-04    2.8565310e-05                0               -1      1.0000000e+00                0                1                0
    5.9600116e-02   -2.1725524e-02   -5.4200642e-02    1.0954637e-01    3.4376959e-01   -3.3983379e+00    5.8674864e+02    4.1529290e-04    3.4181961e-05                0               -1      1.0000000e+00                0                1                0
    5.9087682e-02   -2.1465452e-02   -5.4147144e-02   -3.5376407e-01   -2.4827436e-01   -3.2919835e+00    4.9335729e+02    6.1246826e-04    1.2554925e-05                0               -1      1.0000000e+00                0                1                0
    5.8619839e-02   -2.3211621e-02   -5.4192211e-02   -5.7344505e-04    3.7688899e-01   -3.4263991e+00    5.7041781e+02    4.9993643e-04    2.7285859e-05                0               -1      1.0000000e+00                0                1                0
    5.7525551e-02   -2.2149356e-02   -5.4182032e-02   -2.7183098e-01   -3.9009075e-01   -3.4738525e+00    5.4158839e+02    6.0082308e-04    2.0869858e-05                0               -1      1.0000000e+00                0                1                0
    5.8680388e-02   -2.3237637e-02   -5.4165488e-02   -3.3023480e-01   -6.8125645e-01   -3.5071210e+00    5.7658259e+02    5.9877073e-04    3.1627842e-05                0               -1      1.0000000e+00                0                1                0
    5.9733594e-02   -2.1217219e-02   -5.4177894e-02    3.8324377e-01    1.0195743e+00   -3.5084149e+00    5.6688878e+02    4.2482446e-04    6.0145209e-05                0               -1      1.0000000e+00                0                1                0
    5.8755156e-02   -2.2357990e-02   -5.4069659e-02    2.3684343e-02    5.0918053e-01   -3.3410619e+00    5.7691384e+02    6.2147782e-04    2.9402190e-05                0               -1      1.0000000e+00                0                1                0
    5.9261881e-02   -2.2216618e-02   -5.4218660e-02    2.6332601e-01    7.5434645e-01   -3.4860642e+00    5.8609984e+02    4.4022976e-04    4.5001580e-05                0               -1      1.0000000e+00                0                1                0
    5.9199381e-02   -2.0513800e-02   -5.3912805e-02   -5.4974302e-01   -2.2740614e-01   -3.2753378e+00    4.9204509e+02    8.6624853e-04    1.2359192e-05                0               -1      1.0000000e+00                0                1                0
    5.7634910e-02   -2.1924166e-02   -5.3934050e-02   -2.5272355e-01   -4.0719397e-01   -3.3713226e+00    5.5212791e+02    5.7326626e-04    2.1525486e-05                0               -1      1.0000000e+00                0                1                0
    5.8226161e-02   -2.1512906e-02   -5.4079291e-02   -3.6785738e-01   -4.1491583e-01   -3.4073509e+00    5.4164550e+02    7.2457341e-04    2.2008164e-05                0               -1      1.0000000e+00                0                1                0
    5.9377864e-02   -2.2018945e-02   -5.3996843e-02    1.7056863e-01    6.8932605e-01   -3.4367113e+00    5.8459247e+02    5.1082585e-04    4.3901043e-05                0               -1      1.0000000e+00                0                1                0
    5.7230288e-02   -2.3070331e-02   -5.3954051e-02   -2.7582422e-01   -4.3025590e-01   -3.2621044e+00    4.9589267e+02    9.0874849e-04    1.1943955e-05                0               -1      1.0000000e+00                0                1                0
    5.9579579e-02   -2.1833381e-02   -5.4055794e-02    2.8447557e-01    8.5777948e-01   -3.4054943e+00    5.7441920e+02    5.3108356e-04    5.3041891e-05                0               -1      1.0000000e+00                0                1                0
    5.8579407e-02   -2.2727415e-02   -5.3936252e-02    2.1263986e-02    4.0207432e-01   -3.3366820e+00    5.7081479e+02    5.8226396e-04    2.5954133e-05                0               -1      1.0000000e+00                0                1                0
    5.9283469e-02   -2.0998611e-02   -5.4196783e-02   -3.2667350e-01   -4.3983401e-01   -3.4914863e+00    5.4691667e+02    4.1036241e-04    2.1493878e-05                0               -1      1.0000000e+00                0                1                0
    5.8690207e-02   -2.3044677e-02   -5.3972408e-02    6.9949730e-02    5.2001799e-01   -3.3887890e+00    5.8207281e+02    5.4342731e-04    2.9045993e-05                0               -1      1.0000000e+00                0                1                0
    5.7677337e-02   -2.1784411e-02   -5.3917418e-02   -2.3361267e-01   -3.5980697e-01   -3.4340554e+00    5.5862730e+02    4.6250306e-04    2.4474103e-05                0               -1      1.0000000e+00                0                1                0
    5.9633341e-02   -2.1595157e-02   -5.3810431e-02    2.5827568e-01    7.2905926e-01   -3.3832852e+00    5.8848975e+02    5.7307774e-04    4.4199899e-05                0               -1      1.0000000e+00                0                1                0
    5.8711697e-02   -2.1565274e-02   -5.3690764e-02   -2.8698310e-01   -5.8764082e-01   -3.4257983e+00    5.8287894e+02    5.1713585e-04    3.4746366e-05                0               -1      1.0000000e+00                0                1                0
    5.9147797e-02   -2.2726188e-02   -5.3728803e-02   -3.5158424e-01   -7.6309834e-01   -3.5193104e+00    5.7980441e+02    5.1786969e-04    3.6803880e-05                0               -1      1.0000000e+00                0                1                0
    5.9054120e-02   -2.2761019e-02   -5.3577709e-02    1.7426770e-01    7.1114160e-01   -3.3071154e+00    5.8781926e+02    4.6222823e-04    3.8709213e-05                0               -1      1.0000000e+00                0                1                0
    5.9272458e-02   -2.2607038e-02   -5.3773629e-02   -2.9541372e-01   -7.4651978e-01   -3.4912625e+00    5.8788384e+02    5.5027134e-04    3.1193734e-05                0               -1      1.0000000e+00                0                1                0
    5.9411629e-02   -2.1078357e-02   -5.3866597e-02   -1.9338285e-01   -6.7344842e-01   -3.5178521e+00    5.6925010e+02    6.8927454e-04    2.8761541e-05                0               -1      1.0000000e+00                0                1                0
    5.8178061e-02   -2.0706142e-02   -5.3551553e-02   -3.2896459e-01   -3.3833991e-01   -3.3066060e+00    5.0294100e+02    8.3871579e-04    1.4518093e-05                0               -1      1.0000000e+00                0                1                0
    5.7846475e-02   -2.0912929e-02   -5.3739524e-02   -3.1994442e-01   -7.3067628e-01   -3.5285083e+00    5.6943783e+02    4.3466068e-04    2.7190624e-05                0               -1      1.0000000e+00                0                1                0
    5.9054633e-02   -2.2184073e-02   -5.3496040e-02    1.3693023e-01    6.5841411e-01   -3.3822576e+00    5.8407786e+02    4.7801513e-04    3.7870983e-05                0               -1      1.0000000e+00                0                1                0
    5.9470682e-02   -2.1221268e-02   -5.3596820e-02   -1.3794372e-01   -3.9894502e-01   -3.4122435e+00    5.5523146e+02    5.6075679e-04    2.0636883e-05                0               -1      1.0000000e+00                0                1                0
    5.9377550e-02   -2.1094079e-02   -5.3419261e-02   -2.7803214e-01   -6.5098898e-01   -3.2900906e+00    5.6458037e+02    5.8422475e-04    2.6860711e-05                0               -1      1.0000000e+00                0                1                0
    5.8991744e-02   -2.2915793e-02   -5.3477133e-02   -3.7132390e-01   -7.7519100e-01   -3.4190301e+00    5.8330963e+02    5.0076154e-04    3.8776676e-05                0               -1      1.0000000e+00                0                1                0
    5.8479819e-02   -2.3139958e-02   -5.3437488e-02   -4.1795268e-01   -3.5140393e-01   -3.3917957e+00    5.5613465e+02    6.8610702e-04    2.1377476e-05                0               -1      1.0000000e+00                0                1                0
    5.8472421e-02   -2.1588619e-02   -5.3279649e-02   -2.5406996e-01   -4.4460825e-01   -3.2682838e+00    5.4300018e+02    5.1866789e-04    2.1645149e-05                0               -1      1.0000000e+00                0                1                0
    5.8575191e-02   -2.1244854e-02   -5.3495833e-02   -3.4581265e-01   -7.7188296e-01   -3.4621388e+00    5.6867665e+02    4.4352933e-04    2.8197476e-05                0               -1      1.0000000e+00                0                1                0
    5.9183554e-02   -2.2376667e-02   -5.3522017e-02   -3.6179155e-01   -8.3375192e-01   -3.4883367e+00    5.7856025e+02    5.0248059e-04    4.3573980e-05                0               -1      1.0000000e+00                0                1                0
    5.9336673e-02   -2.0636013e-02   -5.3386816e-02   -2.3918012e-01   -5.6451344e-01   -3.3569417e+00    5.4587234e+02    4.4092250e-04    2.1830655e-05                0               -1      1.0000000e+00                0                1                0
    5.8866143e-02   -2.1546194e-02   -5.3401889e-02   -3.3060619e-01   -5.7734098e-01   -3.5098352e+00    5.7087597e+02    5.0003890e-04    2.9841427e-05                0               -1      1.0000000e+00                0                1                0
    5.9664956e-02   -2.0722828e-02   -5.3371896e-02    1.7655803e-01    6.3956576e-01   -3.4023995e+00    5.8503649e+02    4.8321429e-04    4.8451903e-05                0               -1      1.0000000e+00                0                1                0
    5.9290605e-02   -2.2029944e-02   -5.3446605e-02   -3.3329088e-01   -8.9853242e-01   -3.4612183e+00    5.8068129e+02    4.6266653e-04    3.7001488e-05                0               -1      1.0000000e+00                0                1                0
    5.8367746e-02   -2.0622947e-02   -5.3364309e-02   -3.4086881e-01   -6.0263615e-01   -3.3826702e+00    5.6301779e+02    5.6942486e-04    2.6041751e-05                0               -1      1.0000000e+00                0                1                0
    5.9541215e-02   -2.1420226e-02   -5.3201284e-02   -2.3807347e-01   -6.4162013e-01   -3.3464632e+00    5.7123034e+02    6.2427067e-04    3.0734305e-05                0               -1      1.0000000e+00                0                1                0
    5.8381597e-02   -2.0466479e-02   -5.3680622e-02   -1.9223662e-01   -4.6133717e-01   -3.4376079e+00    5.5151477e+02    6.7114471e-04    2.3056841e-05                0               -1      1.0000000e+00                0                1                0
    5.7915743e-02   -2.0608134e-02   -5.3666712e-02   -3.0144578e-01   -6.5113857e-01   -3.3626686e+00    5.7389093e+02    4.2972844e-04    3.0473005e-05                0               -1      1.0000000e+00                0                1                0
    5.8814724e-02   -2.2769523e-02   -5.3150224e-02   -2.9467784e-01   -4.7716763e-01   -3.3189891e+00    5.5617149e+02    4.9586337e-04    2.3811749e-05                0               -1      1.0000000e+00                0                1                0
    5.9468169e-02   -2.1538307e-02   -5.3231120e-02    2.6136038e-01    9.0474713e-01   -3.3945881e+00    5.7330228e+02    5.1022125e-04    5.7857113e-05                0               -1      1.0000000e+00                0                1                0
    5.9481416e-02   -2.2104695e-02   -5.3218254e-02    3.0107928e-01    8.4625655e-01   -3.3718034e+00    5.6999071e+02    4.4154644e-04    5.7498515e-05                0               -1      1.0000000e+00                0                1                0
    5.9067907e-02   -2.1472585e-02   -5.3192669e-02   -3.6733329e-01   -6.5578359e-01   -3.3880850e+00    5.7289963e+02    5.8401206e-04    3.0036358e-05                0               -1      1.0000000e+00                0                1                0
    5.8380518e-02   -2.1333774e-02   -5.3227193e-02   -2.3969351e-01   -7.4791804e-01   -3.3687687e+00    5.8338463e+02    5.0855026e-04    3.6490734e-05                0               -1      1.0000000e+00                0                1                0
    5.8700043e-02   -2.0738370e-02   -5.3145085e-02   -4.2402254e-01   -5.3276293e-01   -3.3870604e+00    5.5173531e+02    7.8459288e-04    2.2406346e-05                0               -1      1.0000000e+00                0                1                0
    5.8587005e-02   -2.3310938e-02   -5.3184620e-02    1.0460623e-01    5.4170764e-01   -3.3636833e+00    5.7205875e+02    5.8232847e-04    2.8676210e-05                0               -1      1.0000000e+00                0                1                0
    5.8833364e-02   -2.0523288e-02   -5.3430917e-02   -3.3318121e-01   -5.2111236e-01   -3.3125857e+00    5.2567685e+02    8.7627488e-04    1.9062327e-05                0               -1      1.0000000e+00                0                1                0
    5.9377892e-02   -2.0685208e-02   -5.3108805e-02    2.6446302e-02    5.0914797e-01   -3.3780262e+00    5.9007932e+02    4.9642897e-04    3.4451393e-05                0               -1      1.0000000e+00                0                1                0
    5.9033441e-02   -2.2261948e-02   -5.3066808e-02    7.4416971e-02    4.7764408e-01   -3.3287458e+00    5.8427069e+02    5.5900273e-04    3.6065937e-05                0               -1      1.0000000e+00                0                1                0
    5.7146947e-02   -2.1926357e-02   -5.3121860e-02   -4.1164032e-01   -6.0562535e-01   -3.5308396e+00    5.6371436e+02    5.4355220e-04    2.6890617e-05                0               -1      1.0000000e+00                0                1                0
    5.9653984e-02   -2.0491681e-02   -5.2928167e-02    7.7893510e-02    4.8304706e-01   -3.3395711e+00    5.8004173e+02    5.2840374e-04    3.6497530e-05                0               -1      1.0000000e+00                0                1                0
    5.9259673e-02   -2.2134705e-02   -5.2907634e-02    2.1289277e-01    6.7871957e-01   -3.3439999e+00    5.8271325e+02    4.7781066e-04    4.3534704e-05                0               -1      1.0000000e+00                0                1                0
    5.8511958e-02   -2.3296870e-02   -5.3014947e-02    1.6467279e-01    5.9811623e-01   -3.3881486e+00    5.9028636e+02    6.2996412e-04    3.2930743e-05                0               -1      1.0000000e+00                0                1                0
    5.8934262e-02   -2.3056432e-02   -5.2975518e-02    2.3884349e-01    8.2884291e-01   -3.3605526e+00    5.8264750e+02    4.1319508e-04    3.9346575e-05                0               -1      1.0000000e+00                0                1                0
    5.9058716e-02   -2.0539506e-02   -5.2777616e-02   -1.4458688e-01   -4.6030706e-01   -3.0822216e+00    4.9481450e+02    7.3891086e-04    1.2654039e-05                0               -1      1.0000000e+00                0                1                0
    5.9317390e-02   -2.0586996e-02   -5.2873734e-02   -3.4199917e-01   -5.4712935e-01   -3.3122289e+00    5.6082491e+02    4.8386553e-04    2.5937387e-05                0               -1      1.0000000e+00                0                1                0
    5.9558419e-02   -2.0679236e-02   -5.2724177e-02   -1.7787968e-02    4.5003072e-01   -3.3139998e+00    5.8172359e+02    4.8176199e-04    3.6984437e-05                0               -1      1.0000000e+00                0                1                0
    5.8844791e-02   -2.0999833e-02   -5.2865279e-02   -2.4687253e-01   -5.5602272e-01   -3.4124366e+00    5.6872421e+02    5.0542971e-04    2.8370873e-05                0               -1      1.0000000e+00                0                1                0
    5.9236475e-02   -2.2754063e-02   -5.2870627e-02    3.1878573e-01    8.3606926e-01   -3.3947967e+00    5.8322946e+02    5.1828056e-04    4.5446163e-05                0               -1      1.0000000e+00                0                1                0
    5.9434153e-02   -2.0454631e-02   -5.2822238e-02   -1.9151242e-01   -5.6109283e-01   -3.3044414e+00    5.4467970e+02    6.5382268e-04    2.1397568e-05                0               -1      1.0000000e+00                0                1                0
    5.6448467e-02   -2.2676322e-02   -5.2687870e-02    7.8532828e-02    6.1730601e-01   -3.3187595e+00    5.5933031e+02    3.3960195e-04    3.4205717e-05                0               -1      1.0000000e+00                0                1                0
    5.7924600e-02   -2.3895697e-02   -5.2689044e-02   -4.0612028e-01   -3.6070304e-01   -3.3541162e+00    5.5860715e+02    4.4879395e-04    2.1322788e-05                0               -1      1.0000000e+00                0                1                0
    5.8873389e-02   -2.1144479e-02   -5.2637105e-02   -4.5932862e-01   -4.8154449e-01   -3.2271869e+00    5.6144116e+02    7.3405312e-04    2.2564734e-05                0               -1      1.0000000e+00                0                1                0
    5.9491019e-02   -2.1217380e-02   -5.2694384e-02    6.4238471e-02    4.9751445e-01   -3.3399190e+00    5.8685779e+02    4.9311928e-04    3.5397668e-05                0               -1      1.0000000e+00                0                1                0
    5.9222161e-02   -2.2421243e-02   -5.2752634e-02    2.8620839e-01    8.2104251e-01   -3.3863827e+00    5.8198259e+02    4.9028858e-04    4.5648848e-05                0               -1      1.0000000e+00                0                1                0
    5.9194358e-02   -2.2508541e-02   -5.2742423e-02    2.6104585e-01    7.6230981e-01   -3.3740640e+00    5.8261053e+02    5.2213695e-04    4.2276178e-05                0               -1      1.0000000e+00                0                1                0
    5.8693298e-02   -2.0581947e-02   -5.2792892e-02   -3.1635922e-01   -5.1044397e-01   -3.5251100e+00    5.7009465e+02    4.7445834e-04    2.8323202e-05                0               -1      1.0000000e+00                0                1                0
    5.9092795e-02   -2.0443792e-02   -5.3969350e-02   -2.2613917e-01   -5.8411765e-01   -3.4656273e+00    5.4660264e+02    6.1256447e-04    2.2676894e-05                0               -1      1.0000000e+00                0                1                0
    5.9519752e-02   -2.1114197e-02   -5.2523471e-02    4.8021275e-02    5.1721357e-01   -3.3583422e+00    5.8371488e+02    4.4432706e-04    3.9295093e-05                0               -1      1.0000000e+00                0                1                0
    5.7723224e-02   -2.2023495e-02   -5.2496253e-02   -4.8454010e-01   -5.2995395e-01   -3.2965210e+00    5.5837967e+02    6.3428449e-04    2.1894744e-05                0               -1      1.0000000e+00                0                1                0
    5.9276214e-02   -2.0935992e-02   -5.2503741e-02    1.4282490e-02    5.9846530e-01   -3.2935862e+00    5.8323691e+02    4.4984287e-04    3.8076252e-05                0               -1      1.0000000e+00                0                1                0
    5.9031817e-02   -2.2875890e-02   -5.2493102e-02    1.6899538e-01    5.6970793e-01   -3.3489818e+00    5.7962302e+02    6.3651247e-04    3.3155599e-05                0               -1      1.0000000e+00                0                1                0
    5.8639949e-02   -2.0511299e-02   -5.2449616e-02   -3.1915718e-01   -4.1733807e-01   -3.3822734e+00    5.3518366e+02    5.7125401e-04    2.0130292e-05                0               -1      1.0000000e+00                0                1                0
    5.9308483e-02   -2.0437513e-02   -5.3185400e-02   -2.0462964e-01   -6.5721614e-01   -3.4221489e+00    5.5519267e+02    5.3944758e-04    2.4068464e-05                0               -1      1.0000000e+00                0                1                0
    5.9473238e-02   -2.2082423e-02   -5.2212215e-02    3.3264398e-01    9.1594597e-01   -3.2865557e+00    5.7772625e+02    5.0227092e-04    5.7052156e-05                0               -1      1.0000000e+00                0                1                0
    5.8612617e-02   -2.1253885e-02   -5.2213826e-02   -3.1864428e-01   -5.3308582e-01   -3.2814881e+00    5.7194951e+02    4.1219774e-04    2.8995761e-05                0               -1      1.0000000e+00                0                1                0
    5.9142930e-02   -2.2424199e-02   -5.2243700e-02   -3.5373508e-01   -8.0601963e-01   -3.3652129e+00    5.8215867e+02    5.2128996e-04    4.5694606e-05                0               -1      1.0000000e+00                0                1                0
    5.8345089e-02   -2.0765378e-02   -5.2187141e-02   -2.4429457e-01   -5.1337952e-01   -3.2294456e+00    5.6573617e+02    4.7497011e-04    2.6818851e-05                0               -1      1.0000000e+00                0                1                0
    5.9450737e-02   -2.1155615e-02   -5.2232154e-02   -2.8158263e-01   -5.8701140e-01   -3.2957356e+00    5.5960483e+02    4.1039717e-04    2.6106660e-05                0               -1      1.0000000e+00                0                1                0
    5.9363630e-02   -2.0536019e-02   -5.2296019e-02   -8.3034746e-02   -5.9683455e-01   -3.3562501e+00    5.5081263e+02    7.5853250e-04    2.3486709e-05                0               -1      1.0000000e+00                0                1                0
    5.9417181e-02   -2.0770062e-02   -5.2154165e-02   -5.7245432e-02    4.0579386e-01   -3.2912557e+00    5.8370218e+02    6.4380007e-04    3.2688345e-05                0               -1      1.0000000e+00                0                1                0
    5.9215053e-02   -2.2047503e-02   -5.2193952e-02   -3.7315668e-01   -6.6504189e-01   -3.3277605e+00    5.7284197e+02    4.1070649e-04    3.0231924e-05                0               -1      1.0000000e+00                0                1                0
    5.9513473e-02   -2.1902693e-02   -5.2148756e-02   -3.3349289e-01   -7.4794522e-01   -3.3208559e+00    5.8011956e+02    6.3853639e-04    3.3711969e-05                0               -1      1.0000000e+00                0                1                0
    5.9523489e-02   -2.1716885e-02   -5.2185073e-02   -3.0812928e-01   -7.2495544e-01   -3.3731547e+00    5.7823700e+02    5.6680789e-04    4.4361478e-05                0               -1      1.0000000e+00                0                1                0
    5.8546999e-02   -2.1167825e-02   -5.2035871e-02   -1.6669760e-01    4.9667122e-02   -3.3666644e+00    5.6977729e+02    6.1597513e-04    2.5345461e-05                0               -1      1.0000000e+00                0                1                0
    5.9362986e-02   -2.0791630e-02   -5.2080903e-02   -2.4675686e-02    4.6208789e-01   -3.2816968e+00    5.8602457e+02    4.2038005e-04    3.7316936e-05                0               -1      1.0000000e+00                0                1                0
    5.7471401e-02   -2.1169803e-02   -5.2096307e-02   -4.7815543e-01   -3.3419739e-01   -3.3114019e+00    5.2508501e+02    7.6715788e-04    1.8385567e-05                0               -1      1.0000000e+00                0                1                0
    5.8960438e-02   -2.3057115e-02   -5.2035083e-02    2.7570655e-01    8.9041544e-01   -3.3230453e+00    5.7729192e+02    5.6597431e-04    4.5782733e-05                0               -1      1.0000000e+00                0                1                0
    5.7805258e-02   -2.0333346e-02   -5.2251955e-02   -2.3526323e-01   -5.7014943e-01   -3.4220619e+00    5.4488872e+02    6.8703434e-04    2.2195160e-05                0               -1      1.0000000e+00                0                1                0
    5.6636647e-02   -2.3083658e-02   -5.1903312e-02   -3.1656233e-01   -1.3201243e-01   -3.2354059e+00    5.2928052e+02    5.3625555e-04    1.6349331e-05                0               -1      1.0000000e+00                0                1                0
    5.9345763e-02   -2.1743344e-02   -5.1885517e-02    1.2666680e-02    5.5969955e-01   -3.2556539e+00    5.8243294e+02    5.1178135e-04    3.2234497e-05                0               -1      1.0000000e+00                0                1                0
    5.8842532e-02   -2.1368540e-02   -5.1912046e-02   -3.6976394e-01   -4.8593561e-01   -3.2445344e+00    5.2549243e+02    7.5070145e-04    1.7429398e-05                0               -1      1.0000000e+00                0                1                0
    5.8899052e-02   -2.0735910e-02   -5.1903321e-02   -7.1404810e-02   -6.8410720e-01   -3.3697880e+00    5.1183651e+02    8.6347219e-04    1.6397447e-05                0               -1      1.0000000e+00                0                1                0
    5.9541455e-02   -2.0308457e-02   -5.1648010e-02   -2.8380095e-01   -2.2915178e-01   -2.6750457e+00    4.8290419e+02    8.7424271e-04    8.7360618e-06                0               -1      1.0000000e+00                0                1                0
    5.8505539e-02   -2.3663498e-02   -5.3704598e-02    8.5641513e-02    6.7935775e-01   -3.3561802e+00    5.7738946e+02    5.9318645e-04    2.7353640e-05                0               -1      1.0000000e+00                0                1                0
    5.8017085e-02   -2.0205269e-02   -5.4172603e-02   -4.0206046e-01   -5.0299315e-01   -3.3840942e+00    5.0484617e+02    7.9008191e-04    1.4602256e-05                0               -1      1.0000000e+00                0                1                0
    5.9107520e-02   -2.2627761e-02   -5.1746432e-02   -3.7971422e-01   -8.3115696e-01   -3.3532679e+00    5.7317997e+02    4.7640147e-04    5.1065037e-05                0               -1      1.0000000e+00                0                1                0
    5.8775602e-02   -2.3561088e-02   -5.1719977e-02    2.4232883e-01    7.4360101e-01   -3.2760304e+00    5.9926818e+02    4.3743206e-04    3.3096545e-05                0               -1      1.0000000e+00                0                1                0
    5.8528397e-02   -2.3673782e-02   -5.3634721e-02    1.9743767e-01    6.7742563e-01   -3.4693397e+00    5.8088566e+02    5.0247640e-04    3.5124794e-05                0               -1      1.0000000e+00                0                1                0
    5.8660855e-02   -2.3624307e-02   -5.2913568e-02    2.1435828e-01    8.0605095e-01   -3.2917388e+00    5.7841953e+02    6.2968187e-04    3.3667946e-05                0               -1      1.0000000e+00                0                1                0
    5.9666932e-02   -2.0816159e-02   -5.2861949e-02   -1.9097301e-01   -7.7869115e-01   -3.3739663e+00    5.6799631e+02    4.5355877e-04    2.8854231e-05                0               -1      1.0000000e+00                0                1                0
    5.9103333e-02   -2.0318145e-02   -5.3098710e-02   -2.3226292e-01   -7.6060470e-01   -3.3547141e+00    5.8411503e+02    5.6265446e-04    3.1839847e-05                0               -1      1.0000000e+00                0                1                0
    5.9426266e-02   -2.0267327e-02   -5.2727554e-02   -1.5460524e-01   -6.0880514e-01   -3.4481691e+00    5.1626640e+02    4.4108326e-04    1.6723541e-05                0               -1      1.0000000e+00                0                1                0
    5.8711106e-02   -2.3815467e-02   -5.1566634e-02   -3.5555958e-01   -7.1203368e-01   -3.2719357e+00    5.7726538e+02    5.5534658e-04    3.5272570e-05                0               -1      1.0000000e+00                0                1                0
    5.9511519e-02   -2.0488419e-02   -5.1648377e-02   -2.5309182e-01   -8.0730524e-01   -3.3314728e+00    5.8321703e+02    4.7746383e-04    3.7609812e-05                0               -1      1.0000000e+00                0                1                0
    5.9488485e-02   -2.0307756e-02   -5.1697449e-02   -4.1739417e-01   -7.0055650e-01   -3.2821939e+00    5.6983605e+02    4.3095913e-04    2.9828888e-05                0               -1      1.0000000e+00                0                1                0
    5.9636409e-02   -2.0454226e-02   -5.1438382e-02   -3.2054873e-01   -5.6763353e-01   -3.2311349e+00    5.2258206e+02    8.5526806e-04    1.8097847e-05                0               -1      1.0000000e+00                0                1                0
    5.9594669e-02   -2.0208198e-02   -5.2633553e-02   -3.3772431e-02   -4.8652530e-01   -3.2108922e+00    4.9731413e+02    6.2226550e-04    1.3257188e-05                0               -1      1.0000000e+00                0                1                0
    5.8843883e-02   -2.1271082e-02   -5.1533993e-02   -2.4238087e-01   -7.5745581e-01   -3.2618171e+00    5.8020203e+02    6.1530934e-04    3.1456061e-05                0               -1      1.0000000e+00                0                1                0
    5.9316325e-02   -2.0384568e-02   -5.1593220e-02   -3.2127300e-01   -4.6721279e-01   -3.3676989e+00    5.2600048e+02    6.9518939e-04    1.8317137e-05                0               -1      1.0000000e+00                0                1                0
    5.8342642e-02   -2.3728673e-02   -5.1478626e-02    2.5584757e-02    4.0170972e-01   -3.2131747e+00    5.4873100e+02    6.6405950e-04    2.0933705e-05                0               -1      1.0000000e+00                0                1                0
    5.8953292e-02   -2.2011650e-02   -5.1396882e-02   -3.3891355e-01   -5.1786385e-01   -3.2896435e+00    5.5847780e+02    4.7250110e-04    2.1728370e-05                0               -1      1.0000000e+00                0                1                0
    5.8722249e-02   -2.3451232e-02   -5.1375036e-02    1.8855607e-01    7.5442132e-01   -3.2280814e+00    5.8125259e+02    5.9883614e-04    3.4624635e-05                0               -1      1.0000000e+00                0                1                0
    5.9144865e-02   -2.1927676e-02   -5.1245932e-02    1.4268364e-02    4.1384084e-01   -3.2533521e+00    5.8065966e+02    5.3882262e-04    2.9514633e-05                0               -1      1.0000000e+00                0                1                0
    5.8443023e-02   -2.3919669e-02   -5.1264163e-02   -3.6928312e-01   -7.7271368e-01   -3.2872150e+00    5.7755124e+02    5.0425066e-04    3.4127803e-05                0               -1      1.0000000e+00                0                1                0
    5.8433912e-02   -2.3224724e-02   -5.1243228e-02    5.0692036e-02    3.2004712e-01   -3.1458192e+00    5.5274138e+02    4.5010629e-04    2.0775871e-05                0               -1      1.0000000e+00                0                1                0
    5.9606406e-02   -2.1348539e-02   -5.1302648e-02    9.3599445e-02    5.3164040e-01   -3.2335804e+00    5.8220387e+02    5.8363280e-04    3.4211747e-05                0               -1      1.0000000e+00                0                1                0
    5.9297429e-02   -2.1981451e-02   -5.1198610e-02   -1.1470637e-02    3.3762861e-01   -3.1746390e+00    5.7363851e+02    5.1449953e-04    2.7363039e-05                0               -1      1.0000000e+00                0                1                0
    5.8452064e-02   -2.1815258e-02   -5.1232704e-02   -3.3954851e-01   -2.5725681e-01   -3.0471887e+00    5.1551065e+02    8.3245051e-04    1.6972409e-05                0               -1      1.0000000e+00                0                1                0
    5.9129278e-02   -2.0748705e-02   -5.1244601e-02   -3.1228329e-01   -5.5978623e-01   -3.2795293e+00    5.6232821e+02    4.5871142e-04    2.6161899e-05                0               -1      1.0000000e+00                0                1                0
    5.9490944e-02   -2.0963476e-02   -5.1254628e-02   -4.0989613e-01   -4.1897347e-01   -3.2654335e+00    5.3397573e+02    6.8027943e-04    1.9757153e-05                0               -1      1.0000000e+00                0                1                0
    5.9630142e-02   -2.0498999e-02   -5.4088531e-02   -4.1061572e-01   -5.8205819e-01   -3.5049121e+00    5.4527467e+02    5.9402355e-04    2.1449797e-05                0               -1      1.0000000e+00                0                1                0
    5.9650229e-02   -2.0579149e-02   -5.1617836e-02   -3.4603701e-01   -6.4923926e-01   -3.2510854e+00    5.6368625e+02    7.2802495e-04    2.5906069e-05                0               -1      1.0000000e+00                0                1                0
    5.9193435e-02   -2.2187096e-02   -5.1120150e-02   -8.9552775e-02    2.1265447e-01   -3.2273036e+00    5.7410888e+02    6.1281481e-04    2.7696055e-05                0               -1      1.0000000e+00                0                1                0
    5.9359867e-02   -2.0769385e-02   -5.1213715e-02    1.5570444e-02    5.0178822e-01   -3.2498556e+00    5.8208895e+02    5.8052636e-04    3.3008093e-05                0               -1      1.0000000e+00                0                1                0
    5.9292460e-02   -2.0724910e-02   -5.1169820e-02   -4.2541783e-02    3.7609127e-01   -3.1599468e+00    5.8845784e+02    4.9251808e-04    3.3972239e-05                0               -1      1.0000000e+00                0                1                0
    5.9501529e-02   -2.1082537e-02   -5.1200680e-02   -3.8188127e-01   -6.0195038e-01   -3.2758613e+00    5.4360507e+02    6.7185065e-04    2.1877328e-05                0               -1      1.0000000e+00                0                1                0
    5.8656231e-02   -2.3749414e-02   -5.2606735e-02    2.9293381e-01    9.1269287e-01   -3.3374924e+00    5.8111266e+02    4.9571131e-04    4.4185708e-05                0               -1      1.0000000e+00                0                1                0
    5.8642597e-02   -2.2332041e-02   -5.1069374e-02   -3.2236203e-01   -6.5831390e-01   -3.2711269e+00    5.7956269e+02    5.9118938e-04    3.5035605e-05                0               -1      1.0000000e+00                0                1                0
    5.8570131e-02   -2.1708584e-02   -5.1089968e-02   -3.3666896e-01   -6.9429788e-01   -3.2554456e+00    5.8052344e+02    4.9064165e-04    3.6533535e-05                0               -1      1.0000000e+00                0                1                0
    5.9600689e-02   -2.0402093e-02   -5.1133673e-02   -2.2127015e-01   -6.9130578e-01   -3.3003388e+00    5.7231988e+02    4.8072512e-04    3.1989088e-05                0               -1      1.0000000e+00                0                1                0
    5.8856430e-02   -2.0192971e-02   -5.1101661e-02   -3.5279064e-01   -4.5028776e-01   -3.3168324e+00    5.2308350e+02    7.5256146e-04    1.8446384e-05                0               -1      1.0000000e+00                0                1                0
    5.8729914e-02   -2.0197386e-02   -5.1536404e-02   -2.9281772e-01   -8.3131151e-01   -3.4187018e+00    5.6592529e+02    4.3117130e-04    2.7972229e-05                0               -1      1.0000000e+00                0                1                0
    5.9214407e-02   -2.1697674e-02   -5.0942142e-02   -3.4845986e-01   -4.2762560e-01   -3.1982045e+00    5.3770100e+02    7.3379354e-04    1.8479515e-05                0               -1      1.0000000e+00                0                1                0
    5.7967318e-02   -2.0844544e-02   -5.0939438e-02   -2.8713834e-01   -5.3693694e-01   -3.2707950e+00    5.6006573e+02    5.3153372e-04    2.8166847e-05                0               -1      1.0000000e+00                0                1                0
    5.8312414e-02   -2.0774941e-02   -5.0922167e-02   -4.1637233e-01   -3.5203874e-01   -3.2535055e+00    5.1437228e+02    3.2165583e-04    1.7148114e-05                0               -1      1.0000000e+00                0                1                0
    5.8686475e-02   -2.2914285e-02   -5.0923992e-02    1.6758938e-01    6.7730735e-01   -3.2192168e+00    5.8354564e+02    5.9236725e-04    3.3755345e-05                0               -1      1.0000000e+00                0                1                0
    5.9347460e-02   -2.0539668e-02   -5.0942852e-02   -4.2727219e-01   -5.8486512e-01   -3.3749797e+00    5.5722235e+02    4.3654101e-04    2.3232098e-05                0               -1      1.0000000e+00                0                1                0
    5.9678385e-02   -2.1118221e-02   -5.1375159e-02   -3.8138123e-01   -6.8538568e-01   -3.2965862e+00    5.6928255e+02    5.2643576e-04    2.5570661e-05                0               -1      1.0000000e+00                0                1                0
    5.8044068e-02   -2.0969077e-02   -5.0830657e-02   -5.0934348e-01   -3.4268211e-01   -3.2253304e+00    5.0585145e+02    7.0893058e-04    1.5670743e-05                0               -1      1.0000000e+00                0                1                0
    5.8973435e-02   -2.0629860e-02   -5.0851143e-02   -3.6729398e-01   -6.0584529e-01   -3.2898459e+00    5.5170561e+02    6.7933427e-04    2.3190192e-05                0               -1      1.0000000e+00                0                1                0
    5.9544941e-02   -2.1818495e-02   -5.0755748e-02   -3.3734556e-01   -7.8281575e-01   -3.3165680e+00    5.7817387e+02    4.5585996e-04    4.4127666e-05                0               -1      1.0000000e+00                0                1                0
    5.7645076e-02   -2.0438672e-02   -5.0786489e-02   -3.8571091e-01   -6.9337030e-01   -3.3412278e+00    5.6646696e+02    4.6331218e-04    2.7887307e-05                0               -1      1.0000000e+00                0                1                0
    5.9375994e-02   -2.0064683e-02   -5.4073606e-02   -3.5422941e-01   -4.3096589e-01   -3.2205198e+00    4.8964621e+02    7.4237190e-04    1.0630058e-05                0               -1      1.0000000e+00                0                1                0
    5.9163900e-02   -2.0104850e-02   -5.3037637e-02   -2.5457567e-01   -7.1745099e-01   -3.3431111e+00    5.6851946e+02    7.1204332e-04    3.0222027e-05                0               -1      1.0000000e+00                0                1                0
    5.7435408e-02   -2.1493542e-02   -5.0700053e-02   -3.9870968e-01   -4.9422144e-01   -3.2910046e+00    5.2760650e+02    6.7974142e-04    1.9255777e-05                0               -1      1.0000000e+00                0                1                0
    5.8849847e-02   -2.1184003e-02   -5.0673896e-02   -6.3228979e-02    4.4894009e-01   -3.1565399e+00    5.8565135e+02    5.1947082e-04    3.1731601e-05                0               -1      1.0000000e+00                0                1                0
    5.9123531e-02   -2.2118254e-02   -5.0682279e-02    8.6194360e-02    5.3688007e-01   -3.1898503e+00    5.7798947e+02    6.2132446e-04    3.2860333e-05                0               -1      1.0000000e+00                0                1                0
    5.9215184e-02   -2.0954390e-02   -5.0663842e-02    5.0705118e-03    5.3443647e-01   -3.1743107e+00    5.7714214e+02    4.9861047e-04    3.4649576e-05                0               -1      1.0000000e+00                0                1                0
    5.8800510e-02   -2.0737707e-02   -5.0738490e-02   -3.4765164e-01   -4.6021847e-01   -3.3622860e+00    5.0949496e+02    8.3579894e-04    1.6595968e-05                0               -1      1.0000000e+00                0                1                0
    5.9125621e-02   -2.0751399e-02   -5.0669344e-02   -1.8979084e-01   -5.7529988e-01   -3.2510849e+00    5.6902255e+02    5.6103868e-04    2.9153368e-05                0               -1      1.0000000e+00                0                1                0
    5.9542158e-02   -2.0419885e-02   -5.0693859e-02   -3.2312225e-01   -5.7902405e-01   -3.3121103e+00    5.4956656e+02    5.3768221e-04    2.3818114e-05                0               -1      1.0000000e+00                0                1                0
    5.9473884e-02   -2.0077525e-02   -5.3043787e-02   -1.9005758e-01   -6.8656298e-01   -3.3638905e+00    5.6861223e+02    4.6029873e-04    2.8267805e-05                0               -1      1.0000000e+00                0                1                0
    5.7305479e-02   -2.2113372e-02   -5.0596912e-02   -4.0545797e-01   -6.3117125e-01   -3.2582250e+00    5.7155549e+02    6.5581310e-04    3.0842974e-05                0               -1      1.0000000e+00                0                1                0
    5.9154376e-02   -2.1999490e-02   -5.0631218e-02    1.4891852e-01    6.0999330e-01   -3.2429988e+00    5.7825297e+02    5.5403259e-04    3.6382017e-05                0               -1      1.0000000e+00                0                1                0
    5.8722690e-02   -2.0068117e-02   -5.0614439e-02   -1.9677155e-01   -5.6841218e-01   -3.3114275e+00    5.1401840e+02    5.0948128e-04    1.6711312e-05                0               -1      1.0000000e+00                0                1                0
    5.8091190e-02   -2.3944285e-02   -5.1725861e-02    1.1137685e-01    7.0024854e-01   -3.2234272e+00    5.8056976e+02    4.3466698e-04    2.7490706e-05                0               -1      1.0000000e+00                0                1                0
    5.9726778e-02   -2.0417397e-02   -5.3131490e-02   -2.4177996e-01   -7.0796693e-01   -3.4053641e+00    5.5002632e+02    6.1363217e-04    2.2233227e-05                0               -1      1.0000000e+00                0                1                0
    5.9546348e-02   -2.0158600e-02   -5.0448656e-02   -3.0177478e-01   -7.2925800e-01   -3.2491112e+00    5.8217621e+02    5.3458257e-04    3.6912356e-05                0               -1      1.0000000e+00                0                1                0
    5.9731686e-02   -2.0808082e-02   -5.3029004e-02   -2.7247901e-01   -2.8340546e-01   -3.2571930e+00    5.3362647e+02    4.2429560e-04    1.8720878e-05                0               -1      1.0000000e+00                0                1                0
    5.9737261e-02   -2.1048072e-02   -5.0939312e-02   -3.5278063e-01   -8.9110657e-01   -3.3682892e+00    5.8113981e+02    5.6229197e-04    3.9201000e-05                0               -1      1.0000000e+00                0                1                0
    5.8975750e-02   -2.0037975e-02   -5.2264046e-02   -2.7262038e-01   -6.9433527e-01   -3.3564724e+00    5.6724866e+02    7.0607228e-04    2.7454692e-05                0               -1      1.0000000e+00                0                1                0
    5.8650992e-02   -2.2121724e-02   -5.0344082e-02   -3.0886817e-01   -6.4564251e-01   -3.2127423e+00    5.6640961e+02    6.0276439e-04    2.9476417e-05                0               -1      1.0000000e+00                0                1                0
    5.9341228e-02   -2.1896854e-02   -5.0401601e-02    2.4033112e-01    8.8121513e-01   -3.1466959e+00    5.8576116e+02    5.4363232e-04    4.5913646e-05                0               -1      1.0000000e+00                0                1                0
    5.9003187e-02   -2.3206553e-02   -5.0373464e-02    2.9447840e-01    8.1864634e-01   -3.2124342e+00    5.6559168e+02    1.7000444e-04    4.8023725e-05                0               -1      1.0000000e+00                0                1                0
    5.8606095e-02   -2.0658154e-02   -5.0402321e-02   -4.1536403e-01   -7.7443088e-01   -3.2403486e+00    5.7600119e+02    4.7937561e-04    3.3061826e-05                0               -1      1.0000000e+00                0                1                0
    5.9492437e-02   -2.1287925e-02   -5.0349799e-02   -3.5242106e-01   -7.4393349e-01   -3.3386995e+00    5.7538510e+02    6.1091664e-04    4.3802382e-05                0               -1      1.0000000e+00                0                1                0
    5.9167870e-02   -2.0109460e-02   -5.0379079e-02   -4.9073328e-01   -3.6510890e-01   -3.4047325e+00    5.2089314e+02    7.7493804e-04    1.4461819e-05                0               -1      1.0000000e+00                0                1                0
    5.8283277e-02   -2.3791652e-02   -5.0336528e-02    1.7762256e-01    8.1862308e-01   -3.2174999e+00    5.8230167e+02    5.2386636e-04    3.3777360e-05                0               -1      1.0000000e+00                0                1                0
    5.8670354e-02   -2.3983969e-02   -5.0294530e-02    3.7602327e-01    9.7552100e-01   -3.2223207e+00    5.8474162e+02    4.5315486e-04    4.1704134e-05                0               -1      1.0000000e+00                0                1                0
    5.9355587e-02   -2.0001548e-02   -5.1278844e-02   -2.3535926e-01   -7.4417813e-01   -3.2854205e+00    5.7869747e+02    5.2196033e-04    3.5916102e-05                0               -1      1.0000000e+00                0                1                0
    5.9365055e-02   -2.0008857e-02   -5.0776243e-02   -2.5986118e-01   -7.7275908e-01   -3.1511261e+00    5.2738108e+02    6.6315099e-04    1.9264313e-05                0               -1      1.0000000e+00                0                1                0
    5.9224384e-02   -2.2422845e-02   -5.0223012e-02    1.5610213e-01    7.1303016e-01   -3.1339755e+00    5.7488821e+02    4.8065086e-04    3.7268505e-05                0               -1      1.0000000e+00                0                1                0
    5.9605293e-02   -2.0961820e-02   -5.0283354e-02   -3.2490418e-01   -7.8919293e-01   -3.3035049e+00    5.7900890e+02    5.8795371e-04    3.5520600e-05                0               -1      1.0000000e+00                0                1                0
    5.8773021e-02   -2.0200005e-02   -5.0223210e-02   -2.8957591e-01   -7.6941053e-01   -3.2232662e+00    5.5904382e+02    6.6935769e-04    2.4883166e-05                0               -1      1.0000000e+00                0                1                0
    6.1018906e-02   -1.6000165e-02   -5.5634050e-02   -2.1557355e-01   -5.4698799e-01   -3.5774512e+00    5.0679490e+02    5.2127482e-04    1.0814174e-05                0               -1      1.0000000e+00                0                1                0
    6.0984584e-02   -1.6083559e-02   -5.5201931e-02   -2.3240569e-01   -7.9034058e-01   -3.4822268e+00    5.4486563e+02    5.5502895e-04    1.9658773e-05                0               -1      1.0000000e+00                0                1                0
    6.1087288e-02   -1.6389051e-02   -5.7070645e-02   -2.0919619e-01   -6.1029670e-01   -3.5659738e+00    5.1933577e+02    5.8756052e-04    1.5190615e-05                0               -1      1.0000000e+00                0                1                0
    6.0653764e-02   -1.6534501e-02   -5.6397885e-02   -3.1236761e-01   -7.0703135e-01   -3.3788239e+00    4.9873210e+02    1.0797276e-03    9.3418201e-06                0               -1      1.0000000e+00                0                1                0
    6.1115614e-02   -1.6441476e-02   -5.7462433e-02   -2.0558636e-01   -6.7451755e-01   -3.7959117e+00    5.4948303e+02    5.7857853e-04    2.0893121e-05                0               -1      1.0000000e+00                0                1                0
    6.0992143e-02   -1.6526974e-02   -5.7046164e-02   -2.5001684e-01   -7.0239035e-01   -3.6312364e+00    5.6823344e+02    4.5470616e-04    2.2942113e-05                0               -1      1.0000000e+00                0                1                0
    6.0909103e-02   -1.6718356e-02   -5.8109767e-02   -1.6826706e-01   -5.6958965e-01   -3.5840098e+00    5.0219259e+02    8.5075364e-04    1.1806360e-05                0               -1      1.0000000e+00                0                1                0
    6.1053329e-02   -1.7408880e-02   -5.7967408e-02   -2.0914817e-01   -5.7464896e-01   -3.4015017e+00    4.9097795e+02    9.3897135e-04    9.0665389e-06                0               -1      1.0000000e+00                0                1                0
    5.9983257e-02   -1.9772761e-02   -5.8190638e-02   -2.3253894e-01   -3.5658874e-01   -3.5945576e+00    5.0624215e+02    7.5013941e-04    1.3494232e-05                0               -1      1.0000000e+00                0                1                0
    6.0286173e-02   -1.9795753e-02   -5.8216179e-02   -5.0498167e-01   -5.7730699e-01   -3.3819135e+00    4.9932842e+02    7.1059823e-04    1.2642704e-05                0               -1      1.0000000e+00                0                1                0
    6.0229912e-02   -1.9261903e-02   -5.7958171e-02   -4.0628966e-01   -3.9970601e-01   -3.4773073e+00    4.9230333e+02    4.8761622e-04    1.0506048e-05                0               -1      1.0000000e+00                0                1                0
    6.0793156e-02   -1.8232499e-02   -5.7917314e-02   -3.0982844e-01   -6.0520881e-01   -3.8581281e+00    4.9230424e+02    8.9939529e-04    1.0538804e-05                0               -1      1.0000000e+00                0                1                0
    6.0923451e-02   -1.7869834e-02   -5.8040530e-02   -1.9701955e-01   -7.3890608e-01   -3.6265121e+00    5.7086446e+02    6.4599983e-04    2.6525702e-05                0               -1      1.0000000e+00                0                1                0
    6.0001400e-02   -1.9455295e-02   -5.7952753e-02   -3.0285286e-01   -5.9567899e-01   -3.6777474e+00    5.2463720e+02    5.7424268e-04    1.7281637e-05                0               -1      1.0000000e+00                0                1                0
    6.0235032e-02   -1.8872194e-02   -5.8038332e-02   -3.1296348e-01   -3.3966085e-01   -3.6291065e+00    5.5710469e+02    4.2803586e-04    2.2956212e-05                0               -1      1.0000000e+00                0                1                0
    6.0267805e-02   -1.9830158e-02   -5.7997567e-02   -4.0158264e-02   -7.3990254e-01   -3.6487960e+00    5.7117193e+02    4.7449264e-04    2.7162371e-05                0               -1      1.0000000e+00                0                1                0
    6.1022715e-02   -1.7145474e-02   -5.7859163e-02   -2.7469304e-01   -5.2062450e-01   -3.4903335e+00    4.9893886e+02    6.8678451e-04    1.2265106e-05                0               -1      1.0000000e+00                0                1                0
    6.0432755e-02   -1.9261828e-02   -5.7989099e-02   -1.9946506e-01   -6.1072265e-01   -3.7563699e+00    5.7130588e+02    5.9660071e-04    3.1267410e-05                0               -1      1.0000000e+00                0                1                0
    6.0578366e-02   -1.9024072e-02   -5.7919616e-02   -2.4129194e-01   -7.2467514e-01   -3.6357450e+00    5.8211257e+02    4.9162470e-04    3.1322793e-05                0               -1      1.0000000e+00                0                1                0
    6.0089289e-02   -1.8972637e-02   -5.8109232e-02   -2.0046268e-01   -6.4774222e-01   -3.8203961e+00    5.8385355e+02    5.7208204e-04    3.2715411e-05                0               -1      1.0000000e+00                0                1                0
    6.0134679e-02   -1.9997499e-02   -5.7978474e-02   -3.3082703e-01   -6.0646232e-01   -3.6193176e+00    5.1600961e+02    8.3295309e-04    1.5979860e-05                0               -1      1.0000000e+00                0                1                0
    6.1149808e-02   -1.7062525e-02   -5.7874892e-02   -2.2053717e-01   -5.1006451e-01   -3.7660472e+00    5.4346122e+02    6.5372201e-04    2.0022461e-05                0               -1      1.0000000e+00                0                1                0
    6.0618997e-02   -1.8046148e-02   -5.7751019e-02   -1.8106560e-01   -4.9205436e-01   -3.4989817e+00    5.2260045e+02    6.5568888e-04    1.6640365e-05                0               -1      1.0000000e+00                0                1                0
    6.1008732e-02   -1.7360194e-02   -5.7671332e-02   -4.3985744e-02   -3.5685341e-01   -3.6986444e+00    4.9103429e+02    1.0786993e-03    9.2325226e-06                0               -1      1.0000000e+00                0                1                0
    6.0636953e-02   -1.7705442e-02   -5.7630291e-02   -1.1617109e-01   -8.6787495e-01   -3.4997294e+00    4.9870942e+02    7.5484713e-04    1.2887314e-05                0               -1      1.0000000e+00                0                1                0
    6.0115688e-02   -1.9867709e-02   -5.7956699e-02   -2.0278690e-01   -7.2330193e-01   -3.7277292e+00    5.8006646e+02    6.5746499e-04    3.1375318e-05                0               -1      1.0000000e+00                0                1                0
    6.0259732e-02   -1.9998208e-02   -5.7868011e-02   -1.7632955e-01   -7.1650737e-01   -3.6416227e+00    5.7828833e+02    6.2360760e-04    3.0339337e-05                0               -1      1.0000000e+00                0                1                0
    5.9903085e-02   -1.9328302e-02   -5.7907611e-02   -2.1203770e-01   -5.4795275e-01   -3.7839023e+00    5.5485889e+02    7.4963327e-04    2.2567712e-05                0               -1      1.0000000e+00                0                1                0
    6.0441436e-02   -1.9178164e-02   -5.7855399e-02   -2.6523096e-01   -5.3793138e-01   -3.7228093e+00    5.7242714e+02    7.1404575e-04    2.7522767e-05                0               -1      1.0000000e+00                0                1                0
    6.0993553e-02   -1.7324980e-02   -5.7840945e-02   -1.9893376e-01   -6.4183035e-01   -3.7785091e+00    5.7727982e+02    5.9313107e-04    3.3291162e-05                0               -1      1.0000000e+00                0                1                0
    6.0769286e-02   -1.7476063e-02   -5.7655748e-02   -9.9592477e-02   -6.3972487e-01   -3.6730143e+00    5.3944009e+02    6.2466515e-04    1.9792693e-05                0               -1      1.0000000e+00                0                1                0
    6.0159764e-02   -1.9970096e-02   -5.7715682e-02   -2.1025874e-01   -6.2955708e-01   -3.7161601e+00    5.8186985e+02    5.5280409e-04    3.2713211e-05                0               -1      1.0000000e+00                0                1                0
    6.0951240e-02   -1.7621072e-02   -5.7763631e-02   -2.3023941e-01   -5.4204797e-01   -3.7331677e+00    5.3990005e+02    7.4295571e-04    1.9465351e-05                0               -1      1.0000000e+00                0                1                0
    6.0809365e-02   -1.8109435e-02   -5.7663108e-02   -1.8137564e-01   -5.5887782e-01   -3.5219196e+00    5.0842098e+02    9.0771480e-04    1.5233191e-05                0               -1      1.0000000e+00                0                1                0
    6.0175174e-02   -1.9807668e-02   -5.7464800e-02   -3.1405202e-01   -5.2846869e-01   -3.3931346e+00    5.0079443e+02    7.9539084e-04    1.3400656e-05                0               -1      1.0000000e+00                0                1                0
    6.0452735e-02   -1.8352131e-02   -5.7607246e-02   -1.4882835e-01   -6.5431051e-01   -3.6661320e+00    5.4208559e+02    4.0336826e-04    1.8930765e-05                0               -1      1.0000000e+00                0                1                0
    6.0176029e-02   -1.7687454e-02   -5.7472440e-02   -1.8346374e-01   -8.8881516e-02   -3.4229271e+00    4.9668055e+02    9.3993556e-04    1.2175712e-05                0               -1      1.0000000e+00                0                1                0
    6.0102873e-02   -1.8883715e-02   -5.7202763e-02   -1.0216132e-01   -3.4960709e-01   -3.2190597e+00    4.9600135e+02    4.2544792e-04    1.2244013e-05                0               -1      1.0000000e+00                0                1                0
    6.0297034e-02   -1.9745916e-02   -5.7565415e-02   -2.5387585e-01   -6.7457583e-01   -3.7298663e+00    5.8227260e+02    5.6425888e-04    3.4655607e-05                0               -1      1.0000000e+00                0                1                0
    5.9803865e-02   -1.9831468e-02   -5.7462872e-02   -2.4731857e-01   -6.3700969e-01   -3.6410333e+00    5.6039418e+02    4.7563437e-04    2.3521181e-05                0               -1      1.0000000e+00                0                1                0
    6.0636023e-02   -1.8639359e-02   -5.7085736e-02   -1.2921720e-01   -4.1402062e-01   -3.5620094e+00    4.8965988e+02    1.2107140e-03    9.1153750e-06                0               -1      1.0000000e+00                0                1                0
    6.0088817e-02   -1.9024417e-02   -5.7157327e-02   -1.4023147e-01   -3.9810489e-01   -3.3561480e+00    4.9924273e+02    9.2896497e-04    1.3075488e-05                0               -1      1.0000000e+00                0                1                0
    6.0394410e-02   -1.7968272e-02   -5.7370845e-02   -2.0690937e-01   -4.2319451e-01   -3.6760110e+00    5.1912797e+02    6.5431608e-04    1.6504348e-05                0               -1      1.0000000e+00                0                1                0
    5.9876178e-02   -1.9174060e-02   -5.7401158e-02   -2.3683753e-01   -2.0141485e-01   -3.6903418e+00    4.9723642e+02    1.0388936e-03    1.2641875e-05                0               -1      1.0000000e+00                0                1                0
    6.0977378e-02   -1.6605086e-02   -5.7156552e-02   -2.9670811e-01   -6.9124620e-01   -3.7429766e+00    5.3835790e+02    4.6890649e-04    1.8512626e-05                0               -1      1.0000000e+00                0                1                0
    6.0793363e-02   -1.7562144e-02   -5.7181595e-02   -2.9502784e-02   -6.0724187e-01   -3.5387979e+00    5.1871853e+02    6.2362070e-04    1.6316247e-05                0               -1      1.0000000e+00                0                1                0
    6.0092261e-02   -1.7759526e-02   -5.7308014e-02   -2.8458558e-01   -7.0177255e-01   -3.7393010e+00    5.9311478e+02    5.4411898e-04    3.5344722e-05                0               -1      1.0000000e+00                0                1                0
    6.0475997e-02   -1.8054780e-02   -5.7118290e-02   -1.8522128e-01   -7.2965369e-01   -3.6663267e+00    5.7582582e+02    4.2209912e-04    2.9858456e-05                0               -1      1.0000000e+00                0                1                0
    6.0676228e-02   -1.8641612e-02   -5.7288428e-02   -1.9298042e-01   -9.0316520e-01   -3.7511251e+00    5.8455168e+02    6.3464248e-04    3.2396205e-05                0               -1      1.0000000e+00                0                1                0
    6.0410391e-02   -1.9455815e-02   -5.7255572e-02   -1.5116731e-01   -6.0213236e-01   -3.6405149e+00    5.5055091e+02    6.0217120e-04    2.2717460e-05                0               -1      1.0000000e+00                0                1                0
    6.0871675e-02   -1.7894679e-02   -5.7174794e-02   -1.8290173e-01   -8.0878931e-01   -3.7279135e+00    5.7607824e+02    6.8208809e-04    2.9746426e-05                0               -1      1.0000000e+00                0                1                0
    6.0613207e-02   -1.7632721e-02   -5.7072710e-02   -2.8168701e-01   -6.9413750e-01   -3.5700774e+00    5.0585946e+02    6.1701228e-04    1.4059132e-05                0               -1      1.0000000e+00                0                1                0
    6.0753372e-02   -1.7156018e-02   -5.6922519e-02   -4.0000223e-01   -4.9347622e-01   -3.4553473e+00    5.1949267e+02    4.9428132e-04    1.5905250e-05                0               -1      1.0000000e+00                0                1                0
    6.0609578e-02   -1.7517654e-02   -5.6960646e-02   -1.5176925e-01   -6.0068512e-01   -3.5723285e+00    5.3300846e+02    4.3756151e-04    1.8428683e-05                0               -1      1.0000000e+00                0                1                0
    6.0310519e-02   -1.7675679e-02   -5.7038684e-02   -1.0795145e-01   -6.1293100e-01   -3.7045232e+00    5.2530394e+02    7.2268353e-04    1.7756933e-05                0               -1      1.0000000e+00                0                1                0
    6.0595168e-02   -1.7609796e-02   -5.6956506e-02   -8.4138707e-02   -4.6468694e-01   -3.6283586e+00    5.0131971e+02    9.4048880e-04    1.3206489e-05                0               -1      1.0000000e+00                0                1                0
    6.0191734e-02   -1.9723541e-02   -5.6884977e-02   -3.9349556e-01   -6.1045565e-01   -3.5428806e+00    5.4478823e+02    5.1084777e-04    2.2259335e-05                0               -1      1.0000000e+00                0                1                0
    5.9890502e-02   -1.8737054e-02   -5.6830385e-02   -2.0721247e-01   -6.4249044e-01   -3.5717198e+00    5.4383238e+02    4.5026287e-04    2.0230056e-05                0               -1      1.0000000e+00                0                1                0
    6.0361771e-02   -1.9043007e-02   -5.6921834e-02   -2.3665592e-01   -6.3287638e-01   -3.6046434e+00    5.6730695e+02    7.0634088e-04    2.5461506e-05                0               -1      1.0000000e+00                0                1                0
    6.1058189e-02   -1.7317094e-02   -5.6875768e-02   -2.0905742e-01   -7.2288311e-01   -3.7099779e+00    5.8162464e+02    5.0539288e-04    3.5768192e-05                0               -1      1.0000000e+00                0                1                0
    6.0650341e-02   -1.8592986e-02   -5.6721978e-02   -2.2814749e-01   -5.3979868e-01   -3.4563901e+00    5.0986593e+02    5.0408760e-04    1.4620322e-05                0               -1      1.0000000e+00                0                1                0
    6.0435827e-02   -1.8998335e-02   -5.6629749e-02   -4.4851090e-02   -3.2709747e-01   -3.3895479e+00    4.9410408e+02    4.5780138e-04    1.1649727e-05                0               -1      1.0000000e+00                0                1                0
    5.9980143e-02   -1.9846567e-02   -5.6792330e-02   -1.6393895e-01   -6.4322464e-01   -3.5924618e+00    5.0548910e+02    8.3130610e-04    1.4483550e-05                0               -1      1.0000000e+00                0                1                0
    6.0606345e-02   -1.7460341e-02   -5.6739926e-02   -6.6643879e-02   -5.2708658e-01   -3.5816921e+00    5.3257954e+02    4.6292134e-04    1.8997905e-05                0               -1      1.0000000e+00                0                1                0
    6.0676460e-02   -1.8493790e-02   -5.6937756e-02   -1.9044226e-01   -7.3666170e-01   -3.8046166e+00    5.7602519e+02    5.5823172e-04    4.7681936e-05                0               -1      1.0000000e+00                0                1                0
    6.0653801e-02   -1.8436999e-02   -5.6758580e-02   -1.4783739e-01   -5.0919074e-01   -3.6303092e+00    5.0512706e+02    8.4535110e-04    1.4129215e-05                0               -1      1.0000000e+00                0                1                0
    6.0297528e-02   -1.9246423e-02   -5.6854353e-02   -3.2312461e-01   -7.4027550e-01   -3.7305871e+00    5.7962213e+02    6.6959487e-04    2.9329605e-05                0               -1      1.0000000e+00                0                1                0
    6.0485345e-02   -1.8684399e-02   -5.6875852e-02   -2.3259890e-01   -7.6024352e-01   -3.6974022e+00    5.8090069e+02    5.6139308e-04    3.2358805e-05                0               -1      1.0000000e+00                0                1                0
    6.0224121e-02   -1.8467958e-02   -5.6561687e-02   -1.8430134e-01   -5.8023621e-01   -3.4664640e+00    5.2034654e+02    7.6635137e-04    1.7073075e-05                0               -1      1.0000000e+00                0                1                0
    6.0625506e-02   -1.8843075e-02   -5.6572454e-02   -2.3904886e-01   -6.2115641e-01   -3.4955108e+00    5.6008084e+02    4.6196245e-04    2.2822992e-05                0               -1      1.0000000e+00                0                1                0
    6.0162207e-02   -1.9570675e-02   -5.6523903e-02   -2.3802817e-01   -5.6409838e-01   -3.4237693e+00    5.5861295e+02    5.1068004e-04    2.3473715e-05                0               -1      1.0000000e+00                0                1                0
    6.0530692e-02   -1.8263353e-02   -5.6569977e-02   -1.1320332e-01   -3.1889097e-01   -3.3963331e+00    4.9147590e+02    7.2798351e-04    1.0317022e-05                0               -1      1.0000000e+00                0                1                0
    6.0371040e-02   -1.7203779e-02   -5.6633943e-02   -3.6182560e-01   -6.2568821e-01   -3.6275530e+00    5.4786632e+02    7.1236195e-04    1.9030087e-05                0               -1      1.0000000e+00                0                1                0
    5.9964648e-02   -1.9168286e-02   -5.6524734e-02   -1.4895467e-01   -6.2555140e-01   -3.5286547e+00    5.4456519e+02    7.0828597e-04    2.1117086e-05                0               -1      1.0000000e+00                0                1                0
    6.0243017e-02   -1.9596904e-02   -5.6471472e-02   -1.4275827e-01   -5.7135231e-01   -3.2752581e+00    5.0787851e+02    4.9545796e-04    1.5340037e-05                0               -1      1.0000000e+00                0                1                0
    6.1104369e-02   -1.6578352e-02   -5.6451732e-02   -6.9398164e-02   -5.6417545e-01   -3.5551872e+00    5.0064883e+02    7.0555771e-04    1.0900402e-05                0               -1      1.0000000e+00                0                1                0
    6.0975673e-02   -1.6784086e-02   -5.6429351e-02   -2.2627508e-01   -6.1865255e-01   -3.4628438e+00    5.4617031e+02    4.7686894e-04    1.9945041e-05                0               -1      1.0000000e+00                0                1                0
    6.0688603e-02   -1.8594221e-02   -5.6472393e-02   -1.6304226e-01   -5.8774638e-01   -3.5443840e+00    5.3549377e+02    6.8666834e-04    1.9690807e-05                0               -1      1.0000000e+00                0                1                0
    6.0684875e-02   -1.8543687e-02   -5.6529458e-02   -1.7732178e-01   -5.8434299e-01   -3.6281801e+00    5.4517617e+02    6.4710870e-04    2.1416262e-05                0               -1      1.0000000e+00                0                1                0
    6.0348513e-02   -1.9447439e-02   -5.6416839e-02   -3.5913649e-02   -4.7261467e-01   -3.4694289e+00    5.0562646e+02    8.5934223e-04    1.4416374e-05                0               -1      1.0000000e+00                0                1                0
    6.0082211e-02   -1.8531256e-02   -5.6319598e-02   -2.9765153e-01   -4.0511229e-01   -3.6225392e+00    5.2484913e+02    6.9987153e-04    1.7094849e-05                0               -1      1.0000000e+00                0                1                0
    6.0595945e-02   -1.8619497e-02   -5.6409531e-02   -2.8052930e-01   -4.9626591e-01   -3.6453829e+00    5.5604783e+02    4.5548635e-04    2.2803710e-05                0               -1      1.0000000e+00                0                1                0
    5.9865457e-02   -1.8995587e-02   -5.6414860e-02   -1.4949010e-01   -4.9615873e-01   -3.7263531e+00    5.0487345e+02    5.0083365e-04    1.3315862e-05                0               -1      1.0000000e+00                0                1                0
    5.9984769e-02   -1.9159985e-02   -5.6187933e-02   -1.4225189e-01   -6.0224479e-01   -3.4694684e+00    5.2672536e+02    7.6185999e-04    1.7514974e-05                0               -1      1.0000000e+00                0                1                0
    6.0312550e-02   -1.9622984e-02   -5.6218402e-02   -3.2142860e-01   -7.1225600e-01   -3.5588449e+00    5.8311787e+02    5.2194882e-04    3.3821250e-05                0               -1      1.0000000e+00                0                1                0
    6.0267159e-02   -1.9499971e-02   -5.6345657e-02   -2.5395838e-01   -6.9118467e-01   -3.7198456e+00    5.7784267e+02    5.5854273e-04    3.2098707e-05                0               -1      1.0000000e+00                0                1                0
    6.0235121e-02   -1.8963092e-02   -5.5818485e-02   -2.3448850e-01   -4.3317890e-01   -3.2646860e+00    5.0646664e+02    9.4961616e-04    1.4741787e-05                0               -1      1.0000000e+00                0                1                0
    6.0239928e-02   -1.8128699e-02   -5.5967543e-02   -5.6504276e-01   -5.1812146e-01   -3.4209516e+00    5.0138300e+02    3.7602069e-04    1.3804635e-05                0               -1      1.0000000e+00                0                1                0
    6.0044515e-02   -1.8851864e-02   -5.6099736e-02   -3.4184578e-01   -7.0743931e-01   -3.5510923e+00    5.7454590e+02    6.6187399e-04    3.0893649e-05                0               -1      1.0000000e+00                0                1                0
[truncated: 4,411,027 more chars]
