# Supplementary material for: Research on combustion and emissions of heavy duty diesel engines under low-speed and low-load conditions in low temperature environments
Source: PLoS One. 2025 Feb 21;20(2):e0318933. doi: 10.1371/journal.pone.0318933 (PMC11844864; doi:10.1371/journal.pone.0318933)
Supplement: S1 File — (ZIP) [file pone.0318933.s001.zip › 1000rpm_30%/3-tigaojinqiwendu/Tin282K/temperature.out]

# CONVERGE Release Build 2.3.20/  Jan 30, 2017        Run Date:Wed Aug 30 10:44:59 2023
# column       1                2                3                4                5 
#          Crank        Mass_Frac        Mass_Frac        Mass_Frac        Mass_Frac
#          (DEG)           >2500K           >2600K           >2700K           >2800K
#
  -1.4600000e+02    0.0000000e+00    0.0000000e+00    0.0000000e+00    0.0000000e+00
  -1.4587230e+02    0.0000000e+00    0.0000000e+00    0.0000000e+00    0.0000000e+00
  -1.4579372e+02    0.0000000e+00    0.0000000e+00    0.0000000e+00    0.0000000e+00
  -1.4567094e+02    0.0000000e+00    0.0000000e+00    0.0000000e+00    0.0000000e+00
  -1.4558567e+02    0.0000000e+00    0.0000000e+00    0.0000000e+00    0.0000000e+00
  -1.4547909e+02    0.0000000e+00    0.0000000e+00    0.0000000e+00    0.0000000e+00
  -1.4534587e+02    0.0000000e+00    0.0000000e+00    0.0000000e+00    0.0000000e+00
  -1.4517933e+02    0.0000000e+00    0.0000000e+00    0.0000000e+00    0.0000000e+00
  -1.4497117e+02    0.0000000e+00    0.0000000e+00    0.0000000e+00    0.0000000e+00
  -1.4471096e+02    0.0000000e+00    0.0000000e+00    0.0000000e+00    0.0000000e+00
  -1.4438570e+02    0.0000000e+00    0.0000000e+00    0.0000000e+00    0.0000000e+00
  -1.4397912e+02    0.0000000e+00    0.0000000e+00    0.0000000e+00    0.0000000e+00
  -1.4347090e+02    0.0000000e+00    0.0000000e+00    0.0000000e+00    0.0000000e+00
  -1.4287090e+02    0.0000000e+00    0.0000000e+00    0.0000000e+00    0.0000000e+00
  -1.4227090e+02    0.0000000e+00    0.0000000e+00    0.0000000e+00    0.0000000e+00
  -1.4167090e+02    0.0000000e+00    0.0000000e+00    0.0000000e+00    0.0000000e+00
  -1.4107090e+02    0.0000000e+00    0.0000000e+00    0.0000000e+00    0.0000000e+00
  -1.4047090e+02    0.0000000e+00    0.0000000e+00    0.0000000e+00    0.0000000e+00
  -1.3987090e+02    0.0000000e+00    0.0000000e+00    0.0000000e+00    0.0000000e+00
  -1.3927090e+02    0.0000000e+00    0.0000000e+00    0.0000000e+00    0.0000000e+00
  -1.3867090e+02    0.0000000e+00    0.0000000e+00    0.0000000e+00    0.0000000e+00
  -1.3807090e+02    0.0000000e+00    0.0000000e+00    0.0000000e+00    0.0000000e+00
  -1.3747090e+02    0.0000000e+00    0.0000000e+00    0.0000000e+00    0.0000000e+00
  -1.3687090e+02    0.0000000e+00    0.0000000e+00    0.0000000e+00    0.0000000e+00
  -1.3627090e+02    0.0000000e+00    0.0000000e+00    0.0000000e+00    0.0000000e+00
  -1.3567090e+02    0.0000000e+00    0.0000000e+00    0.0000000e+00    0.0000000e+00
  -1.3507090e+02    0.0000000e+00    0.0000000e+00    0.0000000e+00    0.0000000e+00
  -1.3447090e+02    0.0000000e+00    0.0000000e+00    0.0000000e+00    0.0000000e+00
  -1.3387090e+02    0.0000000e+00    0.0000000e+00    0.0000000e+00    0.0000000e+00
  -1.3327090e+02    0.0000000e+00    0.0000000e+00    0.0000000e+00    0.0000000e+00
  -1.3267090e+02    0.0000000e+00    0.0000000e+00    0.0000000e+00    0.0000000e+00
  -1.3207090e+02    0.0000000e+00    0.0000000e+00    0.0000000e+00    0.0000000e+00
  -1.3147090e+02    0.0000000e+00    0.0000000e+00    0.0000000e+00    0.0000000e+00
  -1.3087090e+02    0.0000000e+00    0.0000000e+00    0.0000000e+00    0.0000000e+00
  -1.3027090e+02    0.0000000e+00    0.0000000e+00    0.0000000e+00    0.0000000e+00
  -1.2967090e+02    0.0000000e+00    0.0000000e+00    0.0000000e+00    0.0000000e+00
  -1.2907090e+02    0.0000000e+00    0.0000000e+00    0.0000000e+00    0.0000000e+00
  -1.2847090e+02    0.0000000e+00    0.0000000e+00    0.0000000e+00    0.0000000e+00
  -1.2787090e+02    0.0000000e+00    0.0000000e+00    0.0000000e+00    0.0000000e+00
  -1.2727090e+02    0.0000000e+00    0.0000000e+00    0.0000000e+00    0.0000000e+00
  -1.2667090e+02    0.0000000e+00    0.0000000e+00    0.0000000e+00    0.0000000e+00
  -1.2607090e+02    0.0000000e+00    0.0000000e+00    0.0000000e+00    0.0000000e+00
  -1.2547090e+02    0.0000000e+00    0.0000000e+00    0.0000000e+00    0.0000000e+00
  -1.2487090e+02    0.0000000e+00    0.0000000e+00    0.0000000e+00    0.0000000e+00
  -1.2427090e+02    0.0000000e+00    0.0000000e+00    0.0000000e+00    0.0000000e+00
  -1.2367090e+02    0.0000000e+00    0.0000000e+00    0.0000000e+00    0.0000000e+00
  -1.2307090e+02    0.0000000e+00    0.0000000e+00    0.0000000e+00    0.0000000e+00
  -1.2247090e+02    0.0000000e+00    0.0000000e+00    0.0000000e+00    0.0000000e+00
  -1.2187090e+02    0.0000000e+00    0.0000000e+00    0.0000000e+00    0.0000000e+00
  -1.2127090e+02    0.0000000e+00    0.0000000e+00    0.0000000e+00    0.0000000e+00
  -1.2067611e+02    0.0000000e+00    0.0000000e+00    0.0000000e+00    0.0000000e+00
  -1.2008717e+02    0.0000000e+00    0.0000000e+00    0.0000000e+00    0.0000000e+00
  -1.1950389e+02    0.0000000e+00    0.0000000e+00    0.0000000e+00    0.0000000e+00
  -1.1892610e+02    0.0000000e+00    0.0000000e+00    0.0000000e+00    0.0000000e+00
  -1.1835364e+02    0.0000000e+00    0.0000000e+00    0.0000000e+00    0.0000000e+00
  -1.1778632e+02    0.0000000e+00    0.0000000e+00    0.0000000e+00    0.0000000e+00
  -1.1722396e+02    0.0000000e+00    0.0000000e+00    0.0000000e+00    0.0000000e+00
  -1.1666646e+02    0.0000000e+00    0.0000000e+00    0.0000000e+00    0.0000000e+00
  -1.1611365e+02    0.0000000e+00    0.0000000e+00    0.0000000e+00    0.0000000e+00
  -1.1556538e+02    0.0000000e+00    0.0000000e+00    0.0000000e+00    0.0000000e+00
  -1.1502155e+02    0.0000000e+00    0.0000000e+00    0.0000000e+00    0.0000000e+00
  -1.1448200e+02    0.0000000e+00    0.0000000e+00    0.0000000e+00    0.0000000e+00
  -1.1394661e+02    0.0000000e+00    0.0000000e+00    0.0000000e+00    0.0000000e+00
  -1.1341530e+02    0.0000000e+00    0.0000000e+00    0.0000000e+00    0.0000000e+00
  -1.1288790e+02    0.0000000e+00    0.0000000e+00    0.0000000e+00    0.0000000e+00
  -1.1236435e+02    0.0000000e+00    0.0000000e+00    0.0000000e+00    0.0000000e+00
  -1.1184453e+02    0.0000000e+00    0.0000000e+00    0.0000000e+00    0.0000000e+00
  -1.1132833e+02    0.0000000e+00    0.0000000e+00    0.0000000e+00    0.0000000e+00
  -1.1081566e+02    0.0000000e+00    0.0000000e+00    0.0000000e+00    0.0000000e+00
  -1.1030642e+02    0.0000000e+00    0.0000000e+00    0.0000000e+00    0.0000000e+00
  -1.0980052e+02    0.0000000e+00    0.0000000e+00    0.0000000e+00    0.0000000e+00
  -1.0929789e+02    0.0000000e+00    0.0000000e+00    0.0000000e+00    0.0000000e+00
  -1.0879844e+02    0.0000000e+00    0.0000000e+00    0.0000000e+00    0.0000000e+00
  -1.0830207e+02    0.0000000e+00    0.0000000e+00    0.0000000e+00    0.0000000e+00
  -1.0780872e+02    0.0000000e+00    0.0000000e+00    0.0000000e+00    0.0000000e+00
  -1.0731831e+02    0.0000000e+00    0.0000000e+00    0.0000000e+00    0.0000000e+00
  -1.0683077e+02    0.0000000e+00    0.0000000e+00    0.0000000e+00    0.0000000e+00
  -1.0634601e+02    0.0000000e+00    0.0000000e+00    0.0000000e+00    0.0000000e+00
  -1.0586398e+02    0.0000000e+00    0.0000000e+00    0.0000000e+00    0.0000000e+00
  -1.0538460e+02    0.0000000e+00    0.0000000e+00    0.0000000e+00    0.0000000e+00
  -1.0490780e+02    0.0000000e+00    0.0000000e+00    0.0000000e+00    0.0000000e+00
  -1.0443354e+02    0.0000000e+00    0.0000000e+00    0.0000000e+00    0.0000000e+00
  -1.0396174e+02    0.0000000e+00    0.0000000e+00    0.0000000e+00    0.0000000e+00
  -1.0349235e+02    0.0000000e+00    0.0000000e+00    0.0000000e+00    0.0000000e+00
  -1.0302529e+02    0.0000000e+00    0.0000000e+00    0.0000000e+00    0.0000000e+00
  -1.0256053e+02    0.0000000e+00    0.0000000e+00    0.0000000e+00    0.0000000e+00
  -1.0209800e+02    0.0000000e+00    0.0000000e+00    0.0000000e+00    0.0000000e+00
  -1.0163764e+02    0.0000000e+00    0.0000000e+00    0.0000000e+00    0.0000000e+00
  -1.0117943e+02    0.0000000e+00    0.0000000e+00    0.0000000e+00    0.0000000e+00
  -1.0072328e+02    0.0000000e+00    0.0000000e+00    0.0000000e+00    0.0000000e+00
  -1.0026915e+02    0.0000000e+00    0.0000000e+00    0.0000000e+00    0.0000000e+00
  -9.9817011e+01    0.0000000e+00    0.0000000e+00    0.0000000e+00    0.0000000e+00
  -9.9366792e+01    0.0000000e+00    0.0000000e+00    0.0000000e+00    0.0000000e+00
  -9.8918464e+01    0.0000000e+00    0.0000000e+00    0.0000000e+00    0.0000000e+00
  -9.8471966e+01    0.0000000e+00    0.0000000e+00    0.0000000e+00    0.0000000e+00
  -9.8027267e+01    0.0000000e+00    0.0000000e+00    0.0000000e+00    0.0000000e+00
  -9.7584316e+01    0.0000000e+00    0.0000000e+00    0.0000000e+00    0.0000000e+00
  -9.7143069e+01    0.0000000e+00    0.0000000e+00    0.0000000e+00    0.0000000e+00
  -9.6703497e+01    0.0000000e+00    0.0000000e+00    0.0000000e+00    0.0000000e+00
  -9.6265535e+01    0.0000000e+00    0.0000000e+00    0.0000000e+00    0.0000000e+00
  -9.5829177e+01    0.0000000e+00    0.0000000e+00    0.0000000e+00    0.0000000e+00
  -9.5394356e+01    0.0000000e+00    0.0000000e+00    0.0000000e+00    0.0000000e+00
  -9.4961038e+01    0.0000000e+00    0.0000000e+00    0.0000000e+00    0.0000000e+00
  -9.4529204e+01    0.0000000e+00    0.0000000e+00    0.0000000e+00    0.0000000e+00
  -9.4098795e+01    0.0000000e+00    0.0000000e+00    0.0000000e+00    0.0000000e+00
  -9.3669779e+01    0.0000000e+00    0.0000000e+00    0.0000000e+00    0.0000000e+00
  -9.3242139e+01    0.0000000e+00    0.0000000e+00    0.0000000e+00    0.0000000e+00
  -9.2815820e+01    0.0000000e+00    0.0000000e+00    0.0000000e+00    0.0000000e+00
  -9.2390790e+01    0.0000000e+00    0.0000000e+00    0.0000000e+00    0.0000000e+00
  -9.1967022e+01    0.0000000e+00    0.0000000e+00    0.0000000e+00    0.0000000e+00
  -9.1544487e+01    0.0000000e+00    0.0000000e+00    0.0000000e+00    0.0000000e+00
  -9.1123141e+01    0.0000000e+00    0.0000000e+00    0.0000000e+00    0.0000000e+00
  -9.0702955e+01    0.0000000e+00    0.0000000e+00    0.0000000e+00    0.0000000e+00
  -9.0283896e+01    0.0000000e+00    0.0000000e+00    0.0000000e+00    0.0000000e+00
  -8.9865945e+01    0.0000000e+00    0.0000000e+00    0.0000000e+00    0.0000000e+00
  -8.9449062e+01    0.0000000e+00    0.0000000e+00    0.0000000e+00    0.0000000e+00
  -8.9033215e+01    0.0000000e+00    0.0000000e+00    0.0000000e+00    0.0000000e+00
  -8.8618375e+01    0.0000000e+00    0.0000000e+00    0.0000000e+00    0.0000000e+00
  -8.8204513e+01    0.0000000e+00    0.0000000e+00    0.0000000e+00    0.0000000e+00
  -8.7791601e+01    0.0000000e+00    0.0000000e+00    0.0000000e+00    0.0000000e+00
  -8.7615897e+01    0.0000000e+00    0.0000000e+00    0.0000000e+00    0.0000000e+00
  -8.7396269e+01    0.0000000e+00    0.0000000e+00    0.0000000e+00    0.0000000e+00
  -8.7121732e+01    0.0000000e+00    0.0000000e+00    0.0000000e+00    0.0000000e+00
  -8.6778562e+01    0.0000000e+00    0.0000000e+00    0.0000000e+00    0.0000000e+00
  -8.6368793e+01    0.0000000e+00    0.0000000e+00    0.0000000e+00    0.0000000e+00
  -8.5959780e+01    0.0000000e+00    0.0000000e+00    0.0000000e+00    0.0000000e+00
  -8.5551565e+01    0.0000000e+00    0.0000000e+00    0.0000000e+00    0.0000000e+00
  -8.5144120e+01    0.0000000e+00    0.0000000e+00    0.0000000e+00    0.0000000e+00
  -8.4737418e+01    0.0000000e+00    0.0000000e+00    0.0000000e+00    0.0000000e+00
  -8.4331434e+01    0.0000000e+00    0.0000000e+00    0.0000000e+00    0.0000000e+00
  -8.3926142e+01    0.0000000e+00    0.0000000e+00    0.0000000e+00    0.0000000e+00
  -8.3521515e+01    0.0000000e+00    0.0000000e+00    0.0000000e+00    0.0000000e+00
  -8.3117527e+01    0.0000000e+00    0.0000000e+00    0.0000000e+00    0.0000000e+00
  -8.2714154e+01    0.0000000e+00    0.0000000e+00    0.0000000e+00    0.0000000e+00
  -8.2311370e+01    0.0000000e+00    0.0000000e+00    0.0000000e+00    0.0000000e+00
  -8.1909149e+01    0.0000000e+00    0.0000000e+00    0.0000000e+00    0.0000000e+00
  -8.1507467e+01    0.0000000e+00    0.0000000e+00    0.0000000e+00    0.0000000e+00
  -8.1106299e+01    0.0000000e+00    0.0000000e+00    0.0000000e+00    0.0000000e+00
  -8.0705619e+01    0.0000000e+00    0.0000000e+00    0.0000000e+00    0.0000000e+00
  -8.0305405e+01    0.0000000e+00    0.0000000e+00    0.0000000e+00    0.0000000e+00
  -7.9905630e+01    0.0000000e+00    0.0000000e+00    0.0000000e+00    0.0000000e+00
  -7.9506270e+01    0.0000000e+00    0.0000000e+00    0.0000000e+00    0.0000000e+00
  -7.9107302e+01    0.0000000e+00    0.0000000e+00    0.0000000e+00    0.0000000e+00
  -7.8708700e+01    0.0000000e+00    0.0000000e+00    0.0000000e+00    0.0000000e+00
  -7.8310442e+01    0.0000000e+00    0.0000000e+00    0.0000000e+00    0.0000000e+00
  -7.7912501e+01    0.0000000e+00    0.0000000e+00    0.0000000e+00    0.0000000e+00
  -7.7514856e+01    0.0000000e+00    0.0000000e+00    0.0000000e+00    0.0000000e+00
  -7.7117481e+01    0.0000000e+00    0.0000000e+00    0.0000000e+00    0.0000000e+00
  -7.6877823e+01    0.0000000e+00    0.0000000e+00    0.0000000e+00    0.0000000e+00
  -7.6578250e+01    0.0000000e+00    0.0000000e+00    0.0000000e+00    0.0000000e+00
  -7.6203784e+01    0.0000000e+00    0.0000000e+00    0.0000000e+00    0.0000000e+00
  -7.5807136e+01    0.0000000e+00    0.0000000e+00    0.0000000e+00    0.0000000e+00
  -7.5410651e+01    0.0000000e+00    0.0000000e+00    0.0000000e+00    0.0000000e+00
  -7.5014309e+01    0.0000000e+00    0.0000000e+00    0.0000000e+00    0.0000000e+00
  -7.4618087e+01    0.0000000e+00    0.0000000e+00    0.0000000e+00    0.0000000e+00
  -7.4221960e+01    0.0000000e+00    0.0000000e+00    0.0000000e+00    0.0000000e+00
  -7.3825903e+01    0.0000000e+00    0.0000000e+00    0.0000000e+00    0.0000000e+00
  -7.3429894e+01    0.0000000e+00    0.0000000e+00    0.0000000e+00    0.0000000e+00
  -7.3033907e+01    0.0000000e+00    0.0000000e+00    0.0000000e+00    0.0000000e+00
  -7.2637917e+01    0.0000000e+00    0.0000000e+00    0.0000000e+00    0.0000000e+00
  -7.2241901e+01    0.0000000e+00    0.0000000e+00    0.0000000e+00    0.0000000e+00
  -7.1845834e+01    0.0000000e+00    0.0000000e+00    0.0000000e+00    0.0000000e+00
  -7.1449692e+01    0.0000000e+00    0.0000000e+00    0.0000000e+00    0.0000000e+00
  -7.1053448e+01    0.0000000e+00    0.0000000e+00    0.0000000e+00    0.0000000e+00
  -7.0657078e+01    0.0000000e+00    0.0000000e+00    0.0000000e+00    0.0000000e+00
  -7.0260557e+01    0.0000000e+00    0.0000000e+00    0.0000000e+00    0.0000000e+00
  -6.9863859e+01    0.0000000e+00    0.0000000e+00    0.0000000e+00    0.0000000e+00
  -6.9466959e+01    0.0000000e+00    0.0000000e+00    0.0000000e+00    0.0000000e+00
  -6.9069831e+01    0.0000000e+00    0.0000000e+00    0.0000000e+00    0.0000000e+00
  -6.8672449e+01    0.0000000e+00    0.0000000e+00    0.0000000e+00    0.0000000e+00
  -6.8274786e+01    0.0000000e+00    0.0000000e+00    0.0000000e+00    0.0000000e+00
  -6.7876815e+01    0.0000000e+00    0.0000000e+00    0.0000000e+00    0.0000000e+00
  -6.7478511e+01    0.0000000e+00    0.0000000e+00    0.0000000e+00    0.0000000e+00
  -6.7079846e+01    0.0000000e+00    0.0000000e+00    0.0000000e+00    0.0000000e+00
  -6.6680791e+01    0.0000000e+00    0.0000000e+00    0.0000000e+00    0.0000000e+00
  -6.6281320e+01    0.0000000e+00    0.0000000e+00    0.0000000e+00    0.0000000e+00
  -6.5881405e+01    0.0000000e+00    0.0000000e+00    0.0000000e+00    0.0000000e+00
  -6.5481015e+01    0.0000000e+00    0.0000000e+00    0.0000000e+00    0.0000000e+00
  -6.5080124e+01    0.0000000e+00    0.0000000e+00    0.0000000e+00    0.0000000e+00
  -6.4678701e+01    0.0000000e+00    0.0000000e+00    0.0000000e+00    0.0000000e+00
  -6.4276717e+01    0.0000000e+00    0.0000000e+00    0.0000000e+00    0.0000000e+00
  -6.3874141e+01    0.0000000e+00    0.0000000e+00    0.0000000e+00    0.0000000e+00
  -6.3470943e+01    0.0000000e+00    0.0000000e+00    0.0000000e+00    0.0000000e+00
  -6.3067092e+01    0.0000000e+00    0.0000000e+00    0.0000000e+00    0.0000000e+00
  -6.2662555e+01    0.0000000e+00    0.0000000e+00    0.0000000e+00    0.0000000e+00
  -6.2338926e+01    0.0000000e+00    0.0000000e+00    0.0000000e+00    0.0000000e+00
  -6.1934389e+01    0.0000000e+00    0.0000000e+00    0.0000000e+00    0.0000000e+00
  -6.1527764e+01    0.0000000e+00    0.0000000e+00    0.0000000e+00    0.0000000e+00
  -6.1120330e+01    0.0000000e+00    0.0000000e+00    0.0000000e+00    0.0000000e+00
  -6.0712051e+01    0.0000000e+00    0.0000000e+00    0.0000000e+00    0.0000000e+00
  -6.0385428e+01    0.0000000e+00    0.0000000e+00    0.0000000e+00    0.0000000e+00
  -5.9977149e+01    0.0000000e+00    0.0000000e+00    0.0000000e+00    0.0000000e+00
  -5.9566315e+01    0.0000000e+00    0.0000000e+00    0.0000000e+00    0.0000000e+00
  -5.9154500e+01    0.0000000e+00    0.0000000e+00    0.0000000e+00    0.0000000e+00
  -5.8741664e+01    0.0000000e+00    0.0000000e+00    0.0000000e+00    0.0000000e+00
  -5.8327769e+01    0.0000000e+00    0.0000000e+00    0.0000000e+00    0.0000000e+00
  -5.7912776e+01    0.0000000e+00    0.0000000e+00    0.0000000e+00    0.0000000e+00
  -5.7496643e+01    0.0000000e+00    0.0000000e+00    0.0000000e+00    0.0000000e+00
  -5.7079327e+01    0.0000000e+00    0.0000000e+00    0.0000000e+00    0.0000000e+00
  -5.6660777e+01    0.0000000e+00    0.0000000e+00    0.0000000e+00    0.0000000e+00
  -5.6240960e+01    0.0000000e+00    0.0000000e+00    0.0000000e+00    0.0000000e+00
  -5.5819830e+01    0.0000000e+00    0.0000000e+00    0.0000000e+00    0.0000000e+00
  -5.5397342e+01    0.0000000e+00    0.0000000e+00    0.0000000e+00    0.0000000e+00
  -5.4973448e+01    0.0000000e+00    0.0000000e+00    0.0000000e+00    0.0000000e+00
  -5.4548083e+01    0.0000000e+00    0.0000000e+00    0.0000000e+00    0.0000000e+00
  -5.4121214e+01    0.0000000e+00    0.0000000e+00    0.0000000e+00    0.0000000e+00
  -5.3692791e+01    0.0000000e+00    0.0000000e+00    0.0000000e+00    0.0000000e+00
  -5.3262755e+01    0.0000000e+00    0.0000000e+00    0.0000000e+00    0.0000000e+00
  -5.2831039e+01    0.0000000e+00    0.0000000e+00    0.0000000e+00    0.0000000e+00
  -5.2397605e+01    0.0000000e+00    0.0000000e+00    0.0000000e+00    0.0000000e+00
  -5.1962397e+01    0.0000000e+00    0.0000000e+00    0.0000000e+00    0.0000000e+00
  -5.1525324e+01    0.0000000e+00    0.0000000e+00    0.0000000e+00    0.0000000e+00
  -5.1175665e+01    0.0000000e+00    0.0000000e+00    0.0000000e+00    0.0000000e+00
  -5.0738593e+01    0.0000000e+00    0.0000000e+00    0.0000000e+00    0.0000000e+00
  -5.0388934e+01    0.0000000e+00    0.0000000e+00    0.0000000e+00    0.0000000e+00
  -4.9951861e+01    0.0000000e+00    0.0000000e+00    0.0000000e+00    0.0000000e+00
  -4.9602203e+01    0.0000000e+00    0.0000000e+00    0.0000000e+00    0.0000000e+00
  -4.9165130e+01    0.0000000e+00    0.0000000e+00    0.0000000e+00    0.0000000e+00
  -4.8815472e+01    0.0000000e+00    0.0000000e+00    0.0000000e+00    0.0000000e+00
  -4.8378399e+01    0.0000000e+00    0.0000000e+00    0.0000000e+00    0.0000000e+00
  -4.8028741e+01    0.0000000e+00    0.0000000e+00    0.0000000e+00    0.0000000e+00
  -4.7591668e+01    0.0000000e+00    0.0000000e+00    0.0000000e+00    0.0000000e+00
  -4.7242010e+01    0.0000000e+00    0.0000000e+00    0.0000000e+00    0.0000000e+00
  -4.6804937e+01    0.0000000e+00    0.0000000e+00    0.0000000e+00    0.0000000e+00
  -4.6455278e+01    0.0000000e+00    0.0000000e+00    0.0000000e+00    0.0000000e+00
  -4.6018205e+01    0.0000000e+00    0.0000000e+00    0.0000000e+00    0.0000000e+00
  -4.5668547e+01    0.0000000e+00    0.0000000e+00    0.0000000e+00    0.0000000e+00
  -4.5231474e+01    0.0000000e+00    0.0000000e+00    0.0000000e+00    0.0000000e+00
  -4.4881816e+01    0.0000000e+00    0.0000000e+00    0.0000000e+00    0.0000000e+00
  -4.4444743e+01    0.0000000e+00    0.0000000e+00    0.0000000e+00    0.0000000e+00
  -4.4095085e+01    0.0000000e+00    0.0000000e+00    0.0000000e+00    0.0000000e+00
  -4.3658012e+01    0.0000000e+00    0.0000000e+00    0.0000000e+00    0.0000000e+00
  -4.3308354e+01    0.0000000e+00    0.0000000e+00    0.0000000e+00    0.0000000e+00
  -4.2871281e+01    0.0000000e+00    0.0000000e+00    0.0000000e+00    0.0000000e+00
  -4.2521623e+01    0.0000000e+00    0.0000000e+00    0.0000000e+00    0.0000000e+00
  -4.2084550e+01    0.0000000e+00    0.0000000e+00    0.0000000e+00    0.0000000e+00
  -4.1734891e+01    0.0000000e+00    0.0000000e+00    0.0000000e+00    0.0000000e+00
  -4.1297818e+01    0.0000000e+00    0.0000000e+00    0.0000000e+00    0.0000000e+00
  -4.0948160e+01    0.0000000e+00    0.0000000e+00    0.0000000e+00    0.0000000e+00
  -4.0511087e+01    0.0000000e+00    0.0000000e+00    0.0000000e+00    0.0000000e+00
  -4.0161429e+01    0.0000000e+00    0.0000000e+00    0.0000000e+00    0.0000000e+00
  -3.9724356e+01    0.0000000e+00    0.0000000e+00    0.0000000e+00    0.0000000e+00
  -3.9374698e+01    0.0000000e+00    0.0000000e+00    0.0000000e+00    0.0000000e+00
  -3.8937625e+01    0.0000000e+00    0.0000000e+00    0.0000000e+00    0.0000000e+00
  -3.8587967e+01    0.0000000e+00    0.0000000e+00    0.0000000e+00    0.0000000e+00
  -3.8150894e+01    0.0000000e+00    0.0000000e+00    0.0000000e+00    0.0000000e+00
  -3.7801235e+01    0.0000000e+00    0.0000000e+00    0.0000000e+00    0.0000000e+00
  -3.7364163e+01    0.0000000e+00    0.0000000e+00    0.0000000e+00    0.0000000e+00
  -3.7014504e+01    0.0000000e+00    0.0000000e+00    0.0000000e+00    0.0000000e+00
  -3.6577431e+01    0.0000000e+00    0.0000000e+00    0.0000000e+00    0.0000000e+00
  -3.6227773e+01    0.0000000e+00    0.0000000e+00    0.0000000e+00    0.0000000e+00
  -3.5790700e+01    0.0000000e+00    0.0000000e+00    0.0000000e+00    0.0000000e+00
  -3.5441042e+01    0.0000000e+00    0.0000000e+00    0.0000000e+00    0.0000000e+00
  -3.5003969e+01    0.0000000e+00    0.0000000e+00    0.0000000e+00    0.0000000e+00
  -3.4654311e+01    0.0000000e+00    0.0000000e+00    0.0000000e+00    0.0000000e+00
  -3.4217238e+01    0.0000000e+00    0.0000000e+00    0.0000000e+00    0.0000000e+00
  -3.3867580e+01    0.0000000e+00    0.0000000e+00    0.0000000e+00    0.0000000e+00
  -3.3430507e+01    0.0000000e+00    0.0000000e+00    0.0000000e+00    0.0000000e+00
  -3.3080848e+01    0.0000000e+00    0.0000000e+00    0.0000000e+00    0.0000000e+00
  -3.2643776e+01    0.0000000e+00    0.0000000e+00    0.0000000e+00    0.0000000e+00
  -3.2294117e+01    0.0000000e+00    0.0000000e+00    0.0000000e+00    0.0000000e+00
  -3.1857044e+01    0.0000000e+00    0.0000000e+00    0.0000000e+00    0.0000000e+00
  -3.1507386e+01    0.0000000e+00    0.0000000e+00    0.0000000e+00    0.0000000e+00
  -3.1070313e+01    0.0000000e+00    0.0000000e+00    0.0000000e+00    0.0000000e+00
  -3.0720655e+01    0.0000000e+00    0.0000000e+00    0.0000000e+00    0.0000000e+00
  -3.0283582e+01    0.0000000e+00    0.0000000e+00    0.0000000e+00    0.0000000e+00
  -2.9933924e+01    0.0000000e+00    0.0000000e+00    0.0000000e+00    0.0000000e+00
  -2.9496851e+01    0.0000000e+00    0.0000000e+00    0.0000000e+00    0.0000000e+00
  -2.9147193e+01    0.0000000e+00    0.0000000e+00    0.0000000e+00    0.0000000e+00
  -2.8710120e+01    0.0000000e+00    0.0000000e+00    0.0000000e+00    0.0000000e+00
  -2.8360461e+01    0.0000000e+00    0.0000000e+00    0.0000000e+00    0.0000000e+00
  -2.7923389e+01    0.0000000e+00    0.0000000e+00    0.0000000e+00    0.0000000e+00
  -2.7573730e+01    0.0000000e+00    0.0000000e+00    0.0000000e+00    0.0000000e+00
  -2.7136657e+01    0.0000000e+00    0.0000000e+00    0.0000000e+00    0.0000000e+00
  -2.6786999e+01    0.0000000e+00    0.0000000e+00    0.0000000e+00    0.0000000e+00
  -2.6349926e+01    0.0000000e+00    0.0000000e+00    0.0000000e+00    0.0000000e+00
  -2.6000268e+01    0.0000000e+00    0.0000000e+00    0.0000000e+00    0.0000000e+00
  -2.5720541e+01    0.0000000e+00    0.0000000e+00    0.0000000e+00    0.0000000e+00
  -2.5370883e+01    0.0000000e+00    0.0000000e+00    0.0000000e+00    0.0000000e+00
  -2.5091156e+01    0.0000000e+00    0.0000000e+00    0.0000000e+00    0.0000000e+00
  -2.4741498e+01    0.0000000e+00    0.0000000e+00    0.0000000e+00    0.0000000e+00
  -2.4461771e+01    0.0000000e+00    0.0000000e+00    0.0000000e+00    0.0000000e+00
  -2.4112113e+01    0.0000000e+00    0.0000000e+00    0.0000000e+00    0.0000000e+00
  -2.3675040e+01    0.0000000e+00    0.0000000e+00    0.0000000e+00    0.0000000e+00
  -2.3325382e+01    0.0000000e+00    0.0000000e+00    0.0000000e+00    0.0000000e+00
  -2.3045655e+01    0.0000000e+00    0.0000000e+00    0.0000000e+00    0.0000000e+00
  -2.2695997e+01    0.0000000e+00    0.0000000e+00    0.0000000e+00    0.0000000e+00
  -2.2416270e+01    0.0000000e+00    0.0000000e+00    0.0000000e+00    0.0000000e+00
  -2.2066612e+01    0.0000000e+00    0.0000000e+00    0.0000000e+00    0.0000000e+00
  -2.1786885e+01    0.0000000e+00    0.0000000e+00    0.0000000e+00    0.0000000e+00
  -2.1437227e+01    0.0000000e+00    0.0000000e+00    0.0000000e+00    0.0000000e+00
  -2.1157501e+01    0.0000000e+00    0.0000000e+00    0.0000000e+00    0.0000000e+00
  -2.0807842e+01    0.0000000e+00    0.0000000e+00    0.0000000e+00    0.0000000e+00
  -2.0528116e+01    0.0000000e+00    0.0000000e+00    0.0000000e+00    0.0000000e+00
  -2.0178457e+01    0.0000000e+00    0.0000000e+00    0.0000000e+00    0.0000000e+00
  -1.9898731e+01    0.0000000e+00    0.0000000e+00    0.0000000e+00    0.0000000e+00
  -1.9745629e+01    0.0000000e+00    0.0000000e+00    0.0000000e+00    0.0000000e+00
  -1.9660573e+01    0.0000000e+00    0.0000000e+00    0.0000000e+00    0.0000000e+00
  -1.9592528e+01    0.0000000e+00    0.0000000e+00    0.0000000e+00    0.0000000e+00
  -1.9401151e+01    0.0000000e+00    0.0000000e+00    0.0000000e+00    0.0000000e+00
  -1.9316094e+01    0.0000000e+00    0.0000000e+00    0.0000000e+00    0.0000000e+00
  -1.9248049e+01    0.0000000e+00    0.0000000e+00    0.0000000e+00    0.0000000e+00
  -1.9193613e+01    0.0000000e+00    0.0000000e+00    0.0000000e+00    0.0000000e+00
  -1.9040511e+01    0.0000000e+00    0.0000000e+00    0.0000000e+00    0.0000000e+00
  -1.8934191e+01    0.0000000e+00    0.0000000e+00    0.0000000e+00    0.0000000e+00
  -1.8849134e+01    0.0000000e+00    0.0000000e+00    0.0000000e+00    0.0000000e+00
  -1.8742814e+01    0.0000000e+00    0.0000000e+00    0.0000000e+00    0.0000000e+00
  -1.8609913e+01    0.0000000e+00    0.0000000e+00    0.0000000e+00    0.0000000e+00
  -1.8503593e+01    0.0000000e+00    0.0000000e+00    0.0000000e+00    0.0000000e+00
  -1.8500000e+01    0.0000000e+00    0.0000000e+00    0.0000000e+00    0.0000000e+00
  -1.8343670e+01    0.0000000e+00    0.0000000e+00    0.0000000e+00    0.0000000e+00
  -1.8218606e+01    0.0000000e+00    0.0000000e+00    0.0000000e+00    0.0000000e+00
  -1.8118555e+01    0.0000000e+00    0.0000000e+00    0.0000000e+00    0.0000000e+00
  -1.7993492e+01    0.0000000e+00    0.0000000e+00    0.0000000e+00    0.0000000e+00
  -1.7837714e+01    0.0000000e+00    0.0000000e+00    0.0000000e+00    0.0000000e+00
  -1.7713093e+01    0.0000000e+00    0.0000000e+00    0.0000000e+00    0.0000000e+00
  -1.7613395e+01    0.0000000e+00    0.0000000e+00    0.0000000e+00    0.0000000e+00
  -1.7489380e+01    0.0000000e+00    0.0000000e+00    0.0000000e+00    0.0000000e+00
  -1.7377202e+01    0.0000000e+00    0.0000000e+00    0.0000000e+00    0.0000000e+00
  -1.7278992e+01    0.0000000e+00    0.0000000e+00    0.0000000e+00    0.0000000e+00
  -1.7183440e+01    0.0000000e+00    0.0000000e+00    0.0000000e+00    0.0000000e+00
  -1.7085370e+01    0.0000000e+00    0.0000000e+00    0.0000000e+00    0.0000000e+00
  -1.7000000e+01    0.0000000e+00    0.0000000e+00    0.0000000e+00    0.0000000e+00
  -1.6894452e+01    0.0000000e+00    0.0000000e+00    0.0000000e+00    0.0000000e+00
  -1.6784492e+01    0.0000000e+00    0.0000000e+00    0.0000000e+00    0.0000000e+00
  -1.6670327e+01    0.0000000e+00    0.0000000e+00    0.0000000e+00    0.0000000e+00
  -1.6549009e+01    0.0000000e+00    0.0000000e+00    0.0000000e+00    0.0000000e+00
  -1.6421549e+01    0.0000000e+00    0.0000000e+00    0.0000000e+00    0.0000000e+00
  -1.6286727e+01    0.0000000e+00    0.0000000e+00    0.0000000e+00    0.0000000e+00
  -1.6178870e+01    0.0000000e+00    0.0000000e+00    0.0000000e+00    0.0000000e+00
  -1.6092584e+01    0.0000000e+00    0.0000000e+00    0.0000000e+00    0.0000000e+00
  -1.5937269e+01    0.0000000e+00    0.0000000e+00    0.0000000e+00    0.0000000e+00
  -1.5868240e+01    0.0000000e+00    0.0000000e+00    0.0000000e+00    0.0000000e+00
  -1.5781955e+01    0.0000000e+00    0.0000000e+00    0.0000000e+00    0.0000000e+00
  -1.5674097e+01    0.0000000e+00    0.0000000e+00    0.0000000e+00    0.0000000e+00
  -1.5539276e+01    0.0000000e+00    0.0000000e+00    0.0000000e+00    0.0000000e+00
  -1.5385907e+01    0.0000000e+00    0.0000000e+00    0.0000000e+00    0.0000000e+00
  -1.5263212e+01    0.0000000e+00    0.0000000e+00    0.0000000e+00    0.0000000e+00
  -1.5109844e+01    0.0000000e+00    0.0000000e+00    0.0000000e+00    0.0000000e+00
  -1.5004856e+01    0.0000000e+00    0.0000000e+00    0.0000000e+00    0.0000000e+00
  -1.4873622e+01    0.0000000e+00    0.0000000e+00    0.0000000e+00    0.0000000e+00
  -1.4787347e+01    0.0000000e+00    0.0000000e+00    0.0000000e+00    0.0000000e+00
  -1.4632143e+01    0.0000000e+00    0.0000000e+00    0.0000000e+00    0.0000000e+00
  -1.4546013e+01    0.0000000e+00    0.0000000e+00    0.0000000e+00    0.0000000e+00
  -1.4459930e+01    0.0000000e+00    0.0000000e+00    0.0000000e+00    0.0000000e+00
  -1.4373892e+01    0.0000000e+00    0.0000000e+00    0.0000000e+00    0.0000000e+00
  -1.4266345e+01    0.0000000e+00    0.0000000e+00    0.0000000e+00    0.0000000e+00
  -1.4131912e+01    0.0000000e+00    0.0000000e+00    0.0000000e+00    0.0000000e+00
  -1.4024365e+01    0.0000000e+00    0.0000000e+00    0.0000000e+00    0.0000000e+00
  -1.3889931e+01    0.0000000e+00    0.0000000e+00    0.0000000e+00    0.0000000e+00
  -1.3782384e+01    0.0000000e+00    0.0000000e+00    0.0000000e+00    0.0000000e+00
  -1.3647951e+01    0.0000000e+00    0.0000000e+00    0.0000000e+00    0.0000000e+00
  -1.3540404e+01    0.0000000e+00    0.0000000e+00    0.0000000e+00    0.0000000e+00
  -1.3405970e+01    0.0000000e+00    0.0000000e+00    0.0000000e+00    0.0000000e+00
  -1.3298423e+01    0.0000000e+00    0.0000000e+00    0.0000000e+00    0.0000000e+00
  -1.3163990e+01    0.0000000e+00    0.0000000e+00    0.0000000e+00    0.0000000e+00
  -1.3056443e+01    0.0000000e+00    0.0000000e+00    0.0000000e+00    0.0000000e+00
  -1.2922009e+01    0.0000000e+00    0.0000000e+00    0.0000000e+00    0.0000000e+00
  -1.2814462e+01    0.0000000e+00    0.0000000e+00    0.0000000e+00    0.0000000e+00
  -1.2680028e+01    0.0000000e+00    0.0000000e+00    0.0000000e+00    0.0000000e+00
  -1.2572482e+01    0.0000000e+00    0.0000000e+00    0.0000000e+00    0.0000000e+00
  -1.2438048e+01    0.0000000e+00    0.0000000e+00    0.0000000e+00    0.0000000e+00
  -1.2330501e+01    0.0000000e+00    0.0000000e+00    0.0000000e+00    0.0000000e+00
  -1.2196067e+01    0.0000000e+00    0.0000000e+00    0.0000000e+00    0.0000000e+00
  -1.2088520e+01    0.0000000e+00    0.0000000e+00    0.0000000e+00    0.0000000e+00
  -1.1954087e+01    0.0000000e+00    0.0000000e+00    0.0000000e+00    0.0000000e+00
  -1.1846540e+01    0.0000000e+00    0.0000000e+00    0.0000000e+00    0.0000000e+00
  -1.1712106e+01    0.0000000e+00    0.0000000e+00    0.0000000e+00    0.0000000e+00
  -1.1604559e+01    0.0000000e+00    0.0000000e+00    0.0000000e+00    0.0000000e+00
  -1.1470126e+01    0.0000000e+00    0.0000000e+00    0.0000000e+00    0.0000000e+00
  -1.1362579e+01    0.0000000e+00    0.0000000e+00    0.0000000e+00    0.0000000e+00
  -1.1228145e+01    0.0000000e+00    0.0000000e+00    0.0000000e+00    0.0000000e+00
  -1.1120598e+01    0.0000000e+00    0.0000000e+00    0.0000000e+00    0.0000000e+00
  -1.0986165e+01    0.0000000e+00    0.0000000e+00    0.0000000e+00    0.0000000e+00
  -1.0878618e+01    0.0000000e+00    0.0000000e+00    0.0000000e+00    0.0000000e+00
  -1.0744184e+01    0.0000000e+00    0.0000000e+00    0.0000000e+00    0.0000000e+00
  -1.0636637e+01    0.0000000e+00    0.0000000e+00    0.0000000e+00    0.0000000e+00
  -1.0502204e+01    0.0000000e+00    0.0000000e+00    0.0000000e+00    0.0000000e+00
  -1.0394657e+01    0.0000000e+00    0.0000000e+00    0.0000000e+00    0.0000000e+00
  -1.0260223e+01    0.0000000e+00    0.0000000e+00    0.0000000e+00    0.0000000e+00
  -1.0152676e+01    0.0000000e+00    0.0000000e+00    0.0000000e+00    0.0000000e+00
  -1.0085459e+01    0.0000000e+00    0.0000000e+00    0.0000000e+00    0.0000000e+00
  -9.8964120e+00    0.0000000e+00    0.0000000e+00    0.0000000e+00    0.0000000e+00
  -9.7073647e+00    0.0000000e+00    0.0000000e+00    0.0000000e+00    0.0000000e+00
  -9.5760818e+00    0.0000000e+00    0.0000000e+00    0.0000000e+00    0.0000000e+00
  -9.4134433e+00    0.0000000e+00    0.0000000e+00    0.0000000e+00    0.0000000e+00
  -9.2833325e+00    0.0000000e+00    0.0000000e+00    0.0000000e+00    0.0000000e+00
  -9.1218144e+00    0.0000000e+00    0.0000000e+00    0.0000000e+00    0.0000000e+00
  -8.9925999e+00    0.0000000e+00    0.0000000e+00    0.0000000e+00    0.0000000e+00
  -8.8311347e+00    0.0000000e+00    0.0000000e+00    0.0000000e+00    0.0000000e+00
  -8.7019625e+00    0.0000000e+00    0.0000000e+00    0.0000000e+00    0.0000000e+00
  -8.5457306e+00    0.0000000e+00    0.0000000e+00    0.0000000e+00    0.0000000e+00
  -8.4207451e+00    0.0000000e+00    0.0000000e+00    0.0000000e+00    0.0000000e+00
  -8.2645132e+00    0.0000000e+00    0.0000000e+00    0.0000000e+00    0.0000000e+00
  -8.1395277e+00    0.0000000e+00    0.0000000e+00    0.0000000e+00    0.0000000e+00
  -7.9919893e+00    0.0000000e+00    0.0000000e+00    0.0000000e+00    0.0000000e+00
  -7.8739586e+00    0.0000000e+00    0.0000000e+00    0.0000000e+00    0.0000000e+00
  -7.7265790e+00    0.0000000e+00    0.0000000e+00    0.0000000e+00    0.0000000e+00
  -7.5793291e+00    0.0000000e+00    0.0000000e+00    0.0000000e+00    0.0000000e+00
  -7.4615292e+00    0.0000000e+00    0.0000000e+00    0.0000000e+00    0.0000000e+00
  -7.3143817e+00    0.0000000e+00    0.0000000e+00    0.0000000e+00    0.0000000e+00
  -7.1673552e+00    0.0000000e+00    0.0000000e+00    0.0000000e+00    0.0000000e+00
  -7.0497340e+00    0.0000000e+00    0.0000000e+00    0.0000000e+00    0.0000000e+00
  -6.9028279e+00    0.0000000e+00    0.0000000e+00    0.0000000e+00    0.0000000e+00
  -6.7560245e+00    0.0000000e+00    0.0000000e+00    0.0000000e+00    0.0000000e+00
  -6.6093040e+00    0.0000000e+00    0.0000000e+00    0.0000000e+00    0.0000000e+00
  -6.4626622e+00    0.0000000e+00    0.0000000e+00    0.0000000e+00    0.0000000e+00
  -6.3160937e+00    0.0000000e+00    0.0000000e+00    0.0000000e+00    0.0000000e+00
  -6.1695923e+00    0.0000000e+00    0.0000000e+00    0.0000000e+00    0.0000000e+00
  -6.0231593e+00    0.0000000e+00    0.0000000e+00    0.0000000e+00    0.0000000e+00
  -5.8767951e+00    0.0000000e+00    0.0000000e+00    0.0000000e+00    0.0000000e+00
  -5.7304980e+00    0.0000000e+00    0.0000000e+00    0.0000000e+00    0.0000000e+00
  -5.5842656e+00    0.0000000e+00    0.0000000e+00    0.0000000e+00    0.0000000e+00
  -5.4380947e+00    0.0000000e+00    0.0000000e+00    0.0000000e+00    0.0000000e+00
  -5.2919858e+00    0.0000000e+00    0.0000000e+00    0.0000000e+00    0.0000000e+00
  -5.1459379e+00    0.0000000e+00    0.0000000e+00    0.0000000e+00    0.0000000e+00
  -4.9999480e+00    0.0000000e+00    0.0000000e+00    0.0000000e+00    0.0000000e+00
  -4.8540169e+00    0.0000000e+00    0.0000000e+00    0.0000000e+00    0.0000000e+00
  -4.7605698e+00    0.0000000e+00    0.0000000e+00    0.0000000e+00    0.0000000e+00
  -4.6312874e+00    0.0000000e+00    0.0000000e+00    0.0000000e+00    0.0000000e+00
  -4.5807199e+00    0.0000000e+00    0.0000000e+00    0.0000000e+00    0.0000000e+00
  -4.4735411e+00    1.0003370e-05    0.0000000e+00    0.0000000e+00    0.0000000e+00
  -4.3981383e+00    8.7740193e-05    1.9843640e-05    0.0000000e+00    0.0000000e+00
  -4.2930707e+00    2.9699924e-04    8.7081334e-05    0.0000000e+00    0.0000000e+00
  -4.1760834e+00    4.4019035e-04    1.2435326e-04    0.0000000e+00    0.0000000e+00
  -4.0822973e+00    5.2498302e-04    2.1136907e-04    0.0000000e+00    0.0000000e+00
  -3.9998946e+00    5.7378131e-04    2.4606385e-04    0.0000000e+00    0.0000000e+00
  -3.8922917e+00    6.1206242e-04    2.4453354e-04    0.0000000e+00    0.0000000e+00
  -3.7303335e+00    6.2394982e-04    2.1889594e-04    0.0000000e+00    0.0000000e+00
  -3.6583520e+00    6.4720514e-04    2.3904290e-04    0.0000000e+00    0.0000000e+00
  -3.5683752e+00    6.4851020e-04    2.2960039e-04    0.0000000e+00    0.0000000e+00
  -3.4559043e+00    6.5293099e-04    2.1245150e-04    0.0000000e+00    0.0000000e+00
  -3.3659275e+00    6.6358552e-04    2.5301615e-04    0.0000000e+00    0.0000000e+00
  -3.2939460e+00    6.7458402e-04    2.7101986e-04    0.0000000e+00    0.0000000e+00
  -3.0914983e+00    6.7103688e-04    2.5234830e-04    0.0000000e+00    0.0000000e+00
  -2.8890505e+00    6.7514106e-04    2.5269462e-04    0.0000000e+00    0.0000000e+00
  -2.7484618e+00    6.4249114e-04    2.3797701e-04    0.0000000e+00    0.0000000e+00
  -2.6033672e+00    6.5343689e-04    2.3818927e-04    0.0000000e+00    0.0000000e+00
  -2.4872915e+00    6.7984784e-04    2.6649122e-04    0.0000000e+00    0.0000000e+00
  -2.3422444e+00    6.6638891e-04    2.7546183e-04    0.0000000e+00    0.0000000e+00
  -2.1972453e+00    6.7282691e-04    2.5689436e-04    0.0000000e+00    0.0000000e+00
  -2.0812460e+00    6.9675383e-04    2.9811992e-04    0.0000000e+00    0.0000000e+00
  -1.9362693e+00    6.9445180e-04    3.0736146e-04    0.0000000e+00    0.0000000e+00
  -1.7913413e+00    7.0735768e-04    3.2780123e-04    0.0000000e+00    0.0000000e+00
  -1.6464266e+00    7.1604286e-04    3.4877563e-04    0.0000000e+00    0.0000000e+00
  -1.5015351e+00    7.1963428e-04    3.6732516e-04    0.0000000e+00    0.0000000e+00
  -1.3566653e+00    7.3070570e-04    3.6226100e-04    0.0000000e+00    0.0000000e+00
  -1.2400822e+00    7.4760256e-04    3.6632318e-04    0.0000000e+00    0.0000000e+00
  -1.1234526e+00    7.6286673e-04    3.5822319e-04    0.0000000e+00    0.0000000e+00
  -1.0067637e+00    7.8393996e-04    3.6343617e-04    0.0000000e+00    0.0000000e+00
  -8.9001897e-01    7.9733131e-04    3.6100482e-04    0.0000000e+00    0.0000000e+00
  -7.4516304e-01    8.0426281e-04    3.4599775e-04    0.0000000e+00    0.0000000e+00
  -6.0032421e-01    7.9626631e-04    3.4880659e-04    0.0000000e+00    0.0000000e+00
  -4.5549734e-01    8.0969212e-04    3.5926274e-04    0.0000000e+00    0.0000000e+00
  -3.1067383e-01    8.1771596e-04    3.5911234e-04    0.0000000e+00    0.0000000e+00
  -1.6584831e-01    8.1174882e-04    3.6418140e-04    0.0000000e+00    0.0000000e+00
  -2.1018502e-02    8.1417971e-04    3.9007812e-04    0.0000000e+00    0.0000000e+00
   1.2381658e-01    8.1051180e-04    3.9766829e-04    0.0000000e+00    0.0000000e+00
   2.6865781e-01    8.0701086e-04    4.0011617e-04    0.0000000e+00    0.0000000e+00
   4.1350685e-01    7.9806966e-04    4.1811748e-04    0.0000000e+00    0.0000000e+00
   5.5836559e-01    7.9992778e-04    4.2816965e-04    0.0000000e+00    0.0000000e+00
   7.0323574e-01    7.9120010e-04    4.2774772e-04    0.0000000e+00    0.0000000e+00
   8.4811870e-01    7.8996261e-04    4.2753587e-04    0.0000000e+00    0.0000000e+00
   9.9301591e-01    7.7591992e-04    4.1927096e-04    0.0000000e+00    0.0000000e+00
   1.1379288e+00    7.8062019e-04    4.2126733e-04    0.0000000e+00    0.0000000e+00
   1.2828594e+00    7.7434781e-04    3.9724330e-04    0.0000000e+00    0.0000000e+00
   1.4278093e+00    7.6288288e-04    3.8369291e-04    0.0000000e+00    0.0000000e+00
   1.5727807e+00    7.9928607e-04    3.7295104e-04    0.0000000e+00    0.0000000e+00
   1.7177690e+00    8.0073401e-04    3.6997903e-04    0.0000000e+00    0.0000000e+00
   1.8627783e+00    7.9120121e-04    3.5888743e-04    0.0000000e+00    0.0000000e+00
   2.0078103e+00    7.8915874e-04    3.5880188e-04    0.0000000e+00    0.0000000e+00
   2.1528557e+00    7.7689976e-04    3.6826514e-04    0.0000000e+00    0.0000000e+00
   2.2979322e+00    7.7486494e-04    3.7754767e-04    0.0000000e+00    0.0000000e+00
   2.4430464e+00    7.7091472e-04    3.8731003e-04    0.0000000e+00    0.0000000e+00
   2.5881920e+00    7.6161959e-04    4.0708594e-04    0.0000000e+00    0.0000000e+00
   2.7333691e+00    7.4694989e-04    4.1170808e-04    0.0000000e+00    0.0000000e+00
   2.8785796e+00    7.3731746e-04    3.8800613e-04    0.0000000e+00    0.0000000e+00
   2.9000000e+00    7.5248903e-04    4.3747873e-04    0.0000000e+00    0.0000000e+00
   3.0113000e+00    7.4524711e-04    4.0987227e-04    0.0000000e+00    0.0000000e+00
   3.1225896e+00    7.3539018e-04    4.0612893e-04    0.0000000e+00    0.0000000e+00
   3.2338833e+00    7.2877462e-04    3.8232870e-04    0.0000000e+00    0.0000000e+00
   3.3191367e+00    7.2904456e-04    3.8475863e-04    0.0000000e+00    0.0000000e+00
   3.4195533e+00    7.2906370e-04    3.8455330e-04    0.0000000e+00    0.0000000e+00
   3.5218706e+00    7.3313196e-04    3.7371573e-04    0.0000000e+00    0.0000000e+00
   3.6057105e+00    7.2975648e-04    3.7575805e-04    0.0000000e+00    0.0000000e+00
   3.7020958e+00    7.2628365e-04    3.7516114e-04    0.0000000e+00    0.0000000e+00
   3.8068414e+00    7.2259550e-04    3.7452022e-04    0.0000000e+00    0.0000000e+00
   3.9171763e+00    7.0836828e-04    3.7648206e-04    0.0000000e+00    0.0000000e+00
   4.0155408e+00    7.0741306e-04    3.7085709e-04    0.0000000e+00    0.0000000e+00
   4.1042082e+00    7.0401920e-04    3.6781701e-04    0.0000000e+00    0.0000000e+00
   4.2112598e+00    7.0598759e-04    3.4688821e-04    0.0000000e+00    0.0000000e+00
   4.3085568e+00    6.6937933e-04    3.3397996e-04    0.0000000e+00    0.0000000e+00
   4.4088505e+00    6.1656786e-04    2.4674452e-04    0.0000000e+00    0.0000000e+00
   4.5018395e+00    3.4026778e-04    1.2132016e-04    0.0000000e+00    0.0000000e+00
   4.6018099e+00    2.8191258e-04    7.1589259e-05    0.0000000e+00    0.0000000e+00
   4.7017275e+00    3.3647859e-04    6.8956841e-05    0.0000000e+00    0.0000000e+00
   4.8014131e+00    3.9110794e-04    8.3519093e-05    0.0000000e+00    0.0000000e+00
   4.9012961e+00    3.7773634e-04    7.5862197e-05    0.0000000e+00    0.0000000e+00
   5.0012265e+00    4.0229370e-04    6.8426044e-05    0.0000000e+00    0.0000000e+00
   5.1010651e+00    3.7964951e-04    7.3416621e-05    0.0000000e+00    0.0000000e+00
   5.2009631e+00    3.6862672e-04    9.7895503e-05    0.0000000e+00    0.0000000e+00
   5.3007893e+00    3.9037083e-04    1.1740224e-04    0.0000000e+00    0.0000000e+00
   5.4005382e+00    4.7047974e-04    1.3193722e-04    0.0000000e+00    0.0000000e+00
   5.5003765e+00    5.6013428e-04    9.7760643e-05    0.0000000e+00    0.0000000e+00
   5.6002085e+00    5.9974265e-04    1.1011757e-04    0.0000000e+00    0.0000000e+00
   5.7001301e+00    6.7891738e-04    9.2972980e-05    0.0000000e+00    0.0000000e+00
   5.8098907e+00    8.4744867e-04    1.2768331e-04    0.0000000e+00    0.0000000e+00
   5.9096771e+00    9.7775863e-04    1.5981482e-04    0.0000000e+00    0.0000000e+00
   6.0061604e+00    1.2235517e-03    1.9248753e-04    0.0000000e+00    0.0000000e+00
   6.1076948e+00    1.3544263e-03    2.4733647e-04    0.0000000e+00    0.0000000e+00
   6.2008562e+00    1.7304059e-03    4.4623161e-04    0.0000000e+00    0.0000000e+00
   6.3054876e+00    2.1634756e-03    4.5086817e-04    0.0000000e+00    0.0000000e+00
   6.4010208e+00    2.6026754e-03    5.9787291e-04    0.0000000e+00    0.0000000e+00
   6.5069482e+00    3.1135283e-03    8.0584776e-04    0.0000000e+00    0.0000000e+00
   6.6007567e+00    3.8600908e-03    1.0164730e-03    0.0000000e+00    0.0000000e+00
   6.7066443e+00    5.1405382e-03    1.5391744e-03    0.0000000e+00    0.0000000e+00
   6.8045023e+00    5.9195610e-03    1.8764078e-03    0.0000000e+00    0.0000000e+00
   6.9024472e+00    6.0259849e-03    2.0421631e-03    0.0000000e+00    0.0000000e+00
   7.0055998e+00    5.9458949e-03    2.0694707e-03    0.0000000e+00    0.0000000e+00
   7.1029610e+00    5.7972080e-03    2.0414400e-03    0.0000000e+00    0.0000000e+00
   7.2054962e+00    6.0275162e-03    2.1324889e-03    0.0000000e+00    0.0000000e+00
   7.3013640e+00    6.0662077e-03    2.1504454e-03    0.0000000e+00    0.0000000e+00
   7.4015411e+00    5.9557258e-03    2.1323753e-03    0.0000000e+00    0.0000000e+00
   7.5001420e+00    6.1448325e-03    2.1085527e-03    0.0000000e+00    0.0000000e+00
   7.6004177e+00    6.1630450e-03    2.1138458e-03    0.0000000e+00    0.0000000e+00
   7.7009011e+00    6.2620248e-03    2.1392124e-03    0.0000000e+00    0.0000000e+00
   7.8014176e+00    6.3091236e-03    2.1537507e-03    0.0000000e+00    0.0000000e+00
   7.9040367e+00    6.2474582e-03    2.1291263e-03    0.0000000e+00    0.0000000e+00
   8.0095269e+00    6.2771120e-03    2.0482748e-03    0.0000000e+00    0.0000000e+00
   8.1000000e+00    6.6154711e-03    2.1142713e-03    0.0000000e+00    0.0000000e+00
   8.2077829e+00    6.6393159e-03    2.0294358e-03    0.0000000e+00    0.0000000e+00
   8.3039024e+00    6.9654808e-03    2.1525086e-03    0.0000000e+00    0.0000000e+00
   8.4105382e+00    7.2138337e-03    2.3261996e-03    0.0000000e+00    0.0000000e+00
   8.5032950e+00    7.5983628e-03    2.4525102e-03    0.0000000e+00    0.0000000e+00
   8.6109632e+00    7.8649626e-03    2.6063497e-03    0.0000000e+00    0.0000000e+00
   8.7060587e+00    8.2317886e-03    2.7338165e-03    5.3520079e-06    0.0000000e+00
   8.8033479e+00    8.4538950e-03    2.8912960e-03    0.0000000e+00    0.0000000e+00
   8.9104089e+00    8.9937467e-03    3.1889010e-03    1.0795830e-05    0.0000000e+00
   9.0008124e+00    9.1807667e-03    3.2271787e-03    5.3946347e-06    0.0000000e+00
   9.1060742e+00    9.4139798e-03    3.0820468e-03    2.7036242e-06    0.0000000e+00
   9.2072826e+00    9.6799347e-03    3.0942052e-03    2.7214874e-06    0.0000000e+00
   9.3007189e+00    1.0082476e-02    3.1815577e-03    2.7165950e-06    0.0000000e+00
   9.4104243e+00    1.0326842e-02    3.2999887e-03    0.0000000e+00    0.0000000e+00
   9.5093637e+00    1.0955461e-02    3.6068270e-03    2.7206938e-06    0.0000000e+00
   9.6192153e+00    1.1518394e-02    3.7954098e-03    0.0000000e+00    0.0000000e+00
   9.7158274e+00    1.1762035e-02    3.9318612e-03    0.0000000e+00    0.0000000e+00
   9.8160647e+00    1.2487282e-02    4.2642968e-03    0.0000000e+00    0.0000000e+00
   9.9158736e+00    1.3025586e-02    4.5989343e-03    0.0000000e+00    0.0000000e+00
   1.0018232e+01    1.3708190e-02    4.7485400e-03    0.0000000e+00    0.0000000e+00
   1.0117566e+01    1.4154160e-02    4.8625468e-03    0.0000000e+00    0.0000000e+00
   1.0217017e+01    1.4343770e-02    4.9671806e-03    0.0000000e+00    0.0000000e+00
   1.0317907e+01    1.4883109e-02    5.2785640e-03    0.0000000e+00    0.0000000e+00
   1.0425003e+01    1.4818671e-02    5.3019838e-03    0.0000000e+00    0.0000000e+00
   1.0509428e+01    1.5167925e-02    5.3695093e-03    0.0000000e+00    0.0000000e+00
   1.0626793e+01    1.5505654e-02    5.3563132e-03    0.0000000e+00    0.0000000e+00
   1.0717830e+01    1.5733302e-02    5.1387207e-03    0.0000000e+00    0.0000000e+00
   1.0810450e+01    1.5860327e-02    4.9594107e-03    0.0000000e+00    0.0000000e+00
   1.0905991e+01    1.5644501e-02    4.7859598e-03    0.0000000e+00    0.0000000e+00
   1.1004950e+01    1.5267404e-02    4.4710847e-03    2.7876306e-05    0.0000000e+00
   1.1106553e+01    1.4790696e-02    4.1971014e-03    6.1351695e-05    0.0000000e+00
   1.1211295e+01    1.4471953e-02    3.6822062e-03    1.9527507e-05    0.0000000e+00
   1.1313081e+01    1.3987729e-02    2.9522519e-03    2.7904138e-06    0.0000000e+00
   1.1423953e+01    1.3489985e-02    2.2674157e-03    0.0000000e+00    0.0000000e+00
   1.1536275e+01    1.3201668e-02    1.7725861e-03    0.0000000e+00    0.0000000e+00
   1.1611053e+01    1.2878985e-02    1.5475439e-03    0.0000000e+00    0.0000000e+00
   1.1724787e+01    1.2381463e-02    1.2512476e-03    0.0000000e+00    0.0000000e+00
   1.1801316e+01    1.2243187e-02    9.3397935e-04    0.0000000e+00    0.0000000e+00
   1.1918877e+01    1.1752899e-02    7.4822175e-04    0.0000000e+00    0.0000000e+00
   1.2041633e+01    1.1417765e-02    6.7851060e-04    0.0000000e+00    0.0000000e+00
   1.2126432e+01    1.0940043e-02    5.9495172e-04    0.0000000e+00    0.0000000e+00
   1.2212936e+01    1.0468392e-02    6.2652900e-04    0.0000000e+00    0.0000000e+00
   1.2341526e+01    1.0765395e-02    6.0952211e-04    0.0000000e+00    0.0000000e+00
   1.2431197e+01    1.0872869e-02    5.1845644e-04    0.0000000e+00    0.0000000e+00
   1.2523173e+01    1.1000624e-02    4.3010281e-04    0.0000000e+00    0.0000000e+00
   1.2616724e+01    1.1369961e-02    4.7731018e-04    0.0000000e+00    0.0000000e+00
   1.2711986e+01    1.1652643e-02    3.6698876e-04    0.0000000e+00    0.0000000e+00
   1.2807198e+01    1.1717307e-02    3.2685924e-04    0.0000000e+00    0.0000000e+00
   1.2902307e+01    1.1894515e-02    3.1678325e-04    0.0000000e+00    0.0000000e+00
   1.3044882e+01    1.1895098e-02    2.5524906e-04    0.0000000e+00    0.0000000e+00
   1.3139950e+01    1.1918925e-02    1.9594277e-04    0.0000000e+00    0.0000000e+00
   1.3234991e+01    1.1978693e-02    2.1028452e-04    0.0000000e+00    0.0000000e+00
   1.3330050e+01    1.1910473e-02    1.7291988e-04    0.0000000e+00    0.0000000e+00
   1.3425209e+01    1.1629757e-02    1.5370622e-04    0.0000000e+00    0.0000000e+00
   1.3520623e+01    1.1378255e-02    1.0403867e-04    0.0000000e+00    0.0000000e+00
   1.3616237e+01    1.1412100e-02    9.4852299e-05    0.0000000e+00    0.0000000e+00
   1.3712250e+01    1.1577085e-02    8.9084885e-05    0.0000000e+00    0.0000000e+00
   1.3808642e+01    1.1336272e-02    9.9987948e-05    0.0000000e+00    0.0000000e+00
   1.3905378e+01    1.1155707e-02    1.0797080e-04    0.0000000e+00    0.0000000e+00
   1.4002630e+01    1.1197154e-02    1.1332496e-04    0.0000000e+00    0.0000000e+00
   1.4148051e+01    1.1205090e-02    1.1563702e-04    0.0000000e+00    0.0000000e+00
   1.4244681e+01    1.1208822e-02    1.1531707e-04    0.0000000e+00    0.0000000e+00
   1.4342971e+01    1.1056386e-02    1.0687961e-04    0.0000000e+00    0.0000000e+00
   1.4440823e+01    1.0984518e-02    1.1212397e-04    0.0000000e+00    0.0000000e+00
   1.4538862e+01    1.0966808e-02    9.8194146e-05    0.0000000e+00    0.0000000e+00
   1.4637074e+01    1.1117011e-02    8.1599410e-05    0.0000000e+00    0.0000000e+00
   1.4737067e+01    1.1094161e-02    8.6836530e-05    0.0000000e+00    0.0000000e+00
   1.4835287e+01    1.1246710e-02    8.6612661e-05    0.0000000e+00    0.0000000e+00
   1.4933967e+01    1.1277746e-02    6.4813263e-05    0.0000000e+00    0.0000000e+00
   1.5031867e+01    1.1454420e-02    5.3881730e-05    0.0000000e+00    0.0000000e+00
   1.5131551e+01    1.1521053e-02    3.4948927e-05    0.0000000e+00    0.0000000e+00
   1.5229044e+01    1.1891856e-02    3.4822106e-05    0.0000000e+00    0.0000000e+00
   1.5327928e+01    1.2099513e-02    2.1365918e-05    0.0000000e+00    0.0000000e+00
   1.5427266e+01    1.2000642e-02    1.3328730e-05    0.0000000e+00    0.0000000e+00
   1.5521163e+01    1.3310143e-02    5.8479561e-05    0.0000000e+00    0.0000000e+00
   1.5638921e+01    1.2338031e-02    1.3235115e-05    0.0000000e+00    0.0000000e+00
   1.5739159e+01    1.2174441e-02    2.6415899e-06    0.0000000e+00    0.0000000e+00
   1.5837330e+01    1.2210763e-02    0.0000000e+00    0.0000000e+00    0.0000000e+00
   1.5935697e+01    1.2256984e-02    2.6224959e-06    0.0000000e+00    0.0000000e+00
   1.6035879e+01    1.2374810e-02    2.6191108e-06    0.0000000e+00    0.0000000e+00
   1.6131177e+01    1.2702316e-02    0.0000000e+00    0.0000000e+00    0.0000000e+00
   1.6224635e+01    1.2750662e-02    0.0000000e+00    0.0000000e+00    0.0000000e+00
   1.6318035e+01    1.2850126e-02    0.0000000e+00    0.0000000e+00    0.0000000e+00
   1.6411401e+01    1.3034627e-02    0.0000000e+00    0.0000000e+00    0.0000000e+00
   1.6504751e+01    1.3117419e-02    0.0000000e+00    0.0000000e+00    0.0000000e+00
   1.6644714e+01    1.3539802e-02    0.0000000e+00    0.0000000e+00    0.0000000e+00
   1.6737992e+01    1.3693776e-02    0.0000000e+00    0.0000000e+00    0.0000000e+00
   1.6831262e+01    1.3854293e-02    0.0000000e+00    0.0000000e+00    0.0000000e+00
   1.6924527e+01    1.3961570e-02    0.0000000e+00    0.0000000e+00    0.0000000e+00
   1.7017785e+01    1.4281344e-02    0.0000000e+00    0.0000000e+00    0.0000000e+00
   1.7110986e+01    1.4468368e-02    0.0000000e+00    0.0000000e+00    0.0000000e+00
   1.7204156e+01    1.4682145e-02    0.0000000e+00    0.0000000e+00    0.0000000e+00
   1.7343893e+01    1.5029438e-02    0.0000000e+00    0.0000000e+00    0.0000000e+00
   1.7437043e+01    1.5241866e-02    0.0000000e+00    0.0000000e+00    0.0000000e+00
   1.7530176e+01    1.5234122e-02    0.0000000e+00    0.0000000e+00    0.0000000e+00
   1.7623298e+01    1.5558856e-02    0.0000000e+00    0.0000000e+00    0.0000000e+00
   1.7716390e+01    1.5829621e-02    0.0000000e+00    0.0000000e+00    0.0000000e+00
   1.7809467e+01    1.5953117e-02    0.0000000e+00    0.0000000e+00    0.0000000e+00
   1.7902545e+01    1.6163338e-02    0.0000000e+00    0.0000000e+00    0.0000000e+00
   1.8042137e+01    1.6281499e-02    0.0000000e+00    0.0000000e+00    0.0000000e+00
   1.8135164e+01    1.6380818e-02    0.0000000e+00    0.0000000e+00    0.0000000e+00
   1.8228180e+01    1.6529690e-02    0.0000000e+00    0.0000000e+00    0.0000000e+00
   1.8321190e+01    1.6623724e-02    0.0000000e+00    0.0000000e+00    0.0000000e+00
   1.8414194e+01    1.6846749e-02    0.0000000e+00    0.0000000e+00    0.0000000e+00
   1.8507180e+01    1.6843043e-02    0.0000000e+00    0.0000000e+00    0.0000000e+00
   1.8600151e+01    1.6983909e-02    0.0000000e+00    0.0000000e+00    0.0000000e+00
   1.8739590e+01    1.7022432e-02    0.0000000e+00    0.0000000e+00    0.0000000e+00
   1.8832531e+01    1.6895609e-02    0.0000000e+00    0.0000000e+00    0.0000000e+00
   1.8925448e+01    1.6857938e-02    0.0000000e+00    0.0000000e+00    0.0000000e+00
   1.9018343e+01    1.6721273e-02    0.0000000e+00    0.0000000e+00    0.0000000e+00
   1.9111211e+01    1.6738283e-02    0.0000000e+00    0.0000000e+00    0.0000000e+00
   1.9204059e+01    1.6684913e-02    0.0000000e+00    0.0000000e+00    0.0000000e+00
   1.9343311e+01    1.6585907e-02    0.0000000e+00    0.0000000e+00    0.0000000e+00
   1.9436129e+01    1.6460598e-02    0.0000000e+00    0.0000000e+00    0.0000000e+00
   1.9528934e+01    1.6319515e-02    0.0000000e+00    0.0000000e+00    0.0000000e+00
   1.9621735e+01    1.6175524e-02    0.0000000e+00    0.0000000e+00    0.0000000e+00
   1.9714515e+01    1.6023178e-02    0.0000000e+00    0.0000000e+00    0.0000000e+00
   1.9807276e+01    1.5851268e-02    0.0000000e+00    0.0000000e+00    0.0000000e+00
   1.9900018e+01    1.5655529e-02    0.0000000e+00    0.0000000e+00    0.0000000e+00
   2.0039102e+01    1.5381562e-02    0.0000000e+00    0.0000000e+00    0.0000000e+00
   2.0131807e+01    1.5065304e-02    0.0000000e+00    0.0000000e+00    0.0000000e+00
   2.0224497e+01    1.4807179e-02    0.0000000e+00    0.0000000e+00    0.0000000e+00
   2.0317172e+01    1.4342187e-02    0.0000000e+00    0.0000000e+00    0.0000000e+00
   2.0400578e+01    1.4409536e-02    0.0000000e+00    0.0000000e+00    0.0000000e+00
   2.0530306e+01    1.3542519e-02    0.0000000e+00    0.0000000e+00    0.0000000e+00
   2.0613691e+01    1.3236390e-02    0.0000000e+00    0.0000000e+00    0.0000000e+00
   2.0701992e+01    1.3209554e-02    0.0000000e+00    0.0000000e+00    0.0000000e+00
   2.0839864e+01    1.2158046e-02    0.0000000e+00    0.0000000e+00    0.0000000e+00
   2.0932495e+01    1.1588461e-02    0.0000000e+00    0.0000000e+00    0.0000000e+00
   2.1025116e+01    1.1089817e-02    0.0000000e+00    0.0000000e+00    0.0000000e+00
   2.1117722e+01    1.0647839e-02    0.0000000e+00    0.0000000e+00    0.0000000e+00
   2.1218996e+01    9.7626623e-03    0.0000000e+00    0.0000000e+00    0.0000000e+00
   2.1320339e+01    9.1719260e-03    0.0000000e+00    0.0000000e+00    0.0000000e+00
   2.1421709e+01    8.4000119e-03    0.0000000e+00    0.0000000e+00    0.0000000e+00
   2.1523171e+01    7.8131832e-03    0.0000000e+00    0.0000000e+00    0.0000000e+00
   2.1614514e+01    7.3143322e-03    0.0000000e+00    0.0000000e+00    0.0000000e+00
   2.1705856e+01    6.7208710e-03    0.0000000e+00    0.0000000e+00    0.0000000e+00
   2.1847945e+01    5.6447351e-03    0.0000000e+00    0.0000000e+00    0.0000000e+00
   2.1905119e+01    5.6973928e-03    0.0000000e+00    0.0000000e+00    0.0000000e+00
   2.2045312e+01    4.0083170e-03    0.0000000e+00    0.0000000e+00    0.0000000e+00
   2.2147056e+01    3.0914512e-03    0.0000000e+00    0.0000000e+00    0.0000000e+00
   2.2248828e+01    2.1343712e-03    0.0000000e+00    0.0000000e+00    0.0000000e+00
   2.2350640e+01    1.2475101e-03    0.0000000e+00    0.0000000e+00    0.0000000e+00
   2.2401559e+01    8.5049017e-04    0.0000000e+00    0.0000000e+00    0.0000000e+00
   2.2503421e+01    5.0295887e-04    0.0000000e+00    0.0000000e+00    0.0000000e+00
   2.2605344e+01    2.4508102e-04    0.0000000e+00    0.0000000e+00    0.0000000e+00
   2.2707308e+01    1.4092954e-04    0.0000000e+00    0.0000000e+00    0.0000000e+00
   2.2809331e+01    4.1901076e-05    0.0000000e+00    0.0000000e+00    0.0000000e+00
   2.2911424e+01    4.1708052e-06    0.0000000e+00    0.0000000e+00    0.0000000e+00
   2.3003330e+01    0.0000000e+00    0.0000000e+00    0.0000000e+00    0.0000000e+00
   2.3146296e+01    0.0000000e+00    0.0000000e+00    0.0000000e+00    0.0000000e+00
   2.3212673e+01    0.0000000e+00    0.0000000e+00    0.0000000e+00    0.0000000e+00
   2.3309406e+01    0.0000000e+00    0.0000000e+00    0.0000000e+00    0.0000000e+00
   2.3428218e+01    0.0000000e+00    0.0000000e+00    0.0000000e+00    0.0000000e+00
   2.3530595e+01    0.0000000e+00    0.0000000e+00    0.0000000e+00    0.0000000e+00
   2.3633021e+01    0.0000000e+00    0.0000000e+00    0.0000000e+00    0.0000000e+00
   2.3735477e+01    0.0000000e+00    0.0000000e+00    0.0000000e+00    0.0000000e+00
   2.3837975e+01    0.0000000e+00    0.0000000e+00    0.0000000e+00    0.0000000e+00
   2.3940522e+01    0.0000000e+00    0.0000000e+00    0.0000000e+00    0.0000000e+00
   2.4043113e+01    0.0000000e+00    0.0000000e+00    0.0000000e+00    0.0000000e+00
   2.4145742e+01    0.0000000e+00    0.0000000e+00    0.0000000e+00    0.0000000e+00
   2.4248374e+01    0.0000000e+00    0.0000000e+00    0.0000000e+00    0.0000000e+00
   2.4351087e+01    0.0000000e+00    0.0000000e+00    0.0000000e+00    0.0000000e+00
   2.4429414e+01    0.0000000e+00    0.0000000e+00    0.0000000e+00    0.0000000e+00
   2.4501641e+01    0.0000000e+00    0.0000000e+00    0.0000000e+00    0.0000000e+00
   2.4643329e+01    0.0000000e+00    0.0000000e+00    0.0000000e+00    0.0000000e+00
   2.4746161e+01    0.0000000e+00    0.0000000e+00    0.0000000e+00    0.0000000e+00
   2.4849040e+01    0.0000000e+00    0.0000000e+00    0.0000000e+00    0.0000000e+00
   2.4900494e+01    0.0000000e+00    0.0000000e+00    0.0000000e+00    0.0000000e+00
   2.5003438e+01    0.0000000e+00    0.0000000e+00    0.0000000e+00    0.0000000e+00
   2.5106391e+01    0.0000000e+00    0.0000000e+00    0.0000000e+00    0.0000000e+00
   2.5209377e+01    0.0000000e+00    0.0000000e+00    0.0000000e+00    0.0000000e+00
   2.5312408e+01    0.0000000e+00    0.0000000e+00    0.0000000e+00    0.0000000e+00
   2.5415465e+01    0.0000000e+00    0.0000000e+00    0.0000000e+00    0.0000000e+00
   2.5518507e+01    0.0000000e+00    0.0000000e+00    0.0000000e+00    0.0000000e+00
   2.5621621e+01    0.0000000e+00    0.0000000e+00    0.0000000e+00    0.0000000e+00
   2.5724767e+01    0.0000000e+00    0.0000000e+00    0.0000000e+00    0.0000000e+00
   2.5817607e+01    0.0000000e+00    0.0000000e+00    0.0000000e+00    0.0000000e+00
   2.5920808e+01    0.0000000e+00    0.0000000e+00    0.0000000e+00    0.0000000e+00
   2.6024022e+01    0.0000000e+00    0.0000000e+00    0.0000000e+00    0.0000000e+00
   2.6127260e+01    0.0000000e+00    0.0000000e+00    0.0000000e+00    0.0000000e+00
   2.6230536e+01    0.0000000e+00    0.0000000e+00    0.0000000e+00    0.0000000e+00
   2.6333842e+01    0.0000000e+00    0.0000000e+00    0.0000000e+00    0.0000000e+00
   2.6437195e+01    0.0000000e+00    0.0000000e+00    0.0000000e+00    0.0000000e+00
   2.6540592e+01    0.0000000e+00    0.0000000e+00    0.0000000e+00    0.0000000e+00
   2.6644019e+01    0.0000000e+00    0.0000000e+00    0.0000000e+00    0.0000000e+00
   2.6747469e+01    0.0000000e+00    0.0000000e+00    0.0000000e+00    0.0000000e+00
   2.6850938e+01    0.0000000e+00    0.0000000e+00    0.0000000e+00    0.0000000e+00
   2.6902691e+01    0.0000000e+00    0.0000000e+00    0.0000000e+00    0.0000000e+00
   2.7006222e+01    0.0000000e+00    0.0000000e+00    0.0000000e+00    0.0000000e+00
   2.7109795e+01    0.0000000e+00    0.0000000e+00    0.0000000e+00    0.0000000e+00
   2.7213400e+01    0.0000000e+00    0.0000000e+00    0.0000000e+00    0.0000000e+00
   2.7317048e+01    0.0000000e+00    0.0000000e+00    0.0000000e+00    0.0000000e+00
   2.7420728e+01    0.0000000e+00    0.0000000e+00    0.0000000e+00    0.0000000e+00
   2.7524436e+01    0.0000000e+00    0.0000000e+00    0.0000000e+00    0.0000000e+00
   2.7628194e+01    0.0000000e+00    0.0000000e+00    0.0000000e+00    0.0000000e+00
   2.7731985e+01    0.0000000e+00    0.0000000e+00    0.0000000e+00    0.0000000e+00
   2.7835823e+01    0.0000000e+00    0.0000000e+00    0.0000000e+00    0.0000000e+00
   2.7939706e+01    0.0000000e+00    0.0000000e+00    0.0000000e+00    0.0000000e+00
   2.8043627e+01    0.0000000e+00    0.0000000e+00    0.0000000e+00    0.0000000e+00
   2.8147593e+01    0.0000000e+00    0.0000000e+00    0.0000000e+00    0.0000000e+00
   2.8241170e+01    0.0000000e+00    0.0000000e+00    0.0000000e+00    0.0000000e+00
   2.8345201e+01    0.0000000e+00    0.0000000e+00    0.0000000e+00    0.0000000e+00
   2.8423247e+01    0.0000000e+00    0.0000000e+00    0.0000000e+00    0.0000000e+00
   2.8547267e+01    0.0000000e+00    0.0000000e+00    0.0000000e+00    0.0000000e+00
   2.8651406e+01    0.0000000e+00    0.0000000e+00    0.0000000e+00    0.0000000e+00
   2.8703490e+01    0.0000000e+00    0.0000000e+00    0.0000000e+00    0.0000000e+00
   2.8807690e+01    0.0000000e+00    0.0000000e+00    0.0000000e+00    0.0000000e+00
   2.8911935e+01    0.0000000e+00    0.0000000e+00    0.0000000e+00    0.0000000e+00
   2.9016219e+01    0.0000000e+00    0.0000000e+00    0.0000000e+00    0.0000000e+00
   2.9120534e+01    0.0000000e+00    0.0000000e+00    0.0000000e+00    0.0000000e+00
   2.9224886e+01    0.0000000e+00    0.0000000e+00    0.0000000e+00    0.0000000e+00
   2.9329271e+01    0.0000000e+00    0.0000000e+00    0.0000000e+00    0.0000000e+00
   2.9433694e+01    0.0000000e+00    0.0000000e+00    0.0000000e+00    0.0000000e+00
   2.9538164e+01    0.0000000e+00    0.0000000e+00    0.0000000e+00    0.0000000e+00
   2.9642678e+01    0.0000000e+00    0.0000000e+00    0.0000000e+00    0.0000000e+00
   2.9747236e+01    0.0000000e+00    0.0000000e+00    0.0000000e+00    0.0000000e+00
   2.9851835e+01    0.0000000e+00    0.0000000e+00    0.0000000e+00    0.0000000e+00
   2.9904146e+01    0.0000000e+00    0.0000000e+00    0.0000000e+00    0.0000000e+00
   3.0008800e+01    0.0000000e+00    0.0000000e+00    0.0000000e+00    0.0000000e+00
   3.0113484e+01    0.0000000e+00    0.0000000e+00    0.0000000e+00    0.0000000e+00
   3.0218216e+01    0.0000000e+00    0.0000000e+00    0.0000000e+00    0.0000000e+00
   3.0322993e+01    0.0000000e+00    0.0000000e+00    0.0000000e+00    0.0000000e+00
   3.0427812e+01    0.0000000e+00    0.0000000e+00    0.0000000e+00    0.0000000e+00
   3.0532660e+01    0.0000000e+00    0.0000000e+00    0.0000000e+00    0.0000000e+00
   3.0637558e+01    0.0000000e+00    0.0000000e+00    0.0000000e+00    0.0000000e+00
   3.0742498e+01    0.0000000e+00    0.0000000e+00    0.0000000e+00    0.0000000e+00
   3.0847476e+01    0.0000000e+00    0.0000000e+00    0.0000000e+00    0.0000000e+00
   3.0952505e+01    0.0000000e+00    0.0000000e+00    0.0000000e+00    0.0000000e+00
   3.1005029e+01    0.0000000e+00    0.0000000e+00    0.0000000e+00    0.0000000e+00
   3.1110105e+01    0.0000000e+00    0.0000000e+00    0.0000000e+00    0.0000000e+00
   3.1215223e+01    0.0000000e+00    0.0000000e+00    0.0000000e+00    0.0000000e+00
   3.1320380e+01    0.0000000e+00    0.0000000e+00    0.0000000e+00    0.0000000e+00
   3.1425577e+01    0.0000000e+00    0.0000000e+00    0.0000000e+00    0.0000000e+00
   3.1530826e+01    0.0000000e+00    0.0000000e+00    0.0000000e+00    0.0000000e+00
   3.1636127e+01    0.0000000e+00    0.0000000e+00    0.0000000e+00    0.0000000e+00
   3.1741483e+01    0.0000000e+00    0.0000000e+00    0.0000000e+00    0.0000000e+00
   3.1846907e+01    0.0000000e+00    0.0000000e+00    0.0000000e+00    0.0000000e+00
   3.1952370e+01    0.0000000e+00    0.0000000e+00    0.0000000e+00    0.0000000e+00
   3.2005127e+01    0.0000000e+00    0.0000000e+00    0.0000000e+00    0.0000000e+00
   3.2110669e+01    0.0000000e+00    0.0000000e+00    0.0000000e+00    0.0000000e+00
   3.2216213e+01    0.0000000e+00    0.0000000e+00    0.0000000e+00    0.0000000e+00
   3.2321769e+01    0.0000000e+00    0.0000000e+00    0.0000000e+00    0.0000000e+00
   3.2427373e+01    0.0000000e+00    0.0000000e+00    0.0000000e+00    0.0000000e+00
   3.2533032e+01    0.0000000e+00    0.0000000e+00    0.0000000e+00    0.0000000e+00
   3.2638688e+01    0.0000000e+00    0.0000000e+00    0.0000000e+00    0.0000000e+00
   3.2744352e+01    0.0000000e+00    0.0000000e+00    0.0000000e+00    0.0000000e+00
   3.2849050e+01    0.0000000e+00    0.0000000e+00    0.0000000e+00    0.0000000e+00
   3.2901932e+01    0.0000000e+00    0.0000000e+00    0.0000000e+00    0.0000000e+00
   3.3007723e+01    0.0000000e+00    0.0000000e+00    0.0000000e+00    0.0000000e+00
   3.3113535e+01    0.0000000e+00    0.0000000e+00    0.0000000e+00    0.0000000e+00
   3.3219372e+01    0.0000000e+00    0.0000000e+00    0.0000000e+00    0.0000000e+00
   3.3325243e+01    0.0000000e+00    0.0000000e+00    0.0000000e+00    0.0000000e+00
   3.3431186e+01    0.0000000e+00    0.0000000e+00    0.0000000e+00    0.0000000e+00
   3.3537173e+01    0.0000000e+00    0.0000000e+00    0.0000000e+00    0.0000000e+00
   3.3643181e+01    0.0000000e+00    0.0000000e+00    0.0000000e+00    0.0000000e+00
   3.3749235e+01    0.0000000e+00    0.0000000e+00    0.0000000e+00    0.0000000e+00
   3.3802271e+01    0.0000000e+00    0.0000000e+00    0.0000000e+00    0.0000000e+00
   3.3908373e+01    0.0000000e+00    0.0000000e+00    0.0000000e+00    0.0000000e+00
   3.4014535e+01    0.0000000e+00    0.0000000e+00    0.0000000e+00    0.0000000e+00
   3.4120751e+01    0.0000000e+00    0.0000000e+00    0.0000000e+00    0.0000000e+00
   3.4227008e+01    0.0000000e+00    0.0000000e+00    0.0000000e+00    0.0000000e+00
   3.4333363e+01    0.0000000e+00    0.0000000e+00    0.0000000e+00    0.0000000e+00
   3.4439737e+01    0.0000000e+00    0.0000000e+00    0.0000000e+00    0.0000000e+00
   3.4546197e+01    0.0000000e+00    0.0000000e+00    0.0000000e+00    0.0000000e+00
   3.4652695e+01    0.0000000e+00    0.0000000e+00    0.0000000e+00    0.0000000e+00
   3.4705789e+01    0.0000000e+00    0.0000000e+00    0.0000000e+00    0.0000000e+00
   3.4807422e+01    0.0000000e+00    0.0000000e+00    0.0000000e+00    0.0000000e+00
   3.4914023e+01    0.0000000e+00    0.0000000e+00    0.0000000e+00    0.0000000e+00
   3.5020693e+01    0.0000000e+00    0.0000000e+00    0.0000000e+00    0.0000000e+00
   3.5127405e+01    0.0000000e+00    0.0000000e+00    0.0000000e+00    0.0000000e+00
   3.5234151e+01    0.0000000e+00    0.0000000e+00    0.0000000e+00    0.0000000e+00
   3.5340919e+01    0.0000000e+00    0.0000000e+00    0.0000000e+00    0.0000000e+00
   3.5447714e+01    0.0000000e+00    0.0000000e+00    0.0000000e+00    0.0000000e+00
   3.5501123e+01    0.0000000e+00    0.0000000e+00    0.0000000e+00    0.0000000e+00
   3.5607967e+01    0.0000000e+00    0.0000000e+00    0.0000000e+00    0.0000000e+00
   3.5714853e+01    0.0000000e+00    0.0000000e+00    0.0000000e+00    0.0000000e+00
   3.5821767e+01    0.0000000e+00    0.0000000e+00    0.0000000e+00    0.0000000e+00
   3.5928687e+01    0.0000000e+00    0.0000000e+00    0.0000000e+00    0.0000000e+00
   3.6035630e+01    0.0000000e+00    0.0000000e+00    0.0000000e+00    0.0000000e+00
   3.6142633e+01    0.0000000e+00    0.0000000e+00    0.0000000e+00    0.0000000e+00
   3.6249690e+01    0.0000000e+00    0.0000000e+00    0.0000000e+00    0.0000000e+00
   3.6303230e+01    0.0000000e+00    0.0000000e+00    0.0000000e+00    0.0000000e+00
   3.6409876e+01    0.0000000e+00    0.0000000e+00    0.0000000e+00    0.0000000e+00
   3.6516604e+01    0.0000000e+00    0.0000000e+00    0.0000000e+00    0.0000000e+00
   3.6622449e+01    0.0000000e+00    0.0000000e+00    0.0000000e+00    0.0000000e+00
   3.6726827e+01    0.0000000e+00    0.0000000e+00    0.0000000e+00    0.0000000e+00
   3.6833675e+01    0.0000000e+00    0.0000000e+00    0.0000000e+00    0.0000000e+00
   3.6940565e+01    0.0000000e+00    0.0000000e+00    0.0000000e+00    0.0000000e+00
   3.7047457e+01    0.0000000e+00    0.0000000e+00    0.0000000e+00    0.0000000e+00
   3.7100913e+01    0.0000000e+00    0.0000000e+00    0.0000000e+00    0.0000000e+00
   3.7207842e+01    0.0000000e+00    0.0000000e+00    0.0000000e+00    0.0000000e+00
   3.7314795e+01    0.0000000e+00    0.0000000e+00    0.0000000e+00    0.0000000e+00
   3.7421774e+01    0.0000000e+00    0.0000000e+00    0.0000000e+00    0.0000000e+00
   3.7528753e+01    0.0000000e+00    0.0000000e+00    0.0000000e+00    0.0000000e+00
   3.7635752e+01    0.0000000e+00    0.0000000e+00    0.0000000e+00    0.0000000e+00
   3.7742769e+01    0.0000000e+00    0.0000000e+00    0.0000000e+00    0.0000000e+00
   3.7849815e+01    0.0000000e+00    0.0000000e+00    0.0000000e+00    0.0000000e+00
   3.7903394e+01    0.0000000e+00    0.0000000e+00    0.0000000e+00    0.0000000e+00
   3.8010507e+01    0.0000000e+00    0.0000000e+00    0.0000000e+00    0.0000000e+00
   3.8117666e+01    0.0000000e+00    0.0000000e+00    0.0000000e+00    0.0000000e+00
   3.8224850e+01    0.0000000e+00    0.0000000e+00    0.0000000e+00    0.0000000e+00
   3.8332067e+01    0.0000000e+00    0.0000000e+00    0.0000000e+00    0.0000000e+00
   3.8439319e+01    0.0000000e+00    0.0000000e+00    0.0000000e+00    0.0000000e+00
   3.8546593e+01    0.0000000e+00    0.0000000e+00    0.0000000e+00    0.0000000e+00
   3.8600254e+01    0.0000000e+00    0.0000000e+00    0.0000000e+00    0.0000000e+00
   3.8707568e+01    0.0000000e+00    0.0000000e+00    0.0000000e+00    0.0000000e+00
   3.8814910e+01    0.0000000e+00    0.0000000e+00    0.0000000e+00    0.0000000e+00
   3.8922297e+01    0.0000000e+00    0.0000000e+00    0.0000000e+00    0.0000000e+00
   3.9029710e+01    0.0000000e+00    0.0000000e+00    0.0000000e+00    0.0000000e+00
   3.9137112e+01    0.0000000e+00    0.0000000e+00    0.0000000e+00    0.0000000e+00
   3.9244519e+01    0.0000000e+00    0.0000000e+00    0.0000000e+00    0.0000000e+00
   3.9351942e+01    0.0000000e+00    0.0000000e+00    0.0000000e+00    0.0000000e+00
   3.9405662e+01    0.0000000e+00    0.0000000e+00    0.0000000e+00    0.0000000e+00
   3.9513138e+01    0.0000000e+00    0.0000000e+00    0.0000000e+00    0.0000000e+00
   3.9620643e+01    0.0000000e+00    0.0000000e+00    0.0000000e+00    0.0000000e+00
   3.9728165e+01    0.0000000e+00    0.0000000e+00    0.0000000e+00    0.0000000e+00
   3.9835721e+01    0.0000000e+00    0.0000000e+00    0.0000000e+00    0.0000000e+00
   3.9943316e+01    0.0000000e+00    0.0000000e+00    0.0000000e+00    0.0000000e+00
   4.0050939e+01    0.0000000e+00    0.0000000e+00    0.0000000e+00    0.0000000e+00
   4.0104762e+01    0.0000000e+00    0.0000000e+00    0.0000000e+00    0.0000000e+00
   4.0209460e+01    0.0000000e+00    0.0000000e+00    0.0000000e+00    0.0000000e+00
   4.0317179e+01    0.0000000e+00    0.0000000e+00    0.0000000e+00    0.0000000e+00
   4.0424918e+01    0.0000000e+00    0.0000000e+00    0.0000000e+00    0.0000000e+00
   4.0532669e+01    0.0000000e+00    0.0000000e+00    0.0000000e+00    0.0000000e+00
   4.0640436e+01    0.0000000e+00    0.0000000e+00    0.0000000e+00    0.0000000e+00
   4.0748260e+01    0.0000000e+00    0.0000000e+00    0.0000000e+00    0.0000000e+00
   4.0802196e+01    0.0000000e+00    0.0000000e+00    0.0000000e+00    0.0000000e+00
   4.0910097e+01    0.0000000e+00    0.0000000e+00    0.0000000e+00    0.0000000e+00
   4.1018021e+01    0.0000000e+00    0.0000000e+00    0.0000000e+00    0.0000000e+00
   4.1124897e+01    0.0000000e+00    0.0000000e+00    0.0000000e+00    0.0000000e+00
   4.1234124e+01    0.0000000e+00    0.0000000e+00    0.0000000e+00    0.0000000e+00
   4.1343408e+01    0.0000000e+00    0.0000000e+00    0.0000000e+00    0.0000000e+00
   4.1452703e+01    0.0000000e+00    0.0000000e+00    0.0000000e+00    0.0000000e+00
   4.1507373e+01    0.0000000e+00    0.0000000e+00    0.0000000e+00    0.0000000e+00
   4.1616757e+01    0.0000000e+00    0.0000000e+00    0.0000000e+00    0.0000000e+00
   4.1726225e+01    0.0000000e+00    0.0000000e+00    0.0000000e+00    0.0000000e+00
   4.1835781e+01    0.0000000e+00    0.0000000e+00    0.0000000e+00    0.0000000e+00
   4.1944756e+01    0.0000000e+00    0.0000000e+00    0.0000000e+00    0.0000000e+00
   4.2054418e+01    0.0000000e+00    0.0000000e+00    0.0000000e+00    0.0000000e+00
   4.2109260e+01    0.0000000e+00    0.0000000e+00    0.0000000e+00    0.0000000e+00
   4.2218967e+01    0.0000000e+00    0.0000000e+00    0.0000000e+00    0.0000000e+00
   4.2323182e+01    0.0000000e+00    0.0000000e+00    0.0000000e+00    0.0000000e+00
   4.2432909e+01    0.0000000e+00    0.0000000e+00    0.0000000e+00    0.0000000e+00
   4.2542711e+01    0.0000000e+00    0.0000000e+00    0.0000000e+00    0.0000000e+00
   4.2652561e+01    0.0000000e+00    0.0000000e+00    0.0000000e+00    0.0000000e+00
   4.2707427e+01    0.0000000e+00    0.0000000e+00    0.0000000e+00    0.0000000e+00
   4.2817378e+01    0.0000000e+00    0.0000000e+00    0.0000000e+00    0.0000000e+00
   4.2927425e+01    0.0000000e+00    0.0000000e+00    0.0000000e+00    0.0000000e+00
   4.3037529e+01    0.0000000e+00    0.0000000e+00    0.0000000e+00    0.0000000e+00
   4.3147722e+01    0.0000000e+00    0.0000000e+00    0.0000000e+00    0.0000000e+00
   4.3202828e+01    0.0000000e+00    0.0000000e+00    0.0000000e+00    0.0000000e+00
   4.3313115e+01    0.0000000e+00    0.0000000e+00    0.0000000e+00    0.0000000e+00
   4.3423452e+01    0.0000000e+00    0.0000000e+00    0.0000000e+00    0.0000000e+00
   4.3533552e+01    0.0000000e+00    0.0000000e+00    0.0000000e+00    0.0000000e+00
   4.3644067e+01    0.0000000e+00    0.0000000e+00    0.0000000e+00    0.0000000e+00
   4.3754666e+01    0.0000000e+00    0.0000000e+00    0.0000000e+00    0.0000000e+00
   4.3809997e+01    0.0000000e+00    0.0000000e+00    0.0000000e+00    0.0000000e+00
   4.3920739e+01    0.0000000e+00    0.0000000e+00    0.0000000e+00    0.0000000e+00
   4.4031580e+01    0.0000000e+00    0.0000000e+00    0.0000000e+00    0.0000000e+00
   4.4142531e+01    0.0000000e+00    0.0000000e+00    0.0000000e+00    0.0000000e+00
   4.4253404e+01    0.0000000e+00    0.0000000e+00    0.0000000e+00    0.0000000e+00
   4.4308966e+01    0.0000000e+00    0.0000000e+00    0.0000000e+00    0.0000000e+00
   4.4419093e+01    0.0000000e+00    0.0000000e+00    0.0000000e+00    0.0000000e+00
   4.4530419e+01    0.0000000e+00    0.0000000e+00    0.0000000e+00    0.0000000e+00
   4.4641960e+01    0.0000000e+00    0.0000000e+00    0.0000000e+00    0.0000000e+00
   4.4753563e+01    0.0000000e+00    0.0000000e+00    0.0000000e+00    0.0000000e+00
   4.4809400e+01    0.0000000e+00    0.0000000e+00    0.0000000e+00    0.0000000e+00
   4.4921144e+01    0.0000000e+00    0.0000000e+00    0.0000000e+00    0.0000000e+00
   4.5032988e+01    0.0000000e+00    0.0000000e+00    0.0000000e+00    0.0000000e+00
   4.5145586e+01    0.0000000e+00    0.0000000e+00    0.0000000e+00    0.0000000e+00
   4.5202889e+01    0.0000000e+00    0.0000000e+00    0.0000000e+00    0.0000000e+00
   4.5315277e+01    0.0000000e+00    0.0000000e+00    0.0000000e+00    0.0000000e+00
   4.5429565e+01    0.0000000e+00    0.0000000e+00    0.0000000e+00    0.0000000e+00
   4.5544276e+01    0.0000000e+00    0.0000000e+00    0.0000000e+00    0.0000000e+00
   4.5601637e+01    0.0000000e+00    0.0000000e+00    0.0000000e+00    0.0000000e+00
   4.5715949e+01    0.0000000e+00    0.0000000e+00    0.0000000e+00    0.0000000e+00
   4.5830740e+01    0.0000000e+00    0.0000000e+00    0.0000000e+00    0.0000000e+00
   4.5943544e+01    0.0000000e+00    0.0000000e+00    0.0000000e+00    0.0000000e+00
   4.6001008e+01    0.0000000e+00    0.0000000e+00    0.0000000e+00    0.0000000e+00
   4.6115954e+01    0.0000000e+00    0.0000000e+00    0.0000000e+00    0.0000000e+00
   4.6230929e+01    0.0000000e+00    0.0000000e+00    0.0000000e+00    0.0000000e+00
   4.6345621e+01    0.0000000e+00    0.0000000e+00    0.0000000e+00    0.0000000e+00
   4.6403149e+01    0.0000000e+00    0.0000000e+00    0.0000000e+00    0.0000000e+00
   4.6518220e+01    0.0000000e+00    0.0000000e+00    0.0000000e+00    0.0000000e+00
   4.6633339e+01    0.0000000e+00    0.0000000e+00    0.0000000e+00    0.0000000e+00
   4.6747464e+01    0.0000000e+00    0.0000000e+00    0.0000000e+00    0.0000000e+00
   4.6805081e+01    0.0000000e+00    0.0000000e+00    0.0000000e+00    0.0000000e+00
   4.6920386e+01    0.0000000e+00    0.0000000e+00    0.0000000e+00    0.0000000e+00
   4.7035272e+01    0.0000000e+00    0.0000000e+00    0.0000000e+00    0.0000000e+00
   4.7150644e+01    0.0000000e+00    0.0000000e+00    0.0000000e+00    0.0000000e+00
   4.7208344e+01    0.0000000e+00    0.0000000e+00    0.0000000e+00    0.0000000e+00
   4.7323779e+01    0.0000000e+00    0.0000000e+00    0.0000000e+00    0.0000000e+00
   4.7439202e+01    0.0000000e+00    0.0000000e+00    0.0000000e+00    0.0000000e+00
   4.7552762e+01    0.0000000e+00    0.0000000e+00    0.0000000e+00    0.0000000e+00
   4.7610311e+01    0.0000000e+00    0.0000000e+00    0.0000000e+00    0.0000000e+00
   4.7725313e+01    0.0000000e+00    0.0000000e+00    0.0000000e+00    0.0000000e+00
   4.7840151e+01    0.0000000e+00    0.0000000e+00    0.0000000e+00    0.0000000e+00
   4.7954827e+01    0.0000000e+00    0.0000000e+00    0.0000000e+00    0.0000000e+00
   4.8012087e+01    0.0000000e+00    0.0000000e+00    0.0000000e+00    0.0000000e+00
   4.8126515e+01    0.0000000e+00    0.0000000e+00    0.0000000e+00    0.0000000e+00
   4.8240580e+01    0.0000000e+00    0.0000000e+00    0.0000000e+00    0.0000000e+00
   4.8354692e+01    0.0000000e+00    0.0000000e+00    0.0000000e+00    0.0000000e+00
   4.8411671e+01    0.0000000e+00    0.0000000e+00    0.0000000e+00    0.0000000e+00
   4.8517303e+01    0.0000000e+00    0.0000000e+00    0.0000000e+00    0.0000000e+00
   4.8614594e+01    0.0000000e+00    0.0000000e+00    0.0000000e+00    0.0000000e+00
   4.8711850e+01    0.0000000e+00    0.0000000e+00    0.0000000e+00    0.0000000e+00
   4.8809068e+01    0.0000000e+00    0.0000000e+00    0.0000000e+00    0.0000000e+00
   4.8906265e+01    0.0000000e+00    0.0000000e+00    0.0000000e+00    0.0000000e+00
   4.9042287e+01    0.0000000e+00    0.0000000e+00    0.0000000e+00    0.0000000e+00
   4.9129701e+01    0.0000000e+00    0.0000000e+00    0.0000000e+00    0.0000000e+00
   4.9248175e+01    0.0000000e+00    0.0000000e+00    0.0000000e+00    0.0000000e+00
   4.9335561e+01    0.0000000e+00    0.0000000e+00    0.0000000e+00    0.0000000e+00
   4.9422897e+01    0.0000000e+00    0.0000000e+00    0.0000000e+00    0.0000000e+00
   4.9523818e+01    0.0000000e+00    0.0000000e+00    0.0000000e+00    0.0000000e+00
   4.9611129e+01    0.0000000e+00    0.0000000e+00    0.0000000e+00    0.0000000e+00
   4.9737203e+01    0.0000000e+00    0.0000000e+00    0.0000000e+00    0.0000000e+00
   4.9807025e+01    0.0000000e+00    0.0000000e+00    0.0000000e+00    0.0000000e+00
   4.9925304e+01    0.0000000e+00    0.0000000e+00    0.0000000e+00    0.0000000e+00
   5.0012547e+01    0.0000000e+00    0.0000000e+00    0.0000000e+00    0.0000000e+00
   5.0138552e+01    0.0000000e+00    0.0000000e+00    0.0000000e+00    0.0000000e+00
   5.0208340e+01    0.0000000e+00    0.0000000e+00    0.0000000e+00    0.0000000e+00
   5.0317382e+01    0.0000000e+00    0.0000000e+00    0.0000000e+00    0.0000000e+00
   5.0487762e+01    0.0000000e+00    0.0000000e+00    0.0000000e+00    0.0000000e+00
   5.0599010e+01    0.0000000e+00    0.0000000e+00    0.0000000e+00    0.0000000e+00
   5.0710142e+01    0.0000000e+00    0.0000000e+00    0.0000000e+00    0.0000000e+00
   5.0821132e+01    0.0000000e+00    0.0000000e+00    0.0000000e+00    0.0000000e+00
   5.0931991e+01    0.0000000e+00    0.0000000e+00    0.0000000e+00    0.0000000e+00
   5.1042720e+01    0.0000000e+00    0.0000000e+00    0.0000000e+00    0.0000000e+00
   5.1153320e+01    0.0000000e+00    0.0000000e+00    0.0000000e+00    0.0000000e+00
   5.1291571e+01    0.0000000e+00    0.0000000e+00    0.0000000e+00    0.0000000e+00
   5.1464385e+01    0.0000000e+00    0.0000000e+00    0.0000000e+00    0.0000000e+00
   5.1602636e+01    0.0000000e+00    0.0000000e+00    0.0000000e+00    0.0000000e+00
   5.1713236e+01    0.0000000e+00    0.0000000e+00    0.0000000e+00    0.0000000e+00
   5.1851487e+01    0.0000000e+00    0.0000000e+00    0.0000000e+00    0.0000000e+00
   5.2024301e+01    0.0000000e+00    0.0000000e+00    0.0000000e+00    0.0000000e+00
   5.2162552e+01    0.0000000e+00    0.0000000e+00    0.0000000e+00    0.0000000e+00
   5.2335365e+01    0.0000000e+00    0.0000000e+00    0.0000000e+00    0.0000000e+00
   5.2473616e+01    0.0000000e+00    0.0000000e+00    0.0000000e+00    0.0000000e+00
   5.2646430e+01    0.0000000e+00    0.0000000e+00    0.0000000e+00    0.0000000e+00
   5.2784681e+01    0.0000000e+00    0.0000000e+00    0.0000000e+00    0.0000000e+00
   5.2957494e+01    0.0000000e+00    0.0000000e+00    0.0000000e+00    0.0000000e+00
   5.3095745e+01    0.0000000e+00    0.0000000e+00    0.0000000e+00    0.0000000e+00
   5.3268559e+01    0.0000000e+00    0.0000000e+00    0.0000000e+00    0.0000000e+00
   5.3406810e+01    0.0000000e+00    0.0000000e+00    0.0000000e+00    0.0000000e+00
   5.3579623e+01    0.0000000e+00    0.0000000e+00    0.0000000e+00    0.0000000e+00
   5.3717874e+01    0.0000000e+00    0.0000000e+00    0.0000000e+00    0.0000000e+00
   5.3828475e+01    0.0000000e+00    0.0000000e+00    0.0000000e+00    0.0000000e+00
   5.3966726e+01    0.0000000e+00    0.0000000e+00    0.0000000e+00    0.0000000e+00
   5.4139539e+01    0.0000000e+00    0.0000000e+00    0.0000000e+00    0.0000000e+00
   5.4277790e+01    0.0000000e+00    0.0000000e+00    0.0000000e+00    0.0000000e+00
   5.4450604e+01    0.0000000e+00    0.0000000e+00    0.0000000e+00    0.0000000e+00
   5.4588855e+01    0.0000000e+00    0.0000000e+00    0.0000000e+00    0.0000000e+00
   5.4761668e+01    0.0000000e+00    0.0000000e+00    0.0000000e+00    0.0000000e+00
   5.4977685e+01    0.0000000e+00    0.0000000e+00    0.0000000e+00    0.0000000e+00
   5.5150499e+01    0.0000000e+00    0.0000000e+00    0.0000000e+00    0.0000000e+00
   5.5288750e+01    0.0000000e+00    0.0000000e+00    0.0000000e+00    0.0000000e+00
   5.5399350e+01    0.0000000e+00    0.0000000e+00    0.0000000e+00    0.0000000e+00
   5.5537601e+01    0.0000000e+00    0.0000000e+00    0.0000000e+00    0.0000000e+00
   5.5648202e+01    0.0000000e+00    0.0000000e+00    0.0000000e+00    0.0000000e+00
   5.5786453e+01    0.0000000e+00    0.0000000e+00    0.0000000e+00    0.0000000e+00
   5.5959266e+01    0.0000000e+00    0.0000000e+00    0.0000000e+00    0.0000000e+00
   5.6097517e+01    0.0000000e+00    0.0000000e+00    0.0000000e+00    0.0000000e+00
   5.6270331e+01    0.0000000e+00    0.0000000e+00    0.0000000e+00    0.0000000e+00
   5.6408582e+01    0.0000000e+00    0.0000000e+00    0.0000000e+00    0.0000000e+00
   5.6581395e+01    0.0000000e+00    0.0000000e+00    0.0000000e+00    0.0000000e+00
   5.6719646e+01    0.0000000e+00    0.0000000e+00    0.0000000e+00    0.0000000e+00
   5.6892460e+01    0.0000000e+00    0.0000000e+00    0.0000000e+00    0.0000000e+00
   5.7030711e+01    0.0000000e+00    0.0000000e+00    0.0000000e+00    0.0000000e+00
   5.7203524e+01    0.0000000e+00    0.0000000e+00    0.0000000e+00    0.0000000e+00
   5.7341775e+01    0.0000000e+00    0.0000000e+00    0.0000000e+00    0.0000000e+00
   5.7514589e+01    0.0000000e+00    0.0000000e+00    0.0000000e+00    0.0000000e+00
   5.7652839e+01    0.0000000e+00    0.0000000e+00    0.0000000e+00    0.0000000e+00
   5.7763440e+01    0.0000000e+00    0.0000000e+00    0.0000000e+00    0.0000000e+00
   5.7901691e+01    0.0000000e+00    0.0000000e+00    0.0000000e+00    0.0000000e+00
   5.8074505e+01    0.0000000e+00    0.0000000e+00    0.0000000e+00    0.0000000e+00
   5.8290522e+01    0.0000000e+00    0.0000000e+00    0.0000000e+00    0.0000000e+00
   5.8463335e+01    0.0000000e+00    0.0000000e+00    0.0000000e+00    0.0000000e+00
   5.8601586e+01    0.0000000e+00    0.0000000e+00    0.0000000e+00    0.0000000e+00
   5.8774400e+01    0.0000000e+00    0.0000000e+00    0.0000000e+00    0.0000000e+00
   5.8912650e+01    0.0000000e+00    0.0000000e+00    0.0000000e+00    0.0000000e+00
   5.9085464e+01    0.0000000e+00    0.0000000e+00    0.0000000e+00    0.0000000e+00
   5.9223715e+01    0.0000000e+00    0.0000000e+00    0.0000000e+00    0.0000000e+00
   5.9396529e+01    0.0000000e+00    0.0000000e+00    0.0000000e+00    0.0000000e+00
   5.9534779e+01    0.0000000e+00    0.0000000e+00    0.0000000e+00    0.0000000e+00
   5.9707593e+01    0.0000000e+00    0.0000000e+00    0.0000000e+00    0.0000000e+00
   5.9923610e+01    0.0000000e+00    0.0000000e+00    0.0000000e+00    0.0000000e+00
   6.0096424e+01    0.0000000e+00    0.0000000e+00    0.0000000e+00    0.0000000e+00
   6.0312441e+01    0.0000000e+00    0.0000000e+00    0.0000000e+00    0.0000000e+00
   6.0485254e+01    0.0000000e+00    0.0000000e+00    0.0000000e+00    0.0000000e+00
   6.0623505e+01    0.0000000e+00    0.0000000e+00    0.0000000e+00    0.0000000e+00
   6.0796319e+01    0.0000000e+00    0.0000000e+00    0.0000000e+00    0.0000000e+00
   6.0934569e+01    0.0000000e+00    0.0000000e+00    0.0000000e+00    0.0000000e+00
   6.1107383e+01    0.0000000e+00    0.0000000e+00    0.0000000e+00    0.0000000e+00
   6.1323400e+01    0.0000000e+00    0.0000000e+00    0.0000000e+00    0.0000000e+00
   6.1496214e+01    0.0000000e+00    0.0000000e+00    0.0000000e+00    0.0000000e+00
   6.1712231e+01    0.0000000e+00    0.0000000e+00    0.0000000e+00    0.0000000e+00
   6.1885044e+01    0.0000000e+00    0.0000000e+00    0.0000000e+00    0.0000000e+00
   6.2023295e+01    0.0000000e+00    0.0000000e+00    0.0000000e+00    0.0000000e+00
   6.2196109e+01    0.0000000e+00    0.0000000e+00    0.0000000e+00    0.0000000e+00
   6.2412126e+01    0.0000000e+00    0.0000000e+00    0.0000000e+00    0.0000000e+00
   6.2584939e+01    0.0000000e+00    0.0000000e+00    0.0000000e+00    0.0000000e+00
   6.2800956e+01    0.0000000e+00    0.0000000e+00    0.0000000e+00    0.0000000e+00
   6.2973770e+01    0.0000000e+00    0.0000000e+00    0.0000000e+00    0.0000000e+00
   6.3112021e+01    0.0000000e+00    0.0000000e+00    0.0000000e+00    0.0000000e+00
   6.3284834e+01    0.0000000e+00    0.0000000e+00    0.0000000e+00    0.0000000e+00
   6.3423085e+01    0.0000000e+00    0.0000000e+00    0.0000000e+00    0.0000000e+00
   6.3595899e+01    0.0000000e+00    0.0000000e+00    0.0000000e+00    0.0000000e+00
   6.3734150e+01    0.0000000e+00    0.0000000e+00    0.0000000e+00    0.0000000e+00
   6.3844750e+01    0.0000000e+00    0.0000000e+00    0.0000000e+00    0.0000000e+00
   6.3983001e+01    0.0000000e+00    0.0000000e+00    0.0000000e+00    0.0000000e+00
   6.4155815e+01    0.0000000e+00    0.0000000e+00    0.0000000e+00    0.0000000e+00
   6.4294066e+01    0.0000000e+00    0.0000000e+00    0.0000000e+00    0.0000000e+00
   6.4466879e+01    0.0000000e+00    0.0000000e+00    0.0000000e+00    0.0000000e+00
   6.4605130e+01    0.0000000e+00    0.0000000e+00    0.0000000e+00    0.0000000e+00
   6.4777944e+01    0.0000000e+00    0.0000000e+00    0.0000000e+00    0.0000000e+00
   6.4916195e+01    0.0000000e+00    0.0000000e+00    0.0000000e+00    0.0000000e+00
   6.5089008e+01    0.0000000e+00    0.0000000e+00    0.0000000e+00    0.0000000e+00
   6.5305025e+01    0.0000000e+00    0.0000000e+00    0.0000000e+00    0.0000000e+00
   6.5477839e+01    0.0000000e+00    0.0000000e+00    0.0000000e+00    0.0000000e+00
   6.5616090e+01    0.0000000e+00    0.0000000e+00    0.0000000e+00    0.0000000e+00
   6.5788903e+01    0.0000000e+00    0.0000000e+00    0.0000000e+00    0.0000000e+00
   6.5927154e+01    0.0000000e+00    0.0000000e+00    0.0000000e+00    0.0000000e+00
   6.6099968e+01    0.0000000e+00    0.0000000e+00    0.0000000e+00    0.0000000e+00
   6.6315985e+01    0.0000000e+00    0.0000000e+00    0.0000000e+00    0.0000000e+00
   6.6488798e+01    0.0000000e+00    0.0000000e+00    0.0000000e+00    0.0000000e+00
   6.6704815e+01    0.0000000e+00    0.0000000e+00    0.0000000e+00    0.0000000e+00
   6.6877629e+01    0.0000000e+00    0.0000000e+00    0.0000000e+00    0.0000000e+00
   6.7015880e+01    0.0000000e+00    0.0000000e+00    0.0000000e+00    0.0000000e+00
   6.7188693e+01    0.0000000e+00    0.0000000e+00    0.0000000e+00    0.0000000e+00
   6.7326944e+01    0.0000000e+00    0.0000000e+00    0.0000000e+00    0.0000000e+00
   6.7499758e+01    0.0000000e+00    0.0000000e+00    0.0000000e+00    0.0000000e+00
   6.7638009e+01    0.0000000e+00    0.0000000e+00    0.0000000e+00    0.0000000e+00
   6.7810822e+01    0.0000000e+00    0.0000000e+00    0.0000000e+00    0.0000000e+00
   6.8026839e+01    0.0000000e+00    0.0000000e+00    0.0000000e+00    0.0000000e+00
   6.8199653e+01    0.0000000e+00    0.0000000e+00    0.0000000e+00    0.0000000e+00
   6.8415670e+01    0.0000000e+00    0.0000000e+00    0.0000000e+00    0.0000000e+00
   6.8685691e+01    0.0000000e+00    0.0000000e+00    0.0000000e+00    0.0000000e+00
   6.9023218e+01    0.0000000e+00    0.0000000e+00    0.0000000e+00    0.0000000e+00
   6.9293239e+01    0.0000000e+00    0.0000000e+00    0.0000000e+00    0.0000000e+00
   6.9630765e+01    0.0000000e+00    0.0000000e+00    0.0000000e+00    0.0000000e+00
   6.9900787e+01    0.0000000e+00    0.0000000e+00    0.0000000e+00    0.0000000e+00
   7.0238313e+01    0.0000000e+00    0.0000000e+00    0.0000000e+00    0.0000000e+00
   7.0508334e+01    0.0000000e+00    0.0000000e+00    0.0000000e+00    0.0000000e+00
   7.0845861e+01    0.0000000e+00    0.0000000e+00    0.0000000e+00    0.0000000e+00
   7.1115882e+01    0.0000000e+00    0.0000000e+00    0.0000000e+00    0.0000000e+00
   7.1453409e+01    0.0000000e+00    0.0000000e+00    0.0000000e+00    0.0000000e+00
   7.1723430e+01    0.0000000e+00    0.0000000e+00    0.0000000e+00    0.0000000e+00
   7.2060956e+01    0.0000000e+00    0.0000000e+00    0.0000000e+00    0.0000000e+00
   7.2330978e+01    0.0000000e+00    0.0000000e+00    0.0000000e+00    0.0000000e+00
   7.2668504e+01    0.0000000e+00    0.0000000e+00    0.0000000e+00    0.0000000e+00
   7.2938525e+01    0.0000000e+00    0.0000000e+00    0.0000000e+00    0.0000000e+00
   7.3276052e+01    0.0000000e+00    0.0000000e+00    0.0000000e+00    0.0000000e+00
   7.3546073e+01    0.0000000e+00    0.0000000e+00    0.0000000e+00    0.0000000e+00
   7.3883600e+01    0.0000000e+00    0.0000000e+00    0.0000000e+00    0.0000000e+00
   7.4153621e+01    0.0000000e+00    0.0000000e+00    0.0000000e+00    0.0000000e+00
   7.4491147e+01    0.0000000e+00    0.0000000e+00    0.0000000e+00    0.0000000e+00
   7.4761169e+01    0.0000000e+00    0.0000000e+00    0.0000000e+00    0.0000000e+00
   7.5098695e+01    0.0000000e+00    0.0000000e+00    0.0000000e+00    0.0000000e+00
   7.5368716e+01    0.0000000e+00    0.0000000e+00    0.0000000e+00    0.0000000e+00
   7.5706243e+01    0.0000000e+00    0.0000000e+00    0.0000000e+00    0.0000000e+00
   7.5976264e+01    0.0000000e+00    0.0000000e+00    0.0000000e+00    0.0000000e+00
   7.6313791e+01    0.0000000e+00    0.0000000e+00    0.0000000e+00    0.0000000e+00
   7.6583812e+01    0.0000000e+00    0.0000000e+00    0.0000000e+00    0.0000000e+00
   7.6921339e+01    0.0000000e+00    0.0000000e+00    0.0000000e+00    0.0000000e+00
   7.7191360e+01    0.0000000e+00    0.0000000e+00    0.0000000e+00    0.0000000e+00
   7.7528886e+01    0.0000000e+00    0.0000000e+00    0.0000000e+00    0.0000000e+00
   7.7798908e+01    0.0000000e+00    0.0000000e+00    0.0000000e+00    0.0000000e+00
   7.8136434e+01    0.0000000e+00    0.0000000e+00    0.0000000e+00    0.0000000e+00
   7.8533981e+01    0.0000000e+00    0.0000000e+00    0.0000000e+00    0.0000000e+00
   7.8852019e+01    0.0000000e+00    0.0000000e+00    0.0000000e+00    0.0000000e+00
   7.9249566e+01    0.0000000e+00    0.0000000e+00    0.0000000e+00    0.0000000e+00
   7.9567604e+01    0.0000000e+00    0.0000000e+00    0.0000000e+00    0.0000000e+00
   7.9965151e+01    0.0000000e+00    0.0000000e+00    0.0000000e+00    0.0000000e+00
   8.0283189e+01    0.0000000e+00    0.0000000e+00    0.0000000e+00    0.0000000e+00
   8.0680736e+01    0.0000000e+00    0.0000000e+00    0.0000000e+00    0.0000000e+00
   8.0998774e+01    0.0000000e+00    0.0000000e+00    0.0000000e+00    0.0000000e+00
   8.1396321e+01    0.0000000e+00    0.0000000e+00    0.0000000e+00    0.0000000e+00
   8.1714359e+01    0.0000000e+00    0.0000000e+00    0.0000000e+00    0.0000000e+00
   8.2111906e+01    0.0000000e+00    0.0000000e+00    0.0000000e+00    0.0000000e+00
   8.2429943e+01    0.0000000e+00    0.0000000e+00    0.0000000e+00    0.0000000e+00
   8.2827491e+01    0.0000000e+00    0.0000000e+00    0.0000000e+00    0.0000000e+00
   8.3145528e+01    0.0000000e+00    0.0000000e+00    0.0000000e+00    0.0000000e+00
   8.3543076e+01    0.0000000e+00    0.0000000e+00    0.0000000e+00    0.0000000e+00
   8.3861113e+01    0.0000000e+00    0.0000000e+00    0.0000000e+00    0.0000000e+00
   8.4258660e+01    0.0000000e+00    0.0000000e+00    0.0000000e+00    0.0000000e+00
   8.4576698e+01    0.0000000e+00    0.0000000e+00    0.0000000e+00    0.0000000e+00
   8.4974245e+01    0.0000000e+00    0.0000000e+00    0.0000000e+00    0.0000000e+00
   8.5292283e+01    0.0000000e+00    0.0000000e+00    0.0000000e+00    0.0000000e+00
   8.5689830e+01    0.0000000e+00    0.0000000e+00    0.0000000e+00    0.0000000e+00
   8.6007868e+01    0.0000000e+00    0.0000000e+00    0.0000000e+00    0.0000000e+00
   8.6405415e+01    0.0000000e+00    0.0000000e+00    0.0000000e+00    0.0000000e+00
   8.6723453e+01    0.0000000e+00    0.0000000e+00    0.0000000e+00    0.0000000e+00
   8.7121000e+01    0.0000000e+00    0.0000000e+00    0.0000000e+00    0.0000000e+00
   8.7439038e+01    0.0000000e+00    0.0000000e+00    0.0000000e+00    0.0000000e+00
   8.7836585e+01    0.0000000e+00    0.0000000e+00    0.0000000e+00    0.0000000e+00
   8.8154623e+01    0.0000000e+00    0.0000000e+00    0.0000000e+00    0.0000000e+00
   8.8552170e+01    0.0000000e+00    0.0000000e+00    0.0000000e+00    0.0000000e+00
   8.8870208e+01    0.0000000e+00    0.0000000e+00    0.0000000e+00    0.0000000e+00
   8.9267755e+01    0.0000000e+00    0.0000000e+00    0.0000000e+00    0.0000000e+00
   8.9585792e+01    0.0000000e+00    0.0000000e+00    0.0000000e+00    0.0000000e+00
   8.9983340e+01    0.0000000e+00    0.0000000e+00    0.0000000e+00    0.0000000e+00
   9.0301377e+01    0.0000000e+00    0.0000000e+00    0.0000000e+00    0.0000000e+00
   9.0698924e+01    0.0000000e+00    0.0000000e+00    0.0000000e+00    0.0000000e+00
   9.1016962e+01    0.0000000e+00    0.0000000e+00    0.0000000e+00    0.0000000e+00
   9.1414509e+01    0.0000000e+00    0.0000000e+00    0.0000000e+00    0.0000000e+00
   9.1732547e+01    0.0000000e+00    0.0000000e+00    0.0000000e+00    0.0000000e+00
   9.2130094e+01    0.0000000e+00    0.0000000e+00    0.0000000e+00    0.0000000e+00
   9.2448132e+01    0.0000000e+00    0.0000000e+00    0.0000000e+00    0.0000000e+00
   9.2845679e+01    0.0000000e+00    0.0000000e+00    0.0000000e+00    0.0000000e+00
   9.3163717e+01    0.0000000e+00    0.0000000e+00    0.0000000e+00    0.0000000e+00
   9.3561264e+01    0.0000000e+00    0.0000000e+00    0.0000000e+00    0.0000000e+00
   9.3879302e+01    0.0000000e+00    0.0000000e+00    0.0000000e+00    0.0000000e+00
   9.4276849e+01    0.0000000e+00    0.0000000e+00    0.0000000e+00    0.0000000e+00
   9.4594887e+01    0.0000000e+00    0.0000000e+00    0.0000000e+00    0.0000000e+00
   9.4992434e+01    0.0000000e+00    0.0000000e+00    0.0000000e+00    0.0000000e+00
   9.5310472e+01    0.0000000e+00    0.0000000e+00    0.0000000e+00    0.0000000e+00
   9.5708019e+01    0.0000000e+00    0.0000000e+00    0.0000000e+00    0.0000000e+00
   9.6026056e+01    0.0000000e+00    0.0000000e+00    0.0000000e+00    0.0000000e+00
   9.6423604e+01    0.0000000e+00    0.0000000e+00    0.0000000e+00    0.0000000e+00
   9.6741641e+01    0.0000000e+00    0.0000000e+00    0.0000000e+00    0.0000000e+00
   9.7139189e+01    0.0000000e+00    0.0000000e+00    0.0000000e+00    0.0000000e+00
   9.7457226e+01    0.0000000e+00    0.0000000e+00    0.0000000e+00    0.0000000e+00
   9.7854773e+01    0.0000000e+00    0.0000000e+00    0.0000000e+00    0.0000000e+00
   9.8172811e+01    0.0000000e+00    0.0000000e+00    0.0000000e+00    0.0000000e+00
   9.8570358e+01    0.0000000e+00    0.0000000e+00    0.0000000e+00    0.0000000e+00
   9.8888396e+01    0.0000000e+00    0.0000000e+00    0.0000000e+00    0.0000000e+00
   9.9285943e+01    0.0000000e+00    0.0000000e+00    0.0000000e+00    0.0000000e+00
   9.9603981e+01    0.0000000e+00    0.0000000e+00    0.0000000e+00    0.0000000e+00
   1.0000153e+02    0.0000000e+00    0.0000000e+00    0.0000000e+00    0.0000000e+00
   1.0031957e+02    0.0000000e+00    0.0000000e+00    0.0000000e+00    0.0000000e+00
   1.0071711e+02    0.0000000e+00    0.0000000e+00    0.0000000e+00    0.0000000e+00
   1.0103515e+02    0.0000000e+00    0.0000000e+00    0.0000000e+00    0.0000000e+00
   1.0143270e+02    0.0000000e+00    0.0000000e+00    0.0000000e+00    0.0000000e+00
   1.0186730e+02    0.0000000e+00    0.0000000e+00    0.0000000e+00    0.0000000e+00
   1.0221497e+02    0.0000000e+00    0.0000000e+00    0.0000000e+00    0.0000000e+00
   1.0243227e+02    0.0000000e+00    0.0000000e+00    0.0000000e+00    0.0000000e+00
   1.0260611e+02    0.0000000e+00    0.0000000e+00    0.0000000e+00    0.0000000e+00
   1.0274518e+02    0.0000000e+00    0.0000000e+00    0.0000000e+00    0.0000000e+00
   1.0291902e+02    0.0000000e+00    0.0000000e+00    0.0000000e+00    0.0000000e+00
   1.0313632e+02    0.0000000e+00    0.0000000e+00    0.0000000e+00    0.0000000e+00
   1.0331016e+02    0.0000000e+00    0.0000000e+00    0.0000000e+00    0.0000000e+00
   1.0352746e+02    0.0000000e+00    0.0000000e+00    0.0000000e+00    0.0000000e+00
   1.0379909e+02    0.0000000e+00    0.0000000e+00    0.0000000e+00    0.0000000e+00
   1.0401638e+02    0.0000000e+00    0.0000000e+00    0.0000000e+00    0.0000000e+00
   1.0419022e+02    0.0000000e+00    0.0000000e+00    0.0000000e+00    0.0000000e+00
   1.0440752e+02    0.0000000e+00    0.0000000e+00    0.0000000e+00    0.0000000e+00
   1.0458136e+02    0.0000000e+00    0.0000000e+00    0.0000000e+00    0.0000000e+00
   1.0479866e+02    0.0000000e+00    0.0000000e+00    0.0000000e+00    0.0000000e+00
   1.0507029e+02    0.0000000e+00    0.0000000e+00    0.0000000e+00    0.0000000e+00
   1.0528758e+02    0.0000000e+00    0.0000000e+00    0.0000000e+00    0.0000000e+00
   1.0546142e+02    0.0000000e+00    0.0000000e+00    0.0000000e+00    0.0000000e+00
   1.0567872e+02    0.0000000e+00    0.0000000e+00    0.0000000e+00    0.0000000e+00
   1.0585256e+02    0.0000000e+00    0.0000000e+00    0.0000000e+00    0.0000000e+00
   1.0606986e+02    0.0000000e+00    0.0000000e+00    0.0000000e+00    0.0000000e+00
   1.0624370e+02    0.0000000e+00    0.0000000e+00    0.0000000e+00    0.0000000e+00
   1.0646100e+02    0.0000000e+00    0.0000000e+00    0.0000000e+00    0.0000000e+00
   1.0663484e+02    0.0000000e+00    0.0000000e+00    0.0000000e+00    0.0000000e+00
   1.0685214e+02    0.0000000e+00    0.0000000e+00    0.0000000e+00    0.0000000e+00
   1.0702598e+02    0.0000000e+00    0.0000000e+00    0.0000000e+00    0.0000000e+00
   1.0724328e+02    0.0000000e+00    0.0000000e+00    0.0000000e+00    0.0000000e+00
   1.0741712e+02    0.0000000e+00    0.0000000e+00    0.0000000e+00    0.0000000e+00
   1.0763441e+02    0.0000000e+00    0.0000000e+00    0.0000000e+00    0.0000000e+00
   1.0780825e+02    0.0000000e+00    0.0000000e+00    0.0000000e+00    0.0000000e+00
   1.0802555e+02    0.0000000e+00    0.0000000e+00    0.0000000e+00    0.0000000e+00
   1.0819939e+02    0.0000000e+00    0.0000000e+00    0.0000000e+00    0.0000000e+00
   1.0841669e+02    0.0000000e+00    0.0000000e+00    0.0000000e+00    0.0000000e+00
   1.0859053e+02    0.0000000e+00    0.0000000e+00    0.0000000e+00    0.0000000e+00
   1.0880783e+02    0.0000000e+00    0.0000000e+00    0.0000000e+00    0.0000000e+00
   1.0907945e+02    0.0000000e+00    0.0000000e+00    0.0000000e+00    0.0000000e+00
   1.0929675e+02    0.0000000e+00    0.0000000e+00    0.0000000e+00    0.0000000e+00
   1.0947059e+02    0.0000000e+00    0.0000000e+00    0.0000000e+00    0.0000000e+00
   1.0968789e+02    0.0000000e+00    0.0000000e+00    0.0000000e+00    0.0000000e+00
   1.0986173e+02    0.0000000e+00    0.0000000e+00    0.0000000e+00    0.0000000e+00
   1.1007903e+02    0.0000000e+00    0.0000000e+00    0.0000000e+00    0.0000000e+00
   1.1025287e+02    0.0000000e+00    0.0000000e+00    0.0000000e+00    0.0000000e+00
   1.1047017e+02    0.0000000e+00    0.0000000e+00    0.0000000e+00    0.0000000e+00
   1.1064401e+02    0.0000000e+00    0.0000000e+00    0.0000000e+00    0.0000000e+00
   1.1086131e+02    0.0000000e+00    0.0000000e+00    0.0000000e+00    0.0000000e+00
   1.1113293e+02    0.0000000e+00    0.0000000e+00    0.0000000e+00    0.0000000e+00
   1.1135023e+02    0.0000000e+00    0.0000000e+00    0.0000000e+00    0.0000000e+00
   1.1152407e+02    0.0000000e+00    0.0000000e+00    0.0000000e+00    0.0000000e+00
   1.1174137e+02    0.0000000e+00    0.0000000e+00    0.0000000e+00    0.0000000e+00
   1.1191521e+02    0.0000000e+00    0.0000000e+00    0.0000000e+00    0.0000000e+00
   1.1213251e+02    0.0000000e+00    0.0000000e+00    0.0000000e+00    0.0000000e+00
   1.1240413e+02    0.0000000e+00    0.0000000e+00    0.0000000e+00    0.0000000e+00
   1.1262143e+02    0.0000000e+00    0.0000000e+00    0.0000000e+00    0.0000000e+00
   1.1279527e+02    0.0000000e+00    0.0000000e+00    0.0000000e+00    0.0000000e+00
   1.1301257e+02    0.0000000e+00    0.0000000e+00    0.0000000e+00    0.0000000e+00
   1.1328419e+02    0.0000000e+00    0.0000000e+00    0.0000000e+00    0.0000000e+00
   1.1350149e+02    0.0000000e+00    0.0000000e+00    0.0000000e+00    0.0000000e+00
   1.1367533e+02    0.0000000e+00    0.0000000e+00    0.0000000e+00    0.0000000e+00
   1.1389263e+02    0.0000000e+00    0.0000000e+00    0.0000000e+00    0.0000000e+00
   1.1406647e+02    0.0000000e+00    0.0000000e+00    0.0000000e+00    0.0000000e+00
   1.1428377e+02    0.0000000e+00    0.0000000e+00    0.0000000e+00    0.0000000e+00
   1.1455539e+02    0.0000000e+00    0.0000000e+00    0.0000000e+00    0.0000000e+00
   1.1477269e+02    0.0000000e+00    0.0000000e+00    0.0000000e+00    0.0000000e+00
   1.1504431e+02    0.0000000e+00    0.0000000e+00    0.0000000e+00    0.0000000e+00
   1.1526161e+02    0.0000000e+00    0.0000000e+00    0.0000000e+00    0.0000000e+00
   1.1543545e+02    0.0000000e+00    0.0000000e+00    0.0000000e+00    0.0000000e+00
   1.1565275e+02    0.0000000e+00    0.0000000e+00    0.0000000e+00    0.0000000e+00
   1.1582659e+02    0.0000000e+00    0.0000000e+00    0.0000000e+00    0.0000000e+00
   1.1604389e+02    0.0000000e+00    0.0000000e+00    0.0000000e+00    0.0000000e+00
   1.1631551e+02    0.0000000e+00    0.0000000e+00    0.0000000e+00    0.0000000e+00
   1.1653281e+02    0.0000000e+00    0.0000000e+00    0.0000000e+00    0.0000000e+00
   1.1670665e+02    0.0000000e+00    0.0000000e+00    0.0000000e+00    0.0000000e+00
   1.1692395e+02    0.0000000e+00    0.0000000e+00    0.0000000e+00    0.0000000e+00
   1.1719558e+02    0.0000000e+00    0.0000000e+00    0.0000000e+00    0.0000000e+00
   1.1741288e+02    0.0000000e+00    0.0000000e+00    0.0000000e+00    0.0000000e+00
   1.1758671e+02    0.0000000e+00    0.0000000e+00    0.0000000e+00    0.0000000e+00
   1.1780401e+02    0.0000000e+00    0.0000000e+00    0.0000000e+00    0.0000000e+00
   1.1807564e+02    0.0000000e+00    0.0000000e+00    0.0000000e+00    0.0000000e+00
   1.1829294e+02    0.0000000e+00    0.0000000e+00    0.0000000e+00    0.0000000e+00
   1.1856456e+02    0.0000000e+00    0.0000000e+00    0.0000000e+00    0.0000000e+00
   1.1878186e+02    0.0000000e+00    0.0000000e+00    0.0000000e+00    0.0000000e+00
   1.1895570e+02    0.0000000e+00    0.0000000e+00    0.0000000e+00    0.0000000e+00
   1.1917300e+02    0.0000000e+00    0.0000000e+00    0.0000000e+00    0.0000000e+00
   1.1934684e+02    0.0000000e+00    0.0000000e+00    0.0000000e+00    0.0000000e+00
   1.1956414e+02    0.0000000e+00    0.0000000e+00    0.0000000e+00    0.0000000e+00
   1.1983576e+02    0.0000000e+00    0.0000000e+00    0.0000000e+00    0.0000000e+00
   1.2005306e+02    0.0000000e+00    0.0000000e+00    0.0000000e+00    0.0000000e+00
   1.2022690e+02    0.0000000e+00    0.0000000e+00    0.0000000e+00    0.0000000e+00
   1.2044420e+02    0.0000000e+00    0.0000000e+00    0.0000000e+00    0.0000000e+00
   1.2061804e+02    0.0000000e+00    0.0000000e+00    0.0000000e+00    0.0000000e+00
   1.2083534e+02    0.0000000e+00    0.0000000e+00    0.0000000e+00    0.0000000e+00
   1.2100918e+02    0.0000000e+00    0.0000000e+00    0.0000000e+00    0.0000000e+00
