# Supplementary material for: Research on combustion and emissions of heavy duty diesel engines under low-speed and low-load conditions in low temperature environments
Source: PLoS One. 2025 Feb 21;20(2):e0318933. doi: 10.1371/journal.pone.0318933 (PMC11844864; doi:10.1371/journal.pone.0318933)
Supplement: S1 File — (ZIP) [file pone.0318933.s001.zip › 1000rpm_30%/3-tigaojinqiwendu/Tin282K/thermo.out]

# CONVERGE Release Build 2.3.20/  Jan 30, 2017        Run Date:Wed Aug 30 10:44:59 2023
# column       1                2                3                4                5                6                7                8                9               10               11               12               13               14               15               16               17 
#          Crank         Pressure         Max_Pres         Min_Pres        Mean_Temp         Max_Temp         Min_Temp           Volume             Mass          Density    Integrated_HR          HR_Rate              C_p              C_v            Gamma         Kin_Visc         Dyn_Visc
#          (DEG)            (MPa)            (MPa)            (MPa)              (K)              (K)              (K)            (m^3)             (kg)         (kg/m^3)              (J)         (J/time)         (J/kg-K)         (J/kg-K)           (none)          (m^2/s)        (N*s/m^2)
#
  -1.4600000e+02    1.6847000e-01    1.6847000e-01    1.6847000e-01    2.8180000e+02    2.8180000e+02    2.8180000e+02    2.0879845e-03    4.3344506e-03    2.0759017e+00    0.0000000e+00    0.0000000e+00    1.0076692e+03    7.1936714e+02    1.4007718e+00    8.4729735e-06    1.7589060e-05
  -1.4587230e+02    1.6859332e-01    1.6916666e-01    1.6848517e-01    2.8187825e+02    2.8299662e+02    2.8180733e+02    2.0870382e-03    4.3344506e-03    2.0768430e+00   -5.6843419e-14   -4.4513811e-13    1.0076794e+03    7.1937732e+02    1.4007662e+00    8.4710815e-06    1.7593106e-05
  -1.4579372e+02    1.6866936e-01    1.6949733e-01    1.6852550e-01    2.8192638e+02    2.8368176e+02    2.8182835e+02    2.0864544e-03    4.3344506e-03    2.0774241e+00   -5.6843419e-14    0.0000000e+00    1.0076857e+03    7.1938358e+02    1.4007627e+00    8.4699100e-06    1.7595594e-05
  -1.4567094e+02    1.6878853e-01    1.6973451e-01    1.6859792e-01    2.8200161e+02    2.8461239e+02    2.8186837e+02    2.0855390e-03    4.3344506e-03    2.0783359e+00   -5.6843419e-14    0.0000000e+00    1.0076955e+03    7.1939336e+02    1.4007572e+00    8.4680664e-06    1.7599483e-05
  -1.4558567e+02    1.6887148e-01    1.6970946e-01    1.6866935e-01    2.8205383e+02    2.8516353e+02    2.8190383e+02    2.0849015e-03    4.3344506e-03    2.0789714e+00   -5.6843419e-14    0.0000000e+00    1.0077022e+03    7.1940016e+02    1.4007534e+00    8.4667782e-06    1.7602183e-05
  -1.4547909e+02    1.6897543e-01    1.6955537e-01    1.6876758e-01    2.8211913e+02    2.8578939e+02    2.8195215e+02    2.0841023e-03    4.3344506e-03    2.0797687e+00   -5.6843419e-14    0.0000000e+00    1.0077107e+03    7.1940865e+02    1.4007487e+00    8.4651576e-06    1.7605559e-05
  -1.4534587e+02    1.6910580e-01    1.6934045e-01    1.6892218e-01    2.8220074e+02    2.8655115e+02    2.8202251e+02    2.0830997e-03    4.3344506e-03    2.0807697e+00    0.0000000e+00    4.2666667e-13    1.0077214e+03    7.1941926e+02    1.4007428e+00    8.4631160e-06    1.7609779e-05
  -1.4517933e+02    1.6926928e-01    1.6931682e-01    1.6913621e-01    2.8230276e+02    2.8755914e+02    2.8211956e+02    2.0818410e-03    4.3344506e-03    2.0820277e+00    0.0000000e+00    0.0000000e+00    1.0077346e+03    7.1943253e+02    1.4007354e+00    8.4605407e-06    1.7615053e-05
  -1.4497117e+02    1.6947431e-01    1.6951716e-01    1.6926498e-01    2.8243035e+02    2.8892927e+02    2.8224970e+02    2.0802590e-03    4.3344506e-03    2.0836111e+00    0.0000000e+00    0.0000000e+00    1.0077512e+03    7.1944912e+02    1.4007262e+00    8.4572839e-06    1.7621649e-05
  -1.4471096e+02    1.6973247e-01    1.6978140e-01    1.6957209e-01    2.8258990e+02    2.9071833e+02    2.8237819e+02    2.0782680e-03    4.3344506e-03    2.0856072e+00   -5.6843419e-14   -2.1845333e-13    1.0077720e+03    7.1946987e+02    1.4007146e+00    8.4531550e-06    1.7629898e-05
  -1.4438570e+02    1.7005512e-01    1.7013223e-01    1.7000094e-01    2.8278957e+02    2.9293828e+02    2.8253599e+02    2.0757579e-03    4.3344506e-03    2.0881291e+00   -5.6843419e-14    0.0000000e+00    1.0077979e+03    7.1949584e+02    1.4007001e+00    8.4479048e-06    1.7640221e-05
  -1.4397912e+02    1.7045482e-01    1.7053607e-01    1.7043288e-01    2.8303963e+02    2.9562983e+02    2.8273774e+02    2.0725873e-03    4.3344506e-03    2.0913235e+00   -5.6843419e-14    0.0000000e+00    1.0078304e+03    7.1952836e+02    1.4006820e+00    8.4412057e-06    1.7653149e-05
  -1.4347090e+02    1.7095734e-01    1.7103763e-01    1.7092934e-01    2.8335308e+02    2.9893538e+02    2.8296673e+02    2.0685724e-03    4.3344506e-03    2.0953826e+00   -5.6843419e-14    0.0000000e+00    1.0078712e+03    7.1956911e+02    1.4006593e+00    8.4326195e-06    1.7669354e-05
  -1.4287090e+02    1.7153554e-01    1.7163072e-01    1.7147692e-01    2.8372489e+02    3.0272795e+02    2.8322485e+02    2.0637586e-03    4.3344506e-03    2.1002702e+00   -5.6843419e-14    0.0000000e+00    1.0079195e+03    7.1961746e+02    1.4006324e+00    8.4221818e-06    1.7688555e-05
  -1.4227090e+02    1.7216352e-01    1.7227566e-01    1.7209357e-01    2.8409836e+02    3.0643943e+02    2.8352149e+02    2.0588647e-03    4.3344506e-03    2.1052624e+00   -5.6843419e-14    0.0000000e+00    1.0079681e+03    7.1966601e+02    1.4006054e+00    8.4114102e-06    1.7707827e-05
  -1.4167090e+02    1.7280765e-01    1.7292385e-01    1.7273949e-01    2.8447397e+02    3.1005191e+02    2.8383086e+02    2.0538908e-03    4.3344506e-03    2.1103608e+00   -5.6843419e-14    0.0000000e+00    1.0080169e+03    7.1971485e+02    1.4005782e+00    8.4003185e-06    1.7727200e-05
  -1.4107090e+02    1.7346321e-01    1.7357818e-01    1.7340730e-01    2.8485198e+02    3.1364571e+02    2.8414807e+02    2.0488368e-03    4.3344506e-03    2.1155666e+00   -1.1368684e-13   -9.4739031e-14    1.0080661e+03    7.1976399e+02    1.4005509e+00    8.3889172e-06    1.7746697e-05
  -1.4047090e+02    1.7413054e-01    1.7422355e-01    1.7408924e-01    2.8523269e+02    3.1722967e+02    2.8446858e+02    2.0437027e-03    4.3344506e-03    2.1208812e+00   -1.7053026e-13   -9.4739031e-14    1.0081156e+03    7.1981347e+02    1.4005233e+00    8.3772140e-06    1.7766340e-05
  -1.3987090e+02    1.7480972e-01    1.7488719e-01    1.7478026e-01    2.8561627e+02    3.2063410e+02    2.8479278e+02    2.0384884e-03    4.3344506e-03    2.1263062e+00   -2.8421709e-13   -1.8947806e-13    1.0081654e+03    7.1986331e+02    1.4004956e+00    8.3652060e-06    1.7786128e-05
  -1.3927090e+02    1.7552676e-01    1.7559491e-01    1.7550453e-01    2.8600289e+02    3.2129715e+02    2.8513079e+02    2.0331941e-03    4.3344506e-03    2.1318430e+00   -3.4106051e-13   -9.4739031e-14    1.0082156e+03    7.1991354e+02    1.4004677e+00    8.3528882e-06    1.7806059e-05
  -1.3867090e+02    1.7620770e-01    1.7627886e-01    1.7617991e-01    2.8639287e+02    3.2423578e+02    2.8544672e+02    2.0278196e-03    4.3344506e-03    2.1374932e+00   -3.4106051e-13    0.0000000e+00    1.0082663e+03    7.1996418e+02    1.4004395e+00    8.3402746e-06    1.7826161e-05
  -1.3807090e+02    1.7692187e-01    1.7699775e-01    1.7689456e-01    2.8678637e+02    3.2732699e+02    2.8577844e+02    2.0223650e-03    4.3344506e-03    2.1432583e+00   -2.8421709e-13    9.4739031e-14    1.0083174e+03    7.2001527e+02    1.4004111e+00    8.3273680e-06    1.7846448e-05
  -1.3747090e+02    1.7767911e-01    1.7776088e-01    1.7764651e-01    2.8718361e+02    3.3041782e+02    2.8612803e+02    2.0168303e-03    4.3344506e-03    2.1491399e+00   -2.8421709e-13    0.0000000e+00    1.0083689e+03    7.2006684e+02    1.4003824e+00    8.3141667e-06    1.7866932e-05
  -1.3687090e+02    1.7842604e-01    1.7851493e-01    1.7838653e-01    2.8758510e+02    3.3348982e+02    2.8647069e+02    2.0112155e-03    4.3344506e-03    2.1551398e+00   -2.8421709e-13    0.0000000e+00    1.0084210e+03    7.2011894e+02    1.4003534e+00    8.3006796e-06    1.7887613e-05
  -1.3627090e+02    1.7918426e-01    1.7927718e-01    1.7914210e-01    2.8799066e+02    3.3653764e+02    2.8681805e+02    2.0055207e-03    4.3344506e-03    2.1612595e+00   -2.8421709e-13    0.0000000e+00    1.0084737e+03    7.2017157e+02    1.4003242e+00    8.2868965e-06    1.7908498e-05
  -1.3567090e+02    1.7995687e-01    1.8005795e-01    1.7991451e-01    2.8840069e+02    3.3951052e+02    2.8717184e+02    1.9997458e-03    4.3344506e-03    2.1675008e+00   -2.8421709e-13    0.0000000e+00    1.0085269e+03    7.2022478e+02    1.4002946e+00    8.2728461e-06    1.7929628e-05
  -1.3507090e+02    1.8074373e-01    1.8084073e-01    1.8070272e-01    2.8881512e+02    3.4253435e+02    2.8753197e+02    1.9938910e-03    4.3344506e-03    2.1738654e+00   -2.8421709e-13    0.0000000e+00    1.0085807e+03    7.2027857e+02    1.4002647e+00    8.2585140e-06    1.7950992e-05
  -1.3447090e+02    1.8154617e-01    1.8163642e-01    1.8150756e-01    2.8923424e+02    3.4566838e+02    2.8789702e+02    1.9879561e-03    4.3344506e-03    2.1803553e+00   -2.8421709e-13    0.0000000e+00    1.0086350e+03    7.2033296e+02    1.4002345e+00    8.2438989e-06    1.7972585e-05
  -1.3387090e+02    1.8236239e-01    1.8244724e-01    1.8232671e-01    2.8965802e+02    3.4412500e+02    2.8826689e+02    1.9819414e-03    4.3344506e-03    2.1869721e+00   -2.8421709e-13    0.0000000e+00    1.0086900e+03    7.2038795e+02    1.4002039e+00    8.2289985e-06    1.7994413e-05
  -1.3327090e+02    1.8319455e-01    1.8327794e-01    1.8316085e-01    2.9008671e+02    3.4705674e+02    2.8864264e+02    1.9758468e-03    4.3344506e-03    2.1937180e+00   -2.8421709e-13    0.0000000e+00    1.0087457e+03    7.2044358e+02    1.4001730e+00    8.2138180e-06    1.8016486e-05
  -1.3267090e+02    1.8404279e-01    1.8412570e-01    1.8401002e-01    2.9052031e+02    3.4977745e+02    2.8902442e+02    1.9696724e-03    4.3344506e-03    2.2005947e+00   -2.8421709e-13    0.0000000e+00    1.0088019e+03    7.2049981e+02    1.4001418e+00    8.1983363e-06    1.8038767e-05
  -1.3207090e+02    1.8490681e-01    1.8499084e-01    1.8487364e-01    2.9095899e+02    3.5276238e+02    2.8941214e+02    1.9634183e-03    4.3344506e-03    2.2076042e+00   -2.8421709e-13    0.0000000e+00    1.0088588e+03    7.2055667e+02    1.4001102e+00    8.1825524e-06    1.8061273e-05
  -1.3147090e+02    1.8578821e-01    1.8587373e-01    1.8575340e-01    2.9140320e+02    3.5509778e+02    2.8980630e+02    1.9570846e-03    4.3344506e-03    2.2147487e+00   -3.4106051e-13   -9.4739031e-14    1.0089163e+03    7.2061421e+02    1.4000783e+00    8.1664758e-06    1.8084030e-05
  -1.3087090e+02    1.8668523e-01    1.8677417e-01    1.8664928e-01    2.9185265e+02    3.5737862e+02    2.9020607e+02    1.9506713e-03    4.3344505e-03    2.2220302e+00   -3.4106051e-13    0.0000000e+00    1.0089743e+03    7.2067222e+02    1.4000461e+00    8.1501271e-06    1.8107050e-05
  -1.3027090e+02    1.8759987e-01    1.8768871e-01    1.8756335e-01    2.9230749e+02    3.5962765e+02    2.9061179e+02    1.9441785e-03    4.3344505e-03    2.2294509e+00   -3.4106051e-13    0.0000000e+00    1.0090329e+03    7.2073082e+02    1.4000135e+00    8.1334928e-06    1.8130330e-05
  -1.2967090e+02    1.8853175e-01    1.8861950e-01    1.8849518e-01    2.9276802e+02    3.6186429e+02    2.9102373e+02    1.9376064e-03    4.3344505e-03    2.2370129e+00   -3.4106051e-13    0.0000000e+00    1.0090922e+03    7.2079015e+02    1.3999806e+00    8.1165645e-06    1.8153851e-05
  -1.2907090e+02    1.8948004e-01    1.8956434e-01    1.8944430e-01    2.9323425e+02    3.5320973e+02    2.9144164e+02    1.9309551e-03    4.3344505e-03    2.2447185e+00   -3.4106051e-13    0.0000000e+00    1.0091523e+03    7.2085020e+02    1.3999473e+00    8.0993138e-06    1.8177564e-05
  -1.2847090e+02    1.9044751e-01    1.9053187e-01    1.9041252e-01    2.9370640e+02    3.5574893e+02    2.9186614e+02    1.9242246e-03    4.3344505e-03    2.2525699e+00   -3.4106051e-13    0.0000000e+00    1.0092131e+03    7.2091100e+02    1.3999136e+00    8.0817625e-06    1.8201507e-05
  -1.2787090e+02    1.9143385e-01    1.9151752e-01    1.9139975e-01    2.9418447e+02    3.5553759e+02    2.9229730e+02    1.9174152e-03    4.3344505e-03    2.2605696e+00   -3.4106051e-13    0.0000000e+00    1.0092747e+03    7.2097257e+02    1.3998794e+00    8.0639138e-06    1.8225702e-05
  -1.2727090e+02    1.9246715e-01    1.9255133e-01    1.9243371e-01    2.9466868e+02    3.5769630e+02    2.9274243e+02    1.9105269e-03    4.3344505e-03    2.2687199e+00   -3.4106051e-13    0.0000000e+00    1.0093370e+03    7.2103493e+02    1.3998448e+00    8.0457984e-06    1.8250237e-05
  -1.2667090e+02    1.9349544e-01    1.9358158e-01    1.9345770e-01    2.9515940e+02    3.5761155e+02    2.9318860e+02    1.9035600e-03    4.3344505e-03    2.2770233e+00   -3.4106051e-13    0.0000000e+00    1.0094002e+03    7.2109812e+02    1.3998098e+00    8.0273754e-06    1.8275016e-05
  -1.2607090e+02    1.9451306e-01    1.9460320e-01    1.9447141e-01    2.9565663e+02    3.5964504e+02    2.9363392e+02    1.8965145e-03    4.3344505e-03    2.2854824e+00   -3.4106051e-13    0.0000000e+00    1.0094642e+03    7.2116214e+02    1.3997743e+00    8.0086648e-06    1.8300055e-05
  -1.2547090e+02    1.9560494e-01    1.9569108e-01    1.9556862e-01    2.9616040e+02    3.6156164e+02    2.9409955e+02    1.8893907e-03    4.3344505e-03    2.2940996e+00   -3.9790393e-13   -9.4739031e-14    1.0095291e+03    7.2122700e+02    1.3997383e+00    7.9896682e-06    1.8325392e-05
  -1.2487090e+02    1.9666313e-01    1.9674708e-01    1.9662338e-01    2.9667073e+02    3.6249972e+02    2.9455842e+02    1.8821887e-03    4.3344505e-03    2.3028778e+00   -3.4106051e-13    9.4739031e-14    1.0095948e+03    7.2129270e+02    1.3997019e+00    7.9704075e-06    1.8351073e-05
  -1.2427090e+02    1.9776603e-01    1.9784753e-01    1.9773179e-01    2.9718775e+02    3.6452537e+02    2.9502996e+02    1.8749088e-03    4.3344505e-03    2.3118194e+00   -3.4106051e-13    0.0000000e+00    1.0096614e+03    7.2135927e+02    1.3996651e+00    7.9508771e-06    1.8377090e-05
  -1.2367090e+02    1.9892553e-01    1.9900836e-01    1.9889331e-01    2.9771157e+02    3.6656293e+02    2.9551770e+02    1.8675511e-03    4.3344506e-03    2.3209275e+00   -3.4106051e-13    0.0000000e+00    1.0097288e+03    7.2142671e+02    1.3996277e+00    7.9310601e-06    1.8403414e-05
  -1.2307090e+02    2.0007784e-01    2.0015888e-01    2.0004318e-01    2.9824228e+02    3.6858508e+02    2.9600588e+02    1.8601158e-03    4.3344506e-03    2.3302047e+00   -3.4106051e-13    0.0000000e+00    1.0097971e+03    7.2149503e+02    1.3995898e+00    7.9109600e-06    1.8430073e-05
  -1.2247090e+02    2.0125137e-01    2.0133622e-01    2.0121595e-01    2.9878030e+02    3.6488552e+02    2.9650143e+02    1.8526032e-03    4.3344506e-03    2.3396540e+00   -3.4106051e-13    0.0000000e+00    1.0098664e+03    7.2156428e+02    1.3995515e+00    7.8905869e-06    1.8457093e-05
  -1.2187090e+02    2.0241473e-01    2.0250169e-01    2.0237464e-01    2.9932561e+02    3.6678687e+02    2.9699633e+02    1.8450136e-03    4.3344506e-03    2.3492784e+00   -3.4106051e-13    0.0000000e+00    1.0099366e+03    7.2163448e+02    1.3995126e+00    7.8699406e-06    1.8484442e-05
  -1.2127090e+02    2.0366474e-01    2.0374875e-01    2.0362918e-01    2.9987827e+02    3.6873824e+02    2.9751429e+02    1.8373472e-03    4.3344506e-03    2.3590809e+00   -3.4106051e-13    0.0000000e+00    1.0100077e+03    7.2170560e+02    1.3994733e+00    7.8489638e-06    1.8512019e-05
  -1.2067611e+02    2.0490287e-01    2.0498275e-01    2.0486872e-01    3.0043340e+02    3.7066040e+02    2.9802918e+02    1.8296718e-03    4.3344506e-03    2.3689771e+00   -2.8421709e-13    9.5568573e-14    1.0100791e+03    7.2177703e+02    1.3994337e+00    7.8278361e-06    1.8539557e-05
  -1.2008717e+02    2.0611916e-01    2.0620018e-01    2.0608080e-01    3.0099023e+02    3.7254466e+02    2.9853833e+02    1.8219981e-03    4.3344506e-03    2.3789545e+00   -2.8421709e-13    0.0000000e+00    1.0101507e+03    7.2184865e+02    1.3993941e+00    7.8065706e-06    1.8566978e-05
  -1.1950389e+02    2.0741078e-01    2.0748941e-01    2.0737828e-01    3.0154892e+02    3.7444411e+02    2.9906550e+02    1.8143260e-03    4.3344506e-03    2.3890141e+00   -2.8421709e-13    0.0000000e+00    1.0102226e+03    7.2192049e+02    1.3993544e+00    7.7851924e-06    1.8594372e-05
  -1.1892610e+02    2.0865462e-01    2.0874515e-01    2.0861583e-01    3.0210971e+02    3.7630931e+02    2.9958125e+02    1.8066554e-03    4.3344506e-03    2.3991574e+00   -2.8421709e-13    0.0000000e+00    1.0102947e+03    7.2199258e+02    1.3993145e+00    7.7636743e-06    1.8621639e-05
  -1.1835364e+02    2.0993663e-01    2.1001923e-01    2.0990323e-01    3.0267229e+02    3.7338864e+02    3.0010545e+02    1.7989867e-03    4.3344506e-03    2.4093845e+00   -2.8421709e-13    0.0000000e+00    1.0103669e+03    7.2206477e+02    1.3992746e+00    7.7416306e-06    1.8647848e-05
  -1.1778632e+02    2.1123170e-01    2.1131187e-01    2.1119849e-01    3.0323670e+02    3.7515921e+02    3.0063195e+02    1.7913196e-03    4.3344506e-03    2.4196970e+00   -2.2737368e-13    1.0019561e-13    1.0104391e+03    7.2213706e+02    1.3992346e+00    7.7189657e-06    1.8672738e-05
  -1.1722396e+02    2.1253988e-01    2.1262120e-01    2.1250684e-01    3.0380334e+02    3.7691857e+02    3.0116159e+02    1.7836536e-03    4.3344506e-03    2.4300967e+00   -2.2737368e-13    0.0000000e+00    1.0105117e+03    7.2220963e+02    1.3991945e+00    7.6962572e-06    1.8697727e-05
  -1.1666646e+02    2.1386136e-01    2.1393912e-01    2.1382906e-01    3.0437220e+02    3.7866496e+02    3.0169407e+02    1.7759892e-03    4.3344506e-03    2.4405839e+00   -2.2737368e-13    0.0000000e+00    1.0105846e+03    7.2228248e+02    1.3991542e+00    7.6735056e-06    1.8722814e-05
  -1.1611365e+02    2.1519512e-01    2.1527226e-01    2.1516312e-01    3.0494334e+02    3.8040153e+02    3.0222920e+02    1.7683263e-03    4.3344506e-03    2.4511599e+00   -2.2737368e-13    0.0000000e+00    1.0106577e+03    7.2235563e+02    1.3991138e+00    7.6507134e-06    1.8748001e-05
  -1.1556538e+02    2.1654324e-01    2.1662129e-01    2.1651125e-01    3.0551684e+02    3.8213181e+02    3.0276758e+02    1.7606645e-03    4.3344506e-03    2.4618266e+00   -1.7053026e-13    1.0367786e-13    1.0107312e+03    7.2242907e+02    1.3990732e+00    7.6278712e-06    1.8773293e-05
  -1.1502155e+02    2.1790419e-01    2.1798297e-01    2.1787137e-01    3.0609294e+02    3.7926845e+02    3.0330893e+02    1.7530043e-03    4.3344506e-03    2.4725842e+00   -1.7053026e-13    0.0000000e+00    1.0108049e+03    7.2250284e+02    1.3990325e+00    7.6049852e-06    1.8798699e-05
  -1.1448200e+02    2.1927840e-01    2.1936125e-01    2.1924522e-01    3.0667172e+02    3.8089967e+02    3.0385328e+02    1.7453451e-03    4.3344506e-03    2.4834347e+00   -1.7053026e-13    0.0000000e+00    1.0108791e+03    7.2257696e+02    1.3989915e+00    7.5820743e-06    1.8824223e-05
  -1.1394661e+02    2.2069497e-01    2.2077317e-01    2.2066298e-01    3.0725312e+02    3.8257682e+02    3.0440731e+02    1.7376871e-03    4.3344506e-03    2.4943792e+00   -1.7053026e-13    0.0000000e+00    1.0109535e+03    7.2265142e+02    1.3989504e+00    7.5591233e-06    1.8849863e-05
  -1.1341530e+02    2.2206814e-01    2.2214868e-01    2.2202765e-01    3.0783710e+02    3.8421332e+02    3.0495106e+02    1.7300307e-03    4.3344506e-03    2.5054183e+00   -1.7053026e-13    0.0000000e+00    1.0110283e+03    7.2272621e+02    1.3989091e+00    7.5361321e-06    1.8875616e-05
  -1.1288790e+02    2.2348067e-01    2.2355690e-01    2.2344801e-01    3.0842377e+02    3.8584604e+02    3.0550346e+02    1.7223751e-03    4.3344506e-03    2.5165544e+00   -1.7053026e-13    0.0000000e+00    1.0111034e+03    7.2280134e+02    1.3988677e+00    7.5131010e-06    1.8901489e-05
  -1.1236435e+02    2.2491065e-01    2.2498596e-01    2.2487918e-01    3.0901314e+02    3.8747633e+02    3.0605969e+02    1.7147205e-03    4.3344507e-03    2.5277884e+00   -1.7053026e-13    0.0000000e+00    1.0111789e+03    7.2287681e+02    1.3988260e+00    7.4900294e-06    1.8927480e-05
  -1.1184453e+02    2.2638333e-01    2.2645857e-01    2.2635290e-01    3.0960526e+02    3.8911687e+02    3.0662564e+02    1.7070674e-03    4.3344507e-03    2.5391211e+00   -2.2737368e-13   -1.0935247e-13    1.0112547e+03    7.2295263e+02    1.3987842e+00    7.4669126e-06    1.8953592e-05
  -1.1132833e+02    2.2784484e-01    2.2792256e-01    2.2780933e-01    3.1020040e+02    3.8653257e+02    3.0718879e+02    1.6994152e-03    4.3344507e-03    2.5505543e+00   -2.2737368e-13    0.0000000e+00    1.0113309e+03    7.2302881e+02    1.3987422e+00    7.4437525e-06    1.8979838e-05
  -1.1081566e+02    2.2931964e-01    2.2939938e-01    2.2928528e-01    3.1079856e+02    3.8807097e+02    3.0775524e+02    1.6917641e-03    4.3344507e-03    2.5620894e+00   -2.2737368e-13    0.0000000e+00    1.0114075e+03    7.2310538e+02    1.3987000e+00    7.4205669e-06    1.9006217e-05
  -1.1030642e+02    2.3081037e-01    2.3088847e-01    2.3077756e-01    3.1139971e+02    3.8964914e+02    3.0832500e+02    1.6841139e-03    4.3344508e-03    2.5737278e+00   -2.2737368e-13    0.0000000e+00    1.0114844e+03    7.2318233e+02    1.3986575e+00    7.3973460e-06    1.9032728e-05
  -1.0980052e+02    2.3231571e-01    2.3238966e-01    2.3228384e-01    3.1200385e+02    3.9120476e+02    3.0889782e+02    1.6764647e-03    4.3344508e-03    2.5854709e+00   -2.2737368e-13    0.0000000e+00    1.0115617e+03    7.2325966e+02    1.3986149e+00    7.3740837e-06    1.9059370e-05
  -1.0929789e+02    2.3383666e-01    2.3391314e-01    2.3380561e-01    3.1261099e+02    3.9275519e+02    3.0947385e+02    1.6688165e-03    4.3344508e-03    2.5973203e+00   -2.8421709e-13   -1.1309116e-13    1.0116394e+03    7.2333735e+02    1.3985721e+00    7.3507829e-06    1.9086145e-05
  -1.0879844e+02    2.3537516e-01    2.3544804e-01    2.3534497e-01    3.1322104e+02    3.9430449e+02    3.1005316e+02    1.6611692e-03    4.3344509e-03    2.6092771e+00   -2.8421709e-13    0.0000000e+00    1.0117175e+03    7.2341537e+02    1.3985291e+00    7.3274339e-06    1.9113048e-05
  -1.0830207e+02    2.3690266e-01    2.3698450e-01    2.3686744e-01    3.1383398e+02    3.9159795e+02    3.1063026e+02    1.6535229e-03    4.3344509e-03    2.6213431e+00   -2.8421709e-13    0.0000000e+00    1.0117957e+03    7.2349365e+02    1.3984860e+00    7.3040444e-06    1.9140079e-05
  -1.0780872e+02    2.3849671e-01    2.3857087e-01    2.3846740e-01    3.1445026e+02    3.9308366e+02    3.1122029e+02    1.6458774e-03    4.3344509e-03    2.6335198e+00   -2.8421709e-13    0.0000000e+00    1.0118745e+03    7.2357237e+02    1.3984426e+00    7.2806133e-06    1.9167257e-05
  -1.0731831e+02    2.4008646e-01    2.4016783e-01    2.4005593e-01    3.1506992e+02    3.9460623e+02    3.1180958e+02    1.6382329e-03    4.3344509e-03    2.6458087e+00   -2.8421709e-13    0.0000000e+00    1.0119536e+03    7.2365152e+02    1.3983991e+00    7.2571558e-06    1.9194584e-05
  -1.0683077e+02    2.4166729e-01    2.4174179e-01    2.4163104e-01    3.1569292e+02    3.9609069e+02    3.1239850e+02    1.6305892e-03    4.3344509e-03    2.6582114e+00   -2.8421709e-13    0.0000000e+00    1.0120332e+03    7.2373111e+02    1.3983553e+00    7.2336614e-06    1.9222058e-05
  -1.0634601e+02    2.4331336e-01    2.4338374e-01    2.4328403e-01    3.1631936e+02    3.9759506e+02    3.1299893e+02    1.6229465e-03    4.3344509e-03    2.6707295e+00   -3.4106051e-13   -1.1726250e-13    1.0121132e+03    7.2381113e+02    1.3983112e+00    7.2101277e-06    1.9249684e-05
  -1.0586398e+02    2.4493010e-01    2.4500520e-01    2.4489573e-01    3.1694922e+02    3.9908366e+02    3.1359509e+02    1.6153045e-03    4.3344509e-03    2.6833646e+00   -3.4106051e-13    0.0000000e+00    1.0121937e+03    7.2389160e+02    1.3982669e+00    7.1865581e-06    1.9277461e-05
  -1.0538460e+02    2.4658808e-01    2.4665609e-01    2.4655961e-01    3.1758257e+02    4.0057700e+02    3.1419845e+02    1.6076634e-03    4.3344509e-03    2.6961184e+00   -3.4106051e-13    0.0000000e+00    1.0122746e+03    7.2397251e+02    1.3982224e+00    7.1629441e-06    1.9305391e-05
  -1.0490780e+02    2.4826614e-01    2.4833353e-01    2.4823806e-01    3.1821965e+02    3.9832190e+02    3.1480631e+02    1.6000230e-03    4.3344509e-03    2.7089928e+00   -2.8421709e-13    1.1921944e-13    1.0123560e+03    7.2405388e+02    1.3981777e+00    7.1392874e-06    1.9333487e-05
  -1.0443354e+02    2.4996110e-01    2.5003082e-01    2.4993331e-01    3.1886048e+02    3.9974625e+02    3.1541768e+02    1.5923833e-03    4.3344509e-03    2.7219898e+00   -3.4106051e-13   -1.1985496e-13    1.0124378e+03    7.2413575e+02    1.3981327e+00    7.1156087e-06    1.9361747e-05
  -1.0396174e+02    2.5167665e-01    2.5174447e-01    2.5164909e-01    3.1950492e+02    4.0191941e+02    3.1603320e+02    1.5847446e-03    4.3344519e-03    2.7351108e+00   -3.4106051e-13    0.0000000e+00    1.0125202e+03    7.2421809e+02    1.3980874e+00    7.0918891e-06    1.9390162e-05
  -1.0349235e+02    2.5341035e-01    2.5348577e-01    2.5338291e-01    3.2015311e+02    4.0337555e+02    3.1665248e+02    1.5771067e-03    4.3344519e-03    2.7483569e+00   -3.4106051e-13    0.0000000e+00    1.0126030e+03    7.2430091e+02    1.3980419e+00    7.0681330e-06    1.9418744e-05
  -1.0302529e+02    2.5516468e-01    2.5522875e-01    2.5513766e-01    3.2080508e+02    4.0482060e+02    3.1727587e+02    1.5694691e-03    4.3344519e-03    2.7617313e+00   -3.4106051e-13    0.0000000e+00    1.0126863e+03    7.2438421e+02    1.3979961e+00    7.0443379e-06    1.9447492e-05
  -1.0256053e+02    2.5696306e-01    2.5702594e-01    2.5693685e-01    3.2146088e+02    4.0627638e+02    3.1790581e+02    1.5618326e-03    4.3344519e-03    2.7752347e+00   -3.4106051e-13    0.0000000e+00    1.0127701e+03    7.2446800e+02    1.3979501e+00    7.0205034e-06    1.9476408e-05
  -1.0209800e+02    2.5875913e-01    2.5882384e-01    2.5872815e-01    3.2212066e+02    4.0773157e+02    3.1853778e+02    1.5541969e-03    4.3344519e-03    2.7888692e+00   -3.4106051e-13    0.0000000e+00    1.0128544e+03    7.2455230e+02    1.3979038e+00    6.9966341e-06    1.9505510e-05
  -1.0163764e+02    2.6057482e-01    2.6064257e-01    2.6054512e-01    3.2278447e+02    4.0286441e+02    3.1917383e+02    1.5465614e-03    4.3344519e-03    2.8026381e+00   -3.4106051e-13    0.0000000e+00    1.0129392e+03    7.2463710e+02    1.3978572e+00    6.9727209e-06    1.9534786e-05
  -1.0117943e+02    2.6238846e-01    2.6245565e-01    2.6235540e-01    3.2345217e+02    4.0426082e+02    3.1981277e+02    1.5389271e-03    4.3344519e-03    2.8165414e+00   -3.4106051e-13    0.0000000e+00    1.0130245e+03    7.2472242e+02    1.3978104e+00    6.9487785e-06    1.9564221e-05
  -1.0072328e+02    2.6424369e-01    2.6431529e-01    2.6421864e-01    3.2412352e+02    4.0440081e+02    3.2045031e+02    1.5312933e-03    4.3344519e-03    2.8305825e+00   -3.4106051e-13    0.0000000e+00    1.0131103e+03    7.2480820e+02    1.3977633e+00    6.9247897e-06    1.9593824e-05
  -1.0026915e+02    2.6612325e-01    2.6620374e-01    2.6609525e-01    3.2479891e+02    4.0538170e+02    3.2109748e+02    1.5236601e-03    4.3344519e-03    2.8447630e+00   -3.9790393e-13   -1.2517236e-13    1.0131966e+03    7.2489450e+02    1.3977159e+00    6.9007610e-06    1.9623603e-05
  -9.9817011e+01    2.6802527e-01    2.6812373e-01    2.6799817e-01    3.2547852e+02    4.0682444e+02    3.2174924e+02    1.5160277e-03    4.3344519e-03    2.8590848e+00   -3.9790393e-13    0.0000000e+00    1.0132834e+03    7.2498134e+02    1.3976683e+00    6.8766968e-06    1.9653568e-05
  -9.9366792e+01    2.6995019e-01    2.7003941e-01    2.6992377e-01    3.2616240e+02    4.0827541e+02    3.2240573e+02    1.5083958e-03    4.3344519e-03    2.8735507e+00   -3.9790393e-13    0.0000000e+00    1.0133708e+03    7.2506873e+02    1.3976204e+00    6.8525894e-06    1.9683724e-05
  -9.8918464e+01    2.7189966e-01    2.7197405e-01    2.7187258e-01    3.2685073e+02    4.0973334e+02    3.2306709e+02    1.5007648e-03    4.3344519e-03    2.8881621e+00   -3.9790393e-13    0.0000000e+00    1.0134588e+03    7.2515668e+02    1.3975721e+00    6.8284420e-06    1.9714073e-05
  -9.8471966e+01    2.7383191e-01    2.7389216e-01    2.7380324e-01    3.2754349e+02    4.0822668e+02    3.2372390e+02    1.4931341e-03    4.3344519e-03    2.9029220e+00   -3.9790393e-13    0.0000000e+00    1.0135473e+03    7.2524521e+02    1.3975236e+00    6.8042624e-06    1.9744618e-05
  -9.8027267e+01    2.7588862e-01    2.7595308e-01    2.7586227e-01    3.2824083e+02    4.0976712e+02    3.2440747e+02    1.4855042e-03    4.3344518e-03    2.9178320e+00   -3.9790393e-13    0.0000000e+00    1.0136364e+03    7.2533435e+02    1.3974748e+00    6.7800529e-06    1.9775367e-05
  -9.7584316e+01    2.7788557e-01    2.7794729e-01    2.7785418e-01    3.2894267e+02    4.0998420e+02    3.2507875e+02    1.4778750e-03    4.3344518e-03    2.9328948e+00   -3.9790393e-13    0.0000000e+00    1.0137262e+03    7.2542406e+02    1.3974256e+00    6.7558042e-06    1.9806315e-05
  -9.7143069e+01    2.7992764e-01    2.7999162e-01    2.7990394e-01    3.2964907e+02    4.1141059e+02    3.2575792e+02    1.4702461e-03    4.3344518e-03    2.9481130e+00   -3.9790393e-13    0.0000000e+00    1.0138165e+03    7.2551438e+02    1.3973761e+00    6.7315157e-06    1.9837460e-05
  -9.6703497e+01    2.8202122e-01    2.8207756e-01    2.8199849e-01    3.3036004e+02    4.1284200e+02    3.2644540e+02    1.4626183e-03    4.3344518e-03    2.9634880e+00   -3.9790393e-13    0.0000000e+00    1.0139074e+03    7.2560530e+02    1.3973263e+00    6.7071872e-06    1.9868801e-05
  -9.6265535e+01    2.8409400e-01    2.8416920e-01    2.8406745e-01    3.3107569e+02    4.1425874e+02    3.2713218e+02    1.4549905e-03    4.3344518e-03    2.9790241e+00   -3.9790393e-13    0.0000000e+00    1.0139989e+03    7.2569682e+02    1.3972762e+00    6.6828133e-06    1.9900350e-05
  -9.5829177e+01    2.8621413e-01    2.8627735e-01    2.8619142e-01    3.3179618e+02    4.1159098e+02    3.2782587e+02    1.4473637e-03    4.3344518e-03    2.9947219e+00   -3.4106051e-13    1.3026759e-13    1.0140910e+03    7.2578894e+02    1.3972258e+00    6.6583963e-06    1.9932118e-05
  -9.5394356e+01    2.8832499e-01    2.8837882e-01    2.8828736e-01    3.3252156e+02    4.1292901e+02    3.2851583e+02    1.4397375e-03    4.3344518e-03    3.0105849e+00   -2.8421709e-13    1.3072832e-13    1.0141838e+03    7.2588174e+02    1.3971750e+00    6.6339586e-06    1.9964102e-05
  -9.4961038e+01    2.9053688e-01    2.9059074e-01    2.9051348e-01    3.3325185e+02    4.1433140e+02    3.2922871e+02    1.4321114e-03    4.3344518e-03    3.0266163e+00   -2.8421709e-13    0.0000000e+00    1.0142773e+03    7.2597520e+02    1.3971239e+00    6.6094751e-06    1.9996299e-05
  -9.4529204e+01    2.9273959e-01    2.9279718e-01    2.9271669e-01    3.3398694e+02    4.1567014e+02    3.2993695e+02    1.4244864e-03    4.3344518e-03    3.0428173e+00   -2.8421709e-13    0.0000000e+00    1.0143714e+03    7.2606931e+02    1.3970724e+00    6.5849510e-06    2.0028702e-05
  -9.4098795e+01    2.9496938e-01    2.9502589e-01    2.9494672e-01    3.3472659e+02    4.1707413e+02    3.3064928e+02    1.4168618e-03    4.3344518e-03    3.0591916e+00   -2.8421709e-13    0.0000000e+00    1.0144662e+03    7.2616410e+02    1.3970206e+00    6.5603829e-06    2.0061312e-05
  -9.3669779e+01    2.9722850e-01    2.9730162e-01    2.9720744e-01    3.3547138e+02    4.1847170e+02    3.3136757e+02    1.4092375e-03    4.3344518e-03    3.0757426e+00   -2.8421709e-13    0.0000000e+00    1.0145616e+03    7.2625955e+02    1.3969684e+00    6.5357685e-06    2.0094147e-05
  -9.3242139e+01    2.9951626e-01    2.9957855e-01    2.9949561e-01    3.3622142e+02    4.1990038e+02    3.3209120e+02    1.4016140e-03    4.3344518e-03    3.0924718e+00   -2.5579538e-13    6.6461806e-14    1.0146578e+03    7.2635569e+02    1.3969159e+00    6.5111187e-06    2.0127213e-05
  -9.2815820e+01    3.0183287e-01    3.0188019e-01    3.0181334e-01    3.3697679e+02    4.1811634e+02    3.3281994e+02    1.3939911e-03    4.3344517e-03    3.1093827e+00   -2.5579538e-13    0.0000000e+00    1.0147546e+03    7.2645250e+02    1.3968630e+00    6.4864274e-06    2.0160523e-05
  -9.2390790e+01    3.0418128e-01    3.0423780e-01    3.0416118e-01    3.3773760e+02    4.2012589e+02    3.3355431e+02    1.3863686e-03    4.3344517e-03    3.1264787e+00   -2.2737368e-13    6.6869868e-14    1.0148521e+03    7.2655005e+02    1.3968097e+00    6.4617028e-06    2.0194056e-05
  -9.1967022e+01    3.0655999e-01    3.0660662e-01    3.0653996e-01    3.3850384e+02    4.2151732e+02    3.3429438e+02    1.3787465e-03    4.3344517e-03    3.1437627e+00   -2.5579538e-13   -6.7068986e-14    1.0149504e+03    7.2664831e+02    1.3967560e+00    6.4369395e-06    2.0227837e-05
  -9.1544487e+01    3.0896929e-01    3.0901393e-01    3.0895017e-01    3.3927554e+02    4.2290945e+02    3.3503969e+02    1.3711251e-03    4.3344517e-03    3.1612372e+00   -2.5579538e-13    0.0000000e+00    1.0150494e+03    7.2674730e+02    1.3967020e+00    6.4121324e-06    2.0261850e-05
  -9.1123141e+01    3.1141073e-01    3.1145439e-01    3.1139227e-01    3.4005276e+02    4.2429625e+02    3.3579063e+02    1.3635043e-03    4.3344517e-03    3.1789059e+00   -2.5579538e-13    0.0000000e+00    1.0151491e+03    7.2684703e+02    1.3966475e+00    6.3872870e-06    2.0296110e-05
  -9.0702955e+01    3.1388481e-01    3.1393117e-01    3.1386683e-01    3.4083560e+02    4.2569314e+02    3.3654744e+02    1.3558839e-03    4.3344517e-03    3.1967720e+00   -2.5579538e-13    0.0000000e+00    1.0152496e+03    7.2694749e+02    1.3965927e+00    6.3623970e-06    2.0330625e-05
  -9.0283896e+01    3.1639297e-01    3.1645073e-01    3.1637483e-01    3.4162429e+02    4.2201113e+02    3.3731037e+02    1.3482639e-03    4.3344517e-03    3.2148393e+00   -2.5579538e-13    0.0000000e+00    1.0153508e+03    7.2704871e+02    1.3965375e+00    6.3374612e-06    2.0365401e-05
  -8.9865945e+01    3.1889362e-01    3.1893579e-01    3.1884180e-01    3.4241878e+02    4.2328249e+02    3.3807023e+02    1.3406445e-03    4.3344517e-03    3.2331104e+00   -2.2737368e-13    6.8002446e-14    1.0154528e+03    7.2715072e+02    1.3964819e+00    6.3124920e-06    2.0400422e-05
  -8.9449062e+01    3.2150881e-01    3.2156149e-01    3.2147686e-01    3.4321921e+02    4.2464512e+02    3.3885370e+02    1.3330257e-03    4.3344517e-03    3.2515890e+00   -2.5579538e-13   -6.8176655e-14    1.0155557e+03    7.2725357e+02    1.3964258e+00    6.2874819e-06    2.0435695e-05
  -8.9033215e+01    3.2412098e-01    3.2416140e-01    3.2410255e-01    3.4402551e+02    4.2585049e+02    3.3963467e+02    1.3254074e-03    4.3344517e-03    3.2702789e+00   -2.5579538e-13    0.0000000e+00    1.0156593e+03    7.2735723e+02    1.3963693e+00    6.2624307e-06    2.0471236e-05
  -8.8618375e+01    3.2676629e-01    3.2680901e-01    3.2674791e-01    3.4483743e+02    4.2725244e+02    3.4042041e+02    1.3177895e-03    4.3344517e-03    3.2891837e+00   -2.8421709e-13   -6.8512487e-14    1.0157639e+03    7.2746179e+02    1.3963123e+00    6.2373329e-06    2.0507026e-05
  -8.8204513e+01    3.2944820e-01    3.2948988e-01    3.2943197e-01    3.4565531e+02    4.2865228e+02    3.4121236e+02    1.3101721e-03    4.3344517e-03    3.3083071e+00   -2.5579538e-13    6.8674396e-14    1.0158693e+03    7.2756720e+02    1.3962549e+00    6.2121862e-06    2.0543065e-05
  -8.7791601e+01    3.3219430e-01    3.3223106e-01    3.3217813e-01    3.4647949e+02    4.3006265e+02    3.4201178e+02    1.3025552e-03    4.3344517e-03    3.3276531e+00   -2.5579538e-13    0.0000000e+00    1.0159755e+03    7.2767345e+02    1.3961971e+00    6.1869903e-06    2.0579377e-05
  -8.7615897e+01    3.3340764e-01    3.3354467e-01    3.3337470e-01    3.4683199e+02    4.2915043e+02    3.4234562e+02    1.2993089e-03    4.3344517e-03    3.3359671e+00   -2.5579538e-13    0.0000000e+00    1.0160210e+03    7.2771888e+02    1.3961723e+00    6.1762313e-06    2.0594922e-05
  -8.7396269e+01    3.3487963e-01    3.3504901e-01    3.3483981e-01    3.4727492e+02    4.2954537e+02    3.4277649e+02    1.2952470e-03    4.3344517e-03    3.3464287e+00   -2.5579538e-13    0.0000000e+00    1.0160781e+03    7.2777597e+02    1.3961413e+00    6.1627663e-06    2.0614474e-05
  -8.7121732e+01    3.3672818e-01    3.3679365e-01    3.3661641e-01    3.4783221e+02    4.3066855e+02    3.4332228e+02    1.2901631e-03    4.3344517e-03    3.3596154e+00   -2.5579538e-13    0.0000000e+00    1.0161499e+03    7.2784783e+02    1.3961021e+00    6.1458980e-06    2.0639035e-05
  -8.6778562e+01    3.3908056e-01    3.3912326e-01    3.3902326e-01    3.4853445e+02    4.3218468e+02    3.4400470e+02    1.2837984e-03    4.3344517e-03    3.3762714e+00   -2.5579538e-13    0.0000000e+00    1.0162405e+03    7.2793842e+02    1.3960529e+00    6.1247576e-06    2.0669987e-05
  -8.6368793e+01    3.4188674e-01    3.4192043e-01    3.4186667e-01    3.4938106e+02    4.3067167e+02    3.4482654e+02    1.2761844e-03    4.3344518e-03    3.3964149e+00   -2.2737368e-13    6.9360253e-14    1.0163497e+03    7.2804765e+02    1.3959934e+00    6.0994305e-06    2.0707295e-05
  -8.5959780e+01    3.4480775e-01    3.4483956e-01    3.4478720e-01    3.5023449e+02    4.3207669e+02    3.4565390e+02    1.2685697e-03    4.3344518e-03    3.4168022e+00   -2.5579538e-13   -6.9488603e-14    1.0164599e+03    7.2815782e+02    1.3959335e+00    6.0740509e-06    2.0744890e-05
  -8.5551565e+01    3.4771836e-01    3.4775151e-01    3.4769659e-01    3.5109457e+02    4.3347943e+02    3.4648634e+02    1.2609554e-03    4.3344518e-03    3.4374346e+00   -2.5579538e-13    0.0000000e+00    1.0165710e+03    7.2826890e+02    1.3958731e+00    6.0486266e-06    2.0782777e-05
  -8.5144120e+01    3.5069736e-01    3.5073408e-01    3.5068450e-01    3.5196148e+02    4.3489071e+02    3.4732771e+02    1.2533416e-03    4.3344518e-03    3.4583163e+00   -2.5579538e-13    0.0000000e+00    1.0166830e+03    7.2838088e+02    1.3958123e+00    6.0231583e-06    2.0820982e-05
  -8.4737418e+01    3.5372104e-01    3.5376670e-01    3.5370642e-01    3.5283544e+02    4.3631080e+02    3.4817677e+02    1.2457283e-03    4.3344518e-03    3.4794519e+00   -2.5579538e-13    0.0000000e+00    1.0167959e+03    7.2849381e+02    1.3957509e+00    5.9976592e-06    2.0859557e-05
  -8.4331434e+01    3.5678844e-01    3.5682868e-01    3.5666502e-01    3.5371650e+02    4.3797353e+02    3.4903282e+02    1.2381155e-03    4.3344518e-03    3.5008462e+00   -2.5579538e-13    0.0000000e+00    1.0169099e+03    7.2860779e+02    1.3956890e+00    5.9721027e-06    2.0898365e-05
  -8.3926142e+01    3.5990141e-01    3.5995664e-01    3.5986615e-01    3.5460461e+02    4.3981100e+02    3.4989575e+02    1.2305031e-03    4.3344518e-03    3.5225039e+00   -2.5579538e-13    0.0000000e+00    1.0170249e+03    7.2872280e+02    1.3956266e+00    5.9464989e-06    2.0937482e-05
  -8.3521515e+01    3.6305912e-01    3.6309867e-01    3.6304472e-01    3.5549943e+02    4.3769988e+02    3.5076458e+02    1.2228911e-03    4.3344518e-03    3.5444298e+00   -2.5579538e-13    0.0000000e+00    1.0171411e+03    7.2883903e+02    1.3955635e+00    5.9208428e-06    2.0976893e-05
  -8.3117527e+01    3.6626341e-01    3.6631451e-01    3.6624435e-01    3.5640164e+02    4.3910180e+02    3.5164058e+02    1.2152797e-03    4.3344518e-03    3.5666291e+00   -3.1263880e-13   -1.4070591e-13    1.0172584e+03    7.2895626e+02    1.3954998e+00    5.8951457e-06    2.1016642e-05
  -8.2714154e+01    3.6951562e-01    3.6955808e-01    3.6949455e-01    3.5731133e+02    4.4051113e+02    3.5252416e+02    1.2076687e-03    4.3344518e-03    3.5891068e+00   -3.1263880e-13    0.0000000e+00    1.0173766e+03    7.2907451e+02    1.3954357e+00    5.8694017e-06    2.1056725e-05
  -8.2311370e+01    3.7281865e-01    3.7286915e-01    3.7280248e-01    3.5822874e+02    4.4193019e+02    3.5341597e+02    1.2000581e-03    4.3344518e-03    3.6118683e+00   -3.1263880e-13    0.0000000e+00    1.0174959e+03    7.2919377e+02    1.3953710e+00    5.8436174e-06    2.1097177e-05
  -8.1909149e+01    3.7617071e-01    3.7620772e-01    3.7614595e-01    3.5915394e+02    4.4334111e+02    3.5431561e+02    1.1924480e-03    4.3344518e-03    3.6349189e+00   -3.1263880e-13    0.0000000e+00    1.0176162e+03    7.2931409e+02    1.3953058e+00    5.8177730e-06    2.1137931e-05
  -8.1507467e+01    3.7957450e-01    3.7961052e-01    3.7945239e-01    3.6008711e+02    4.4470850e+02    3.5522335e+02    1.1848384e-03    4.3344518e-03    3.6582641e+00   -3.1263880e-13    0.0000000e+00    1.0177376e+03    7.2943553e+02    1.3952400e+00    5.7918894e-06    2.1179027e-05
  -8.1106299e+01    3.8303062e-01    3.8306128e-01    3.8297398e-01    3.6102822e+02    4.4712748e+02    3.5613906e+02    1.1772292e-03    4.3344518e-03    3.6819098e+00   -3.1263880e-13    0.0000000e+00    1.0178602e+03    7.2955811e+02    1.3951736e+00    5.7659611e-06    2.1220482e-05
  -8.0705619e+01    3.8653935e-01    3.8657603e-01    3.8651432e-01    3.6197742e+02    4.4259735e+02    3.5706229e+02    1.1696205e-03    4.3344518e-03    3.7058617e+00   -3.1263880e-13    0.0000000e+00    1.0179839e+03    7.2968179e+02    1.3951066e+00    5.7399849e-06    2.1262295e-05
  -8.0305405e+01    3.9010287e-01    3.9013639e-01    3.9007193e-01    3.6293483e+02    4.4402429e+02    3.5799381e+02    1.1620123e-03    4.3344518e-03    3.7301257e+00   -3.1263880e-13    0.0000000e+00    1.0181087e+03    7.2980664e+02    1.3950390e+00    5.7139620e-06    2.1304472e-05
  -7.9905630e+01    3.9372234e-01    3.9376057e-01    3.9369390e-01    3.6390052e+02    4.4545170e+02    3.5893388e+02    1.1544045e-03    4.3344519e-03    3.7547082e+00   -3.1263880e-13    0.0000000e+00    1.0182348e+03    7.2993266e+02    1.3949708e+00    5.6878844e-06    2.1347009e-05
  -7.9506270e+01    3.9740058e-01    3.9745821e-01    3.9737926e-01    3.6487460e+02    4.4409515e+02    3.5988268e+02    1.1467971e-03    4.3344519e-03    3.7796153e+00   -3.1263880e-13    0.0000000e+00    1.0183621e+03    7.3005997e+02    1.3949019e+00    5.6617492e-06    2.1389891e-05
  -7.9107302e+01    4.0113324e-01    4.0115674e-01    4.0101138e-01    3.6585677e+02    4.4551647e+02    3.6083837e+02    1.1391902e-03    4.3344519e-03    3.8048535e+00   -3.1263880e-13    0.0000000e+00    1.0184909e+03    7.3018883e+02    1.3948322e+00    5.6355586e-06    2.1433141e-05
  -7.8708700e+01    4.0492951e-01    4.0498912e-01    4.0484615e-01    3.6684780e+02    4.4698811e+02    3.6180322e+02    1.1315838e-03    4.3344519e-03    3.8304295e+00   -3.1263880e-13    0.0000000e+00    1.0186210e+03    7.3031896e+02    1.3947619e+00    5.6093322e-06    2.1476784e-05
  -7.8310442e+01    4.0878560e-01    4.0881447e-01    4.0872012e-01    3.6784778e+02    4.4707484e+02    3.6277746e+02    1.1239778e-03    4.3344519e-03    3.8563501e+00   -3.1263880e-13    0.0000000e+00    1.0187524e+03    7.3045031e+02    1.3946909e+00    5.5830551e-06    2.1520821e-05
  -7.7912501e+01    4.1273966e-01    4.1276870e-01    4.1269913e-01    3.6885692e+02    4.4853874e+02    3.6376626e+02    1.1163723e-03    4.3344520e-03    3.8826223e+00   -3.1263880e-13    0.0000000e+00    1.0188850e+03    7.3058294e+02    1.3946192e+00    5.5567246e-06    2.1565246e-05
  -7.7514856e+01    4.1668538e-01    4.1671784e-01    4.1664125e-01    3.6987516e+02    4.4998497e+02    3.6475210e+02    1.1087672e-03    4.3344520e-03    3.9092534e+00   -3.1263880e-13    0.0000000e+00    1.0190189e+03    7.3071683e+02    1.3945469e+00    5.5303425e-06    2.1610068e-05
  -7.7117481e+01    4.2077114e-01    4.2080142e-01    4.2073428e-01    3.7090281e+02    4.5144653e+02    3.6576011e+02    1.1011626e-03    4.3344520e-03    3.9362507e+00   -3.4106051e-13   -7.1523639e-14    1.0191541e+03    7.3085206e+02    1.3944739e+00    5.5039055e-06    2.1655306e-05
  -7.6877823e+01    4.2329906e-01    4.2340972e-01    4.2320027e-01    3.7152646e+02    4.5114261e+02    3.6636408e+02    1.0965741e-03    4.3344521e-03    3.9527214e+00   -3.4106051e-13    0.0000000e+00    1.0192363e+03    7.3093419e+02    1.3944296e+00    5.4879143e-06    2.1682760e-05
  -7.6578250e+01    4.2641671e-01    4.2646983e-01    4.2629884e-01    3.7231185e+02    4.5244880e+02    3.6713302e+02    1.0908365e-03    4.3344521e-03    3.9735120e+00   -3.4106051e-13    0.0000000e+00    1.0193397e+03    7.3103762e+02    1.3943738e+00    5.4678987e-06    2.1717335e-05
  -7.6203784e+01    4.3034533e-01    4.3037755e-01    4.3019361e-01    3.7330267e+02    4.5381484e+02    3.6809468e+02    1.0836617e-03    4.3344519e-03    3.9998203e+00   -3.4106051e-13    0.0000000e+00    1.0194704e+03    7.3116826e+02    1.3943033e+00    5.4428441e-06    2.1760946e-05
  -7.5807136e+01    4.3462953e-01    4.3464119e-01    4.3453675e-01    3.7436248e+02    4.5547237e+02    3.6913150e+02    1.0760586e-03    4.3344518e-03    4.0280814e+00   -3.4106051e-13    0.0000000e+00    1.0196103e+03    7.3130821e+02    1.3942279e+00    5.4162410e-06    2.1807588e-05
  -7.5410651e+01    4.3897759e-01    4.3899921e-01    4.3892110e-01    3.7543194e+02    4.5396639e+02    3.7017599e+02    1.0684560e-03    4.3344518e-03    4.0567434e+00   -3.4106051e-13    0.0000000e+00    1.0197519e+03    7.3144984e+02    1.3941516e+00    5.3895785e-06    2.1854648e-05
  -7.5014309e+01    4.4339969e-01    4.4342853e-01    4.4334061e-01    3.7651114e+02    4.5544078e+02    3.7123061e+02    1.0608538e-03    4.3344518e-03    4.0858144e+00   -3.4106051e-13    0.0000000e+00    1.0198954e+03    7.3159328e+02    1.3940743e+00    5.3628577e-06    2.1902134e-05
  -7.4618087e+01    4.4789768e-01    4.4792894e-01    4.4784617e-01    3.7760073e+02    4.5691878e+02    3.7229649e+02    1.0532521e-03    4.3344518e-03    4.1153033e+00   -3.4106051e-13    0.0000000e+00    1.0200403e+03    7.3173816e+02    1.3939962e+00    5.3360768e-06    2.1950072e-05
  -7.4221960e+01    4.5243396e-01    4.5249071e-01    4.5239241e-01    3.7870093e+02    4.5793371e+02    3.7336291e+02    1.0456508e-03    4.3344518e-03    4.1452191e+00   -3.4106051e-13    0.0000000e+00    1.0201866e+03    7.3188451e+02    1.3939175e+00    5.3092400e-06    2.1998464e-05
  -7.3825903e+01    4.5712935e-01    4.5714507e-01    4.5698630e-01    3.7981215e+02    4.5941497e+02    3.7445811e+02    1.0380501e-03    4.3344509e-03    4.1755702e+00   -3.4106051e-13    0.0000000e+00    1.0203345e+03    7.3203245e+02    1.3938379e+00    5.2823450e-06    2.2047320e-05
  -7.3429894e+01    4.6187094e-01    4.6192506e-01    4.6174658e-01    3.8093433e+02    4.6133552e+02    3.7555386e+02    1.0304497e-03    4.3344509e-03    4.2063681e+00   -3.4106051e-13    0.0000000e+00    1.0204841e+03    7.3218200e+02    1.3937574e+00    5.2553992e-06    2.2096643e-05
  -7.3033907e+01    4.6664938e-01    4.6667444e-01    4.6656189e-01    3.8206749e+02    4.6032320e+02    3.7665487e+02    1.0228499e-03    4.3344509e-03    4.2376217e+00   -3.2684966e-13    3.5887153e-14    1.0206353e+03    7.3233317e+02    1.3936761e+00    5.2283876e-06    2.2146418e-05
  -7.2637917e+01    4.7155353e-01    4.7157656e-01    4.7148721e-01    3.8321193e+02    4.6182088e+02    3.7777345e+02    1.0152505e-03    4.3344509e-03    4.2693413e+00   -3.4106051e-13   -3.5886969e-14    1.0207881e+03    7.3248601e+02    1.3935940e+00    5.2013024e-06    2.2196622e-05
  -7.2241901e+01    4.7654763e-01    4.7660036e-01    4.7647699e-01    3.8436780e+02    4.6332575e+02    3.7890387e+02    1.0076516e-03    4.3344508e-03    4.3015373e+00   -3.4106051e-13    0.0000000e+00    1.0209427e+03    7.3264060e+02    1.3935109e+00    5.1741296e-06    2.2247200e-05
  -7.1845834e+01    4.8163256e-01    4.8165684e-01    4.8156792e-01    3.8553506e+02    4.6481955e+02    3.8004475e+02    1.0000531e-03    4.3344508e-03    4.3342205e+00   -3.4106051e-13    0.0000000e+00    1.0210993e+03    7.3279717e+02    1.3934269e+00    5.1468685e-06    2.2298178e-05
  -7.1449692e+01    4.8681086e-01    4.8686530e-01    4.8673320e-01    3.8671372e+02    4.6608034e+02    3.8119617e+02    9.9245518e-04    4.3344508e-03    4.3674021e+00   -3.4106051e-13    0.0000000e+00    1.0212581e+03    7.3295599e+02    1.3933416e+00    5.1195226e-06    2.2349584e-05
  -7.1053448e+01    4.9208329e-01    4.9211440e-01    4.9186626e-01    3.8790475e+02    4.6753933e+02    3.8236005e+02    9.8485770e-04    4.3344508e-03    4.4010935e+00   -3.4106051e-13    0.0000000e+00    1.0214187e+03    7.3311665e+02    1.3932554e+00    5.0921037e-06    2.2401413e-05
  -7.0657078e+01    4.9745490e-01    4.9749157e-01    4.9730450e-01    3.8910823e+02    4.6903564e+02    3.8353652e+02    9.7726070e-04    4.3344508e-03    4.4353066e+00   -3.4106051e-13    0.0000000e+00    1.0215812e+03    7.3327912e+02    1.3931683e+00    5.0646074e-06    2.2453695e-05
  -7.0260557e+01    5.0292273e-01    5.0294672e-01    5.0284152e-01    3.9032434e+02    4.6720617e+02    3.8472474e+02    9.6966419e-04    4.3344508e-03    4.4700535e+00   -3.4106051e-13    0.0000000e+00    1.0217455e+03    7.3344343e+02    1.3930802e+00    5.0370467e-06    2.2506501e-05
  -6.9863859e+01    5.0849581e-01    5.0852490e-01    5.0841321e-01    3.9155326e+02    4.6874537e+02    3.8592623e+02    9.6206817e-04    4.3344508e-03    4.5053469e+00   -3.2684966e-13    3.5822884e-14    1.0219118e+03    7.3360968e+02    1.3929911e+00    5.0094038e-06    2.2559760e-05
  -6.9466959e+01    5.1417263e-01    5.1421092e-01    5.1409021e-01    3.9279521e+02    4.7028500e+02    3.8714039e+02    9.5447264e-04    4.3344508e-03    4.5411996e+00   -3.1263880e-13    3.5804625e-14    1.0220800e+03    7.3377789e+02    1.3929010e+00    4.9816819e-06    2.2613499e-05
  -6.9069831e+01    5.2002764e-01    5.2004444e-01    5.1994101e-01    3.9405063e+02    4.7135678e+02    3.8837913e+02    9.4687761e-04    4.3344508e-03    4.5776252e+00   -3.1263880e-13    0.0000000e+00    1.0222503e+03    7.3394816e+02    1.3928099e+00    4.9538963e-06    2.2667818e-05
  -6.8672449e+01    5.2593102e-01    5.2601765e-01    5.2584535e-01    3.9531958e+02    4.7254316e+02    3.8962138e+02    9.3928308e-04    4.3344508e-03    4.6146374e+00   -3.1263880e-13    0.0000000e+00    1.0224227e+03    7.3412063e+02    1.3927176e+00    4.9260168e-06    2.2722598e-05
  -6.8274786e+01    5.3188434e-01    5.3192084e-01    5.3157485e-01    3.9660159e+02    4.7403070e+02    3.9086616e+02    9.3168905e-04    4.3344509e-03    4.6522505e+00   -3.1263880e-13    0.0000000e+00    1.0225981e+03    7.3429601e+02    1.3926238e+00    4.8980493e-06    2.2777802e-05
  -6.7876815e+01    5.3801289e-01    5.3803188e-01    5.3787308e-01    3.9789762e+02    4.7579875e+02    3.9213409e+02    9.2409553e-04    4.3344509e-03    4.6904792e+00   -3.1974423e-13   -1.7854169e-14    1.0227757e+03    7.3447364e+02    1.3925288e+00    4.8699856e-06    2.2833455e-05
  -6.7478511e+01    5.4432907e-01    5.4435733e-01    5.4422633e-01    3.9920833e+02    4.7435231e+02    3.9342825e+02    9.1650252e-04    4.3344501e-03    4.7293378e+00   -3.1974423e-13    0.0000000e+00    1.0229555e+03    7.3465344e+02    1.3924328e+00    4.8418127e-06    2.2889500e-05
  -6.7079846e+01    5.5063677e-01    5.5066552e-01    5.5053833e-01    4.0053346e+02    4.7592471e+02    3.9471223e+02    9.0891003e-04    4.3344501e-03    4.7688439e+00   -3.1974423e-13    0.0000000e+00    1.0231375e+03    7.3483540e+02    1.3923356e+00    4.8135119e-06    2.2945860e-05
  -6.6680791e+01    5.5720988e-01    5.5723859e-01    5.5711901e-01    4.0187372e+02    4.7681906e+02    3.9603841e+02    9.0131807e-04    4.3344501e-03    4.8090128e+00   -3.1974423e-13    0.0000000e+00    1.0233218e+03    7.3501967e+02    1.3922372e+00    4.7850600e-06    2.3002454e-05
  -6.6281320e+01    5.6385491e-01    5.6392500e-01    5.6377447e-01    4.0322947e+02    4.7850291e+02    3.9736723e+02    8.9372662e-04    4.3344485e-03    4.8498595e+00   -3.1974423e-13    0.0000000e+00    1.0235084e+03    7.3520635e+02    1.3921376e+00    4.7564587e-06    2.3059251e-05
  -6.5881405e+01    5.7062499e-01    5.7064627e-01    5.7046655e-01    4.0460059e+02    4.8006340e+02    3.9871016e+02    8.8613571e-04    4.3344486e-03    4.8914049e+00   -3.2684966e-13   -1.7767311e-14    1.0236976e+03    7.3539551e+02    1.3920368e+00    4.7276711e-06    2.3116120e-05
  -6.5481015e+01    5.7754013e-01    5.7758523e-01    5.7728092e-01    4.0598736e+02    4.7880225e+02    4.0006929e+02    8.7854534e-04    4.3344484e-03    4.9336651e+00   -3.2684966e-13    0.0000000e+00    1.0238897e+03    7.3558761e+02    1.3919344e+00    4.6985600e-06    2.3172309e-05
  -6.5080124e+01    5.8459596e-01    5.8462501e-01    5.8437460e-01    4.0738957e+02    4.8038216e+02    4.0144311e+02    8.7095551e-04    4.3344485e-03    4.9766589e+00   -3.1974423e-13    1.7724074e-14    1.0240852e+03    7.3578307e+02    1.3918303e+00    4.6689028e-06    2.3226715e-05
  -6.4678701e+01    5.9179618e-01    5.9181942e-01    5.9168804e-01    4.0880834e+02    4.8200915e+02    4.0283267e+02    8.6336623e-04    4.3344485e-03    5.0204054e+00   -3.1974423e-13    0.0000000e+00    1.0242831e+03    7.3598104e+02    1.3917249e+00    4.6391850e-06    2.3281764e-05
  -6.4276717e+01    5.9914960e-01    5.9920369e-01    5.9903695e-01    4.1024401e+02    4.8366059e+02    4.0423921e+02    8.5577750e-04    4.3344485e-03    5.0649245e+00   -3.1974423e-13    0.0000000e+00    1.0244837e+03    7.3618159e+02    1.3916182e+00    4.6094071e-06    2.3337468e-05
  -6.3874141e+01    6.0666266e-01    6.0669674e-01    6.0655719e-01    4.1169689e+02    4.8528012e+02    4.0566385e+02    8.4818934e-04    4.3344485e-03    5.1102369e+00   -3.1974423e-13    0.0000000e+00    1.0246869e+03    7.3638481e+02    1.3915101e+00    4.5795640e-06    2.3393840e-05
  -6.3470943e+01    6.1433828e-01    6.1439310e-01    6.1421393e-01    4.1316743e+02    4.8365735e+02    4.0710637e+02    8.4060174e-04    4.3344485e-03    5.1563639e+00   -3.1974423e-13    0.0000000e+00    1.0248929e+03    7.3659083e+02    1.3914006e+00    4.5496547e-06    2.3450897e-05
  -6.3067092e+01    6.2217826e-01    6.2220551e-01    6.2179193e-01    4.1465614e+02    4.8572358e+02    4.0856708e+02    8.3301471e-04    4.3344470e-03    5.2033259e+00   -3.1974423e-13    0.0000000e+00    1.0251020e+03    7.3679990e+02    1.3912895e+00    4.5196945e-06    2.3508659e-05
  -6.2662555e+01    6.3019207e-01    6.3023362e-01    6.3001420e-01    4.1616270e+02    4.8745494e+02    4.1004621e+02    8.2542827e-04    4.3344470e-03    5.2511492e+00   -3.2063241e-13   -2.1955457e-15    1.0253145e+03    7.3701239e+02    1.3911767e+00    4.4896645e-06    2.3567113e-05
  -6.2338926e+01    6.3679134e-01    6.3683627e-01    6.3658539e-01    4.1737740e+02    4.8883706e+02    4.1124766e+02    8.1936917e-04    4.3344470e-03    5.2899806e+00   -3.2018832e-13    1.3722160e-15    1.0254870e+03    7.3718490e+02    1.3910852e+00    4.4656168e-06    2.3614243e-05
  -6.1934389e+01    6.4502351e-01    6.4510838e-01    6.4489794e-01    4.1891212e+02    4.9052924e+02    4.1274382e+02    8.1180831e-04    4.3344470e-03    5.3392494e+00   -3.2107650e-13   -2.1955457e-15    1.0257051e+03    7.3740305e+02    1.3909695e+00    4.4355627e-06    2.3673791e-05
  -6.1527764e+01    6.5354320e-01    6.5357627e-01    6.5341017e-01    4.2047132e+02    4.9221810e+02    4.1427427e+02    8.0422351e-04    4.3344470e-03    5.3896050e+00   -3.2107650e-13    0.0000000e+00    1.0259271e+03    7.3762500e+02    1.3908518e+00    4.4053454e-06    2.3734288e-05
  -6.1120330e+01    6.6225547e-01    6.6228670e-01    6.6208767e-01    4.2205041e+02    4.9392125e+02    4.1582502e+02    7.9663934e-04    4.3344470e-03    5.4409151e+00   -3.2462921e-13   -8.7197259e-15    1.0261522e+03    7.3785011e+02    1.3907326e+00    4.3750579e-06    2.3795556e-05
  -6.0712051e+01    6.7138981e-01    6.7144456e-01    6.7125637e-01    4.2365065e+02    4.9470998e+02    4.1739211e+02    7.8905578e-04    4.3344470e-03    5.4932074e+00   -3.2462921e-13    0.0000000e+00    1.0263808e+03    7.3807867e+02    1.3906116e+00    4.3447022e-06    2.3857645e-05
  -6.0385428e+01    6.7851237e-01    6.7860359e-01    6.7808940e-01    4.2494124e+02    4.9618465e+02    4.1865208e+02    7.8300114e-04    4.3344470e-03    5.5356842e+00   -3.2462921e-13    0.0000000e+00    1.0265656e+03    7.3826352e+02    1.3905138e+00    4.3204117e-06    2.3907720e-05
  -5.9977149e+01    6.8766142e-01    6.8769449e-01    6.8743807e-01    4.2657147e+02    4.9820941e+02    4.2025315e+02    7.7544851e-04    4.3344470e-03    5.5896000e+00   -3.1752379e-13    1.7403369e-14    1.0268003e+03    7.3849822e+02    1.3903897e+00    4.2900539e-06    2.3970973e-05
  -5.9566315e+01    6.9714950e-01    6.9720209e-01    6.9701416e-01    4.2822899e+02    4.9719186e+02    4.2187967e+02    7.6786672e-04    4.3344470e-03    5.6447908e+00   -3.1752379e-13    0.0000000e+00    1.0270405e+03    7.3873841e+02    1.3902628e+00    4.2595008e-06    2.4035285e-05
  -5.9154500e+01    7.0687018e-01    7.0696056e-01    7.0671994e-01    4.2990874e+02    4.9896109e+02    4.2352862e+02    7.6028561e-04    4.3344470e-03    5.7010773e+00   -3.1752379e-13    0.0000000e+00    1.0272842e+03    7.3898213e+02    1.3901340e+00    4.2288777e-06    2.4100459e-05
  -5.8741664e+01    7.1683786e-01    7.1687612e-01    7.1668886e-01    4.3161118e+02    5.0074721e+02    4.2520263e+02    7.5270517e-04    4.3344470e-03    5.7584924e+00   -3.1752379e-13    0.0000000e+00    1.0275317e+03    7.3922957e+02    1.3900035e+00    4.1981818e-06    2.4166509e-05
  -5.8327769e+01    7.2703704e-01    7.2707242e-01    7.2690056e-01    4.3333675e+02    5.0253823e+02    4.2689874e+02    7.4512540e-04    4.3344470e-03    5.8170706e+00   -3.1752379e-13    0.0000000e+00    1.0277830e+03    7.3948089e+02    1.3898709e+00    4.1674078e-06    2.4233450e-05
  -5.7912776e+01    7.3748910e-01    7.3755901e-01    7.3732821e-01    4.3508609e+02    5.0433908e+02    4.2861951e+02    7.3754631e-04    4.3344470e-03    5.8768473e+00   -3.1752379e-13    0.0000000e+00    1.0280385e+03    7.3973637e+02    1.3897363e+00    4.1365588e-06    2.4301322e-05
  -5.7496643e+01    7.4819673e-01    7.4823391e-01    7.4770640e-01    4.3685922e+02    5.0634249e+02    4.3036437e+02    7.2996796e-04    4.3344471e-03    5.9378594e+00   -3.1752379e-13    0.0000000e+00    1.0282991e+03    7.3999705e+02    1.3895990e+00    4.1056361e-06    2.4370093e-05
  -5.7079327e+01    7.5929313e-01    7.5933823e-01    7.5905109e-01    4.3865688e+02    5.0820087e+02    4.3213672e+02    7.2239046e-04    4.3344471e-03    6.0001445e+00   -3.1752379e-13    0.0000000e+00    1.0285651e+03    7.4026305e+02    1.3894590e+00    4.0746349e-06    2.4439821e-05
  -5.6660777e+01    7.7054408e-01    7.7058731e-01    7.7038785e-01    4.4048019e+02    5.0758452e+02    4.3392899e+02    7.1481352e-04    4.3344471e-03    6.0637453e+00   -3.1752379e-13    0.0000000e+00    1.0288354e+03    7.4053327e+02    1.3893169e+00    4.0435582e-06    2.4510550e-05
  -5.6240960e+01    7.8208139e-01    7.8212531e-01    7.8190932e-01    4.4232971e+02    5.0944010e+02    4.3574839e+02    7.0723731e-04    4.3344471e-03    6.1287026e+00   -3.1752379e-13    0.0000000e+00    1.0291100e+03    7.4080788e+02    1.3891725e+00    4.0124032e-06    2.4582288e-05
  -5.5819830e+01    7.9393391e-01    7.9397600e-01    7.9376770e-01    4.4420595e+02    5.1130853e+02    4.3759578e+02    6.9966184e-04    4.3344472e-03    6.1950601e+00   -3.1752379e-13    0.0000000e+00    1.0293893e+03    7.4108724e+02    1.3890258e+00    3.9811634e-06    2.4655056e-05
  -5.5397342e+01    8.0608581e-01    8.0617517e-01    8.0593488e-01    4.4610950e+02    5.1319674e+02    4.3947112e+02    6.9208717e-04    4.3344472e-03    6.2628631e+00   -3.4594549e-13   -6.7272270e-14    1.0296739e+03    7.4137177e+02    1.3888765e+00    3.9498445e-06    2.4728879e-05
  -5.4973448e+01    8.1855258e-01    8.1859678e-01    8.1837892e-01    4.4803994e+02    5.1508261e+02    4.4137228e+02    6.8451355e-04    4.3344472e-03    6.3321569e+00   -3.6015635e-13   -3.3524502e-14    1.0299651e+03    7.4166299e+02    1.3887238e+00    3.9184391e-06    2.4803776e-05
  -5.4548083e+01    8.3135370e-01    8.3141534e-01    8.3086707e-01    4.4999958e+02    5.1692303e+02    4.4330227e+02    6.7694042e-04    4.3344472e-03    6.4029965e+00   -3.6015635e-13    0.0000000e+00    1.0302616e+03    7.4195951e+02    1.3885685e+00    3.8869539e-06    2.4879773e-05
  -5.4121214e+01    8.4449685e-01    8.4454359e-01    8.4416495e-01    4.5198897e+02    5.1885452e+02    4.4526273e+02    6.6936810e-04    4.3344472e-03    6.4754314e+00   -3.6015635e-13    0.0000000e+00    1.0305633e+03    7.4226117e+02    1.3884106e+00    3.8553827e-06    2.4956916e-05
  -5.3692791e+01    8.5798151e-01    8.5803248e-01    8.5773475e-01    4.5400867e+02    5.1784123e+02    4.4725269e+02    6.6179671e-04    4.3344473e-03    6.5495147e+00   -3.6015635e-13    0.0000000e+00    1.0308704e+03    7.4256828e+02    1.3882499e+00    3.8237254e-06    2.5035229e-05
  -5.3262755e+01    8.7184739e-01    8.7189697e-01    8.7165480e-01    4.5605926e+02    5.1985339e+02    4.4927429e+02    6.5422640e-04    4.3344473e-03    6.6253017e+00   -3.6015635e-13    0.0000000e+00    1.0311835e+03    7.4288140e+02    1.3880863e+00    3.7919814e-06    2.5114737e-05
  -5.2831039e+01    8.8610132e-01    8.8615091e-01    8.8591890e-01    4.5814067e+02    5.2184473e+02    4.5132656e+02    6.4665661e-04    4.3344473e-03    6.7028578e+00   -3.8857806e-13   -6.5834195e-14    1.0315043e+03    7.4320220e+02    1.3879188e+00    3.7601317e-06    2.5195404e-05
  -5.2397605e+01    9.0075930e-01    9.0085724e-01    9.0054365e-01    4.6025493e+02    5.2352717e+02    4.5341180e+02    6.3908772e-04    4.3344473e-03    6.7822415e+00   -3.8857806e-13    0.0000000e+00    1.0318314e+03    7.4352928e+02    1.3877481e+00    3.7282037e-06    2.5277411e-05
  -5.1962397e+01    9.1582747e-01    9.1587930e-01    9.1541610e-01    4.6240322e+02    5.2550716e+02    4.5553157e+02    6.3152024e-04    4.3344471e-03    6.8635127e+00   -3.6015635e-13    6.5305900e-14    1.0321644e+03    7.4386236e+02    1.3875745e+00    3.6961849e-06    2.5360693e-05
  -5.1525324e+01    9.3149701e-01    9.3155518e-01    9.3118605e-01    4.6458690e+02    5.2754011e+02    4.5769131e+02    6.2395314e-04    4.3344471e-03    6.9467511e+00   -3.6015635e-13    0.0000000e+00    1.0325043e+03    7.4420217e+02    1.3873975e+00    3.6640639e-06    2.5445269e-05
  -5.1175665e+01    9.4430058e-01    9.4436905e-01    9.4407965e-01    4.6634959e+02    5.2653240e+02    4.5943152e+02    6.1792375e-04    4.3344471e-03    7.0145339e+00   -3.6015635e-13    0.0000000e+00    1.0327798e+03    7.4447767e+02    1.3872542e+00    3.6383831e-06    2.5513532e-05
  -5.0738593e+01    9.6040934e-01    9.6047976e-01    9.6019969e-01    4.6857862e+02    5.2862403e+02    4.6163240e+02    6.1041798e-04    4.3344471e-03    7.1007854e+00   -3.6015635e-13    0.0000000e+00    1.0331314e+03    7.4482928e+02    1.3870714e+00    3.6063407e-06    2.5599867e-05
  -5.0388934e+01    9.7391520e-01    9.7398207e-01    9.7366885e-01    4.7037846e+02    5.3034088e+02    4.6340527e+02    6.0443834e-04    4.3344471e-03    7.1710327e+00   -3.6015635e-13    0.0000000e+00    1.0334163e+03    7.4511416e+02    1.3869234e+00    3.5807270e-06    2.5669571e-05
  -4.9951861e+01    9.9064779e-01    9.9072137e-01    9.9044360e-01    4.7265564e+02    5.3251675e+02    4.6565898e+02    5.9699609e-04    4.3344471e-03    7.2604280e+00   -3.6015635e-13    0.0000000e+00    1.0337774e+03    7.4547533e+02    1.3867359e+00    3.5487723e-06    2.5757741e-05
  -4.9602203e+01    1.0047635e+00    1.0049052e+00    1.0045634e+00    4.7449449e+02    5.3414651e+02    4.6747217e+02    5.9106796e-04    4.3344471e-03    7.3332466e+00   -3.6015635e-13    0.0000000e+00    1.0340701e+03    7.4576799e+02    1.3865842e+00    3.5232308e-06    2.5828912e-05
  -4.9165130e+01    1.0222473e+00    1.0223295e+00    1.0219067e+00    4.7682055e+02    5.3353151e+02    4.6976881e+02    5.8369134e-04    4.3344471e-03    7.4259233e+00   -3.6015635e-13    0.0000000e+00    1.0344420e+03    7.4613994e+02    1.3863914e+00    3.4913743e-06    2.5918942e-05
  -4.8815472e+01    1.0370071e+00    1.0370918e+00    1.0359856e+00    4.7869772e+02    5.3547466e+02    4.7161041e+02    5.7781666e-04    4.3344471e-03    7.5014229e+00   -3.8857806e-13   -8.1284241e-14    1.0347453e+03    7.4644324e+02    1.3862344e+00    3.4659106e-06    2.5991570e-05
  -4.8378399e+01    1.0552927e+00    1.0553721e+00    1.0549099e+00    4.8107291e+02    5.3770843e+02    4.7394296e+02    5.7050762e-04    4.3344471e-03    7.5975272e+00   -4.4542148e-13   -1.3005479e-13    1.0351301e+03    7.4682798e+02    1.3860355e+00    3.4341467e-06    2.6083391e-05
  -4.8028741e+01    1.0707368e+00    1.0708255e+00    1.0704615e+00    4.8299088e+02    5.3952268e+02    4.7582568e+02    5.6468811e-04    4.3344471e-03    7.6758250e+00   -4.7384319e-13   -8.1284241e-14    1.0354415e+03    7.4713943e+02    1.3858745e+00    3.4087556e-06    2.6157443e-05
  -4.7591668e+01    1.0898535e+00    1.0900005e+00    1.0896162e+00    4.8541747e+02    5.4170476e+02    4.7821054e+02    5.5744877e-04    4.3344471e-03    7.7755077e+00   -4.7384319e-13    0.0000000e+00    1.0358372e+03    7.4753508e+02    1.3856703e+00    3.3770686e-06    2.6250929e-05
  -4.7242010e+01    1.1060317e+00    1.1061204e+00    1.1057611e+00    4.8737606e+02    5.4349048e+02    4.8013571e+02    5.5168615e-04    4.3344471e-03    7.8567264e+00   -4.4542148e-13    8.1284241e-14    1.0361586e+03    7.4785654e+02    1.3855045e+00    3.3517280e-06    2.6326192e-05
  -4.6804937e+01    1.1260302e+00    1.1261216e+00    1.1257661e+00    4.8985318e+02    5.4565370e+02    4.8257084e+02    5.4451872e-04    4.3344471e-03    7.9601435e+00   -4.4542148e-13    0.0000000e+00    1.0365685e+03    7.4826640e+02    1.3852934e+00    3.3200783e-06    2.6420998e-05
  -4.6455278e+01    1.1429942e+00    1.1431726e+00    1.1426873e+00    4.9185337e+02    5.4483017e+02    4.8453768e+02    5.3881459e-04    4.3344471e-03    8.0444131e+00   -4.4542148e-13    0.0000000e+00    1.0369004e+03    7.4859833e+02    1.3851225e+00    3.2947661e-06    2.6497259e-05
  -4.6018205e+01    1.1639192e+00    1.1640110e+00    1.1634745e+00    4.9438456e+02    5.4732041e+02    4.8702928e+02    5.3172137e-04    4.3344471e-03    8.1517264e+00   -4.4542148e-13    0.0000000e+00    1.0373216e+03    7.4901955e+02    1.3849060e+00    3.2631946e-06    2.6593591e-05
  -4.5668547e+01    1.1816887e+00    1.1817917e+00    1.1808045e+00    4.9642808e+02    5.4938397e+02    4.8904153e+02    5.2607722e-04    4.3344472e-03    8.2391843e+00   -4.4542148e-13    0.0000000e+00    1.0376635e+03    7.4936144e+02    1.3847304e+00    3.2379570e-06    2.6671138e-05
  -4.5231474e+01    1.2036038e+00    1.2037005e+00    1.2033055e+00    4.9901233e+02    5.5172031e+02    4.9158722e+02    5.1906031e-04    4.3344472e-03    8.3505656e+00   -4.4542148e-13    0.0000000e+00    1.0380999e+03    7.4979785e+02    1.3845064e+00    3.2064342e-06    2.6768668e-05
  -4.4881816e+01    1.2221987e+00    1.2222995e+00    1.2218906e+00    5.0109862e+02    5.5361403e+02    4.9364103e+02    5.1347780e-04    4.3344472e-03    8.4413526e+00   -4.4542148e-13    0.0000000e+00    1.0384539e+03    7.5015185e+02    1.3843250e+00    3.1811926e-06    2.6846802e-05
  -4.4444743e+01    1.2451342e+00    1.2452391e+00    1.2448624e+00    5.0373855e+02    5.5587855e+02    4.9623974e+02    5.0653929e-04    4.3344472e-03    8.5569813e+00   -4.4542148e-13    0.0000000e+00    1.0389030e+03    7.5060091e+02    1.3840950e+00    3.1496545e-06    2.6944889e-05
  -4.4095085e+01    1.2646758e+00    1.2647836e+00    1.2643695e+00    5.0586984e+02    5.5776600e+02    4.9834357e+02    5.0102007e-04    4.3344472e-03    8.6512447e+00   -4.4542148e-13    0.0000000e+00    1.0392674e+03    7.5096533e+02    1.3839087e+00    3.1243242e-06    2.7022742e-05
  -4.3658012e+01    1.2887188e+00    1.2888260e+00    1.2884676e+00    5.0856504e+02    5.6004516e+02    5.0100073e+02    4.9416201e-04    4.3344472e-03    8.7713082e+00   -5.0226490e-13   -1.3005479e-13    1.0397320e+03    7.5142995e+02    1.3836713e+00    3.0924146e-06    2.7118064e-05
  -4.3308354e+01    1.3092129e+00    1.3094357e+00    1.3088687e+00    5.1074100e+02    5.6194374e+02    5.0314960e+02    4.8870791e-04    4.3344460e-03    8.8691954e+00   -5.0226490e-13    0.0000000e+00    1.0401095e+03    7.5180737e+02    1.3834787e+00    3.0668161e-06    2.7193787e-05
  -4.2871281e+01    1.3343874e+00    1.3345016e+00    1.3341563e+00    5.1349402e+02    5.6253607e+02    5.0586418e+02    4.8193215e-04    4.3344457e-03    8.9938918e+00   -5.5910832e-13   -1.3005479e-13    1.0405885e+03    7.5228637e+02    1.3832345e+00    3.0349414e-06    2.7289592e-05
  -4.2521623e+01    1.3558917e+00    1.3560228e+00    1.3545769e+00    5.1571673e+02    5.6390711e+02    5.0806412e+02    4.7654493e-04    4.3344458e-03    9.0955658e+00   -5.5910832e-13    0.0000000e+00    1.0409771e+03    7.5267502e+02    1.3830366e+00    3.0095147e-06    2.7366942e-05
  -4.2084550e+01    1.3822914e+00    1.3824116e+00    1.3818828e+00    5.1852779e+02    5.6636550e+02    5.1083814e+02    4.6985337e-04    4.3344459e-03    9.2251034e+00   -5.5910832e-13    0.0000000e+00    1.0414727e+03    7.5317059e+02    1.3827846e+00    2.9778539e-06    2.7464767e-05
  -4.1734891e+01    1.4048394e+00    1.4049669e+00    1.4044957e+00    5.2079651e+02    5.6838449e+02    5.1308283e+02    4.6453463e-04    4.3344459e-03    9.3307271e+00   -5.5910832e-13    0.0000000e+00    1.0418753e+03    7.5357325e+02    1.3825800e+00    2.9526002e-06    2.7543719e-05
  -4.1297818e+01    1.4327833e+00    1.4329080e+00    1.4323878e+00    5.2366794e+02    5.7077664e+02    5.1592433e+02    4.5792926e-04    4.3344459e-03    9.4653177e+00   -5.5910832e-13    0.0000000e+00    1.0423867e+03    7.5408457e+02    1.3823206e+00    2.9211670e-06    2.7643644e-05
  -4.0948160e+01    1.4561931e+00    1.4563854e+00    1.4557477e+00    5.2598496e+02    5.7274811e+02    5.1821273e+02    4.5268061e-04    4.3344459e-03    9.5750642e+00   -5.0226490e-13    1.6256848e-13    1.0428013e+03    7.5449922e+02    1.3821105e+00    2.8961009e-06    2.7724277e-05
  -4.0511087e+01    1.4855409e+00    1.4856638e+00    1.4852478e+00    5.2891588e+02    5.7516387e+02    5.2111876e+02    4.4616369e-04    4.3344460e-03    9.7149231e+00   -5.0226490e-13    0.0000000e+00    1.0433304e+03    7.5502836e+02    1.3818427e+00    2.8648974e-06    2.7826273e-05
  -4.0161429e+01    1.5101405e+00    1.5103694e+00    1.5097450e+00    5.3128079e+02    5.7714494e+02    5.2345373e+02    4.4098642e-04    4.3344463e-03    9.8289790e+00   -5.0226490e-13    0.0000000e+00    1.0437599e+03    7.5545781e+02    1.3816257e+00    2.8400202e-06    2.7908571e-05
  -3.9724356e+01    1.5409205e+00    1.5410622e+00    1.5405832e+00    5.3427369e+02    5.7801707e+02    5.2642616e+02    4.3455997e-04    4.3344463e-03    9.9743341e+00   -5.0226490e-13    0.0000000e+00    1.0443054e+03    7.5600329e+02    1.3813503e+00    2.8090670e-06    2.8012724e-05
  -3.9374698e+01    1.5667086e+00    1.5668652e+00    1.5653231e+00    5.3668864e+02    5.8008117e+02    5.2881289e+02    4.2945558e-04    4.3344463e-03    1.0092886e+01   -5.0226490e-13    0.0000000e+00    1.0447483e+03    7.5644618e+02    1.3811270e+00    2.7843933e-06    2.8096765e-05
  -3.8937625e+01    1.5990262e+00    1.5991580e+00    1.5985114e+00    5.3974282e+02    5.8277263e+02    5.3185087e+02    4.2312153e-04    4.3344463e-03    1.0243975e+01   -4.4542148e-13    1.3005479e-13    1.0453135e+03    7.5701138e+02    1.3808425e+00    2.7536954e-06    2.8203050e-05
  -3.8587967e+01    1.6261540e+00    1.6262963e+00    1.6257782e+00    5.4220736e+02    5.8496210e+02    5.3428313e+02    4.1809154e-04    4.3344463e-03    1.0367218e+01   -4.4542148e-13    0.0000000e+00    1.0457716e+03    7.5746955e+02    1.3806121e+00    2.7292272e-06    2.8288816e-05
  -3.8150894e+01    1.6600438e+00    1.6601914e+00    1.6597051e+00    5.4532535e+02    5.8660142e+02    5.3738853e+02    4.1185182e-04    4.3344463e-03    1.0524286e+01   -4.4542148e-13    0.0000000e+00    1.0463539e+03    7.5805185e+02    1.3803197e+00    2.6987991e-06    2.8397322e-05
  -3.7801235e+01    1.6887403e+00    1.6888933e+00    1.6882978e+00    5.4784084e+02    5.8870713e+02    5.3986853e+02    4.0689778e-04    4.3344462e-03    1.0652420e+01   -4.4542148e-13    0.0000000e+00    1.0468273e+03    7.5852526e+02    1.3800824e+00    2.6745475e-06    2.8484861e-05
  -3.7364163e+01    1.7240999e+00    1.7242693e+00    1.7237573e+00    5.5102123e+02    5.9124737e+02    5.4304441e+02    4.0075424e-04    4.3344462e-03    1.0815721e+01   -4.4542148e-13    0.0000000e+00    1.0474304e+03    7.5912835e+02    1.3797804e+00    2.6443927e-06    2.8595539e-05
  -3.7014504e+01    1.7542894e+00    1.7544611e+00    1.7538834e+00    5.5358787e+02    5.9335813e+02    5.4557525e+02    3.9587799e-04    4.3344462e-03    1.0948945e+01   -4.4542148e-13    0.0000000e+00    1.0479190e+03    7.5961696e+02    1.3795361e+00    2.6203656e-06    2.8684858e-05
  -3.6577431e+01    1.7914655e+00    1.7917261e+00    1.7911175e+00    5.5683373e+02    5.9590423e+02    5.4882324e+02    3.8983215e-04    4.3344462e-03    1.1118750e+01   -4.4542148e-13    0.0000000e+00    1.0485407e+03    7.6023862e+02    1.3792258e+00    2.5905004e-06    2.8797814e-05
  -3.6227773e+01    1.8231603e+00    1.8233607e+00    1.8226901e+00    5.5945097e+02    5.9727963e+02    5.5140710e+02    3.8503518e-04    4.3344462e-03    1.1257273e+01   -4.4542148e-13    0.0000000e+00    1.0490468e+03    7.6074468e+02    1.3789735e+00    2.5667075e-06    2.8888894e-05
  -3.5790700e+01    1.8621840e+00    1.8623748e+00    1.8608996e+00    5.6276177e+02    5.9973225e+02    5.5472214e+02    3.7908886e-04    4.3344462e-03    1.1433853e+01   -4.4542148e-13    0.0000000e+00    1.0496895e+03    7.6138743e+02    1.3786536e+00    2.5371397e-06    2.9004110e-05
  -3.5441042e+01    1.8955302e+00    1.8956774e+00    1.8947464e+00    5.6543217e+02    6.0188758e+02    5.5735980e+02    3.7437262e-04    4.3344462e-03    1.1577893e+01   -4.4542148e-13    0.0000000e+00    1.0502108e+03    7.6190870e+02    1.3783945e+00    2.5135934e-06    2.9097015e-05
  -3.5003969e+01    1.9365680e+00    1.9367611e+00    1.9362685e+00    5.6880791e+02    6.0442383e+02    5.6074401e+02    3.6852775e-04    4.3344462e-03    1.1761519e+01   -3.8857806e-13    1.3005479e-13    1.0508754e+03    7.6257333e+02    1.3780647e+00    2.4843261e-06    2.9214423e-05
  -3.4654311e+01    1.9715567e+00    1.9717502e+00    1.9710571e+00    5.7152988e+02    6.0628862e+02    5.6343513e+02    3.6389357e-04    4.3344462e-03    1.1911302e+01   -3.8857806e-13    0.0000000e+00    1.0514146e+03    7.6311252e+02    1.3777976e+00    2.4610223e-06    2.9309030e-05
  -3.4217238e+01    2.0145992e+00    2.0148083e+00    2.0141959e+00    5.7497184e+02    6.0892579e+02    5.6687681e+02    3.5815219e-04    4.3344462e-03    1.2102247e+01   -3.8857806e-13    0.0000000e+00    1.0520995e+03    7.6379742e+02    1.3774588e+00    2.4320667e-06    2.9428605e-05
  -3.3867580e+01    2.0514854e+00    2.0516769e+00    2.0509827e+00    5.7774652e+02    6.1112450e+02    5.6963622e+02    3.5360120e-04    4.3344462e-03    1.2258008e+01   -3.8857806e-13    0.0000000e+00    1.0526559e+03    7.6435381e+02    1.3771841e+00    2.4090138e-06    2.9524929e-05
  -3.3430507e+01    2.0966344e+00    2.0968829e+00    2.0962477e+00    5.8125286e+02    6.1425424e+02    5.7313499e+02    3.4796508e-04    4.3344461e-03    1.2456555e+01   -3.8857806e-13    0.0000000e+00    1.0533644e+03    7.6506231e+02    1.3768348e+00    2.3803762e-06    2.9646599e-05
  -3.3080848e+01    2.1354996e+00    2.1357394e+00    2.1350501e+00    5.8408062e+02    6.1675696e+02    5.7595855e+02    3.4349866e-04    4.3344461e-03    1.2618524e+01   -3.8857806e-13    0.0000000e+00    1.0539380e+03    7.6563589e+02    1.3765525e+00    2.3575755e-06    2.9744556e-05
  -3.2643776e+01    2.1834276e+00    2.1838130e+00    2.1830847e+00    5.8765439e+02    6.2000313e+02    5.7953896e+02    3.3796952e-04    4.3344461e-03    1.2824962e+01   -2.7489122e-13    2.6010957e-13    1.0546683e+03    7.6636624e+02    1.3761936e+00    2.3292442e-06    2.9868010e-05
  -3.2294117e+01    2.2237706e+00    2.2240397e+00    2.2232249e+00    5.9053373e+02    6.2257250e+02    5.8241254e+02    3.3358903e-04    4.3344461e-03    1.2993371e+01   -2.7489122e-13    0.0000000e+00    1.0552617e+03    7.6695965e+02    1.3759026e+00    2.3066829e-06    2.9967233e-05
  -3.1857044e+01    2.2741001e+00    2.2743413e+00    2.2726435e+00    5.9417365e+02    6.2597038e+02    5.8605397e+02    3.2816857e-04    4.3344461e-03    1.3207987e+01   -3.8857806e-13   -2.6010957e-13    1.0560146e+03    7.6771254e+02    1.3755339e+00    2.2786620e-06    3.0092298e-05
  -3.1507386e+01    2.3165370e+00    2.3167718e+00    2.3154271e+00    5.9710619e+02    6.2866048e+02    5.8898672e+02    3.2387557e-04    4.3344462e-03    1.3383060e+01   -3.8857806e-13    0.0000000e+00    1.0566255e+03    7.6832343e+02    1.3752353e+00    2.2563107e-06    3.0192214e-05
  -3.1070313e+01    2.3694967e+00    2.3697425e+00    2.3690217e+00    6.0081015e+02    6.3211250e+02    5.9269347e+02    3.1856521e-04    4.3344462e-03    1.3606150e+01   -3.8857806e-13    0.0000000e+00    1.0574036e+03    7.6910150e+02    1.3748557e+00    2.2285189e-06    3.0317570e-05
  -3.0720655e+01    2.4140125e+00    2.4143300e+00    2.4134325e+00    6.0379455e+02    6.3485082e+02    5.9567850e+02    3.1436123e-04    4.3344462e-03    1.3788107e+01   -3.8857806e-13    0.0000000e+00    1.0580329e+03    7.6973084e+02    1.3745492e+00    2.2063518e-06    3.0417534e-05
  -3.0283582e+01    2.4693371e+00    2.4696657e+00    2.4688684e+00    6.0756352e+02    6.3836360e+02    5.9943176e+02    3.0916240e-04    4.3344461e-03    1.4019965e+01   -3.8857806e-13    0.0000000e+00    1.0588333e+03    7.7053125e+02    1.3741601e+00    2.1786773e-06    3.0541210e-05
  -2.9933924e+01    2.5163267e+00    2.5166117e+00    2.5157162e+00    6.1059744e+02    6.4113896e+02    6.0249186e+02    3.0504872e-04    4.3344462e-03    1.4209029e+01   -3.8857806e-13    0.0000000e+00    1.0594831e+03    7.7118099e+02    1.3738449e+00    2.1564992e-06    3.0638059e-05
  -2.9496851e+01    2.5745300e+00    2.5748563e+00    2.5740769e+00    6.1443037e+02    6.4470686e+02    6.0631578e+02    2.9996302e-04    4.3344462e-03    1.4449935e+01   -3.8857806e-13    0.0000000e+00    1.0603069e+03    7.7200483e+02    1.3734460e+00    2.1290030e-06    3.0760330e-05
  -2.9147193e+01    2.6239701e+00    2.6243165e+00    2.6234169e+00    6.1751504e+02    6.4752866e+02    6.0943523e+02    2.9594091e-04    4.3344462e-03    1.4646323e+01   -3.8857806e-13    0.0000000e+00    1.0609747e+03    7.7267260e+02    1.3731232e+00    2.1071695e-06    3.0858731e-05
  -2.8710120e+01    2.6850600e+00    2.6854311e+00    2.6846621e+00    6.2140870e+02    6.5118329e+02    6.1331709e+02    2.9097023e-04    4.3344462e-03    1.4896528e+01   -3.8857806e-13    0.0000000e+00    1.0618240e+03    7.7352192e+02    1.3727135e+00    2.0801088e-06    3.0982939e-05
  -2.8360461e+01    2.7369929e+00    2.7375976e+00    2.7362544e+00    6.2454324e+02    6.5414637e+02    6.1649569e+02    2.8704060e-04    4.3344446e-03    1.5100458e+01   -3.8857806e-13    0.0000000e+00    1.0625104e+03    7.7420830e+02    1.3723831e+00    2.0586346e-06    3.1082930e-05
  -2.7923389e+01    2.8011760e+00    2.8015170e+00    2.8004675e+00    6.2849807e+02    6.5794933e+02    6.2044634e+02    2.8218658e-04    4.3344430e-03    1.5360203e+01   -3.8857806e-13    0.0000000e+00    1.0633833e+03    7.7508119e+02    1.3719637e+00    2.0320315e-06    3.1209090e-05
  -2.7573730e+01    2.8555559e+00    2.8559073e+00    2.8532366e+00    6.3167963e+02    6.6095335e+02    6.2367939e+02    2.7835051e-04    4.3344424e-03    1.5571886e+01   -3.8857806e-13    0.0000000e+00    1.0640899e+03    7.7578781e+02    1.3716249e+00    2.0109219e-06    3.1310581e-05
  -2.7136657e+01    2.9229324e+00    2.9232894e+00    2.9222473e+00    6.3569404e+02    6.6481151e+02    6.2768119e+02    2.7361465e-04    4.3344428e-03    1.5841413e+01   -2.7489122e-13    2.6010957e-13    1.0649854e+03    7.7668328e+02    1.3711965e+00    1.9847871e-06    3.1438641e-05
  -2.6786999e+01    2.9800898e+00    2.9804256e+00    2.9795047e+00    6.3892093e+02    6.6785797e+02    6.3097314e+02    2.6987334e-04    4.3344430e-03    1.6061027e+01   -2.7489122e-13    0.0000000e+00    1.0657113e+03    7.7740925e+02    1.3708498e+00    1.9640527e-06    3.1541578e-05
  -2.6349926e+01    3.0506501e+00    3.0510803e+00    3.0501232e+00    6.4299040e+02    6.7177841e+02    6.3502594e+02    2.6525710e-04    4.3344430e-03    1.6340535e+01   -2.7489122e-13    0.0000000e+00    1.0666310e+03    7.7832887e+02    1.3704117e+00    1.9383972e-06    3.1671394e-05
  -2.6000268e+01    3.1109696e+00    3.1113272e+00    3.1102495e+00    6.4626277e+02    6.7485020e+02    6.3837659e+02    2.6161169e-04    4.3344430e-03    1.6568232e+01   -2.7489122e-13    0.0000000e+00    1.0673743e+03    7.7907219e+02    1.3700582e+00    1.9180542e-06    3.1775783e-05
  -2.5720541e+01    3.1591723e+00    3.1597223e+00    3.1583433e+00    6.4888753e+02    6.7735247e+02    6.4102539e+02    2.5872700e-04    4.3344430e-03    1.6752960e+01   -2.7489122e-13    0.0000000e+00    1.0679748e+03    7.7967271e+02    1.3697732e+00    1.9018994e-06    3.1859513e-05
  -2.5370883e+01    3.2198481e+00    3.2203904e+00    3.2192236e+00    6.5219174e+02    6.8051685e+02    6.4436292e+02    2.5515982e-04    4.3344430e-03    1.6987169e+01   -2.7489122e-13    0.0000000e+00    1.0687331e+03    7.8043099e+02    1.3694139e+00    1.8818784e-06    3.1964917e-05
  -2.5091156e+01    3.2698955e+00    3.2705191e+00    3.2691556e+00    6.5484383e+02    6.8303657e+02    6.4704431e+02    2.5233709e-04    4.3344430e-03    1.7177193e+01   -1.6120438e-13    4.0642121e-13    1.0693438e+03    7.8104167e+02    1.3691251e+00    1.8659821e-06    3.2049519e-05
  -2.4741498e+01    3.3328492e+00    3.3332846e+00    3.3323088e+00    6.5817839e+02    6.8622763e+02    6.5041656e+02    2.4884855e-04    4.3344430e-03    1.7417996e+01   -4.7517545e-14    3.2513697e-13    1.0701164e+03    7.8181434e+02    1.3687603e+00    1.8462887e-06    3.2155891e-05
  -2.4461771e+01    3.3847840e+00    3.3854052e+00    3.3841538e+00    6.6085320e+02    6.8877347e+02    6.5312685e+02    2.4608905e-04    4.3344430e-03    1.7613311e+01   -4.7517545e-14    0.0000000e+00    1.0707391e+03    7.8243701e+02    1.3684668e+00    1.8306565e-06    3.2241218e-05
  -2.4112113e+01    3.4494914e+00    3.4499954e+00    3.4490220e+00    6.6421744e+02    6.9200574e+02    6.5650117e+02    2.4267910e-04    4.3344430e-03    1.7860801e+01   -1.6120438e-13   -3.2513697e-13    1.0715243e+03    7.8322217e+02    1.3680975e+00    1.8112941e-06    3.2348537e-05
  -2.3675040e+01    3.5318057e+00    3.5325323e+00    3.5313509e+00    6.6844998e+02    6.9608246e+02    6.6073929e+02    2.3847934e-04    4.3344427e-03    1.8175338e+01   -1.6120438e-13    0.0000000e+00    1.0725190e+03    7.8421688e+02    1.3676306e+00    1.7873736e-06    3.2483555e-05
  -2.3325382e+01    3.6026251e+00    3.6030672e+00    3.6018692e+00    6.7184665e+02    6.9925611e+02    6.6426105e+02    2.3516947e-04    4.3344426e-03    1.8431145e+01   -1.6120438e-13    0.0000000e+00    1.0733214e+03    7.8501928e+02    1.3672548e+00    1.7684419e-06    3.2591908e-05
  -2.3045655e+01    3.6588460e+00    3.6595344e+00    3.6577485e+00    6.7456929e+02    7.0185203e+02    6.6702749e+02    2.3255386e-04    4.3344426e-03    1.8638446e+01   -1.6120438e-13    0.0000000e+00    1.0739664e+03    7.8566429e+02    1.3669533e+00    1.7534296e-06    3.2678752e-05
  -2.2695997e+01    3.7295361e+00    3.7302257e+00    3.7276032e+00    6.7798949e+02    7.0512632e+02    6.7048780e+02    2.2932421e-04    4.3344426e-03    1.8900938e+01   -1.6120438e-13    0.0000000e+00    1.0747814e+03    7.8647927e+02    1.3665730e+00    1.7348443e-06    3.2787790e-05
  -2.2416270e+01    3.7876752e+00    3.7883218e+00    3.7865023e+00    6.8072870e+02    7.0772661e+02    6.7327873e+02    2.2677342e-04    4.3344426e-03    1.9113539e+01   -1.6120438e-13    0.0000000e+00    1.0754366e+03    7.8713450e+02    1.3662679e+00    1.7201125e-06    3.2875091e-05
  -2.2066612e+01    3.8607297e+00    3.8612639e+00    3.8602980e+00    6.8416943e+02    7.1101598e+02    6.7676172e+02    2.2362557e-04    4.3344426e-03    1.9382589e+01   -1.6120438e-13    0.0000000e+00    1.0762619e+03    7.8795977e+02    1.3658843e+00    1.7018852e-06    3.2984653e-05
  -2.1786885e+01    3.9214620e+00    3.9221015e+00    3.9206227e+00    6.8692432e+02    7.1362254e+02    6.7959784e+02    2.2113965e-04    4.3344426e-03    1.9600477e+01   -1.6120438e-13    0.0000000e+00    1.0769260e+03    7.8862386e+02    1.3655762e+00    1.6874224e-06    3.3072055e-05
  -2.1437227e+01    3.9965421e+00    3.9972113e+00    3.9958839e+00    6.9038046e+02    7.1694117e+02    6.8308183e+02    2.1807374e-04    4.3344426e-03    1.9876041e+01   -4.7517545e-14    3.2513697e-13    1.0777625e+03    7.8946043e+02    1.3651888e+00    1.6695306e-06    3.3181500e-05
  -2.1157501e+01    4.0583393e+00    4.0590361e+00    4.0574238e+00    6.9314670e+02    7.1957398e+02    6.8590116e+02    2.1565379e-04    4.3344426e-03    2.0099079e+01   -1.6120438e-13   -4.0642121e-13    1.0784338e+03    7.9013170e+02    1.3648785e+00    1.6553477e-06    3.3268866e-05
  -2.0807842e+01    4.1369764e+00    4.1374943e+00    4.1362790e+00    6.9661726e+02    7.2286648e+02    6.8945063e+02    2.1266983e-04    4.3344425e-03    2.0381088e+01   -1.6120438e-13    0.0000000e+00    1.0792795e+03    7.9097739e+02    1.3644884e+00    1.6377934e-06    3.3377995e-05
  -2.0528116e+01    4.2011045e+00    4.2017965e+00    4.2002222e+00    6.9939160e+02    7.2550046e+02    6.9229187e+02    2.1031633e-04    4.3344425e-03    2.0609158e+01   -1.6120438e-13    0.0000000e+00    1.0799586e+03    7.9165646e+02    1.3641758e+00    1.6238703e-06    3.3464648e-05
  -2.0178457e+01    4.2825452e+00    4.2831101e+00    4.2818728e+00    7.0287205e+02    7.2879883e+02    6.9585469e+02    2.0741571e-04    4.3344425e-03    2.0897369e+01   -2.7489122e-13   -3.2513697e-13    1.0808124e+03    7.9251027e+02    1.3637834e+00    1.6066057e-06    3.3571962e-05
  -1.9898731e+01    4.3483750e+00    4.3491547e+00    4.3475443e+00    7.0565394e+02    7.3144846e+02    6.9868071e+02    2.0512837e-04    4.3344425e-03    2.1130391e+01   -2.7489122e-13    0.0000000e+00    1.0814971e+03    7.9319500e+02    1.3634694e+00    1.5928635e-06    3.3656017e-05
  -1.9745629e+01    4.3847463e+00    4.3869991e+00    4.3777597e+00    7.0715269e+02    7.3297156e+02    7.0019827e+02    2.0388966e-04    4.3344425e-03    2.1258765e+01   -2.7489122e-13    0.0000000e+00    1.0818674e+03    7.9356530e+02    1.3632998e+00    1.5853256e-06    3.3700288e-05
  -1.9660573e+01    4.4049467e+00    4.4064121e+00    4.3993816e+00    7.0798617e+02    7.3375120e+02    7.0105710e+02    2.0320509e-04    4.3344425e-03    2.1330384e+01   -2.7489122e-13    0.0000000e+00    1.0820735e+03    7.9377145e+02    1.3632054e+00    1.5811509e-06    3.3724793e-05
  -1.9592528e+01    4.4211735e+00    4.4223389e+00    4.4170003e+00    7.0865332e+02    7.3437643e+02    7.0158491e+02    2.0265911e-04    4.3344425e-03    2.1387849e+01   -1.6120438e-13    1.6707563e-12    1.0822386e+03    7.9393650e+02    1.3631299e+00    1.5778192e-06    3.3744407e-05
  -1.9401151e+01    4.4670415e+00    4.4687310e+00    4.4665670e+00    7.1053085e+02    7.3616363e+02    7.0305940e+02    2.0113383e-04    4.3344425e-03    2.1550042e+01   -3.8857806e-13   -1.1880934e-12    1.0827034e+03    7.9440131e+02    1.3629174e+00    1.5685041e-06    3.3799606e-05
  -1.9316094e+01    4.4875483e+00    4.4898610e+00    4.4868190e+00    7.1136500e+02    7.3696988e+02    7.0397587e+02    2.0046071e-04    4.3344425e-03    2.1622405e+01   -3.8857806e-13    0.0000000e+00    1.0829101e+03    7.9460803e+02    1.3628230e+00    1.5643885e-06    3.3824130e-05
  -1.9248049e+01    4.5040108e+00    4.5062595e+00    4.5030637e+00    7.1203206e+02    7.3761814e+02    7.0490344e+02    1.9992424e-04    4.3344425e-03    2.1680426e+01   -3.8857806e-13    0.0000000e+00    1.0830755e+03    7.9477346e+02    1.3627475e+00    1.5611060e-06    3.3843742e-05
  -1.9193613e+01    4.5172279e+00    4.5191557e+00    4.5163494e+00    7.1256627e+02    7.3813906e+02    7.0523609e+02    1.9949580e-04    4.3344425e-03    2.1726986e+01   -3.8857806e-13    0.0000000e+00    1.0832081e+03    7.9490603e+02    1.3626870e+00    1.5584831e-06    3.3859448e-05
  -1.9040511e+01    4.5544984e+00    4.5551431e+00    4.5538743e+00    7.1406799e+02    7.3960047e+02    7.0605378e+02    1.9829828e-04    4.3344425e-03    2.1858195e+01   -2.7489122e-13    7.4255836e-13    1.0835811e+03    7.9527900e+02    1.3625169e+00    1.5511469e-06    3.3903598e-05
  -1.8934191e+01    4.5805905e+00    4.5811677e+00    4.5800981e+00    7.1511180e+02    7.4063742e+02    7.0642299e+02    1.9747170e-04    4.3344425e-03    2.1949690e+01   -2.7489122e-13    0.0000000e+00    1.0838408e+03    7.9553873e+02    1.3623986e+00    1.5460787e-06    3.3934286e-05
  -1.8849134e+01    4.6010915e+00    4.6018720e+00    4.6002949e+00    7.1594629e+02    7.4147645e+02    7.0672164e+02    1.9681364e-04    4.3344425e-03    2.2023080e+01   -2.7489122e-13    0.0000000e+00    1.0840488e+03    7.9574674e+02    1.3623038e+00    1.5420400e-06    3.3958820e-05
  -1.8742814e+01    4.6270689e+00    4.6277952e+00    4.6265258e+00    7.1698981e+02    7.4252454e+02    7.0719407e+02    1.9599490e-04    4.3344425e-03    2.2115078e+01   -2.7489122e-13    0.0000000e+00    1.0843093e+03    7.9600716e+02    1.3621853e+00    1.5370120e-06    3.3989500e-05
  -1.8609913e+01    4.6593184e+00    4.6599904e+00    4.6588288e+00    7.1829536e+02    7.4385381e+02    7.0916749e+02    1.9497732e-04    4.3344425e-03    2.2230496e+01   -1.6120438e-13    8.5542723e-13    1.0846353e+03    7.9633319e+02    1.3620370e+00    1.5307579e-06    3.4027883e-05
  -1.8503593e+01    4.6865972e+00    4.6875045e+00    4.6858240e+00    7.1933887e+02    7.4488167e+02    7.1024097e+02    1.9416830e-04    4.3344425e-03    2.2323122e+01   -1.6120438e-13    0.0000000e+00    1.0848960e+03    7.9659391e+02    1.3619185e+00    1.5257802e-06    3.4058562e-05
  -1.8500000e+01    4.6882802e+00    4.6959948e+00    4.6829604e+00    7.1937412e+02    7.4491604e+02    7.1025642e+02    1.9414097e-04    4.3344425e-03    2.2326264e+01   -2.7489122e-13   -3.1643444e-11    1.0849048e+03    7.9660272e+02    1.3619145e+00    1.5256118e-06    3.4059598e-05
  -1.8343670e+01    4.7248937e+00    4.7255296e+00    4.7242932e+00    7.2090883e+02    7.4651326e+02    7.1172388e+02    1.9296019e-04    4.3344425e-03    2.2462885e+01   -3.8857806e-13   -7.2722444e-13    1.0852885e+03    7.9698644e+02    1.3617403e+00    1.5183410e-06    3.4104718e-05
  -1.8218606e+01    4.7579406e+00    4.7590319e+00    4.7571861e+00    7.2213628e+02    7.4770540e+02    7.1258617e+02    1.9202181e-04    4.3344425e-03    2.2572658e+01   -2.7489122e-13    9.0903055e-13    1.0855958e+03    7.9729366e+02    1.3616009e+00    1.5125553e-06    3.4140806e-05
  -1.8118555e+01    4.7836620e+00    4.7842879e+00    4.7828778e+00    7.2311721e+02    7.4868953e+02    7.1289404e+02    1.9127561e-04    4.3344425e-03    2.2660717e+01   -2.7489122e-13    0.0000000e+00    1.0858415e+03    7.9753942e+02    1.3614895e+00    1.5079497e-06    3.4169645e-05
  -1.7993492e+01    4.8148846e+00    4.8158089e+00    4.8136947e+00    7.2434358e+02    7.4995994e+02    7.1332925e+02    1.9034814e-04    4.3344425e-03    2.2771131e+01   -2.7489122e-13    0.0000000e+00    1.0861491e+03    7.9784704e+02    1.3613501e+00    1.5022207e-06    3.4205700e-05
  -1.7837714e+01    4.8537058e+00    4.8546147e+00    4.8529913e+00    7.2586951e+02    7.5153278e+02    7.1490453e+02    1.8920196e-04    4.3344425e-03    2.2909079e+01   -2.7489122e-13    0.0000000e+00    1.0865328e+03    7.9823071e+02    1.3611764e+00    1.4951328e-06    3.4250563e-05
  -1.7713093e+01    4.8871422e+00    4.8879154e+00    4.8863690e+00    7.2708916e+02    7.5272840e+02    7.1120526e+02    1.8829130e-04    4.3344425e-03    2.3019877e+01   -2.7489122e-13    0.0000000e+00    1.0868399e+03    7.9853782e+02    1.3610375e+00    1.4894937e-06    3.4286420e-05
  -1.7613395e+01    4.9132651e+00    4.9139536e+00    4.9124779e+00    7.2806332e+02    7.5370704e+02    6.9556222e+02    1.8756731e-04    4.3344425e-03    2.3108731e+01   -2.7489122e-13    0.0000000e+00    1.0870853e+03    7.9878321e+02    1.3609266e+00    1.4850056e-06    3.4315060e-05
  -1.7489380e+01    4.9448063e+00    4.9455852e+00    4.9430678e+00    7.2927411e+02    7.5495412e+02    6.6736689e+02    1.8667208e-04    4.3344425e-03    2.3219554e+01   -2.7489122e-13    0.0000000e+00    1.0873904e+03    7.9908835e+02    1.3607888e+00    1.4794507e-06    3.4350656e-05
  -1.7377202e+01    4.9743391e+00    4.9750912e+00    4.9727658e+00    7.3036762e+02    7.5605797e+02    6.3935606e+02    1.8586768e-04    4.3344425e-03    2.3320045e+01   -2.7489122e-13    0.0000000e+00    1.0876662e+03    7.9936408e+02    1.3606643e+00    1.4744539e-06    3.4382804e-05
  -1.7278992e+01    5.0004234e+00    5.0015784e+00    4.9982461e+00    7.3132323e+02    7.5702074e+02    6.2302959e+02    1.8516730e-04    4.3344425e-03    2.3408250e+01   -4.7517545e-14    2.3151838e-12    1.0879073e+03    7.9960520e+02    1.3605555e+00    1.4700981e-06    3.4410896e-05
  -1.7183440e+01    5.0256149e+00    5.0263234e+00    5.0224654e+00    7.3225054e+02    7.5796404e+02    6.0502486e+02    1.8448947e-04    4.3344425e-03    2.3494255e+01   -4.7517545e-14    0.0000000e+00    1.0881415e+03    7.9983936e+02    1.3604500e+00    1.4658771e-06    3.4438153e-05
  -1.7085370e+01    5.0513022e+00    5.0520808e+00    5.0481732e+00    7.3320079e+02    7.5893781e+02    5.9554672e+02    1.8379750e-04    4.3344425e-03    2.3582706e+01    1.7985613e-13    2.3184699e-12    1.0883816e+03    8.0007951e+02    1.3603418e+00    1.4615641e-06    3.4466085e-05
  -1.7000000e+01    5.0740752e+00    5.0751295e+00    5.0710906e+00    7.3402672e+02    7.5977663e+02    5.7485578e+02    1.8319800e-04    4.3344425e-03    2.3659879e+01   -4.7517545e-14   -2.6634011e-12    1.0885906e+03    8.0028847e+02    1.3602477e+00    1.4578236e-06    3.4490360e-05
  -1.6894452e+01    5.1013624e+00    5.1023547e+00    5.0989426e+00    7.3504710e+02    7.6083332e+02    5.7322819e+02    1.8246115e-04    4.3344426e-03    2.3755427e+01    2.7803049e-10    2.6346168e-09    1.0888491e+03    8.0054701e+02    1.3601314e+00    1.4532232e-06    3.4520352e-05
  -1.6784492e+01    5.1302105e+00    5.1312015e+00    5.1280904e+00    7.3610869e+02    7.6192038e+02    5.6152734e+02    1.8169819e-04    4.3344426e-03    2.3855178e+01    2.7803049e-10    0.0000000e+00    1.0891184e+03    8.0081634e+02    1.3600102e+00    1.4484554e-06    3.4551556e-05
  -1.6670327e+01    5.1608085e+00    5.1621746e+00    5.1593187e+00    7.3720923e+02    7.6303057e+02    5.5480877e+02    1.8091107e-04    4.3344427e-03    2.3958969e+01    2.7803049e-10    0.0000000e+00    1.0893978e+03    8.0109575e+02    1.3598847e+00    1.4435316e-06    3.4583904e-05
  -1.6549009e+01    5.1927418e+00    5.1937686e+00    5.1912221e+00    7.3837742e+02    7.6422859e+02    5.5310362e+02    1.8008016e-04    4.3344429e-03    2.4069520e+01    2.7848523e-10    3.7483820e-12    1.0896945e+03    8.0139246e+02    1.3597514e+00    1.4383291e-06    3.4618240e-05
  -1.6421549e+01    5.2269879e+00    5.2280631e+00    5.2257971e+00    7.3960288e+02    7.6542695e+02    5.5050757e+02    1.7921317e-04    4.3344432e-03    2.4185964e+01    2.7984948e-10    1.0703249e-11    1.0900060e+03    8.0170391e+02    1.3596116e+00    1.4328946e-06    3.4654260e-05
  -1.6286727e+01    5.2639366e+00    5.2652788e+00    5.2632772e+00    7.4089662e+02    7.6675811e+02    5.3951357e+02    1.7830314e-04    4.3344437e-03    2.4309408e+01    2.8303271e-10    2.3610685e-11    1.0903350e+03    8.0203299e+02    1.3594641e+00    1.4271837e-06    3.4692286e-05
  -1.6178870e+01    5.2940192e+00    5.2951217e+00    5.2922408e+00    7.4192826e+02    7.6779222e+02    5.3260200e+02    1.7758045e-04    4.3344443e-03    2.4408341e+01    2.8803493e-10    4.6378132e-11    1.0905977e+03    8.0229570e+02    1.3593463e+00    1.4226425e-06    3.4722606e-05
  -1.6092584e+01    5.3178839e+00    5.3187488e+00    5.3168343e+00    7.4275217e+02    7.6862854e+02    5.3010366e+02    1.7700534e-04    4.3344449e-03    2.4487651e+01    2.9462877e-10    7.6418513e-11    1.0908077e+03    8.0250572e+02    1.3592522e+00    1.4190248e-06    3.4746820e-05
  -1.5937269e+01    5.3601207e+00    5.3612019e+00    5.3585540e+00    7.4423156e+02    7.7014236e+02    5.2206326e+02    1.7597821e-04    4.3344464e-03    2.4630585e+01    3.1554714e-10    1.3468397e-10    1.0911853e+03    8.0288342e+02    1.3590831e+00    1.4125571e-06    3.4790299e-05
  -1.5868240e+01    5.3789760e+00    5.3802105e+00    5.3774074e+00    7.4488817e+02    7.7082002e+02    5.1816988e+02    1.7552460e-04    4.3344471e-03    2.4694244e+01    3.3009906e-10    2.1080969e-10    1.0913532e+03    8.0305135e+02    1.3590080e+00    1.4096980e-06    3.4809598e-05
  -1.5781955e+01    5.4021903e+00    5.4037008e+00    5.4006000e+00    7.4570872e+02    7.7167448e+02    5.2032087e+02    1.7496013e-04    4.3344482e-03    2.4773920e+01    3.5920289e-10    3.3729551e-10    1.0915632e+03    8.0326140e+02    1.3589141e+00    1.4061387e-06    3.4833717e-05
  -1.5674097e+01    5.4310727e+00    5.4327661e+00    5.4298786e+00    7.4673350e+02    7.7274545e+02    5.1654482e+02    1.7425895e-04    4.3344498e-03    2.4873613e+01    4.1104409e-10    4.8064610e-10    1.0918257e+03    8.0352394e+02    1.3587967e+00    1.4017150e-06    3.4863842e-05
  -1.5539276e+01    5.4671423e+00    5.4683962e+00    5.4664626e+00    7.4801350e+02    7.7404140e+02    5.2512456e+02    1.7338894e-04    4.3344520e-03    2.4998434e+01    5.1722759e-10    7.8758501e-10    1.0921537e+03    8.0385208e+02    1.3586501e+00    1.3962223e-06    3.4901467e-05
  -1.5385907e+01    5.5100765e+00    5.5111908e+00    5.5094011e+00    7.4946813e+02    7.7552479e+02    5.3030790e+02    1.7240768e-04    4.3344549e-03    2.5140730e+01    7.3391471e-10    1.4128528e-09    1.0925268e+03    8.0422534e+02    1.3584835e+00    1.3900218e-06    3.4944228e-05
  -1.5263212e+01    5.5436910e+00    5.5446104e+00    5.5427683e+00    7.5062747e+02    7.7671088e+02    5.3823612e+02    1.7162980e-04    4.3344576e-03    2.5254691e+01    9.5901465e-10    1.8346331e-09    1.0928245e+03    8.0452315e+02    1.3583506e+00    1.3850997e-06    3.4978308e-05
  -1.5109844e+01    5.5846051e+00    5.5851188e+00    5.5838717e+00    7.5207482e+02    7.7821482e+02    5.3261026e+02    1.7066531e-04    4.3344612e-03    2.5397435e+01    1.4112609e-09    2.9487557e-09    1.0931965e+03    8.0489532e+02    1.3581847e+00    1.3789910e-06    3.5020858e-05
  -1.5004856e+01    5.6169253e+00    5.6191022e+00    5.6158949e+00    7.5306217e+02    7.7918089e+02    5.3343453e+02    1.7001058e-04    4.3344639e-03    2.5495260e+01    1.7987056e-09    3.6903881e-09    1.0934506e+03    8.0514951e+02    1.3580715e+00    1.3748388e-06    3.5049885e-05
  -1.4873622e+01    5.6544061e+00    5.6553420e+00    5.6536702e+00    7.5429318e+02    7.8043467e+02    5.3307812e+02    1.6919875e-04    4.3344674e-03    2.5617609e+01    2.4528597e-09    4.9846229e-09    1.0937678e+03    8.0546686e+02    1.3579302e+00    1.3696860e-06    3.5086076e-05
  -1.4787347e+01    5.6786569e+00    5.6797529e+00    5.6772652e+00    7.5509995e+02    7.8125148e+02    5.3610948e+02    1.6866842e-04    4.3344698e-03    2.5698171e+01    2.9940090e-09    6.2723937e-09    1.0939759e+03    8.0567513e+02    1.3578375e+00    1.3663156e-06    3.5109794e-05
  -1.4632143e+01    5.7222460e+00    5.7234516e+00    5.7210638e+00    7.5654643e+02    7.8275343e+02    5.3680675e+02    1.6772238e-04    4.3344744e-03    2.5843148e+01    4.3111847e-09    8.4867533e-09    1.0943494e+03    8.0604883e+02    1.3576714e+00    1.3602972e-06    3.5152319e-05
  -1.4546013e+01    5.7465045e+00    5.7477373e+00    5.7457138e+00    7.5734741e+02    7.8358270e+02    5.4091524e+02    1.6720147e-04    4.3344772e-03    2.5923678e+01    5.2618341e-09    1.1037363e-08    1.0945564e+03    8.0625594e+02    1.3575793e+00    1.3569804e-06    3.5175867e-05
  -1.4459930e+01    5.7707939e+00    5.7719031e+00    5.7700136e+00    7.5814665e+02    7.8438760e+02    5.4608692e+02    1.6668373e-04    4.3344800e-03    2.6004217e+01    6.3511814e-09    1.2654551e-08    1.0947630e+03    8.0646270e+02    1.3574875e+00    1.3536817e-06    3.5199364e-05
  -1.4373892e+01    5.7951139e+00    5.7960982e+00    5.7942886e+00    7.5894410e+02    7.8521178e+02    5.5026137e+02    1.6616915e-04    4.3344830e-03    2.6084763e+01    7.6679023e-09    1.5304030e-08    1.0949693e+03    8.0666909e+02    1.3573958e+00    1.3504011e-06    3.5222808e-05
  -1.4266345e+01    5.8250279e+00    5.8262162e+00    5.8233465e+00    7.5993888e+02    7.8624823e+02    5.5234698e+02    1.6553027e-04    4.3344868e-03    2.6185463e+01    9.6433248e-09    1.8368008e-08    1.0952267e+03    8.0692671e+02    1.3572815e+00    1.3463254e-06    3.5252055e-05
  -1.4131912e+01    5.8624120e+00    5.8630460e+00    5.8615426e+00    7.6117960e+02    7.8753105e+02    5.5340173e+02    1.6473810e-04    4.3344918e-03    2.6311410e+01    1.2773578e-08    2.3284748e-08    1.0955480e+03    8.0724825e+02    1.3571389e+00    1.3412678e-06    3.5288533e-05
  -1.4024365e+01    5.8936727e+00    5.8950254e+00    5.8928442e+00    7.6216862e+02    7.8855527e+02    5.5126208e+02    1.6410953e-04    4.3344960e-03    2.6412214e+01    1.5810381e-08    2.8237006e-08    1.0958044e+03    8.0750484e+02    1.3570252e+00    1.3372502e-06    3.5317612e-05
  -1.3889931e+01    5.9312371e+00    5.9316569e+00    5.9306132e+00    7.6340145e+02    7.8983582e+02    5.5286617e+02    1.6333023e-04    4.3345013e-03    2.6538267e+01    2.0381501e-08    3.4002802e-08    1.0961243e+03    8.0782497e+02    1.3568834e+00    1.3322649e-06    3.5353860e-05
  -1.3782384e+01    5.9625831e+00    5.9634131e+00    5.9617686e+00    7.6438307e+02    7.9085599e+02    5.5594847e+02    1.6271228e-04    4.3345059e-03    2.6639082e+01    2.4804829e-08    4.1129284e-08    1.0963793e+03    8.0808026e+02    1.3567704e+00    1.3283069e-06    3.5382721e-05
  -1.3647951e+01    6.0002117e+00    6.0007130e+00    5.9996316e+00    7.6560632e+02    7.9208439e+02    5.6141336e+02    1.6194646e-04    4.3345117e-03    2.6765091e+01    3.1649231e-08    5.0912870e-08    1.0966975e+03    8.0839867e+02    1.3566295e+00    1.3233976e-06    3.5418686e-05
  -1.3540404e+01    6.0316750e+00    6.0324082e+00    6.0308714e+00    7.6658126e+02    7.9307247e+02    5.6049217e+02    1.6133885e-04    4.3345166e-03    2.6865920e+01    3.8100732e-08    5.9987782e-08    1.0969512e+03    8.0865263e+02    1.3565172e+00    1.3194983e-06    3.5447351e-05
  -1.3405970e+01    6.0694237e+00    6.0700424e+00    6.0688332e+00    7.6779683e+02    7.9433793e+02    5.6542759e+02    1.6058554e-04    4.3345230e-03    2.6991988e+01    4.7695901e-08    7.1374763e-08    1.0972678e+03    8.0896949e+02    1.3563772e+00    1.3146602e-06    3.5483092e-05
  -1.3298423e+01    6.1009802e+00    6.1017734e+00    6.1001780e+00    7.6876476e+02    7.9534388e+02    5.6998389e+02    1.5998835e-04    4.3345283e-03    2.7092774e+01    5.6562110e-08    8.2440388e-08    1.0975200e+03    8.0922197e+02    1.3562657e+00    1.3108206e-06    3.5511551e-05
  -1.3163990e+01    6.1387569e+00    6.1393232e+00    6.1380770e+00    7.6996976e+02    7.9659299e+02    5.7640242e+02    1.5924897e-04    4.3345351e-03    2.7218607e+01    6.9923952e-08    9.9393586e-08    1.0978342e+03    8.0953650e+02    1.3561269e+00    1.3060629e-06    3.5546981e-05
  -1.3056443e+01    6.1703657e+00    6.1711960e+00    6.1695717e+00    7.7092987e+02    7.9755507e+02    5.7647110e+02    1.5866240e-04    4.3345408e-03    2.7319270e+01    8.2897893e-08    1.2063519e-07    1.0980848e+03    8.0978735e+02    1.3560162e+00    1.3022842e-06    3.5575209e-05
  -1.2922009e+01    6.2081921e+00    6.2086879e+00    6.2074396e+00    7.7212585e+02    7.9880182e+02    5.8127704e+02    1.5793557e-04    4.3345481e-03    2.7445040e+01    1.0136245e-07    1.3735075e-07    1.0983971e+03    8.1010005e+02    1.3558784e+00    1.2975982e-06    3.5610373e-05
  -1.2814462e+01    6.2398697e+00    6.2407297e+00    6.2388271e+00    7.7307775e+02    7.9977242e+02    5.8545949e+02    1.5735939e-04    4.3345543e-03    2.7545571e+01    1.1865445e-07    1.6078561e-07    1.0986461e+03    8.1034927e+02    1.3557686e+00    1.2938789e-06    3.5638361e-05
  -1.2680028e+01    6.2777218e+00    6.2783745e+00    6.2768005e+00    7.7426204e+02    8.0100738e+02    5.8533599e+02    1.5664595e-04    4.3345619e-03    2.7671076e+01    1.4355323e-07    1.8521244e-07    1.0989559e+03    8.1065951e+02    1.3556320e+00    1.2892693e-06    3.5673182e-05
  -1.2572482e+01    6.3094071e+00    6.3103361e+00    6.3083456e+00    7.7520456e+02    8.0196280e+02    5.8449035e+02    1.5608049e-04    4.3345683e-03    2.7771366e+01    1.6730332e-07    2.2083470e-07    1.0992028e+03    8.1090667e+02    1.3555232e+00    1.2856117e-06    3.5700892e-05
  -1.2438048e+01    6.3472527e+00    6.3478745e+00    6.3463776e+00    7.7637792e+02    8.0318453e+02    5.8645928e+02    1.5538023e-04    4.3345763e-03    2.7896576e+01    2.0098055e-07    2.5051189e-07    1.0995102e+03    8.1121442e+02    1.3553879e+00    1.2810785e-06    3.5735386e-05
  -1.2330501e+01    6.3789472e+00    6.3799018e+00    6.3780999e+00    7.7731183e+02    8.0413377e+02    5.8847872e+02    1.5482519e-04    4.3345830e-03    2.7996626e+01    2.3213029e-07    2.8963862e-07    1.0997550e+03    8.1145959e+02    1.3552801e+00    1.2774813e-06    3.5762838e-05
  -1.2196067e+01    6.4168108e+00    6.4173059e+00    6.4161098e+00    7.7847458e+02    8.0534719e+02    5.9154769e+02    1.5413770e-04    4.3345915e-03    2.8121552e+01    2.7655069e-07    3.3042625e-07    1.1000600e+03    8.1176499e+02    1.3551459e+00    1.2730222e-06    3.5797013e-05
  -1.2088520e+01    6.4485011e+00    6.4494792e+00    6.4476603e+00    7.7939876e+02    8.0625607e+02    5.9426713e+02    1.5359342e-04    4.3345985e-03    2.8221252e+01    3.1805707e-07    3.8593747e-07    1.1003026e+03    8.1200792e+02    1.3550393e+00    1.2694877e-06    3.5824173e-05
  -1.1954087e+01    6.4862921e+00    6.4873198e+00    6.4846363e+00    7.8054810e+02    8.0742194e+02    5.9740997e+02    1.5291981e-04    4.3346072e-03    2.8345623e+01    3.7747823e-07    4.4201105e-07    1.1006044e+03    8.1231016e+02    1.3549067e+00    1.2651096e-06    3.5857946e-05
  -1.1846540e+01    6.5179359e+00    6.5189412e+00    6.5170487e+00    7.8146241e+02    8.0831473e+02    5.9922446e+02    1.5238598e-04    4.3346146e-03    2.8444970e+01    4.3077075e-07    4.9552817e-07    1.1008448e+03    8.1255086e+02    1.3548011e+00    1.2616358e-06    3.5884806e-05
  -1.1712106e+01    6.5556780e+00    6.5563683e+00    6.5550868e+00    7.8259977e+02    8.0945099e+02    6.0208556e+02    1.5172503e-04    4.3346238e-03    2.8568944e+01    5.0714989e-07    5.6815495e-07    1.1011439e+03    8.1285043e+02    1.3546698e+00    1.2573309e-06    3.5918210e-05
  -1.1604559e+01    6.5872932e+00    6.5881902e+00    6.5865191e+00    7.8350355e+02    8.1036560e+02    6.0465796e+02    1.5120167e-04    4.3346315e-03    2.8667881e+01    5.7628149e-07    6.4280416e-07    1.1013819e+03    8.1308879e+02    1.3545654e+00    1.2539176e-06    3.5944743e-05
  -1.1470126e+01    6.6248882e+00    6.6253500e+00    6.6242140e+00    7.8462620e+02    8.1152820e+02    6.0820500e+02    1.5055461e-04    4.3346412e-03    2.8791155e+01    6.7850324e-07    7.6038816e-07    1.1016777e+03    8.1338499e+02    1.3544357e+00    1.2496938e-06    3.5977692e-05
  -1.1362579e+01    6.6564195e+00    6.6574112e+00    6.6555680e+00    7.8551896e+02    8.1243025e+02    6.1109181e+02    1.5004205e-04    4.3346492e-03    2.8889562e+01    7.6834585e-07    8.3538071e-07    1.1019130e+03    8.1362072e+02    1.3543325e+00    1.2463440e-06    3.6003884e-05
  -1.1228145e+01    6.6939053e+00    6.6942543e+00    6.6931066e+00    7.8662883e+02    8.1358053e+02    6.1458852e+02    1.4940787e-04    4.3346592e-03    2.9012255e+01    8.9473105e-07    9.4013079e-07    1.1022057e+03    8.1391384e+02    1.3542044e+00    1.2421958e-06    3.6036436e-05
  -1.1120598e+01    6.7253698e+00    6.7264274e+00    6.7244013e+00    7.8751077e+02    8.1447135e+02    6.1771637e+02    1.4890581e-04    4.3346675e-03    2.9110129e+01    1.0088565e-06    1.0611689e-06    1.1024384e+03    8.1414694e+02    1.3541025e+00    1.2389080e-06    3.6062292e-05
  -1.0986165e+01    6.7627252e+00    6.7630015e+00    6.7618419e+00    7.8860649e+02    8.1560566e+02    6.2076282e+02    1.4828491e-04    4.3346778e-03    2.9232090e+01    1.1722490e-06    1.2154141e-06    1.1027276e+03    8.1443663e+02    1.3539759e+00    1.2348381e-06    3.6094403e-05
  -1.0878618e+01    6.7940489e+00    6.7951034e+00    6.7929856e+00    7.8947642e+02    8.1648346e+02    6.2224598e+02    1.4779368e-04    4.3346864e-03    2.9329308e+01    1.3223834e-06    1.3959897e-06    1.1029574e+03    8.1466688e+02    1.3538754e+00    1.2316143e-06    3.6119887e-05
  -1.0744184e+01    6.8312011e+00    6.8314427e+00    6.8302193e+00    7.9055653e+02    8.1760137e+02    6.2396293e+02    1.4718634e-04    4.3346971e-03    2.9450403e+01    1.5299551e-06    1.5440459e-06    1.1032428e+03    8.1495280e+02    1.3537506e+00    1.2276244e-06    3.6151508e-05
  -1.0636637e+01    6.8624145e+00    6.8635351e+00    6.8612069e+00    7.9141422e+02    8.1846727e+02    6.2556573e+02    1.4670565e-04    4.3347059e-03    2.9546959e+01    1.7174982e-06    1.7438254e-06    1.1034697e+03    8.1518005e+02    1.3536515e+00    1.2244623e-06    3.6176599e-05
  -1.0502204e+01    6.8993991e+00    6.8996819e+00    6.8983826e+00    7.9247949e+02    8.1957018e+02    6.2797882e+02    1.4611106e-04    4.3347168e-03    2.9667274e+01    1.9826993e-06    1.9727291e-06    1.1037515e+03    8.1546238e+02    1.3535284e+00    1.2205467e-06    3.6207739e-05
  -1.0394657e+01    6.9304260e+00    6.9314414e+00    6.9291861e+00    7.9332402e+02    8.2042071e+02    6.2987391e+02    1.4564113e-04    4.3347258e-03    2.9763061e+01    2.2241347e-06    2.2449308e-06    1.1039751e+03    8.1568642e+02    1.3534308e+00    1.2174473e-06    3.6232389e-05
  -1.0260223e+01    6.9671097e+00    6.9673467e+00    6.9658766e+00    7.9437147e+02    8.2149888e+02    6.3097733e+02    1.4506071e-04    4.3347370e-03    2.9882226e+01    2.5693102e-06    2.5676276e-06    1.1042525e+03    8.1596435e+02    1.3533097e+00    1.2136142e-06    3.6262908e-05
  -1.0152676e+01    6.9979545e+00    6.9990227e+00    6.9966698e+00    7.9520317e+02    8.2233417e+02    6.3283009e+02    1.4460144e-04    4.3347462e-03    2.9977200e+01    2.8788335e-06    2.8780309e-06    1.1044729e+03    8.1618521e+02    1.3532136e+00    1.2105769e-06    3.6287120e-05
  -1.0085459e+01    7.0175350e+00    7.0196848e+00    7.0154557e+00    7.9571988e+02    8.2285016e+02    6.3380638e+02    1.4431653e-04    4.3347526e-03    3.0036424e+01    3.0917403e-06    3.1674632e-06    1.1046101e+03    8.1632273e+02    1.3531537e+00    1.2086900e-06    3.6302131e-05
  -9.8964120e+00    7.0700274e+00    7.0705810e+00    7.0686768e+00    7.9716036e+02    8.2429493e+02    6.3649561e+02    1.4352575e-04    4.3347700e-03    3.0202037e+01    3.7789345e-06    3.6350383e-06    1.1049926e+03    8.1670604e+02    1.3529870e+00    1.2034452e-06    3.6343882e-05
  -9.7073647e+00    7.1207873e+00    7.1211714e+00    7.1198464e+00    7.9858133e+02    8.2572751e+02    6.3947394e+02    1.4274993e-04    4.3347870e-03    3.0366298e+01    4.6271015e-06    4.4865333e-06    1.1053699e+03    8.1708413e+02    1.3528226e+00    1.1982857e-06    3.6384863e-05
  -9.5760818e+00    7.1556720e+00    7.1560812e+00    7.1547743e+00    7.9955663e+02    8.2670849e+02    6.4152653e+02    1.4222002e-04    4.3347989e-03    3.0479526e+01    5.3319809e-06    5.3691652e-06    1.1056290e+03    8.1734377e+02    1.3527099e+00    1.1947514e-06    3.6412804e-05
  -9.4134433e+00    7.1985949e+00    7.1993845e+00    7.1975524e+00    8.0075249e+02    8.2790766e+02    6.4433262e+02    1.4157298e-04    4.3348135e-03    3.0618932e+01    6.3639772e-06    6.3453387e-06    1.1059467e+03    8.1766220e+02    1.3525717e+00    1.1904207e-06    3.6446739e-05
  -9.2833325e+00    7.2350925e+00    7.2369948e+00    7.2337565e+00    8.0169738e+02    8.2882437e+02    6.4664190e+02    1.4106336e-04    4.3348254e-03    3.0729634e+01    7.3539476e-06    7.6086722e-06    1.1061979e+03    8.1791395e+02    1.3524624e+00    1.1869962e-06    3.6473276e-05
  -9.1218144e+00    7.2766538e+00    7.2770827e+00    7.2747331e+00    8.0285677e+02    8.2998807e+02    6.4993926e+02    1.4044046e-04    4.3348399e-03    3.0866034e+01    8.8473848e-06    9.2462525e-06    1.1065061e+03    8.1822284e+02    1.3523286e+00    1.1827977e-06    3.6505573e-05
  -8.9925999e+00    7.3130327e+00    7.3146919e+00    7.3116812e+00    8.0377354e+02    8.3084138e+02    6.5241539e+02    1.3994964e-04    4.3348518e-03    3.0974370e+01    1.0304459e-05    1.1276397e-05    1.1067500e+03    8.1846731e+02    1.3522226e+00    1.1794839e-06    3.6531058e-05
  -8.8311347e+00    7.3539143e+00    7.3542718e+00    7.3528763e+00    8.0490426e+02    8.3194545e+02    6.5442311e+02    1.3934658e-04    4.3348666e-03    3.1108525e+01    1.2562329e-05    1.3983628e-05    1.1070509e+03    8.1876893e+02    1.3520920e+00    1.1754076e-06    3.6562463e-05
  -8.7019625e+00    7.3897984e+00    7.3912981e+00    7.3887332e+00    8.0579855e+02    8.3276854e+02    6.5574814e+02    1.3887125e-04    4.3348786e-03    3.1215089e+01    1.4813195e-05    1.7425313e-05    1.1072891e+03    8.1900762e+02    1.3519887e+00    1.1721903e-06    3.6587278e-05
  -8.5457306e+00    7.4292889e+00    7.4296561e+00    7.4282500e+00    8.0686461e+02    8.3379176e+02    6.5768539e+02    1.3830655e-04    4.3348930e-03    3.1342644e+01    1.8301670e-05    2.2328834e-05    1.1075730e+03    8.1929226e+02    1.3518656e+00    1.1683635e-06    3.6616835e-05
  -8.4207451e+00    7.4633218e+00    7.4647360e+00    7.4620577e+00    8.0770726e+02    8.3455962e+02    6.5915500e+02    1.3786152e-04    4.3349047e-03    3.1443906e+01    2.1922011e-05    2.8966085e-05    1.1077976e+03    8.1951737e+02    1.3517683e+00    1.1653436e-06    3.6640174e-05
  -8.2645132e+00    7.5018107e+00    7.5021969e+00    7.5007019e+00    8.0874587e+02    8.3555165e+02    6.6113960e+02    1.3731469e-04    4.3349192e-03    3.1569232e+01    2.7992589e-05    3.8856209e-05    1.1080745e+03    8.1979496e+02    1.3516483e+00    1.1616284e-06    3.6668916e-05
  -8.1395277e+00    7.5352350e+00    7.5367486e+00    7.5338617e+00    8.0956508e+02    8.3628769e+02    6.6273471e+02    1.3688442e-04    4.3349310e-03    3.1668548e+01    3.4656912e-05    5.3320771e-05    1.1082929e+03    8.2001399e+02    1.3515537e+00    1.1587012e-06    3.6691569e-05
  -7.9919893e+00    7.5711231e+00    7.5715205e+00    7.5698960e+00    8.1051946e+02    8.3718822e+02    6.6504092e+02    1.3638450e-04    4.3349449e-03    3.1784732e+01    4.5865040e-05    7.5967529e-05    1.1085475e+03    8.2026924e+02    1.3514435e+00    1.1552961e-06    3.6717941e-05
  -7.8739586e+00    7.6019819e+00    7.6034393e+00    7.6004684e+00    8.1127095e+02    8.3785422e+02    6.6683871e+02    1.3599159e-04    4.3349560e-03    3.1876647e+01    5.8975849e-05    1.1107964e-04    1.1087481e+03    8.2047029e+02    1.3513567e+00    1.1526163e-06    3.6738691e-05
  -7.7265790e+00    7.6363580e+00    7.6367972e+00    7.6350699e+00    8.1219665e+02    8.3878721e+02    6.6913743e+02    1.3550881e-04    4.3349698e-03    3.1990317e+01    8.4748995e-05    1.7487592e-04    1.1089952e+03    8.2071804e+02    1.3512499e+00    1.1493198e-06    3.6764233e-05
  -7.5793291e+00    7.6729598e+00    7.6741351e+00    7.6715533e+00    8.1310679e+02    8.3967520e+02    6.7094592e+02    1.3503540e-04    4.3349836e-03    3.2102571e+01    1.3094455e-04    3.1372216e-04    1.1092382e+03    8.2096171e+02    1.3511448e+00    1.1460832e-06    3.6789323e-05
  -7.4615292e+00    7.7031079e+00    7.7050433e+00    7.7013635e+00    8.1382343e+02    8.4035485e+02    6.7227074e+02    1.3466337e-04    4.3349947e-03    3.2191342e+01    1.9982907e-04    5.8475857e-04    1.1094296e+03    8.2115365e+02    1.3510621e+00    1.1435365e-06    3.6809066e-05
  -7.3143817e+00    7.7363745e+00    7.7368943e+00    7.7349108e+00    8.1470588e+02    8.4125311e+02    6.7435685e+02    1.3420635e-04    4.3350083e-03    3.2301068e+01    3.9034471e-04    1.2947264e-03    1.1096654e+03    8.2139012e+02    1.3509603e+00    1.1404053e-06    3.6833377e-05
  -7.1673552e+00    7.7716580e+00    7.7725693e+00    7.7701444e+00    8.1557130e+02    8.4208867e+02    6.7621221e+02    1.3375914e-04    4.3350220e-03    3.2409164e+01    9.7876959e-04    4.0021678e-03    1.1098967e+03    8.2162209e+02    1.3508604e+00    1.1373377e-06    3.6857212e-05
  -7.0497340e+00    7.8001133e+00    7.8014108e+00    7.7983538e+00    8.1625272e+02    8.4274000e+02    6.7768278e+02    1.3340776e-04    4.3350329e-03    3.2494607e+01    2.7468663e-03    1.5032122e-02    1.1100790e+03    8.2180483e+02    1.3507817e+00    1.1349251e-06    3.6875978e-05
  -6.9028279e+00    7.8326291e+00    7.8330794e+00    7.8310955e+00    8.1709396e+02    8.4357907e+02    6.7952140e+02    1.3297646e-04    4.3350464e-03    3.2600105e+01    1.6728567e-02    9.5174452e-02    1.1103040e+03    8.2203059e+02    1.3506846e+00    1.1319637e-06    3.6899149e-05
  -6.7560245e+00    7.8661077e+00    7.8677664e+00    7.8642542e+00    8.1793935e+02    8.4435771e+02    6.8146648e+02    1.3255536e-04    4.3350599e-03    3.2703769e+01    1.1448825e-01    6.6592237e-01    1.1105305e+03    8.2225767e+02    1.3505869e+00    1.1290876e-06    3.6922446e-05
  -6.6093040e+00    7.8996870e+00    7.9024722e+00    7.8976239e+00    8.1880833e+02    8.4512451e+02    6.8360244e+02    1.3214270e-04    4.3350737e-03    3.2806003e+01    3.5000588e-01    1.6052124e+00    1.1107627e+03    8.2248975e+02    1.3504882e+00    1.1262969e-06    3.6946395e-05
  -6.4626622e+00    7.9328765e+00    7.9345506e+00    7.9308977e+00    8.1965799e+02    8.4584776e+02    6.8585209e+02    1.3173988e-04    4.3350881e-03    3.2906421e+01    5.8534918e-01    1.6048859e+00    1.1109900e+03    8.2271659e+02    1.3503921e+00    1.1235701e-06    3.6969814e-05
  -6.3160937e+00    7.9654838e+00    7.9663540e+00    7.9635590e+00    8.2048597e+02    8.5055861e+02    6.8822750e+02    1.3134573e-04    4.3351034e-03    3.3005287e+01    8.0428373e-01    1.4937349e+00    1.1112128e+03    8.2293901e+02    1.3502979e+00    1.1208944e-06    3.6992634e-05
  -6.1695923e+00    7.9974292e+00    7.9980632e+00    7.9956802e+00    8.2129049e+02    8.6370773e+02    6.9076175e+02    1.3096109e-04    4.3351194e-03    3.3102348e+01    1.0070439e+00    1.3840157e+00    1.1114303e+03    8.2315640e+02    1.3502055e+00    1.1182760e-06    3.7014810e-05
  -6.0231593e+00    8.0288258e+00    8.0296218e+00    8.0271983e+00    8.2207940e+02    8.7834278e+02    6.9266354e+02    1.3058536e-04    4.3351368e-03    3.3197724e+01    1.2179285e+00    1.4401436e+00    1.1116450e+03    8.2337094e+02    1.3501144e+00    1.1157166e-06    3.7036554e-05
  -5.8767951e+00    8.0596687e+00    8.0608885e+00    8.0581890e+00    8.2285040e+02    8.9614214e+02    6.9530108e+02    1.3021885e-04    4.3351568e-03    3.3291315e+01    1.4322153e+00    1.4640662e+00    1.1118568e+03    8.2358267e+02    1.3500245e+00    1.1132168e-06    3.7057803e-05
  -5.7304980e+00    8.0899299e+00    8.0910531e+00    8.0884451e+00    8.2360319e+02    9.1535695e+02    6.9831076e+02    1.2986153e-04    4.3351797e-03    3.3383094e+01    1.6492315e+00    1.4833929e+00    1.1120658e+03    8.2379173e+02    1.3499356e+00    1.1107764e-06    3.7078545e-05
  -5.5842656e+00    8.1195634e+00    8.1208097e+00    8.1180687e+00    8.2433319e+02    9.1774454e+02    7.0195186e+02    1.2951309e-04    4.3352050e-03    3.3473103e+01    1.8481158e+00    1.3600561e+00    1.1122704e+03    8.2399661e+02    1.3498483e+00    1.1083892e-06    3.7098659e-05
  -5.4380947e+00    8.1485899e+00    8.1497524e+00    8.1470055e+00    8.2504748e+02    9.1652963e+02    7.0711367e+02    1.2917412e-04    4.3352314e-03    3.3561144e+01    2.0610480e+00    1.4567354e+00    1.1124718e+03    8.2419826e+02    1.3497624e+00    1.1060669e-06    3.7118338e-05
  -5.2919858e+00    8.1771287e+00    8.1786383e+00    8.1754516e+00    8.2575309e+02    9.5175959e+02    7.1475021e+02    1.2884369e-04    4.3352599e-03    3.3647435e+01    2.3097532e+00    1.7021908e+00    1.1126724e+03    8.2439899e+02    1.3496771e+00    1.1038080e-06    3.7137767e-05
  -5.1459379e+00    8.2050147e+00    8.2062858e+00    8.2030680e+00    8.2643959e+02    9.6213289e+02    7.2697569e+02    1.2852305e-04    4.3352878e-03    3.3731597e+01    2.5632713e+00    1.7358559e+00    1.1128680e+03    8.2459465e+02    1.3495940e+00    1.1016148e-06    3.7156666e-05
  -4.9999480e+00    8.2325585e+00    8.2350041e+00    8.2299347e+00    8.2713218e+02    9.9813043e+02    7.5100028e+02    1.2821059e-04    4.3353204e-03    3.3814060e+01    2.9122278e+00    2.3902773e+00    1.1130681e+03    8.2479438e+02    1.3495098e+00    1.0994953e-06    3.7175705e-05
  -4.8540169e+00    8.2593107e+00    8.2604438e+00    8.2567854e+00    8.2779556e+02    1.0631807e+03    7.7373567e+02    1.2790822e-04    4.3353530e-03    3.3894248e+01    3.2309577e+00    2.1841127e+00    1.1132597e+03    8.2498552e+02    1.3494293e+00    1.0974380e-06    3.7193915e-05
  -4.7605698e+00    8.2786781e+00    8.2857666e+00    8.2755255e+00    8.2823919e+02    1.4094630e+03    7.7376464e+02    1.2771894e-04    4.3353725e-03    3.3944632e+01    3.5523149e+00    3.4389198e+00    1.1133852e+03    8.2510977e+02    1.3493783e+00    1.0961798e-06    3.7206020e-05
  -4.6312874e+00    8.3045249e+00    8.3257523e+00    8.2991367e+00    8.2899818e+02    2.1650938e+03    7.7392888e+02    1.2746310e-04    4.3354260e-03    3.4013186e+01    4.7216309e+00    9.0446632e+00    1.1136024e+03    8.2532239e+02    1.3492938e+00    1.0947182e-06    3.7226657e-05
  -4.5807199e+00    8.3152088e+00    8.3428435e+00    8.3080566e+00    8.2936432e+02    2.2987537e+03    7.7400783e+02    1.2736483e-04    4.3354691e-03    3.4039767e+01    5.5026282e+00    1.5444672e+01    1.1137135e+03    8.2543021e+02    1.3492522e+00    1.0942638e-06    3.7236673e-05
  -4.4735411e+00    8.3402819e+00    8.3844225e+00    8.3268934e+00    8.3041232e+02    2.5664296e+03    7.7401914e+02    1.2716045e-04    4.3355415e-03    3.4095047e+01    8.3221423e+00    2.6306626e+01    1.1139821e+03    8.2568756e+02    1.3491569e+00    1.0938179e-06    3.7265032e-05
  -4.3981383e+00    8.3611930e+00    8.4134873e+00    8.3405149e+00    8.3146808e+02    2.6324733e+03    7.7398031e+02    1.2701912e-04    4.3355973e-03    3.4133422e+01    1.1668806e+01    4.4383832e+01    1.1142239e+03    8.2591965e+02    1.3490706e+00    1.0941039e-06    3.7293419e-05
  -4.2930707e+00    8.3958525e+00    8.4539103e+00    8.3604129e+00    8.3351591e+02    2.6349679e+03    7.7452785e+02    1.2682679e-04    4.3356369e-03    3.4185497e+01    1.8754947e+01    6.7443650e+01    1.1146262e+03    8.2630914e+02    1.3489216e+00    1.0956392e-06    3.7348654e-05
  -4.1760834e+00    8.4307059e+00    8.4546978e+00    8.3865087e+00    8.3550135e+02    2.6435701e+03    7.7486023e+02    1.2661824e-04    4.3356489e-03    3.4241898e+01    2.5340929e+01    5.6296564e+01    1.1149998e+03    8.2667520e+02    1.3487761e+00    1.0969096e-06    3.7402292e-05
  -4.0822973e+00    8.4529979e+00    8.4734216e+00    8.4130195e+00    8.3658260e+02    2.6468866e+03    7.7527993e+02    1.2645493e-04    4.3356526e-03    3.4286150e+01    2.8480615e+01    3.3477082e+01    1.1152107e+03    8.2688412e+02    1.3486905e+00    1.0970306e-06    3.7431575e-05
  -3.9998946e+00    8.4702153e+00    8.4895853e+00    8.4150917e+00    8.3731776e+02    2.6474779e+03    7.7577343e+02    1.2631425e-04    4.3356546e-03    3.4324350e+01    3.0377541e+01    2.3020202e+01    1.1153583e+03    8.2703065e+02    1.3486300e+00    1.0967950e-06    3.7451564e-05
  -3.8922917e+00    8.4896995e+00    8.5109648e+00    8.4513562e+00    8.3802822e+02    2.6467888e+03    7.7648741e+02    1.2613540e-04    4.3356564e-03    3.4373035e+01    3.1859516e+01    1.3772626e+01    1.1155094e+03    8.2718099e+02    1.3485675e+00    1.0960787e-06    3.7471049e-05
  -3.7303335e+00    8.5164811e+00    8.5730838e+00    8.5042010e+00    8.3891709e+02    2.6470927e+03    7.7797860e+02    1.2587545e-04    4.3356585e-03    3.4444037e+01    3.3427964e+01    9.6842754e+00    1.1157052e+03    8.2737633e+02    1.3484858e+00    1.0947613e-06    3.7495281e-05
  -3.6583520e+00    8.5281398e+00    8.5941318e+00    8.5150877e+00    8.3927565e+02    2.6476148e+03    7.7812318e+02    1.2576339e-04    4.3356591e-03    3.4474731e+01    3.4009810e+01    8.0832663e+00    1.1157851e+03    8.2745600e+02    1.3484525e+00    1.0941713e-06    3.7505063e-05
  -3.5683752e+00    8.5415421e+00    8.6038497e+00    8.5317887e+00    8.3967461e+02    2.6413401e+03    7.7790592e+02    1.2562625e-04    4.3356596e-03    3.4512371e+01    3.4554251e+01    6.0509147e+00    1.1158767e+03    8.2754736e+02    1.3484144e+00    1.0933643e-06    3.7515985e-05
  -3.4559043e+00    8.5577598e+00    8.5981081e+00    8.5529835e+00    8.4013892e+02    2.6378322e+03    7.7720801e+02    1.2545974e-04    4.3356602e-03    3.4558179e+01    3.5142458e+01    5.2298547e+00    1.1159845e+03    8.2765498e+02    1.3483693e+00    1.0923544e-06    3.7528651e-05
  -3.3659275e+00    8.5709452e+00    8.5884884e+00    8.5667249e+00    8.4050700e+02    2.6443274e+03    7.7717989e+02    1.2533027e-04    4.3356606e-03    3.4593883e+01    3.5639576e+01    5.5249525e+00    1.1160689e+03    8.2773936e+02    1.3483337e+00    1.0915991e-06    3.7538725e-05
  -3.2939460e+00    8.5810281e+00    8.5821879e+00    8.5774254e+00    8.4079217e+02    2.6469825e+03    7.7671175e+02    1.2522883e-04    4.3356609e-03    3.4621906e+01    3.6019427e+01    5.2770676e+00    1.1161342e+03    8.2780467e+02    1.3483063e+00    1.0909984e-06    3.7546531e-05
  -3.0914983e+00    8.6068583e+00    8.6110815e+00    8.5772056e+00    8.4149899e+02    2.6441787e+03    7.7585638e+02    1.2495627e-04    4.3356614e-03    3.4697431e+01    3.6801163e+01    3.8614236e+00    1.1163005e+03    8.2797069e+02    1.3482367e+00    1.0892414e-06    3.7565796e-05
  -2.8890505e+00    8.6314428e+00    8.6380791e+00    8.6017215e+00    8.4215112e+02    2.6459404e+03    7.7567933e+02    1.2470096e-04    4.3356619e-03    3.4768472e+01    3.7527771e+01    3.5891125e+00    1.1164537e+03    8.2812394e+02    1.3481723e+00    1.0876018e-06    3.7583517e-05
  -2.7484618e+00    8.6465260e+00    8.6507516e+00    8.6276374e+00    8.4255481e+02    2.6471164e+03    7.7581365e+02    1.2453411e-04    4.3356621e-03    3.4815056e+01    3.7928442e+01    2.8499488e+00    1.1165499e+03    8.2822010e+02    1.3481319e+00    1.0864856e-06    3.7594501e-05
  -2.6033672e+00    8.6624107e+00    8.6645463e+00    8.6557810e+00    8.4295425e+02    2.6457285e+03    7.7592309e+02    1.2436986e-04    4.3356624e-03    3.4861037e+01    3.8349259e+01    2.9002987e+00    1.1166448e+03    8.2831507e+02    1.3480918e+00    1.0854100e-06    3.7605420e-05
  -2.4872915e+00    8.6745833e+00    8.6761263e+00    8.6737065e+00    8.4326236e+02    2.6525603e+03    7.7596610e+02    1.2424538e-04    4.3356626e-03    3.4895967e+01    3.8712610e+01    3.1302907e+00    1.1167166e+03    8.2838717e+02    1.3480612e+00    1.0846125e-06    3.7613821e-05
  -2.3422444e+00    8.6868509e+00    8.6943393e+00    8.6846837e+00    8.4360125e+02    2.6503469e+03    7.7593755e+02    1.2409788e-04    4.3356628e-03    3.4937444e+01    3.9049591e+01    2.3232520e+00    1.1167972e+03    8.2846780e+02    1.3480272e+00    1.0835984e-06    3.7623045e-05
  -2.1972453e+00    8.7022934e+00    8.7105568e+00    8.7007776e+00    8.4392821e+02    2.6478119e+03    7.7563902e+02    1.2395856e-04    4.3356630e-03    3.4976713e+01    3.9409118e+01    2.4795106e+00    1.1168754e+03    8.2854623e+02    1.3479940e+00    1.0826841e-06    3.7631944e-05
  -2.0812460e+00    8.7122703e+00    8.7181923e+00    8.7113046e+00    8.4417602e+02    2.6539798e+03    7.7537410e+02    1.2385412e-04    4.3356631e-03    3.5006210e+01    3.9719593e+01    2.6765257e+00    1.1169327e+03    8.2860389e+02    1.3479695e+00    1.0820005e-06    3.7638684e-05
  -1.9362693e+00    8.7221922e+00    8.7241064e+00    8.7207802e+00    8.4444455e+02    2.6552143e+03    7.7498753e+02    1.2373139e-04    4.3356633e-03    3.5040932e+01    4.0008942e+01    1.9958298e+00    1.1169960e+03    8.2866730e+02    1.3479426e+00    1.0811356e-06    3.7645963e-05
  -1.7913413e+00    8.7340816e+00    8.7357846e+00    8.7306909e+00    8.4470017e+02    2.6525703e+03    7.7455377e+02    1.2361708e-04    4.3356634e-03    3.5073336e+01    4.0323087e+01    2.1675962e+00    1.1170562e+03    8.2872783e+02    1.3479169e+00    1.0803647e-06    3.7652878e-05
  -1.6464266e+00    8.7437379e+00    8.7456666e+00    8.7371499e+00    8.4492904e+02    2.6523562e+03    7.7416122e+02    1.2351232e-04    4.3356636e-03    3.5103086e+01    4.0623729e+01    2.0746154e+00    1.1171095e+03    8.2878138e+02    1.3478941e+00    1.0796467e-06    3.7659049e-05
  -1.5015351e+00    8.7525560e+00    8.7543166e+00    8.7448039e+00    8.4513542e+02    2.6518603e+03    7.7380527e+02    1.2341558e-04    4.3356637e-03    3.5130603e+01    4.0909966e+01    1.9755252e+00    1.1171574e+03    8.2882948e+02    1.3478736e+00    1.0789772e-06    3.7664604e-05
  -1.3566653e+00    8.7608974e+00    8.7627478e+00    8.7535531e+00    8.4531621e+02    2.6549168e+03    7.7346210e+02    1.2332869e-04    4.3356639e-03    3.5155355e+01    4.1185688e+01    1.9032417e+00    1.1171991e+03    8.2887154e+02    1.3478556e+00    1.0783761e-06    3.7669458e-05
  -1.2400822e+00    8.7684300e+00    8.7711198e+00    8.7617915e+00    8.4545281e+02    2.6556424e+03    7.7316605e+02    1.2326479e-04    4.3356640e-03    3.5173580e+01    4.1429114e+01    2.0880024e+00    1.1172304e+03    8.2890316e+02    1.3478419e+00    1.0779572e-06    3.7673118e-05
  -1.1234526e+00    8.7743447e+00    8.7761330e+00    8.7691106e+00    8.4556795e+02    2.6581020e+03    7.7289180e+02    1.2320649e-04    4.3356640e-03    3.5190225e+01    4.1637071e+01    1.7830496e+00    1.1172570e+03    8.2892997e+02    1.3478304e+00    1.0775550e-06    3.7676193e-05
  -1.0067637e+00    8.7793631e+00    8.7802040e+00    8.7757882e+00    8.4566714e+02    2.6597196e+03    7.7260877e+02    1.2315378e-04    4.3356641e-03    3.5205286e+01    4.1836857e+01    1.7121312e+00    1.1172794e+03    8.2895262e+02    1.3478206e+00    1.0771839e-06    3.7678841e-05
  -8.9001897e-01    8.7836708e+00    8.7843441e+00    8.7813026e+00    8.4575025e+02    2.6601394e+03    7.7230679e+02    1.2310711e-04    4.3356642e-03    3.5218635e+01    4.2030822e+01    1.6614405e+00    1.1172977e+03    8.2897117e+02    1.3478125e+00    1.0768508e-06    3.7681061e-05
  -7.4516304e-01    8.7875142e+00    8.7879716e+00    8.7859549e+00    8.4582528e+02    2.6597787e+03    7.7190808e+02    1.2305745e-04    4.3356643e-03    3.5232847e+01    4.2236083e+01    1.4170028e+00    1.1173139e+03    8.2898763e+02    1.3478053e+00    1.0764719e-06    3.7683053e-05
  -6.0032421e-01    8.7910750e+00    8.7916349e+00    8.7895195e+00    8.4588520e+02    2.6613982e+03    7.7145660e+02    1.2301580e-04    4.3356645e-03    3.5244776e+01    4.2460527e+01    1.5496132e+00    1.1173258e+03    8.2899986e+02    1.3477997e+00    1.0761623e-06    3.7684631e-05
  -4.5549734e-01    8.7939600e+00    8.7952209e+00    8.7914752e+00    8.4592020e+02    2.6586399e+03    7.7096019e+02    1.2298405e-04    4.3356646e-03    3.5253878e+01    4.2678474e+01    1.5048797e+00    1.1173317e+03    8.2900612e+02    1.3477967e+00    1.0759226e-06    3.7685534e-05
  -3.1067383e-01    8.7961460e+00    8.7975889e+00    8.7927197e+00    8.4593452e+02    2.6607340e+03    7.7044758e+02    1.2296031e-04    4.3356647e-03    3.5260685e+01    4.2889453e+01    1.4568017e+00    1.1173327e+03    8.2900736e+02    1.3477958e+00    1.0757381e-06    3.7685874e-05
  -1.6584831e-01    8.7974182e+00    8.7987715e+00    8.7928812e+00    8.4592460e+02    2.6596489e+03    7.6992451e+02    1.2294601e-04    4.3356648e-03    3.5264785e+01    4.3093393e+01    1.4081763e+00    1.1173276e+03    8.2900262e+02    1.3477974e+00    1.0756154e-06    3.7685534e-05
  -2.1018502e-02    8.7978020e+00    8.7990265e+00    8.7927312e+00    8.4589311e+02    2.6595972e+03    7.6940415e+02    1.2294018e-04    4.3356649e-03    3.5266460e+01    4.3291682e+01    1.3691131e+00    1.1173171e+03    8.2899249e+02    1.3478013e+00    1.0755481e-06    3.7684592e-05
   1.2381658e-01    8.7972181e+00    8.7983777e+00    8.7923001e+00    8.4583856e+02    2.6587519e+03    7.6888387e+02    1.2294335e-04    4.3356650e-03    3.5265550e+01    4.3484189e+01    1.3291495e+00    1.1173009e+03    8.2897657e+02    1.3478076e+00    1.0755415e-06    3.7683033e-05
   2.6865781e-01    8.7957964e+00    8.7969317e+00    8.7914663e+00    8.4576135e+02    2.6578432e+03    7.6835315e+02    1.2295542e-04    4.3356651e-03    3.5262089e+01    4.3670619e+01    1.2871323e+00    1.1172791e+03    8.2895504e+02    1.3478162e+00    1.0755940e-06    3.7680857e-05
   4.1350685e-01    8.7935250e+00    8.7946104e+00    8.7898481e+00    8.4566254e+02    2.6588817e+03    7.6780806e+02    1.2297607e-04    4.3356652e-03    3.5256170e+01    4.3851762e+01    1.2505629e+00    1.1172519e+03    8.2892816e+02    1.3478271e+00    1.0757032e-06    3.7678083e-05
   5.5836559e-01    8.7903364e+00    8.7913729e+00    8.7870064e+00    8.4554038e+02    2.6586842e+03    7.6723943e+02    1.2300605e-04    4.3356653e-03    3.5247578e+01    4.4028523e+01    1.2202334e+00    1.1172188e+03    8.2889542e+02    1.3478405e+00    1.0758751e-06    3.7674665e-05
   7.0323574e-01    8.7863125e+00    8.7872486e+00    8.7832035e+00    8.4539757e+02    2.6575888e+03    7.6665240e+02    1.2304418e-04    4.3356654e-03    3.5236656e+01    4.4199988e+01    1.1835787e+00    1.1171806e+03    8.2885754e+02    1.3478560e+00    1.0761004e-06    3.7670670e-05
   8.4811870e-01    8.7813307e+00    8.7823059e+00    8.7780929e+00    8.4523040e+02    2.6562003e+03    7.6604073e+02    1.2309207e-04    4.3356655e-03    3.5222946e+01    4.4366939e+01    1.1523145e+00    1.1171363e+03    8.2881354e+02    1.3478741e+00    1.0763906e-06    3.7665996e-05
   9.9301591e-01    8.7755361e+00    8.7765283e+00    8.7722542e+00    8.4504321e+02    2.6549836e+03    7.6541833e+02    1.2314799e-04    4.3356655e-03    3.5206954e+01    4.4529467e+01    1.1216783e+00    1.1170870e+03    8.2876453e+02    1.3478944e+00    1.0767343e-06    3.7660774e-05
   1.1379288e+00    8.7688241e+00    8.7698906e+00    8.7652946e+00    8.4483214e+02    2.6574131e+03    7.6477957e+02    1.2321351e-04    4.3356656e-03    3.5188231e+01    4.4687252e+01    1.0888243e+00    1.1170318e+03    8.2870956e+02    1.3479171e+00    1.0771424e-06    3.7654903e-05
   1.2828594e+00    8.7612831e+00    8.7623799e+00    8.7575778e+00    8.4460064e+02    2.6566342e+03    7.6413436e+02    1.2328736e-04    4.3356657e-03    3.5167155e+01    4.4841441e+01    1.0638806e+00    1.1169714e+03    8.2864947e+02    1.3479420e+00    1.0776061e-06    3.7648467e-05
   1.4278093e+00    8.7528760e+00    8.7540022e+00    8.7490890e+00    8.4434647e+02    2.6567600e+03    7.6347815e+02    1.2337040e-04    4.3356657e-03    3.5143485e+01    4.4991305e+01    1.0339067e+00    1.1169054e+03    8.2858372e+02    1.3479692e+00    1.0781316e-06    3.7641409e-05
   1.5727807e+00    8.7430941e+00    8.7439662e+00    8.7394153e+00    8.4407054e+02    2.6578992e+03    7.6282611e+02    1.2346219e-04    4.3356658e-03    3.5117358e+01    4.5137775e+01    1.0103318e+00    1.1168336e+03    8.2851226e+02    1.3479989e+00    1.0787119e-06    3.7633760e-05
   1.7177690e+00    8.7327816e+00    8.7337533e+00    8.7293207e+00    8.4377317e+02    2.6566486e+03    7.6215433e+02    1.2356275e-04    4.3356659e-03    3.5088778e+01    4.5279487e+01    9.7740599e-01    1.1167567e+03    8.2843555e+02    1.3480308e+00    1.0793520e-06    3.7625517e-05
   1.8627783e+00    8.7222759e+00    8.7237035e+00    8.7188371e+00    8.4345418e+02    2.6549333e+03    7.6145538e+02    1.2367249e-04    4.3356659e-03    3.5057643e+01    4.5417257e+01    9.5007406e-01    1.1166747e+03    8.2835385e+02    1.3480648e+00    1.0800590e-06    3.7616676e-05
   2.0078103e+00    8.7090596e+00    8.7098369e+00    8.7058927e+00    8.4311344e+02    2.6571447e+03    7.6079010e+02    1.2379059e-04    4.3356660e-03    3.5024197e+01    4.5552436e+01    9.3206620e-01    1.1165862e+03    8.2826565e+02    1.3481016e+00    1.0808075e-06    3.7607230e-05
   2.1528557e+00    8.6979518e+00    8.6994924e+00    8.6940003e+00    8.4275039e+02    2.6576360e+03    7.6006000e+02    1.2391829e-04    4.3356661e-03    3.4988104e+01    4.5681786e+01    8.9178938e-01    1.1164932e+03    8.2817282e+02    1.3481403e+00    1.0816344e-06    3.7597185e-05
   2.2979322e+00    8.6851038e+00    8.6869514e+00    8.6810086e+00    8.4236857e+02    2.6561880e+03    7.5934768e+02    1.2405403e-04    4.3356661e-03    3.4949820e+01    4.5809404e+01    8.7966055e-01    1.1163955e+03    8.2807535e+02    1.3481810e+00    1.0825174e-06    3.7586634e-05
   2.4430464e+00    8.6702221e+00    8.6712517e+00    8.6666787e+00    8.4196229e+02    2.6559887e+03    7.5864039e+02    1.2419964e-04    4.3356662e-03    3.4908845e+01    4.5933022e+01    8.5186454e-01    1.1162911e+03    8.2797121e+02    1.3482245e+00    1.0834580e-06    3.7575398e-05
   2.5881920e+00    8.6548934e+00    8.6555475e+00    8.6520807e+00    8.4153647e+02    2.6545155e+03    7.5791444e+02    1.2435339e-04    4.3356662e-03    3.4865685e+01    4.6052474e+01    8.2298576e-01    1.1161818e+03    8.2786216e+02    1.3482701e+00    1.0844522e-06    3.7563616e-05
   2.7333691e+00    8.6387685e+00    8.6395232e+00    8.6361823e+00    8.4108819e+02    2.6538827e+03    7.5716867e+02    1.2451660e-04    4.3356663e-03    3.4819985e+01    4.6168366e+01    7.9827498e-01    1.1160669e+03    8.2774745e+02    1.3483181e+00    1.0855105e-06    3.7551219e-05
   2.8785796e+00    8.6219414e+00    8.6229150e+00    8.6193422e+00    8.4061987e+02    2.6513713e+03    7.5640556e+02    1.2468837e-04    4.3356664e-03    3.4772018e+01    4.6280724e+01    7.7376443e-01    1.1159469e+03    8.2762772e+02    1.3483682e+00    1.0866258e-06    3.7538269e-05
   2.9000000e+00    8.6138328e+00    8.6170328e+00    8.5892801e+00    8.4055455e+02    2.6608213e+03    7.5635291e+02    1.2471412e-04    4.3356664e-03    3.4764838e+01    4.6333368e+01    2.4576422e+00    1.1159276e+03    8.2760855e+02    1.3483761e+00    1.0867855e-06    3.7536454e-05
   3.0113000e+00    8.6008040e+00    8.6033397e+00    8.5983331e+00    8.4017244e+02    2.6576719e+03    7.5573887e+02    1.2485310e-04    4.3356664e-03    3.4726143e+01    4.6394591e+01    5.5007418e-01    1.1158294e+03    8.2751049e+02    1.3484173e+00    1.0876618e-06    3.7525884e-05
   3.1225896e+00    8.5878426e+00    8.5909076e+00    8.5853326e+00    8.3978533e+02    2.6559136e+03    7.5510459e+02    1.2499722e-04    4.3356665e-03    3.4686104e+01    4.6474105e+01    7.1447140e-01    1.1157312e+03    8.2741239e+02    1.3484584e+00    1.0886066e-06    3.7515187e-05
   3.2338833e+00    8.5737261e+00    8.5781581e+00    8.5700060e+00    8.3938625e+02    2.6543230e+03    7.5446599e+02    1.2514651e-04    4.3356665e-03    3.4644727e+01    4.6554766e+01    7.2475915e-01    1.1156296e+03    8.2731091e+02    1.3485010e+00    1.0895826e-06    3.7504159e-05
   3.3191367e+00    8.5607461e+00    8.5651914e+00    8.5564910e+00    8.3907237e+02    2.6584449e+03    7.5399063e+02    1.2526417e-04    4.3356666e-03    3.4612186e+01    4.6626827e+01    8.4525890e-01    1.1155484e+03    8.2722986e+02    1.3485349e+00    1.0903440e-06    3.7495477e-05
   3.4195533e+00    8.5457695e+00    8.5511580e+00    8.5236922e+00    8.3868316e+02    2.6626216e+03    7.1713072e+02    1.2540685e-04    4.3356667e-03    3.4572805e+01    4.6709783e+01    8.2612309e-01    1.1154476e+03    8.2712923e+02    1.3485771e+00    1.0912591e-06    3.7484705e-05
   3.5218706e+00    8.5308903e+00    8.5378701e+00    8.4906271e+00    8.3825470e+02    2.6618945e+03    6.3527169e+02    1.2555663e-04    4.3356743e-03    3.4531624e+01    4.6782263e+01    7.0838504e-01    1.1153414e+03    8.2702362e+02    1.3486210e+00    1.0922125e-06    3.7472824e-05
   3.6057105e+00    8.5182327e+00    8.5311604e+00    8.4807004e+00    8.3787301e+02    2.6612872e+03    5.5687096e+02    1.2568237e-04    4.3356960e-03    3.4497248e+01    4.6838473e+01    6.7043954e-01    1.1152535e+03    8.2693685e+02    1.3486562e+00    1.0929952e-06    3.7462191e-05
   3.7020958e+00    8.5031257e+00    8.5207576e+00    8.4639017e+00    8.3740119e+02    2.6608199e+03    5.1166342e+02    1.2583080e-04    4.3357405e-03    3.4456909e+01    4.6900993e+01    6.4864895e-01    1.1151524e+03    8.2683788e+02    1.3486953e+00    1.0939010e-06    3.7448986e-05
   3.8068414e+00    8.4859953e+00    8.5120050e+00    8.4337233e+00    8.3684114e+02    2.6595068e+03    4.9414739e+02    1.2599670e-04    4.3358434e-03    3.4412357e+01    4.6967191e+01    6.3198468e-01    1.1150536e+03    8.2674412e+02    1.3487288e+00    1.0948779e-06    3.7433256e-05
   3.9171763e+00    8.4672196e+00    8.5124637e+00    8.4159577e+00    8.3620474e+02    2.6591599e+03    4.8878514e+02    1.2617651e-04    4.3359950e-03    3.4364518e+01    4.7035932e+01    6.2302271e-01    1.1149550e+03    8.2665285e+02    1.3487584e+00    1.0959066e-06    3.7415308e-05
   4.0155408e+00    8.4498681e+00    8.5030551e+00    8.3845088e+00    8.3559770e+02    2.6587563e+03    4.7902371e+02    1.2634096e-04    4.3361641e-03    3.4321127e+01    4.7096774e+01    6.1853954e-01    1.1148710e+03    8.2657699e+02    1.3487806e+00    1.0968217e-06    3.7398148e-05
   4.1042082e+00    8.4336655e+00    8.4958214e+00    8.3560038e+00    8.3501069e+02    2.6580422e+03    4.8573382e+02    1.2649251e-04    4.3363536e-03    3.4281504e+01    4.7151489e+01    6.1707955e-01    1.1148012e+03    8.2651626e+02    1.3487953e+00    1.0976359e-06    3.7381490e-05
   4.2112598e+00    8.4134056e+00    8.4864015e+00    8.3236571e+00    8.3425319e+02    2.6566078e+03    4.8985991e+02    1.2668025e-04    4.3366636e-03    3.4233148e+01    4.7219590e+01    6.3614646e-01    1.1147411e+03    8.2647093e+02    1.3487965e+00    1.0985908e-06    3.7359971e-05
   4.3085568e+00    8.3943095e+00    8.4585723e+00    8.2867545e+00    8.3350390e+02    2.6538447e+03    4.9378010e+02    1.2685489e-04    4.3371458e-03    3.4189819e+01    4.7357093e+01    1.4132356e+00    1.1147729e+03    8.2652525e+02    1.3487463e+00    1.0993406e-06    3.7338877e-05
   4.4088505e+00    8.3770934e+00    8.5110193e+00    8.2239277e+00    8.3290112e+02    2.6494679e+03    4.9927876e+02    1.2703913e-04    4.3384386e-03    3.4150411e+01    4.9167781e+01    1.8053842e+01    1.1152572e+03    8.2705826e+02    1.3484627e+00    1.1001276e-06    3.7321730e-05
   4.5018395e+00    8.3598852e+00    8.5054591e+00    8.2533798e+00    8.3221249e+02    2.6510837e+03    5.0188099e+02    1.2721359e-04    4.3396332e-03    3.4112968e+01    5.0420161e+01    1.3468056e+01    1.1157635e+03    8.2759732e+02    1.3481961e+00    1.1003133e-06    3.7302391e-05
   4.6018099e+00    8.3459273e+00    8.5015403e+00    8.2222802e+00    8.3192065e+02    2.6507569e+03    5.0605859e+02    1.2740534e-04    4.3409236e-03    3.4071755e+01    5.3963479e+01    3.5443645e+01    1.1164152e+03    8.2827748e+02    1.3478758e+00    1.1013870e-06    3.7293800e-05
   4.7017275e+00    8.3361854e+00    8.5066619e+00    8.1962475e+00    8.3204414e+02    2.6417958e+03    5.1221710e+02    1.2760118e-04    4.3424228e-03    3.4031211e+01    5.9259441e+01    5.3003307e+01    1.1172468e+03    8.2914431e+02    1.3474697e+00    1.1032505e-06    3.7296731e-05
   4.8014131e+00    8.3245642e+00    8.5172605e+00    8.2266655e+00    8.3205923e+02    2.6400953e+03    5.2071497e+02    1.2780074e-04    4.3435778e-03    3.3987110e+01    6.3624708e+01    4.3790351e+01    1.1178209e+03    8.2974935e+02    1.3471791e+00    1.1051673e-06    3.7296738e-05
   4.9012961e+00    8.3125273e+00    8.4795696e+00    8.0779680e+00    8.3203598e+02    2.6409964e+03    5.2258761e+02    1.2800488e-04    4.3449291e-03    3.3943465e+01    6.7967223e+01    4.3476003e+01    1.1184599e+03    8.3042787e+02    1.3468477e+00    1.1069585e-06    3.7295356e-05
   5.0012265e+00    8.3008596e+00    8.6655426e+00    6.9301464e+00    8.3206050e+02    2.6402808e+03    5.2229714e+02    1.2821330e-04    4.3463030e-03    3.3899002e+01    7.2721444e+01    4.7575327e+01    1.1191223e+03    8.3112770e+02    1.3465107e+00    1.1088228e-06    3.7295290e-05
   5.1010651e+00    8.2910506e+00    9.4158843e+00    8.1751658e+00    8.3231405e+02    2.6404511e+03    5.2118215e+02    1.2842572e-04    4.3471876e-03    3.3849821e+01    7.8564911e+01    5.8529166e+01    1.1196435e+03    8.3165701e+02    1.3462804e+00    1.1111425e-06    3.7301403e-05
   5.2009631e+00    8.2842508e+00    9.6107552e+00    8.1873101e+00    8.3282765e+02    2.6432280e+03    5.1941778e+02    1.2864244e-04    4.3483717e-03    3.3801998e+01    8.5714598e+01    7.1569863e+01    1.1203454e+03    8.3237316e+02    1.3459653e+00    1.1138415e-06    3.7314738e-05
   5.3007893e+00    8.2802651e+00    8.5177879e+00    8.1349538e+00    8.3359852e+02    2.6417170e+03    5.2084152e+02    1.2886319e-04    4.3497265e-03    3.3754608e+01    9.4102676e+01    8.4026801e+01    1.1211729e+03    8.3321625e+02    1.3455965e+00    1.1169562e-06    3.7334976e-05
   5.4005382e+00    8.2803217e+00    8.5071601e+00    8.1294792e+00    8.3470639e+02    2.6372957e+03    5.2143869e+02    1.2908794e-04    4.3517277e-03    3.3711342e+01    1.0427951e+02    1.0202456e+02    1.1223763e+03    8.3445642e+02    1.3450388e+00    1.1204857e-06    3.7364229e-05
   5.5003765e+00    8.2842823e+00    8.5369599e+00    8.1496204e+00    8.3623364e+02    2.6390606e+03    5.1780243e+02    1.2931707e-04    4.3534337e-03    3.3664804e+01    1.1630242e+02    1.2042384e+02    1.1235739e+03    8.3566878e+02    1.3445206e+00    1.1246518e-06    3.7404871e-05
   5.6002085e+00    8.2928450e+00    8.6372467e+00    8.1670333e+00    8.3816664e+02    2.6278530e+03    5.2211865e+02    1.2955035e-04    4.3557763e-03    3.3622265e+01    1.3039379e+02    1.4115076e+02    1.1251742e+03    8.3730541e+02    1.3438038e+00    1.1292629e-06    3.7456645e-05
   5.7001301e+00    8.3073874e+00    9.6043366e+00    8.1923953e+00    8.4069710e+02    2.6303775e+03    5.1953382e+02    1.2978803e-04    4.3582175e-03    3.3579503e+01    1.4728652e+02    1.6905989e+02    1.1270025e+03    8.3916337e+02    1.3430073e+00    1.1346270e-06    3.7525009e-05
   5.8098907e+00    8.3318847e+00    9.5839241e+00    8.1876956e+00    8.4429510e+02    2.6314925e+03    5.2203202e+02    1.3005411e-04    4.3612409e-03    3.3534049e+01    1.6977028e+02    2.0484355e+02    1.1294230e+03    8.4161055e+02    1.3419781e+00    1.1415034e-06    3.7622231e-05
   5.9096771e+00    8.3554881e+00    9.2874379e+00    8.1768271e+00    8.4767509e+02    2.6369303e+03    5.2212264e+02    1.3030022e-04    4.3645820e-03    3.3496352e+01    1.9148084e+02    2.1757043e+02    1.1320150e+03    8.4424317e+02    1.3408637e+00    1.1478512e-06    3.7713401e-05
   6.0061604e+00    8.3831415e+00    9.3929827e+00    8.2135196e+00    8.5142034e+02    2.6413613e+03    5.2323821e+02    1.3054208e-04    4.3677852e-03    3.3458829e+01    2.1525901e+02    2.4644851e+02    1.1346808e+03    8.4692819e+02    1.3397604e+00    1.1547354e-06    3.7813861e-05
   6.1076948e+00    8.4237784e+00    9.3880232e+00    8.2098506e+00    8.5649811e+02    2.6412250e+03    5.2463802e+02    1.3080091e-04    4.3702107e-03    3.3411165e+01    2.4544476e+02    2.9729582e+02    1.1373423e+03    8.4952465e+02    1.3387985e+00    1.1636444e-06    3.7949964e-05
   6.2008562e+00    8.4816647e+00    9.3695696e+00    8.3470144e+00    8.6304096e+02    2.6567315e+03    5.2054186e+02    1.3104203e-04    4.3721691e-03    3.3364633e+01    2.8204114e+02    3.9282765e+02    1.1400440e+03    8.5209374e+02    1.3379326e+00    1.1747590e-06    3.8124804e-05
   6.3054876e+00    8.5538503e+00    9.2850520e+00    8.3947047e+00    8.7096972e+02    2.6477061e+03    5.2122284e+02    1.3131739e-04    4.3743871e-03    3.3311559e+01    3.2537858e+02    4.1419159e+02    1.1429698e+03    8.5484642e+02    1.3370470e+00    1.1886406e-06    3.8337137e-05
   6.4010208e+00    8.6257820e+00    9.3538403e+00    8.4611696e+00    8.7873059e+02    2.6527824e+03    5.2496103e+02    1.3157264e-04    4.3763679e-03    3.3261990e+01    3.6755000e+02    4.4143193e+02    1.1456274e+03    8.5731841e+02    1.3362917e+00    1.2020645e-06    3.8543207e-05
   6.5069482e+00    8.7090191e+00    9.4215551e+00    8.6213809e+00    8.8769289e+02    2.6581335e+03    5.2860003e+02    1.3186033e-04    4.3786640e-03    3.3206834e+01    4.1541022e+02    4.5182118e+02    1.1486177e+03    8.6011586e+02    1.3354220e+00    1.2173240e-06    3.8782874e-05
   6.6007567e+00    8.7861681e+00    9.4403237e+00    8.5754798e+00    8.9607525e+02    2.6599055e+03    5.3199211e+02    1.3211879e-04    4.3806201e-03    3.3156677e+01    4.5996189e+02    4.7492144e+02    1.1512618e+03    8.6261110e+02    1.3346243e+00    1.2319531e-06    3.9009042e-05
   6.7066443e+00    8.8872921e+00    9.4938316e+00    8.7119988e+00    9.0718225e+02    2.6639148e+03    5.2885070e+02    1.3241520e-04    4.3827598e-03    3.3098615e+01    5.1766951e+02    5.4498946e+02    1.1544133e+03    8.6562933e+02    1.3336116e+00    1.2515458e-06    3.9306399e-05
   6.8045023e+00    8.9684224e+00    9.4366732e+00    8.6987670e+00    9.1650584e+02    2.6667851e+03    5.3522468e+02    1.3269315e-04    4.3847787e-03    3.3044499e+01    5.6636619e+02    4.9762564e+02    1.1572055e+03    8.6834083e+02    1.3326628e+00    1.2676889e-06    3.9555506e-05
   6.9024472e+00    9.0134165e+00    9.5030907e+00    8.8090962e+00    9.2233338e+02    2.6675991e+03    5.3454852e+02    1.3297534e-04    4.3866430e-03    3.2988394e+01    5.9987322e+02    3.4210099e+02    1.1594023e+03    8.7046376e+02    1.3319364e+00    1.2775590e-06    3.9710919e-05
   7.0055998e+00    9.0397292e+00    9.4831587e+00    8.8951623e+00    9.2632860e+02    2.6726255e+03    5.3539603e+02    1.3327697e-04    4.3888889e-03    3.2930587e+01    6.2667650e+02    2.5984104e+02    1.1615538e+03    8.7254500e+02    1.3312251e+00    1.2842122e-06    3.9816266e-05
   7.1029610e+00    9.0606386e+00    9.5189616e+00    8.8985781e+00    9.2967925e+02    2.6772439e+03    5.3505971e+02    1.3356563e-04    4.3909858e-03    3.2875119e+01    6.5076322e+02    2.4739553e+02    1.1634899e+03    8.7440420e+02    1.3306088e+00    1.2899477e-06    3.9904705e-05
   7.2054962e+00    9.0840823e+00    9.5385875e+00    8.7251113e+00    9.3335791e+02    2.6772599e+03    5.3281995e+02    1.3387399e-04    4.3930660e-03    3.2814933e+01    6.7661885e+02    2.5216345e+02    1.1654499e+03    8.7627467e+02    1.3300053e+00    1.2965333e-06    4.0001955e-05
   7.3013640e+00    9.1066441e+00    9.5336347e+00    8.8378299e+00    9.3691029e+02    2.6767497e+03    5.3276658e+02    1.3416614e-04    4.3947693e-03    3.2756172e+01    7.0109767e+02    2.5533912e+02    1.1671573e+03    8.7788864e+02    1.3295050e+00    1.3030094e-06    4.0096430e-05
   7.4015411e+00    9.1312695e+00    9.5291863e+00    9.0105945e+00    9.4074674e+02    2.6747916e+03    5.3721111e+02    1.3447560e-04    4.3965348e-03    3.2693921e+01    7.2720223e+02    2.6058412e+02    1.1689324e+03    8.7956462e+02    1.3289898e+00    1.3101199e-06    4.0197597e-05
   7.5001420e+00    9.1570242e+00    9.5134662e+00    8.9349912e+00    9.4465145e+02    2.6757526e+03    5.3562554e+02    1.3478424e-04    4.3987079e-03    3.2635179e+01    7.5389349e+02    2.7070019e+02    1.1708904e+03    8.8144277e+02    1.3283794e+00    1.3174144e-06    4.0301269e-05
   7.6004177e+00    9.1825573e+00    9.5186513e+00    8.9206123e+00    9.4862853e+02    2.6801975e+03    5.4033071e+02    1.3510231e-04    4.4004638e-03    3.2571345e+01    7.8123038e+02    2.7261724e+02    1.1726687e+03    8.8311788e+02    1.3278734e+00    1.3248574e-06    4.0407487e-05
   7.7009011e+00    9.2103820e+00    9.6166912e+00    9.0308943e+00    9.5281276e+02    2.6850272e+03    5.4022579e+02    1.3542523e-04    4.4025509e-03    3.2509089e+01    8.0992412e+02    2.8555694e+02    1.1746210e+03    8.8497706e+02    1.3272898e+00    1.3326034e-06    4.0519910e-05
   7.8014176e+00    9.2419310e+00    9.6024839e+00    9.0307321e+00    9.5742152e+02    2.6869918e+03    5.4024782e+02    1.3575246e-04    4.4043556e-03    3.2444020e+01    8.4034389e+02    3.0263469e+02    1.1765163e+03    8.8676287e+02    1.3267541e+00    1.3412027e-06    4.0643601e-05
   7.9040367e+00    9.2757103e+00    9.6087909e+00    9.1207583e+00    9.6233102e+02    2.6886623e+03    5.5072002e+02    1.3609091e-04    4.4063023e-03    3.2377638e+01    8.7212394e+02    3.0968920e+02    1.1785606e+03    8.8870177e+02    1.3261599e+00    1.3503063e-06    4.0775898e-05
   8.0095269e+00    9.3157573e+00    9.6297906e+00    9.1343587e+00    9.6791693e+02    2.6900418e+03    5.6979088e+02    1.3644344e-04    4.4084702e-03    3.2309873e+01    9.0708654e+02    3.3142989e+02    1.1808061e+03    8.9084238e+02    1.3254939e+00    1.3607226e-06    4.0926789e-05
   8.1000000e+00    9.3507570e+00    9.6339308e+00    9.2620043e+00    9.7279091e+02    2.6900397e+03    5.7191093e+02    1.3674920e-04    4.4104345e-03    3.2251996e+01    9.3752106e+02    3.3639310e+02    1.1828018e+03    8.9275152e+02    1.3248948e+00    1.3699349e-06    4.1058963e-05
   8.2077829e+00    9.3868583e+00    9.6657696e+00    9.2870781e+00    9.7810530e+02    2.6901932e+03    5.8807150e+02    1.3711825e-04    4.4122113e-03    3.2178147e+01    9.7121731e+02    3.1263068e+02    1.1848902e+03    8.9470514e+02    1.3243360e+00    1.3801128e-06    4.1203495e-05
   8.3039024e+00    9.4177291e+00    9.7115857e+00    9.3430975e+00    9.8280288e+02    2.6903986e+03    6.0128655e+02    1.3745124e-04    4.4127338e-03    3.2103995e+01    1.0006590e+03    3.0630332e+02    1.1861761e+03    8.9581472e+02    1.3241311e+00    1.3894275e-06    4.1331308e-05
   8.4105382e+00    9.4525041e+00    9.7447590e+00    9.3963936e+00    9.8804719e+02    2.6956744e+03    6.1734333e+02    1.3782533e-04    4.4131205e-03    3.2019662e+01    1.0327720e+03    3.0114586e+02    1.1873520e+03    8.9678281e+02    1.3240129e+00    1.4001997e-06    4.1473695e-05
   8.5032950e+00    9.4820449e+00    9.7771015e+00    9.4203202e+00    9.9259497e+02    2.6954914e+03    6.3528106e+02    1.3815434e-04    4.4133227e-03    3.1944872e+01    1.0601306e+03    2.9495024e+02    1.1882225e+03    8.9748070e+02    1.3239532e+00    1.4099128e-06    4.1597681e-05
   8.6109632e+00    9.5134689e+00    9.7849843e+00    9.4452327e+00    9.9773266e+02    2.6995804e+03    6.6358268e+02    1.3854099e-04    4.4134670e-03    3.1856759e+01    1.0908908e+03    2.8569406e+02    1.1890905e+03    8.9817479e+02    1.3238965e+00    1.4212800e-06    4.1738168e-05
   8.7060587e+00    9.5390818e+00    9.7947456e+00    9.4416369e+00    1.0021652e+03    2.7007606e+03    6.8958574e+02    1.3888629e-04    4.4135355e-03    3.1778051e+01    1.1174970e+03    2.7978455e+02    1.1897554e+03    8.9870390e+02    1.3238570e+00    1.4314338e-06    4.1860358e-05
   8.8033479e+00    9.5631226e+00    9.7856787e+00    9.4426221e+00    1.0065947e+03    2.6995386e+03    7.1420851e+02    1.3924346e-04    4.4135745e-03    3.1696818e+01    1.1441893e+03    2.7436035e+02    1.1903755e+03    8.9920120e+02    1.3238144e+00    1.4417218e-06    4.1981845e-05
   8.9104089e+00    9.5893580e+00    9.7771980e+00    9.4690565e+00    1.0115796e+03    2.7064454e+03    7.4040948e+02    1.3964121e-04    4.4135990e-03    3.1606709e+01    1.1738885e+03    2.7740440e+02    1.1910402e+03    8.9974737e+02    1.3237496e+00    1.4535047e-06    4.2118359e-05
   9.0008124e+00    9.6110321e+00    9.7618949e+00    9.4881201e+00    1.0158459e+03    2.7058232e+03    7.6175495e+02    1.3998049e-04    4.4136133e-03    3.1530204e+01    1.1990126e+03    2.7791015e+02    1.1916163e+03    9.0023675e+02    1.3236699e+00    1.4635414e-06    4.2234556e-05
   9.1060742e+00    9.6369011e+00    9.7396862e+00    9.5117846e+00    1.0209936e+03    2.7032289e+03    7.6923018e+02    1.4038009e-04    4.4136266e-03    3.1440546e+01    1.2289489e+03    2.8439881e+02    1.1923096e+03    9.0084213e+02    1.3235500e+00    1.4756115e-06    4.2374577e-05
   9.2072826e+00    9.6617718e+00    9.7379493e+00    9.5759085e+00    1.0260560e+03    2.7000263e+03    7.7071310e+02    1.4076855e-04    4.4136377e-03    3.1353863e+01    1.2582267e+03    2.8928276e+02    1.1929792e+03    9.0143934e+02    1.3234159e+00    1.4875032e-06    4.2512312e-05
   9.3007189e+00    9.6839266e+00    9.7413664e+00    9.6381255e+00    1.0307363e+03    2.7024326e+03    7.7322862e+02    1.4113079e-04    4.4136447e-03    3.1273436e+01    1.2853195e+03    2.8995919e+02    1.1935792e+03    9.0198192e+02    1.3232851e+00    1.4986150e-06    4.2639912e-05
   9.4104243e+00    9.7073605e+00    9.8446033e+00    9.6529749e+00    1.0360608e+03    2.6969355e+03    7.7602893e+02    1.4156103e-04    4.4136514e-03    3.1178436e+01    1.3162678e+03    2.8210434e+02    1.1942554e+03    9.0259927e+02    1.3231292e+00    1.5113929e-06    4.2784053e-05
   9.5093637e+00    9.7276961e+00    9.9235341e+00    9.6657080e+00    1.0408669e+03    2.7001795e+03    7.7732680e+02    1.4195313e-04    4.4136577e-03    3.1092360e+01    1.3442421e+03    2.8274193e+02    1.1948550e+03    9.0315308e+02    1.3229817e+00    1.5229352e-06    4.2912954e-05
   9.6192153e+00    9.7478952e+00    9.9087069e+00    9.6848945e+00    1.0460525e+03    2.6951979e+03    7.7669430e+02    1.4239337e-04    4.4136638e-03    3.0996274e+01    1.3747422e+03    2.7764748e+02    1.1954947e+03    9.0375070e+02    1.3228147e+00    1.5354357e-06    4.3051998e-05
   9.7158274e+00    9.7631316e+00    9.8464222e+00    9.7058457e+00    1.0504189e+03    2.6984470e+03    7.7513342e+02    1.4278448e-04    4.4136683e-03    3.0911400e+01    1.4007898e+03    2.6961123e+02    1.1960263e+03    9.0425088e+02    1.3226709e+00    1.5459824e-06    4.3169038e-05
   9.8160647e+00    9.7792975e+00    9.8125327e+00    9.7331944e+00    1.0550650e+03    2.6955848e+03    7.7334207e+02    1.4319440e-04    4.4136730e-03    3.0822945e+01    1.4284958e+03    2.7640361e+02    1.1965807e+03    9.0477865e+02    1.3225121e+00    1.5571677e-06    4.3293427e-05
   9.9158736e+00    9.7941136e+00    9.8370196e+00    9.7190079e+00    1.0596211e+03    2.6980007e+03    7.7192831e+02    1.4360666e-04    4.4136770e-03    3.0734486e+01    1.4557346e+03    2.7290927e+02    1.1971283e+03    9.0530425e+02    1.3223491e+00    1.5682012e-06    4.3415698e-05
   1.0018232e+01    9.8085779e+00    9.8518566e+00    9.6947778e+00    1.0642823e+03    2.6936512e+03    7.7113412e+02    1.4403376e-04    4.4136809e-03    3.0643378e+01    1.4835143e+03    2.7139544e+02    1.1976987e+03    9.0585540e+02    1.3221742e+00    1.5794978e-06    4.3540415e-05
   1.0117566e+01    9.8222967e+00    9.8695369e+00    9.7073140e+00    1.0688335e+03    2.6903646e+03    7.7113968e+02    1.4445231e-04    4.4136840e-03    3.0554610e+01    1.5105022e+03    2.7168864e+02    1.1982647e+03    9.0640552e+02    1.3219962e+00    1.5905584e-06    4.3661971e-05
   1.0217017e+01    9.8352005e+00    9.8736049e+00    9.7517843e+00    1.0733562e+03    2.6930358e+03    7.7180068e+02    1.4487542e-04    4.4136869e-03    3.0465395e+01    1.5372679e+03    2.6913668e+02    1.1988390e+03    9.0696639e+02    1.3218119e+00    1.6015931e-06    4.3783220e-05
   1.0317907e+01    9.8474075e+00    9.8706304e+00    9.8089086e+00    1.0779046e+03    2.6866504e+03    7.7292250e+02    1.4530883e-04    4.4136894e-03    3.0374543e+01    1.5642091e+03    2.6703392e+02    1.1994242e+03    9.0754000e+02    1.3216214e+00    1.6127043e-06    4.3904753e-05
   1.0425003e+01    9.8582669e+00    9.8952996e+00    9.8126024e+00    1.0825548e+03    2.6903041e+03    7.7424829e+02    1.4577355e-04    4.4136920e-03    3.0277729e+01    1.5920006e+03    2.5950008e+02    1.2000292e+03    9.0813362e+02    1.3214236e+00    1.6241767e-06    4.4029418e-05
   1.0509428e+01    9.8659173e+00    9.9463377e+00    9.8175330e+00    1.0861648e+03    2.6906321e+03    7.7510147e+02    1.4614293e-04    4.4136940e-03    3.0201214e+01    1.6137334e+03    2.5742209e+02    1.2004973e+03    9.0859396e+02    1.3212693e+00    1.6331482e-06    4.4125936e-05
   1.0626793e+01    9.8745514e+00    9.9819057e+00    9.8246321e+00    1.0910006e+03    2.6937424e+03    7.7560098e+02    1.4666182e-04    4.4136966e-03    3.0094381e+01    1.6432077e+03    2.5113296e+02    1.2011209e+03    9.0920667e+02    1.3210648e+00    1.6453371e-06    4.4255139e-05
   1.0717830e+01    9.8792796e+00    9.9742322e+00    9.8304103e+00    1.0945682e+03    2.6951989e+03    7.7530673e+02    1.4706791e-04    4.4136986e-03    3.0011295e+01    1.6652911e+03    2.4257769e+02    1.2015784e+03    9.0965509e+02    1.3209165e+00    1.6544492e-06    4.4350196e-05
   1.0810450e+01    9.8829147e+00    9.9404401e+00    9.8410958e+00    1.0980872e+03    2.6995200e+03    7.7443744e+02    1.4748456e-04    4.4137006e-03    2.9926527e+01    1.6873479e+03    2.3814378e+02    1.2020243e+03    9.1009212e+02    1.3207721e+00    1.6635529e-06    4.4444053e-05
   1.0905991e+01    9.8851540e+00    9.8975577e+00    9.8518648e+00    1.1015821e+03    2.6998734e+03    7.7328956e+02    1.4791806e-04    4.4137031e-03    2.9838839e+01    1.7095094e+03    2.3195661e+02    1.2024655e+03    9.1052413e+02    1.3206300e+00    1.6727183e-06    4.4537299e-05
   1.1004950e+01    9.8864102e+00    9.9057401e+00    9.8480449e+00    1.1051160e+03    2.7029627e+03    7.7219427e+02    1.4837106e-04    4.4137056e-03    2.9747752e+01    1.7320686e+03    2.2796682e+02    1.2029133e+03    9.1096288e+02    1.3204856e+00    1.6820943e-06    4.4631398e-05
   1.1106553e+01    9.8866169e+00    9.9114711e+00    9.8203350e+00    1.1086564e+03    2.7037939e+03    7.7145822e+02    1.4884040e-04    4.4137084e-03    2.9653968e+01    1.7547813e+03    2.2354276e+02    1.2033684e+03    9.1140940e+02    1.3203379e+00    1.6916289e-06    4.4725603e-05
   1.1211295e+01    9.8861221e+00    9.9144200e+00    9.8178649e+00    1.1122643e+03    2.7032725e+03    7.7129002e+02    1.4932870e-04    4.4137107e-03    2.9557016e+01    1.7779411e+03    2.2111256e+02    1.2038375e+03    9.1187063e+02    1.3201845e+00    1.7014445e-06    4.4820906e-05
   1.1313081e+01    9.8844001e+00    9.9070068e+00    9.8382734e+00    1.1156577e+03    2.7002721e+03    7.7174871e+02    1.4980747e-04    4.4137134e-03    2.9462573e+01    1.7998730e+03    2.1547033e+02    1.2042873e+03    9.1231382e+02    1.3200363e+00    1.7109043e-06    4.4911057e-05
   1.1423953e+01    9.8805918e+00    9.8946152e+00    9.8570005e+00    1.1191864e+03    2.6969960e+03    7.7254389e+02    1.5033390e-04    4.4137159e-03    2.9359419e+01    1.8229586e+03    2.0821931e+02    1.2047620e+03    9.1278211e+02    1.3198790e+00    1.7209469e-06    4.5004456e-05
   1.1536275e+01    9.8762162e+00    9.9090611e+00    9.8487437e+00    1.1227412e+03    2.6942446e+03    7.7324716e+02    1.5087229e-04    4.4137187e-03    2.9254667e+01    1.8463551e+03    2.0829791e+02    1.2052337e+03    9.1324961e+02    1.3197199e+00    1.7312439e-06    4.5098394e-05
   1.1611053e+01    9.8722029e+00    9.9220855e+00    9.8425323e+00    1.1250052e+03    2.6895030e+03    7.7357228e+02    1.5123324e-04    4.4137203e-03    2.9184856e+01    1.8614952e+03    2.0246784e+02    1.2055318e+03    9.1354526e+02    1.3196192e+00    1.7380129e-06    4.5158516e-05
   1.1724787e+01    9.8643676e+00    9.9200333e+00    9.8342269e+00    1.1282808e+03    2.6816996e+03    7.7357708e+02    1.5178719e-04    4.4137222e-03    2.9078357e+01    1.8838362e+03    1.9643196e+02    1.2059581e+03    9.1396804e+02    1.3194751e+00    1.7481079e-06    4.5245127e-05
   1.1801316e+01    9.8582642e+00    9.9048755e+00    9.8294854e+00    1.1304105e+03    2.6672312e+03    7.7319667e+02    1.5216243e-04    4.4137236e-03    2.9006658e+01    1.8985907e+03    1.9279389e+02    1.2062307e+03    9.1423900e+02    1.3193822e+00    1.7548487e-06    4.5301565e-05
   1.1918877e+01    9.8470502e+00    9.8673080e+00    9.8225214e+00    1.1334908e+03    2.6488659e+03    7.7232426e+02    1.5274433e-04    4.4137257e-03    2.8896167e+01    1.9204043e+03    1.8555177e+02    1.2066211e+03    9.1462586e+02    1.3192510e+00    1.7649410e-06    4.5382698e-05
   1.2041633e+01    9.8336086e+00    9.8449768e+00    9.8142338e+00    1.1365330e+03    2.6380109e+03    7.7135340e+02    1.5335783e-04    4.4137276e-03    2.8780582e+01    1.9423774e+03    1.7899826e+02    1.2070035e+03    9.1500405e+02    1.3191236e+00    1.7752949e-06    4.5462673e-05
   1.2126432e+01    9.8235911e+00    9.8378697e+00    9.8002293e+00    1.1385657e+03    2.6367540e+03    7.7080729e+02    1.5378498e-04    4.4137294e-03    2.8700653e+01    1.9572171e+03    1.7499999e+02    1.2072588e+03    9.1525631e+02    1.3190391e+00    1.7824087e-06    4.5516082e-05
   1.2212936e+01    9.8128142e+00    9.8285581e+00    9.7835260e+00    1.1405857e+03    2.6322693e+03    7.7041697e+02    1.5422368e-04    4.4137311e-03    2.8619024e+01    1.9720696e+03    1.7169573e+02    1.2075131e+03    9.1550719e+02    1.3189553e+00    1.7896541e-06    4.5569247e-05
   1.2341526e+01    9.7960224e+00    9.8109003e+00    9.7724208e+00    1.1435384e+03    2.6388170e+03    7.7014811e+02    1.5488193e-04    4.4137335e-03    2.8497408e+01    1.9938853e+03    1.6965416e+02    1.2078835e+03    9.1587283e+02    1.3188332e+00    1.8005239e-06    4.5646999e-05
   1.2431197e+01    9.7831887e+00    9.7957892e+00    9.7671234e+00    1.1454730e+03    2.6344753e+03    7.7014178e+02    1.5534469e-04    4.4137353e-03    2.8412528e+01    2.0084610e+03    1.6254582e+02    1.2081291e+03    9.1611444e+02    1.3187535e+00    1.8079625e-06    4.5697978e-05
   1.2523173e+01    9.7693124e+00    9.7793162e+00    9.7517281e+00    1.1473860e+03    2.6346645e+03    7.7015849e+02    1.5582272e-04    4.4137370e-03    2.8325375e+01    2.0230643e+03    1.5877229e+02    1.2083705e+03    9.1635143e+02    1.3186758e+00    1.8155325e-06    4.5748090e-05
   1.2616724e+01    9.7543892e+00    9.7708310e+00    9.7353060e+00    1.1492603e+03    2.6322446e+03    7.7010325e+02    1.5631245e-04    4.4137383e-03    2.8236640e+01    2.0375958e+03    1.5533332e+02    1.2086035e+03    9.1657964e+02    1.3186017e+00    1.8232207e-06    4.5797445e-05
   1.2711986e+01    9.7387365e+00    9.7615940e+00    9.7190607e+00    1.1511174e+03    2.6291136e+03    7.6976253e+02    1.5681479e-04    4.4137397e-03    2.8146195e+01    2.0521777e+03    1.5307228e+02    1.2088295e+03    9.1680080e+02    1.3185302e+00    1.8310439e-06    4.5845954e-05
   1.2807198e+01    9.7223370e+00    9.7448803e+00    9.7031339e+00    1.1529092e+03    2.6312251e+03    7.6910779e+02    1.5732054e-04    4.4137412e-03    2.8055722e+01    2.0664803e+03    1.5021781e+02    1.2090427e+03    9.1700900e+02    1.3184633e+00    1.8388489e-06    4.5892610e-05
   1.2902307e+01    9.7052551e+00    9.7217203e+00    9.6874347e+00    1.1546282e+03    2.6296903e+03    7.6832615e+02    1.5782938e-04    4.4137428e-03    2.7965279e+01    2.0804563e+03    1.4694612e+02    1.2092424e+03    9.1720358e+02    1.3184013e+00    1.8466333e-06    4.5937821e-05
   1.3044882e+01    9.6782638e+00    9.6861848e+00    9.6635243e+00    1.1570651e+03    2.6239640e+03    7.6704025e+02    1.5859963e-04    4.4137454e-03    2.7829482e+01    2.1007793e+03    1.4254272e+02    1.2095186e+03    9.1747145e+02    1.3183174e+00    1.8582197e-06    4.6001539e-05
   1.3139950e+01    9.6595987e+00    9.6687212e+00    9.6468228e+00    1.1586331e+03    2.6215131e+03    7.6620154e+02    1.5911746e-04    4.4137468e-03    2.7738922e+01    2.1140689e+03    1.3979076e+02    1.2096934e+03    9.1764100e+02    1.3182644e+00    1.8659309e-06    4.6041874e-05
   1.3234991e+01    9.6406555e+00    9.6504657e+00    9.6289875e+00    1.1601650e+03    2.6232219e+03    7.6543162e+02    1.5963879e-04    4.4137481e-03    2.7648344e+01    2.1271801e+03    1.3795301e+02    1.2098634e+03    9.1780589e+02    1.3182127e+00    1.8736828e-06    4.6081575e-05
   1.3330050e+01    9.6211998e+00    9.6314051e+00    9.6097655e+00    1.1616599e+03    2.6212262e+03    7.6475200e+02    1.6016386e-04    4.4137494e-03    2.7557712e+01    2.1401198e+03    1.3612218e+02    1.2100285e+03    9.1796640e+02    1.3181621e+00    1.8814725e-06    4.6120519e-05
   1.3425209e+01    9.6011893e+00    9.6102496e+00    9.5897174e+00    1.1631025e+03    2.6182082e+03    7.6415364e+02    1.6069311e-04    4.4137508e-03    2.7466957e+01    2.1528025e+03    1.3327980e+02    1.2101874e+03    9.1812069e+02    1.3181137e+00    1.8892401e-06    4.6157695e-05
   1.3520623e+01    9.5807732e+00    9.5882669e+00    9.5686887e+00    1.1645233e+03    2.6152422e+03    7.6360345e+02    1.6122745e-04    4.4137524e-03    2.7375936e+01    2.1654157e+03    1.3219474e+02    1.2103426e+03    9.1827190e+02    1.3180656e+00    1.8970806e-06    4.6194332e-05
   1.3616237e+01    9.5598178e+00    9.5659668e+00    9.5470440e+00    1.1658996e+03    2.6192632e+03    7.6306024e+02    1.6176658e-04    4.4137539e-03    2.7284708e+01    2.1778417e+03    1.2995994e+02    1.2104912e+03    9.1841669e+02    1.3180196e+00    1.9049433e-06    4.6229895e-05
   1.3712250e+01    9.5384135e+00    9.5469532e+00    9.5253090e+00    1.1672492e+03    2.6191191e+03    7.6248212e+02    1.6231166e-04    4.4137553e-03    2.7193089e+01    2.1901948e+03    1.2866131e+02    1.2106344e+03    9.1855655e+02    1.3179748e+00    1.9128756e-06    4.6264823e-05
   1.3808642e+01    9.5164093e+00    9.5267973e+00    9.5032153e+00    1.1685508e+03    2.6159315e+03    7.6184424e+02    1.6286262e-04    4.4137566e-03    2.7101103e+01    2.2023617e+03    1.2622319e+02    1.2107690e+03    9.1868776e+02    1.3179331e+00    1.9208042e-06    4.6298137e-05
   1.3905378e+01    9.4938473e+00    9.5033283e+00    9.4810978e+00    1.1698078e+03    2.6173746e+03    7.6114595e+02    1.6341931e-04    4.4137580e-03    2.7008791e+01    2.2143674e+03    1.2410669e+02    1.2108958e+03    9.1881125e+02    1.3178939e+00    1.9287797e-06    4.6330685e-05
   1.4002630e+01    9.4709801e+00    9.4773532e+00    9.4589978e+00    1.1710645e+03    2.6179323e+03    7.6040366e+02    1.6398276e-04    4.4137594e-03    2.6915997e+01    2.2264484e+03    1.2422369e+02    1.2110195e+03    9.1893261e+02    1.3178545e+00    1.9368888e-06    4.6363200e-05
   1.4148051e+01    9.4361768e+00    9.4422192e+00    9.4258975e+00    1.1728932e+03    2.6168749e+03    7.5929538e+02    1.6483288e-04    4.4137613e-03    2.6777189e+01    2.2443202e+03    1.2289744e+02    1.2111948e+03    9.1910530e+02    1.3177977e+00    1.9490621e-06    4.6409828e-05
   1.4244681e+01    9.4125382e+00    9.4190949e+00    9.4029345e+00    1.1740529e+03    2.6150976e+03    7.5858129e+02    1.6540217e-04    4.4137623e-03    2.6685032e+01    2.2559440e+03    1.2029190e+02    1.2113043e+03    9.1921333e+02    1.3177619e+00    1.9571524e-06    4.6439527e-05
   1.4342971e+01    9.3882440e+00    9.3948368e+00    9.3790852e+00    1.1751942e+03    2.6155444e+03    7.5789415e+02    1.6598508e-04    4.4137637e-03    2.6591328e+01    2.2675926e+03    1.1851229e+02    1.2114114e+03    9.1931929e+02    1.3177265e+00    1.9653830e-06    4.6468463e-05
   1.4440823e+01    9.3635196e+00    9.3698948e+00    9.3542835e+00    1.1762978e+03    2.6150576e+03    7.5725879e+02    1.6656923e-04    4.4137647e-03    2.6498080e+01    2.2790504e+03    1.1709256e+02    1.2115140e+03    9.1942125e+02    1.3176919e+00    1.9735987e-06    4.6496346e-05
   1.4538862e+01    9.3388561e+00    9.3445543e+00    9.3295980e+00    1.1774056e+03    2.6147173e+03    7.5665205e+02    1.6715833e-04    4.4137657e-03    2.6404701e+01    2.2905695e+03    1.1749619e+02    1.2116155e+03    9.1952302e+02    1.3176565e+00    1.9819244e-06    4.6524191e-05
   1.4637074e+01    9.3137763e+00    9.3184848e+00    9.3044890e+00    1.1784997e+03    2.6127964e+03    7.5606136e+02    1.6775232e-04    4.4137668e-03    2.6311211e+01    2.3020614e+03    1.1701149e+02    1.2117140e+03    9.1962254e+02    1.3176210e+00    1.9903287e-06    4.6551711e-05
   1.4737067e+01    9.2878096e+00    9.2919305e+00    9.2783080e+00    1.1795509e+03    2.6119860e+03    7.5546684e+02    1.6836106e-04    4.4137679e-03    2.6216085e+01    2.3134762e+03    1.1415537e+02    1.2118077e+03    9.1971741e+02    1.3175870e+00    1.9988470e-06    4.6578141e-05
   1.4835287e+01    9.2622333e+00    9.2672401e+00    9.2528769e+00    1.1806040e+03    2.6076142e+03    7.5486608e+02    1.6896288e-04    4.4137688e-03    2.6122713e+01    2.3248300e+03    1.1559517e+02    1.2118989e+03    9.1981083e+02    1.3175523e+00    2.0073456e-06    4.6604554e-05
   1.4933967e+01    9.2361709e+00    9.2411041e+00    9.2268438e+00    1.1816031e+03    2.6069542e+03    7.5423956e+02    1.6957140e-04    4.4137695e-03    2.6028974e+01    2.3359737e+03    1.1292705e+02    1.2119836e+03    9.1989807e+02    1.3175195e+00    2.0158475e-06    4.6629478e-05
   1.5031867e+01    9.2102995e+00    9.2141906e+00    9.2016300e+00    1.1826251e+03    2.6065908e+03    7.5360218e+02    1.7017893e-04    4.4137703e-03    2.5936056e+01    2.3472272e+03    1.1494983e+02    1.2120679e+03    9.1998617e+02    1.3174849e+00    2.0244463e-06    4.6655087e-05
   1.5131551e+01    9.1834457e+00    9.1880541e+00    9.1751786e+00    1.1836096e+03    2.6064038e+03    7.5294957e+02    1.7080147e-04    4.4137711e-03    2.5841529e+01    2.3584328e+03    1.1241032e+02    1.2121481e+03    9.2007036e+02    1.3174515e+00    2.0331573e-06    4.6679619e-05
   1.5229044e+01    9.1576761e+00    9.1622527e+00    9.1501495e+00    1.1846093e+03    2.6060471e+03    7.5232132e+02    1.7141413e-04    4.4137719e-03    2.5749172e+01    2.3696041e+03    1.1458664e+02    1.2122280e+03    9.2015554e+02    1.3174164e+00    2.0418478e-06    4.6704373e-05
   1.5327928e+01    9.1305265e+00    9.1353661e+00    9.1232326e+00    1.1855342e+03    2.6017238e+03    7.5170612e+02    1.7203941e-04    4.4137727e-03    2.5655591e+01    2.3805081e+03    1.1026962e+02    1.2123003e+03    9.2023284e+02    1.3173843e+00    2.0505556e-06    4.6727453e-05
   1.5427266e+01    9.1031397e+00    9.1076613e+00    9.0959135e+00    1.1864536e+03    2.6028836e+03    7.5111275e+02    1.7267147e-04    4.4137736e-03    2.5561685e+01    2.3914361e+03    1.1000971e+02    1.2123718e+03    9.2031006e+02    1.3173515e+00    2.0593565e-06    4.6750241e-05
   1.5521163e+01    9.0800610e+00    9.0890580e+00    9.0743536e+00    1.1877550e+03    2.6060275e+03    7.5056808e+02    1.7327246e-04    4.4137745e-03    2.5473030e+01    2.4040209e+03    1.3402715e+02    1.2124705e+03    9.2042000e+02    1.3173013e+00    2.0687845e-06    4.6783249e-05
   1.5638921e+01    9.0452756e+00    9.0526504e+00    9.0375092e+00    1.1884249e+03    2.6004479e+03    7.4959026e+02    1.7403133e-04    4.4137757e-03    2.5361961e+01    2.4149025e+03    9.2406230e+01    1.2125204e+03    9.2047378e+02    1.3172786e+00    2.0785589e-06    4.6799422e-05
   1.5739159e+01    9.0170183e+00    9.0213912e+00    9.0095466e+00    1.1892565e+03    2.6002550e+03    7.4872151e+02    1.7468151e-04    4.4137767e-03    2.5267566e+01    2.4255523e+03    1.0624526e+02    1.2125805e+03    9.2054125e+02    1.3172473e+00    2.0875042e-06    4.6819814e-05
   1.5837330e+01    8.9896187e+00    8.9939052e+00    8.9823557e+00    1.1901415e+03    2.5988312e+03    7.4788128e+02    1.7532213e-04    4.4137776e-03    2.5175245e+01    2.4363603e+03    1.1009349e+02    1.2126448e+03    9.2061440e+02    1.3172125e+00    2.0965209e-06    4.6841710e-05
   1.5935697e+01    8.9619338e+00    8.9670182e+00    8.9551911e+00    1.1909907e+03    2.6007560e+03    7.4703788e+02    1.7596785e-04    4.4137785e-03    2.5082868e+01    2.4470371e+03    1.0854083e+02    1.2127037e+03    9.2068244e+02    1.3171791e+00    2.1055772e-06    4.6862633e-05
   1.6035879e+01    8.9334984e+00    8.9381886e+00    8.9270534e+00    1.1918162e+03    2.6006533e+03    7.4615467e+02    1.7662943e-04    4.4137793e-03    2.4988923e+01    2.4577470e+03    1.0690385e+02    1.2127591e+03    9.2074762e+02    1.3171460e+00    2.1147976e-06    4.6882916e-05
   1.6131177e+01    8.9065843e+00    8.9104952e+00    8.9008012e+00    1.1926634e+03    2.5970971e+03    7.4528431e+02    1.7726241e-04    4.4137800e-03    2.4899696e+01    2.4682838e+03    1.1056737e+02    1.2128151e+03    9.2081458e+02    1.3171111e+00    2.1237889e-06    4.6903813e-05
   1.6224635e+01    8.8799074e+00    8.8835859e+00    8.8744716e+00    1.1934259e+03    2.5964707e+03    7.4442724e+02    1.7788662e-04    4.4137807e-03    2.4812325e+01    2.4782944e+03    1.0711262e+02    1.2128636e+03    9.2087364e+02    1.3170793e+00    2.1325454e-06    4.6922648e-05
   1.6318035e+01    8.8531435e+00    8.8566683e+00    8.8479291e+00    1.1941750e+03    2.5950154e+03    7.4359733e+02    1.7851386e-04    4.4137814e-03    2.4725146e+01    2.4882559e+03    1.0665498e+02    1.2129107e+03    9.2093184e+02    1.3170472e+00    2.1413465e-06    4.6941143e-05
   1.6411401e+01    8.8262715e+00    8.8299465e+00    8.8210776e+00    1.1949110e+03    2.5964563e+03    7.4281213e+02    1.7914430e-04    4.4137819e-03    2.4638138e+01    2.4981723e+03    1.0620914e+02    1.2129561e+03    9.2098888e+02    1.3170149e+00    2.1501876e-06    4.6959127e-05
   1.6504751e+01    8.7992652e+00    8.8026385e+00    8.7940188e+00    1.1956321e+03    2.5923408e+03    7.4206262e+02    1.7977804e-04    4.4137825e-03    2.4551288e+01    2.5080396e+03    1.0570344e+02    1.2129996e+03    9.2104458e+02    1.3169826e+00    2.1590710e-06    4.6976711e-05
   1.6644714e+01    8.7586554e+00    8.7623758e+00    8.7533427e+00    1.1966996e+03    2.5922018e+03    7.4095902e+02    1.8073522e-04    4.4137834e-03    2.4421269e+01    2.5228091e+03    1.0552339e+02    1.2130635e+03    9.2112779e+02    1.3169329e+00    2.1725162e-06    4.7003054e-05
   1.6737992e+01    8.7314347e+00    8.7343544e+00    8.7262093e+00    1.1973858e+03    2.5918745e+03    7.4023876e+02    1.8137712e-04    4.4137838e-03    2.4334844e+01    2.5325511e+03    1.0444103e+02    1.2131025e+03    9.2118014e+02    1.3169004e+00    2.1815069e-06    4.7019875e-05
   1.6831262e+01    8.7040174e+00    8.7076675e+00    8.6987958e+00    1.1980451e+03    2.5926486e+03    7.3951188e+02    1.8202236e-04    4.4137844e-03    2.4248584e+01    2.5421789e+03    1.0322525e+02    1.2131386e+03    9.2122982e+02    1.3168686e+00    2.1905080e-06    4.7036117e-05
   1.6924527e+01    8.6764890e+00    8.6802711e+00    8.6713343e+00    1.1986863e+03    2.5901063e+03    7.3877367e+02    1.8267096e-04    4.4137848e-03    2.4162488e+01    2.5517468e+03    1.0258783e+02    1.2131719e+03    9.2127704e+02    1.3168372e+00    2.1995620e-06    4.7052087e-05
   1.7017785e+01    8.6488365e+00    8.6520355e+00    8.6436445e+00    1.1993099e+03    2.5892177e+03    7.3803250e+02    1.8332290e-04    4.4137852e-03    2.4076563e+01    2.5612450e+03    1.0184924e+02    1.2132032e+03    9.2132269e+02    1.3168059e+00    2.2086151e-06    4.7067184e-05
   1.7110986e+01    8.6211258e+00    8.6243781e+00    8.6162490e+00    1.1999185e+03    2.5897777e+03    7.3729776e+02    1.8397783e-04    4.4137856e-03    2.3990857e+01    2.5706862e+03    1.0129876e+02    1.2132321e+03    9.2136632e+02    1.3167750e+00    2.2176830e-06    4.7081628e-05
   1.7204156e+01    8.5933182e+00    8.5965060e+00    8.5887445e+00    1.2005110e+03    2.5868944e+03    7.3657441e+02    1.8463592e-04    4.4137859e-03    2.3905349e+01    2.5800678e+03    1.0069345e+02    1.2132589e+03    9.2140811e+02    1.3167443e+00    2.2267939e-06    4.7095847e-05
   1.7343893e+01    8.5513902e+00    8.5552537e+00    8.5471725e+00    1.2013619e+03    2.5845720e+03    7.3551103e+02    1.8562986e-04    4.4137867e-03    2.3777353e+01    2.5939854e+03    9.9598752e+01    1.2132952e+03    9.2146748e+02    1.3166989e+00    2.2405159e-06    4.7116544e-05
   1.7437043e+01    8.5233014e+00    8.5262743e+00    8.5192318e+00    1.2019014e+03    2.5846049e+03    7.3481933e+02    1.8629637e-04    4.4137870e-03    2.3692287e+01    2.6031432e+03    9.8312134e+01    1.2133163e+03    9.2150408e+02    1.3166695e+00    2.2496889e-06    4.7129734e-05
   1.7530176e+01    8.4951499e+00    8.4981645e+00    8.4912049e+00    1.2024275e+03    2.5816633e+03    7.3414226e+02    1.8696613e-04    4.4137873e-03    2.3607417e+01    2.6122444e+03    9.7722624e+01    1.2133363e+03    9.2153980e+02    1.3166401e+00    2.2588794e-06    4.7142400e-05
   1.7623298e+01    8.4669359e+00    8.4698412e+00    8.4629197e+00    1.2029390e+03    2.5811829e+03    7.3348055e+02    1.8763917e-04    4.4137877e-03    2.3522741e+01    2.6212905e+03    9.7142207e+01    1.2133543e+03    9.2157388e+02    1.3166110e+00    2.2681158e-06    4.7154787e-05
   1.7716390e+01    8.4386394e+00    8.4416572e+00    8.4346459e+00    1.2034306e+03    2.5794197e+03    7.3283204e+02    1.8831535e-04    4.4137880e-03    2.3438281e+01    2.6302476e+03    9.6218186e+01    1.2133700e+03    9.2160571e+02    1.3165826e+00    2.2773613e-06    4.7166589e-05
   1.7809467e+01    8.4102658e+00    8.4137401e+00    8.4063397e+00    1.2039045e+03    2.5768141e+03    7.3219249e+02    1.8899477e-04    4.4137883e-03    2.3354023e+01    2.6391353e+03    9.5488127e+01    1.2133833e+03    9.2163536e+02    1.3165547e+00    2.2866327e-06    4.7177876e-05
   1.7902545e+01    8.3817788e+00    8.3846523e+00    8.3778217e+00    1.2043529e+03    2.5759854e+03    7.3137710e+02    1.8967756e-04    4.4137886e-03    2.3269956e+01    2.6479084e+03    9.4254370e+01    1.2133938e+03    9.2166211e+02    1.3165278e+00    2.2959127e-06    4.7188621e-05
   1.8042137e+01    8.3388051e+00    8.3416052e+00    8.3348850e+00    1.2049805e+03    2.5753855e+03    7.3002019e+02    1.9070846e-04    4.4137890e-03    2.3144170e+01    2.6608776e+03    9.2908830e+01    1.2134039e+03    9.2169670e+02    1.3164893e+00    2.3098749e-06    4.7203907e-05
   1.8135164e+01    8.3100887e+00    8.3140306e+00    8.3062539e+00    1.2053746e+03    2.5755072e+03    7.2911620e+02    1.9139936e-04    4.4137893e-03    2.3060627e+01    2.6694167e+03    9.1789814e+01    1.2134076e+03    9.2171685e+02    1.3164646e+00    2.3191935e-06    4.7213418e-05
   1.8228180e+01    8.2813124e+00    8.2852301e+00    8.2776653e+00    1.2057499e+03    2.5750799e+03    7.2821973e+02    1.9209351e-04    4.4137897e-03    2.2977297e+01    2.6778763e+03    9.0948938e+01    1.2134091e+03    9.2173492e+02    1.3164404e+00    2.3285141e-06    4.7222107e-05
   1.8321190e+01    8.2524606e+00    8.2561646e+00    8.2489413e+00    1.2061066e+03    2.5749720e+03    7.2732253e+02    1.9279095e-04    4.4137900e-03    2.2894177e+01    2.6862545e+03    9.0079050e+01    1.2134084e+03    9.2175082e+02    1.3164170e+00    2.3378466e-06    4.7230299e-05
   1.8414194e+01    8.2235645e+00    8.2271518e+00    8.2201836e+00    1.2064455e+03    2.5734579e+03    7.2643244e+02    1.9349167e-04    4.4137903e-03    2.2811268e+01    2.6945523e+03    8.9218608e+01    1.2134060e+03    9.2176503e+02    1.3163941e+00    2.3472129e-06    4.7238418e-05
   1.8507180e+01    8.1945850e+00    8.1978357e+00    8.1911101e+00    1.2067617e+03    2.5728874e+03    7.2556900e+02    1.9419558e-04    4.4137906e-03    2.2728584e+01    2.7027524e+03    8.8186804e+01    1.2134006e+03    9.2177622e+02    1.3163722e+00    2.3566067e-06    4.7246143e-05
   1.8600151e+01    8.1655371e+00    8.1681078e+00    8.1624132e+00    1.2070546e+03    2.5712764e+03    7.2472372e+02    1.9490269e-04    4.4137908e-03    2.2646125e+01    2.7108469e+03    8.7064742e+01    1.2133926e+03    9.2178480e+02    1.3163513e+00    2.3660056e-06    4.7253196e-05
   1.8739590e+01    8.1218167e+00    8.1242349e+00    8.1187531e+00    1.2074567e+03    2.5676568e+03    7.2346928e+02    1.9597013e-04    4.4137911e-03    2.2522774e+01    2.7228233e+03    8.5889930e+01    1.2133765e+03    9.2179356e+02    1.3163213e+00    2.3801168e-06    4.7262554e-05
   1.8832531e+01    8.0926588e+00    8.0953613e+00    8.0895614e+00    1.2077062e+03    2.5669210e+03    7.2264234e+02    1.9668544e-04    4.4137914e-03    2.2440865e+01    2.7307168e+03    8.4930035e+01    1.2133640e+03    9.2179762e+02    1.3163019e+00    2.3895295e-06    4.7268190e-05
   1.8925448e+01    8.0634629e+00    8.0661338e+00    8.0603023e+00    1.2079365e+03    2.5650493e+03    7.2182396e+02    1.9740386e-04    4.4137917e-03    2.2359197e+01    2.7385284e+03    8.4070685e+01    1.2133490e+03    9.2179919e+02    1.3162834e+00    2.3989624e-06    4.7273340e-05
   1.9018343e+01    8.0342331e+00    8.0380057e+00    8.0311497e+00    1.2081493e+03    2.5623216e+03    7.2101618e+02    1.9812541e-04    4.4137919e-03    2.2277768e+01    2.7462550e+03    8.3175506e+01    1.2133320e+03    9.2179877e+02    1.3162655e+00    2.4083963e-06    4.7277987e-05
   1.9111211e+01    8.0049719e+00    8.0081957e+00    8.0020152e+00    1.2083433e+03    2.5617828e+03    7.2021952e+02    1.9885005e-04    4.4137922e-03    2.2196586e+01    2.7539028e+03    8.2351670e+01    1.2133125e+03    9.2179587e+02    1.3162486e+00    2.4178519e-06    4.7282128e-05
   1.9204059e+01    7.9755236e+00    7.9785445e+00    7.9725082e+00    1.2085158e+03    2.5589237e+03    7.1943203e+02    1.9957781e-04    4.4137925e-03    2.2115647e+01    2.7614521e+03    8.1308685e+01    1.2132905e+03    9.2179033e+02    1.3162326e+00    2.4273102e-06    4.7285726e-05
   1.9343311e+01    7.9316254e+00    7.9346201e+00    7.9284452e+00    1.2087416e+03    2.5580291e+03    7.1826702e+02    2.0067608e-04    4.4137928e-03    2.1994613e+01    2.7726283e+03    8.0258006e+01    1.2132541e+03    9.2177865e+02    1.3162098e+00    2.4415272e-06    4.7290164e-05
   1.9436129e+01    7.9022409e+00    7.9046289e+00    7.8994838e+00    1.2088691e+03    2.5548236e+03    7.1750421e+02    2.0141196e-04    4.4137930e-03    2.1914255e+01    2.7799744e+03    7.9145797e+01    1.2132267e+03    9.2176758e+02    1.3161959e+00    2.4510212e-06    4.7292471e-05
   1.9528934e+01    7.8728190e+00    7.8753365e+00    7.8701622e+00    1.2089764e+03    2.5533482e+03    7.1675159e+02    2.0215101e-04    4.4137933e-03    2.1834139e+01    2.7872188e+03    7.8060235e+01    1.2131973e+03    9.2175452e+02    1.3161826e+00    2.4605102e-06    4.7294306e-05
   1.9621735e+01    7.8433988e+00    7.8463783e+00    7.8408255e+00    1.2090697e+03    2.5514309e+03    7.1600951e+02    2.0289330e-04    4.4137936e-03    2.1754260e+01    2.7943977e+03    7.7357763e+01    1.2131664e+03    9.2173998e+02    1.3161699e+00    2.4700159e-06    4.7295805e-05
   1.9714515e+01    7.8139931e+00    7.8161652e+00    7.8114496e+00    1.2091498e+03    2.5502646e+03    7.1527856e+02    2.0363869e-04    4.4137938e-03    2.1674632e+01    2.8015202e+03    7.6768177e+01    1.2131337e+03    9.2172359e+02    1.3161578e+00    2.4795564e-06    4.7297069e-05
   1.9807276e+01    7.7845603e+00    7.7879509e+00    7.7820448e+00    1.2092119e+03    2.5488950e+03    7.1447187e+02    2.0438719e-04    4.4137940e-03    2.1595258e+01    2.8085562e+03    7.5850865e+01    1.2130993e+03    9.2170556e+02    1.3161463e+00    2.4891017e-06    4.7297882e-05
   1.9900018e+01    7.7551389e+00    7.7582010e+00    7.7526917e+00    1.2092615e+03    2.5487478e+03    7.1351212e+02    2.0513880e-04    4.4137943e-03    2.1516136e+01    2.8155265e+03    7.5157574e+01    1.2130639e+03    9.2168643e+02    1.3161352e+00    2.4986532e-06    4.7298295e-05
   2.0039102e+01    7.7110339e+00    7.7139597e+00    7.7086137e+00    1.2093099e+03    2.5461042e+03    7.1207644e+02    2.0627275e-04    4.4137946e-03    2.1397856e+01    2.8258758e+03    7.4410633e+01    1.2130074e+03    9.2165432e+02    1.3161197e+00    2.5130444e-06    4.7298316e-05
   2.0131807e+01    7.6818546e+00    7.6844675e+00    7.6788201e+00    1.2093239e+03    2.5454143e+03    7.1115000e+02    2.0703232e-04    4.4137948e-03    2.1319352e+01    2.8326823e+03    7.3420769e+01    1.2129681e+03    9.2163121e+02    1.3161100e+00    2.5226514e-06    4.7297819e-05
   2.0224497e+01    7.6523928e+00    7.6551907e+00    7.6500917e+00    1.2093186e+03    2.5435931e+03    7.1024074e+02    2.0779501e-04    4.4137950e-03    2.1241102e+01    2.8394063e+03    7.2543256e+01    1.2129260e+03    9.2160529e+02    1.3161013e+00    2.5322726e-06    4.7296858e-05
   2.0317172e+01    7.6230128e+00    7.6252557e+00    7.6207765e+00    1.2092960e+03    2.5423543e+03    7.0933536e+02    2.0856081e-04    4.4137952e-03    2.1163109e+01    2.8460453e+03    7.1637359e+01    1.2128821e+03    9.2157748e+02    1.3160934e+00    2.5419010e-06    4.7295509e-05
   2.0400578e+01    7.5964912e+00    7.5995536e+00    7.5941778e+00    1.2093302e+03    2.5410465e+03    7.0852269e+02    2.0925262e-04    4.4137954e-03    2.1093143e+01    2.8523197e+03    7.5227554e+01    1.2128452e+03    9.2155620e+02    1.3160838e+00    2.5507577e-06    4.7295702e-05
   2.0530306e+01    7.5551845e+00    7.5573568e+00    7.5528734e+00    1.2092015e+03    2.5384276e+03    7.0726474e+02    2.1033466e-04    4.4137957e-03    2.0984633e+01    2.8611247e+03    6.7872987e+01    1.2127745e+03    9.2150700e+02    1.3160774e+00    2.5641183e-06    4.7291081e-05
   2.0613691e+01    7.5288346e+00    7.5316351e+00    7.5266781e+00    1.2091420e+03    2.5373613e+03    7.0646702e+02    2.1103310e-04    4.4137959e-03    2.0915183e+01    2.8669114e+03    6.9396751e+01    1.2127304e+03    9.2147726e+02    1.3160720e+00    2.5728184e-06    4.7288727e-05
   2.0701992e+01    7.5011641e+00    7.5038200e+00    7.4990019e+00    1.2091602e+03    2.5365547e+03    7.0563262e+02    2.1177558e-04    4.4137961e-03    2.0841855e+01    2.8734810e+03    7.4400563e+01    1.2126889e+03    9.2145254e+02    1.3160622e+00    2.5823161e-06    4.7288406e-05
   2.0839864e+01    7.4572631e+00    7.4597008e+00    7.4549596e+00    1.2089095e+03    2.5337254e+03    7.0436095e+02    2.1294147e-04    4.4137964e-03    2.0727744e+01    2.8822632e+03    6.3697959e+01    1.2126041e+03    9.2138955e+02    1.3160602e+00    2.5964820e-06    4.7280889e-05
   2.0932495e+01    7.4281781e+00    7.4303342e+00    7.4259881e+00    1.2087915e+03    2.5324801e+03    7.0353021e+02    2.1372849e-04    4.4137965e-03    2.0651418e+01    2.8884396e+03    6.6677712e+01    1.2125501e+03    9.2135123e+02    1.3160563e+00    2.6062071e-06    4.7277256e-05
   2.1025116e+01    7.3986708e+00    7.4008426e+00    7.3964771e+00    1.2086567e+03    2.5305246e+03    7.0271386e+02    2.1451864e-04    4.4137967e-03    2.0575352e+01    2.8945336e+03    6.5794853e+01    1.2124939e+03    9.2131070e+02    1.3160532e+00    2.6159270e-06    4.7273215e-05
   2.1117722e+01    7.3694095e+00    7.3716224e+00    7.3672834e+00    1.2085076e+03    2.5291659e+03    7.0190549e+02    2.1531186e-04    4.4137968e-03    2.0499552e+01    2.9005469e+03    6.4933894e+01    1.2124369e+03    9.2126915e+02    1.3160507e+00    2.6256365e-06    4.7268712e-05
   2.1218996e+01    7.3376011e+00    7.3395479e+00    7.3355135e+00    1.2082994e+03    2.5268888e+03    7.0102638e+02    2.1618311e-04    4.4137970e-03    2.0416937e+01    2.9068746e+03    6.2481744e+01    1.2123716e+03    9.2122018e+02    1.3160498e+00    2.6361801e-06    4.7262579e-05
   2.1320339e+01    7.3056446e+00    7.3081043e+00    7.3035880e+00    1.2081042e+03    2.5254530e+03    7.0015413e+02    2.1705882e-04    4.4137972e-03    2.0334567e+01    2.9132960e+03    6.3362837e+01    1.2123059e+03    9.2117121e+02    1.3160484e+00    2.6468392e-06    4.7256798e-05
   2.1421709e+01    7.2736913e+00    7.2757675e+00    7.2716448e+00    1.2078905e+03    2.5229892e+03    6.9929116e+02    2.1793860e-04    4.4137973e-03    2.0252480e+01    2.9196235e+03    6.2419458e+01    1.2122382e+03    9.2112020e+02    1.3160478e+00    2.6575010e-06    4.7250575e-05
   2.1523171e+01    7.2417757e+00    7.2440921e+00    7.2398263e+00    1.2076629e+03    2.5213127e+03    6.9843378e+02    2.1882304e-04    4.4137974e-03    2.0170625e+01    2.9258899e+03    6.1761001e+01    1.2121692e+03    9.2106775e+02    1.3160478e+00    2.6681956e-06    4.7243955e-05
   2.1614514e+01    7.2127137e+00    7.2150878e+00    7.2100314e+00    1.2074980e+03    2.5203158e+03    6.9764020e+02    2.1962245e-04    4.4137975e-03    2.0097206e+01    2.9317622e+03    6.4289002e+01    1.2121080e+03    9.2102237e+02    1.3160462e+00    2.6779689e-06    4.7239086e-05
   2.1705856e+01    7.1840896e+00    7.1864413e+00    7.1821597e+00    1.2072654e+03    2.5191637e+03    6.9668855e+02    2.2042494e-04    4.4137977e-03    2.0024039e+01    2.9372674e+03    6.0269866e+01    1.2120424e+03    9.2097150e+02    1.3160476e+00    2.6876207e-06    4.7232454e-05
   2.1847945e+01    7.1396062e+00    7.1410977e+00    7.1378674e+00    1.2068240e+03    2.5174996e+03    6.9521969e+02    2.2168001e-04    4.4137978e-03    1.9910671e+01    2.9454190e+03    5.7369769e+01    1.2119337e+03    9.2088465e+02    1.3160537e+00    2.7025198e-06    4.7220068e-05
   2.1905119e+01    7.1217560e+00    7.1236313e+00    7.1198592e+00    1.2067692e+03    2.5174401e+03    6.9463147e+02    2.2218663e-04    4.4137978e-03    1.9865272e+01    2.9493655e+03    6.9025189e+01    1.2118973e+03    9.2085936e+02    1.3160504e+00    2.7088969e-06    4.7218285e-05
   2.2045312e+01    7.0781086e+00    7.0802191e+00    7.0763118e+00    1.2062167e+03    2.5140155e+03    6.9319769e+02    2.2343532e-04    4.4137980e-03    1.9754254e+01    2.9567961e+03    5.3002781e+01    1.2117807e+03    9.2076265e+02    1.3160619e+00    2.7234411e-06    4.7203157e-05
   2.2147056e+01    7.0462943e+00    7.0486235e+00    7.0443074e+00    1.2058734e+03    2.5129848e+03    6.9218601e+02    2.2434584e-04    4.4137981e-03    1.9674080e+01    2.9624966e+03    5.6028534e+01    1.2116996e+03    9.2069726e+02    1.3160674e+00    2.7342173e-06    4.7193691e-05
   2.2248828e+01    7.0145466e+00    7.0167760e+00    7.0125063e+00    1.2055214e+03    2.5111551e+03    6.9120016e+02    2.2526048e-04    4.4137981e-03    1.9594197e+01    2.9681603e+03    5.5649559e+01    1.2116170e+03    9.2063030e+02    1.3160734e+00    2.7450164e-06    4.7183974e-05
   2.2350640e+01    6.9828580e+00    6.9849758e+00    6.9808088e+00    1.2051531e+03    2.5101835e+03    6.9022945e+02    2.2617930e-04    4.4137982e-03    1.9514598e+01    2.9737410e+03    5.4814604e+01    1.2115327e+03    9.2056151e+02    1.3160802e+00    2.7558181e-06    4.7173723e-05
   2.2401559e+01    6.9670494e+00    6.9690692e+00    6.9650174e+00    1.2049646e+03    2.5095658e+03    6.8974749e+02    2.2663983e-04    4.4137982e-03    1.9474945e+01    2.9765081e+03    5.4342058e+01    1.2114900e+03    9.2052654e+02    1.3160838e+00    2.7612219e-06    4.7168461e-05
   2.2503421e+01    6.9354208e+00    6.9374444e+00    6.9334944e+00    1.2045708e+03    2.5082607e+03    6.8878117e+02    2.2756490e-04    4.4137983e-03    1.9395778e+01    2.9819673e+03    5.3594330e+01    1.2114026e+03    9.2045435e+02    1.3160920e+00    2.7720452e-06    4.7157674e-05
   2.2605344e+01    6.9038466e+00    6.9058524e+00    6.9020308e+00    1.2041685e+03    2.5057081e+03    6.8781605e+02    2.2849435e-04    4.4137984e-03    1.9316881e+01    2.9873705e+03    5.3013333e+01    1.2113149e+03    9.2038191e+02    1.3161003e+00    2.7828621e-06    4.7146549e-05
   2.2707308e+01    6.8723477e+00    6.8738305e+00    6.8706368e+00    1.2037507e+03    2.5043719e+03    6.8685931e+02    2.2942802e-04    4.4137985e-03    1.9238271e+01    2.9927018e+03    5.2284991e+01    1.2112250e+03    9.2030708e+02    1.3161096e+00    2.7937073e-06    4.7135012e-05
   2.2809331e+01    6.8408770e+00    6.8425044e+00    6.8390595e+00    1.2033177e+03    2.5019199e+03    6.8591833e+02    2.3036606e-04    4.4137985e-03    1.9159934e+01    2.9979539e+03    5.1480363e+01    1.2111334e+03    9.2023045e+02    1.3161197e+00    2.8045612e-06    4.7123048e-05
   2.2911424e+01    6.8097949e+00    6.8111656e+00    6.8082792e+00    1.2028697e+03    2.5000749e+03    6.8499135e+02    2.3130858e-04    4.4137986e-03    1.9081863e+01    3.0031353e+03    5.0751354e+01    1.2110404e+03    9.2015223e+02    1.3161304e+00    2.8154555e-06    4.7110711e-05
   2.3003330e+01    6.7809261e+00    6.7829149e+00    6.7788488e+00    1.2024917e+03    2.4990812e+03    6.8419019e+02    2.3216018e-04    4.4137986e-03    1.9011868e+01    3.0079549e+03    5.2440163e+01    1.2109558e+03    9.2008164e+02    1.3161395e+00    2.8253553e-06    4.7100178e-05
   2.3146296e+01    6.7369395e+00    6.7391109e+00    6.7353719e+00    1.2017909e+03    2.4974441e+03    6.8298892e+02    2.3349164e-04    4.4137987e-03    1.8903455e+01    3.0148232e+03    4.8042038e+01    1.2108185e+03    9.1996406e+02    1.3161585e+00    2.8405201e-06    4.7081003e-05
   2.3212673e+01    6.7168611e+00    6.7185405e+00    6.7150676e+00    1.2015518e+03    2.4962271e+03    6.8243885e+02    2.3411193e-04    4.4137988e-03    1.8853369e+01    3.0184732e+03    5.4989000e+01    1.2107604e+03    9.1991673e+02    1.3161630e+00    2.8478652e-06    4.7074314e-05
   2.3309406e+01    6.6874944e+00    6.6892031e+00    6.6857007e+00    1.2010956e+03    2.4950938e+03    6.8147439e+02    2.3501911e-04    4.4137989e-03    1.8780595e+01    3.0232261e+03    4.9133693e+01    1.2106666e+03    9.1983681e+02    1.3161754e+00    2.8582926e-06    4.7061759e-05
   2.3428218e+01    6.6515786e+00    6.6531848e+00    6.6502210e+00    1.2004230e+03    2.4928539e+03    6.8021315e+02    2.3613832e-04    4.4137990e-03    1.8691583e+01    3.0284543e+03    4.4003535e+01    1.2105442e+03    9.1972946e+02    1.3161959e+00    2.8708190e-06    4.7043368e-05
   2.3530595e+01    6.6205909e+00    6.6222065e+00    6.6189738e+00    1.1998644e+03    2.4911094e+03    6.7914751e+02    2.3710666e-04    4.4137991e-03    1.8615247e+01    3.0330470e+03    4.4861371e+01    1.2104414e+03    9.1964013e+02    1.3162121e+00    2.8816968e-06    4.7028129e-05
   2.3633021e+01    6.5896471e+00    6.5916886e+00    6.5879613e+00    1.1993216e+03    2.4894553e+03    6.7811079e+02    2.3807929e-04    4.4137991e-03    1.8539198e+01    3.0377377e+03    4.5795778e+01    1.2103385e+03    9.1955103e+02    1.3162277e+00    2.8926885e-06    4.7013380e-05
   2.3735477e+01    6.5587904e+00    6.5605597e+00    6.5571144e+00    1.1987693e+03    2.4873591e+03    6.7709548e+02    2.3905603e-04    4.4137992e-03    1.8463451e+01    3.0423799e+03    4.5309344e+01    1.2102342e+03    9.1946049e+02    1.3162439e+00    2.9037059e-06    4.6998467e-05
   2.3837975e+01    6.5280105e+00    6.5296208e+00    6.5264015e+00    1.1982058e+03    2.4853191e+03    6.7608927e+02    2.4003699e-04    4.4137993e-03    1.8387996e+01    3.0469659e+03    4.4741945e+01    1.2101284e+03    9.1936825e+02    1.3162608e+00    2.9147365e-06    4.6983189e-05
   2.3940522e+01    6.4973106e+00    6.4989469e+00    6.4957761e+00    1.1976310e+03    2.4841667e+03    6.7508581e+02    2.4102223e-04    4.4137993e-03    1.8312831e+01    3.0514933e+03    4.4149784e+01    1.2100215e+03    9.1927485e+02    1.3162783e+00    2.9257845e-06    4.6967699e-05
   2.4043113e+01    6.4666849e+00    6.4680304e+00    6.4652728e+00    1.1970465e+03    2.4824615e+03    6.7408750e+02    2.4201171e-04    4.4137994e-03    1.8237958e+01    3.0559679e+03    4.3615760e+01    1.2099130e+03    9.1917975e+02    1.3162964e+00    2.9368541e-06    4.6951918e-05
   2.4145742e+01    6.4361814e+00    6.4375012e+00    6.4348485e+00    1.1964531e+03    2.4813555e+03    6.7310287e+02    2.4300537e-04    4.4137994e-03    1.8163382e+01    3.0603976e+03    4.3162740e+01    1.2098033e+03    9.1908336e+02    1.3163151e+00    2.9479504e-06    4.6935846e-05
   2.4248374e+01    6.4057724e+00    6.4070552e+00    6.4043994e+00    1.1958490e+03    2.4795592e+03    6.7212897e+02    2.4400286e-04    4.4137995e-03    1.8089130e+01    3.0647660e+03    4.2563053e+01    1.2096926e+03    9.1898580e+02    1.3163344e+00    2.9590618e-06    4.6919505e-05
   2.4351087e+01    6.3749440e+00    6.3765557e+00    6.3734779e+00    1.1952382e+03    2.4782275e+03    6.7118058e+02    2.4500496e-04    4.4137996e-03    1.8015144e+01    3.0691010e+03    4.2205654e+01    1.2095806e+03    9.1888692e+02    1.3163542e+00    2.9701838e-06    4.6902912e-05
   2.4429414e+01    6.3521536e+00    6.3535085e+00    6.3509271e+00    1.1948526e+03    2.4778655e+03    6.7048289e+02    2.4577161e-04    4.4137997e-03    1.7958949e+01    3.0728449e+03    4.7797942e+01    1.2094999e+03    9.1881775e+02    1.3163655e+00    2.9789810e-06    4.6892406e-05
   2.4501641e+01    6.3308840e+00    6.3321919e+00    6.3294972e+00    1.1944050e+03    2.4767381e+03    6.6985542e+02    2.4648025e-04    4.4137998e-03    1.7907316e+01    3.0757992e+03    4.0903380e+01    1.2094188e+03    9.1874558e+02    1.3163805e+00    2.9868269e-06    4.6880297e-05
   2.4643329e+01    6.2898540e+00    6.2908774e+00    6.2886912e+00    1.1934621e+03    2.4747118e+03    6.6864006e+02    2.4787692e-04    4.4137999e-03    1.7806418e+01    3.0812215e+03    3.8269166e+01    1.2092573e+03    9.1860050e+02    1.3164127e+00    3.0020801e-06    4.6854853e-05
   2.4746161e+01    6.2599038e+00    6.2613741e+00    6.2586645e+00    1.1928113e+03    2.4712556e+03    6.6776923e+02    2.4889480e-04    4.4137999e-03    1.7733597e+01    3.0853241e+03    3.9896298e+01    1.2091425e+03    9.1849818e+02    1.3164343e+00    3.0132874e-06    4.6837279e-05
   2.4849040e+01    6.2301269e+00    6.2314909e+00    6.2288113e+00    1.1921624e+03    2.4693426e+03    6.6676680e+02    2.4991694e-04    4.4137999e-03    1.7661068e+01    3.0894335e+03    3.9943249e+01    1.2090279e+03    9.1839620e+02    1.3164557e+00    3.0245475e-06    4.6819783e-05
   2.4900494e+01    6.2152628e+00    6.2175780e+00    6.2139041e+00    1.1918366e+03    2.4696761e+03    6.6623251e+02    2.5042913e-04    4.4138000e-03    1.7624946e+01    3.0914760e+03    3.9696272e+01    1.2089703e+03    9.1834486e+02    1.3164666e+00    3.0301867e-06    4.6811026e-05
   2.5003438e+01    6.1856230e+00    6.1871956e+00    6.1842830e+00    1.1911773e+03    2.4661602e+03    6.6517501e+02    2.5145766e-04    4.4138001e-03    1.7552856e+01    3.0955263e+03    3.9345175e+01    1.2088542e+03    9.1824125e+02    1.3164887e+00    3.0414859e-06    4.6793292e-05
   2.5106391e+01    6.1560992e+00    6.1576110e+00    6.1547812e+00    1.1905126e+03    2.4647014e+03    6.6413303e+02    2.5249006e-04    4.4138002e-03    1.7481085e+01    3.0995439e+03    3.9023745e+01    1.2087371e+03    9.1813655e+02    1.3165112e+00    3.0528076e-06    4.6775421e-05
   2.5209377e+01    6.1266732e+00    6.1280511e+00    6.1254549e+00    1.1898385e+03    2.4626416e+03    6.6310181e+02    2.5352657e-04    4.4138003e-03    1.7409616e+01    3.1035110e+03    3.8520527e+01    1.2086189e+03    9.1803059e+02    1.3165344e+00    3.0641443e-06    4.6757283e-05
   2.5312408e+01    6.0973837e+00    6.0993402e+00    6.0962434e+00    1.1891624e+03    2.4627002e+03    6.6208058e+02    2.5456732e-04    4.4138004e-03    1.7338441e+01    3.1074641e+03    3.8368269e+01    1.2085002e+03    9.1792422e+02    1.3165577e+00    3.0755215e-06    4.6739085e-05
   2.5415465e+01    6.0681826e+00    6.0705410e+00    6.0670946e+00    1.1884807e+03    2.4609566e+03    6.6107319e+02    2.5561211e-04    4.4138005e-03    1.7267572e+01    3.1113781e+03    3.7978244e+01    1.2083812e+03    9.1781736e+02    1.3165813e+00    3.0869144e-06    4.6720729e-05
   2.5518507e+01    6.0391373e+00    6.0400937e+00    6.0379168e+00    1.1877942e+03    2.4622234e+03    6.6007559e+02    2.5666051e-04    4.4138005e-03    1.7197038e+01    3.1152561e+03    3.7635818e+01    1.2082614e+03    9.1770974e+02    1.3166052e+00    3.0983356e-06    4.6702267e-05
   2.5621621e+01    6.0102189e+00    6.0112813e+00    6.0092044e+00    1.1871034e+03    2.4625793e+03    6.5909874e+02    2.5771342e-04    4.4138006e-03    1.7126778e+01    3.1191087e+03    3.7362448e+01    1.2081412e+03    9.1760159e+02    1.3166294e+00    3.1097991e-06    4.6683683e-05
   2.5724767e+01    5.9808252e+00    5.9822543e+00    5.9796242e+00    1.1864064e+03    2.4618448e+03    6.5816148e+02    2.5877042e-04    4.4138007e-03    1.7056821e+01    3.1229282e+03    3.7029830e+01    1.2080197e+03    9.1749204e+02    1.3166542e+00    3.1212757e-06    4.6664989e-05
   2.5817607e+01    5.9558380e+00    5.9568194e+00    5.9549600e+00    1.1857862e+03    2.4607720e+03    6.5733917e+02    2.5972492e-04    4.4138008e-03    1.6994137e+01    3.1263900e+03    3.7288506e+01    1.2079115e+03    9.1739477e+02    1.3166759e+00    3.1316905e-06    4.6648310e-05
   2.5920808e+01    5.9270220e+00    5.9280628e+00    5.9260423e+00    1.1850771e+03    2.4586656e+03    6.5643774e+02    2.6078965e-04    4.4138009e-03    1.6924755e+01    3.1301218e+03    3.6159532e+01    1.2077899e+03    9.1728486e+02    1.3167010e+00    3.1432101e-06    4.6629233e-05
   2.6024022e+01    5.8985816e+00    5.8995736e+00    5.8976099e+00    1.1843696e+03    2.4567183e+03    6.5554503e+02    2.6185827e-04    4.4138010e-03    1.6855687e+01    3.1338586e+03    3.6205208e+01    1.2076679e+03    9.1717465e+02    1.3167262e+00    3.1547871e-06    4.6610222e-05
   2.6127260e+01    5.8702798e+00    5.8713916e+00    5.8692548e+00    1.1836591e+03    2.4560159e+03    6.5466293e+02    2.6293088e-04    4.4138011e-03    1.6786926e+01    3.1375723e+03    3.5972281e+01    1.2075455e+03    9.1706403e+02    1.3167516e+00    3.1663985e-06    4.6591152e-05
   2.6230536e+01    5.8421037e+00    5.8433648e+00    5.8410595e+00    1.1829455e+03    2.4547608e+03    6.5379789e+02    2.6400763e-04    4.4138012e-03    1.6718461e+01    3.1412650e+03    3.5755491e+01    1.2074226e+03    9.1695283e+02    1.3167772e+00    3.1780463e-06    4.6572033e-05
   2.6333842e+01    5.8142997e+00    5.8153732e+00    5.8133624e+00    1.1822276e+03    2.4530249e+03    6.5274993e+02    2.6508844e-04    4.4138013e-03    1.6650297e+01    3.1449269e+03    3.5447243e+01    1.2072995e+03    9.1684132e+02    1.3168031e+00    3.1897251e-06    4.6552788e-05
   2.6437195e+01    5.7860791e+00    5.7874043e+00    5.7850965e+00    1.1815068e+03    2.4510940e+03    6.5170986e+02    2.6617348e-04    4.4138014e-03    1.6582424e+01    3.1485658e+03    3.5208172e+01    1.2071759e+03    9.1672933e+02    1.3168292e+00    3.2014113e-06    4.6533514e-05
   2.6540592e+01    5.7582688e+00    5.7593159e+00    5.7573250e+00    1.1807828e+03    2.4499348e+03    6.5068427e+02    2.6726273e-04    4.4138015e-03    1.6514841e+01    3.1521817e+03    3.4971100e+01    1.2070519e+03    9.1661679e+02    1.3168555e+00    3.2131413e-06    4.6514180e-05
   2.6644019e+01    5.7305922e+00    5.7322182e+00    5.7296868e+00    1.1800548e+03    2.4492738e+03    6.4967145e+02    2.6835603e-04    4.4138015e-03    1.6447559e+01    3.1557720e+03    3.4713468e+01    1.2069271e+03    9.1650347e+02    1.3168822e+00    3.2248995e-06    4.6494670e-05
   2.6747469e+01    5.7030390e+00    5.7038991e+00    5.7021361e+00    1.1793240e+03    2.4473257e+03    6.4866455e+02    2.6945330e-04    4.4138015e-03    1.6380581e+01    3.1593396e+03    3.4486129e+01    1.2068019e+03    9.1638974e+02    1.3169090e+00    3.2366868e-06    4.6475061e-05
   2.6850938e+01    5.6756208e+00    5.6770119e+00    5.6746044e+00    1.1785903e+03    2.4447044e+03    6.4767541e+02    2.7055450e-04    4.4138015e-03    1.6313909e+01    3.1628829e+03    3.4244506e+01    1.2066765e+03    9.1627563e+02    1.3169361e+00    3.2485103e-06    4.6455440e-05
   2.6902691e+01    5.6619666e+00    5.6628857e+00    5.6611521e+00    1.1782236e+03    2.4434904e+03    6.4719400e+02    2.7110631e-04    4.4138016e-03    1.6280704e+01    3.1646456e+03    3.4060471e+01    1.2066143e+03    9.1621913e+02    1.3169495e+00    3.2544228e-06    4.6445630e-05
   2.7006222e+01    5.6347071e+00    5.6355793e+00    5.6338945e+00    1.1774872e+03    2.4431513e+03    6.4625102e+02    2.7221381e-04    4.4138017e-03    1.6214467e+01    3.1681592e+03    3.3938271e+01    1.2064887e+03    9.1610477e+02    1.3169767e+00    3.2662966e-06    4.6425971e-05
   2.7109795e+01    5.6076123e+00    5.6085886e+00    5.6068204e+00    1.1767487e+03    2.4409839e+03    6.4532912e+02    2.7332549e-04    4.4138020e-03    1.6148519e+01    3.1716551e+03    3.3752059e+01    1.2063627e+03    9.1599010e+02    1.3170041e+00    3.2782043e-06    4.6406207e-05
   2.7213400e+01    5.5808845e+00    5.5816674e+00    5.5801331e+00    1.1760081e+03    2.4390803e+03    6.4442313e+02    2.7444123e-04    4.4138024e-03    1.6082869e+01    3.1751288e+03    3.3528120e+01    1.2062369e+03    9.1587547e+02    1.3170316e+00    3.2901478e-06    4.6386344e-05
   2.7317048e+01    5.5540730e+00    5.5549400e+00    5.5533367e+00    1.1752669e+03    2.4367847e+03    6.4353202e+02    2.7556113e-04    4.4138025e-03    1.6017508e+01    3.1785917e+03    3.3410972e+01    1.2061111e+03    9.1576082e+02    1.3170590e+00    3.3021300e-06    4.6366465e-05
   2.7420728e+01    5.5271084e+00    5.5281422e+00    5.5262694e+00    1.1745226e+03    2.4344816e+03    6.4265512e+02    2.7668510e-04    4.4138027e-03    1.5952441e+01    3.1820320e+03    3.3181633e+01    1.2059846e+03    9.1564553e+02    1.3170868e+00    3.3141233e-06    4.6346533e-05
   2.7524436e+01    5.5007396e+00    5.5017039e+00    5.4999339e+00    1.1737776e+03    2.4331939e+03    6.4179289e+02    2.7781306e-04    4.4138028e-03    1.5887672e+01    3.1854591e+03    3.3045615e+01    1.2058579e+03    9.1552984e+02    1.3171147e+00    3.3261684e-06    4.6326570e-05
   2.7628194e+01    5.4740699e+00    5.4751412e+00    5.4732619e+00    1.1730293e+03    2.4314917e+03    6.4084386e+02    2.7894529e-04    4.4138029e-03    1.5823185e+01    3.1888654e+03    3.2829060e+01    1.2057301e+03    9.1541314e+02    1.3171431e+00    3.3382326e-06    4.6306512e-05
   2.7731985e+01    5.4477458e+00    5.4486623e+00    5.4469862e+00    1.1722794e+03    2.4296697e+03    6.3981208e+02    2.8008156e-04    4.4138031e-03    1.5758992e+01    3.1922557e+03    3.2664756e+01    1.2056020e+03    9.1529610e+02    1.3171716e+00    3.3503384e-06    4.6286437e-05
   2.7835823e+01    5.4215637e+00    5.4226379e+00    5.4201252e+00    1.1715281e+03    2.4276673e+03    6.3878990e+02    2.8122205e-04    4.4138032e-03    1.5695082e+01    3.1956286e+03    3.2482862e+01    1.2054741e+03    9.1517914e+02    1.3172002e+00    3.3624829e-06    4.6266357e-05
   2.7939706e+01    5.3954874e+00    5.3962636e+00    5.3947877e+00    1.1707751e+03    2.4255427e+03    6.3777517e+02    2.8236672e-04    4.4138032e-03    1.5631457e+01    3.1989823e+03    3.2283202e+01    1.2053461e+03    9.1506206e+02    1.3172288e+00    3.3746472e-06    4.6246238e-05
   2.8043627e+01    5.3695445e+00    5.3704363e+00    5.3688078e+00    1.1700227e+03    2.4241921e+03    6.3679092e+02    2.8351550e-04    4.4138033e-03    1.5568120e+01    3.2023307e+03    3.2221070e+01    1.2052178e+03    9.1494475e+02    1.3172575e+00    3.3868625e-06    4.6226139e-05
   2.8147593e+01    5.3435635e+00    5.3443959e+00    5.3426582e+00    1.1692698e+03    2.4226230e+03    6.3583903e+02    2.8466847e-04    4.4138035e-03    1.5505066e+01    3.2056674e+03    3.2093209e+01    1.2050895e+03    9.1482729e+02    1.3172863e+00    3.3991191e-06    4.6206038e-05
   2.8241170e+01    5.3206411e+00    5.3213526e+00    5.3199542e+00    1.1685953e+03    2.4210230e+03    6.3499836e+02    2.8570935e-04    4.4138035e-03    1.5448579e+01    3.2086810e+03    3.2205273e+01    1.2049737e+03    9.1472134e+02    1.3173123e+00    3.4101980e-06    4.6188024e-05
   2.8345201e+01    5.2950901e+00    5.2957549e+00    5.2944572e+00    1.1678340e+03    2.4189387e+03    6.3407599e+02    2.8687004e-04    4.4138036e-03    1.5386074e+01    3.2119540e+03    3.1461588e+01    1.2048448e+03    9.1460322e+02    1.3173416e+00    3.4225033e-06    4.6167720e-05
   2.8423247e+01    5.2756040e+00    5.2766645e+00    5.2738830e+00    1.1672890e+03    2.4178737e+03    6.3339360e+02    2.8774310e-04    4.4138036e-03    1.5339390e+01    3.2145436e+03    3.3179642e+01    1.2047499e+03    9.1451689e+02    1.3173621e+00    3.4318409e-06    4.6153143e-05
   2.8547267e+01    5.2458475e+00    5.2466360e+00    5.2452272e+00    1.1663836e+03    2.4153974e+03    6.3232327e+02    2.8913501e-04    4.4138037e-03    1.5265546e+01    3.2184385e+03    3.1405533e+01    1.2045955e+03    9.1437524e+02    1.3173974e+00    3.4465964e-06    4.6128881e-05
   2.8651406e+01    5.2209082e+00    5.2217148e+00    5.2203186e+00    1.1656101e+03    2.4135495e+03    6.3144556e+02    2.9030771e-04    4.4138038e-03    1.5203880e+01    3.2216137e+03    3.0490447e+01    1.2044662e+03    9.1425628e+02    1.3174273e+00    3.4589626e-06    4.6108141e-05
   2.8703490e+01    5.2081549e+00    5.2090690e+00    5.2074912e+00    1.1652272e+03    2.4126209e+03    6.3101555e+02    2.9089524e-04    4.4138038e-03    1.5173173e+01    3.2232196e+03    3.0833106e+01    1.2044013e+03    9.1419673e+02    1.3174422e+00    3.4651603e-06    4.6097860e-05
   2.8807690e+01    5.1831483e+00    5.1841229e+00    5.1824154e+00    1.1644641e+03    2.4106941e+03    6.3016954e+02    2.9207419e-04    4.4138039e-03    1.5111927e+01    3.2264435e+03    3.0939283e+01    1.2042717e+03    9.1407775e+02    1.3174719e+00    3.4776085e-06    4.6077323e-05
   2.8911935e+01    5.1582851e+00    5.1591603e+00    5.1576182e+00    1.1637025e+03    2.4089401e+03    6.2933808e+02    2.9325731e-04    4.4138039e-03    1.5050959e+01    3.2296624e+03    3.0878766e+01    1.2041425e+03    9.1395916e+02    1.3175014e+00    3.4900855e-06    4.6056770e-05
   2.9016219e+01    5.1335431e+00    5.1344672e+00    5.1327586e+00    1.1629404e+03    2.4073121e+03    6.2832307e+02    2.9444453e-04    4.4138040e-03    1.4990273e+01    3.2328716e+03    3.0773091e+01    1.2040128e+03    9.1384004e+02    1.3175312e+00    3.5026080e-06    4.6036295e-05
   2.9120534e+01    5.1089414e+00    5.1097386e+00    5.1083428e+00    1.1621769e+03    2.4050664e+03    6.2732319e+02    2.9563576e-04    4.4138040e-03    1.4929872e+01    3.2360655e+03    3.0617531e+01    1.2038826e+03    9.1372046e+02    1.3175612e+00    3.5151679e-06    4.6015791e-05
   2.9224886e+01    5.0844646e+00    5.0852906e+00    5.0838405e+00    1.1614116e+03    2.4032719e+03    6.2635161e+02    2.9683106e-04    4.4138041e-03    1.4869752e+01    3.2392417e+03    3.0437728e+01    1.2037522e+03    9.1360049e+02    1.3175914e+00    3.5277636e-06    4.5995277e-05
   2.9329271e+01    5.0601154e+00    5.0608344e+00    5.0595214e+00    1.1606457e+03    2.4015222e+03    6.2540063e+02    2.9803037e-04    4.4138041e-03    1.4809914e+01    3.2424036e+03    3.0290395e+01    1.2036216e+03    9.1348038e+02    1.3176217e+00    3.5403957e-06    4.5974773e-05
   2.9433694e+01    5.0359066e+00    5.0364606e+00    5.0353211e+00    1.1598807e+03    2.4001243e+03    6.2446595e+02    2.9923376e-04    4.4138042e-03    1.4750355e+01    3.2455541e+03    3.0171217e+01    1.2034917e+03    9.1336091e+02    1.3176518e+00    3.5530605e-06    4.5954296e-05
   2.9538164e+01    5.0119799e+00    5.0125367e+00    5.0114690e+00    1.1591141e+03    2.3984593e+03    6.2354834e+02    3.0044133e-04    4.4138042e-03    1.4691069e+01    3.2486896e+03    3.0013518e+01    1.2033612e+03    9.1324090e+02    1.3176822e+00    3.5657665e-06    4.5933693e-05
   2.9642678e+01    4.9879914e+00    4.9887905e+00    4.9874552e+00    1.1583463e+03    2.3958738e+03    6.2264950e+02    3.0165303e-04    4.4138043e-03    1.4632057e+01    3.2518122e+03    2.9876793e+01    1.2032303e+03    9.1312029e+02    1.3177128e+00    3.5785009e-06    4.5913030e-05
   2.9747236e+01    4.9641364e+00    4.9649091e+00    4.9634133e+00    1.1575764e+03    2.3940955e+03    6.2176982e+02    3.0286888e-04    4.4138043e-03    1.4573317e+01    3.2549151e+03    2.9676523e+01    1.2030990e+03    9.1299934e+02    1.3177435e+00    3.5912675e-06    4.5892342e-05
   2.9851835e+01    4.9402187e+00    4.9410790e+00    4.9394501e+00    1.1568068e+03    2.3922152e+03    6.2090773e+02    3.0408882e-04    4.4138043e-03    1.4514852e+01    3.2580126e+03    2.9612611e+01    1.2029673e+03    9.1287802e+02    1.3177745e+00    3.6040668e-06    4.5871665e-05
   2.9904146e+01    4.9284191e+00    4.9292483e+00    4.9278199e+00    1.1564218e+03    2.3912636e+03    6.2048288e+02    3.0469993e-04    4.4138044e-03    1.4485741e+01    3.2595539e+03    2.9465354e+01    1.2029015e+03    9.1281734e+02    1.3177900e+00    3.6104751e-06    4.5861309e-05
   3.0008800e+01    4.9048607e+00    4.9056358e+00    4.9042602e+00    1.1556524e+03    2.3890793e+03    6.1964116e+02    3.0592603e-04    4.4138044e-03    1.4427685e+01    3.2626301e+03    2.9393561e+01    1.2027704e+03    9.1269651e+02    1.3178208e+00    3.6233017e-06    4.5840569e-05
   3.0113484e+01    4.8814382e+00    4.8820860e+00    4.8806673e+00    1.1548818e+03    2.3875401e+03    6.1880229e+02    3.0715608e-04    4.4138045e-03    1.4369907e+01    3.2656944e+03    2.9271943e+01    1.2026387e+03    9.1257497e+02    1.3178519e+00    3.6361737e-06    4.5819797e-05
   3.0218216e+01    4.8581416e+00    4.8587145e+00    4.8574884e+00    1.1541093e+03    2.3858172e+03    6.1782158e+02    3.0839031e-04    4.4138045e-03    1.4312397e+01    3.2687396e+03    2.9076667e+01    1.2025066e+03    9.1245312e+02    1.3178832e+00    3.6490708e-06    4.5798866e-05
   3.0322993e+01    4.8349723e+00    4.8356031e+00    4.8344036e+00    1.1533353e+03    2.3837300e+03    6.1685242e+02    3.0962867e-04    4.4138046e-03    1.4255154e+01    3.2717668e+03    2.8891432e+01    1.2023745e+03    9.1233111e+02    1.3179146e+00    3.6620076e-06    4.5777910e-05
   3.0427812e+01    4.8118987e+00    4.8125917e+00    4.8112058e+00    1.1525607e+03    2.3817503e+03    6.1590853e+02    3.1087114e-04    4.4138046e-03    1.4198181e+01    3.2747817e+03    2.8762998e+01    1.2022421e+03    9.1220878e+02    1.3179462e+00    3.6749784e-06    4.5756952e-05
   3.0532660e+01    4.7889520e+00    4.7895949e+00    4.7883464e+00    1.1517886e+03    2.3805060e+03    6.1498233e+02    3.1211754e-04    4.4138046e-03    1.4141482e+01    3.2777911e+03    2.8702941e+01    1.2021102e+03    9.1208700e+02    1.3179776e+00    3.6879764e-06    4.5736090e-05
   3.0637558e+01    4.7661345e+00    4.7667899e+00    4.7655939e+00    1.1510137e+03    2.3783553e+03    6.1407066e+02    3.1336813e-04    4.4138047e-03    1.4085046e+01    3.2807820e+03    2.8512274e+01    1.2019778e+03    9.1196460e+02    1.3180093e+00    3.7010097e-06    4.5715061e-05
   3.0742498e+01    4.7434419e+00    4.7441090e+00    4.7429561e+00    1.1502376e+03    2.3762974e+03    6.1317280e+02    3.1462281e-04    4.4138047e-03    1.4028877e+01    3.2837582e+03    2.8360357e+01    1.2018450e+03    9.1184176e+02    1.3180412e+00    3.7140765e-06    4.5693999e-05
   3.0847476e+01    4.7210314e+00    4.7216094e+00    4.7204998e+00    1.1494591e+03    2.3743085e+03    6.1228987e+02    3.1588152e-04    4.4138048e-03    1.3972975e+01    3.2867115e+03    2.8133229e+01    1.2017120e+03    9.1171864e+02    1.3180732e+00    3.7271771e-06    4.5672918e-05
   3.0952505e+01    4.6983858e+00    4.6990740e+00    4.6978596e+00    1.1486807e+03    2.3724824e+03    6.1142418e+02    3.1714444e-04    4.4138048e-03    1.3917333e+01    3.2896594e+03    2.8067424e+01    1.2015783e+03    9.1159492e+02    1.3181056e+00    3.7403057e-06    4.5651788e-05
   3.1005029e+01    4.6872047e+00    4.6878988e+00    4.6866448e+00    1.1482928e+03    2.3712471e+03    6.1099874e+02    3.1777703e-04    4.4138049e-03    1.3889628e+01    3.2911272e+03    2.7945441e+01    1.2015122e+03    9.1153373e+02    1.3181215e+00    3.7468629e-06    4.5641245e-05
   3.1110105e+01    4.6649035e+00    4.6661351e+00    4.6642403e+00    1.1475124e+03    2.3694535e+03    6.1016019e+02    3.1904594e-04    4.4138049e-03    1.3834386e+01    3.2940449e+03    2.7767745e+01    1.2013784e+03    9.1140978e+02    1.3181540e+00    3.7600206e-06    4.5620009e-05
   3.1215223e+01    4.6427315e+00    4.6434542e+00    4.6419142e+00    1.1467326e+03    2.3675011e+03    6.0932952e+02    3.2031895e-04    4.4138049e-03    1.3779406e+01    3.2969584e+03    2.7715841e+01    1.2012444e+03    9.1128557e+02    1.3181866e+00    3.7732219e-06    4.5598788e-05
   3.1320380e+01    4.6206779e+00    4.6212532e+00    4.6200120e+00    1.1459512e+03    2.3651099e+03    6.0851756e+02    3.2159598e-04    4.4138050e-03    1.3724689e+01    3.2998540e+03    2.7535880e+01    1.2011102e+03    9.1116107e+02    1.3182194e+00    3.7864539e-06    4.5577528e-05
   3.1425577e+01    4.5987369e+00    4.5992922e+00    4.5983297e+00    1.1451685e+03    2.3632050e+03    6.0758023e+02    3.2287707e-04    4.4138050e-03    1.3670234e+01    3.3027326e+03    2.7363964e+01    1.2009757e+03    9.1103630e+02    1.3182523e+00    3.7997211e-06    4.5556261e-05
   3.1530826e+01    4.5770757e+00    4.5775117e+00    4.5767237e+00    1.1443877e+03    2.3617995e+03    6.0664448e+02    3.2416235e-04    4.4138050e-03    1.3616032e+01    3.3056048e+03    2.7289990e+01    1.2008420e+03    9.1091225e+02    1.3182850e+00    3.8130094e-06    4.5534910e-05
   3.1636127e+01    4.5552001e+00    4.5557560e+00    4.5547227e+00    1.1436036e+03    2.3599936e+03    6.0572506e+02    3.2545181e-04    4.4138051e-03    1.3562085e+01    3.3084551e+03    2.7068330e+01    1.2007072e+03    9.1078715e+02    1.3183182e+00    3.8263355e-06    4.5513537e-05
   3.1741483e+01    4.5337460e+00    4.5344844e+00    4.5333205e+00    1.1428188e+03    2.3589978e+03    6.0482047e+02    3.2674550e-04    4.4138051e-03    1.3508389e+01    3.3112936e+03    2.6941744e+01    1.2005723e+03    9.1066180e+02    1.3183515e+00    3.8397086e-06    4.5492169e-05
   3.1846907e+01    4.5122750e+00    4.5128643e+00    4.5117446e+00    1.1420320e+03    2.3562818e+03    6.0393151e+02    3.2804357e-04    4.4138052e-03    1.3454936e+01    3.3141142e+03    2.6755083e+01    1.2004371e+03    9.1053616e+02    1.3183849e+00    3.8531171e-06    4.5470797e-05
   3.1952370e+01    4.4908961e+00    4.4915540e+00    4.4904066e+00    1.1412447e+03    2.3541974e+03    6.0306017e+02    3.2934566e-04    4.4138052e-03    1.3401741e+01    3.3169242e+03    2.6643990e+01    1.2003016e+03    9.1041011e+02    1.3184186e+00    3.8665551e-06    4.5449359e-05
   3.2005127e+01    4.4802452e+00    4.4809036e+00    4.4797830e+00    1.1408498e+03    2.3531833e+03    6.0263158e+02    3.2999803e-04    4.4138052e-03    1.3375247e+01    3.3183194e+03    2.6444901e+01    1.2002336e+03    9.1034686e+02    1.3184355e+00    3.8732795e-06    4.5438594e-05
   3.2110669e+01    4.4590061e+00    4.4596904e+00    4.4584976e+00    1.1400623e+03    2.3509645e+03    6.0178663e+02    3.3130648e-04    4.4138053e-03    1.3322423e+01    3.3211054e+03    2.6397187e+01    1.2000985e+03    9.1022115e+02    1.3184691e+00    3.8867149e-06    4.5416938e-05
   3.2216213e+01    4.4377470e+00    4.4385077e+00    4.4371677e+00    1.1392710e+03    2.3492140e+03    6.0094969e+02    3.3261851e-04    4.4138053e-03    1.3269873e+01    3.3238694e+03    2.6187956e+01    1.1999620e+03    9.1009403e+02    1.3185033e+00    3.9001949e-06    4.5395314e-05
   3.2321769e+01    4.4171198e+00    4.4176882e+00    4.4164294e+00    1.1384790e+03    2.3471696e+03    6.0013054e+02    3.3393420e-04    4.4138053e-03    1.3217590e+01    3.3266169e+03    2.6029633e+01    1.1998257e+03    9.0996702e+02    1.3185376e+00    3.9137193e-06    4.5373743e-05
   3.2427373e+01    4.3960532e+00    4.3965030e+00    4.3955946e+00    1.1376858e+03    2.3456113e+03    5.9934012e+02    3.3525401e-04    4.4138054e-03    1.3165556e+01    3.3293504e+03    2.5883854e+01    1.1996890e+03    9.0983956e+02    1.3185720e+00    3.9272643e-06    4.5352077e-05
   3.2533032e+01    4.3752606e+00    4.3758081e+00    4.3748931e+00    1.1368910e+03    2.3441459e+03    5.9849060e+02    3.3657801e-04    4.4138054e-03    1.3113766e+01    3.3320660e+03    2.5702110e+01    1.1995519e+03    9.0971168e+02    1.3186067e+00    3.9408337e-06    4.5330301e-05
   3.2638688e+01    4.3545924e+00    4.3551674e+00    4.3541748e+00    1.1360974e+03    2.3423029e+03    5.9756802e+02    3.3790549e-04    4.4138055e-03    1.3062248e+01    3.3347647e+03    2.5542043e+01    1.1994156e+03    9.0958451e+02    1.3186412e+00    3.9544107e-06    4.5308600e-05
   3.2744352e+01    4.3340527e+00    4.3346187e+00    4.3336534e+00    1.1353005e+03    2.3400311e+03    5.9666008e+02    3.3923658e-04    4.4138055e-03    1.3010995e+01    3.3374403e+03    2.5321794e+01    1.1992784e+03    9.0945638e+02    1.3186761e+00    3.9680265e-06    4.5286839e-05
   3.2849050e+01    4.3139644e+00    4.3146081e+00    4.3135926e+00    1.1345112e+03    2.3382387e+03    5.9577635e+02    3.4055894e-04    4.4138056e-03    1.2960475e+01    3.3400830e+03    2.5241066e+01    1.1991422e+03    9.0932920e+02    1.3187108e+00    3.9815524e-06    4.5265286e-05
   3.2901932e+01    4.3035124e+00    4.3040861e+00    4.3030013e+00    1.1341119e+03    2.3374773e+03    5.9533715e+02    3.4122779e-04    4.4138056e-03    1.2935071e+01    3.3414089e+03    2.5072494e+01    1.1990731e+03    9.0926461e+02    1.3187285e+00    3.9883801e-06    4.5254362e-05
   3.3007723e+01    4.2832347e+00    4.2837939e+00    4.2827197e+00    1.1333108e+03    2.3352188e+03    5.9447115e+02    3.4256928e-04    4.4138056e-03    1.2884418e+01    3.3440436e+03    2.4905342e+01    1.1989350e+03    9.0913542e+02    1.3187639e+00    4.0020694e-06    4.5232426e-05
   3.3113535e+01    4.2631895e+00    4.2637726e+00    4.2628030e+00    1.1325098e+03    2.3332859e+03    5.9362410e+02    3.4391451e-04    4.4138057e-03    1.2834020e+01    3.3466596e+03    2.4722268e+01    1.1987971e+03    9.0900647e+02    1.3187993e+00    4.0157712e-06    4.5210569e-05
   3.3219372e+01    4.2429745e+00    4.2436174e+00    4.2424098e+00    1.1317062e+03    2.3321410e+03    5.9278695e+02    3.4526353e-04    4.4138058e-03    1.2783875e+01    3.3492571e+03    2.4542663e+01    1.1986582e+03    9.0887640e+02    1.3188353e+00    4.0294933e-06    4.5188541e-05
   3.3325243e+01    4.2231574e+00    4.2237800e+00    4.2225527e+00    1.1309018e+03    2.3304417e+03    5.9196991e+02    3.4661647e-04    4.4138058e-03    1.2733976e+01    3.3518400e+03    2.4397114e+01    1.1985193e+03    9.0874628e+02    1.3188712e+00    4.0432575e-06    4.5166499e-05
   3.3431186e+01    4.2031646e+00    4.2037075e+00    4.2027133e+00    1.1300964e+03    2.3288506e+03    5.9118274e+02    3.4797380e-04    4.4138059e-03    1.2684305e+01    3.3544107e+03    2.4264481e+01    1.1983800e+03    9.0861566e+02    1.3189075e+00    4.0570454e-06    4.5144409e-05
   3.3537173e+01    4.1835421e+00    4.1839893e+00    4.1831913e+00    1.1292885e+03    2.3271970e+03    5.9041571e+02    3.4933515e-04    4.4138059e-03    1.2634875e+01    3.3569584e+03    2.4038075e+01    1.1982403e+03    9.0848470e+02    1.3189439e+00    4.0708710e-06    4.5122303e-05
   3.3643181e+01    4.1637525e+00    4.1643004e+00    4.1633869e+00    1.1284803e+03    2.3254245e+03    5.8958411e+02    3.5070024e-04    4.4138059e-03    1.2585694e+01    3.3594886e+03    2.3867979e+01    1.1981007e+03    9.0835370e+02    1.3189804e+00    4.0847009e-06    4.5100247e-05
   3.3749235e+01    4.1441952e+00    4.1447384e+00    4.1438025e+00    1.1276696e+03    2.3240267e+03    5.8867786e+02    3.5206937e-04    4.4138060e-03    1.2536751e+01    3.3619984e+03    2.3665660e+01    1.1979604e+03    9.0822195e+02    1.3190172e+00    4.0985650e-06    4.5078064e-05
   3.3802271e+01    4.1345975e+00    4.1350375e+00    4.1343083e+00    1.1272653e+03    2.3229206e+03    5.8823037e+02    3.5275499e-04    4.4138060e-03    1.2512384e+01    3.3632528e+03    2.3652245e+01    1.1978905e+03    9.0815629e+02    1.3190356e+00    4.1055155e-06    4.5067003e-05
   3.3908373e+01    4.1152134e+00    4.1156776e+00    4.1148863e+00    1.1264528e+03    2.3208830e+03    5.8734667e+02    3.5413002e-04    4.4138061e-03    1.2463801e+01    3.3657386e+03    2.3427840e+01    1.1977501e+03    9.0802434e+02    1.3190726e+00    4.1194291e-06    4.5044768e-05
   3.4014535e+01    4.0961213e+00    4.0965143e+00    4.0955762e+00    1.1256380e+03    2.3186119e+03    5.8648279e+02    3.5550925e-04    4.4138061e-03    1.2415447e+01    3.3682042e+03    2.3225410e+01    1.1976094e+03    9.0789213e+02    1.3191098e+00    4.1333704e-06    4.5022449e-05
   3.4120751e+01    4.0767272e+00    4.0772926e+00    4.0763759e+00    1.1248217e+03    2.3168567e+03    5.8564345e+02    3.5689264e-04    4.4138062e-03    1.2367322e+01    3.3706553e+03    2.3076147e+01    1.1974680e+03    9.0775906e+02    1.3191474e+00    4.1473291e-06    4.5000048e-05
   3.4227008e+01    4.0576027e+00    4.0582680e+00    4.0569846e+00    1.1240047e+03    2.3151905e+03    5.8481599e+02    3.5827997e-04    4.4138062e-03    1.2319433e+01    3.3730855e+03    2.2871142e+01    1.1973269e+03    9.0762623e+02    1.3191850e+00    4.1612880e-06    4.4977606e-05
   3.4333363e+01    4.0386066e+00    4.0391654e+00    4.0380968e+00    1.1231860e+03    2.3131778e+03    5.8400599e+02    3.5967203e-04    4.4138062e-03    1.2271753e+01    3.3755078e+03    2.2775377e+01    1.1971849e+03    9.0749247e+02    1.3192229e+00    4.1753131e-06    4.4955180e-05
   3.4439737e+01    4.0198914e+00    4.0202907e+00    4.0195103e+00    1.1223653e+03    2.3112568e+03    5.8322220e+02    3.6106777e-04    4.4138062e-03    1.2224315e+01    3.3779090e+03    2.2573499e+01    1.1970425e+03    9.0735833e+02    1.3192611e+00    4.1893608e-06    4.4932678e-05
   3.4546197e+01    4.0009022e+00    4.0013498e+00    4.0004481e+00    1.1215410e+03    2.3094571e+03    5.8245710e+02    3.6246804e-04    4.4138062e-03    1.2177091e+01    3.3802865e+03    2.2331585e+01    1.1968995e+03    9.0722340e+02    1.3192996e+00    4.2034279e-06    4.4910077e-05
   3.4652695e+01    3.9821714e+00    3.9827177e+00    3.9818427e+00    1.1207145e+03    2.3072134e+03    5.8170493e+02    3.6387224e-04    4.4138063e-03    1.2130099e+01    3.3826422e+03    2.2120298e+01    1.1967560e+03    9.0708791e+02    1.3193384e+00    4.2175069e-06    4.4887342e-05
   3.4705789e+01    3.9730568e+00    3.9735090e+00    3.9727932e+00    1.1203031e+03    2.3064652e+03    5.8133412e+02    3.6457327e-04    4.4138063e-03    1.2106774e+01    3.3838082e+03    2.1961690e+01    1.1966851e+03    9.0702100e+02    1.3193576e+00    4.2245189e-06    4.4876002e-05
   3.4807422e+01    3.9552044e+00    3.9557308e+00    3.9548266e+00    1.1195160e+03    2.3046306e+03    5.8048596e+02    3.6591816e-04    4.4138064e-03    1.2062278e+01    3.3860487e+03    2.2044875e+01    1.1965479e+03    9.0689151e+02    1.3193948e+00    4.2379917e-06    4.4854320e-05
   3.4914023e+01    3.9366865e+00    3.9371799e+00    3.9363159e+00    1.1186858e+03    2.3027475e+03    5.7961100e+02    3.6733219e-04    4.4138064e-03    1.2015844e+01    3.3883594e+03    2.1675387e+01    1.1964038e+03    9.0675527e+02    1.3194340e+00    4.2521247e-06    4.4831450e-05
   3.5020693e+01    3.9182981e+00    3.9187794e+00    3.9179742e+00    1.1178540e+03    2.3007616e+03    5.7875277e+02    3.6875052e-04    4.4138065e-03    1.1969628e+01    3.3906548e+03    2.1519206e+01    1.1962592e+03    9.0661859e+02    1.3194735e+00    4.2662947e-06    4.4808581e-05
   3.5127405e+01    3.9001803e+00    3.9006146e+00    3.8989045e+00    1.1170199e+03    2.2990138e+03    5.7791069e+02    3.7017281e-04    4.4138065e-03    1.1923638e+01    3.3929288e+03    2.1309284e+01    1.1961145e+03    9.0648166e+02    1.3195132e+00    4.2804921e-06    4.4785646e-05
   3.5234151e+01    3.8818340e+00    3.8822786e+00    3.8812249e+00    1.1161871e+03    2.2967768e+03    5.7708177e+02    3.7159893e-04    4.4138065e-03    1.1877877e+01    3.3951903e+03    2.1185892e+01    1.1959703e+03    9.0634515e+02    1.3195528e+00    4.2946800e-06    4.4762645e-05
   3.5340919e+01    3.8637085e+00    3.8642702e+00    3.8632735e+00    1.1153520e+03    2.2943920e+03    5.7628684e+02    3.7302874e-04    4.4138066e-03    1.1832350e+01    3.3974332e+03    2.1007239e+01    1.1958251e+03    9.0620766e+02    1.3195928e+00    4.3089048e-06    4.4739657e-05
   3.5447714e+01    3.8457264e+00    3.8462888e+00    3.8452384e+00    1.1145156e+03    2.2927670e+03    5.7551753e+02    3.7446229e-04    4.4138067e-03    1.1787053e+01    3.3996597e+03    2.0849039e+01    1.1956799e+03    9.0607007e+02    1.3196330e+00    4.3231581e-06    4.4716611e-05
   3.5501123e+01    3.8367591e+00    3.8372599e+00    3.8364463e+00    1.1140967e+03    2.2917656e+03    5.7513911e+02    3.7518012e-04    4.4138067e-03    1.1764500e+01    3.4007634e+03    2.0664635e+01    1.1956071e+03    9.0600103e+02    1.3196531e+00    4.3302843e-06    4.4705065e-05
   3.5607967e+01    3.8190791e+00    3.8194771e+00    3.8188326e+00    1.1132567e+03    2.2898611e+03    5.7438878e+02    3.7661948e-04    4.4138067e-03    1.1719539e+01    3.4029567e+03    2.0527957e+01    1.1954613e+03    9.0586274e+02    1.3196937e+00    4.3445700e-06    4.4681925e-05
   3.5714853e+01    3.8013164e+00    3.8016942e+00    3.8010162e+00    1.1124149e+03    2.2883997e+03    5.7364773e+02    3.7806277e-04    4.4138068e-03    1.1674799e+01    3.4051315e+03    2.0346996e+01    1.1953151e+03    9.0572393e+02    1.3197344e+00    4.3588726e-06    4.4658711e-05
   3.5821767e+01    3.7834621e+00    3.7839675e+00    3.7830761e+00    1.1115729e+03    2.2866599e+03    5.7280597e+02    3.7950979e-04    4.4138068e-03    1.1630285e+01    3.4072876e+03    2.0166538e+01    1.1951689e+03    9.0558520e+02    1.3197753e+00    4.3731610e-06    4.4635414e-05
   3.5928687e+01    3.7660746e+00    3.7664664e+00    3.7657193e+00    1.1107288e+03    2.2851313e+03    5.7194751e+02    3.8096023e-04    4.4138069e-03    1.1586004e+01    3.4094246e+03    1.9986435e+01    1.1950226e+03    9.0544616e+02    1.3198163e+00    4.3875024e-06    4.4612144e-05
   3.6035630e+01    3.7484182e+00    3.7489499e+00    3.7480566e+00    1.1098829e+03    2.2836920e+03    5.7110864e+02    3.8241433e-04    4.4138069e-03    1.1541950e+01    3.4115427e+03    1.9806089e+01    1.1948753e+03    9.0530611e+02    1.3198577e+00    4.4018494e-06    4.4588822e-05
   3.6142633e+01    3.7312179e+00    3.7316160e+00    3.7305172e+00    1.1090338e+03    2.2821686e+03    5.7028148e+02    3.8387258e-04    4.4138069e-03    1.1498104e+01    3.4136363e+03    1.9565602e+01    1.1947279e+03    9.0516587e+02    1.3198994e+00    4.4162269e-06    4.4565400e-05
   3.6249690e+01    3.7137339e+00    3.7142430e+00    3.7132804e+00    1.1081831e+03    2.2805758e+03    5.6947303e+02    3.8533488e-04    4.4138070e-03    1.1454470e+01    3.4157131e+03    1.9399556e+01    1.1945795e+03    9.0502467e+02    1.3199414e+00    4.4306115e-06    4.4541880e-05
   3.6303230e+01    3.7052899e+00    3.7057130e+00    3.7047731e+00    1.1077584e+03    2.2797062e+03    5.6907962e+02    3.8606712e-04    4.4138070e-03    1.1432745e+01    3.4167424e+03    1.9224887e+01    1.1945062e+03    9.0495485e+02    1.3199622e+00    4.4377949e-06    4.4530130e-05
   3.6409876e+01    3.6881809e+00    3.6885520e+00    3.6878660e+00    1.1069108e+03    2.2778265e+03    5.6831164e+02    3.8752889e-04    4.4138071e-03    1.1389621e+01    3.4187882e+03    1.9182975e+01    1.1943588e+03    9.0481444e+02    1.3200041e+00    4.4521540e-06    4.4506674e-05
   3.6516604e+01    3.6711551e+00    3.6715922e+00    3.6709155e+00    1.1060601e+03    2.2759864e+03    5.6756168e+02    3.8899505e-04    4.4138071e-03    1.1346692e+01    3.4208113e+03    1.8956035e+01    1.1942106e+03    9.0467317e+02    1.3200464e+00    4.4665346e-06    4.4483139e-05
   3.6622449e+01    3.6542059e+00    3.6547145e+00    3.6539344e+00    1.1052143e+03    2.2741095e+03    5.6683205e+02    3.9045232e-04    4.4138071e-03    1.1304343e+01    3.4227949e+03    1.8740477e+01    1.1940629e+03    9.0453235e+02    1.3200887e+00    4.4808012e-06    4.4459727e-05
   3.6726827e+01    3.6376891e+00    3.6381717e+00    3.6372826e+00    1.1043796e+03    2.2722897e+03    5.6612151e+02    3.9189255e-04    4.4138072e-03    1.1262799e+01    3.4247372e+03    1.8608010e+01    1.1939171e+03    9.0439322e+02    1.3201306e+00    4.4948856e-06    4.4436581e-05
   3.6833675e+01    3.6211881e+00    3.6215024e+00    3.6208639e+00    1.1035226e+03    2.2704522e+03    5.6535271e+02    3.9337012e-04    4.4138074e-03    1.1220495e+01    3.4266921e+03    1.8295821e+01    1.1937683e+03    9.0425111e+02    1.3201735e+00    4.5092960e-06    4.4412782e-05
   3.6940565e+01    3.6043733e+00    3.6047609e+00    3.6039235e+00    1.1026653e+03    2.2685308e+03    5.6451395e+02    3.9485152e-04    4.4138076e-03    1.1178398e+01    3.4286387e+03    1.8211139e+01    1.1936189e+03    9.0410840e+02    1.3202166e+00    4.5237349e-06    4.4388927e-05
   3.7047457e+01    3.5878006e+00    3.5882751e+00    3.5872037e+00    1.1018058e+03    2.2666202e+03    5.6368870e+02    3.9633622e-04    4.4138078e-03    1.1136524e+01    3.4305604e+03    1.7978153e+01    1.1934691e+03    9.0396510e+02    1.3202601e+00    4.5381796e-06    4.4364991e-05
   3.7100913e+01    3.5797021e+00    3.5801733e+00    3.5789964e+00    1.1013761e+03    2.2657301e+03    5.6328406e+02    3.9707959e-04    4.4138079e-03    1.1115676e+01    3.4315164e+03    1.7884803e+01    1.1933942e+03    9.0389352e+02    1.3202818e+00    4.5454177e-06    4.4353053e-05
   3.7207842e+01    3.5632798e+00    3.5636453e+00    3.5626539e+00    1.1005133e+03    2.2637573e+03    5.6249788e+02    3.9856977e-04    4.4138081e-03    1.1074116e+01    3.4334075e+03    1.7685128e+01    1.1932439e+03    9.0374969e+02    1.3203256e+00    4.5598948e-06    4.4329031e-05
   3.7314795e+01    3.5469315e+00    3.5473350e+00    3.5466129e+00    1.0996488e+03    2.2617977e+03    5.6173736e+02    4.0006353e-04    4.4138083e-03    1.1032768e+01    3.4352780e+03    1.7488985e+01    1.1930932e+03    9.0360546e+02    1.3203696e+00    4.5743812e-06    4.4304932e-05
   3.7421774e+01    3.5304212e+00    3.5309899e+00    3.5298715e+00    1.0987858e+03    2.2598345e+03    5.6099238e+02    4.0156090e-04    4.4138085e-03    1.0991629e+01    3.4371379e+03    1.7385421e+01    1.1929428e+03    9.0346146e+02    1.3204136e+00    4.5888581e-06    4.4280885e-05
   3.7528753e+01    3.5144737e+00    3.5149167e+00    3.5140868e+00    1.0979201e+03    2.2581232e+03    5.6025509e+02    4.0306150e-04    4.4138085e-03    1.0950707e+01    3.4389756e+03    1.7178370e+01    1.1927918e+03    9.0331673e+02    1.3204580e+00    4.6033691e-06    4.4256740e-05
   3.7635752e+01    3.4984028e+00    3.4987436e+00    3.4980495e+00    1.0970521e+03    2.2562767e+03    5.5952197e+02    4.0456558e-04    4.4138085e-03    1.0909995e+01    3.4407911e+03    1.6967828e+01    1.1926405e+03    9.0317163e+02    1.3205026e+00    4.6178954e-06    4.4232547e-05
   3.7742769e+01    3.4824072e+00    3.4827712e+00    3.4820959e+00    1.0961822e+03    2.2544484e+03    5.5880194e+02    4.0607314e-04    4.4138086e-03    1.0869492e+01    3.4425860e+03    1.6771485e+01    1.1924887e+03    9.0302606e+02    1.3205474e+00    4.6324300e-06    4.4208268e-05
   3.7849815e+01    3.4664991e+00    3.4668862e+00    3.4660835e+00    1.0953108e+03    2.2526162e+03    5.5804143e+02    4.0758431e-04    4.4138086e-03    1.0829192e+01    3.4443632e+03    1.6602723e+01    1.1923367e+03    9.0288011e+02    1.3205925e+00    4.6469789e-06    4.4183945e-05
   3.7903394e+01    3.4584285e+00    3.4590330e+00    3.4575790e+00    1.0948753e+03    2.2513685e+03    5.5763170e+02    4.0834158e-04    4.4138087e-03    1.0809109e+01    3.4452449e+03    1.6455452e+01    1.1922608e+03    9.0280728e+02    1.3206150e+00    4.6542484e-06    4.4171836e-05
   3.8010507e+01    3.4426191e+00    3.4431003e+00    3.4421493e+00    1.0940015e+03    2.2496469e+03    5.5682173e+02    4.0985860e-04    4.4138087e-03    1.0769101e+01    3.4469910e+03    1.6301759e+01    1.1921080e+03    9.0266049e+02    1.3206605e+00    4.6688108e-06    4.4147476e-05
   3.8117666e+01    3.4269241e+00    3.4273066e+00    3.4264177e+00    1.0931262e+03    2.2477559e+03    5.5603755e+02    4.1137946e-04    4.4138088e-03    1.0729288e+01    3.4487200e+03    1.6135163e+01    1.1919552e+03    9.0251365e+02    1.3207061e+00    4.6834029e-06    4.4123083e-05
   3.8224850e+01    3.4112925e+00    3.4116668e+00    3.4109583e+00    1.0922488e+03    2.2454838e+03    5.5527657e+02    4.1290386e-04    4.4138088e-03    1.0689677e+01    3.4504243e+03    1.5900601e+01    1.1918020e+03    9.0236631e+02    1.3207519e+00    4.6979957e-06    4.4098564e-05
   3.8332067e+01    3.3958949e+00    3.3961524e+00    3.3956184e+00    1.0913699e+03    2.2438946e+03    5.5453349e+02    4.1443190e-04    4.4138089e-03    1.0650263e+01    3.4521108e+03    1.5729765e+01    1.1916489e+03    9.0221896e+02    1.3207979e+00    4.7126105e-06    4.4073989e-05
   3.8439319e+01    3.3804337e+00    3.3807575e+00    3.3801909e+00    1.0904898e+03    2.2417290e+03    5.5380508e+02    4.1596362e-04    4.4138089e-03    1.0611045e+01    3.4537748e+03    1.5514284e+01    1.1914960e+03    9.0207174e+02    1.3208439e+00    4.7272260e-06    4.4049449e-05
   3.8546593e+01    3.3650510e+00    3.3654621e+00    3.3646876e+00    1.0896082e+03    2.2399278e+03    5.5308919e+02    4.1749880e-04    4.4138089e-03    1.0572028e+01    3.4554234e+03    1.5368721e+01    1.1913424e+03    9.0192386e+02    1.3208902e+00    4.7418565e-06    4.4024787e-05
   3.8600254e+01    3.3573959e+00    3.3578301e+00    3.3571699e+00    1.0891666e+03    2.2393177e+03    5.5273564e+02    4.1826759e-04    4.4138090e-03    1.0552596e+01    3.4562395e+03    1.5208310e+01    1.1912655e+03    9.0184972e+02    1.3209135e+00    4.7491762e-06    4.4012456e-05
   3.8707568e+01    3.3421371e+00    3.3425903e+00    3.3418579e+00    1.0882815e+03    2.2378087e+03    5.5203571e+02    4.1980818e-04    4.4138090e-03    1.0513871e+01    3.4578565e+03    1.5068062e+01    1.1911112e+03    9.0170094e+02    1.3209603e+00    4.7638264e-06    4.3987748e-05
   3.8814910e+01    3.3268270e+00    3.3274445e+00    3.3261250e+00    1.0873948e+03    2.2352806e+03    5.5128202e+02    4.2135232e-04    4.4138090e-03    1.0475341e+01    3.4594553e+03    1.4894056e+01    1.1909563e+03    9.0155157e+02    1.3210074e+00    4.7784815e-06    4.3962979e-05
   3.8922297e+01    3.3118642e+00    3.3122470e+00    3.3113780e+00    1.0865070e+03    2.2336372e+03    5.5048008e+02    4.2290026e-04    4.4138091e-03    1.0436998e+01    3.4610393e+03    1.4750017e+01    1.1908013e+03    9.0140202e+02    1.3210546e+00    4.7931609e-06    4.3938199e-05
   3.9029710e+01    3.2968369e+00    3.2971758e+00    3.2963205e+00    1.0856180e+03    2.2323440e+03    5.4970162e+02    4.2445169e-04    4.4138091e-03    1.0398849e+01    3.4625986e+03    1.4516981e+01    1.1906464e+03    9.0125244e+02    1.3211020e+00    4.8078298e-06    4.3913414e-05
   3.9137112e+01    3.2818982e+00    3.2822416e+00    3.2814712e+00    1.0847280e+03    2.2300075e+03    5.4894754e+02    4.2600609e-04    4.4138092e-03    1.0360906e+01    3.4641425e+03    1.4375317e+01    1.1904909e+03    9.0110231e+02    1.3211496e+00    4.8225160e-06    4.3888536e-05
   3.9244519e+01    3.2670562e+00    3.2673393e+00    3.2667800e+00    1.0838365e+03    2.2281444e+03    5.4821254e+02    4.2756368e-04    4.4138092e-03    1.0323162e+01    3.4656668e+03    1.4191934e+01    1.1903354e+03    9.0095204e+02    1.3211973e+00    4.8372196e-06    4.3863645e-05
   3.9351942e+01    3.2520817e+00    3.2524885e+00    3.2516886e+00    1.0829435e+03    2.2258650e+03    5.4749162e+02    4.2912460e-04    4.4138092e-03    1.0285612e+01    3.4671705e+03    1.3997710e+01    1.1901794e+03    9.0080122e+02    1.3212454e+00    4.8519282e-06    4.3838720e-05
   3.9405662e+01    3.2449229e+00    3.2452710e+00    3.2446100e+00    1.0824964e+03    2.2250251e+03    5.4713575e+02    4.2990609e-04    4.4138093e-03    1.0266915e+01    3.4679136e+03    1.3832226e+01    1.1901015e+03    9.0072585e+02    1.3212694e+00    4.8592901e-06    4.3826258e-05
   3.9513138e+01    3.2302831e+00    3.2305791e+00    3.2300447e+00    1.0816020e+03    2.2236617e+03    5.4643165e+02    4.3147254e-04    4.4138093e-03    1.0229641e+01    3.4693894e+03    1.3731469e+01    1.1899459e+03    9.0057531e+02    1.3213175e+00    4.8740168e-06    4.3801345e-05
   3.9620643e+01    3.2157005e+00    3.2160527e+00    3.2154069e+00    1.0807065e+03    2.2222672e+03    5.4573976e+02    4.3304249e-04    4.4138093e-03    1.0192555e+01    3.4708499e+03    1.3586020e+01    1.1897899e+03    9.0042429e+02    1.3213658e+00    4.8887600e-06    4.3776321e-05
   3.9728165e+01    3.2010026e+00    3.2015062e+00    3.2006232e+00    1.0798095e+03    2.2199131e+03    5.4505351e+02    4.3461578e-04    4.4138094e-03    1.0155658e+01    3.4722910e+03    1.3402284e+01    1.1896330e+03    9.0027240e+02    1.3214145e+00    4.9034975e-06    4.3751245e-05
   3.9835721e+01    3.1867751e+00    3.1871906e+00    3.1861640e+00    1.0789109e+03    2.2184929e+03    5.4428025e+02    4.3619263e-04    4.4138094e-03    1.0118945e+01    3.4737134e+03    1.3225424e+01    1.1894761e+03    9.0012038e+02    1.3214634e+00    4.9182528e-06    4.3726137e-05
   3.9943316e+01    3.1724382e+00    3.1727665e+00    3.1719406e+00    1.0780111e+03    2.2168200e+03    5.4352106e+02    4.3777313e-04    4.4138094e-03    1.0082413e+01    3.4751198e+03    1.3070794e+01    1.1893193e+03    8.9996841e+02    1.3215123e+00    4.9330246e-06    4.3700947e-05
   4.0050939e+01    3.1581728e+00    3.1585208e+00    3.1578238e+00    1.0771121e+03    2.2145058e+03    5.4887830e+02    4.3935710e-04    4.4138095e-03    1.0046064e+01    3.4765069e+03    1.2888969e+01    1.1891626e+03    8.9981646e+02    1.3215613e+00    4.9477625e-06    4.3675762e-05
   4.0104762e+01    3.1510781e+00    3.1514961e+00    3.1498168e+00    1.0766623e+03    2.2135861e+03    5.4852799e+02    4.4015012e-04    4.4138095e-03    1.0027964e+01    3.4771960e+03    1.2802311e+01    1.1890843e+03    8.9974051e+02    1.3215858e+00    4.9551459e-06    4.3663141e-05
   4.0209460e+01    3.1372493e+00    3.1376497e+00    3.1368374e+00    1.0757863e+03    2.2123667e+03    5.4783349e+02    4.4169552e-04    4.4138095e-03    9.9928783e+00    3.4785263e+03    1.2706236e+01    1.1889315e+03    8.9959229e+02    1.3216337e+00    4.9695279e-06    4.3638643e-05
   4.0317179e+01    3.1232339e+00    3.1236215e+00    3.1229761e+00    1.0748825e+03    2.2099852e+03    5.4712283e+02    4.4328855e-04    4.4138096e-03    9.9569674e+00    3.4798691e+03    1.2465906e+01    1.1887741e+03    8.9943946e+02    1.3216832e+00    4.9843218e-06    4.3613364e-05
   4.0424918e+01    3.1092271e+00    3.1095942e+00    3.1089687e+00    1.0739780e+03    2.2086338e+03    5.4641369e+02    4.4488490e-04    4.4138096e-03    9.9212395e+00    3.4811965e+03    1.2319927e+01    1.1886165e+03    8.9928642e+02    1.3217329e+00    4.9991192e-06    4.3588010e-05
   4.0532669e+01    3.0951170e+00    3.0957650e+00    3.0943459e+00    1.0730730e+03    2.2065143e+03    5.4570421e+02    4.4648446e-04    4.4138097e-03    9.8856961e+00    3.4825072e+03    1.2164905e+01    1.1884584e+03    8.9913283e+02    1.3217829e+00    5.0139112e-06    4.3562601e-05
   4.0640436e+01    3.0814373e+00    3.0821476e+00    3.0808215e+00    1.0721693e+03    2.2047854e+03    5.4499669e+02    4.4808728e-04    4.4138097e-03    9.8503347e+00    3.4838021e+03    1.2015619e+01    1.1883012e+03    8.9898015e+02    1.3218326e+00    5.0286834e-06    4.3537213e-05
   4.0748260e+01    3.0676710e+00    3.0681758e+00    3.0672713e+00    1.0712632e+03    2.2025771e+03    5.4430191e+02    4.4969396e-04    4.4138097e-03    9.8151414e+00    3.4850838e+03    1.1886938e+01    1.1881434e+03    8.9882675e+02    1.3218826e+00    5.0435091e-06    4.3511757e-05
   4.0802196e+01    3.0608090e+00    3.0612468e+00    3.0605099e+00    1.0708100e+03    2.2014605e+03    5.4395830e+02    4.5049849e-04    4.4138098e-03    9.7976128e+00    3.4857187e+03    1.1771043e+01    1.1880645e+03    8.9875003e+02    1.3219077e+00    5.0509249e-06    4.3499011e-05
   4.0910097e+01    3.0471342e+00    3.0475574e+00    3.0469317e+00    1.0699010e+03    2.2000216e+03    5.4327109e+02    4.5211091e-04    4.4138098e-03    9.7626703e+00    3.4869711e+03    1.1606583e+01    1.1879062e+03    8.9859603e+02    1.3219580e+00    5.0657572e-06    4.3473427e-05
   4.1018021e+01    3.0333640e+00    3.0339570e+00    3.0329680e+00    1.0689912e+03    2.1985467e+03    5.4259004e+02    4.5372669e-04    4.4138098e-03    9.7279043e+00    3.4882077e+03    1.1458267e+01    1.1877474e+03    8.9844144e+02    1.3220087e+00    5.0805936e-06    4.3447836e-05
   4.1124897e+01    3.0199712e+00    3.0204825e+00    3.0196835e+00    1.0680914e+03    2.1965748e+03    5.4192200e+02    4.5532971e-04    4.4138099e-03    9.6936567e+00    3.4894160e+03    1.1305819e+01    1.1875906e+03    8.9828878e+02    1.3220588e+00    5.0952669e-06    4.3422594e-05
   4.1234124e+01    3.0063685e+00    3.0067472e+00    3.0060463e+00    1.0671704e+03    2.1945747e+03    5.4125986e+02    4.5697103e-04    4.4138099e-03    9.6588397e+00    3.4906327e+03    1.1138580e+01    1.1874298e+03    8.9813218e+02    1.3221103e+00    5.1102739e-06    4.3396657e-05
   4.1343408e+01    2.9928362e+00    2.9931497e+00    2.9923757e+00    1.0662487e+03    2.1928184e+03    5.4059117e+02    4.5861624e-04    4.4138100e-03    9.6241903e+00    3.4918342e+03    1.0994968e+01    1.1872690e+03    8.9797547e+02    1.3221619e+00    5.1253032e-06    4.3370682e-05
   4.1452703e+01    2.9793779e+00    2.9796649e+00    2.9776319e+00    1.0653264e+03    2.1909127e+03    5.3990864e+02    4.6026463e-04    4.4138100e-03    9.5897224e+00    3.4930195e+03    1.0844345e+01    1.1871081e+03    8.9781864e+02    1.3222137e+00    5.1403421e-06    4.3344667e-05
   4.1507373e+01    2.9726773e+00    2.9729701e+00    2.9714839e+00    1.0648648e+03    2.1902245e+03    5.3957128e+02    4.6109008e-04    4.4138100e-03    9.5725547e+00    3.4936053e+03    1.0716684e+01    1.1870276e+03    8.9774014e+02    1.3222396e+00    5.1478637e-06    4.3331644e-05
   4.1616757e+01    2.9593191e+00    2.9597086e+00    2.9582097e+00    1.0639394e+03    2.1883021e+03    5.3889489e+02    4.6274448e-04    4.4138101e-03    9.5383312e+00    3.4947607e+03    1.0562572e+01    1.1868662e+03    8.9758268e+02    1.3222917e+00    5.1629168e-06    4.3305534e-05
   4.1726225e+01    2.9461797e+00    2.9464750e+00    2.9451404e+00    1.0630146e+03    2.1863923e+03    5.3822744e+02    4.6440315e-04    4.4138101e-03    9.5042640e+00    3.4959029e+03    1.0433538e+01    1.1867056e+03    8.9742601e+02    1.3223436e+00    5.1779712e-06    4.3279506e-05
   4.1835781e+01    2.9329719e+00    2.9333761e+00    2.9325631e+00    1.0620882e+03    2.1848173e+03    5.3755174e+02    4.6606617e-04    4.4138102e-03    9.4703509e+00    3.4970364e+03    1.0346842e+01    1.1865444e+03    8.9726875e+02    1.3223958e+00    5.1930735e-06    4.3253380e-05
   4.1944756e+01    2.9198949e+00    2.9205330e+00    2.9196826e+00    1.0611654e+03    2.1827785e+03    5.3687132e+02    4.6772335e-04    4.4138102e-03    9.4367967e+00    3.4981443e+03    1.0166107e+01    1.1863838e+03    8.9711194e+02    1.3224479e+00    5.2080952e-06    4.3227387e-05
   4.2054418e+01    2.9068031e+00    2.9075036e+00    2.9064995e+00    1.0602350e+03    2.1807742e+03    5.3618269e+02    4.6939395e-04    4.4138102e-03    9.4032107e+00    3.4992406e+03    9.9974623e+00    1.1862217e+03    8.9695358e+02    1.3225007e+00    5.2232053e-06    4.3201181e-05
   4.2109260e+01    2.9002840e+00    2.9009697e+00    2.9000073e+00    1.0597694e+03    2.1799662e+03    5.3583742e+02    4.7023036e-04    4.4138103e-03    9.3864851e+00    3.4997826e+03    9.8827744e+00    1.1861405e+03    8.9687425e+02    1.3225271e+00    5.2307561e-06    4.3188045e-05
   4.2218967e+01    2.8871303e+00    2.8878253e+00    2.8868659e+00    1.0588395e+03    2.1785075e+03    5.3514022e+02    4.7190625e-04    4.4138103e-03    9.3531508e+00    3.5008555e+03    9.7793443e+00    1.1859784e+03    8.9671579e+02    1.3225800e+00    5.2458283e-06    4.3161819e-05
   4.2323182e+01    2.8748508e+00    2.8753255e+00    2.8744810e+00    1.0579560e+03    2.1767321e+03    5.3447423e+02    4.7350096e-04    4.4138104e-03    9.3216503e+00    3.5018657e+03    9.6938917e+00    1.1858238e+03    8.9656463e+02    1.3226305e+00    5.2601527e-06    4.3136786e-05
   4.2432909e+01    2.8621828e+00    2.8626137e+00    2.8617878e+00    1.0570242e+03    2.1751486e+03    5.3377377e+02    4.7518298e-04    4.4138106e-03    9.2886547e+00    3.5029105e+03    9.5212464e+00    1.1856613e+03    8.9640581e+02    1.3226837e+00    5.2752573e-06    4.3110408e-05
   4.2542711e+01    2.8493989e+00    2.8499201e+00    2.8487944e+00    1.0560909e+03    2.1734165e+03    5.3308329e+02    4.7686908e-04    4.4138108e-03    9.2558124e+00    3.5039382e+03    9.3598223e+00    1.1854988e+03    8.9624677e+02    1.3227370e+00    5.2903905e-06    4.3084004e-05
   4.2652561e+01    2.8366939e+00    2.8370598e+00    2.8359123e+00    1.0551569e+03    2.1713275e+03    5.3240816e+02    4.7855888e-04    4.4138108e-03    9.2231300e+00    3.5049503e+03    9.2135669e+00    1.1853361e+03    8.9608756e+02    1.3227905e+00    5.3055253e-06    4.3057582e-05
   4.2707427e+01    2.8302253e+00    2.8305972e+00    2.8296604e+00    1.0546905e+03    2.1703349e+03    5.3207400e+02    4.7940376e-04    4.4138108e-03    9.2068757e+00    3.5054487e+03    9.0850778e+00    1.1852546e+03    8.9600781e+02    1.3228173e+00    5.3130769e-06    4.3044389e-05
   4.2817378e+01    2.8176552e+00    2.8179886e+00    2.8173290e+00    1.0537566e+03    2.1686013e+03    5.3140480e+02    4.8109965e-04    4.4138109e-03    9.1744213e+00    3.5064365e+03    8.9834098e+00    1.1850920e+03    8.9584859e+02    1.3228709e+00    5.3281813e-06    4.3017961e-05
   4.2927425e+01    2.8051954e+00    2.8055584e+00    2.8048129e+00    1.0528211e+03    2.1667059e+03    5.3072552e+02    4.8279995e-04    4.4138109e-03    9.1421113e+00    3.5074140e+03    8.8827462e+00    1.1849289e+03    8.9568879e+02    1.3229248e+00    5.3433357e-06    4.2991503e-05
   4.3037529e+01    2.7926243e+00    2.7931357e+00    2.7904794e+00    1.0518851e+03    2.1653521e+03    5.3003437e+02    4.8450406e-04    4.4138109e-03    9.1099565e+00    3.5083767e+03    8.7431468e+00    1.1847656e+03    8.9552877e+02    1.3229788e+00    5.3585069e-06    4.2964983e-05
   4.3147722e+01    2.7801574e+00    2.7804770e+00    2.7792433e+00    1.0509478e+03    2.1636327e+03    5.2931281e+02    4.8621247e-04    4.4138110e-03    9.0779469e+00    3.5093228e+03    8.5865941e+00    1.1846021e+03    8.9536850e+02    1.3230330e+00    5.3736805e-06    4.2938371e-05
   4.3202828e+01    2.7739734e+00    2.7744007e+00    2.7730751e+00    1.0504788e+03    2.1624902e+03    5.2896365e+02    4.8706766e-04    4.4138110e-03    9.0620079e+00    3.5097889e+03    8.4575196e+00    1.1845203e+03    8.9528829e+02    1.3230602e+00    5.3812659e-06    4.2925067e-05
   4.3313115e+01    2.7616491e+00    2.7620050e+00    2.7608260e+00    1.0495391e+03    2.1608203e+03    5.2829989e+02    4.8878203e-04    4.4138110e-03    9.0302236e+00    3.5107111e+03    8.3621917e+00    1.1843565e+03    8.9512765e+02    1.3231146e+00    5.3964564e-06    4.2898401e-05
   4.3423452e+01    2.7493816e+00    2.7497570e+00    2.7489354e+00    1.0486020e+03    2.1589140e+03    5.2765327e+02    4.9050008e-04    4.4138111e-03    8.9985941e+00    3.5116222e+03    8.2568638e+00    1.1841935e+03    8.9496782e+02    1.3231688e+00    5.4116065e-06    4.2871732e-05
   4.3533552e+01    2.7373382e+00    2.7376745e+00    2.7367707e+00    1.0476643e+03    2.1573212e+03    5.2699897e+02    4.9221733e-04    4.4138111e-03    8.9671997e+00    3.5125151e+03    8.1101001e+00    1.1840301e+03    8.9480742e+02    1.3232233e+00    5.4267633e-06    4.2845108e-05
   4.3644067e+01    2.7250766e+00    2.7255741e+00    2.7248728e+00    1.0467234e+03    2.1555147e+03    5.2633539e+02    4.9394394e-04    4.4138112e-03    8.9358545e+00    3.5133967e+03    7.9770624e+00    1.1838659e+03    8.9464633e+02    1.3232782e+00    5.4419859e-06    4.2818386e-05
   4.3754666e+01    2.7129964e+00    2.7134605e+00    2.7127122e+00    1.0457812e+03    2.1540803e+03    5.2566570e+02    4.9567475e-04    4.4138112e-03    8.9046521e+00    3.5142626e+03    7.8296809e+00    1.1837016e+03    8.9448494e+02    1.3233332e+00    5.4572183e-06    4.2791641e-05
   4.3809997e+01    2.7069801e+00    2.7074180e+00    2.7066782e+00    1.0453095e+03    2.1530970e+03    5.2533043e+02    4.9654155e-04    4.4138112e-03    8.8891075e+00    3.5146883e+03    7.6922855e+00    1.1836193e+03    8.9440407e+02    1.3233608e+00    5.4648345e-06    4.2778247e-05
   4.3920739e+01    2.6949861e+00    2.6953294e+00    2.6947736e+00    1.0443662e+03    2.1511114e+03    5.2465800e+02    4.9827906e-04    4.4138113e-03    8.8581111e+00    3.5155298e+03    7.5986608e+00    1.1834551e+03    8.9424279e+02    1.3234159e+00    5.4800449e-06    4.2751371e-05
   4.4031580e+01    2.6830935e+00    2.6833641e+00    2.6825908e+00    1.0434221e+03    2.1493423e+03    5.2398908e+02    5.0002098e-04    4.4138113e-03    8.8272523e+00    3.5163638e+03    7.5245095e+00    1.1832905e+03    8.9408099e+02    1.3234712e+00    5.4952954e-06    4.2724466e-05
   4.4142531e+01    2.6711770e+00    2.6714893e+00    2.6708343e+00    1.0424764e+03    2.1476785e+03    5.2332762e+02    5.0176751e-04    4.4138114e-03    8.7965268e+00    3.5171828e+03    7.3819718e+00    1.1831255e+03    8.9391887e+02    1.3235267e+00    5.5105671e-06    4.2697531e-05
   4.4253404e+01    2.6593728e+00    2.6596713e+00    2.6587890e+00    1.0415308e+03    2.1460662e+03    5.2267664e+02    5.0351567e-04    4.4138114e-03    8.7659862e+00    3.5179839e+03    7.2250193e+00    1.1829605e+03    8.9375655e+02    1.3235824e+00    5.5258276e-06    4.2670658e-05
   4.4308966e+01    2.6534873e+00    2.6538701e+00    2.6532443e+00    1.0410570e+03    2.1452286e+03    5.2233570e+02    5.0439261e-04    4.4138114e-03    8.7507457e+00    3.5183795e+03    7.1206454e+00    1.1828777e+03    8.9367516e+02    1.3236104e+00    5.5334708e-06    4.2657190e-05
   4.4419093e+01    2.6418666e+00    2.6421544e+00    2.6415848e+00    1.0401169e+03    2.1434207e+03    5.2168635e+02    5.0613335e-04    4.4138115e-03    8.7206493e+00    3.5191533e+03    7.0259412e+00    1.1827136e+03    8.9351371e+02    1.3236659e+00    5.5486349e-06    4.2630524e-05
   4.4530419e+01    2.6301818e+00    2.6304812e+00    2.6298590e+00    1.0391692e+03    2.1414206e+03    5.2102286e+02    5.0789588e-04    4.4138115e-03    8.6903865e+00    3.5199229e+03    6.9138155e+00    1.1825486e+03    8.9335132e+02    1.3237218e+00    5.5639225e-06    4.2603545e-05
   4.4641960e+01    2.6185496e+00    2.6190291e+00    2.6167518e+00    1.0382189e+03    2.1398282e+03    5.2035099e+02    5.0966469e-04    4.4138116e-03    8.6602263e+00    3.5206835e+03    6.8182548e+00    1.1823827e+03    8.9318806e+02    1.3237780e+00    5.5792782e-06    4.2576544e-05
   4.4753563e+01    2.6070174e+00    2.6072526e+00    2.6061176e+00    1.0372672e+03    2.1379743e+03    5.1965789e+02    5.1143731e-04    4.4138116e-03    8.6302103e+00    3.5214279e+03    6.6704277e+00    1.1822167e+03    8.9302457e+02    1.3238345e+00    5.5946345e-06    4.2549444e-05
   4.4809400e+01    2.6013185e+00    2.6015701e+00    2.6003326e+00    1.0367904e+03    2.1369832e+03    5.1932155e+02    5.1232508e-04    4.4138116e-03    8.6152559e+00    3.5217934e+03    6.5449271e+00    1.1821337e+03    8.9294277e+02    1.3238627e+00    5.6023143e-06    4.2535860e-05
   4.4921144e+01    2.5898233e+00    2.5901031e+00    2.5891428e+00    1.0358368e+03    2.1354011e+03    5.1867943e+02    5.1410432e-04    4.4138117e-03    8.5854398e+00    3.5225169e+03    6.4754023e+00    1.1819675e+03    8.9277904e+02    1.3239194e+00    5.6176871e-06    4.2508653e-05
   4.5032988e+01    2.5782864e+00    2.5786393e+00    2.5779431e+00    1.0348835e+03    2.1339591e+03    5.1805486e+02    5.1588799e-04    4.4138117e-03    8.5557559e+00    3.5232256e+03    6.3360452e+00    1.1818015e+03    8.9261550e+02    1.3239760e+00    5.6330352e-06    4.2481380e-05
   4.5145586e+01    2.5668446e+00    2.5673093e+00    2.5664966e+00    1.0339248e+03    2.1321863e+03    5.1741856e+02    5.1768653e-04    4.4138117e-03    8.5260317e+00    3.5239354e+03    6.3038552e+00    1.1816343e+03    8.9245071e+02    1.3240331e+00    5.6485150e-06    4.2453986e-05
   4.5202889e+01    2.5610588e+00    2.5615268e+00    2.5605007e+00    1.0334371e+03    2.1312366e+03    5.1709123e+02    5.1860269e-04    4.4138118e-03    8.5109697e+00    3.5242911e+03    6.2077817e+00    1.1815492e+03    8.9236687e+02    1.3240622e+00    5.6563959e-06    4.2440074e-05
   4.5315277e+01    2.5497381e+00    2.5501593e+00    2.5494629e+00    1.0324793e+03    2.1294469e+03    5.1643889e+02    5.2040229e-04    4.4138118e-03    8.4815381e+00    3.5249737e+03    6.0736965e+00    1.1813822e+03    8.9220221e+02    1.3241194e+00    5.6718569e-06    4.2412775e-05
   4.5429565e+01    2.5383285e+00    2.5386441e+00    2.5371203e+00    1.0315049e+03    2.1277799e+03    5.1576911e+02    5.2223520e-04    4.4138118e-03    8.4517701e+00    3.5256517e+03    5.9324934e+00    1.1812125e+03    8.9203475e+02    1.3241776e+00    5.6875630e-06    4.2384923e-05
   4.5544276e+01    2.5268706e+00    2.5271596e+00    2.5266322e+00    1.0305265e+03    2.1259259e+03    5.1509967e+02    5.2407780e-04    4.4138119e-03    8.4220546e+00    3.5263162e+03    5.7928364e+00    1.1810419e+03    8.9186649e+02    1.3242362e+00    5.7033212e-06    4.2356945e-05
   4.5601637e+01    2.5211851e+00    2.5214546e+00    2.5210249e+00    1.0300388e+03    2.1237554e+03    5.1476906e+02    5.2500002e-04    4.4138119e-03    8.4072604e+00    3.5266425e+03    5.6881347e+00    1.1809573e+03    8.9178295e+02    1.3242654e+00    5.7111540e-06    4.2342905e-05
   4.5715949e+01    2.5099078e+00    2.5101443e+00    2.5096396e+00    1.0290653e+03    2.1219675e+03    5.1411559e+02    5.2684070e-04    4.4138119e-03    8.3778871e+00    3.5272894e+03    5.6586244e+00    1.1807875e+03    8.9161539e+02    1.3243238e+00    5.7268410e-06    4.2315010e-05
   4.5830740e+01    2.4986482e+00    2.4989407e+00    2.4984237e+00    1.0280876e+03    2.1204247e+03    5.1346757e+02    5.2869199e-04    4.4138120e-03    8.3485509e+00    3.5279246e+03    5.5336624e+00    1.1806169e+03    8.9144700e+02    1.3243827e+00    5.7425929e-06    4.2286962e-05
   4.5943544e+01    2.4877183e+00    2.4879626e+00    2.4872737e+00    1.0271258e+03    2.1191513e+03    5.1281609e+02    5.3051401e-04    4.4138120e-03    8.3198783e+00    3.5285324e+03    5.3884444e+00    1.1804492e+03    8.9128134e+02    1.3244406e+00    5.7580781e-06    4.2259423e-05
   4.6001008e+01    2.4820688e+00    2.4823124e+00    2.4818116e+00    1.0266362e+03    2.1184715e+03    5.1249249e+02    5.3144298e-04    4.4138121e-03    8.3053351e+00    3.5288354e+03    5.2723553e+00    1.1803638e+03    8.9119696e+02    1.3244702e+00    5.7659629e-06    4.2245395e-05
   4.6115954e+01    2.4709976e+00    2.4712309e+00    2.4707118e+00    1.0256568e+03    2.1169266e+03    5.1184008e+02    5.3330406e-04    4.4138121e-03    8.2763520e+00    3.5294331e+03    5.2001125e+00    1.1801930e+03    8.9102819e+02    1.3245294e+00    5.7817350e-06    4.2217355e-05
   4.6230929e+01    2.4599099e+00    2.4603837e+00    2.4583161e+00    1.0246795e+03    2.1152565e+03    5.1118295e+02    5.3516845e-04    4.4138122e-03    8.2475193e+00    3.5300198e+03    5.1027235e+00    1.1800230e+03    8.9086015e+02    1.3245883e+00    5.7974538e-06    4.2189238e-05
   4.6345621e+01    2.4489549e+00    2.4492475e+00    2.4482370e+00    1.0237039e+03    2.1135743e+03    5.1050844e+02    5.3703107e-04    4.4138122e-03    8.2189140e+00    3.5305938e+03    5.0049043e+00    1.1798528e+03    8.9069198e+02    1.3246474e+00    5.8131745e-06    4.2161267e-05
   4.6403149e+01    2.4435235e+00    2.4437898e+00    2.4428099e+00    1.0232145e+03    2.1126980e+03    5.1017944e+02    5.3796618e-04    4.4138122e-03    8.2046277e+00    3.5308765e+03    4.9129041e+00    1.1797675e+03    8.9060759e+02    1.3246771e+00    5.8210538e-06    4.2147220e-05
   4.6518220e+01    2.4325920e+00    2.4328447e+00    2.4320796e+00    1.0222354e+03    2.1109105e+03    5.0954674e+02    5.3983938e-04    4.4138123e-03    8.1761585e+00    3.5314303e+03    4.8129118e+00    1.1795966e+03    8.9043864e+02    1.3247366e+00    5.8368147e-06    4.2119083e-05
   4.6633339e+01    2.4217585e+00    2.4220011e+00    2.4213667e+00    1.0212558e+03    2.1092078e+03    5.0892446e+02    5.4171616e-04    4.4138123e-03    8.1478322e+00    3.5319716e+03    4.7021314e+00    1.1794258e+03    8.9026966e+02    1.3247961e+00    5.8525772e-06    4.2090890e-05
   4.6747464e+01    2.4110815e+00    2.4114161e+00    2.4108941e+00    1.0202866e+03    2.1074749e+03    5.0829978e+02    5.4357951e-04    4.4138124e-03    8.1199021e+00    3.5324969e+03    4.6028542e+00    1.1792572e+03    8.9010287e+02    1.3248550e+00    5.8681713e-06    4.2062941e-05
   4.6805081e+01    2.4057505e+00    2.4060888e+00    2.4055790e+00    1.0197975e+03    2.1066217e+03    5.0798332e+02    5.4452108e-04    4.4138124e-03    8.1058615e+00    3.5327599e+03    4.5649286e+00    1.1791720e+03    8.9001852e+02    1.3248848e+00    5.8760543e-06    4.2048835e-05
   4.6920386e+01    2.3950252e+00    2.3954050e+00    2.3947696e+00    1.0188188e+03    2.1048717e+03    5.0734539e+02    5.4640806e-04    4.4138125e-03    8.0778685e+00    3.5332764e+03    4.4794590e+00    1.1790014e+03    8.8984967e+02    1.3249444e+00    5.8918357e-06    4.2020607e-05
   4.7035272e+01    2.3844702e+00    2.3847709e+00    2.3842583e+00    1.0178434e+03    2.1032992e+03    5.0670826e+02    5.4829095e-04    4.4138125e-03    8.0501283e+00    3.5337777e+03    4.3633345e+00    1.1788314e+03    8.8968136e+02    1.3250040e+00    5.9075529e-06    4.1992481e-05
   4.7150644e+01    2.3738949e+00    2.3741408e+00    2.3737168e+00    1.0168643e+03    2.1014932e+03    5.0606960e+02    5.5018458e-04    4.4138126e-03    8.0224215e+00    3.5342682e+03    4.2518867e+00    1.1786606e+03    8.8951225e+02    1.3250639e+00    5.9233277e-06    4.1964220e-05
   4.7208344e+01    2.3686019e+00    2.3688560e+00    2.3684323e+00    1.0163749e+03    2.1005895e+03    5.0575225e+02    5.5113248e-04    4.4138126e-03    8.0086237e+00    3.5345086e+03    4.1657223e+00    1.1785752e+03    8.8942765e+02    1.3250939e+00    5.9312146e-06    4.1950108e-05
   4.7323779e+01    2.3581526e+00    2.3583731e+00    2.3579988e+00    1.0153974e+03    2.0989049e+03    5.0511994e+02    5.5303145e-04    4.4138127e-03    7.9811241e+00    3.5349810e+03    4.0919525e+00    1.1784052e+03    8.8925931e+02    1.3251536e+00    5.9469467e-06    4.1921864e-05
   4.7439202e+01    2.3476993e+00    2.3480087e+00    2.3474267e+00    1.0144203e+03    2.0971128e+03    5.0447975e+02    5.5493296e-04    4.4138127e-03    7.9537765e+00    3.5354438e+03    4.0096404e+00    1.1782346e+03    8.8909031e+02    1.3252137e+00    5.9627126e-06    4.1893682e-05
   4.7552762e+01    2.3375431e+00    2.3377479e+00    2.3372532e+00    1.0134587e+03    2.0953721e+03    5.0386558e+02    5.5680646e-04    4.4138128e-03    7.9270143e+00    3.5358874e+03    3.9064653e+00    1.1780667e+03    8.8892390e+02    1.3252728e+00    5.9782308e-06    4.1865981e-05
   4.7610311e+01    2.3323689e+00    2.3325767e+00    2.3322123e+00    1.0129720e+03    2.0944728e+03    5.0355472e+02    5.5775677e-04    4.4138128e-03    7.9135084e+00    3.5361084e+03    3.8396926e+00    1.1779817e+03    8.8883963e+02    1.3253028e+00    5.9860978e-06    4.1851966e-05
   4.7725313e+01    2.3221684e+00    2.3223655e+00    2.3218942e+00    1.0119994e+03    2.0928331e+03    5.0292964e+02    5.5965825e-04    4.4138129e-03    7.8866217e+00    3.5365420e+03    3.7710001e+00    1.1778118e+03    8.8867119e+02    1.3253628e+00    6.0018131e-06    4.1823944e-05
   4.7840151e+01    2.3120165e+00    2.3122219e+00    2.3108597e+00    1.0110284e+03    2.0910236e+03    5.0229185e+02    5.6155971e-04    4.4138129e-03    7.8599173e+00    3.5369628e+03    3.6639284e+00    1.1776422e+03    8.8850303e+02    1.3254228e+00    6.0174958e-06    4.1795916e-05
   4.7954827e+01    2.3019047e+00    2.3021511e+00    2.3012378e+00    1.0100610e+03    2.0891987e+03    5.0165496e+02    5.6346117e-04    4.4138130e-03    7.8333933e+00    3.5373728e+03    3.5754354e+00    1.1774735e+03    8.8833577e+02    1.3254825e+00    6.0331176e-06    4.1767960e-05
   4.8012087e+01    2.2969223e+00    2.2971524e+00    2.2963305e+00    1.0095777e+03    2.0883427e+03    5.0135250e+02    5.6441146e-04    4.4138130e-03    7.8202045e+00    3.5375735e+03    3.5044780e+00    1.1773891e+03    8.8825198e+02    1.3255124e+00    6.0409271e-06    4.1754004e-05
   4.8126515e+01    2.2869517e+00    2.2872117e+00    2.2863991e+00    1.0086122e+03    2.0865840e+03    5.0076368e+02    5.6631290e-04    4.4138131e-03    7.7939476e+00    3.5379667e+03    3.4364681e+00    1.1772204e+03    8.8808463e+02    1.3255723e+00    6.0565310e-06    4.1726065e-05
   4.8240580e+01    2.2770717e+00    2.2773113e+00    2.2766944e+00    1.0076504e+03    2.0847817e+03    5.0017298e+02    5.6821093e-04    4.4138131e-03    7.7679131e+00    3.5383486e+03    3.3477508e+00    1.1770524e+03    8.8791798e+02    1.3256319e+00    6.0720785e-06    4.1698173e-05
   4.8354692e+01    2.2672487e+00    2.2678548e+00    2.2670543e+00    1.0066896e+03    2.0831704e+03    4.9957238e+02    5.7011234e-04    4.4138132e-03    7.7420060e+00    3.5387234e+03    3.2850681e+00    1.1768846e+03    8.8775147e+02    1.3256916e+00    6.0876391e-06    4.1670306e-05
   4.8411671e+01    2.2623641e+00    2.2627149e+00    2.2621146e+00    1.0062102e+03    2.0823065e+03    4.9927115e+02    5.7106261e-04    4.4138132e-03    7.7291231e+00    3.5389065e+03    3.2126813e+00    1.1768009e+03    8.8766836e+02    1.3257214e+00    6.0954035e-06    4.1656387e-05
   4.8517303e+01    2.2533097e+00    2.2537143e+00    2.2531098e+00    1.0053240e+03    2.0806090e+03    4.9871018e+02    5.7282630e-04    4.4138132e-03    7.7053257e+00    3.5392413e+03    3.1692329e+00    1.1766465e+03    8.8751513e+02    1.3257763e+00    6.1097586e-06    4.1630636e-05
   4.8614594e+01    2.2450727e+00    2.2454004e+00    2.2448726e+00    1.0045078e+03    2.0791708e+03    4.9819399e+02    5.7445266e-04    4.4138133e-03    7.6835109e+00    3.5395471e+03    3.1432747e+00    1.1765038e+03    8.8737347e+02    1.3258272e+00    6.1230114e-06    4.1606922e-05
   4.8711850e+01    2.2368362e+00    2.2371086e+00    2.2366568e+00    1.0036924e+03    2.0777374e+03    4.9767922e+02    5.7608033e-04    4.4138133e-03    7.6618018e+00    3.5398445e+03    3.0584989e+00    1.1763613e+03    8.8723191e+02    1.3258780e+00    6.1362578e-06    4.1583209e-05
   4.8809068e+01    2.2286869e+00    2.2288996e+00    2.2284937e+00    1.0028774e+03    2.0762002e+03    4.9716606e+02    5.7770925e-04    4.4138134e-03    7.6401985e+00    3.5401328e+03    2.9654748e+00    1.1762188e+03    8.8709038e+02    1.3259289e+00    6.1494890e-06    4.1559495e-05
   4.8906265e+01    2.2205184e+00    2.2207554e+00    2.2203194e+00    1.0020640e+03    2.0746397e+03    4.9665552e+02    5.7933969e-04    4.4138134e-03    7.6186967e+00    3.5404153e+03    2.9058123e+00    1.1760765e+03    8.8694904e+02    1.3259797e+00    6.1627251e-06    4.1535831e-05
   4.9042287e+01    2.2092221e+00    2.2094027e+00    2.2088655e+00    1.0009288e+03    2.0726465e+03    4.9593620e+02    5.8162474e-04    4.4138135e-03    7.5887650e+00    3.5408014e+03    2.8385189e+00    1.1758782e+03    8.8675211e+02    1.3260507e+00    6.1812243e-06    4.1502840e-05
   4.9129701e+01    2.2019943e+00    2.2021895e+00    2.2016242e+00    1.0001996e+03    2.0712643e+03    4.9548259e+02    5.8309498e-04    4.4138135e-03    7.5696305e+00    3.5410430e+03    2.7648411e+00    1.1757506e+03    8.8662530e+02    1.3260964e+00    6.1931219e-06    4.1481601e-05
   4.9248175e+01    2.1922973e+00    2.1924744e+00    2.1919726e+00    9.9921197e+02    2.0694335e+03    4.9487268e+02    5.8509011e-04    4.4138136e-03    7.5438184e+00    3.5413648e+03    2.7156893e+00    1.1755778e+03    8.8645355e+02    1.3261583e+00    6.2092459e-06    4.1452829e-05
   4.9335561e+01    2.1851150e+00    2.1854142e+00    2.1835556e+00    9.9848445e+02    2.0680192e+03    4.9441566e+02    5.8656342e-04    4.4138136e-03    7.5248701e+00    3.5415947e+03    2.6305887e+00    1.1754505e+03    8.8632709e+02    1.3262040e+00    6.2211470e-06    4.1431644e-05
   4.9422897e+01    2.1780103e+00    2.1782735e+00    2.1773375e+00    9.9775922e+02    2.0666333e+03    4.9394461e+02    5.8803734e-04    4.4138136e-03    7.5060092e+00    3.5418204e+03    2.5842348e+00    1.1753238e+03    8.8620118e+02    1.3262495e+00    6.2329942e-06    4.1410442e-05
   4.9523818e+01    2.1698380e+00    2.1702629e+00    2.1692615e+00    9.9692098e+02    2.0650870e+03    4.9342278e+02    5.8974243e-04    4.4138137e-03    7.4843075e+00    3.5420782e+03    2.5552368e+00    1.1751770e+03    8.8605520e+02    1.3263022e+00    6.2467242e-06    4.1385987e-05
   4.9611129e+01    2.1628044e+00    2.1630196e+00    2.1622089e+00    9.9619671e+02    2.0638706e+03    4.9299661e+02    5.9121907e-04    4.4138137e-03    7.4656146e+00    3.5422950e+03    2.4828849e+00    1.1750502e+03    8.8592916e+02    1.3263478e+00    6.2585984e-06    4.1364867e-05
   4.9737203e+01    2.1526997e+00    2.1529708e+00    2.1521775e+00    9.9515186e+02    2.0620355e+03    4.9237546e+02    5.9335411e-04    4.4138138e-03    7.4387515e+00    3.5425998e+03    2.4171899e+00    1.1748673e+03    8.8574733e+02    1.3264137e+00    6.2757552e-06    4.1334406e-05
   4.9807025e+01    2.1471367e+00    2.1474847e+00    2.1469275e+00    9.9457539e+02    2.0609133e+03    4.9202679e+02    5.9453761e-04    4.4138138e-03    7.4239437e+00    3.5427670e+03    2.3954101e+00    1.1747666e+03    8.8564719e+02    1.3264499e+00    6.2852463e-06    4.1317626e-05
   4.9925304e+01    2.1377531e+00    2.1381971e+00    2.1374192e+00    9.9359834e+02    2.0591438e+03    4.9142844e+02    5.9654498e-04    4.4138138e-03    7.3989624e+00    3.5430424e+03    2.3278695e+00    1.1745955e+03    8.8547700e+02    1.3265116e+00    6.3013399e-06    4.1289129e-05
   5.0012547e+01    2.1308700e+00    2.1310706e+00    2.1307470e+00    9.9311874e+02    2.0558335e+03    4.9196212e+02    5.9802716e-04    4.4138139e-03    7.3806245e+00    3.5432402e+03    2.2678390e+00    1.1745474e+03    8.8542957e+02    1.3265283e+00    6.3083079e-06    4.1279409e-05
   5.0138552e+01    2.1215883e+00    2.1226725e+00    2.1193193e+00    9.9213122e+02    2.0537007e+03    4.9134280e+02    6.0017063e-04    4.4138139e-03    7.3542651e+00    3.5436338e+03    3.1238861e+00    1.1743808e+03    8.8526434e+02    1.3265878e+00    6.3248677e-06    4.1250470e-05
   5.0208340e+01    2.1162591e+00    2.1172466e+00    2.1146799e+00    9.9161348e+02    2.0525029e+03    4.9106660e+02    6.0135885e-04    4.4138140e-03    7.3397339e+00    3.5438527e+03    3.1366420e+00    1.1742934e+03    8.8517766e+02    1.3266189e+00    6.3336041e-06    4.1236515e-05
   5.0317382e+01    2.1078487e+00    2.1091913e+00    2.1070507e+00    9.9074645e+02    2.0504763e+03    4.9064611e+02    6.0321757e-04    4.4138140e-03    7.3171178e+00    3.5441703e+03    2.9121669e+00    1.1741441e+03    8.8502939e+02    1.3266724e+00    6.3482390e-06    4.1211315e-05
   5.0487762e+01    2.0947916e+00    2.0962871e+00    2.0946728e+00    9.8938535e+02    2.0477389e+03    4.8993337e+02    6.0612611e-04    4.4138141e-03    7.2820061e+00    3.5446136e+03    2.6021421e+00    1.1739097e+03    8.8479647e+02    1.3267567e+00    6.3710540e-06    4.1171874e-05
   5.0599010e+01    2.0863627e+00    2.0874552e+00    2.0862749e+00    9.8849414e+02    2.0466974e+03    4.8945034e+02    6.0802807e-04    4.4138141e-03    7.2592276e+00    3.5448772e+03    2.3692479e+00    1.1737560e+03    8.8464364e+02    1.3268122e+00    6.3859063e-06    4.1146031e-05
   5.0710142e+01    2.0779264e+00    2.0786595e+00    2.0778106e+00    9.8760090e+02    2.0453978e+03    4.8896985e+02    6.0993048e-04    4.4138142e-03    7.2365856e+00    3.5451214e+03    2.1972856e+00    1.1736016e+03    8.8449011e+02    1.3268680e+00    6.4007442e-06    4.1120170e-05
   5.0821132e+01    2.0695415e+00    2.0699933e+00    2.0693643e+00    9.8670762e+02    2.0440707e+03    4.8859569e+02    6.1183271e-04    4.4138142e-03    7.2140867e+00    3.5453536e+03    2.0917177e+00    1.1734471e+03    8.8433633e+02    1.3269239e+00    6.4155642e-06    4.1094306e-05
   5.0931991e+01    2.0612130e+00    2.0615540e+00    2.0609610e+00    9.8581504e+02    2.0426446e+03    4.8823657e+02    6.1373490e-04    4.4138143e-03    7.1917276e+00    3.5455754e+03    2.0015445e+00    1.1732922e+03    8.8418220e+02    1.3269801e+00    6.4303456e-06    4.1068356e-05
   5.1042720e+01    2.0529418e+00    2.0532895e+00    2.0527229e+00    9.8492512e+02    2.0411060e+03    4.8789184e+02    6.1563708e-04    4.4138143e-03    7.1695069e+00    3.5457928e+03    1.9628256e+00    1.1731376e+03    8.8402834e+02    1.3270362e+00    6.4450939e-06    4.1042397e-05
   5.1153320e+01    2.0447229e+00    2.0451262e+00    2.0445805e+00    9.8428686e+02    2.0367773e+03    4.8755780e+02    6.1753925e-04    4.4138144e-03    7.1474233e+00    3.5459955e+03    1.8328714e+00    1.1730711e+03    8.8396254e+02    1.3270597e+00    6.4552753e-06    4.1031089e-05
   5.1291571e+01    2.0350248e+00    2.0354724e+00    2.0346672e+00    9.8320114e+02    2.0342467e+03    4.8818293e+02    6.1991988e-04    4.4138146e-03    7.1199759e+00    3.5462875e+03    2.1121024e+00    1.1728827e+03    8.8377513e+02    1.3271280e+00    6.4732523e-06    4.0998930e-05
   5.1464385e+01    2.0224003e+00    2.0228341e+00    2.0217315e+00    9.8184377e+02    2.0317449e+03    4.8743923e+02    6.2290080e-04    4.4138150e-03    7.0859035e+00    3.5466086e+03    1.8581428e+00    1.1726500e+03    8.8354347e+02    1.3272126e+00    6.4957916e-06    4.0958845e-05
   5.1602636e+01    2.0123940e+00    2.0129207e+00    2.0122179e+00    9.8075783e+02    2.0299403e+03    4.8682420e+02    6.2528906e-04    4.4138152e-03    7.0588397e+00    3.5468563e+03    1.7913154e+00    1.1724628e+03    8.8335712e+02    1.3272806e+00    6.5139075e-06    4.0926852e-05
   5.1713236e+01    2.0044539e+00    2.0050333e+00    2.0042736e+00    9.7988596e+02    2.0290753e+03    4.8633730e+02    6.2720232e-04    4.4138154e-03    7.0373073e+00    3.5470420e+03    1.6790627e+00    1.1723122e+03    8.8320712e+02    1.3273355e+00    6.5284174e-06    4.0901079e-05
   5.1851487e+01    1.9945475e+00    1.9950796e+00    1.9944375e+00    9.7879667e+02    2.0276933e+03    4.8572622e+02    6.2959692e-04    4.4138157e-03    7.0105422e+00    3.5472548e+03    1.5392922e+00    1.1721244e+03    8.8302000e+02    1.3274041e+00    6.5465632e-06    4.0869185e-05
   5.2024301e+01    1.9822905e+00    1.9826905e+00    1.9821033e+00    9.7743734e+02    2.0254015e+03    4.8496136e+02    6.3259464e-04    4.4138161e-03    6.9773214e+00    3.5475041e+03    1.4424592e+00    1.1718900e+03    8.8278647e+02    1.3274898e+00    6.5692813e-06    4.0829591e-05
   5.2162552e+01    1.9725286e+00    1.9729938e+00    1.9723819e+00    9.7634854e+02    2.0235274e+03    4.8435305e+02    6.3499662e-04    4.4138164e-03    6.9509290e+00    3.5476935e+03    1.3701060e+00    1.1717011e+03    8.8259822e+02    1.3275589e+00    6.5874835e-06    4.0797813e-05
   5.2335365e+01    1.9604279e+00    1.9608107e+00    1.9602331e+00    9.7499143e+02    2.0209957e+03    4.8360266e+02    6.3800364e-04    4.4138168e-03    6.9181687e+00    3.5479160e+03    1.2878936e+00    1.1714659e+03    8.8236372e+02    1.3276451e+00    6.6101754e-06    4.0758097e-05
   5.2473616e+01    1.9508291e+00    1.9512315e+00    1.9500526e+00    9.7390432e+02    2.0185705e+03    4.8393046e+02    6.4041290e-04    4.4138171e-03    6.8921428e+00    3.5480793e+03    1.1808673e+00    1.1712773e+03    8.8217571e+02    1.3277143e+00    6.6283876e-06    4.0726476e-05
   5.2646430e+01    1.9389353e+00    1.9390936e+00    1.9374505e+00    9.7284298e+02    2.0148108e+03    4.8390269e+02    6.4342909e-04    4.4138176e-03    6.8598352e+00    3.5482752e+03    1.1335476e+00    1.1711509e+03    8.8204995e+02    1.3277603e+00    6.6451649e-06    4.0699970e-05
   5.2784681e+01    1.9300818e+00    1.9320230e+00    1.9286074e+00    9.7178183e+02    2.0118347e+03    4.8332007e+02    6.4584552e-04    4.4138177e-03    6.8341693e+00    3.5484718e+03    1.4222705e+00    1.1709666e+03    8.8186628e+02    1.3278278e+00    6.6631579e-06    4.0669049e-05
   5.2957494e+01    1.9184139e+00    1.9188362e+00    1.9172857e+00    9.7045509e+02    2.0082219e+03    4.8259869e+02    6.4887074e-04    4.4138177e-03    6.8023065e+00    3.5486672e+03    1.1307933e+00    1.1707399e+03    8.8164025e+02    1.3279112e+00    6.6856944e-06    4.0630156e-05
   5.3095745e+01    1.9091399e+00    1.9098866e+00    1.9087762e+00    9.6939101e+02    2.0056186e+03    4.8202266e+02    6.5129423e-04    4.4138178e-03    6.7769950e+00    3.5488110e+03    1.0397435e+00    1.1705574e+03    8.8145814e+02    1.3279784e+00    6.7037913e-06    4.0598946e-05
   5.3268559e+01    1.8976592e+00    1.8983559e+00    1.8971459e+00    9.6806241e+02    2.0030739e+03    4.8130964e+02    6.5432835e-04    4.4138178e-03    6.7455702e+00    3.5489695e+03    9.1706528e-01    1.1703301e+03    8.8123136e+02    1.3280622e+00    6.7262976e-06    4.0559895e-05
   5.3406810e+01    1.8885087e+00    1.8894258e+00    1.8881514e+00    9.6699987e+02    2.0014212e+03    4.8074730e+02    6.5675891e-04    4.4138179e-03    6.7206061e+00    3.5490967e+03    9.2046864e-01    1.1701459e+03    8.8104759e+02    1.3281302e+00    6.7443484e-06    4.0528771e-05
   5.3579623e+01    1.8771350e+00    1.8778791e+00    1.8769149e+00    9.6567434e+02    1.9993191e+03    4.8004018e+02    6.5980167e-04    4.4138180e-03    6.6896132e+00    3.5492373e+03    8.1360721e-01    1.1699172e+03    8.8081934e+02    1.3282147e+00    6.7667839e-06    4.0489604e-05
   5.3717874e+01    1.8681188e+00    1.8688108e+00    1.8678860e+00    9.6461285e+02    1.9975393e+03    4.7948390e+02    6.6223925e-04    4.4138181e-03    6.6649902e+00    3.5493453e+03    7.8103694e-01    1.1697329e+03    8.8063544e+02    1.3282828e+00    6.7848930e-06    4.0458588e-05
   5.3828475e+01    1.8609628e+00    1.8616776e+00    1.8605600e+00    9.6376414e+02    1.9962661e+03    4.7913278e+02    6.6419156e-04    4.4138182e-03    6.6453994e+00    3.5494267e+03    7.3594207e-01    1.1695856e+03    8.8048836e+02    1.3283373e+00    6.7993876e-06    4.0433769e-05
   5.3966726e+01    1.8520681e+00    1.8526560e+00    1.8518487e+00    9.6270739e+02    1.9948574e+03    4.7871628e+02    6.6663462e-04    4.4138183e-03    6.6210457e+00    3.5495268e+03    7.2400081e-01    1.1694026e+03    8.8030576e+02    1.3284051e+00    6.8175071e-06    4.0402957e-05
   5.4139539e+01    1.8410453e+00    1.8414875e+00    1.8408628e+00    9.6139090e+02    1.9929151e+03    4.7821936e+02    6.6969265e-04    4.4138184e-03    6.5908120e+00    3.5496392e+03    6.5068194e-01    1.1691752e+03    8.8007865e+02    1.3284894e+00    6.8401417e-06    4.0364612e-05
   5.4277790e+01    1.8322812e+00    1.8328158e+00    1.8320780e+00    9.6033758e+02    1.9912559e+03    4.7783950e+02    6.7214236e-04    4.4138185e-03    6.5667911e+00    3.5497261e+03    6.2866520e-01    1.1689922e+03    8.7989601e+02    1.3285573e+00    6.8582979e-06    4.0333857e-05
   5.4450604e+01    1.8214190e+00    1.8218656e+00    1.8213063e+00    9.5902699e+02    1.9890633e+03    4.7737827e+02    6.7520877e-04    4.4138185e-03    6.5369686e+00    3.5498250e+03    5.7219893e-01    1.1687656e+03    8.7966964e+02    1.3286415e+00    6.8809467e-06    4.0295722e-05
   5.4588855e+01    1.8127968e+00    1.8133200e+00    1.8125170e+00    9.5797863e+02    1.9872024e+03    4.7701748e+02    6.7766502e-04    4.4138186e-03    6.5132750e+00    3.5499025e+03    5.6061143e-01    1.1685833e+03    8.7948759e+02    1.3287092e+00    6.8991295e-06    4.0265233e-05
   5.4761668e+01    1.8021261e+00    1.8025469e+00    1.8019304e+00    9.5667250e+02    1.9847666e+03    4.7658051e+02    6.8073967e-04    4.4138187e-03    6.4838571e+00    3.5499881e+03    4.9487747e-01    1.1683561e+03    8.7926070e+02    1.3287937e+00    6.9218220e-06    4.0227283e-05
   5.4977685e+01    1.7888780e+00    1.7891933e+00    1.7886914e+00    9.5504800e+02    1.9813416e+03    4.7605205e+02    6.8458911e-04    4.4138188e-03    6.4473986e+00    3.5500873e+03    4.5934495e-01    1.1680734e+03    8.7897837e+02    1.3288990e+00    6.9501892e-06    4.0180166e-05
   5.5150499e+01    1.7784303e+00    1.7787958e+00    1.7781026e+00    9.5375061e+02    1.9786310e+03    4.7564420e+02    6.8767375e-04    4.4138190e-03    6.4184782e+00    3.5501658e+03    4.5411676e-01    1.1678468e+03    8.7875199e+02    1.3289834e+00    6.9729404e-06    4.0142414e-05
   5.5288750e+01    1.7700575e+00    1.7705834e+00    1.7698511e+00    9.5271235e+02    1.9763686e+03    4.7532434e+02    6.9014448e-04    4.4138191e-03    6.3955002e+00    3.5502257e+03    4.3381827e-01    1.1676648e+03    8.7857015e+02    1.3290513e+00    6.9911701e-06    4.0112189e-05
   5.5399350e+01    1.7634190e+00    1.7637415e+00    1.7621657e+00    9.5188141e+02    1.9745321e+03    4.7499985e+02    6.9212309e-04    4.4138192e-03    6.3772171e+00    3.5502740e+03    4.3637458e-01    1.1675183e+03    8.7842384e+02    1.3291059e+00    7.0057800e-06    4.0087933e-05
   5.5537601e+01    1.7551865e+00    1.7553704e+00    1.7541061e+00    9.5084640e+02    1.9721792e+03    4.7442537e+02    6.9459911e-04    4.4138193e-03    6.3544846e+00    3.5503282e+03    3.9236263e-01    1.1673363e+03    8.7824200e+02    1.3291739e+00    7.0240200e-06    4.0057813e-05
   5.5648202e+01    1.7486467e+00    1.7489088e+00    1.7476979e+00    9.5001901e+02    1.9702570e+03    4.7398302e+02    6.9658178e-04    4.4138194e-03    6.3363980e+00    3.5503722e+03    3.9776849e-01    1.1671903e+03    8.7809616e+02    1.3292284e+00    7.0386550e-06    4.0033681e-05
   5.5786453e+01    1.7405160e+00    1.7409142e+00    1.7399846e+00    9.4898825e+02    1.9677903e+03    4.7343220e+02    6.9906248e-04    4.4138195e-03    6.3139128e+00    3.5504222e+03    3.6158536e-01    1.1670088e+03    8.7791483e+02    1.3292962e+00    7.0569357e-06    4.0003647e-05
   5.5959266e+01    1.7304471e+00    1.7307547e+00    1.7301032e+00    9.4770683e+02    1.9646375e+03    4.7275162e+02    7.0216736e-04    4.4138197e-03    6.2859937e+00    3.5504795e+03    3.3145912e-01    1.1667837e+03    8.7768986e+02    1.3293804e+00    7.0797945e-06    3.9966565e-05
   5.6097517e+01    1.7224522e+00    1.7228306e+00    1.7216310e+00    9.4668155e+02    1.9620442e+03    4.7223160e+02    7.0465408e-04    4.4138197e-03    6.2638107e+00    3.5505215e+03    3.0401680e-01    1.1666029e+03    8.7750920e+02    1.3294481e+00    7.0981621e-06    3.9936919e-05
   5.6270331e+01    1.7125143e+00    1.7129424e+00    1.7121071e+00    9.4540532e+02    1.9587611e+03    4.7160072e+02    7.0776654e-04    4.4138199e-03    6.2362653e+00    3.5505714e+03    2.8851973e-01    1.1663779e+03    8.7728433e+02    1.3295323e+00    7.1211006e-06    3.9900091e-05
   5.6408582e+01    1.7046413e+00    1.7052175e+00    1.7043942e+00    9.4438731e+02    1.9560770e+03    4.7111256e+02    7.1025928e-04    4.4138200e-03    6.2143785e+00    3.5506108e+03    2.8476486e-01    1.1661980e+03    8.7710458e+02    1.3295997e+00    7.1394843e-06    3.9870806e-05
   5.6581395e+01    1.6948545e+00    1.6953761e+00    1.6947097e+00    9.4312040e+02    1.9526976e+03    4.7065376e+02    7.1337905e-04    4.4138201e-03    6.1872018e+00    3.5506571e+03    2.6800135e-01    1.1659742e+03    8.7688089e+02    1.3296836e+00    7.1624364e-06    3.9834413e-05
   5.6719646e+01    1.6871017e+00    1.6876742e+00    1.6868277e+00    9.4210905e+02    1.9499482e+03    4.7029994e+02    7.1587775e-04    4.4138202e-03    6.1656061e+00    3.5506943e+03    2.6886304e-01    1.1657954e+03    8.7670226e+02    1.3297507e+00    7.1808357e-06    3.9805355e-05
   5.6892460e+01    1.6774914e+00    1.6779441e+00    1.6773297e+00    9.4085014e+02    1.9463655e+03    4.6987824e+02    7.1900467e-04    4.4138204e-03    6.1387924e+00    3.5507344e+03    2.3214522e-01    1.1655732e+03    8.7648012e+02    1.3298341e+00    7.2038119e-06    3.9769225e-05
   5.7030711e+01    1.6698451e+00    1.6703603e+00    1.6695706e+00    9.3984399e+02    1.9436030e+03    4.6955283e+02    7.2150920e-04    4.4138205e-03    6.1174833e+00    3.5507660e+03    2.2890121e-01    1.1653948e+03    8.7630185e+02    1.3299011e+00    7.2222325e-06    3.9740283e-05
   5.7203524e+01    1.6603768e+00    1.6607907e+00    1.6602257e+00    9.3859278e+02    1.9400942e+03    4.6916532e+02    7.2464318e-04    4.4138206e-03    6.0910262e+00    3.5508049e+03    2.2527039e-01    1.1651730e+03    8.7608021e+02    1.3299844e+00    7.2452355e-06    3.9704311e-05
   5.7341775e+01    1.6528579e+00    1.6533300e+00    1.6527371e+00    9.3759281e+02    1.9372536e+03    4.6886191e+02    7.2715339e-04    4.4138206e-03    6.0699994e+00    3.5508324e+03    1.9855121e-01    1.1649953e+03    8.7590259e+02    1.3300513e+00    7.2636879e-06    3.9675630e-05
   5.7514589e+01    1.6435632e+00    1.6439376e+00    1.6432465e+00    9.3635137e+02    1.9336948e+03    4.6842170e+02    7.3029438e-04    4.4138207e-03    6.0438925e+00    3.5508679e+03    2.0546034e-01    1.1647754e+03    8.7568278e+02    1.3301340e+00    7.2866890e-06    3.9639991e-05
   5.7652839e+01    1.6361143e+00    1.6365902e+00    1.6359261e+00    9.3535911e+02    1.9308117e+03    4.6790584e+02    7.3281007e-04    4.4138208e-03    6.0231443e+00    3.5508947e+03    1.9371981e-01    1.1645987e+03    8.7550618e+02    1.3302005e+00    7.3051316e-06    3.9611557e-05
   5.7763440e+01    1.6302308e+00    1.6307819e+00    1.6298719e+00    9.3456621e+02    1.9285108e+03    4.6750219e+02    7.3482429e-04    4.4138209e-03    6.0066344e+00    3.5509170e+03    2.0162777e-01    1.1644572e+03    8.7536470e+02    1.3302538e+00    7.3199051e-06    3.9588802e-05
   5.7901691e+01    1.6229236e+00    1.6233854e+00    1.6226098e+00    9.3357923e+02    1.9256315e+03    4.6700365e+02    7.3734410e-04    4.4138210e-03    5.9861074e+00    3.5509416e+03    1.7810530e-01    1.1642814e+03    8.7518897e+02    1.3303200e+00    7.3383342e-06    3.9560482e-05
   5.8074505e+01    1.6138591e+00    1.6141832e+00    1.6136685e+00    9.3235128e+02    1.9220210e+03    4.6639147e+02    7.4049750e-04    4.4138210e-03    5.9606158e+00    3.5509722e+03    1.7711238e-01    1.1640633e+03    8.7497097e+02    1.3304022e+00    7.3614008e-06    3.9525367e-05
   5.8290522e+01    1.6026253e+00    1.6027091e+00    1.6020542e+00    9.3082448e+02    1.9174944e+03    4.6650765e+02    7.4444421e-04    4.4138211e-03    5.9290153e+00    3.5510094e+03    1.7199366e-01    1.1637915e+03    8.7469927e+02    1.3305047e+00    7.3902367e-06    3.9481708e-05
   5.8463335e+01    1.5937255e+00    1.5938863e+00    1.5929070e+00    9.2960581e+02    1.9138529e+03    4.6585427e+02    7.4760580e-04    4.4138212e-03    5.9039418e+00    3.5510364e+03    1.5615879e-01    1.1635745e+03    8.7448241e+02    1.3305866e+00    7.4133800e-06    3.9446935e-05
   5.8601586e+01    1.5866475e+00    1.5870317e+00    1.5860871e+00    9.2863259e+02    1.9109382e+03    4.6536676e+02    7.5013746e-04    4.4138212e-03    5.8840165e+00    3.5510578e+03    1.5520753e-01    1.1634009e+03    8.7430881e+02    1.3306521e+00    7.4319072e-06    3.9419100e-05
   5.8774400e+01    1.5778915e+00    1.5784118e+00    1.5776131e+00    9.2742276e+02    1.9073043e+03    4.6475120e+02    7.5330550e-04    4.4138213e-03    5.8592714e+00    3.5510834e+03    1.4817231e-01    1.1631853e+03    8.7409327e+02    1.3307336e+00    7.4550299e-06    3.9384568e-05
   5.8912650e+01    1.5709385e+00    1.5714580e+00    1.5702702e+00    9.2645556e+02    1.9043816e+03    4.6426846e+02    7.5584232e-04    4.4138214e-03    5.8396060e+00    3.5511034e+03    1.4429843e-01    1.1630122e+03    8.7392024e+02    1.3307990e+00    7.4735578e-06    3.9356817e-05
   5.9085464e+01    1.5623243e+00    1.5627367e+00    1.5619654e+00    9.2525323e+02    1.9007317e+03    4.6368624e+02    7.5901654e-04    4.4138214e-03    5.8151848e+00    3.5511274e+03    1.3905450e-01    1.1627973e+03    8.7370547e+02    1.3308802e+00    7.4966753e-06    3.9322318e-05
   5.9223715e+01    1.5554378e+00    1.5559751e+00    1.5552445e+00    9.2429270e+02    1.8977878e+03    4.6323840e+02    7.6155842e-04    4.4138215e-03    5.7957753e+00    3.5511458e+03    1.3326920e-01    1.1626253e+03    8.7353347e+02    1.3309453e+00    7.5151931e-06    3.9294721e-05
   5.9396529e+01    1.5469375e+00    1.5473900e+00    1.5468174e+00    9.2309804e+02    1.8941244e+03    4.6269071e+02    7.6473869e-04    4.4138216e-03    5.7716729e+00    3.5511682e+03    1.2963957e-01    1.1624112e+03    8.7331945e+02    1.3310264e+00    7.5383065e-06    3.9260406e-05
   5.9534779e+01    1.5401930e+00    1.5408827e+00    1.5399483e+00    9.2214417e+02    1.8911890e+03    4.6226808e+02    7.6728551e-04    4.4138216e-03    5.7525153e+00    3.5511853e+03    1.2357774e-01    1.1622398e+03    8.7314811e+02    1.3310913e+00    7.5568275e-06    3.9232991e-05
   5.9707593e+01    1.5318298e+00    1.5322492e+00    1.5316694e+00    9.2095800e+02    1.8875275e+03    4.6174798e+02    7.7047179e-04    4.4138216e-03    5.7287258e+00    3.5512055e+03    1.1656566e-01    1.1620268e+03    8.7293516e+02    1.3311720e+00    7.5799405e-06    3.9198864e-05
   5.9923610e+01    1.5214461e+00    1.5217288e+00    1.5213105e+00    9.1948345e+02    1.8829528e+03    4.6133557e+02    7.7445942e-04    4.4138217e-03    5.6992291e+00    3.5512300e+03    1.1375212e-01    1.1617626e+03    8.7267097e+02    1.3312721e+00    7.6088237e-06    3.9156464e-05
   6.0096424e+01    1.5132470e+00    1.5138497e+00    1.5130927e+00    9.1830690e+02    1.8792974e+03    4.6103048e+02    7.7765303e-04    4.4138217e-03    5.6758240e+00    3.5512490e+03    1.0952935e-01    1.1615506e+03    8.7245908e+02    1.3313525e+00    7.6319660e-06    3.9122580e-05
   6.0312441e+01    1.5030821e+00    1.5036252e+00    1.5028326e+00    9.1684621e+02    1.8747032e+03    4.6065931e+02    7.8164966e-04    4.4138218e-03    5.6468032e+00    3.5512717e+03    1.0527354e-01    1.1612880e+03    8.7219658e+02    1.3314522e+00    7.6608391e-06    3.9080545e-05
   6.0485254e+01    1.4950006e+00    1.4954216e+00    1.4948803e+00    9.1567988e+02    1.8710558e+03    4.6012269e+02    7.8485046e-04    4.4138218e-03    5.6237742e+00    3.5512905e+03    1.0876409e-01    1.1610775e+03    8.7198611e+02    1.3315321e+00    7.6839763e-06    3.9046922e-05
   6.0623505e+01    1.4885946e+00    1.4890547e+00    1.4883247e+00    9.1474791e+02    1.8681953e+03    4.5965889e+02    7.8741335e-04    4.4138218e-03    5.6054699e+00    3.5513045e+03    1.0130955e-01    1.1609085e+03    8.7181714e+02    1.3315963e+00    7.7025037e-06    3.9020011e-05
   6.0796319e+01    1.4806560e+00    1.4809219e+00    1.4804463e+00    9.1358918e+02    1.8645860e+03    4.5908760e+02    7.9061959e-04    4.4138218e-03    5.5827377e+00    3.5513224e+03    1.0337821e-01    1.1606990e+03    8.7160764e+02    1.3316760e+00    7.7256101e-06    3.8986498e-05
   6.0934569e+01    1.4743486e+00    1.4746264e+00    1.4742421e+00    9.1266416e+02    1.8617025e+03    4.5929215e+02    7.9318692e-04    4.4138219e-03    5.5646680e+00    3.5513360e+03    9.8739676e-02    1.1605314e+03    8.7144017e+02    1.3317397e+00    7.7441035e-06    3.8959672e-05
   6.1107383e+01    1.4665355e+00    1.4667501e+00    1.4656078e+00    9.1151394e+02    1.8581232e+03    4.5866917e+02    7.9639855e-04    4.4138219e-03    5.5422274e+00    3.5513526e+03    9.6247091e-02    1.1603233e+03    8.7123207e+02    1.3318189e+00    7.7671876e-06    3.8926328e-05
   6.1323400e+01    1.4568453e+00    1.4569289e+00    1.4563679e+00    9.1008415e+02    1.8536306e+03    4.5794438e+02    8.0041737e-04    4.4138219e-03    5.5144004e+00    3.5513720e+03    8.9599969e-02    1.1600650e+03    8.7097387e+02    1.3319172e+00    7.7960206e-06    3.8884810e-05
   6.1496214e+01    1.4491733e+00    1.4495575e+00    1.4488699e+00    9.0894375e+02    1.8500684e+03    4.5738289e+02    8.0363556e-04    4.4138219e-03    5.4923178e+00    3.5513874e+03    8.9355551e-02    1.1598582e+03    8.7076708e+02    1.3319959e+00    7.8191263e-06    3.8851716e-05
   6.1712231e+01    1.4396537e+00    1.4399710e+00    1.4392269e+00    9.0752562e+02    1.8456588e+03    4.5671384e+02    8.0766241e-04    4.4138219e-03    5.4649342e+00    3.5514052e+03    8.2388116e-02    1.1596013e+03    8.7051019e+02    1.3320939e+00    7.8479791e-06    3.8810513e-05
   6.1885044e+01    1.4321416e+00    1.4325564e+00    1.4318636e+00    9.0639442e+02    1.8421410e+03    4.5619111e+02    8.1088701e-04    4.4138220e-03    5.4432022e+00    3.5514196e+03    8.2910287e-02    1.1593957e+03    8.7030468e+02    1.3321722e+00    7.8711087e-06    3.8777634e-05
   6.2023295e+01    1.4261317e+00    1.4267474e+00    1.4259825e+00    9.0549167e+02    1.8393656e+03    4.5578561e+02    8.1346869e-04    4.4138220e-03    5.4259273e+00    3.5514303e+03    7.7657408e-02    1.1592316e+03    8.7014062e+02    1.3322348e+00    7.8896004e-06    3.8751389e-05
   6.2196109e+01    1.4187130e+00    1.4191873e+00    1.4186248e+00    9.0436834e+02    1.8358544e+03    4.5527253e+02    8.1669813e-04    4.4138220e-03    5.4044718e+00    3.5514435e+03    7.6522851e-02    1.1590276e+03    8.6993667e+02    1.3323127e+00    7.9126872e-06    3.8718713e-05
   6.2412126e+01    1.4095248e+00    1.4098327e+00    1.4093649e+00    9.0297319e+02    1.8315282e+03    4.5464335e+02    8.2073878e-04    4.4138220e-03    5.3778645e+00    3.5514596e+03    7.4417768e-02    1.1587745e+03    8.6968355e+02    1.3324093e+00    7.9415194e-06    3.8678116e-05
   6.2584939e+01    1.4022320e+00    1.4026413e+00    1.4020790e+00    9.0186073e+02    1.8281157e+03    4.5417026e+02    8.2397424e-04    4.4138220e-03    5.3567475e+00    3.5514725e+03    7.4365160e-02    1.1585720e+03    8.6948109e+02    1.3324867e+00    7.9645997e-06    3.8645711e-05
   6.2800956e+01    1.3932505e+00    1.3937254e+00    1.3931425e+00    9.0047944e+02    1.8238101e+03    4.5360123e+02    8.2802212e-04    4.4138220e-03    5.3305604e+00    3.5514883e+03    7.3192495e-02    1.1583211e+03    8.6923026e+02    1.3325826e+00    7.9934097e-06    3.8605503e-05
   6.2973770e+01    1.3860462e+00    1.3863966e+00    1.3858058e+00    8.9937713e+02    1.8204133e+03    4.5315529e+02    8.3126338e-04    4.4138219e-03    5.3097755e+00    3.5515002e+03    6.9219039e-02    1.1581203e+03    8.6902944e+02    1.3326594e+00    8.0164809e-06    3.8573439e-05
   6.3112021e+01    1.3803649e+00    1.3809117e+00    1.3802144e+00    8.9849790e+02    1.8177297e+03    4.5295223e+02    8.3385808e-04    4.4138219e-03    5.2932532e+00    3.5515095e+03    6.6993356e-02    1.1579595e+03    8.6886875e+02    1.3327209e+00    8.0349332e-06    3.8547870e-05
   6.3284834e+01    1.3733154e+00    1.3738346e+00    1.3732481e+00    8.9740304e+02    1.8143285e+03    4.5270486e+02    8.3710371e-04    4.4138219e-03    5.2727301e+00    3.5515209e+03    6.5966316e-02    1.1577595e+03    8.6866873e+02    1.3327975e+00    8.0579884e-06    3.8515990e-05
   6.3423085e+01    1.3677183e+00    1.3681439e+00    1.3674933e+00    8.9652955e+02    1.8116523e+03    4.5250502e+02    8.3970195e-04    4.4138219e-03    5.2564150e+00    3.5515301e+03    6.6786028e-02    1.1575996e+03    8.6850889e+02    1.3328587e+00    8.0764618e-06    3.8490590e-05
   6.3595899e+01    1.3607879e+00    1.3609593e+00    1.3605398e+00    8.9544287e+02    1.8083420e+03    4.5300745e+02    8.4295181e-04    4.4138219e-03    5.2361497e+00    3.5515413e+03    6.4747662e-02    1.1574010e+03    8.6831031e+02    1.3329348e+00    8.0995346e-06    3.8458987e-05
   6.3734150e+01    1.3552442e+00    1.3554192e+00    1.3542381e+00    8.9457521e+02    1.8056701e+03    4.5291275e+02    8.4555349e-04    4.4138219e-03    5.2200386e+00    3.5515501e+03    6.3576338e-02    1.1572421e+03    8.6815147e+02    1.3329957e+00    8.1180183e-06    3.8433785e-05
   6.3844750e+01    1.3508579e+00    1.3511056e+00    1.3500828e+00    8.9388285e+02    1.8035588e+03    4.5256972e+02    8.4763584e-04    4.4138219e-03    5.2072148e+00    3.5515569e+03    6.1524332e-02    1.1571154e+03    8.6802470e+02    1.3330443e+00    8.1327989e-06    3.8413667e-05
   6.3983001e+01    1.3454073e+00    1.3458668e+00    1.3450025e+00    8.9302033e+02    1.8009183e+03    4.5213188e+02    8.5024004e-04    4.4138218e-03    5.1912656e+00    3.5515652e+03    5.9738447e-02    1.1569573e+03    8.6786668e+02    1.3331049e+00    8.1512672e-06    3.8388597e-05
   6.4155815e+01    1.3386363e+00    1.3391528e+00    1.3384355e+00    8.9194749e+02    1.7976480e+03    4.5158582e+02    8.5349738e-04    4.4138218e-03    5.1714533e+00    3.5515753e+03    5.8752711e-02    1.1567607e+03    8.6767012e+02    1.3331803e+00    8.1743333e-06    3.8357403e-05
   6.4294066e+01    1.3332601e+00    1.3337960e+00    1.3326684e+00    8.9109135e+02    1.7950189e+03    4.5115540e+02    8.5610473e-04    4.4138218e-03    5.1557031e+00    3.5515833e+03    5.7963086e-02    1.1566038e+03    8.6751322e+02    1.3332406e+00    8.1928051e-06    3.8332495e-05
   6.4466879e+01    1.3265967e+00    1.3270250e+00    1.3262920e+00    8.9002582e+02    1.7917701e+03    4.5063329e+02    8.5936601e-04    4.4138218e-03    5.1361372e+00    3.5515931e+03    5.6800004e-02    1.1564084e+03    8.6731781e+02    1.3333156e+00    8.2159091e-06    3.8301573e-05
   6.4605130e+01    1.3212960e+00    1.3217927e+00    1.3211242e+00    8.8917578e+02    1.7891598e+03    4.5029297e+02    8.6197645e-04    4.4138217e-03    5.1205827e+00    3.5516008e+03    5.5635140e-02    1.1562523e+03    8.6716176e+02    1.3333756e+00    8.2344145e-06    3.8276961e-05
   6.4777944e+01    1.3147236e+00    1.3151699e+00    1.3146175e+00    8.8811809e+02    1.7859243e+03    4.4990354e+02    8.6524149e-04    4.4138217e-03    5.1012599e+00    3.5516103e+03    5.4564757e-02    1.1560581e+03    8.6696762e+02    1.3334502e+00    8.2575279e-06    3.8246371e-05
   6.4916195e+01    1.3095021e+00    1.3100429e+00    1.3093308e+00    8.8727400e+02    1.7833493e+03    4.4960249e+02    8.6785494e-04    4.4138217e-03    5.0858979e+00    3.5516180e+03    5.6163475e-02    1.1559031e+03    8.6681263e+02    1.3335098e+00    8.2760229e-06    3.8221906e-05
   6.5089008e+01    1.3030320e+00    1.3034514e+00    1.3029341e+00    8.8622360e+02    1.7801353e+03    4.4923960e+02    8.7112357e-04    4.4138216e-03    5.0668146e+00    3.5516270e+03    5.2023561e-02    1.1557102e+03    8.6661971e+02    1.3335840e+00    8.2991211e-06    3.8191462e-05
   6.5305025e+01    1.2950054e+00    1.2952580e+00    1.2948980e+00    8.8491870e+02    1.7761082e+03    4.4878781e+02    8.7521212e-04    4.4138216e-03    5.0431449e+00    3.5516379e+03    5.0483092e-02    1.1554707e+03    8.6638023e+02    1.3336762e+00    8.3279638e-06    3.8153689e-05
   6.5477839e+01    1.2886467e+00    1.2889081e+00    1.2880908e+00    8.8387778e+02    1.7729247e+03    4.4844217e+02    8.7848516e-04    4.4138215e-03    5.0243552e+00    3.5516464e+03    4.9250841e-02    1.1552786e+03    8.6618821e+02    1.3337501e+00    8.3510482e-06    3.8123513e-05
   6.5616090e+01    1.2835879e+00    1.2839040e+00    1.2833263e+00    8.8304724e+02    1.7703897e+03    4.4808398e+02    8.8110490e-04    4.4138215e-03    5.0094165e+00    3.5516533e+03    4.9597084e-02    1.1551254e+03    8.6603500e+02    1.3338091e+00    8.3695344e-06    3.8099466e-05
   6.5788903e+01    1.2773135e+00    1.2779034e+00    1.2772290e+00    8.8201396e+02    1.7672502e+03    4.4765835e+02    8.8438124e-04    4.4138214e-03    4.9908583e+00    3.5516614e+03    4.7146117e-02    1.1549344e+03    8.6584403e+02    1.3338827e+00    8.3926089e-06    3.8069573e-05
   6.5927154e+01    1.2723323e+00    1.2730500e+00    1.2722130e+00    8.8118913e+02    1.7647324e+03    4.4742653e+02    8.8700364e-04    4.4138214e-03    4.9761029e+00    3.5516678e+03    4.6129203e-02    1.1547818e+03    8.6569146e+02    1.3339416e+00    8.4110982e-06    3.8045734e-05
   6.6099968e+01    1.2661605e+00    1.2667260e+00    1.2660101e+00    8.8016298e+02    1.7616136e+03    4.4713562e+02    8.9028313e-04    4.4138213e-03    4.9577726e+00    3.5516755e+03    4.4626528e-02    1.1545918e+03    8.6550149e+02    1.3340148e+00    8.4341911e-06    3.8016096e-05
   6.6315985e+01    1.2584978e+00    1.2588381e+00    1.2584213e+00    8.7888737e+02    1.7577326e+03    4.4677446e+02    8.9438502e-04    4.4138213e-03    4.9350349e+00    3.5516851e+03    4.4264283e-02    1.1543556e+03    8.6526530e+02    1.3341060e+00    8.4630422e-06    3.7979258e-05
   6.6488798e+01    1.2524299e+00    1.2525784e+00    1.2516547e+00    8.7787041e+02    1.7546422e+03    4.4620956e+02    8.9766838e-04    4.4138212e-03    4.9169842e+00    3.5516925e+03    4.2827956e-02    1.1541673e+03    8.6507705e+02    1.3341787e+00    8.4861445e-06    3.7949914e-05
   6.6704815e+01    1.2449393e+00    1.2450046e+00    1.2444267e+00    8.7660672e+02    1.7507995e+03    4.4557915e+02    9.0177486e-04    4.4138212e-03    4.8945933e+00    3.5517016e+03    4.2031437e-02    1.1539335e+03    8.6484321e+02    1.3342690e+00    8.5150121e-06    3.7913482e-05
   6.6877629e+01    1.2389555e+00    1.2392882e+00    1.2387434e+00    8.7559861e+02    1.7477373e+03    4.4510523e+02    9.0506186e-04    4.4138211e-03    4.8768170e+00    3.5517089e+03    4.2126654e-02    1.1537463e+03    8.6465608e+02    1.3343413e+00    8.5381055e-06    3.7884390e-05
   6.7015880e+01    1.2341991e+00    1.2346828e+00    1.2337335e+00    8.7479434e+02    1.7452937e+03    4.4472297e+02    9.0769254e-04    4.4138211e-03    4.8626830e+00    3.5517146e+03    4.1836565e-02    1.1535969e+03    8.6450671e+02    1.3343991e+00    8.5565518e-06    3.7861117e-05
   6.7188693e+01    1.2283201e+00    1.2287314e+00    1.2280776e+00    8.7379401e+02    1.7422680e+03    4.4423629e+02    9.1098223e-04    4.4138210e-03    4.8451230e+00    3.5517216e+03    4.0465276e-02    1.1534113e+03    8.6432110e+02    1.3344709e+00    8.5795377e-06    3.7832070e-05
   6.7326944e+01    1.2236441e+00    1.2241232e+00    1.2235060e+00    8.7299558e+02    1.7398513e+03    4.4386111e+02    9.1361507e-04    4.4138210e-03    4.8311604e+00    3.5517272e+03    4.0433556e-02    1.1532629e+03    8.6417267e+02    1.3345283e+00    8.5980018e-06    3.7809048e-05
   6.7499758e+01    1.2178468e+00    1.2181981e+00    1.2177316e+00    8.7200220e+02    1.7368889e+03    4.4347814e+02    9.1690733e-04    4.4138209e-03    4.8138135e+00    3.5517340e+03    3.9370344e-02    1.1530782e+03    8.6398798e+02    1.3345998e+00    8.6210690e-06    3.7780440e-05
   6.7638009e+01    1.2132409e+00    1.2135953e+00    1.2130893e+00    8.7120987e+02    1.7345235e+03    4.4318685e+02    9.1954223e-04    4.4138209e-03    4.8000197e+00    3.5517396e+03    3.9997780e-02    1.1529308e+03    8.6384063e+02    1.3346568e+00    8.6395257e-06    3.7757612e-05
   6.7810822e+01    1.2075297e+00    1.2079534e+00    1.2074204e+00    8.7022411e+02    1.7315809e+03    4.4274943e+02    9.2283697e-04    4.4138208e-03    4.7828825e+00    3.5517462e+03    3.8447756e-02    1.1527471e+03    8.6365696e+02    1.3347280e+00    8.6625665e-06    3.7729205e-05
   6.8026839e+01    1.2004489e+00    1.2008236e+00    1.2001925e+00    8.6899916e+02    1.7279225e+03    4.4235481e+02    9.2695730e-04    4.4138207e-03    4.7616225e+00    3.5517542e+03    3.7111097e-02    1.1525188e+03    8.6342863e+02    1.3348165e+00    8.6913360e-06    3.7693924e-05
   6.8199653e+01    1.1948370e+00    1.1952418e+00    1.1947660e+00    8.6802255e+02    1.7250024e+03    4.4205068e+02    9.3025493e-04    4.4138207e-03    4.7447431e+00    3.5517606e+03    3.7210886e-02    1.1523366e+03    8.6324653e+02    1.3348871e+00    8.7143655e-06    3.7665788e-05
   6.8415670e+01    1.1880863e+00    1.1882389e+00    1.1879036e+00    8.6681115e+02    1.7213591e+03    4.4169115e+02    9.3437875e-04    4.4138207e-03    4.7238025e+00    3.5517684e+03    3.5827921e-02    1.1521109e+03    8.6302081e+02    1.3349746e+00    8.7431513e-06    3.7630885e-05
   6.8685691e+01    1.1797547e+00    1.1798159e+00    1.1796614e+00    8.6530737e+02    1.7168145e+03    4.4110757e+02    9.3953605e-04    4.4138207e-03    4.6978727e+00    3.5517779e+03    3.5159396e-02    1.1518307e+03    8.6274066e+02    1.3350834e+00    8.7791631e-06    3.7587599e-05
   6.9023218e+01    1.1693268e+00    1.1695644e+00    1.1692581e+00    8.6344124e+02    1.7111968e+03    4.4041968e+02    9.4598647e-04    4.4138208e-03    4.6658392e+00    3.5517891e+03    3.3341619e-02    1.1514821e+03    8.6239209e+02    1.3352188e+00    8.8240603e-06    3.7533955e-05
   6.9293239e+01    1.1606529e+00    1.1608984e+00    1.1604260e+00    8.6195241e+02    1.7067688e+03    4.3965418e+02    9.5114961e-04    4.4138208e-03    4.6405117e+00    3.5517979e+03    3.2629702e-02    1.1512029e+03    8.6211288e+02    1.3353273e+00    8.8597965e-06    3.7491007e-05
   6.9630765e+01    1.1506108e+00    1.1507099e+00    1.1503779e+00    8.6011194e+02    1.7012812e+03    4.3878584e+02    9.5760686e-04    4.4138211e-03    4.6092204e+00    3.5518085e+03    3.1189849e-02    1.1508583e+03    8.6176827e+02    1.3354614e+00    8.9045486e-06    3.7438062e-05
   6.9900787e+01    1.1423230e+00    1.1425720e+00    1.1421425e+00    8.5864535e+02    1.6968980e+03    4.3812816e+02    9.6277505e-04    4.4138212e-03    4.5844781e+00    3.5518166e+03    3.0217352e-02    1.1505827e+03    8.6149274e+02    1.3355687e+00    8.9403336e-06    3.7395827e-05
   7.0238313e+01    1.1324141e+00    1.1325722e+00    1.1322742e+00    8.5682842e+02    1.6914793e+03    4.3736247e+02    9.6923816e-04    4.4138213e-03    4.5539079e+00    3.5518268e+03    3.0025672e-02    1.1502413e+03    8.6115132e+02    1.3357017e+00    8.9850059e-06    3.7343444e-05
   7.0508334e+01    1.1241920e+00    1.1245681e+00    1.1240868e+00    8.5538091e+02    1.6871799e+03    4.3676466e+02    9.7441065e-04    4.4138213e-03    4.5297343e+00    3.5518345e+03    2.8508099e-02    1.1499681e+03    8.6087823e+02    1.3358081e+00    9.0206127e-06    3.7301629e-05
   7.0845861e+01    1.1146736e+00    1.1147954e+00    1.1145487e+00    8.5359015e+02    1.6818515e+03    4.3606923e+02    9.8087861e-04    4.4138215e-03    4.4998651e+00    3.5518437e+03    2.7430303e-02    1.1496307e+03    8.6054078e+02    1.3359398e+00    9.0652196e-06    3.7249994e-05
   7.1115882e+01    1.1068166e+00    1.1071297e+00    1.1067232e+00    8.5216519e+02    1.6775952e+03    4.3553534e+02    9.8605461e-04    4.4138215e-03    4.4762445e+00    3.5518511e+03    2.7271767e-02    1.1493609e+03    8.6027102e+02    1.3360451e+00    9.1008490e-06    3.7208957e-05
   7.1453409e+01    1.0974226e+00    1.0975828e+00    1.0973342e+00    8.5039891e+02    1.6723258e+03    4.3516165e+02    9.9252646e-04    4.4138217e-03    4.4470569e+00    3.5518598e+03    2.5918829e-02    1.1490266e+03    8.5993673e+02    1.3361757e+00    9.1453099e-06    3.7158005e-05
   7.1723430e+01    1.0896389e+00    1.0898560e+00    1.0895377e+00    8.4899151e+02    1.6681509e+03    4.3462291e+02    9.9770520e-04    4.4138218e-03    4.4239739e+00    3.5518667e+03    2.5596465e-02    1.1487595e+03    8.5966963e+02    1.3362801e+00    9.1807418e-06    3.7117267e-05
   7.2060956e+01    1.0806016e+00    1.0806949e+00    1.0801788e+00    8.4724982e+02    1.6629694e+03    4.3378403e+02    1.0041800e-03    4.4138219e-03    4.3954490e+00    3.5518749e+03    2.4299809e-02    1.1484286e+03    8.5933883e+02    1.3364096e+00    9.2251435e-06    3.7066999e-05
   7.2330978e+01    1.0731611e+00    1.0733281e+00    1.0728523e+00    8.4586333e+02    1.6588310e+03    4.3317008e+02    1.0093607e-03    4.4138220e-03    4.3728888e+00    3.5518815e+03    2.4302402e-02    1.1481649e+03    8.5907507e+02    1.3365128e+00    9.2605741e-06    3.7026846e-05
   7.2668504e+01    1.0642403e+00    1.0643804e+00    1.0640953e+00    8.4414560e+02    1.6538962e+03    4.3242248e+02    1.0158374e-03    4.4138222e-03    4.3450083e+00    3.5518894e+03    2.3236213e-02    1.1478378e+03    8.5874806e+02    1.3366410e+00    9.3047756e-06    3.6977054e-05
   7.2938525e+01    1.0569851e+00    1.0574441e+00    1.0569268e+00    8.4277831e+02    1.6501550e+03    4.3185775e+02    1.0210194e-03    4.4138223e-03    4.3229565e+00    3.5518956e+03    2.3066588e-02    1.1475769e+03    8.5848719e+02    1.3367432e+00    9.3400879e-06    3.6937383e-05
   7.3276052e+01    1.0482969e+00    1.0485292e+00    1.0482289e+00    8.4108427e+02    1.6454754e+03    4.3117219e+02    1.0274971e-03    4.4138225e-03    4.2957029e+00    3.5519031e+03    2.2163531e-02    1.1472532e+03    8.5816348e+02    1.3368702e+00    9.3841805e-06    3.6888237e-05
   7.3546073e+01    1.0412272e+00    1.0414780e+00    1.0411438e+00    8.3973615e+02    1.6417777e+03    4.3064001e+02    1.0326795e-03    4.4138226e-03    4.2741457e+00    3.5519089e+03    2.1618191e-02    1.1469951e+03    8.5790537e+02    1.3369716e+00    9.4193741e-06    3.6849051e-05
   7.3883600e+01    1.0327603e+00    1.0329647e+00    1.0326891e+00    8.3806656e+02    1.6371618e+03    4.3003540e+02    1.0391574e-03    4.4138228e-03    4.2475018e+00    3.5519159e+03    2.0852263e-02    1.1466747e+03    8.5758498e+02    1.3370974e+00    9.4632930e-06    3.6800507e-05
   7.4153621e+01    1.0258793e+00    1.0262250e+00    1.0258291e+00    8.3673724e+02    1.6335079e+03    4.2956187e+02    1.0443394e-03    4.4138229e-03    4.2264258e+00    3.5519214e+03    2.0370912e-02    1.1464192e+03    8.5732948e+02    1.3371979e+00    9.4983904e-06    3.6761834e-05
   7.4491147e+01    1.0176260e+00    1.0176597e+00    1.0174008e+00    8.3509063e+02    1.6289450e+03    4.2932700e+02    1.0508164e-03    4.4138231e-03    4.2003752e+00    3.5519281e+03    1.9656689e-02    1.1461027e+03    8.5701300e+02    1.3373224e+00    9.5422319e-06    3.6714008e-05
   7.4761169e+01    1.0109223e+00    1.0110424e+00    1.0107054e+00    8.3377985e+02    1.6253361e+03    4.2868951e+02    1.0559974e-03    4.4138232e-03    4.1797673e+00    3.5519333e+03    1.9362665e-02    1.1458503e+03    8.5676060e+02    1.3374217e+00    9.5772360e-06    3.6675865e-05
   7.5098695e+01    1.0028773e+00    1.0029227e+00    1.0026276e+00    8.3215571e+02    1.6208266e+03    4.2793959e+02    1.0624726e-03    4.4138234e-03    4.1542939e+00    3.5519397e+03    1.8898738e-02    1.1455372e+03    8.5644754e+02    1.3375451e+00    9.6209174e-06    3.6628565e-05
   7.5368716e+01    9.9635155e-01    9.9666050e-01    9.9630760e-01    8.3086363e+02    1.6172584e+03    4.2738350e+02    1.0676518e-03    4.4138235e-03    4.1341416e+00    3.5519446e+03    1.8305048e-02    1.1452878e+03    8.5619820e+02    1.3376433e+00    9.6557911e-06    3.6590904e-05
   7.5706243e+01    9.8852049e-01    9.8872998e-01    9.8845341e-01    8.2926243e+02    1.6127995e+03    4.2670967e+02    1.0741243e-03    4.4138237e-03    4.1092301e+00    3.5519506e+03    1.7746278e-02    1.1449782e+03    8.5588863e+02    1.3377655e+00    9.6993206e-06    3.6544198e-05
   7.5976264e+01    9.8215077e-01    9.8242210e-01    9.8209645e-01    8.2798822e+02    1.6092761e+03    4.2620255e+02    1.0793009e-03    4.4138239e-03    4.0895213e+00    3.5519554e+03    1.7592446e-02    1.1447315e+03    8.5564190e+02    1.3378628e+00    9.7340703e-06    3.6506975e-05
   7.6313791e+01    9.7450877e-01    9.7460658e-01    9.7435615e-01    8.2640949e+02    1.6048724e+03    4.2560416e+02    1.0857697e-03    4.4138241e-03    4.0651566e+00    3.5519610e+03    1.6792953e-02    1.1444253e+03    8.5533574e+02    1.3379838e+00    9.7774626e-06    3.6460952e-05
   7.6583812e+01    9.6829945e-01    9.6850002e-01    9.6824869e-01    8.2515297e+02    1.6013926e+03    4.2515078e+02    1.0909431e-03    4.4138242e-03    4.0458794e+00    3.5519655e+03    1.6659066e-02    1.1441812e+03    8.5509161e+02    1.3380802e+00    9.8121183e-06    3.6424315e-05
   7.6921339e+01    9.6084905e-01    9.6106811e-01    9.6079129e-01    8.2359595e+02    1.5970429e+03    4.2461162e+02    1.0974074e-03    4.4138244e-03    4.0220472e+00    3.5519710e+03    1.6101056e-02    1.1438783e+03    8.5478871e+02    1.3382000e+00    9.8553760e-06    3.6378921e-05
   7.7191360e+01    9.5479640e-01    9.5491087e-01    9.5452843e-01    8.2235691e+02    1.5936039e+03    4.2401203e+02    1.1025768e-03    4.4138246e-03    4.0031902e+00    3.5519752e+03    1.5763761e-02    1.1436369e+03    8.5454736e+02    1.3382955e+00    9.8899093e-06    3.6342757e-05
   7.7528886e+01    9.4753087e-01    9.4758722e-01    9.4738636e-01    8.2082172e+02    1.5893079e+03    4.2334756e+02    1.1090356e-03    4.4138248e-03    3.9798764e+00    3.5519804e+03    1.5406439e-02    1.1433375e+03    8.5424798e+02    1.3384141e+00    9.9329830e-06    3.6297908e-05
   7.7798908e+01    9.4162962e-01    9.4186020e-01    9.4152146e-01    8.1959992e+02    1.5859122e+03    4.2283444e+02    1.1142003e-03    4.4138249e-03    3.9614286e+00    3.5519845e+03    1.4955636e-02    1.1430988e+03    8.5400931e+02    1.3385086e+00    9.9673670e-06    3.6262153e-05
   7.8136434e+01    9.3466012e-01    9.3477823e-01    9.3454796e-01    8.1808688e+02    1.5816390e+03    4.2222405e+02    1.1206528e-03    4.4138251e-03    3.9386197e+00    3.5519893e+03    1.4437155e-02    1.1428031e+03    8.5371357e+02    1.3386259e+00    1.0010351e-05    3.6217929e-05
   7.8533981e+01    9.2656379e-01    9.2665343e-01    9.2649498e-01    8.1632209e+02    1.5766207e+03    4.2157878e+02    1.1282477e-03    4.4138253e-03    3.9121067e+00    3.5519949e+03    1.3894342e-02    1.1424578e+03    8.5336831e+02    1.3387629e+00    1.0060868e-05    3.6166268e-05
   7.8852019e+01    9.1966638e-01    9.1999001e-01    9.1950905e-01    8.1491611e+02    1.5727482e+03    4.2105587e+02    1.1343194e-03    4.4138255e-03    3.8911663e+00    3.5519992e+03    1.3752969e-02    1.1421814e+03    8.5309194e+02    1.3388726e+00    1.0100991e-05    3.6125081e-05
   7.9249566e+01    9.1189022e-01    9.1197923e-01    9.1181890e-01    8.1317956e+02    1.5678205e+03    4.2046662e+02    1.1419034e-03    4.4138257e-03    3.8653231e+00    3.5520045e+03    1.3247831e-02    1.1418397e+03    8.5275022e+02    1.3390084e+00    1.0151276e-05    3.6074381e-05
   7.9567604e+01    9.0521056e-01    9.0563247e-01    9.0508988e-01    8.1179675e+02    1.5639998e+03    4.1999639e+02    1.1479659e-03    4.4138259e-03    3.8449103e+00    3.5520086e+03    1.3018174e-02    1.1415671e+03    8.5247761e+02    1.3391168e+00    1.0191254e-05    3.6033888e-05
   7.9965151e+01    8.9765678e-01    8.9774744e-01    8.9740186e-01    8.1008822e+02    1.5591331e+03    4.1924439e+02    1.1555376e-03    4.4138261e-03    3.8197165e+00    3.5520136e+03    1.2502742e-02    1.1412301e+03    8.5214066e+02    1.3392509e+00    1.0241273e-05    3.5983839e-05
   8.0283189e+01    8.9117239e-01    8.9143124e-01    8.9105492e-01    8.0872816e+02    1.5553604e+03    4.1868667e+02    1.1615897e-03    4.4138262e-03    3.7998153e+00    3.5520175e+03    1.2238082e-02    1.1409609e+03    8.5187151e+02    1.3393580e+00    1.0281001e-05    3.5943842e-05
   8.0680736e+01    8.8384575e-01    8.8393403e-01    8.8368125e-01    8.0704751e+02    1.5505631e+03    4.1805506e+02    1.1691477e-03    4.4138264e-03    3.7752514e+00    3.5520223e+03    1.1971018e-02    1.1406284e+03    8.5153896e+02    1.3394905e+00    1.0330709e-05    3.5894411e-05
   8.0998774e+01    8.7753524e-01    8.7787245e-01    8.7741185e-01    8.0570973e+02    1.5468441e+03    4.1757842e+02    1.1751882e-03    4.4138266e-03    3.7558465e+00    3.5520260e+03    1.1696921e-02    1.1403628e+03    8.5127336e+02    1.3395965e+00    1.0370175e-05    3.5854925e-05
   8.1396321e+01    8.7041838e-01    8.7050363e-01    8.7033954e-01    8.0405679e+02    1.5421072e+03    4.1701974e+02    1.1827312e-03    4.4138268e-03    3.7318936e+00    3.5520304e+03    1.1223505e-02    1.1400346e+03    8.5094517e+02    1.3397274e+00    1.0419572e-05    3.5806177e-05
   8.1714359e+01    8.6427933e-01    8.6464879e-01    8.6415290e-01    8.0274113e+02    1.5384443e+03    4.1658582e+02    1.1887590e-03    4.4138270e-03    3.7129703e+00    3.5520340e+03    1.1097462e-02    1.1397723e+03    8.5068288e+02    1.3398322e+00    1.0458814e-05    3.5767311e-05
   8.2111906e+01    8.5736272e-01    8.5745679e-01    8.5727703e-01    8.0111541e+02    1.5337820e+03    4.1607926e+02    1.1962855e-03    4.4138272e-03    3.6896103e+00    3.5520382e+03    1.0593013e-02    1.1394483e+03    8.5035889e+02    1.3399616e+00    1.0507912e-05    3.5719280e-05
   8.2429943e+01    8.5140359e-01    8.5162445e-01    8.5128232e-01    7.9982109e+02    1.5301746e+03    4.1593766e+02    1.2022996e-03    4.4138273e-03    3.6711543e+00    3.5520415e+03    1.0377176e-02    1.1391897e+03    8.5010028e+02    1.3400650e+00    1.0546938e-05    3.5680948e-05
   8.2827491e+01    8.4467592e-01    8.4475761e-01    8.4446635e-01    7.9822172e+02    1.5255828e+03    4.1526663e+02    1.2098082e-03    4.4138275e-03    3.6483696e+00    3.5520455e+03    1.0090818e-02    1.1388700e+03    8.4978066e+02    1.3401929e+00    1.0595763e-05    3.5633615e-05
   8.3145528e+01    8.3888550e-01    8.3912034e-01    8.3876958e-01    7.9694826e+02    1.5220270e+03    4.1476216e+02    1.2158076e-03    4.4138276e-03    3.6303670e+00    3.5520486e+03    9.8720337e-03    1.1386147e+03    8.4952534e+02    1.3402952e+00    1.0634593e-05    3.5595894e-05
   8.3543076e+01    8.3234361e-01    8.3242316e-01    8.3224750e-01    7.9537464e+02    1.5175028e+03    4.1419073e+02    1.2232970e-03    4.4138278e-03    3.6081408e+00    3.5520524e+03    9.4857026e-03    1.1382991e+03    8.4920973e+02    1.3404216e+00    1.0683158e-05    3.5549295e-05
   8.3861113e+01    8.2671554e-01    8.2700739e-01    8.2660006e-01    7.9412211e+02    1.5139968e+03    4.1374824e+02    1.2292805e-03    4.4138280e-03    3.5905783e+00    3.5520554e+03    9.3698210e-03    1.1380471e+03    8.4895772e+02    1.3405227e+00    1.0721797e-05    3.5512229e-05
   8.4258660e+01    8.2035360e-01    8.2042957e-01    8.2027868e-01    7.9257422e+02    1.5095386e+03    4.1323948e+02    1.2367495e-03    4.4138282e-03    3.5688943e+00    3.5520590e+03    9.0562774e-03    1.1377354e+03    8.4864610e+02    1.3406477e+00    1.0770157e-05    3.5466523e-05
   8.4576698e+01    8.1487992e-01    8.1514047e-01    8.1476344e-01    7.9134259e+02    1.5060824e+03    4.1284043e+02    1.2427161e-03    4.4138283e-03    3.5517592e+00    3.5520618e+03    8.8348037e-03    1.1374863e+03    8.4839701e+02    1.3407477e+00    1.0808585e-05    3.5430140e-05
   8.4974245e+01    8.0869117e-01    8.0876403e-01    8.0863285e-01    7.8982012e+02    1.5016884e+03    4.1237802e+02    1.2501633e-03    4.4138285e-03    3.5306016e+00    3.5520652e+03    8.5533553e-03    1.1371785e+03    8.4808917e+02    1.3408714e+00    1.0856730e-05    3.5385332e-05
   8.5292283e+01    8.0337453e-01    8.0360529e-01    8.0326263e-01    7.8860831e+02    1.4982801e+03    4.1185617e+02    1.2561120e-03    4.4138286e-03    3.5138815e+00    3.5520679e+03    8.4263681e-03    1.1369330e+03    8.4784366e+02    1.3409701e+00    1.0895033e-05    3.5349664e-05
   8.5689830e+01    7.9735086e-01    7.9742133e-01    7.9724384e-01    7.8711055e+02    1.4939467e+03    4.1128684e+02    1.2635361e-03    4.4138288e-03    3.4932353e+00    3.5520711e+03    8.0863045e-03    1.1366293e+03    8.4754005e+02    1.3410922e+00    1.0943009e-05    3.5305757e-05
   8.6007868e+01    7.9218394e-01    7.9243298e-01    7.9207505e-01    7.8591870e+02    1.4905857e+03    4.1084651e+02    1.2694658e-03    4.4138289e-03    3.4769184e+00    3.5520736e+03    7.9740380e-03    1.1363870e+03    8.4729775e+02    1.3411897e+00    1.0981169e-05    3.5270809e-05
   8.6405415e+01    7.8632302e-01    7.8639094e-01    7.8625197e-01    7.8444542e+02    1.4863126e+03    4.1035000e+02    1.2768656e-03    4.4138291e-03    3.4567688e+00    3.5520767e+03    7.7367284e-03    1.1360872e+03    8.4699789e+02    1.3413105e+00    1.1028950e-05    3.5227753e-05
   8.6723453e+01    7.8130092e-01    7.8156654e-01    7.8119591e-01    7.8327298e+02    1.4829953e+03    4.0996212e+02    1.2827753e-03    4.4138292e-03    3.4408437e+00    3.5520791e+03    7.5990352e-03    1.1358479e+03    8.4675861e+02    1.3414069e+00    1.1066982e-05    3.5193527e-05
   8.7121000e+01    7.7559045e-01    7.7567702e-01    7.7554161e-01    7.8182364e+02    1.4787846e+03    4.0951223e+02    1.2901495e-03    4.4138294e-03    3.4211766e+00    3.5520820e+03    7.3622787e-03    1.1355517e+03    8.4646241e+02    1.3415264e+00    1.1114616e-05    3.5151451e-05
   8.7439038e+01    7.7070809e-01    7.7098741e-01    7.7060384e-01    7.8067058e+02    1.4755187e+03    4.0915540e+02    1.2960383e-03    4.4138295e-03    3.4056321e+00    3.5520843e+03    7.2379142e-03    1.1353154e+03    8.4622616e+02    1.3416217e+00    1.1152529e-05    3.5118019e-05
   8.7836585e+01    7.6515324e-01    7.6523771e-01    7.6510670e-01    7.7924487e+02    1.4714895e+03    4.0892264e+02    1.3033857e-03    4.4138297e-03    3.3864340e+00    3.5520871e+03    7.0041688e-03    1.1350231e+03    8.4593381e+02    1.3417398e+00    1.1199968e-05    3.5076800e-05
   8.8154623e+01    7.6048096e-01    7.6060389e-01    7.6040572e-01    7.7811114e+02    1.4683206e+03    4.0845132e+02    1.3092526e-03    4.4138298e-03    3.3712591e+00    3.5520893e+03    6.9194361e-03    1.1347901e+03    8.4570090e+02    1.3418339e+00    1.1237748e-05    3.5044010e-05
   8.8552170e+01    7.5499753e-01    7.5503328e-01    7.5483262e-01    7.7670779e+02    1.4642204e+03    4.0793026e+02    1.3165721e-03    4.4138299e-03    3.3525168e+00    3.5520920e+03    6.6866073e-03    1.1345016e+03    8.4541231e+02    1.3419506e+00    1.1284970e-05    3.5003592e-05
   8.8870208e+01    7.5045094e-01    7.5070266e-01    7.5038461e-01    7.7559225e+02    1.4612682e+03    4.0754530e+02    1.3224161e-03    4.4138301e-03    3.3377014e+00    3.5520941e+03    6.5867374e-03    1.1342715e+03    8.4518224e+02    1.3420437e+00    1.1322633e-05    3.4971554e-05
   8.9267755e+01    7.4511132e-01    7.4521155e-01    7.4508965e-01    7.7421208e+02    1.4573214e+03    4.0707378e+02    1.3297064e-03    4.4138302e-03    3.3194021e+00    3.5520966e+03    6.4072026e-03    1.1339866e+03    8.4489733e+02    1.3421590e+00    1.1369681e-05    3.4932074e-05
   8.9585792e+01    7.4068261e-01    7.4089727e-01    7.4061787e-01    7.7311473e+02    1.4541191e+03    4.0671262e+02    1.3355267e-03    4.4138303e-03    3.3049361e+00    3.5520986e+03    6.3256791e-03    1.1337595e+03    8.4467025e+02    1.3422510e+00    1.1407173e-05    3.4900702e-05
   8.9983340e+01    7.3548261e-01    7.3557445e-01    7.3546083e-01    7.7175713e+02    1.4502334e+03    4.0628831e+02    1.3427866e-03    4.4138305e-03    3.2870676e+00    3.5521011e+03    6.1233385e-03    1.1334779e+03    8.4438866e+02    1.3423651e+00    1.1454072e-05    3.4862175e-05
   9.0301377e+01    7.3117537e-01    7.3146906e-01    7.3111325e-01    7.7067765e+02    1.4473260e+03    4.0596427e+02    1.3485822e-03    4.4138306e-03    3.2729414e+00    3.5521030e+03    6.0558890e-03    1.1332537e+03    8.4416447e+02    1.3424560e+00    1.1491455e-05    3.4831551e-05
   9.0698924e+01    7.2611344e-01    7.2614992e-01    7.2599178e-01    7.6934191e+02    1.4433320e+03    4.0582106e+02    1.3558107e-03    4.4138307e-03    3.2554918e+00    3.5521053e+03    5.8920292e-03    1.1329759e+03    8.4388668e+02    1.3425687e+00    1.1538179e-05    3.4793838e-05
   9.1016962e+01    7.2191611e-01    7.2210088e-01    7.2185328e-01    7.6828002e+02    1.4404577e+03    4.0540704e+02    1.3615806e-03    4.4138308e-03    3.2416964e+00    3.5521072e+03    5.7170188e-03    1.1327546e+03    8.4366540e+02    1.3426586e+00    1.1575394e-05    3.4763841e-05
   9.1414509e+01    7.1707874e-01    7.1713675e-01    7.1698310e-01    7.6696671e+02    1.4364764e+03    4.0491644e+02    1.3687765e-03    4.4138310e-03    3.2246542e+00    3.5521094e+03    5.5944267e-03    1.1324806e+03    8.4339139e+02    1.3427699e+00    1.1621955e-05    3.4726910e-05
   9.1732547e+01    7.1290879e-01    7.1316255e-01    7.1279700e-01    7.6592177e+02    1.4336466e+03    4.0453544e+02    1.3745199e-03    4.4138311e-03    3.2111803e+00    3.5521111e+03    5.5002865e-03    1.1322620e+03    8.4317282e+02    1.3428588e+00    1.1658982e-05    3.4697560e-05
   9.2130094e+01    7.0819090e-01    7.0831353e-01    7.0816065e-01    7.6462971e+02    1.4298614e+03    4.0410195e+02    1.3816821e-03    4.4138312e-03    3.1945345e+00    3.5521133e+03    5.3283187e-03    1.1319913e+03    8.4290216e+02    1.3429688e+00    1.1705352e-05    3.4661512e-05
   9.2448132e+01    7.0412783e-01    7.0442332e-01    7.0402245e-01    7.6360176e+02    1.4270575e+03    4.0375890e+02    1.3873981e-03    4.4138313e-03    3.1813732e+00    3.5521149e+03    5.2272232e-03    1.1317755e+03    8.4268629e+02    1.3430567e+00    1.1742217e-05    3.4632825e-05
   9.2845679e+01    6.9952862e-01    6.9963171e-01    6.9949612e-01    7.6233096e+02    1.4231933e+03    4.0335766e+02    1.3945257e-03    4.4138314e-03    3.1651131e+00    3.5521169e+03    5.1065135e-03    1.1315080e+03    8.4241884e+02    1.3431656e+00    1.1788352e-05    3.4597571e-05
   9.3163717e+01    6.9557575e-01    6.9583115e-01    6.9547625e-01    7.6131986e+02    1.4204389e+03    4.0304172e+02    1.4002135e-03    4.4138315e-03    3.1522561e+00    3.5521185e+03    5.0235118e-03    1.1312949e+03    8.4220578e+02    1.3432524e+00    1.1825000e-05    3.4569413e-05
   9.3561264e+01    6.9109820e-01    6.9115085e-01    6.9095209e-01    7.6006943e+02    1.4167492e+03    4.0283539e+02    1.4073052e-03    4.4138317e-03    3.1363713e+00    3.5521205e+03    4.9037493e-03    1.1310312e+03    8.4194207e+02    1.3433599e+00    1.1870941e-05    3.4534869e-05
   9.3879302e+01    6.8724495e-01    6.8747945e-01    6.8714732e-01    7.5907475e+02    1.4140186e+03    4.0247593e+02    1.4129640e-03    4.4138318e-03    3.1238105e+00    3.5521220e+03    4.8206473e-03    1.1308210e+03    8.4173180e+02    1.3434457e+00    1.1907453e-05    3.4507361e-05
   9.4276849e+01    6.8288175e-01    6.8297657e-01    6.8281146e-01    7.5784466e+02    1.4105313e+03    4.0202622e+02    1.4200189e-03    4.4138319e-03    3.1082909e+00    3.5521239e+03    4.6584951e-03    1.1305606e+03    8.4147142e+02    1.3435519e+00    1.1953157e-05    3.4473541e-05
   9.4594887e+01    6.7913049e-01    6.7938869e-01    6.7903466e-01    7.5686620e+02    1.4078041e+03    4.0168140e+02    1.4256479e-03    4.4138320e-03    3.0960183e+00    3.5521253e+03    4.5865741e-03    1.1303530e+03    8.4126386e+02    1.3436367e+00    1.1989456e-05    3.4446564e-05
   9.4992434e+01    6.7488071e-01    6.7495636e-01    6.7484962e-01    7.5565630e+02    1.4041829e+03    4.0127310e+02    1.4326650e-03    4.4138321e-03    3.0808544e+00    3.5521271e+03    4.4648346e-03    1.1300960e+03    8.4100683e+02    1.3437417e+00    1.2034855e-05    3.4413365e-05
   9.5310472e+01    6.7122109e-01    6.7149287e-01    6.7112204e-01    7.5469383e+02    1.4014924e+03    4.0096287e+02    1.4382632e-03    4.4138322e-03    3.0688627e+00    3.5521285e+03    4.4065929e-03    1.1298911e+03    8.4080197e+02    1.3438255e+00    1.2070888e-05    3.4386839e-05
   9.5708019e+01    6.6707483e-01    6.6719043e-01    6.6704596e-01    7.5350399e+02    1.3980621e+03    4.0059152e+02    1.4452414e-03    4.4138323e-03    3.0540449e+00    3.5521302e+03    4.2932537e-03    1.1296371e+03    8.4054802e+02    1.3439293e+00    1.2115932e-05    3.4354213e-05
   9.6026056e+01    6.6351485e-01    6.6370341e-01    6.6341870e-01    7.5255737e+02    1.3953887e+03    4.0029121e+02    1.4508082e-03    4.4138324e-03    3.0423267e+00    3.5521316e+03    4.2139621e-03    1.1294349e+03    8.4034576e+02    1.3440121e+00    1.2151691e-05    3.4328140e-05
   9.6423604e+01    6.5947463e-01    6.5951878e-01    6.5935777e-01    7.5138651e+02    1.3919876e+03    4.0003521e+02    1.4577466e-03    4.4138325e-03    3.0278461e+00    3.5521332e+03    4.1291744e-03    1.1291844e+03    8.4009528e+02    1.3441147e+00    1.2196393e-05    3.4295998e-05
   9.6741641e+01    6.5600299e-01    6.5624356e-01    6.5590807e-01    7.5045540e+02    1.3893326e+03    3.9951985e+02    1.4632812e-03    4.4138326e-03    3.0163940e+00    3.5521345e+03    4.0285570e-03    1.1289849e+03    8.3989579e+02    1.3441964e+00    1.2231869e-05    3.4270341e-05
   9.7139189e+01    6.5206449e-01    6.5217250e-01    6.5201143e-01    7.4930374e+02    1.3856956e+03    3.9891268e+02    1.4701789e-03    4.4138327e-03    3.0022418e+00    3.5521361e+03    3.9494037e-03    1.1287377e+03    8.3964862e+02    1.3442977e+00    1.2276204e-05    3.4238704e-05
   9.7457226e+01    6.4868182e-01    6.4892666e-01    6.4859018e-01    7.4838778e+02    1.3830960e+03    3.9841167e+02    1.4756806e-03    4.4138327e-03    2.9910489e+00    3.5521373e+03    3.8783578e-03    1.1285408e+03    8.3945165e+02    1.3443785e+00    1.2311384e-05    3.4213431e-05
   9.7854773e+01    6.4484087e-01    6.4493565e-01    6.4481456e-01    7.4725505e+02    1.3797879e+03    3.9782096e+02    1.4825367e-03    4.4138328e-03    2.9772166e+00    3.5521388e+03    3.7778061e-03    1.1282967e+03    8.3920763e+02    1.3444786e+00    1.2355333e-05    3.4182256e-05
   9.8172811e+01    6.4154308e-01    6.4177792e-01    6.4145107e-01    7.4635408e+02    1.3772070e+03    3.9733325e+02    1.4880047e-03    4.4138329e-03    2.9662763e+00    3.5521400e+03    3.7141709e-03    1.1281023e+03    8.3901322e+02    1.3445585e+00    1.2390210e-05    3.4157346e-05
   9.8570358e+01    6.3779682e-01    6.3789249e-01    6.3777163e-01    7.4524020e+02    1.3739260e+03    3.9675869e+02    1.4948182e-03    4.4138330e-03    2.9527557e+00    3.5521414e+03    3.6355913e-03    1.1278613e+03    8.3877219e+02    1.3446575e+00    1.2433766e-05    3.4126663e-05
   9.8888396e+01    6.3458382e-01    6.3481802e-01    6.3449182e-01    7.4435414e+02    1.3713635e+03    3.9628470e+02    1.5002519e-03    4.4138331e-03    2.9420613e+00    3.5521426e+03    3.6000454e-03    1.1276694e+03    8.3858029e+02    1.3447363e+00    1.2468336e-05    3.4102141e-05
   9.9285943e+01    6.3093011e-01    6.3097708e-01    6.3087637e-01    7.4325823e+02    1.3681232e+03    3.9572662e+02    1.5070220e-03    4.4138332e-03    2.9288445e+00    3.5521440e+03    3.4936097e-03    1.1274316e+03    8.3834255e+02    1.3448341e+00    1.2511519e-05    3.4071901e-05
   9.9603981e+01    6.2779794e-01    6.2795243e-01    6.2770749e-01    7.4238666e+02    1.3655959e+03    3.9526550e+02    1.5124206e-03    4.4138332e-03    2.9183901e+00    3.5521451e+03    3.4703910e-03    1.1272424e+03    8.3815329e+02    1.3449119e+00    1.2545790e-05    3.4047756e-05
   1.0000153e+02    6.2423491e-01    6.2429740e-01    6.2418278e-01    7.4130871e+02    1.3623878e+03    3.9472357e+02    1.5191465e-03    4.4138333e-03    2.9054692e+00    3.5521464e+03    3.3689257e-03    1.1270078e+03    8.3791871e+02    1.3450085e+00    1.2588589e-05    3.4017981e-05
   1.0031957e+02    6.2118158e-01    6.2138412e-01    6.2109366e-01    7.4045155e+02    1.3598815e+03    3.9427558e+02    1.5245091e-03    4.4138334e-03    2.8952489e+00    3.5521475e+03    3.3150398e-03    1.1268210e+03    8.3773194e+02    1.3450854e+00    1.2622550e-05    3.3994210e-05
   1.0071711e+02    6.1770776e-01    6.1778947e-01    6.1768381e-01    7.3939136e+02    1.3567089e+03    3.9374879e+02    1.5311899e-03    4.4138335e-03    2.8826166e+00    3.5521487e+03    3.2427447e-03    1.1265895e+03    8.3750040e+02    1.3451808e+00    1.2664965e-05    3.3964897e-05
   1.0103515e+02    6.1472869e-01    6.1494918e-01    6.1464031e-01    7.3854830e+02    1.3542302e+03    3.9331314e+02    1.5365162e-03    4.4138335e-03    2.8726241e+00    3.5521498e+03    3.1850831e-03    1.1264051e+03    8.3731604e+02    1.3452568e+00    1.2698615e-05    3.3941493e-05
   1.0143270e+02    6.1141040e-01    6.1152811e-01    6.1137540e-01    7.3750629e+02    1.3510770e+03    3.9280953e+02    1.5431511e-03    4.4138336e-03    2.8602731e+00    3.5521510e+03    3.0931906e-03    1.1261766e+03    8.3708755e+02    1.3453510e+00    1.2740707e-05    3.3912686e-05
   1.0186730e+02    6.0764193e-01    6.0774445e-01    6.0761185e-01    7.3637770e+02    1.3476881e+03    3.9224906e+02    1.5503747e-03    4.4138337e-03    2.8469463e+00    3.5521523e+03    3.0259481e-03    1.1259288e+03    8.3683970e+02    1.3454533e+00    1.2786395e-05    3.3881426e-05
   1.0221497e+02    6.0446817e-01    6.0469565e-01    6.0434592e-01    7.3548018e+02    1.3450491e+03    3.9178287e+02    1.5561313e-03    4.4138338e-03    2.8364148e+00    3.5521533e+03    2.9806335e-03    1.1257316e+03    8.3664252e+02    1.3455347e+00    1.2822548e-05    3.3856412e-05
   1.0243227e+02    6.0243228e-01    6.0278961e-01    6.0222866e-01    7.3492137e+02    1.3434489e+03    3.9148198e+02    1.5597188e-03    4.4138338e-03    2.8298907e+00    3.5521540e+03    2.9551274e-03    1.1256086e+03    8.3651952e+02    1.3455855e+00    1.2844926e-05    3.3840775e-05
   1.0260611e+02    6.0095823e-01    6.0125185e-01    6.0080544e-01    7.3447661e+02    1.3421539e+03    3.9125959e+02    1.5625833e-03    4.4138338e-03    2.8247030e+00    3.5521545e+03    2.9211646e-03    1.1255107e+03    8.3642160e+02    1.3456260e+00    1.2862825e-05    3.3828327e-05
   1.0274518e+02    5.9978849e-01    6.0004096e-01    5.9967628e-01    7.3412239e+02    1.3410729e+03    3.9109603e+02    1.5648710e-03    4.4138337e-03    2.8205735e+00    3.5521549e+03    2.9178257e-03    1.1254326e+03    8.3634358e+02    1.3456582e+00    1.2877157e-05    3.3818427e-05
   1.0291902e+02    5.9833453e-01    5.9849034e-01    5.9828296e-01    7.3368173e+02    1.3397189e+03    3.9089948e+02    1.5677263e-03    4.4138337e-03    2.8154364e+00    3.5521554e+03    2.8832368e-03    1.1253355e+03    8.3624643e+02    1.3456984e+00    1.2895079e-05    3.3806132e-05
   1.0313632e+02    5.9653009e-01    5.9661779e-01    5.9647707e-01    7.3313393e+02    1.3380895e+03    3.9065016e+02    1.5712881e-03    4.4138337e-03    2.8090543e+00    3.5521560e+03    2.8336467e-03    1.1252146e+03    8.3612559e+02    1.3457484e+00    1.2917457e-05    3.3790873e-05
   1.0331016e+02    5.9509470e-01    5.9516637e-01    5.9503645e-01    7.3269759e+02    1.3367837e+03    3.9044597e+02    1.5741320e-03    4.4138337e-03    2.8039795e+00    3.5521565e+03    2.8258521e-03    1.1251182e+03    8.3602920e+02    1.3457882e+00    1.2935324e-05    3.3778717e-05
   1.0352746e+02    5.9331894e-01    5.9339323e-01    5.9324475e-01    7.3215495e+02    1.3351472e+03    3.9018659e+02    1.5776793e-03    4.4138337e-03    2.7976749e+00    3.5521571e+03    2.7837193e-03    1.1249983e+03    8.3590929e+02    1.3458378e+00    1.2957602e-05    3.3763599e-05
   1.0379909e+02    5.9110982e-01    5.9116289e-01    5.9104881e-01    7.3148097e+02    1.3331003e+03    3.8985918e+02    1.5821023e-03    4.4138337e-03    2.7898535e+00    3.5521578e+03    2.7353616e-03    1.1248492e+03    8.3576017e+02    1.3458995e+00    1.2985362e-05    3.3744821e-05
   1.0401638e+02    5.8935615e-01    5.8944016e-01    5.8933183e-01    7.3094475e+02    1.3314663e+03    3.8959784e+02    1.5856313e-03    4.4138336e-03    2.7836443e+00    3.5521584e+03    2.7182131e-03    1.1247305e+03    8.3564142e+02    1.3459487e+00    1.3007508e-05    3.3729876e-05
   1.0419022e+02    5.8796446e-01    5.8809751e-01    5.8795485e-01    7.3051762e+02    1.3301610e+03    3.8939002e+02    1.5884488e-03    4.4138336e-03    2.7787069e+00    3.5521589e+03    2.7062637e-03    1.1246358e+03    8.3554676e+02    1.3459879e+00    1.3025183e-05    3.3717969e-05
   1.0440752e+02    5.8623778e-01    5.8639346e-01    5.8620570e-01    7.2998650e+02    1.3285332e+03    3.8913306e+02    1.5919632e-03    4.4138336e-03    2.7725726e+00    3.5521595e+03    2.6653836e-03    1.1245179e+03    8.3542882e+02    1.3460367e+00    1.3047208e-05    3.3703167e-05
   1.0458136e+02    5.8486415e-01    5.8505620e-01    5.8481310e-01    7.2956326e+02    1.3272366e+03    3.8892965e+02    1.5947688e-03    4.4138336e-03    2.7676950e+00    3.5521599e+03    2.6299915e-03    1.1244239e+03    8.3533487e+02    1.3460756e+00    1.3064785e-05    3.3691359e-05
   1.0479866e+02    5.8316437e-01    5.8335798e-01    5.8310031e-01    7.2903673e+02    1.3256223e+03    3.8868059e+02    1.5982685e-03    4.4138336e-03    2.7616347e+00    3.5521605e+03    2.5965328e-03    1.1243069e+03    8.3521783e+02    1.3461241e+00    1.3086689e-05    3.3676664e-05
   1.0507029e+02    5.8104924e-01    5.8122931e-01    5.8098076e-01    7.2838248e+02    1.3236286e+03    3.8837437e+02    1.6026311e-03    4.4138336e-03    2.7541170e+00    3.5521612e+03    2.5639289e-03    1.1241613e+03    8.3507224e+02    1.3461845e+00    1.3113948e-05    3.3658386e-05
   1.0528758e+02    5.7937037e-01    5.7949970e-01    5.7930626e-01    7.2786166e+02    1.3220453e+03    3.8813355e+02    1.6061121e-03    4.4138336e-03    2.7481480e+00    3.5521618e+03    2.5380172e-03    1.1240453e+03    8.3495630e+02    1.3462325e+00    1.3135680e-05    3.3643834e-05
   1.0546142e+02    5.7803731e-01    5.7822877e-01    5.7798034e-01    7.2744677e+02    1.3207828e+03    3.8794354e+02    1.6088906e-03    4.4138336e-03    2.7434019e+00    3.5521622e+03    2.5167410e-03    1.1239529e+03    8.3486386e+02    1.3462709e+00    1.3153011e-05    3.3632234e-05
   1.0567872e+02    5.7638439e-01    5.7657289e-01    5.7634230e-01    7.2693066e+02    1.3192104e+03    3.8770932e+02    1.6123565e-03    4.4138336e-03    2.7375048e+00    3.5521627e+03    2.4835297e-03    1.1238378e+03    8.3474874e+02    1.3463186e+00    1.3174611e-05    3.3617807e-05
   1.0585256e+02    5.7506858e-01    5.7524992e-01    5.7502686e-01    7.2651954e+02    1.3179583e+03    3.8752380e+02    1.6151230e-03    4.4138336e-03    2.7328158e+00    3.5521632e+03    2.4675241e-03    1.1237460e+03    8.3465697e+02    1.3463567e+00    1.3191846e-05    3.3606308e-05
   1.0606986e+02    5.7343521e-01    5.7359916e-01    5.7341241e-01    7.2600818e+02    1.3163980e+03    3.8729280e+02    1.6185736e-03    4.4138336e-03    2.7269898e+00    3.5521637e+03    2.4320556e-03    1.1236317e+03    8.3454269e+02    1.3464041e+00    1.3213323e-05    3.3591999e-05
   1.0624370e+02    5.7213854e-01    5.7230372e-01    5.7212226e-01    7.2560087e+02    1.3151516e+03    3.8710953e+02    1.6213279e-03    4.4138336e-03    2.7223571e+00    3.5521641e+03    2.4235865e-03    1.1235407e+03    8.3445163e+02    1.3464419e+00    1.3230462e-05    3.3580596e-05
   1.0646100e+02    5.7052773e-01    5.7065429e-01    5.7051519e-01    7.2509431e+02    1.3135979e+03    3.8688155e+02    1.6247632e-03    4.4138336e-03    2.7166012e+00    3.5521646e+03    2.3913809e-03    1.1234273e+03    8.3433824e+02    1.3464890e+00    1.3251825e-05    3.3566411e-05
   1.0663484e+02    5.6924673e-01    5.6939586e-01    5.6923203e-01    7.2469079e+02    1.3123602e+03    3.8669987e+02    1.6275053e-03    4.4138336e-03    2.7120241e+00    3.5521650e+03    2.3713254e-03    1.1233369e+03    8.3424786e+02    1.3465265e+00    1.3268872e-05    3.3555109e-05
   1.0685214e+02    5.6765715e-01    5.6778451e-01    5.6764208e-01    7.2418895e+02    1.3108154e+03    3.8647406e+02    1.6309251e-03    4.4138336e-03    2.7063373e+00    3.5521655e+03    2.3347154e-03    1.1232243e+03    8.3413532e+02    1.3465733e+00    1.3290119e-05    3.3541054e-05
   1.0702598e+02    5.6639349e-01    5.6653797e-01    5.6637353e-01    7.2378923e+02    1.3095840e+03    3.8629472e+02    1.6336549e-03    4.4138336e-03    2.7018152e+00    3.5521660e+03    2.3156928e-03    1.1231346e+03    8.3404560e+02    1.3466106e+00    1.3307074e-05    3.3529855e-05
   1.0724328e+02    5.6482562e-01    5.6497081e-01    5.6480121e-01    7.2329213e+02    1.3080492e+03    3.8607270e+02    1.6370592e-03    4.4138336e-03    2.6961966e+00    3.5521665e+03    2.2911343e-03    1.1230230e+03    8.3393396e+02    1.3466570e+00    1.3328202e-05    3.3515932e-05
   1.0741712e+02    5.6357812e-01    5.6374749e-01    5.6354281e-01    7.2289610e+02    1.3068251e+03    3.8589632e+02    1.6397766e-03    4.4138336e-03    2.6917286e+00    3.5521668e+03    2.2790867e-03    1.1229339e+03    8.3384491e+02    1.3466940e+00    1.3345058e-05    3.3504829e-05
   1.0763441e+02    5.6203025e-01    5.6219132e-01    5.6199495e-01    7.2240369e+02    1.3053015e+03    3.8567809e+02    1.6431653e-03    4.4138336e-03    2.6861775e+00    3.5521673e+03    2.2470142e-03    1.1228230e+03    8.3373396e+02    1.3467401e+00    1.3366054e-05    3.3491027e-05
   1.0780825e+02    5.6079969e-01    5.6096980e-01    5.6076142e-01    7.2201123e+02    1.3040887e+03    3.8550550e+02    1.6458702e-03    4.4138336e-03    2.6817629e+00    3.5521677e+03    2.2432160e-03    1.1227346e+03    8.3364559e+02    1.3467769e+00    1.3382812e-05    3.3480015e-05
   1.0802555e+02    5.5927259e-01    5.5942943e-01    5.5923367e-01    7.2152315e+02    1.3025804e+03    3.8529239e+02    1.6492431e-03    4.4138336e-03    2.6762783e+00    3.5521682e+03    2.2085589e-03    1.1226246e+03    8.3353562e+02    1.3468226e+00    1.3403691e-05    3.3466321e-05
   1.0819939e+02    5.5805822e-01    5.5822238e-01    5.5801915e-01    7.2113426e+02    1.3013776e+03    3.8512363e+02    1.6519354e-03    4.4138336e-03    2.6719166e+00    3.5521686e+03    2.1905282e-03    1.1225370e+03    8.3344797e+02    1.3468591e+00    1.3420351e-05    3.3455404e-05
   1.0841669e+02    5.5655033e-01    5.5668926e-01    5.5651298e-01    7.2065059e+02    1.2998837e+03    3.8491487e+02    1.6552926e-03    4.4138337e-03    2.6664976e+00    3.5521691e+03    2.1630566e-03    1.1224279e+03    8.3333886e+02    1.3469045e+00    1.3441107e-05    3.3441826e-05
   1.0859053e+02    5.5535116e-01    5.5550913e-01    5.5527215e-01    7.2026531e+02    1.2986909e+03    3.8474947e+02    1.6579721e-03    4.4138337e-03    2.6621882e+00    3.5521694e+03    2.1497699e-03    1.1223409e+03    8.3325185e+02    1.3469407e+00    1.3457663e-05    3.3431005e-05
   1.0880783e+02    5.5386674e-01    5.5401054e-01    5.5383260e-01    7.1978607e+02    1.2972064e+03    3.8454557e+02    1.6613135e-03    4.4138337e-03    2.6568338e+00    3.5521699e+03    2.1228315e-03    1.1222326e+03    8.3314356e+02    1.3469858e+00    1.3478297e-05    3.3417540e-05
   1.0907945e+02    5.5202029e-01    5.5216622e-01    5.5199200e-01    7.1919072e+02    1.2953615e+03    3.8429342e+02    1.6654776e-03    4.4138337e-03    2.6501910e+00    3.5521705e+03    2.0909340e-03    1.1220978e+03    8.3300885e+02    1.3470419e+00    1.3503986e-05    3.3400799e-05
   1.0929675e+02    5.5055381e-01    5.5071023e-01    5.5052558e-01    7.1871697e+02    1.2938945e+03    3.8409275e+02    1.6687991e-03    4.4138337e-03    2.6449162e+00    3.5521709e+03    2.0699782e-03    1.1219906e+03    8.3290163e+02    1.3470866e+00    1.3524465e-05    3.3387469e-05
   1.0947059e+02    5.4939305e-01    5.4956303e-01    5.4936479e-01    7.1833976e+02    1.2927232e+03    3.8393466e+02    1.6714496e-03    4.4138337e-03    2.6407220e+00    3.5521713e+03    2.0552010e-03    1.1219051e+03    8.3281613e+02    1.3471222e+00    1.3540803e-05    3.3376865e-05
   1.0968789e+02    5.4794735e-01    5.4810237e-01    5.4791856e-01    7.1787044e+02    1.2912662e+03    3.8373739e+02    1.6747549e-03    4.4138337e-03    2.6355102e+00    3.5521717e+03    2.0296453e-03    1.1217987e+03    8.3270971e+02    1.3471666e+00    1.3561164e-05    3.3363666e-05
   1.0986173e+02    5.4679835e-01    5.4695923e-01    5.4676774e-01    7.1749672e+02    1.2901037e+03    3.8358146e+02    1.6773926e-03    4.4138338e-03    2.6313660e+00    3.5521721e+03    2.0178560e-03    1.1217138e+03    8.3262485e+02    1.3472020e+00    1.3577406e-05    3.3353161e-05
   1.1007903e+02    5.4537932e-01    5.4551592e-01    5.4535108e-01    7.1703191e+02    1.2886510e+03    3.8338979e+02    1.6806817e-03    4.4138338e-03    2.6262164e+00    3.5521725e+03    1.9938701e-03    1.1216082e+03    8.3251924e+02    1.3472460e+00    1.3597654e-05    3.3340098e-05
   1.1025287e+02    5.4423844e-01    5.4439486e-01    5.4419298e-01    7.1666162e+02    1.2874978e+03    3.8323515e+02    1.6833064e-03    4.4138338e-03    2.6221215e+00    3.5521728e+03    1.9819329e-03    1.1215240e+03    8.3243503e+02    1.3472811e+00    1.3613796e-05    3.3329686e-05
   1.1047017e+02    5.4283188e-01    5.4298308e-01    5.4279516e-01    7.1620105e+02    1.2860606e+03    3.8304443e+02    1.6865792e-03    4.4138338e-03    2.6170332e+00    3.5521733e+03    1.9540625e-03    1.1214192e+03    8.3233023e+02    1.3473249e+00    1.3633909e-05    3.3316734e-05
   1.1064401e+02    5.4171307e-01    5.4186895e-01    5.4167437e-01    7.1583422e+02    1.2849144e+03    3.8289465e+02    1.6891909e-03    4.4138338e-03    2.6129870e+00    3.5521736e+03    1.9380393e-03    1.1213357e+03    8.3224668e+02    1.3473597e+00    1.3649953e-05    3.3306416e-05
   1.1086131e+02    5.4032661e-01    5.4046841e-01    5.4029201e-01    7.1537800e+02    1.2834870e+03    3.8270980e+02    1.6924473e-03    4.4138338e-03    2.6079594e+00    3.5521740e+03    1.9217329e-03    1.1212317e+03    8.3214267e+02    1.3474031e+00    1.3669946e-05    3.3293585e-05
   1.1113293e+02    5.3860295e-01    5.3872760e-01    5.3857068e-01    7.1481138e+02    1.2817159e+03    3.8248136e+02    1.6965050e-03    4.4138339e-03    2.6017216e+00    3.5521745e+03    1.8958597e-03    1.1211022e+03    8.3201318e+02    1.3474572e+00    1.3694827e-05    3.3277653e-05
   1.1135023e+02    5.3723458e-01    5.3737330e-01    5.3720183e-01    7.1436040e+02    1.2803076e+03    3.8230042e+02    1.6997409e-03    4.4138339e-03    2.5967687e+00    3.5521749e+03    1.8822498e-03    1.1209992e+03    8.3191018e+02    1.3475002e+00    1.3714664e-05    3.3264963e-05
   1.1152407e+02    5.3614881e-01    5.3630364e-01    5.3611772e-01    7.1400115e+02    1.2791822e+03    3.8215713e+02    1.7023230e-03    4.4138339e-03    2.5928298e+00    3.5521753e+03    1.8649884e-03    1.1209171e+03    8.3182813e+02    1.3475345e+00    1.3730486e-05    3.3254843e-05
   1.1174137e+02    5.3479979e-01    5.3493759e-01    5.3476707e-01    7.1355437e+02    1.2777805e+03    3.8197968e+02    1.7055423e-03    4.4138339e-03    2.5879358e+00    3.5521757e+03    1.8402216e-03    1.1208150e+03    8.3172599e+02    1.3475772e+00    1.3750197e-05    3.3242255e-05
   1.1191521e+02    5.3372737e-01    5.3390874e-01    5.3365990e-01    7.1319850e+02    1.2766617e+03    3.8183955e+02    1.7081112e-03    4.4138339e-03    2.5840437e+00    3.5521760e+03    1.8315479e-03    1.1207335e+03    8.3164456e+02    1.3476112e+00    1.3765922e-05    3.3232230e-05
   1.1213251e+02    5.3239848e-01    5.3254807e-01    5.3236776e-01    7.1275590e+02    1.2752693e+03    3.8166612e+02    1.7113138e-03    4.4138340e-03    2.5792079e+00    3.5521764e+03    1.8099807e-03    1.1206322e+03    8.3154325e+02    1.3476536e+00    1.3785518e-05    3.3219760e-05
   1.1240413e+02    5.3074496e-01    5.3087251e-01    5.3071379e-01    7.1220599e+02    1.2735424e+03    3.8145117e+02    1.7153043e-03    4.4138340e-03    2.5732076e+00    3.5521769e+03    1.7852955e-03    1.1205062e+03    8.3141719e+02    1.3477063e+00    1.3809906e-05    3.3204255e-05
   1.1262143e+02    5.2943488e-01    5.2959964e-01    5.2940349e-01    7.1176852e+02    1.2721662e+03    3.8128177e+02    1.7184859e-03    4.4138340e-03    2.5684435e+00    3.5521772e+03    1.7707020e-03    1.1204058e+03    8.3131683e+02    1.3477483e+00    1.3829347e-05    3.3191916e-05
   1.1279527e+02    5.2839254e-01    5.2855985e-01    5.2835982e-01    7.1142007e+02    1.2710679e+03    3.8114723e+02    1.7210248e-03    4.4138340e-03    2.5646545e+00    3.5521775e+03    1.7601532e-03    1.1203258e+03    8.3123679e+02    1.3477817e+00    1.3844851e-05    3.3182090e-05
   1.1301257e+02    5.2710224e-01    5.2724966e-01    5.2706865e-01    7.1098672e+02    1.2696984e+03    3.8098165e+02    1.7241897e-03    4.4138340e-03    2.5599469e+00    3.5521779e+03    1.7423371e-03    1.1202262e+03    8.3113723e+02    1.3478234e+00    1.3864167e-05    3.3169867e-05
   1.1328419e+02    5.2549742e-01    5.2562249e-01    5.2546556e-01    7.1044841e+02    1.2679977e+03    3.8077727e+02    1.7281327e-03    4.4138341e-03    2.5541059e+00    3.5521784e+03    1.7171869e-03    1.1201024e+03    8.3101342e+02    1.3478752e+00    1.3888209e-05    3.3154678e-05
   1.1350149e+02    5.2423069e-01    5.2436786e-01    5.2420199e-01    7.1002016e+02    1.2666392e+03    3.8061693e+02    1.7312768e-03    4.4138341e-03    2.5494677e+00    3.5521788e+03    1.7016741e-03    1.1200038e+03    8.3091485e+02    1.3479165e+00    1.3907379e-05    3.3142595e-05
   1.1367533e+02    5.2321214e-01    5.2337565e-01    5.2316614e-01    7.0967910e+02    1.2655598e+03    3.8048726e+02    1.7337849e-03    4.4138341e-03    2.5457795e+00    3.5521791e+03    1.6869277e-03    1.1199253e+03    8.3083628e+02    1.3479494e+00    1.3922654e-05    3.3132972e-05
   1.1389263e+02    5.2195648e-01    5.2215522e-01    5.2191702e-01    7.0925487e+02    1.2642151e+03    3.8032780e+02    1.7369119e-03    4.4138341e-03    2.5411962e+00    3.5521794e+03    1.6721626e-03    1.1198274e+03    8.3073848e+02    1.3479903e+00    1.3941684e-05    3.3121000e-05
   1.1406647e+02    5.2095839e-01    5.2117595e-01    5.2091971e-01    7.0891703e+02    1.2631437e+03    3.8020293e+02    1.7394065e-03    4.4138341e-03    2.5375518e+00    3.5521797e+03    1.6580987e-03    1.1197494e+03    8.3066048e+02    1.3480230e+00    1.3956862e-05    3.3111470e-05
   1.1428377e+02    5.1972073e-01    5.1986426e-01    5.1968466e-01    7.0849688e+02    1.2618080e+03    3.8004914e+02    1.7425165e-03    4.4138342e-03    2.5330229e+00    3.5521801e+03    1.6384925e-03    1.1196524e+03    8.3056346e+02    1.3480637e+00    1.3975773e-05    3.3099616e-05
   1.1455539e+02    5.1819348e-01    5.1833964e-01    5.1816523e-01    7.0797513e+02    1.2601457e+03    3.7986043e+02    1.7463904e-03    4.4138342e-03    2.5274041e+00    3.5521805e+03    1.6157705e-03    1.1195317e+03    8.3044269e+02    1.3481143e+00    1.3999311e-05    3.3084903e-05
   1.1477269e+02    5.1696359e-01    5.1709648e-01    5.1691331e-01    7.0755980e+02    1.2588246e+03    3.7970871e+02    1.7494789e-03    4.4138342e-03    2.5229422e+00    3.5521809e+03    1.5974471e-03    1.1194356e+03    8.3034662e+02    1.3481546e+00    1.4018067e-05    3.3073177e-05
   1.1504431e+02    5.1544833e-01    5.1560943e-01    5.1541281e-01    7.0704398e+02    1.2571809e+03    3.7952124e+02    1.7533261e-03    4.4138342e-03    2.5174064e+00    3.5521813e+03    1.5806645e-03    1.1193161e+03    8.3022713e+02    1.3482047e+00    1.4041400e-05    3.3058619e-05
   1.1526161e+02    5.1424753e-01    5.1437920e-01    5.1421258e-01    7.0663355e+02    1.2558722e+03    3.7937503e+02    1.7563931e-03    4.4138343e-03    2.5130105e+00    3.5521816e+03    1.5748127e-03    1.1192210e+03    8.3013201e+02    1.3482446e+00    1.4059999e-05    3.3047028e-05
   1.1543545e+02    5.1329267e-01    5.1346317e-01    5.1323193e-01    7.0630667e+02    1.2548293e+03    3.7925949e+02    1.7588398e-03    4.4138343e-03    2.5095147e+00    3.5521819e+03    1.5588234e-03    1.1191452e+03    8.3005625e+02    1.3482763e+00    1.4074832e-05    3.3037792e-05
   1.1565275e+02    5.1210721e-01    5.1225562e-01    5.1207349e-01    7.0590017e+02    1.2535298e+03    3.7911690e+02    1.7618895e-03    4.4138343e-03    2.5051709e+00    3.5521822e+03    1.5407878e-03    1.1190509e+03    8.2996193e+02    1.3483159e+00    1.4093309e-05    3.3026313e-05
   1.1582659e+02    5.1116535e-01    5.1132608e-01    5.1113260e-01    7.0557644e+02    1.2524924e+03    3.7900401e+02    1.7643224e-03    4.4138343e-03    2.5017164e+00    3.5521825e+03    1.5290063e-03    1.1189758e+03    8.2988681e+02    1.3483475e+00    1.4108045e-05    3.3017171e-05
   1.1604389e+02    5.0999778e-01    5.1013756e-01    5.0996476e-01    7.0517384e+02    1.2511992e+03    3.7886478e+02    1.7673547e-03    4.4138343e-03    2.4974241e+00    3.5521828e+03    1.5116527e-03    1.1188823e+03    8.2979330e+02    1.3483867e+00    1.4126401e-05    3.3005801e-05
   1.1631551e+02    5.0854469e-01    5.0867423e-01    5.0851016e-01    7.0467370e+02    1.2495947e+03    3.7869240e+02    1.7711318e-03    4.4138344e-03    2.4920982e+00    3.5521832e+03    1.4930560e-03    1.1187660e+03    8.2967703e+02    1.3484355e+00    1.4149243e-05    3.2991670e-05
   1.1653281e+02    5.0739921e-01    5.0753344e-01    5.0737076e-01    7.0427593e+02    1.2483145e+03    3.7855879e+02    1.7741423e-03    4.4138344e-03    2.4878694e+00    3.5521836e+03    1.4848454e-03    1.1186733e+03    8.2958439e+02    1.3484744e+00    1.4167451e-05    3.2980436e-05
   1.1670665e+02    5.0647792e-01    5.0666440e-01    5.0643559e-01    7.0395905e+02    1.2472952e+03    3.7845038e+02    1.7765440e-03    4.4138344e-03    2.4845061e+00    3.5521838e+03    1.4765324e-03    1.1185995e+03    8.2951058e+02    1.3485054e+00    1.4181962e-05    3.2971481e-05
   1.1692395e+02    5.0534432e-01    5.0548605e-01    5.0531141e-01    7.0356510e+02    1.2460238e+03    3.7831795e+02    1.7795370e-03    4.4138344e-03    2.4803274e+00    3.5521841e+03    1.4560057e-03    1.1185077e+03    8.2941874e+02    1.3485440e+00    1.4200034e-05    3.2960351e-05
   1.1719558e+02    5.0393499e-01    5.0405901e-01    5.0390250e-01    7.0307571e+02    1.2444447e+03    3.7815509e+02    1.7832650e-03    4.4138344e-03    2.4751422e+00    3.5521845e+03    1.4383763e-03    1.1183935e+03    8.2930452e+02    1.3485920e+00    1.4222525e-05    3.2946521e-05
   1.1741288e+02    5.0281373e-01    5.0295483e-01    5.0277713e-01    7.0268641e+02    1.2431876e+03    3.7802683e+02    1.7862361e-03    4.4138345e-03    2.4710252e+00    3.5521848e+03    1.4274380e-03    1.1183025e+03    8.2921356e+02    1.3486303e+00    1.4240442e-05    3.2935516e-05
   1.1758671e+02    5.0192497e-01    5.0213848e-01    5.0188870e-01    7.0237640e+02    1.2421838e+03    3.7792543e+02    1.7886061e-03    4.4138345e-03    2.4677510e+00    3.5521851e+03    1.4162788e-03    1.1182300e+03    8.2914108e+02    1.3486607e+00    1.4254726e-05    3.2926749e-05
   1.1780401e+02    5.0082322e-01    5.0103018e-01    5.0078859e-01    7.0199087e+02    1.2409346e+03    3.7780137e+02    1.7915598e-03    4.4138345e-03    2.4636824e+00    3.5521854e+03    1.4009274e-03    1.1181399e+03    8.2905091e+02    1.3486987e+00    1.4272517e-05    3.2915843e-05
   1.1807564e+02    4.9945474e-01    4.9962312e-01    4.9941884e-01    7.0151213e+02    1.2393804e+03    3.7764864e+02    1.7952380e-03    4.4138345e-03    2.4586348e+00    3.5521858e+03    1.3826879e-03    1.1180277e+03    8.2893874e+02    1.3487458e+00    1.4294649e-05    3.2902305e-05
   1.1829294e+02    4.9836713e-01    4.9853554e-01    4.9832920e-01    7.0113120e+02    1.2381434e+03    3.7752795e+02    1.7981697e-03    4.4138345e-03    2.4546263e+00    3.5521860e+03    1.3717606e-03    1.1179384e+03    8.2884946e+02    1.3487834e+00    1.4312284e-05    3.2891525e-05
   1.1856456e+02    4.9702050e-01    4.9716848e-01    4.9698732e-01    7.0065813e+02    1.2366061e+03    3.7737983e+02    1.8018201e-03    4.4138346e-03    2.4496533e+00    3.5521864e+03    1.3561974e-03    1.1178274e+03    8.2873849e+02    1.3488301e+00    1.4334227e-05    3.2878146e-05
   1.1878186e+02    4.9595341e-01    4.9607191e-01    4.9592137e-01    7.0028179e+02    1.2353809e+03    3.7726403e+02    1.8047296e-03    4.4138346e-03    2.4457041e+00    3.5521867e+03    1.3441444e-03    1.1177391e+03    8.2865016e+02    1.3488673e+00    1.4351711e-05    3.2867499e-05
   1.1895570e+02    4.9509747e-01    4.9525472e-01    4.9505320e-01    6.9998207e+02    1.2344054e+03    3.7717063e+02    1.8070499e-03    4.4138346e-03    2.4425637e+00    3.5521869e+03    1.3387753e-03    1.1176687e+03    8.2857979e+02    1.3488969e+00    1.4365641e-05    3.2859014e-05
   1.1917300e+02    4.9404202e-01    4.9421036e-01    4.9400416e-01    6.9960932e+02    1.2331897e+03    3.7705641e+02    1.8099416e-03    4.4138346e-03    2.4386613e+00    3.5521872e+03    1.3214528e-03    1.1175812e+03    8.2849222e+02    1.3489338e+00    1.4382989e-05    3.2848460e-05
   1.1934684e+02    4.9320294e-01    4.9338117e-01    4.9316470e-01    6.9931249e+02    1.2322205e+03    3.7696736e+02    1.8122477e-03    4.4138346e-03    2.4355581e+00    3.5521875e+03    1.3130032e-03    1.1175114e+03    8.2842244e+02    1.3489632e+00    1.4396823e-05    3.2840054e-05
   1.1956414e+02    4.9216238e-01    4.9231968e-01    4.9212719e-01    6.9894336e+02    1.2310119e+03    3.7685832e+02    1.8151215e-03    4.4138347e-03    2.4317020e+00    3.5521877e+03    1.2994114e-03    1.1174245e+03    8.2833561e+02    1.3489998e+00    1.4414055e-05    3.2829602e-05
   1.1983576e+02    4.9086998e-01    4.9099498e-01    4.9083737e-01    6.9848485e+02    1.2295117e+03    3.7672368e+02    1.8186998e-03    4.4138347e-03    2.4269176e+00    3.5521881e+03    1.2843165e-03    1.1173166e+03    8.2822770e+02    1.3490452e+00    1.4435493e-05    3.2816613e-05
   1.2005306e+02    4.8984218e-01    4.8998686e-01    4.8980685e-01    6.9812017e+02    1.2283157e+03    3.7661753e+02    1.8215512e-03    4.4138347e-03    2.4231186e+00    3.5521884e+03    1.2737294e-03    1.1172307e+03    8.2814175e+02    1.3490815e+00    1.4452567e-05    3.2806286e-05
   1.2022690e+02    4.8902621e-01    4.8919238e-01    4.8899153e-01    6.9782976e+02    1.2273612e+03    3.7651157e+02    1.8238253e-03    4.4138347e-03    2.4200974e+00    3.5521886e+03    1.2641809e-03    1.1171622e+03    8.2807332e+02    1.3491103e+00    1.4466176e-05    3.2798057e-05
   1.2044420e+02    4.8801415e-01    4.8814975e-01    4.8798082e-01    6.9746865e+02    1.2261713e+03    3.7630696e+02    1.8266587e-03    4.4138348e-03    2.4163434e+00    3.5521889e+03    1.2515086e-03    1.1170770e+03    8.2798812e+02    1.3491462e+00    1.4483124e-05    3.2787826e-05
   1.2061804e+02    4.8720834e-01    4.8737706e-01    4.8717328e-01    6.9718107e+02    1.2252235e+03    3.7614663e+02    1.8289184e-03    4.4138348e-03    2.4133580e+00    3.5521891e+03    1.2445670e-03    1.1170092e+03    8.2792027e+02    1.3491748e+00    1.4496637e-05    3.2779679e-05
   1.2083534e+02    4.8620944e-01    4.8637041e-01    4.8617647e-01    6.9682355e+02    1.2240425e+03    3.7595145e+02    1.8317338e-03    4.4138348e-03    2.4096486e+00    3.5521893e+03    1.2323706e-03    1.1169248e+03    8.2783582e+02    1.3492105e+00    1.4513461e-05    3.2769554e-05
   1.2100918e+02    4.8541480e-01    4.8557856e-01    4.8538089e-01    6.9653885e+02    1.2231016e+03    3.7579934e+02    1.8339791e-03    4.4138348e-03    2.4066985e+00    3.5521896e+03    1.2233465e-03    1.1168574e+03    8.2776851e+02    1.3492389e+00    1.4526877e-05    3.2761495e-05
