# Supplementary material for: Research on combustion and emissions of heavy duty diesel engines under low-speed and low-load conditions in low temperature environments
Source: PLoS One. 2025 Feb 21;20(2):e0318933. doi: 10.1371/journal.pone.0318933 (PMC11844864; doi:10.1371/journal.pone.0318933)
Supplement: S1 File — (ZIP) [file pone.0318933.s001.zip › 1000rpm_30%/3-tigaojinqiwendu/Tin282K/time.out]

# CONVERGE Release Build 2.3.20/  Jan 30, 2017        Run Date:Wed Aug 30 10:44:59 2023
# column       1                2                3                4                5                6                7                8                9               10               11 
#          Crank     Cycle_Number               dt          Max_CFL     Max_Visc_CFL     Max_Cond_CFL     Max_Diff_CFL     Max_Mach_CFL         WallTime     Num_Recovers       dt_limiter
#          (DEG)           (none)        (seconds)           (none)           (none)           (none)           (none)           (none)        (seconds)           (none)           (none)
#
  -1.4599700e+02                1    5.0000000e-07    1.4396049e-03    1.7805848e-03    1.9833132e-03    2.2828010e-03    1.6762232e-01    2.4714112e-01                0         
  -1.4599325e+02                2    6.2500000e-07    1.8040094e-03    2.2256642e-03    2.4790673e-03    2.8534157e-03    2.0954099e-01    1.4680171e-01                0         #dt_grow
  -1.4598856e+02                3    7.8125000e-07    2.2626280e-03    2.7819763e-03    3.0987184e-03    3.5666362e-03    2.6194668e-01    1.4721870e-01                0         #dt_grow
  -1.4598270e+02                4    9.7656250e-07    2.8411687e-03    3.4772221e-03    3.8731220e-03    4.4579770e-03    3.2746527e-01    1.3370228e-01                0         #dt_grow
  -1.4597538e+02                5    1.2207031e-06    3.5730765e-03    4.3461403e-03    4.8409720e-03    5.5719747e-03    4.0938141e-01    1.2753487e-01                0         #dt_grow
  -1.4596622e+02                6    1.5258789e-06    4.5018636e-03    5.4320714e-03    6.0505437e-03    6.9641942e-03    5.1180446e-01    1.4281964e-01                0         #dt_grow
  -1.4595478e+02                7    1.9073486e-06    5.1048006e-03    6.7891477e-03    7.5621328e-03    8.7040355e-03    6.3987669e-01    1.4076114e-01                0         #dt_grow
  -1.4594047e+02                8    2.3841858e-06    6.4436278e-03    8.4850079e-03    9.4510800e-03    1.0878215e-02    8.0003436e-01    1.3828278e-01                0         #dt_grow
  -1.4592259e+02                9    2.9802322e-06    8.1436089e-03    1.0604044e-02    1.1811387e-02    1.3594929e-02    1.0003357e+00    1.4116287e-01                0         #dt_grow
  -1.4590024e+02               10    3.7252903e-06    1.0300823e-02    1.3251188e-02    1.4759935e-02    1.6988703e-02    1.2508724e+00    1.6175389e-01                0         #dt_grow
  -1.4587230e+02               11    4.6566129e-06    1.3050239e-02    1.6557956e-02    1.8443216e-02    2.1228148e-02    1.5642889e+00    1.6840816e-01                0         #dt_grow
  -1.4583738e+02               12    5.8207661e-06    1.6569218e-02    2.0687998e-02    2.3043518e-02    2.6523074e-02    1.9564226e+00    1.1101270e-01                0         #dt_grow
  -1.4579372e+02               13    7.2759576e-06    2.1110049e-02    2.5845249e-02    2.8788003e-02    3.3134935e-02    2.4471145e+00    1.1303973e-01                0         #dt_grow
  -1.4573915e+02               14    9.0949470e-06    2.7065529e-02    3.2283464e-02    3.5959326e-02    4.1389056e-02    3.0612076e+00    1.1024332e-01                0         #dt_grow
  -1.4567094e+02               15    1.1368684e-05    2.7362682e-02    4.0316617e-02    4.4907234e-02    5.1687971e-02    3.8297894e+00    1.2607932e-01                0         #dt_grow
  -1.4558567e+02               16    1.4210855e-05    3.5444490e-02    5.0337114e-02    5.6068833e-02    6.4534761e-02    4.7918043e+00    1.3342834e-01                0         #dt_grow
  -1.4547909e+02               17    1.7763568e-05    4.6396144e-02    6.2832896e-02    6.9987661e-02    8.0554994e-02    5.9962278e+00    1.3764143e-01                0         #dt_grow
  -1.4534587e+02               18    2.2204460e-05    5.4336523e-02    7.8404887e-02    8.7333129e-02    1.0051909e-01    7.5051195e+00    1.3753653e-01                0         #dt_grow
  -1.4517933e+02               19    2.7755576e-05    7.2853930e-02    9.7800809e-02    1.0893818e-01    1.2538565e-01    9.3976407e+00    1.3358593e-01                0         #dt_grow
  -1.4497117e+02               20    3.4694470e-05    1.0056931e-01    1.2192827e-01    1.3581396e-01    1.5631830e-01    1.1774587e+01    1.5655375e-01                0         #dt_grow
  -1.4471096e+02               21    4.3368087e-05    1.1174119e-01    1.5190658e-01    1.6920744e-01    1.9475203e-01    1.4763052e+01    1.5802908e-01                0         #dt_grow
  -1.4438570e+02               22    5.4210109e-05    1.4507001e-01    1.8909778e-01    2.1063611e-01    2.4243305e-01    1.8523088e+01    1.3671565e-01                0         #dt_grow
  -1.4397912e+02               23    6.7762636e-05    1.7123737e-01    2.3514387e-01    2.6192949e-01    3.0146650e-01    2.3258388e+01    2.0751143e-01                0         #dt_grow
  -1.4347090e+02               24    8.4703295e-05    2.6305557e-01    2.9206126e-01    3.2533439e-01    3.7443751e-01    2.9232606e+01    1.8760705e-01                0         #dt_grow
  -1.4287090e+02               25    1.0000000e-04    3.1579354e-01    3.4223679e-01    3.8123150e-01    4.3876511e-01    3.4726662e+01    2.1093321e-01                0         #dt_max
  -1.4227090e+02               26    1.0000000e-04    3.1641194e-01    3.3976144e-01    3.7847961e-01    4.3559159e-01    3.4553494e+01    1.5626478e-01                0         #dt_max
  -1.4167090e+02               27    1.0000000e-04    2.9500417e-01    3.3729804e-01    3.7574048e-01    4.3243338e-01    3.4730422e+01    2.1665335e-01                0         #dt_max
  -1.4107090e+02               28    1.0000000e-04    2.9451850e-01    3.3484444e-01    3.7301255e-01    4.2928774e-01    3.4901296e+01    1.7905164e-01                0         #dt_max
  -1.4047090e+02               29    1.0000000e-04    2.4049611e-01    3.3239500e-01    3.7028922e-01    4.2614743e-01    3.5066660e+01    1.8179059e-01                0         #dt_max
  -1.3987090e+02               30    1.0000000e-04    3.1743411e-01    3.2994018e-01    3.6756007e-01    4.2300024e-01    3.5226869e+01    1.7863870e-01                0         #dt_max
  -1.3927090e+02               31    1.0000000e-04    3.0778880e-01    3.2753853e-01    3.6488978e-01    4.1992120e-01    3.5342604e+01    1.6429543e-01                0         #dt_max
  -1.3867090e+02               32    1.0000000e-04    2.9534920e-01    3.2505213e-01    3.6212535e-01    4.1673350e-01    3.5501217e+01    1.6389394e-01                0         #dt_max
  -1.3807090e+02               33    1.0000000e-04    2.8208194e-01    3.2261176e-01    3.5941184e-01    4.1360482e-01    3.5667285e+01    1.5322685e-01                0         #dt_max
  -1.3747090e+02               34    1.0000000e-04    3.0531013e-01    3.2023482e-01    3.5676912e-01    4.1055746e-01    3.5832514e+01    1.7576528e-01                0         #dt_max
  -1.3687090e+02               35    1.0000000e-04    3.6195061e-01    3.1781984e-01    3.5408398e-01    4.0746133e-01    3.5995930e+01    1.6074419e-01                0         #dt_max
  -1.3627090e+02               36    1.0000000e-04    3.7010797e-01    3.1541028e-01    3.5140483e-01    4.0437215e-01    3.6438093e+01    1.6561723e-01                0         #dt_max
  -1.3567090e+02               37    1.0000000e-04    3.7264021e-01    3.1301093e-01    3.4873699e-01    4.0129606e-01    3.6574325e+01    1.7956614e-01                0         #dt_max
  -1.3507090e+02               38    1.0000000e-04    2.6379773e-01    3.1062226e-01    3.4608100e-01    3.9823366e-01    3.6707931e+01    1.8874741e-01                0         #dt_max
  -1.3447090e+02               39    1.0000000e-04    3.5386646e-01    3.0824547e-01    3.4343820e-01    3.9518650e-01    3.6838927e+01    1.9920421e-01                0         #dt_max
  -1.3387090e+02               40    1.0000000e-04    3.2073282e-01    3.0587868e-01    3.4080646e-01    3.9215216e-01    3.6967691e+01    2.1933031e-01                0         #dt_max
  -1.3327090e+02               41    1.0000000e-04    3.6176277e-01    3.0352459e-01    3.3818882e-01    3.8913409e-01    3.7094603e+01    1.7627668e-01                0         #dt_max
  -1.3267090e+02               42    1.0000000e-04    3.5719900e-01    3.0118374e-01    3.3558588e-01    3.8613300e-01    3.7219911e+01    1.9151115e-01                0         #dt_max
  -1.3207090e+02               43    1.0000000e-04    3.7699039e-01    2.9885476e-01    3.3299608e-01    3.8314713e-01    3.7343760e+01    1.5032053e-01                0         #dt_max
  -1.3147090e+02               44    1.0000000e-04    4.1287367e-01    2.9653919e-01    3.3042117e-01    3.8017844e-01    3.6722405e+01    1.7824292e-01                0         #dt_max
  -1.3087090e+02               45    1.0000000e-04    3.7300590e-01    2.9423551e-01    3.2785945e-01    3.7722502e-01    3.6837291e+01    1.7914462e-01                0         #dt_max
  -1.3027090e+02               46    1.0000000e-04    4.1859054e-01    2.9194605e-01    3.2531349e-01    3.7428981e-01    3.6968606e+01    1.5161490e-01                0         #dt_max
  -1.2967090e+02               47    1.0000000e-04    3.8647101e-01    2.8967184e-01    3.2278467e-01    3.7137416e-01    3.7082552e+01    1.7938662e-01                0         #dt_max
  -1.2907090e+02               48    1.0000000e-04    3.6056338e-01    2.8741032e-01    3.2026972e-01    3.6847477e-01    3.7018189e+01    1.5848851e-01                0         #dt_max
  -1.2847090e+02               49    1.0000000e-04    4.2452658e-01    2.8516450e-01    3.1777217e-01    3.6559551e-01    3.7157059e+01    1.8736792e-01                0         #dt_max
  -1.2787090e+02               50    1.0000000e-04    4.3740474e-01    2.8293437e-01    3.1529205e-01    3.6273637e-01    3.7136160e+01    1.8852210e-01                0         #dt_max
  -1.2727090e+02               51    1.0000000e-04    4.2429911e-01    2.8076904e-01    3.1288401e-01    3.5996030e-01    3.7245598e+01    1.6307163e-01                0         #dt_max
  -1.2667090e+02               52    1.0000000e-04    3.6595381e-01    2.7856983e-01    3.1043820e-01    3.5714080e-01    3.7630681e+01    1.8989348e-01                0         #dt_max
  -1.2607090e+02               53    1.0000000e-04    4.1061143e-01    2.7634521e-01    3.0796401e-01    3.5428874e-01    3.7734800e+01    1.6156435e-01                0         #dt_max
  -1.2547090e+02               54    1.0000000e-04    3.6270330e-01    2.7421656e-01    3.0559665e-01    3.5155970e-01    3.7840417e+01    1.9159150e-01                0         #dt_max
  -1.2487090e+02               55    1.0000000e-04    3.9227822e-01    2.7202083e-01    3.0315450e-01    3.4874466e-01    3.7943574e+01    1.7480850e-01                0         #dt_max
  -1.2427090e+02               56    1.0000000e-04    4.2211584e-01    2.6986661e-01    3.0075855e-01    3.4598283e-01    3.8047486e+01    1.5244555e-01                0         #dt_max
  -1.2367090e+02               57    1.0000000e-04    4.4857412e-01    2.6780115e-01    2.9846134e-01    3.4333480e-01    3.8151704e+01    1.8355513e-01                0         #dt_max
  -1.2307090e+02               58    1.0000000e-04    4.5036986e-01    2.6569803e-01    2.9612214e-01    3.4063849e-01    3.8254832e+01    1.5745902e-01                0         #dt_max
  -1.2247090e+02               59    1.0000000e-04    4.0011513e-01    2.6360408e-01    2.9379310e-01    3.3795394e-01    3.7639525e+01    1.9715881e-01                0         #dt_max
  -1.2187090e+02               60    1.0000000e-04    4.6183570e-01    2.6146889e-01    2.9141808e-01    3.3521652e-01    3.7735646e+01    1.9189429e-01                0         #dt_max
  -1.2127090e+02               61    1.0000000e-04    4.2318413e-01    2.5945119e-01    2.8917383e-01    3.3262974e-01    3.7834023e+01    1.6463828e-01                0         #dt_max
  -1.2067611e+02               62    9.9131993e-05    4.1500470e-01    2.5518804e-01    2.8442678e-01    3.2716415e-01    3.7601412e+01    1.9319224e-01                0         #dt_move
  -1.2008717e+02               63    9.8156571e-05    4.5126341e-01    2.5066445e-01    2.7938932e-01    3.2136467e-01    3.7324142e+01    1.4399886e-01                0         #dt_move
  -1.1950389e+02               64    9.7212637e-05    4.1645989e-01    2.4638849e-01    2.7462757e-01    3.1588267e-01    3.7057524e+01    1.8288946e-01                0         #dt_move
  -1.1892610e+02               65    9.6298525e-05    4.7018101e-01    2.4216099e-01    2.6991975e-01    3.1046281e-01    3.6798625e+01    2.1858096e-01                0         #dt_move
  -1.1835364e+02               66    9.5410317e-05    4.3841977e-01    2.3810188e-01    2.6539932e-01    3.0525883e-01    3.6731621e+01    1.6688561e-01                0         #dt_move
  -1.1778632e+02               67    9.4554074e-05    3.4113658e-01    2.3417446e-01    2.6102546e-01    3.0022367e-01    3.6486533e+01    1.9166255e-01                0         #dt_move
  -1.1722396e+02               68    9.3725274e-05    4.5006341e-01    2.3038256e-01    2.5680245e-01    2.9536226e-01    3.6249791e+01    1.6834879e-01                0         #dt_move
  -1.1666646e+02               69    9.2916823e-05    3.8682070e-01    2.2669672e-01    2.5269750e-01    2.9063682e-01    3.6018661e+01    2.0520902e-01                0         #dt_move
  -1.1611365e+02               70    9.2135259e-05    4.1353575e-01    2.2312790e-01    2.4872285e-01    2.8606141e-01    3.5795903e+01    1.7777252e-01                0         #dt_move
  -1.1556538e+02               71    9.1378271e-05    4.6243421e-01    2.1967042e-01    2.4487218e-01    2.8162874e-01    3.5580859e+01    2.3642635e-01                0         #dt_move
  -1.1502155e+02               72    9.0639020e-05    4.4610734e-01    2.1630212e-01    2.4112077e-01    2.7731041e-01    3.4769241e+01    1.6956973e-01                0         #dt_move
  -1.1448200e+02               73    8.9925575e-05    4.9436977e-01    2.1303522e-01    2.3748230e-01    2.7312208e-01    3.4568215e+01    2.5292873e-01                0         #dt_move
  -1.1394661e+02               74    8.9230072e-05    3.8525550e-01    2.0989794e-01    2.3398813e-01    2.6909992e-01    3.4374799e+01    2.4798489e-01                0         #dt_move
  -1.1341530e+02               75    8.8553130e-05    4.1864219e-01    2.0677612e-01    2.3051115e-01    2.6509760e-01    3.4185455e+01    1.7012882e-01                0         #dt_move
  -1.1288790e+02               76    8.7898968e-05    4.5756465e-01    2.0378027e-01    2.2717445e-01    2.6125675e-01    3.4003508e+01    2.5373673e-01                0         #dt_move
  -1.1236435e+02               77    8.7259237e-05    4.9291593e-01    2.0086162e-01    2.2392369e-01    2.5751490e-01    3.3825844e+01    2.0700121e-01                0         #dt_move
  -1.1184453e+02               78    8.6636387e-05    4.9530137e-01    1.9805126e-01    2.2079353e-01    2.5391188e-01    3.3653995e+01    2.2354794e-01                0         #dt_move
  -1.1132833e+02               79    8.6033142e-05    4.3622283e-01    1.9529161e-01    2.1771980e-01    2.5037386e-01    3.3688088e+01    1.8450665e-01                0         #dt_move
  -1.1081566e+02               80    8.5445555e-05    4.6935451e-01    1.9260119e-01    2.1472316e-01    2.4692460e-01    3.3523190e+01    2.0879340e-01                0         #dt_move
  -1.1030642e+02               81    8.4873166e-05    4.4962151e-01    1.8997962e-01    2.1180319e-01    2.4356362e-01    3.3364903e+01    1.5880489e-01                0         #dt_move
  -1.0980052e+02               82    8.4315544e-05    4.4381472e-01    1.8742366e-01    2.0895626e-01    2.4028674e-01    3.3210445e+01    1.8609238e-01                0         #dt_move
  -1.0929789e+02               83    8.3772272e-05    4.8492339e-01    1.8493106e-01    2.0617988e-01    2.3709110e-01    3.3060439e+01    1.5964365e-01                0         #dt_move
  -1.0879844e+02               84    8.3242510e-05    4.1348448e-01    1.8249868e-01    2.0347056e-01    2.3397267e-01    3.2914767e+01    1.8444109e-01                0         #dt_move
  -1.0830207e+02               85    8.2727287e-05    4.8559503e-01    1.8009933e-01    2.0079800e-01    2.3089657e-01    3.2235706e+01    1.5735984e-01                0         #dt_move
  -1.0780872e+02               86    8.2224895e-05    4.6941912e-01    1.7780812e-01    1.9824589e-01    2.2795913e-01    3.2099417e+01    1.9521070e-01                0         #dt_move
  -1.0731831e+02               87    8.1734795e-05    3.5629143e-01    1.7554767e-01    1.9572799e-01    2.2506111e-01    3.1968553e+01    1.6194987e-01                0         #dt_move
  -1.0683077e+02               88    8.1257471e-05    4.7914721e-01    1.7331931e-01    1.9324583e-01    2.2220425e-01    3.1840347e+01    1.8819284e-01                0         #dt_move
  -1.0634601e+02               89    8.0792265e-05    4.0751456e-01    1.7118905e-01    1.9087292e-01    2.1947314e-01    3.1716875e+01    1.6109896e-01                0         #dt_move
  -1.0586398e+02               90    8.0338846e-05    4.3661798e-01    1.6906317e-01    1.8850486e-01    2.1674765e-01    3.1596632e+01    1.8692470e-01                0         #dt_move
  -1.0538460e+02               91    7.9896893e-05    4.9038669e-01    1.6700692e-01    1.8621435e-01    2.1411143e-01    3.1480316e+01    1.5575480e-01                0         #dt_move
  -1.0490780e+02               92    7.9466096e-05    3.8894227e-01    1.6499860e-01    1.8397721e-01    2.1153666e-01    3.1577893e+01    1.8548679e-01                0         #dt_move
  -1.0443354e+02               93    7.9044733e-05    4.4593954e-01    1.6303097e-01    1.8178538e-01    2.0901406e-01    3.1465393e+01    1.5565920e-01                0         #dt_move
  -1.0396174e+02               94    7.8632178e-05    4.0096784e-01    1.6110514e-01    1.7964009e-01    2.0654506e-01    3.1384328e+01    1.8526363e-01                0         #dt_move
  -1.0349235e+02               95    7.8232778e-05    4.4010790e-01    1.5922696e-01    1.7754786e-01    2.0413712e-01    3.1280220e+01    1.5501618e-01                0         #dt_move
  -1.0302529e+02               96    7.7843426e-05    4.8385605e-01    1.5739202e-01    1.7550379e-01    2.0178464e-01    3.1179049e+01    1.5257287e-01                0         #dt_move
  -1.0256053e+02               97    7.7459503e-05    4.8501450e-01    1.5560627e-01    1.7351448e-01    1.9949522e-01    3.1079811e+01    1.8345594e-01                0         #dt_move
  -1.0209800e+02               98    7.7087883e-05    4.7549108e-01    1.5384618e-01    1.7155374e-01    1.9723869e-01    3.0984852e+01    1.5751624e-01                0         #dt_move
  -1.0163764e+02               99    7.6726902e-05    4.1583657e-01    1.5212356e-01    1.6963474e-01    1.9503020e-01    3.0315655e+01    1.8600106e-01                0         #dt_move
  -1.0117943e+02              100    7.6368793e-05    4.8568051e-01    1.5040890e-01    1.6772457e-01    1.9283192e-01    3.0225293e+01    1.6457009e-01                0         #dt_move
  -1.0072328e+02              101    7.6025202e-05    4.7382792e-01    1.4873092e-01    1.6585518e-01    1.9068066e-01    3.0137296e+01    2.4699807e-01                0         #dt_move
  -1.0026915e+02              102    7.5686864e-05    4.6336623e-01    1.4710504e-01    1.6404381e-01    1.8859621e-01    2.9982434e+01    1.5804887e-01                0         #dt_move
  -9.9817011e+01              103    7.5357201e-05    3.8972029e-01    1.4552151e-01    1.6227968e-01    1.8656604e-01    2.9903773e+01    1.9092202e-01                0         #dt_move
  -9.9366792e+01              104    7.5036445e-05    4.3030360e-01    1.4397072e-01    1.6055201e-01    1.8457784e-01    2.9828395e+01    1.5832853e-01                0         #dt_move
  -9.8918464e+01              105    7.4721423e-05    4.1947721e-01    1.4244177e-01    1.5884866e-01    1.8261765e-01    2.9961143e+01    1.9561625e-01                0         #dt_move
  -9.8471966e+01              106    7.4416291e-05    4.9142916e-01    1.4090397e-01    1.5713542e-01    1.8064612e-01    2.9888595e+01    1.5779233e-01                0         #dt_move
  -9.8027267e+01              107    7.4116486e-05    3.5909535e-01    1.3949441e-01    1.5556512e-01    1.7883899e-01    2.9820507e+01    1.6294360e-01                0         #dt_move
  -9.7584316e+01              108    7.3825227e-05    3.9062969e-01    1.3803318e-01    1.5393715e-01    1.7696561e-01    2.9753537e+01    1.8436265e-01                0         #dt_move
  -9.7143069e+01              109    7.3541085e-05    4.2289080e-01    1.3662295e-01    1.5236600e-01    1.7515763e-01    2.9689395e+01    1.5451097e-01                0         #dt_move
  -9.6703497e+01              110    7.3262146e-05    4.5403773e-01    1.3526156e-01    1.5084927e-01    1.7341225e-01    2.9627050e+01    1.9316530e-01                0         #dt_move
  -9.6265535e+01              111    7.2993508e-05    4.5510826e-01    1.3388820e-01    1.4931916e-01    1.7165154e-01    2.9567892e+01    1.5649867e-01                0         #dt_move
  -9.5829177e+01              112    7.2726479e-05    4.0050768e-01    1.3254572e-01    1.4782345e-01    1.6993041e-01    2.9116401e+01    1.9103861e-01                0         #dt_move
  -9.5394356e+01              113    7.2470167e-05    4.5884248e-01    1.3120162e-01    1.4632591e-01    1.6820721e-01    2.9051911e+01    1.4629149e-01                0         #dt_move
  -9.4961038e+01              114    7.2219663e-05    4.1594713e-01    1.2994774e-01    1.4492896e-01    1.6659967e-01    2.8990308e+01    1.8527222e-01                0         #dt_move
  -9.4529204e+01              115    7.1972339e-05    4.0583286e-01    1.2868022e-01    1.4351673e-01    1.6497464e-01    2.8875635e+01    1.5190911e-01                0         #dt_move
  -9.4098795e+01              116    7.1734740e-05    4.4037117e-01    1.2744427e-01    1.4213967e-01    1.6339009e-01    2.8827785e+01    1.4576650e-01                0         #dt_move
  -9.3669779e+01              117    7.1502774e-05    4.4752056e-01    1.2622995e-01    1.4078669e-01    1.6183326e-01    2.8781588e+01    1.7690945e-01                0         #dt_move
  -9.3242139e+01              118    7.1273290e-05    4.9129184e-01    1.2502995e-01    1.3944965e-01    1.6029480e-01    2.8737044e+01    1.4798570e-01                0         #dt_move
  -9.2815820e+01              119    7.1053061e-05    4.2897425e-01    1.2385373e-01    1.3813911e-01    1.5878683e-01    2.8912565e+01    1.8084049e-01                0         #dt_move
  -9.2390790e+01              120    7.0838357e-05    4.9765429e-01    1.2269747e-01    1.3685080e-01    1.5730444e-01    2.8892824e+01    1.5274000e-01                0         #dt_move
  -9.1967022e+01              121    7.0628048e-05    4.8650042e-01    1.2155884e-01    1.3558212e-01    1.5584466e-01    2.8853611e+01    1.9384313e-01                0         #dt_move
  -9.1544487e+01              122    7.0422573e-05    4.7745176e-01    1.2043698e-01    1.3433212e-01    1.5440638e-01    2.8816041e+01    1.4943433e-01                0         #dt_move
  -9.1123141e+01              123    7.0224216e-05    3.9978519e-01    1.1934103e-01    1.3311096e-01    1.5300132e-01    2.8780860e+01    1.6025686e-01                0         #dt_move
  -9.0702955e+01              124    7.0031079e-05    4.4246669e-01    1.1826303e-01    1.3190981e-01    1.5161927e-01    2.8747815e+01    1.8956995e-01                0         #dt_move
  -9.0283896e+01              125    6.9843091e-05    4.2037627e-01    1.1720273e-01    1.3072836e-01    1.5025991e-01    2.8307875e+01    1.6099310e-01                0         #dt_move
  -8.9865945e+01              126    6.9658547e-05    4.7269612e-01    1.1612177e-01    1.2952386e-01    1.4887407e-01    2.8267178e+01    1.8608928e-01                0         #dt_move
  -8.9449062e+01              127    6.9480551e-05    3.6827738e-01    1.1512024e-01    1.2840792e-01    1.4759006e-01    2.8230679e+01    1.6043591e-01                0         #dt_move
  -8.9033215e+01              128    6.9307816e-05    3.9866098e-01    1.1410931e-01    1.2728145e-01    1.4629398e-01    2.8137293e+01    1.6251636e-01                0         #dt_move
  -8.8618375e+01              129    6.9139974e-05    4.3164696e-01    1.1311506e-01    1.2617356e-01    1.4501931e-01    2.8114243e+01    1.8029451e-01                0         #dt_move
  -8.8204513e+01              130    6.8976968e-05    4.6657598e-01    1.1213646e-01    1.2508311e-01    1.4376470e-01    2.8092797e+01    1.5984726e-01                0         #dt_move
  -8.7791601e+01              131    6.8818743e-05    2.3500573e+00    4.2153624e-01    4.8314972e-01    5.4043108e-01    1.1406968e+02    1.9349074e-01                0         #dt_move
  -8.7615897e+01              132    2.9283857e-05    2.0526836e-01    4.7199290e-02    5.2649311e-02    6.0511910e-02    1.1933454e+01    1.7384481e-01                0         #dt_cfl
  -8.7396269e+01              133    3.6604821e-05    2.1383128e-01    5.8799340e-02    6.5589111e-02    7.5383769e-02    1.5043245e+01    1.4272094e-01                0         #dt_grow
  -8.7121732e+01              134    4.5756027e-05    3.3501030e-01    7.3181348e-02    8.1632345e-02    9.3822240e-02    1.8830913e+01    1.5557671e-01                0         #dt_grow
  -8.6778562e+01              135    5.7195033e-05    2.9336513e-01    9.0987456e-02    1.0149546e-01    1.1665058e-01    2.3570523e+01    1.8843675e-01                0         #dt_grow
  -8.6368793e+01              136    6.8294901e-05    4.6753636e-01    1.0792273e-01    1.2038763e-01    1.3836248e-01    2.8189446e+01    1.5810847e-01                0         #dt_move
  -8.5959780e+01              137    6.8168755e-05    3.9638369e-01    1.0705773e-01    1.1942375e-01    1.3725350e-01    2.8182277e+01    2.1726823e-01                0         #dt_move
  -8.5551565e+01              138    6.8035909e-05    4.2638331e-01    1.0615490e-01    1.1841766e-01    1.3609603e-01    2.8171808e+01    1.4951062e-01                0         #dt_move
  -8.5144120e+01              139    6.7907519e-05    4.7525985e-01    1.0528280e-01    1.1744581e-01    1.3497795e-01    2.8163255e+01    1.5167952e-01                0         #dt_move
  -8.4737418e+01              140    6.7783557e-05    4.2818657e-01    1.0442232e-01    1.1648691e-01    1.3387476e-01    2.7775845e+01    1.9649339e-01                0         #dt_move
  -8.4331434e+01              141    6.7663983e-05    4.2954150e-01    1.0357352e-01    1.1554103e-01    1.3278657e-01    2.7783932e+01    1.5881801e-01                0         #dt_move
  -8.3926142e+01              142    6.7548761e-05    3.9089426e-01    1.0273742e-01    1.1460928e-01    1.3171464e-01    2.7774522e+01    1.7957735e-01                0         #dt_move
  -8.3521515e+01              143    6.7437856e-05    4.2476200e-01    1.0191350e-01    1.1369110e-01    1.3065834e-01    2.7734785e+01    1.5644979e-01                0         #dt_move
  -8.3117527e+01              144    6.7331236e-05    4.6292835e-01    1.0110322e-01    1.1278810e-01    1.2961951e-01    2.7734168e+01    1.5904498e-01                0         #dt_move
  -8.2714154e+01              145    6.7228870e-05    4.9163646e-01    1.0030443e-01    1.1189791e-01    1.2859543e-01    2.7735314e+01    1.8150759e-01                0         #dt_move
  -8.2311370e+01              146    6.7130727e-05    4.8203676e-01    9.9517238e-02    1.1102063e-01    1.2758620e-01    2.7738283e+01    1.5412450e-01                0         #dt_move
  -8.1909149e+01              147    6.7036782e-05    4.0293169e-01    9.8739189e-02    1.1015351e-01    1.2658870e-01    2.7883863e+01    1.8162131e-01                0         #dt_move
  -8.1507467e+01              148    6.6947007e-05    4.6217494e-01    9.7973407e-02    1.0930009e-01    1.2560693e-01    2.7900342e+01    1.5384793e-01                0         #dt_move
  -8.1106299e+01              149    6.6861379e-05    4.5123935e-01    9.7220429e-02    1.0846092e-01    1.2464158e-01    2.7909325e+01    1.4800715e-01                0         #dt_move
  -8.0705619e+01              150    6.6779876e-05    4.3945702e-01    9.6477207e-02    1.0763262e-01    1.2368873e-01    2.7919692e+01    1.7123914e-01                0         #dt_move
  -8.0305405e+01              151    6.6702477e-05    3.7533125e-01    9.5746611e-02    1.0681837e-01    1.2275207e-01    2.7931351e+01    1.4561200e-01                0         #dt_move
  -7.9905630e+01              152    6.6629164e-05    4.1104211e-01    9.5024524e-02    1.0601361e-01    1.2182631e-01    2.7944538e+01    1.7360258e-01                0         #dt_move
  -7.9506270e+01              153    6.6559919e-05    4.8503810e-01    9.4311658e-02    1.0521911e-01    1.2091238e-01    2.7621478e+01    1.4435720e-01                0         #dt_move
  -7.9107302e+01              154    6.6494728e-05    4.6963570e-01    9.3608070e-02    1.0443495e-01    1.2001035e-01    2.7628849e+01    1.4673924e-01                0         #dt_move
  -7.8708700e+01              155    6.6433578e-05    3.5325502e-01    9.2914294e-02    1.0366172e-01    1.1912089e-01    2.7638428e+01    1.7892480e-01                0         #dt_move
  -7.8310442e+01              156    6.6376456e-05    4.7215497e-01    9.2229854e-02    1.0289889e-01    1.1824340e-01    2.7594317e+01    1.4704919e-01                0         #dt_move
  -7.7912501e+01              157    6.6323353e-05    3.9779107e-01    9.1573211e-02    1.0216704e-01    1.1740155e-01    2.7616203e+01    1.7918110e-01                0         #dt_move
  -7.7514856e+01              158    6.6274261e-05    4.3193162e-01    9.0891619e-02    1.0140735e-01    1.1652772e-01    2.7639087e+01    1.4824319e-01                0         #dt_move
  -7.7117481e+01              159    6.6229175e-05    1.6580904e+00    2.2241619e-01    2.5373842e-01    2.8514896e-01    8.0304514e+01    1.6728425e-01                0         #dt_move
  -7.6877823e+01              160    3.9943041e-05    2.8941369e-01    5.4229517e-02    6.0504327e-02    6.9525022e-02    1.6748401e+01    2.3715305e-01                0         #dt_cfl
  -7.6578250e+01              161    4.9928802e-05    3.0869373e-01    6.7445321e-02    7.5249730e-02    8.6468361e-02    2.1018921e+01    1.5369153e-01                0         #dt_grow
  -7.6203784e+01              162    6.2411002e-05    4.2926075e-01    8.3761016e-02    9.3454047e-02    1.0738592e-01    2.6312133e+01    1.7152309e-01                0         #dt_grow
  -7.5807136e+01              163    6.6107997e-05    4.4530239e-01    8.8136897e-02    9.8337037e-02    1.1299602e-01    2.7915948e+01    2.0118356e-01                0         #dt_move
  -7.5410651e+01              164    6.6080803e-05    4.3230536e-01    8.7513261e-02    9.7641945e-02    1.1219649e-01    2.7949339e+01    1.6346335e-01                0         #dt_move
  -7.5014309e+01              165    6.6056926e-05    4.7271717e-01    8.6897840e-02    9.6955997e-02    1.1140749e-01    2.7983684e+01    1.6493440e-01                0         #dt_move
  -7.4618087e+01              166    6.6037059e-05    4.0551852e-01    8.6289374e-02    9.6277798e-02    1.1062740e-01    2.8019753e+01    1.9198823e-01                0         #dt_move
  -7.4221960e+01              167    6.6021210e-05    4.7872342e-01    8.5668575e-02    9.5585846e-02    1.0983151e-01    2.7886720e+01    1.5316343e-01                0         #dt_move
  -7.3825903e+01              168    6.6009387e-05    4.6336817e-01    8.5088261e-02    9.4939041e-02    1.0908751e-01    2.7883234e+01    1.8749285e-01                0         #dt_move
  -7.3429894e+01              169    6.6001604e-05    3.4870379e-01    8.4498946e-02    9.4282187e-02    1.0833198e-01    2.7924141e+01    1.6832662e-01                0         #dt_move
  -7.3033907e+01              170    6.5997874e-05    4.6469720e-01    8.3900464e-02    9.3615076e-02    1.0756470e-01    2.7967232e+01    1.6273022e-01                0         #dt_move
  -7.2637917e+01              171    6.5998212e-05    3.9110593e-01    8.3332362e-02    9.2981824e-02    1.0683636e-01    2.8012172e+01    1.8648195e-01                0         #dt_move
  -7.2241901e+01              172    6.6002637e-05    4.2618179e-01    8.2771900e-02    9.2357085e-02    1.0611782e-01    2.8058812e+01    1.7173743e-01                0         #dt_move
  -7.1845834e+01              173    6.6011168e-05    4.7116348e-01    8.2218118e-02    9.1739788e-02    1.0540784e-01    2.8106934e+01    1.7824888e-01                0         #dt_move
  -7.1449692e+01              174    6.6023828e-05    3.6792452e-01    8.1669369e-02    9.1128103e-02    1.0470432e-01    2.8210785e+01    1.5561652e-01                0         #dt_move
  -7.1053448e+01              175    6.6040641e-05    4.2122458e-01    8.1126424e-02    9.0522883e-02    1.0400824e-01    2.8261203e+01    1.6271710e-01                0         #dt_move
  -7.0657078e+01              176    6.6061634e-05    3.8481567e-01    8.0589662e-02    8.9924554e-02    1.0332008e-01    2.8316072e+01    1.8728209e-01                0         #dt_move
  -7.0260557e+01              177    6.6086837e-05    4.1955555e-01    8.0057542e-02    8.9331396e-02    1.0263787e-01    2.8373076e+01    1.5854192e-01                0         #dt_move
  -6.9863859e+01              178    6.6116279e-05    4.5365945e-01    7.9532980e-02    8.8746658e-02    1.0196536e-01    2.8431126e+01    1.7776275e-01                0         #dt_move
  -6.9466959e+01              179    6.6149996e-05    4.9715758e-01    7.9012110e-02    8.8166038e-02    1.0129758e-01    2.8491166e+01    1.4930129e-01                0         #dt_move
  -6.9069831e+01              180    6.6188023e-05    4.9259565e-01    7.8519674e-02    8.7617127e-02    1.0066625e-01    2.8553242e+01    1.4912653e-01                0         #dt_move
  -6.8672449e+01              181    6.6230400e-05    4.2159834e-01    7.8010382e-02    8.7049413e-02    1.0001331e-01    2.8267288e+01    1.7266607e-01                0         #dt_move
  -6.8274786e+01              182    6.6277167e-05    4.5350424e-01    7.7484209e-02    8.6462869e-02    9.9338730e-02    2.8324160e+01    1.4382815e-01                0         #dt_move
  -6.7876815e+01              183    6.6328368e-05    4.4518350e-01    7.6980633e-02    8.5901529e-02    9.8693119e-02    2.8384679e+01    1.7210627e-01                0         #dt_move
  -6.7478511e+01              184    6.6384051e-05    4.2547109e-01    7.6502650e-02    8.5368733e-02    9.8080320e-02    2.8552970e+01    1.4859676e-01                0         #dt_move
  -6.7079846e+01              185    6.6444264e-05    4.6524830e-01    7.5988715e-02    8.4795833e-02    9.7421429e-02    2.8625192e+01    1.3617635e-01                0         #dt_move
  -6.6680791e+01              186    6.6509060e-05    4.0210996e-01    7.5519283e-02    8.4272572e-02    9.6819594e-02    2.8700147e+01    1.6679835e-01                0         #dt_move
  -6.6281320e+01              187    6.6578494e-05    4.7542413e-01    7.5034336e-02    8.3732008e-02    9.6197867e-02    2.8826000e+01    1.4174700e-01                0         #dt_move
  -6.5881405e+01              188    6.6652624e-05    4.6071799e-01    7.4549250e-02    8.3191301e-02    9.5575962e-02    2.8904493e+01    1.7913318e-01                0         #dt_move
  -6.5481015e+01              189    6.6731511e-05    3.4678230e-01    7.4076137e-02    8.2663881e-02    9.4969406e-02    2.8986183e+01    1.4658618e-01                0         #dt_move
  -6.5080124e+01              190    6.6815220e-05    4.5912960e-01    7.3623715e-02    8.2159435e-02    9.4389379e-02    2.9071090e+01    1.5282226e-01                0         #dt_move
  -6.4678701e+01              191    6.6903818e-05    3.8441862e-01    7.3174520e-02    8.1658587e-02    9.3813487e-02    2.9158383e+01    1.7922473e-01                0         #dt_move
  -6.4276717e+01              192    6.6997376e-05    4.2206962e-01    7.2727899e-02    8.1160616e-02    9.3240896e-02    2.9247816e+01    1.5057158e-01                0         #dt_move
  -6.3874141e+01              193    6.7095969e-05    4.6496115e-01    7.2286143e-02    8.0668070e-02    9.2674543e-02    2.9338972e+01    1.7814541e-01                0         #dt_move
  -6.3470943e+01              194    6.7199675e-05    3.5915283e-01    7.1845744e-02    8.0177044e-02    9.2109928e-02    2.9025852e+01    1.5600991e-01                0         #dt_move
  -6.3067092e+01              195    6.7308575e-05    4.9673729e-01    7.1407363e-02    7.9688273e-02    9.1547901e-02    2.9133090e+01    1.5419340e-01                0         #dt_move
  -6.2662555e+01              196    6.7422754e-05    3.8150326e-01    7.0972162e-02    7.9203052e-02    9.0989951e-02    2.9232934e+01    1.8316650e-01                0         #dt_move
  -6.2338926e+01              197    5.3938204e-05    3.9098253e-01    5.6436757e-02    6.2982204e-02    7.2354816e-02    2.3418493e+01    1.4329052e-01                0         #dt_piso
  -6.1934389e+01              198    6.7422754e-05    4.0042386e-01    6.9972060e-02    7.8087768e-02    8.9707769e-02    2.9322219e+01    1.8409300e-01                0         #dt_grow
  -6.1527764e+01              199    6.7770860e-05    4.4460372e-01    6.9769213e-02    7.7861861e-02    8.9447709e-02    2.9522754e+01    1.5423155e-01                0         #dt_move
  -6.1120330e+01              200    6.7905684e-05    4.3791572e-01    6.9340473e-02    7.7383869e-02    8.8898042e-02    2.9631052e+01    1.5575337e-01                0         #dt_move
  -6.0712051e+01              201    6.8046474e-05    3.7440939e-01    6.8963592e-02    7.6963736e-02    8.8414862e-02    2.9970647e+01    3.4962106e-01                0         #dt_move
  -6.0385428e+01              202    5.4437179e-05    3.8313418e-01    5.4790181e-02    6.1146474e-02    7.0243821e-02    2.4015718e+01    1.3857651e-01                0         #dt_piso
  -5.9977149e+01              203    6.8046474e-05    3.6418090e-01    6.7898834e-02    7.5776422e-02    8.7049787e-02    3.0071895e+01    1.7014480e-01                0         #dt_grow
  -5.9566315e+01              204    6.8472374e-05    3.9677426e-01    6.7736625e-02    7.5595943e-02    8.6841827e-02    3.0313123e+01    1.4430118e-01                0         #dt_move
  -5.9154500e+01              205    6.8635867e-05    4.2038503e-01    6.7307340e-02    7.5117414e-02    8.6291461e-02    3.0438185e+01    1.3430667e-01                0         #dt_move
  -5.8741664e+01              206    6.8805945e-05    4.6925077e-01    6.6877946e-02    7.4638784e-02    8.5740956e-02    3.0566386e+01    1.5927768e-01                0         #dt_move
  -5.8327769e+01              207    6.8982482e-05    4.6025237e-01    6.6444607e-02    7.4155779e-02    8.5185393e-02    3.0697776e+01    1.3806963e-01                0         #dt_move
  -5.7912776e+01              208    6.9165619e-05    3.8878890e-01    6.6044425e-02    7.3709584e-02    8.4672340e-02    3.0584055e+01    1.7103624e-01                0         #dt_move
  -5.7496643e+01              209    6.9355503e-05    4.4373303e-01    6.5669898e-02    7.3291946e-02    8.4192177e-02    3.0731612e+01    1.4617753e-01                0         #dt_move
  -5.7079327e+01              210    6.9552678e-05    4.1728484e-01    6.5311485e-02    7.2892284e-02    8.3732673e-02    3.0876005e+01    1.5133572e-01                0         #dt_move
  -5.6660777e+01              211    6.9758224e-05    3.9287383e-01    6.4938966e-02    7.2476907e-02    8.3255084e-02    3.0830355e+01    1.6838670e-01                0         #dt_move
  -5.6240960e+01              212    6.9969550e-05    4.2595717e-01    6.4565309e-02    7.2060271e-02    8.2776037e-02    3.0978408e+01    1.4426041e-01                0         #dt_move
  -5.5819830e+01              213    7.0188291e-05    3.8342718e-01    6.4192677e-02    7.1644796e-02    8.2298304e-02    3.1130320e+01    1.6959691e-01                0         #dt_move
  -5.5397342e+01              214    7.0414624e-05    4.8612730e-01    6.3816377e-02    7.1225249e-02    8.1815868e-02    3.1301701e+01    1.4709210e-01                0         #dt_move
  -5.4973448e+01              215    7.0649097e-05    4.3256682e-01    6.3437833e-02    7.0803221e-02    8.1330555e-02    3.1712440e+01    1.7967844e-01                0         #dt_move
  -5.4548083e+01              216    7.0894153e-05    3.2882464e-01    6.3057724e-02    7.0379475e-02    8.0843236e-02    3.1890369e+01    1.5803576e-01                0         #dt_move
  -5.4121214e+01              217    7.1144791e-05    4.7755704e-01    6.2671759e-02    6.9949223e-02    8.0348409e-02    3.2063281e+01    1.6057420e-01                0         #dt_move
  -5.3692791e+01              218    7.1403847e-05    4.5133006e-01    6.2280261e-02    6.9512832e-02    7.9846489e-02    3.2239944e+01    1.7979980e-01                0         #dt_move
  -5.3262755e+01              219    7.1672623e-05    3.9562942e-01    6.1887074e-02    6.9074585e-02    7.9342403e-02    3.2422011e+01    1.5019512e-01                0         #dt_move
  -5.2831039e+01              220    7.1952753e-05    4.2971245e-01    6.1489141e-02    6.8631083e-02    7.8832233e-02    3.2608877e+01    1.8380713e-01                0         #dt_move
  -5.2397605e+01              221    7.2238895e-05    3.9677851e-01    6.1081354e-02    6.8176629e-02    7.8309428e-02    3.2413829e+01    1.5662432e-01                0         #dt_move
  -5.1962397e+01              222    7.2534818e-05    5.0241767e-01    6.0664981e-02    6.7712647e-02    7.7775617e-02    3.2611261e+01    1.8273187e-01                0         #dt_move
  -5.1525324e+01              223    7.2845479e-05    3.5389656e-01    6.0259783e-02    6.7261176e-02    7.7256132e-02    3.2805496e+01    1.5668893e-01                0         #dt_move
  -5.1175665e+01              224    5.8276383e-05    3.5634343e-01    4.7776365e-02    5.3327892e-02    6.1251750e-02    2.6227909e+01    1.4105225e-01                0         #dt_piso
  -5.0738593e+01              225    7.2845479e-05    3.5889459e-01    5.9028365e-02    6.5888158e-02    7.5677391e-02    3.2847684e+01    1.7984891e-01                0         #dt_grow
  -5.0388934e+01              226    5.8276383e-05    2.9769409e-01    4.6875208e-02    5.2322821e-02    6.0096421e-02    2.6319296e+01    1.4108658e-01                0         #dt_piso
  -4.9951861e+01              227    7.2845479e-05    3.9483677e-01    5.8001578e-02    6.4742587e-02    7.4360998e-02    3.2961150e+01    1.7523551e-01                0         #dt_grow
  -4.9602203e+01              228    5.8276383e-05    3.7074322e-01    4.6047677e-02    5.1399587e-02    5.9035483e-02    2.6410189e+01    1.4362836e-01                0         #dt_piso
  -4.9165130e+01              229    7.2845479e-05    4.1040907e-01    5.6955977e-02    6.3576119e-02    7.3020483e-02    3.3368187e+01    1.5466523e-01                0         #dt_grow
  -4.8815472e+01              230    5.8276383e-05    3.3343411e-01    4.5203668e-02    5.0458050e-02    5.7953421e-02    2.6741377e+01    1.6731310e-01                0         #dt_piso
  -4.8378399e+01              231    7.2845479e-05    3.9382076e-01    5.5890713e-02    6.2387810e-02    7.1654760e-02    3.3493865e+01    1.5753436e-01                0         #dt_grow
  -4.8028741e+01              232    5.8276383e-05    3.1015609e-01    4.4345561e-02    4.9500859e-02    5.6853283e-02    2.6838630e+01    1.3883376e-01                0         #dt_piso
  -4.7591668e+01              233    7.2845479e-05    3.9260526e-01    5.4805278e-02    6.1177106e-02    7.0263177e-02    3.3613568e+01    1.8113112e-01                0         #dt_grow
  -4.7242010e+01              234    5.8276383e-05    3.2200501e-01    4.3468617e-02    4.8522753e-02    5.5728996e-02    2.6933499e+01    1.4019871e-01                0         #dt_piso
  -4.6804937e+01              235    7.2845479e-05    4.2325395e-01    5.3696090e-02    5.9940024e-02    6.8841141e-02    3.3731320e+01    1.7443991e-01                0         #dt_grow
  -4.6455278e+01              236    5.8276383e-05    3.6380153e-01    4.2573122e-02    4.7524048e-02    5.4580926e-02    2.6834046e+01    1.4089918e-01                0         #dt_piso
  -4.6018205e+01              237    7.2845479e-05    4.2808547e-01    5.2556554e-02    5.8669243e-02    6.7380198e-02    3.3616010e+01    1.5102458e-01                0         #dt_grow
  -4.5668547e+01              238    5.8276383e-05    3.1552917e-01    4.1650539e-02    4.6495259e-02    5.3398127e-02    2.6941775e+01    1.6946912e-01                0         #dt_piso
  -4.5231474e+01              239    7.2845479e-05    3.9688478e-01    5.1388205e-02    5.7366461e-02    6.5882314e-02    3.3745924e+01    1.4499927e-01                0         #dt_grow
  -4.4881816e+01              240    5.8276383e-05    3.0362295e-01    4.0703577e-02    4.5439389e-02    5.2184074e-02    2.7041335e+01    1.7006183e-01                0         #dt_piso
  -4.4444743e+01              241    7.2845479e-05    3.7354927e-01    5.0184354e-02    5.6024249e-02    6.4338916e-02    3.3867914e+01    1.4387417e-01                0         #dt_grow
  -4.4095085e+01              242    5.8276383e-05    3.1059349e-01    3.9729444e-02    4.4353356e-02    5.0935184e-02    2.7138638e+01    1.4492631e-01                0         #dt_piso
  -4.3658012e+01              243    7.2845479e-05    3.9373542e-01    4.8946120e-02    5.4643810e-02    6.2751436e-02    3.3989485e+01    1.8489718e-01                0         #dt_grow
  -4.3308354e+01              244    5.8276383e-05    3.3594368e-01    3.8723246e-02    4.3231621e-02    4.9645187e-02    2.7062884e+01    1.4300179e-01                0         #dt_piso
  -4.2871281e+01              245    7.2845479e-05    3.8751725e-01    4.7659850e-02    5.3209942e-02    6.1102372e-02    3.4209060e+01    1.6715574e-01                0         #dt_grow
  -4.2521623e+01              246    5.8276383e-05    2.9578288e-01    3.7679452e-02    4.2068122e-02    4.8306990e-02    2.7415340e+01    1.5766525e-01                0         #dt_piso
  -4.2084550e+01              247    7.2845479e-05    3.4357460e-01    4.6333816e-02    5.1731924e-02    5.9402328e-02    3.4340813e+01    1.5864801e-01                0         #dt_grow
  -4.1734891e+01              248    5.8276383e-05    2.6201235e-01    3.6700929e-02    4.0976764e-02    4.7052473e-02    2.7519615e+01    1.7250776e-01                0         #dt_piso
  -4.1297818e+01              249    7.2845479e-05    3.1110648e-01    4.5333465e-02    5.0615336e-02    5.8119827e-02    3.4468907e+01    1.6163492e-01                0         #dt_grow
  -4.0948160e+01              250    5.8276383e-05    2.5895275e-01    3.5932701e-02    4.0119478e-02    4.6067566e-02    2.7620750e+01    1.6829014e-01                0         #dt_piso
  -4.0511087e+01              251    7.2845479e-05    3.1884359e-01    4.4358803e-02    4.9527777e-02    5.6870260e-02    3.4899730e+01    1.5579724e-01                0         #dt_grow
  -4.0161429e+01              252    5.8276383e-05    3.1420863e-01    3.5133489e-02    3.9227737e-02    4.5042935e-02    2.7722192e+01    3.0958796e-01                0         #dt_piso
  -3.9724356e+01              253    7.2845479e-05    3.0899992e-01    4.3335412e-02    4.8385987e-02    5.5558220e-02    3.4486494e+01    2.6434565e-01                0         #dt_grow
  -3.9374698e+01              254    5.8276383e-05    3.2500937e-01    3.4314759e-02    3.8314378e-02    4.3993281e-02    2.7637210e+01    1.9934416e-01                0         #dt_piso
  -3.8937625e+01              255    7.2845479e-05    2.7738262e-01    4.2295536e-02    4.7226018e-02    5.4225046e-02    3.4620826e+01    2.6590157e-01                0         #dt_grow
  -3.8587967e+01              256    5.8276383e-05    2.7506018e-01    3.3473478e-02    3.7376002e-02    4.2914715e-02    2.7744675e+01    2.0447206e-01                0         #dt_piso
  -3.8150894e+01              257    7.2845479e-05    3.4070098e-01    4.1224922e-02    4.6031936e-02    5.2852464e-02    3.4753319e+01    2.2226596e-01                0         #dt_grow
  -3.7801235e+01              258    5.8276383e-05    2.3102534e-01    3.2615656e-02    3.6419317e-02    4.1814943e-02    2.7850376e+01    2.5107980e-01                0         #dt_piso
  -3.7364163e+01              259    7.2845479e-05    3.2649173e-01    4.0125566e-02    4.4805954e-02    5.1443033e-02    3.4884743e+01    2.0183825e-01                0         #dt_grow
  -3.7014504e+01              260    5.8276383e-05    2.3168848e-01    3.1725451e-02    3.5426642e-02    4.0673655e-02    2.7955379e+01    2.0424867e-01                0         #dt_piso
  -3.6577431e+01              261    7.2845479e-05    3.7653562e-01    3.8992532e-02    4.3542611e-02    4.9990426e-02    3.5015816e+01    2.4283385e-01                0         #dt_grow
  -3.6227773e+01              262    5.8276383e-05    2.2913816e-01    3.0804150e-02    3.4399451e-02    3.9492500e-02    2.8158718e+01    2.0905304e-01                0         #dt_piso
  -3.5790700e+01              263    7.2845479e-05    3.7074489e-01    3.7819757e-02    4.2235140e-02    4.8486868e-02    3.5273597e+01    2.5252295e-01                0         #dt_grow
  -3.5441042e+01              264    5.8276383e-05    2.4033735e-01    2.9856207e-02    3.3342694e-02    3.8277188e-02    2.8269998e+01    1.9455266e-01                0         #dt_piso
  -3.5003969e+01              265    7.2845479e-05    2.9491386e-01    3.6620351e-02    4.0898142e-02    4.6949168e-02    3.5413711e+01    2.1311998e-01                0         #dt_grow
  -3.4654311e+01              266    5.8276383e-05    2.8154197e-01    2.8882722e-02    3.2257591e-02    3.7029130e-02    2.8380913e+01    2.4010277e-01                0         #dt_piso
  -3.4217238e+01              267    7.2845479e-05    2.9832931e-01    3.5387770e-02    3.9524310e-02    4.5368937e-02    3.5551154e+01    2.1488404e-01                0         #dt_grow
  -3.3867580e+01              268    5.8276383e-05    2.4232840e-01    2.7890395e-02    3.1151601e-02    3.5756917e-02    2.8490808e+01    2.2988987e-01                0         #dt_piso
  -3.3430507e+01              269    7.2845479e-05    3.3828805e-01    3.4131906e-02    3.8124665e-02    4.3758854e-02    3.5688410e+01    2.0999908e-01                0         #dt_grow
  -3.3080848e+01              270    5.8276383e-05    2.3075977e-01    2.6877345e-02    3.0022625e-02    3.4458135e-02    2.8600709e+01    1.8789601e-01                0         #dt_piso
  -3.2643776e+01              271    7.2845479e-05    3.2888677e-01    3.2864042e-02    3.6711831e-02    4.2133388e-02    3.5826744e+01    2.4766445e-01                0         #dt_grow
  -3.2294117e+01              272    5.8276383e-05    2.0660252e-01    2.5840454e-02    2.8867198e-02    3.3128787e-02    2.8549234e+01    1.9146347e-01                0         #dt_piso
  -3.1857044e+01              273    7.2845479e-05    3.4332448e-01    3.1551903e-02    3.5249769e-02    4.0451158e-02    3.5762560e+01    2.3804736e-01                0         #dt_grow
  -3.1507386e+01              274    5.8276383e-05    2.0398832e-01    2.4786002e-02    2.7692307e-02    3.1776926e-02    2.8662386e+01    1.9259524e-01                0         #dt_piso
  -3.1070313e+01              275    7.2845479e-05    2.5574745e-01    3.0447767e-02    3.4149113e-02    3.9035598e-02    3.5907370e+01    2.1488166e-01                0         #dt_grow
  -3.0720655e+01              276    5.8276383e-05    2.3686748e-01    2.4085267e-02    2.6910412e-02    3.0878547e-02    2.8777683e+01    2.1907353e-01                0         #dt_piso
  -3.0283582e+01              277    7.2845479e-05    2.2796559e-01    2.9648265e-02    3.3126331e-02    3.8010596e-02    3.5822058e+01    2.6034617e-01                0         #dt_grow
  -2.9933924e+01              278    5.8276383e-05    1.8246950e-01    2.3448559e-02    2.6199616e-02    3.0062255e-02    2.8708632e+01    1.9511318e-01                0         #dt_piso
  -2.9496851e+01              279    7.2845479e-05    2.6145918e-01    2.8845737e-02    3.2230465e-02    3.6981714e-02    3.5962987e+01    2.0157790e-01                0         #dt_grow
  -2.9147193e+01              280    5.8276383e-05    2.6434355e-01    2.2800830e-02    2.5476613e-02    2.9231834e-02    2.8821395e+01    1.8246126e-01                0         #dt_piso
  -2.8710120e+01              281    7.2845479e-05    2.8156858e-01    2.8024633e-02    3.1314033e-02    3.5929016e-02    3.6103522e+01    2.2581768e-01                0         #dt_grow
  -2.8360461e+01              282    5.8276383e-05    2.3225645e-01    2.2134158e-02    2.4732611e-02    2.8377126e-02    2.8933693e+01    1.7556190e-01                0         #dt_piso
  -2.7923389e+01              283    7.2845479e-05    2.3660325e-01    2.7178477e-02    3.0369831e-02    3.4844201e-02    3.6649356e+01    2.2885776e-01                0         #dt_grow
  -2.7573730e+01              284    5.8276383e-05    2.3048539e-01    2.1451735e-02    2.3971157e-02    2.7502225e-02    2.9370313e+01    1.7515993e-01                0         #dt_piso
  -2.7136657e+01              285    7.2845479e-05    2.0303833e-01    2.6322213e-02    2.9414469e-02    3.3746427e-02    3.6795606e+01    2.0668077e-01                0         #dt_grow
  -2.6786999e+01              286    5.8276383e-05    1.7535614e-01    2.0899672e-02    2.3437308e-02    2.6794452e-02    2.9490522e+01    2.0495009e-01                0         #dt_piso
  -2.6349926e+01              287    7.2845479e-05    2.5456317e-01    2.7638072e-02    3.0983332e-02    3.5433425e-02    3.6943437e+01    1.8415570e-01                0         #dt_grow
  -2.6000268e+01              288    5.8276383e-05    1.7334698e-01    2.0836222e-02    2.3370328e-02    2.6713105e-02    2.9608288e+01    1.6623449e-01                0         #dt_piso
  -2.5720541e+01              289    4.6621106e-05    1.1512355e-01    1.5874815e-02    1.7741621e-02    2.0352326e-02    2.3720413e+01    1.7407894e-01                0         #dt_piso
  -2.5370883e+01              290    5.8276383e-05    1.5719053e-01    1.9586260e-02    2.1974297e-02    2.5110589e-02    2.9701863e+01    1.7943907e-01                0         #dt_grow
  -2.5091156e+01              291    4.6621106e-05    1.2821851e-01    1.5947406e-02    1.7890124e-02    2.0445392e-02    2.3794743e+01    1.5337443e-01                0         #dt_piso
  -2.4741498e+01              292    5.8276383e-05    1.8184516e-01    1.9010072e-02    2.1329819e-02    2.4371888e-02    2.9794552e+01    1.9674015e-01                0         #dt_grow
  -2.4461771e+01              293    4.6621106e-05    1.7042792e-01    1.5563795e-02    1.7461237e-02    1.9953583e-02    2.3868675e+01    1.5737820e-01                0         #dt_piso
  -2.4112113e+01              294    5.8276383e-05    1.7086107e-01    1.8645006e-02    2.0919957e-02    2.3903854e-02    3.0708088e+01    1.6697788e-01                0         #dt_grow
  -2.3675040e+01              295    7.2845479e-05    2.6119091e-01    2.2569677e-02    2.5228515e-02    2.8935483e-02    3.7434607e+01    2.8803229e-01                0         #dt_grow
  -2.3325382e+01              296    5.8276383e-05    2.1386099e-01    1.8675156e-02    2.0950232e-02    2.3942508e-02    2.9803378e+01    1.9076920e-01                0         #dt_piso
  -2.3045655e+01              297    4.6621106e-05    1.2230551e-01    1.8148533e-02    2.0355428e-02    2.3267350e-02    2.3858147e+01    1.7424178e-01                0         #dt_piso
  -2.2695997e+01              298    5.8276383e-05    1.7765306e-01    1.8645414e-02    2.0893905e-02    2.3904377e-02    2.9872782e+01    2.0732594e-01                0         #dt_grow
  -2.2416270e+01              299    4.6621106e-05    1.6347224e-01    1.5269752e-02    1.7108828e-02    1.9576605e-02    2.3932049e+01    1.4896703e-01                0         #dt_piso
  -2.2066612e+01              300    5.8276383e-05    1.3150951e-01    1.9309435e-02    2.1631078e-02    2.4755686e-02    2.9967393e+01    1.7633200e-01                0         #dt_grow
  -2.1786885e+01              301    4.6621106e-05    1.0568746e-01    1.5717925e-02    1.7605453e-02    2.0151186e-02    2.4012179e+01    2.0144510e-01                0         #dt_piso
  -2.1437227e+01              302    5.8276383e-05    1.3309503e-01    2.0220806e-02    2.2644818e-02    2.5924111e-02    3.0067507e+01    1.3636088e-01                0         #dt_grow
  -2.1157501e+01              303    4.6621106e-05    1.2036714e-01    1.6569115e-02    1.8552992e-02    2.1242455e-02    2.4087272e+01    1.4382911e-01                0         #dt_piso
  -2.0807842e+01              304    5.8276383e-05    1.7262804e-01    1.7504057e-02    1.9627681e-02    2.2441099e-02    3.0161181e+01    1.7348814e-01                0         #dt_grow
  -2.0528116e+01              305    4.6621106e-05    1.0994441e-01    1.4088608e-02    1.5795539e-02    1.8062318e-02    2.4162137e+01    1.4509010e-01                0         #dt_piso
  -2.0178457e+01              306    5.8276383e-05    1.2231108e-01    1.7582173e-02    1.9710414e-02    2.2541248e-02    3.0254438e+01    1.9060874e-01                0         #dt_grow
  -1.9898731e+01              307    4.6621106e-05    5.7632028e-01    2.8390795e-01    3.1772552e-01    3.6398456e-01    8.2217969e+01    3.3660412e-01                0         #dt_piso
  -1.9813674e+01              308    1.4176070e-05    1.7823180e-01    7.2983588e-02    8.1525665e-02    9.3568703e-02    2.5008215e+01    1.4029372e+00                1         #dt_mach, 2*max_piso reached
  -1.9745629e+01              309    1.1340856e-05    1.4344562e-01    5.8245578e-02    6.5062830e-02    7.4673818e-02    2.0010557e+01    3.9641476e-01                0         #dt_piso
  -1.9660573e+01              310    1.4176070e-05    1.8753499e-01    7.2584722e-02    8.1080481e-02    9.3057336e-02    2.5019469e+01    5.5599594e-01                0         #dt_grow
  -1.9592528e+01              311    1.1340856e-05    1.3953966e-01    5.7924520e-02    6.4704501e-02    7.4262206e-02    2.0019711e+01    4.6546626e-01                0         #dt_piso
  -1.9507471e+01              312    1.4176070e-05    1.8747747e-01    7.2179349e-02    8.0628065e-02    9.2537627e-02    2.5031239e+01    4.6653318e-01                0         #dt_grow
  -1.9401151e+01              313    1.7720087e-05    2.3574066e-01    8.9872405e-02    1.0039249e-01    1.1522103e-01    3.1804544e+01    7.1819615e-01                0         #dt_grow
  -1.9316094e+01              314    1.4176070e-05    1.7697103e-01    7.1671015e-02    8.0060772e-02    9.1885917e-02    2.5046695e+01    6.2873220e-01                0         #dt_piso
  -1.9248049e+01              315    1.1340856e-05    1.3729730e-01    5.7191247e-02    6.3886178e-02    7.3322111e-02    2.0041863e+01    5.3530574e-01                0         #dt_piso
  -1.9193613e+01              316    9.0726846e-06    1.1779138e-01    4.5659666e-02    5.1004793e-02    5.8538033e-02    1.6036401e+01    4.4031930e-01                0         #dt_piso
  -1.9125568e+01              317    1.1340856e-05    1.5093676e-01    5.6928641e-02    6.3593137e-02    7.2985437e-02    2.0050050e+01    4.1516972e-01                0         #dt_grow
  -1.9040511e+01              318    1.4176070e-05    1.7479758e-01    7.0932525e-02    7.9236695e-02    9.0939135e-02    2.5069674e+01    4.8564959e-01                0         #dt_grow
  -1.8934191e+01              319    1.7720087e-05    2.0730891e-01    1.2382920e-01    1.3836655e-01    1.5875539e-01    3.3900361e+01    7.7830648e-01                0         #dt_grow
  -1.8849134e+01              320    1.4176070e-05    1.8518635e-01    9.8779038e-02    1.1037560e-01    1.2663979e-01    2.7140147e+01    7.7644587e-01                0         #dt_piso
  -1.8742814e+01              321    1.7720087e-05    2.2216478e-01    1.2300653e-01    1.3744771e-01    1.5770069e-01    3.3952163e+01    6.0792899e-01                0         #dt_grow
  -1.8609913e+01              322    2.2150109e-05    2.5321210e-01    1.5299050e-01    1.7095257e-01    1.9614167e-01    4.2484711e+01    7.2141695e-01                0         #dt_grow
  -1.8503593e+01              323    1.7720087e-05    2.2359250e-01    1.2190158e-01    1.3621432e-01    1.5628407e-01    3.4007634e+01    6.1145020e-01                0         #dt_piso
  -1.8500000e+01              324    5.9879090e-07    2.8075617e-01    1.5235504e-01    1.7024341e-01    1.9532697e-01    4.2506505e+01    3.0684447e-01                0         #dt_inject
  -1.8343670e+01              325    2.6054964e-05    2.8887238e-01    1.7936000e-01    2.0041239e-01    2.2994872e-01    5.0072578e+01    8.8226438e-01                0         #dt_mach
  -1.8218606e+01              326    2.0843971e-05    2.3212345e-01    1.4332091e-01    1.6014117e-01    1.8374476e-01    4.0080763e+01    7.3517585e-01                0         #dt_piso
  -1.8118555e+01              327    1.6675177e-05    1.9334959e-01    1.1436045e-01    1.2778172e-01    1.4661596e-01    3.2083605e+01    6.0709429e-01                0         #dt_piso
  -1.7993492e+01              328    2.0843971e-05    2.5419321e-01    1.4226956e-01    1.5896711e-01    1.8239687e-01    4.0141910e+01    7.5193477e-01                0         #dt_grow
  -1.7837714e+01              329    2.5962854e-05    3.0810803e-01    1.7591860e-01    1.9656811e-01    2.2553667e-01    5.0059379e+01    1.1482401e+00                0         #dt_mach
  -1.7713093e+01              330    2.0770283e-05    2.5785509e-01    1.4009272e-01    1.5653796e-01    1.7960605e-01    4.0070748e+01    1.1566007e+00                0         #dt_piso
  -1.7613395e+01              331    1.6616226e-05    1.9669186e-01    1.1195781e-01    1.2509910e-01    1.4353565e-01    3.2074921e+01    1.8598511e+00                0         #dt_piso
  -1.7489380e+01              332    2.0669268e-05    3.5733347e-01    1.3698045e-01    1.5306991e-01    1.7561596e-01    3.9933477e+01    3.6129038e+00                0         #dt_spray
  -1.7377202e+01              333    1.8696264e-05    4.4313889e-01    1.1991770e-01    1.3402573e-01    1.5374064e-01    3.6145029e+01    5.9967992e+00                0         #dt_spray
  -1.7278992e+01              334    1.6368296e-05    5.4031863e-01    1.0083281e-01    1.1272080e-01    1.2927284e-01    3.1660683e+01    9.4099622e+00                0         #dt_spray
  -1.7183440e+01              335    1.5925352e-05    6.2126482e-01    9.3917110e-02    1.0501635e-01    1.2040655e-01    3.0820664e+01    1.2509831e+01                0         #dt_spray
  -1.7085370e+01              336    1.6345096e-05    6.6679125e-01    9.2499372e-02    1.0345658e-01    1.1858894e-01    3.1653286e+01    1.8072739e+01                0         #dt_spray
  -1.7000000e+01              337    1.4228278e-05    6.7972542e-01    9.3168051e-02    1.0422296e-01    1.1944622e-01    3.6402716e+01    2.4818757e+01                0         #dt_inject
  -1.6894452e+01              338    1.7591300e-05    6.4162644e-01    9.3653179e-02    1.0478615e-01    1.2006818e-01    3.4111531e+01    3.1415398e+01                0         #dt_spray
  -1.6784492e+01              339    1.8326634e-05    6.7263961e-01    9.4902269e-02    1.0620183e-01    1.2166958e-01    3.5565716e+01    3.5227231e+01                0         #dt_spray
  -1.6670327e+01              340    1.9027505e-05    7.1289446e-01    9.6127257e-02    1.0758919e-01    1.2324007e-01    3.6951308e+01    3.5023447e+01                0         #dt_spray
  -1.6549009e+01              341    2.0219718e-05    7.4025492e-01    9.9817253e-02    1.1173508e-01    1.2797084e-01    3.9300424e+01    4.0734847e+01                0         #dt_spray
  -1.6421549e+01              342    2.1243426e-05    7.2930561e-01    9.6068002e-02    1.0732802e-01    1.2316411e-01    4.1322863e+01    3.0982527e+01                0         #dt_spray
  -1.6286727e+01              343    2.2470274e-05    7.2244713e-01    1.0109248e-01    1.1294233e-01    1.2960574e-01    4.3741528e+01    2.8048905e+01                0         #dt_spray
  -1.6178870e+01              344    1.7976219e-05    5.8748352e-01    8.0564162e-02    9.0008300e-02    1.0328739e-01    3.5009187e+01    1.5626786e+01                0         #dt_piso
  -1.6092584e+01              345    1.4380976e-05    4.7075555e-01    6.4247297e-02    7.1779056e-02    8.2368329e-02    2.8019055e+01    1.4678767e+01                0         #dt_piso
  -1.6023555e+01              346    1.1504780e-05    3.7184205e-01    5.1259384e-02    5.7268787e-02    6.5717159e-02    2.2425047e+01    1.1807088e+01                0         #dt_piso
  -1.5937269e+01              347    1.4380976e-05    4.5169542e-01    6.3859290e-02    7.1346197e-02    8.1870884e-02    2.8046177e+01    1.5639064e+01                0         #dt_grow
  -1.5868240e+01              348    1.1504780e-05    3.5160442e-01    5.0950059e-02    5.6923705e-02    6.5320588e-02    2.2565506e+01    1.4643580e+01                0         #dt_piso
  -1.5781955e+01              349    1.4380976e-05    4.2400414e-01    6.3460102e-02    7.0900840e-02    8.1359105e-02    2.8077595e+01    1.4084394e+01                0         #dt_grow
  -1.5674097e+01              350    1.7976219e-05    5.1066222e-01    7.8965646e-02    8.8224967e-02    1.0123801e-01    3.5126804e+01    1.5513433e+01                0         #dt_grow
  -1.5539276e+01              351    2.2470274e-05    6.3136815e-01    9.8147466e-02    1.0965684e-01    1.2583008e-01    4.3953500e+01    1.7644479e+01                0         #dt_grow
  -1.5385907e+01              352    2.5561417e-05    7.0919035e-01    1.1100754e-01    1.2402610e-01    1.4231736e-01    4.5944773e+01    1.8587564e+01                0         #dt_mach
  -1.5263212e+01              353    2.0449133e-05    5.5283878e-01    8.8356123e-02    9.8718946e-02    1.1327708e-01    3.6768275e+01    1.4813427e+01                0         #dt_piso
  -1.5109844e+01              354    2.5561417e-05    6.7018637e-01    1.0972015e-01    1.2258974e-01    1.4066685e-01    7.3041292e+01    1.6567888e+01                0         #dt_grow
  -1.5004856e+01              355    1.7497922e-05    4.5174784e-01    7.4887393e-02    8.3671865e-02    9.6009478e-02    3.1487041e+01    2.4700049e+01                0         #dt_mach
  -1.4873622e+01              356    2.1872402e-05    5.4496309e-01    2.0070154e-01    2.2536735e-01    2.5730966e-01    7.6056076e+01    1.7018620e+01                0         #dt_grow
  -1.4787347e+01              357    1.4379129e-05    3.4773949e-01    1.3220158e-01    1.4844104e-01    1.6948921e-01    5.0035260e+01    1.2860322e+01                0         #dt_mach
  -1.4718327e+01              358    1.1503303e-05    2.7150333e-01    1.0588657e-01    1.1889004e-01    1.3575202e-01    4.0042175e+01    1.0412882e+01                0         #dt_piso
  -1.4632143e+01              359    1.4363984e-05    3.2843380e-01    1.3224834e-01    1.4848455e-01    1.6954915e-01    5.0031224e+01    1.2985260e+01                0         #dt_mach
  -1.4546013e+01              360    1.4355019e-05    3.2196845e-01    1.3215074e-01    1.4837136e-01    1.6942403e-01    5.0027112e+01    1.2942699e+01                0         #dt_mach
  -1.4459930e+01              361    1.4347240e-05    3.1642162e-01    1.3200820e-01    1.4820842e-01    1.6924129e-01    5.0026680e+01    1.2965805e+01                0         #dt_mach
  -1.4373892e+01              362    1.4339588e-05    3.1280644e-01    5.9925836e-02    6.6957782e-02    7.6827995e-02    2.5991268e+01    1.4337793e+01                0         #dt_mach
  -1.4266345e+01              363    1.7924485e-05    3.8369552e-01    7.4582477e-02    8.3334825e-02    9.5618560e-02    3.2497236e+01    1.3093668e+01                0         #dt_grow
  -1.4131912e+01              364    2.2405606e-05    4.7081584e-01    9.2724125e-02    1.0360625e-01    1.1887708e-01    4.0633904e+01    1.4172337e+01                0         #dt_grow
  -1.4024365e+01              365    1.7924485e-05    3.7287427e-01    7.3893634e-02    8.2566371e-02    9.4735428e-02    3.2515344e+01    1.2877360e+01                0         #dt_piso
  -1.3889931e+01              366    2.2405606e-05    4.5540572e-01    9.1873141e-02    1.0265693e-01    1.1778608e-01    4.0656266e+01    1.4996739e+01                0         #dt_grow
  -1.3782384e+01              367    1.7924485e-05    3.5780490e-01    7.3216819e-02    8.1811350e-02    9.3867717e-02    3.6999815e+01    1.2349641e+01                0         #dt_piso
  -1.3647951e+01              368    2.2405606e-05    4.3411360e-01    9.1031552e-02    1.0171809e-01    1.1670712e-01    4.0679044e+01    1.3049332e+01                0         #dt_grow
  -1.3540404e+01              369    1.7924485e-05    3.4398097e-01    7.2547237e-02    8.1064397e-02    9.3009278e-02    3.2551780e+01    1.2175254e+01                0         #dt_piso
  -1.3405970e+01              370    2.2405606e-05    4.1959364e-01    9.0203167e-02    1.0079399e-01    1.1564509e-01    4.0702086e+01    1.2467263e+01                0         #dt_grow
  -1.3298423e+01              371    1.7924485e-05    3.2977214e-01    7.1887864e-02    8.0328833e-02    9.2163928e-02    3.2704280e+01    1.3853652e+01                0         #dt_piso
  -1.3163990e+01              372    2.2405606e-05    4.0058321e-01    8.9385018e-02    9.9881304e-02    1.1459618e-01    4.0725215e+01    1.2156378e+01                0         #dt_grow
  -1.3056443e+01              373    1.7924485e-05    3.1376086e-01    7.1237517e-02    7.9603344e-02    9.1330150e-02    3.2588852e+01    1.1814581e+01                0         #dt_piso
  -1.2922009e+01              374    2.2405606e-05    3.8080367e-01    8.8577971e-02    9.8981012e-02    1.1356150e-01    4.0748599e+01    1.2045429e+01                0         #dt_grow
  -1.2814462e+01              375    1.7924485e-05    3.0036492e-01    7.0596086e-02    7.8887806e-02    9.0507802e-02    3.2779733e+01    1.3285679e+01                0         #dt_piso
  -1.2680028e+01              376    2.2405606e-05    3.6681667e-01    8.7780638e-02    9.8091557e-02    1.1253928e-01    4.0772403e+01    1.1645559e+01                0         #dt_grow
  -1.2572482e+01              377    1.7924485e-05    2.8912082e-01    6.9962599e-02    7.8181130e-02    8.9695640e-02    3.2671390e+01    1.1074645e+01                0         #dt_piso
  -1.2438048e+01              378    2.2405606e-05    3.5241676e-01    8.6996743e-02    9.7217102e-02    1.1153429e-01    4.1074165e+01    1.1309635e+01                0         #dt_grow
  -1.2330501e+01              379    1.7924485e-05    2.7898148e-01    6.9339268e-02    7.7485791e-02    8.8896498e-02    3.2645765e+01    1.2606414e+01                0         #dt_piso
  -1.2196067e+01              380    2.2405606e-05    3.4216246e-01    8.6225336e-02    9.6356587e-02    1.1054530e-01    4.0898216e+01    1.1065381e+01                0         #dt_grow
  -1.2088520e+01              381    1.7924485e-05    2.7031750e-01    6.8726202e-02    7.6801911e-02    8.8110515e-02    3.2884602e+01    1.0547814e+01                0         #dt_piso
  -1.1954087e+01              382    2.2405606e-05    3.3363514e-01    8.5466713e-02    9.5510344e-02    1.0957271e-01    4.1119152e+01    1.0605452e+01                0         #dt_grow
  -1.1846540e+01              383    1.7924485e-05    2.6415572e-01    6.8124053e-02    7.6130212e-02    8.7338530e-02    3.3569387e+01    1.2055762e+01                0         #dt_piso
  -1.1712106e+01              384    2.2405606e-05    3.2415280e-01    8.4720532e-02    9.4677982e-02    1.0861607e-01    4.1138416e+01    1.0576061e+01                0         #dt_grow
  -1.1604559e+01              385    1.7924485e-05    2.5634227e-01    6.7531225e-02    7.5468917e-02    8.6578494e-02    3.2915903e+01    1.0176021e+01                0         #dt_piso
  -1.1470126e+01              386    2.2405606e-05    3.1350956e-01    8.3985480e-02    9.3858038e-02    1.0767369e-01    4.1156022e+01    1.0063889e+01                0         #dt_grow
  -1.1362579e+01              387    1.7924485e-05    2.4743082e-01    6.6946854e-02    7.4817057e-02    8.5829299e-02    3.7340376e+01    1.1566286e+01                0         #dt_piso
  -1.1228145e+01              388    2.2405606e-05    3.0321147e-01    8.3261832e-02    9.3050822e-02    1.0674594e-01    4.1172828e+01    1.0067255e+01                0         #dt_grow
  -1.1120598e+01              389    1.7924485e-05    2.4007854e-01    6.6372918e-02    7.4176849e-02    8.5093485e-02    3.2943014e+01    9.9404907e+00                0         #dt_piso
  -1.0986165e+01              390    2.2405606e-05    2.9483512e-01    8.2551254e-02    9.2258200e-02    1.0583494e-01    4.1315142e+01    9.7975218e+00                0         #dt_grow
  -1.0878618e+01              391    1.7924485e-05    2.3350459e-01    6.5807735e-02    7.3546411e-02    8.4368891e-02    3.2956497e+01    1.1232661e+01                0         #dt_piso
  -1.0744184e+01              392    2.2405606e-05    2.8639569e-01    8.1851878e-02    9.1478081e-02    1.0493830e-01    4.1260304e+01    9.8116465e+00                0         #dt_grow
  -1.0636637e+01              393    1.7924485e-05    2.2622991e-01    6.5252398e-02    7.2926966e-02    8.3656920e-02    3.2970039e+01    9.3204739e+00                0         #dt_piso
  -1.0502204e+01              394    2.2405606e-05    2.7702504e-01    8.1165146e-02    9.0712082e-02    1.0405788e-01    4.1223440e+01    9.5631964e+00                0         #dt_grow
  -1.0394657e+01              395    1.7924485e-05    2.2180556e-01    6.4706701e-02    7.2318283e-02    8.2957309e-02    3.2983586e+01    1.0519078e+01                0         #dt_piso
  -1.0260223e+01              396    2.2405606e-05    2.9318857e-01    8.0489201e-02    8.9958122e-02    1.0319128e-01    4.1240212e+01    9.2327466e+00                0         #dt_grow
  -1.0152676e+01              397    1.7924485e-05    2.4734019e-01    6.4169793e-02    7.1816312e-02    8.2268965e-02    3.2996975e+01    9.1108916e+00                0         #dt_piso
  -1.0085459e+01              398    1.1202803e-05    1.5890671e-01    4.0053251e-02    4.4890259e-02    5.1350321e-02    2.0624646e+01    1.4685400e+01                1         #dt_grow, 2*max_piso reached
  -1.0001438e+01              399    1.4003504e-05    1.7481539e-01    5.0061013e-02    5.6105729e-02    6.4180786e-02    2.5784846e+01    7.1339350e+00                0         #dt_grow
  -9.8964120e+00              400    1.7504380e-05    2.2527238e-01    6.2580029e-02    7.0135126e-02    8.0230806e-02    3.2240477e+01    1.0734791e+01                0         #dt_grow
  -9.8123909e+00              401    1.4003504e-05    1.6725767e-01    5.0046965e-02    5.6088155e-02    6.4162776e-02    2.5929525e+01    8.0663424e+00                0         #dt_piso
  -9.7073647e+00              402    1.7504380e-05    2.1924781e-01    6.2522823e-02    7.0068752e-02    8.0157465e-02    3.2471533e+01    8.8989928e+00                0         #dt_grow
  -9.5760818e+00              403    2.1880475e-05    2.3774772e-01    7.8091560e-02    8.7514729e-02    1.0011738e-01    4.0360324e+01    8.9173076e+00                0         #dt_grow
  -9.4134433e+00              404    2.7106417e-05    2.8883787e-01    9.6662880e-02    1.0832434e-01    1.2392677e-01    4.9956543e+01    9.4848006e+00                0         #dt_mach
  -9.2833325e+00              405    2.1685133e-05    2.2881335e-01    7.7294248e-02    8.6617486e-02    9.9095190e-02    4.0277467e+01    1.0387657e+01                0         #dt_piso
  -9.1218144e+00              406    2.6919683e-05    2.7730431e-01    9.5870159e-02    1.0743154e-01    1.2291046e-01    5.0008262e+01    9.2670705e+00                0         #dt_mach
  -8.9925999e+00              407    2.1535747e-05    2.2072976e-01    7.6659134e-02    8.5902374e-02    9.8280941e-02    4.0013091e+01    9.0861049e+00                0         #dt_piso
  -8.8311347e+00              408    2.6910876e-05    2.6920667e-01    9.5701362e-02    1.0723833e-01    1.2269405e-01    5.0009394e+01    1.0305661e+01                0         #dt_mach
  -8.7019625e+00              409    2.1528701e-05    2.1308607e-01    7.6513964e-02    8.5736590e-02    9.8094825e-02    4.1339902e+01    8.9880254e+00                0         #dt_piso
  -8.5457306e+00              410    2.6038646e-05    2.5238095e-01    9.2451228e-02    1.0359293e-01    1.1852722e-01    4.8404342e+01    9.1630442e+00                0         #dt_mach
  -8.4207451e+00              411    2.0830916e-05    1.9964440e-01    7.3910760e-02    8.2816991e-02    9.4757385e-02    3.8729099e+01    8.7864115e+00                0         #dt_piso
  -8.2645132e+00              412    2.6038646e-05    2.4433224e-01    9.2281613e-02    1.0339975e-01    1.1830976e-01    5.5700422e+01    1.0249127e+01                0         #dt_grow
  -8.1395277e+00              413    2.0830916e-05    1.9380494e-01    7.3762022e-02    8.2647978e-02    9.4566695e-02    4.2356940e+01    9.0501847e+00                0         #dt_piso
  -7.9919893e+00              414    2.4589732e-05    2.2602001e-01    8.6954354e-02    9.7428256e-02    1.1147994e-01    5.0038872e+01    8.8686421e+00                0         #dt_mach
  -7.8739586e+00              415    1.9671786e-05    1.7971758e-01    6.9495178e-02    7.7865377e-02    8.9096382e-02    4.0043095e+01    1.0136377e+01                0         #dt_piso
  -7.7265790e+00              416    2.4563269e-05    2.3268050e-01    8.6636880e-02    9.7070523e-02    1.1107292e-01    5.0044042e+01    8.7633278e+00                0         #dt_mach
  -7.5793291e+00              417    2.4541651e-05    2.4081194e-01    8.6438871e-02    9.6847685e-02    1.1081907e-01    5.0024011e+01    8.8566616e+00                0         #dt_mach
  -7.4615292e+00              418    1.9633321e-05    1.9746351e-01    6.9083508e-02    7.7401877e-02    8.8568599e-02    4.0027862e+01    8.9162433e+00                0         #dt_piso
  -7.3143817e+00              419    2.4524569e-05    2.5495955e-01    8.6152501e-02    9.6525207e-02    1.1045192e-01    5.0041106e+01    9.8838639e+00                0         #dt_mach
  -7.1673552e+00              420    2.4504423e-05    2.6191065e-01    8.5950996e-02    9.6298647e-02    1.1019358e-01    5.0023786e+01    9.2559774e+00                0         #dt_mach
  -7.0497340e+00              421    1.9603539e-05    2.1422655e-01    6.8676627e-02    7.6944181e-02    8.8046958e-02    4.0032813e+01    8.6655989e+00                0         #dt_piso
  -6.9028279e+00              422    2.4484338e-05    2.7625232e-01    8.5629703e-02    9.5937402e-02    1.0978167e-01    5.0034945e+01    8.7819114e+00                0         #dt_mach
  -6.7560245e+00              423    2.4467238e-05    2.8317934e-01    8.5420429e-02    9.5702301e-02    1.0951337e-01    5.0028249e+01    1.0167489e+01                0         #dt_mach
  -6.6093040e+00              424    2.4453422e-05    2.9097975e-01    8.5213273e-02    9.5469712e-02    1.0924779e-01    5.0026856e+01    8.9041691e+00                0         #dt_mach
  -6.4626622e+00              425    2.4440295e-05    2.9614972e-01    8.5013740e-02    9.5245743e-02    1.0899197e-01    5.0024978e+01    9.0084717e+00                0         #dt_mach
  -6.3160937e+00              426    2.4428091e-05    2.5126985e-01    8.4826085e-02    9.5035098e-02    1.0875139e-01    5.0022932e+01    1.1022478e+01                0         #dt_mach
  -6.1695923e+00              427    2.4416893e-05    2.5067422e-01    8.4642375e-02    9.4828890e-02    1.0851587e-01    5.0023334e+01    1.0317157e+01                0         #dt_mach
  -6.0231593e+00              428    2.4405503e-05    2.5688094e-01    8.4454467e-02    9.4618015e-02    1.0827496e-01    5.0023516e+01    1.1961390e+01                0         #dt_mach
  -5.8767951e+00              429    2.4394030e-05    2.3361903e-01    8.4267255e-02    9.4407955e-02    1.0803494e-01    5.0022915e+01    1.5693595e+01                0         #dt_mach
  -5.7304980e+00              430    2.4382856e-05    2.1470873e-01    8.4081634e-02    9.4199719e-02    1.0779697e-01    5.0022123e+01    1.4236652e+01                0         #dt_mach
  -5.5842656e+00              431    2.4372072e-05    1.9663568e-01    8.3899583e-02    9.3995519e-02    1.0756357e-01    5.0021065e+01    1.4512440e+01                0         #dt_mach
  -5.4380947e+00              432    2.4361808e-05    2.0267876e-01    8.3715854e-02    9.3789502e-02    1.0732802e-01    5.0021210e+01    1.3876256e+01                0         #dt_mach
  -5.2919858e+00              433    2.4351478e-05    1.9807816e-01    8.3529894e-02    9.3581029e-02    1.0708961e-01    5.0020878e+01    1.4067933e+01                0         #dt_mach
  -5.1459379e+00              434    2.4341314e-05    1.8801430e-01    8.3345980e-02    9.3374902e-02    1.0685382e-01    5.0019843e+01    1.2460823e+01                0         #dt_mach
  -4.9999480e+00              435    2.4331658e-05    1.9250335e-01    8.3160541e-02    9.3167098e-02    1.0661608e-01    5.0020168e+01    1.1350507e+01                0         #dt_mach
  -4.8540169e+00              436    2.4321848e-05    1.9107766e-01    8.2977376e-02    9.2961893e-02    1.0638125e-01    5.0018737e+01    1.1516515e+01                0         #dt_mach
  -4.7605698e+00              437    1.5574523e-05    1.4166981e-01    5.3080076e-02    5.9467166e-02    6.8051379e-02    3.2029093e+01    9.2939405e+00                1         #dt_mach, recover_chem
  -4.7031109e+00              438    9.5764758e-06    1.3626680e-01    3.2618758e-02    3.6543782e-02    4.1818920e-02    1.9692815e+01    7.6298003e+00                2         #dt_grow, recover_chem, recover_chem
  -4.6312874e+00              439    1.1970595e-05    2.5966080e-01    4.0726849e-02    4.5627558e-02    5.2213909e-02    2.4622483e+01    8.1460519e+00                0         #dt_grow
  -4.5807199e+00              440    8.4279049e-06    2.1355428e-01    2.8647541e-02    3.2094759e-02    3.6727616e-02    1.7337724e+01    6.7395897e+00                1         #dt_chem, recover_chem
  -4.5175106e+00              441    1.0534881e-05    3.6553027e-01    3.5758857e-02    4.0061837e-02    4.5844688e-02    2.1678673e+01    4.5146935e+00                0         #dt_grow
  -4.4735411e+00              442    7.3282615e-06    2.4669509e-01    2.4847588e-02    2.7837607e-02    3.1855882e-02    1.5082768e+01    3.8338387e+00                1         #dt_chem, recover_chem
  -4.4368510e+00              443    6.1150174e-06    2.5728674e-01    2.0712298e-02    2.3204722e-02    2.6554228e-02    1.2588205e+01    2.4755380e+00                1         #dt_chem, recover_chem
  -4.3981383e+00              444    6.4521120e-06    2.6529623e-01    2.1826379e-02    2.4452893e-02    2.7982537e-02    1.3285414e+01    2.3467739e+00                0         #dt_chem
  -4.3575123e+00              445    6.7709989e-06    3.1747175e-01    2.2871546e-02    2.5623863e-02    2.9322495e-02    1.3945998e+01    1.6291690e+00                0         #dt_chem
  -4.3266738e+00              446    5.1397578e-06    2.5155855e-01    1.7341228e-02    1.9428057e-02    2.2232343e-02    1.0588489e+01    1.9483104e+00                1         #dt_chem, recover_chem
  -4.2930707e+00              447    5.6005048e-06    2.6386592e-01    1.8871542e-02    2.1142556e-02    2.4194285e-02    1.1540438e+01    1.8169935e+00                0         #dt_chem
  -4.2568964e+00              448    6.0290523e-06    2.5327325e-01    2.0290779e-02    2.2732631e-02    2.6013819e-02    1.2438178e+01    1.5519397e+00                0         #dt_chem
  -4.2174526e+00              449    6.5739714e-06    2.7104959e-01    2.2107445e-02    2.4767988e-02    2.8342878e-02    1.3550370e+01    1.5204747e+00                0         #dt_chem
  -4.1760834e+00              450    6.8948585e-06    2.4107824e-01    2.3185054e-02    2.5975372e-02    2.9724429e-02    1.4210749e+01    1.6258140e+00                0         #dt_chem
  -4.1301322e+00              451    7.6585298e-06    2.2787918e-01    2.5768936e-02    2.8870312e-02    3.3037098e-02    1.5781614e+01    1.5238898e+00                0         #dt_chem
  -4.0822973e+00              452    7.9724915e-06    1.7323753e-01    2.6846004e-02    3.0077072e-02    3.4417954e-02    1.6425206e+01    1.7166040e+00                0         #dt_chem
  -4.0434976e+00              453    6.4666183e-06    1.5934435e-01    2.1782801e-02    2.4404523e-02    2.7926668e-02    1.3321310e+01    1.8349755e+00                1         #dt_chem, recover_chem
  -3.9998946e+00              454    7.2671571e-06    1.1909325e-01    2.4474642e-02    2.7420389e-02    3.1377746e-02    1.4970609e+01    1.6118972e+00                0         #dt_chem
  -3.9498768e+00              455    8.3363057e-06    1.0726742e-01    2.8048869e-02    3.1424833e-02    3.5960088e-02    1.7176267e+01    1.4208262e+00                0         #dt_chem
  -3.8922917e+00              456    9.5975240e-06    8.2340877e-02    3.2239689e-02    3.6120062e-02    4.1332934e-02    1.9782037e+01    1.8031747e+00                0         #dt_chem
  -3.8203102e+00              457    1.1996905e-05    1.1126704e-01    4.0209974e-02    4.5049648e-02    5.1551249e-02    2.4739654e+01    1.4459152e+00                0         #dt_grow
  -3.7303335e+00              458    1.4996131e-05    1.2319056e-01    5.0144697e-02    5.6180187e-02    6.4288073e-02    3.0939921e+01    1.5702116e+00                0         #dt_grow
  -3.6583520e+00              459    1.1996905e-05    8.5367812e-02    4.0060321e-02    4.4882126e-02    5.1359386e-02    2.4757237e+01    1.4809010e+00                0         #dt_piso
  -3.5683752e+00              460    1.4996131e-05    1.2079110e-01    5.0015989e-02    5.6036270e-02    6.4123063e-02    3.0952975e+01    1.5666196e+00                0         #dt_grow
  -3.4559043e+00              461    1.8745164e-05    1.4686484e-01    6.2443327e-02    6.9959740e-02    8.0055547e-02    3.8698014e+01    1.6813309e+00                0         #dt_grow
  -3.3659275e+00              462    1.4996131e-05    1.2278115e-01    4.9900733e-02    5.5907561e-02    6.3975298e-02    3.0961721e+01    1.8733048e+00                0         #dt_piso
  -3.2939460e+00              463    1.1996905e-05    9.8708959e-02    3.9880014e-02    4.4680714e-02    5.1128223e-02    2.4772961e+01    1.4016078e+00                0         #dt_piso
  -3.2039692e+00              464    1.4996131e-05    1.1757193e-01    4.9780193e-02    5.5772836e-02    6.3820761e-02    3.0974062e+01    1.2605116e+00                0         #dt_grow
  -3.0914983e+00              465    1.8745164e-05    1.3013004e-01    6.2114541e-02    6.9592288e-02    7.9634026e-02    3.8730050e+01    1.5782089e+00                0         #dt_grow
  -3.0015215e+00              466    1.4996131e-05    9.5532941e-02    4.9624164e-02    5.5598444e-02    6.3620723e-02    3.0988948e+01    1.3357060e+00                0         #dt_piso
  -2.8890505e+00              467    1.8745164e-05    1.1792762e-01    6.1933820e-02    6.9390386e-02    7.9402334e-02    3.9666050e+01    1.8580577e+00                0         #dt_grow
  -2.7484618e+00              468    2.3431455e-05    1.4477501e-01    7.7280825e-02    8.6585628e-02    9.9077981e-02    4.8447268e+01    1.5327876e+00                0         #dt_grow
  -2.6033672e+00              469    2.4182432e-05    1.4876825e-01    7.9621479e-02    8.9208710e-02    1.0207882e-01    5.0009070e+01    1.6079679e+00                0         #dt_mach
  -2.4872915e+00              470    1.9345945e-05    1.1673469e-01    6.3608886e-02    7.1268453e-02    8.1549854e-02    4.0013102e+01    1.4516277e+00                0         #dt_piso
  -2.3422444e+00              471    2.4174513e-05    1.3299565e-01    7.9341272e-02    8.8895888e-02    1.0171958e-01    5.0016530e+01    1.6209564e+00                0         #dt_mach
  -2.1972453e+00              472    2.4166524e-05    1.3689644e-01    7.9182176e-02    8.8718339e-02    1.0151561e-01    4.9999979e+01    1.6695373e+00                0         #dt_mach
  -2.0812460e+00              473    1.9333219e-05    1.0445808e-01    6.3254422e-02    7.0872817e-02    8.1095413e-02    4.0006206e+01    1.3361104e+00                0         #dt_piso
  -1.9362693e+00              474    2.4162775e-05    1.2315680e-01    7.8906142e-02    8.8410321e-02    1.0116172e-01    5.0016764e+01    1.3269365e+00                0         #dt_mach
  -1.7913413e+00              475    2.4154676e-05    1.2313898e-01    7.8737109e-02    8.8221696e-02    1.0094501e-01    5.0004615e+01    1.7254159e+00                0         #dt_mach
  -1.6464266e+00              476    2.4152447e-05    1.2468135e-01    7.8591053e-02    8.8058832e-02    1.0075776e-01    5.0008019e+01    1.4998248e+00                0         #dt_mach
  -1.5015351e+00              477    2.4148574e-05    1.2602597e-01    7.8443604e-02    8.7894431e-02    1.0056872e-01    5.0007464e+01    1.4468343e+00                0         #dt_mach
  -1.3566653e+00              478    2.4144970e-05    1.2729289e-01    7.8301271e-02    8.7735800e-02    1.0038624e-01    6.2131587e+01    1.5151000e+00                0         #dt_mach
  -1.2400822e+00              479    1.9430511e-05    1.1197975e-01    6.2932779e-02    7.0516162e-02    8.0683050e-02    4.9980022e+01    1.2810369e+00                0         #dt_mach
  -1.1234526e+00              480    1.9438278e-05    1.1244354e-01    6.2881179e-02    7.0458949e-02    8.0616897e-02    4.9974646e+01    1.2907848e+00                0         #dt_mach
  -1.0067637e+00              481    1.9448140e-05    1.1229439e-01    6.2835238e-02    7.0408084e-02    8.0557997e-02    4.9976048e+01    1.3614933e+00                0         #dt_mach
  -8.9001897e-01              482    1.9457461e-05    1.1190808e-01    6.2784380e-02    7.0351718e-02    8.0492795e-02    4.0296852e+01    1.6094081e+00                0         #dt_mach
  -7.4516304e-01              483    2.4142656e-05    1.3807030e-01    7.7606184e-02    8.6962503e-02    9.9495108e-02    5.0005906e+01    1.3561602e+00                0         #dt_mach
  -6.0032421e-01              484    2.4139805e-05    1.3730651e-01    7.7344172e-02    8.6671058e-02    9.9159195e-02    5.0004127e+01    1.3292358e+00                0         #dt_mach
  -4.5549734e-01              485    2.4137812e-05    1.3681601e-01    7.7125916e-02    8.6428349e-02    9.8879380e-02    5.0001163e+01    1.3404617e+00                0         #dt_mach
  -3.1067383e-01              486    2.4137251e-05    1.3674255e-01    7.6945996e-02    8.6228365e-02    9.8648713e-02    4.9999304e+01    1.4742346e+00                0         #dt_mach
  -1.6584831e-01              487    2.4137587e-05    1.3706249e-01    7.6793872e-02    8.6059349e-02    9.8453682e-02    4.9998518e+01    1.3459725e+00                0         #dt_mach
  -2.1018502e-02              488    2.4138302e-05    1.3755145e-01    7.6660357e-02    8.5911059e-02    9.8282509e-02    4.9998181e+01    1.3413589e+00                0         #dt_mach
   1.2381658e-01              489    2.4139180e-05    1.3810749e-01    7.6541419e-02    8.5779006e-02    9.8130025e-02    4.9997878e+01    1.5823436e+00                0         #dt_mach
   2.6865781e-01              490    2.4140205e-05    1.3865941e-01    7.6434031e-02    8.5659830e-02    9.7992348e-02    4.9997301e+01    1.3345087e+00                0         #dt_mach
   4.1350685e-01              491    2.4141508e-05    1.3919764e-01    7.6336837e-02    8.5552031e-02    9.7867740e-02    4.9996654e+01    1.2900667e+00                0         #dt_mach
   5.5836559e-01              492    2.4143123e-05    1.3977676e-01    7.6247999e-02    8.5453571e-02    9.7753845e-02    4.9996064e+01    1.3355281e+00                0         #dt_mach
   7.0323574e-01              493    2.4145024e-05    1.4038478e-01    7.6061765e-02    8.5246938e-02    9.7515083e-02    4.9995578e+01    1.5781002e+00                0         #dt_mach
   8.4811870e-01              494    2.4147160e-05    1.4112975e-01    7.5907700e-02    8.5076096e-02    9.7317564e-02    4.9995083e+01    1.3125260e+00                0         #dt_mach
   9.9301591e-01              495    2.4149535e-05    1.4197490e-01    7.5778882e-02    8.4933350e-02    9.7152413e-02    4.9994583e+01    1.2530351e+00                0         #dt_mach
   1.1379288e+00              496    2.4152151e-05    1.4298748e-01    7.5670675e-02    8.4813556e-02    9.7013686e-02    4.9993906e+01    1.4463978e+00                0         #dt_mach
   1.2828594e+00              497    2.4155095e-05    1.4411309e-01    7.5579521e-02    8.4712762e-02    9.6896822e-02    4.9993331e+01    1.2963314e+00                0         #dt_mach
   1.4278093e+00              498    2.4158317e-05    1.3545642e-01    7.5501969e-02    8.4627133e-02    9.6797396e-02    4.9992591e+01    1.4250917e+00                0         #dt_mach
   1.5727807e+00              499    2.4161897e-05    1.3624382e-01    7.5433796e-02    8.4551951e-02    9.6709994e-02    4.9994139e+01    1.4185417e+00                0         #dt_mach
   1.7177690e+00              500    2.4164730e-05    1.4409681e-01    7.5370256e-02    8.4481931e-02    9.6628533e-02    4.9992814e+01    1.6202083e+00                0         #dt_mach
   1.8627783e+00              501    2.4168203e-05    1.3731163e-01    7.5318608e-02    8.4425233e-02    9.6562317e-02    4.9992131e+01    1.5436087e+00                0         #dt_mach
   2.0078103e+00              502    2.4172007e-05    1.3872515e-01    7.5266604e-02    8.4368106e-02    9.6495646e-02    4.9995390e+01    1.3617566e+00                0         #dt_mach
   2.1528557e+00              503    2.4174236e-05    1.4030866e-01    7.5121512e-02    8.4207558e-02    9.6309630e-02    4.9989287e+01    2.0153475e+00                0         #dt_mach
   2.2979322e+00              504    2.4179417e-05    1.7907412e-01    7.5019304e-02    8.4094879e-02    9.6178594e-02    4.9987028e+01    1.4276602e+00                0         #dt_mach
   2.4430464e+00              505    2.4185691e-05    1.5213487e-01    7.4941690e-02    8.4009595e-02    9.6079090e-02    4.9989157e+01    1.4822290e+00                0         #dt_mach
   2.5881920e+00              506    2.4190938e-05    1.4586538e-01    7.4874209e-02    8.3935543e-02    9.5992575e-02    4.9989172e+01    1.4533303e+00                0         #dt_mach
   2.7333691e+00              507    2.4196177e-05    1.4767042e-01    7.4818174e-02    8.3874233e-02    9.5920736e-02    4.9988479e+01    1.6634512e+00                0         #dt_mach
   2.8785796e+00              508    2.4201754e-05    1.4960542e-01    7.4774239e-02    8.3826424e-02    9.5864409e-02    5.1187443e+01    1.4818501e+00                0         #dt_mach
   2.9000000e+00              509    3.5700674e-06    1.4705976e-01    1.3626244e-01    1.5267143e-01    1.7469544e-01    6.3720550e+01    1.2160716e+00                0         #dt_inject
   3.0113000e+00              510    1.8550000e-05    1.5225221e-01    1.0660037e-01    1.1944161e-01    1.3666714e-01    5.0004663e+01    1.5339911e+00                0         #dt_mach
   3.1225896e+00              511    1.8548270e-05    1.2955628e-01    1.0636249e-01    1.1917914e-01    1.3636217e-01    4.9998179e+01    1.5232959e+00                0         #dt_mach
   3.2338833e+00              512    1.8548945e-05    2.4786058e-01    6.6574800e-02    7.4613595e-02    8.5352307e-02    3.8297975e+01    1.3761759e+00                0         #dt_mach
   3.3191367e+00              513    1.4208905e-05    4.6559451e-01    5.0965182e-02    5.7119799e-02    6.5339977e-02    2.9334014e+01    1.3486974e+00                0         #dt_spray
   3.3758390e+00              514    9.4503736e-06    5.2277829e-01    3.3878699e-02    3.7970243e-02    4.3434230e-02    1.9507951e+01    1.1767125e+00                0         #dt_spray
   3.4195533e+00              515    7.2857180e-06    5.7426514e-01    2.6107769e-02    2.9261006e-02    3.3471499e-02    1.5037173e+01    1.3614490e+00                0         #dt_spray
   3.4568999e+00              516    6.2244377e-06    6.1802625e-01    2.2297778e-02    2.4990991e-02    2.8586894e-02    1.2845035e+01    1.3348241e+00                0         #dt_spray
   3.4905968e+00              517    5.6161579e-06    6.5130691e-01    2.0113697e-02    2.2543223e-02    2.5786791e-02    1.1588536e+01    1.4864566e+00                0         #dt_spray
   3.5218706e+00              518    5.2122858e-06    6.8304716e-01    1.8663194e-02    2.0917614e-02    2.3927171e-02    1.0754281e+01    1.8223150e+00                0         #dt_spray
   3.5512990e+00              519    4.9047452e-06    6.8542433e-01    1.7558636e-02    1.9679720e-02    2.2511072e-02    1.0119102e+01    2.0752251e+00                0         #dt_spray
   3.5791241e+00              520    4.6375067e-06    6.9044999e-01    3.6102607e-02    4.0511813e-02    4.6285394e-02    1.6944789e+01    2.7204957e+00                0         #dt_spray
   3.6057105e+00              521    4.4310641e-06    6.9534631e-01    3.4516714e-02    3.8732091e-02    4.4252197e-02    1.6189626e+01    3.4454844e+00                0         #dt_spray
   3.6312224e+00              522    4.2519878e-06    7.1115358e-01    3.3041131e-02    3.7077286e-02    4.2360424e-02    1.5534422e+01    4.2265012e+00                0         #dt_spray
   3.6556946e+00              523    4.0786957e-06    7.0824287e-01    3.1531415e-02    3.5385037e-02    4.0424891e-02    1.4900494e+01    4.5755370e+00                0         #dt_spray
   3.6792967e+00              524    3.9336879e-06    7.2968970e-01    3.0198869e-02    3.3892051e-02    3.8716499e-02    1.4370073e+01    6.0118332e+00                0         #dt_spray
   3.7020958e+00              525    3.7998601e-06    7.3210160e-01    2.8934003e-02    3.2475244e-02    3.7094875e-02    1.3880312e+01    7.4059741e+00                0         #dt_spray
   3.7242512e+00              526    3.6925589e-06    7.3079356e-01    2.7865982e-02    3.1279428e-02    3.5725618e-02    1.3487486e+01    8.8339610e+00                0         #dt_spray
   3.7457592e+00              527    3.5846608e-06    7.1776391e-01    2.6790316e-02    3.0075058e-02    3.4346558e-02    1.3092566e+01    1.3287563e+01                0         #dt_spray
   3.7666730e+00              528    3.4856373e-06    7.2615977e-01    2.5784508e-02    2.8949070e-02    3.3057061e-02    1.2730085e+01    1.3152677e+01                0         #dt_spray
   3.7869981e+00              529    3.3875257e-06    7.3299357e-01    2.4795037e-02    2.7841295e-02    3.1788509e-02    1.2371108e+01    1.7111169e+01                0         #dt_spray
   3.8068414e+00              530    3.3072183e-06    7.3838616e-01    2.3947802e-02    2.6893074e-02    3.0702311e-02    1.2077302e+01    1.5790534e+01                0         #dt_spray
   3.8262358e+00              531    3.2323911e-06    7.5293069e-01    2.3147860e-02    2.5997876e-02    2.9676743e-02    1.1803459e+01    1.6768643e+01                0         #dt_spray
   3.8452053e+00              532    3.1615908e-06    7.5973797e-01    2.2392414e-02    2.5152468e-02    2.8708223e-02    1.1544311e+01    1.9506493e+01                0         #dt_spray
   3.8637320e+00              533    3.0877690e-06    7.4700805e-01    2.1626724e-02    2.4295408e-02    2.7726570e-02    1.1274204e+01    2.0067107e+01                0         #dt_spray
   3.8818862e+00              534    3.0257150e-06    7.5251961e-01    2.0957190e-02    2.3546189e-02    2.6868192e-02    1.1047182e+01    2.8144047e+01                0         #dt_spray
   3.8997051e+00              535    2.9698068e-06    7.6009880e-01    2.0342739e-02    2.2858721e-02    2.6080435e-02    1.0842427e+01    2.9528417e+01                0         #dt_spray
   3.9171763e+00              536    2.9118763e-06    7.6050789e-01    1.9726130e-02    2.2168657e-02    2.5289910e-02    1.0630507e+01    3.2400531e+01                0         #dt_spray
   3.9343313e+00              537    2.8591515e-06    7.6954659e-01    1.9157890e-02    2.1532782e-02    2.4561398e-02    1.0437604e+01    3.7299798e+01                0         #dt_spray
   3.9511756e+00              538    2.8073959e-06    7.7342991e-01    1.8605462e-02    2.0914565e-02    2.3853157e-02    1.0248195e+01    2.9979393e+01                0         #dt_spray
   3.9676964e+00              539    2.7534567e-06    7.7324494e-01    1.8050996e-02    2.0293893e-02    2.3142303e-02    1.0050837e+01    3.2264136e+01                0         #dt_spray
   3.9839270e+00              540    2.7051098e-06    7.6978712e-01    1.7544781e-02    1.9727313e-02    2.2493309e-02    9.8739118e+00    3.5212415e+01                0         #dt_spray
   3.9998614e+00              541    2.6557356e-06    7.7694270e-01    1.7045431e-02    1.9168250e-02    2.1853117e-02    9.6934795e+00    3.5265144e+01                0         #dt_spray
   4.0155408e+00              542    2.6132339e-06    7.8785258e-01    1.6600423e-02    1.8670187e-02    2.1282594e-02    9.5378728e+00    4.6140127e+01                0         #dt_spray
   4.0309137e+00              543    2.5621365e-06    7.9006384e-01    1.6112289e-02    1.8123467e-02    2.0656781e-02    9.3508426e+00    4.8202570e+01                0         #dt_spray
   4.0460006e+00              544    2.5144929e-06    7.8098101e-01    1.5659229e-02    1.7616003e-02    2.0075935e-02    9.1765717e+00    4.5168879e+01                0         #dt_spray
   4.0608813e+00              545    2.4801203e-06    7.7659974e-01    1.5297975e-02    1.7211687e-02    1.9612788e-02    9.0507600e+00    5.1384886e+01                0         #dt_spray
   4.0755482e+00              546    2.4444833e-06    7.7534468e-01    1.4940150e-02    1.6811061e-02    1.9154038e-02    8.9204249e+00    4.8408039e+01                0         #dt_spray
   4.0899904e+00              547    2.4070329e-06    7.7160954e-01    1.4579912e-02    1.6407612e-02    1.8692194e-02    8.7833159e+00    4.3635296e+01                0         #dt_spray
   4.1042082e+00              548    2.3696304e-06    7.8141505e-01    1.4225849e-02    1.6011027e-02    1.8238268e-02    8.6464058e+00    4.7151887e+01                0         #dt_spray
   4.1182010e+00              549    2.3321238e-06    7.9236943e-01    1.3876950e-02    1.5620160e-02    1.7790961e-02    8.5092027e+00    4.7515409e+01                0         #dt_spray
   4.1320217e+00              550    2.3034636e-06    7.9327288e-01    1.3587309e-02    1.5295895e-02    1.7419627e-02    8.4043126e+00    4.7976170e+01                0         #dt_spray
   4.1456411e+00              551    2.2698907e-06    7.7789030e-01    1.3273417e-02    1.4944270e-02    1.7017201e-02    8.2814020e+00    6.2046635e+01                0         #dt_spray
   4.1591084e+00              552    2.2445534e-06    7.7559621e-01    1.3012798e-02    1.4652537e-02    1.6683075e-02    8.1886457e+00    6.5438343e+01                0         #dt_spray
   4.1723875e+00              553    2.2131837e-06    7.7394607e-01    1.2720846e-02    1.4325465e-02    1.6308777e-02    8.0739345e+00    6.0901749e+01                0         #dt_spray
   4.1854867e+00              554    2.1831998e-06    7.7126689e-01    1.2439404e-02    1.4010192e-02    1.5947954e-02    7.9642722e+00    6.6685582e+01                0         #dt_spray
   4.1984576e+00              555    2.1618143e-06    7.7674199e-01    1.2208555e-02    1.3751878e-02    1.5651993e-02    7.8859453e+00    6.4006930e+01                0         #dt_spray
   4.2112598e+00              556    2.1337007e-06    7.6406156e-01    1.1941355e-02    1.3452594e-02    1.5309429e-02    7.7830914e+00    5.6114483e+01                0         #dt_spray
   4.2238957e+00              557    2.1059790e-06    7.6134575e-01    1.1677974e-02    1.3157579e-02    1.4971762e-02    7.6817584e+00    5.8307348e+01                0         #dt_spray
   4.2364069e+00              558    2.0851974e-06    7.6256024e-01    1.1455455e-02    1.2908570e-02    1.4686481e-02    7.6056694e+00    5.8571553e+01                0         #dt_spray
   4.2487659e+00              559    2.0598458e-06    7.6632614e-01    1.1215066e-02    1.2639295e-02    1.4378290e-02    7.5130842e+00    5.8060019e+01                0         #dt_spray
   4.2609827e+00              560    2.0361335e-06    7.8201064e-01    1.0987726e-02    1.2384678e-02    1.4086828e-02    7.4262937e+00    7.0563320e+01                0         #dt_spray
   4.2730675e+00              561    2.0141284e-06    7.7538527e-01    1.0771166e-02    1.2142199e-02    1.3809188e-02    7.3455814e+00    7.7182258e+01                0         #dt_spray
   4.2850175e+00              562    1.9916703e-06    7.6518923e-01    1.0555112e-02    1.1900226e-02    1.3532195e-02    7.2633875e+00    6.9517821e+01                0         #dt_spray
   4.2968455e+00              563    1.9713266e-06    7.6750418e-01    1.0353115e-02    1.1674047e-02    1.3273224e-02    7.1890012e+00    7.8928664e+01                0         #dt_spray
   4.3085568e+00              564    1.9518802e-06    7.6819931e-01    1.0158987e-02    1.1456693e-02    1.3024342e-02    7.1178374e+00    7.6411556e+01                0         #dt_spray
   4.3201659e+00              565    1.9348622e-06    7.7069470e-01    9.9815974e-03    1.1258149e-02    1.2796920e-02    7.0555052e+00    6.4319531e+01                0         #dt_spray
   4.3316292e+00              566    1.9105377e-06    7.6632728e-01    9.7697366e-03    1.1020673e-02    1.2525303e-02    6.9665366e+00    6.3073177e+01                0         #dt_spray
   4.3429535e+00              567    1.8873826e-06    7.6017288e-01    9.5671034e-03    1.0793549e-02    1.2265517e-02    6.8818544e+00    6.6515522e+01                0         #dt_spray
   4.3541367e+00              568    1.8638747e-06    7.6602336e-01    1.0552029e-02    1.1826259e-02    1.3528243e-02    6.7959832e+00    6.0563642e+01                0         #dt_spray
   4.3652764e+00              569    1.8566186e-06    7.5944020e-01    1.0497775e-02    1.1765584e-02    1.3458686e-02    6.7694806e+00    6.7110773e+01                0         #dt_spray
   4.3763236e+00              570    1.8411980e-06    7.7463309e-01    1.0405130e-02    1.1661789e-02    1.3339911e-02    6.7129981e+00    7.9513698e+01                0         #dt_spray
   4.3872645e+00              571    1.8234766e-06    7.8254677e-01    1.0301581e-02    1.1545780e-02    1.3207156e-02    6.6482754e+00    6.3275627e+01                0         #dt_spray
   4.3981093e+00              572    1.8074738e-06    7.9416649e-01    8.8112952e-03    9.9468798e-03    1.1296532e-02    6.5900916e+00    6.5031597e+01                0         #dt_spray
   4.4088505e+00              573    1.7902044e-06    7.9279610e-01    8.6632048e-03    9.7808224e-03    1.1106673e-02    6.5273067e+00    7.3281043e+01                0         #dt_spray
   4.4195128e+00              574    1.7770468e-06    7.8423808e-01    8.5351379e-03    9.6373671e-03    1.0942485e-02    6.4795014e+00    6.7422900e+01                0         #dt_spray
   4.4300763e+00              575    1.7605831e-06    7.7519301e-01    8.3943461e-03    9.4794835e-03    1.0761982e-02    6.4196748e+00    6.2046158e+01                0         #dt_spray
   4.4405620e+00              576    1.7476079e-06    7.6106141e-01    8.2712169e-03    9.3415089e-03    1.0604124e-02    6.3727927e+00    6.4426605e+01                0         #dt_spray
   4.4509754e+00              577    1.7355746e-06    7.7969635e-01    8.1546785e-03    9.2109542e-03    1.0454716e-02    6.3291498e+00    5.3948687e+01                0         #dt_spray
   4.4613054e+00              578    1.7216623e-06    7.9391602e-01    8.0312819e-03    9.0726363e-03    1.0296515e-02    6.2784303e+00    3.9018731e+01                0         #dt_spray
   4.4715490e+00              579    1.7072613e-06    7.8597855e-01    7.9077869e-03    8.9341722e-03    1.0138188e-02    6.2258825e+00    3.3310933e+01                0         #dt_spray
   4.4817256e+00              580    1.6961029e-06    7.7166856e-01    7.8013455e-03    8.8149415e-03    1.0001725e-02    6.1851729e+00    3.1980454e+01                0         #dt_spray
   4.4918191e+00              581    1.6822484e-06    7.6286303e-01    7.6839970e-03    8.6833672e-03    9.8512782e-03    6.1345015e+00    2.9782555e+01                0         #dt_spray
   4.5018395e+00              582    1.6700652e-06    7.7282920e-01    7.5764682e-03    8.5628707e-03    9.7134207e-03    6.0896703e+00    3.3482863e+01                0         #dt_spray
   4.5118276e+00              583    1.6646891e-06    7.7810941e-01    7.5010890e-03    8.4786898e-03    9.6167808e-03    6.0696676e+00    3.6343401e+01                0         #dt_spray
   4.5218329e+00              584    1.6675516e-06    7.8073536e-01    7.4638868e-03    8.4376477e-03    9.5690857e-03    6.0796858e+00    3.0972546e+01                0         #dt_spray
   4.5318302e+00              585    1.6662231e-06    7.7271914e-01    9.8318708e-03    1.1015072e-02    1.2604963e-02    6.0743685e+00    3.1103240e+01                0         #dt_spray
   4.5418220e+00              586    1.6652987e-06    7.7851286e-01    9.8288015e-03    1.1011618e-02    1.2601028e-02    6.0705819e+00    3.1890275e+01                0         #dt_spray
   4.5518193e+00              587    1.6662191e-06    7.7769548e-01    9.8354799e-03    1.1019092e-02    1.2609590e-02    6.0734436e+00    3.0323178e+01                0         #dt_spray
   4.5618262e+00              588    1.6678152e-06    7.7337482e-01    9.8445902e-03    1.1029304e-02    1.2621269e-02    6.0788521e+00    3.0575373e+01                0         #dt_spray
   4.5718178e+00              589    1.6652575e-06    7.7082619e-01    9.8272679e-03    1.1009918e-02    1.2599061e-02    6.0690963e+00    3.3582296e+01                0         #dt_spray
   4.5818012e+00              590    1.6639041e-06    7.6936372e-01    9.8154293e-03    1.0996690e-02    1.2583884e-02    6.0638194e+00    3.4470917e+01                0         #dt_spray
   4.5918150e+00              591    1.6689598e-06    7.8378155e-01    1.2521481e-02    1.4032348e-02    1.6053181e-02    6.0821523e+00    4.4291725e+01                0         #dt_spray
   4.6018099e+00              592    1.6658263e-06    7.8289742e-01    1.2461779e-02    1.3965746e-02    1.5976639e-02    6.0707318e+00    4.2371741e+01                0         #dt_spray
   4.6118303e+00              593    1.6700605e-06    7.8792662e-01    1.2469353e-02    1.3974469e-02    1.5986349e-02    6.0860955e+00    3.6077772e+01                0         #dt_spray
   4.6218304e+00              594    1.6666783e-06    7.8350132e-01    1.2427758e-02    1.3928020e-02    1.5933022e-02    6.0738470e+00    3.9876140e+01                0         #dt_spray
   4.6318203e+00              595    1.6649975e-06    7.7571159e-01    1.2403301e-02    1.3900728e-02    1.5901668e-02    6.0679550e+00    3.2553343e+01                0         #dt_spray
   4.6418209e+00              596    1.6667662e-06    7.7689973e-01    1.2407318e-02    1.3905317e-02    1.5906819e-02    6.0746705e+00    3.1838873e+01                0         #dt_spray
   4.6518197e+00              597    1.6664579e-06    7.6308450e-01    1.2397758e-02    1.3894671e-02    1.5894562e-02    6.0739681e+00    3.6592043e+01                0         #dt_spray
   4.6617879e+00              598    1.6613735e-06    7.7076156e-01    1.2353998e-02    1.3845682e-02    1.5838459e-02    6.0556069e+00    2.9988312e+01                0         #dt_spray
   4.6717301e+00              599    1.6570355e-06    7.8080488e-01    1.2317901e-02    1.3805267e-02    1.5792180e-02    6.0399053e+00    3.5839266e+01                0         #dt_spray
   4.6817280e+00              600    1.6663148e-06    7.7510509e-01    1.2386065e-02    1.3881684e-02    1.5879570e-02    6.0739821e+00    3.7085533e+01                0         #dt_spray
   4.6917407e+00              601    1.6687789e-06    7.7477508e-01    1.2407272e-02    1.3905448e-02    1.5906759e-02    6.0832201e+00    3.2219550e+01                0         #dt_spray
   4.7017275e+00              602    1.6644666e-06    7.7631067e-01    1.2381566e-02    1.3876607e-02    1.5873803e-02    6.0677461e+00    3.5099820e+01                0         #dt_spray
   4.7117223e+00              603    1.6657967e-06    7.7288426e-01    1.2399996e-02    1.3897212e-02    1.5897431e-02    6.0729571e+00    3.4566812e+01                0         #dt_spray
   4.7217076e+00              604    1.6642171e-06    7.7230695e-01    1.2397589e-02    1.3894451e-02    1.5894345e-02    6.0674956e+00    3.6215024e+01                0         #dt_spray
   4.7317024e+00              605    1.6658113e-06    7.6831219e-01    1.2418291e-02    1.3917582e-02    1.5920886e-02    6.0733389e+00    3.9676563e+01                0         #dt_spray
   4.7416685e+00              606    1.6610027e-06    7.6308447e-01    1.2390938e-02    1.3886854e-02    1.5885818e-02    6.0557676e+00    3.5529502e+01                0         #dt_spray
   4.7516488e+00              607    1.6633836e-06    7.7695005e-01    1.2417707e-02    1.3916777e-02    1.5920137e-02    6.0644031e+00    3.8697999e+01                0         #dt_spray
   4.7616093e+00              608    1.6600846e-06    7.6146236e-01    1.2402530e-02    1.3899685e-02    1.5900680e-02    6.0526733e+00    4.1110864e+01                0         #dt_spray
   4.7715503e+00              609    1.6568345e-06    7.6481740e-01    1.2387905e-02    1.3883209e-02    1.5881929e-02    6.0406958e+00    4.2777737e+01                0         #dt_spray
   4.7815044e+00              610    1.6590238e-06    7.7335668e-01    1.2414036e-02    1.3912408e-02    1.5915431e-02    6.0482570e+00    5.0480186e+01                0         #dt_spray
   4.7914557e+00              611    1.6585414e-06    7.8791715e-01    1.2420490e-02    1.3919555e-02    1.5923705e-02    6.0458542e+00    4.5408068e+01                0         #dt_spray
   4.8014131e+00              612    1.6595709e-06    7.9861719e-01    1.2438734e-02    1.3939915e-02    1.5947095e-02    6.0489929e+00    5.0667550e+01                0         #dt_spray
   4.8113922e+00              613    1.6631881e-06    7.8277387e-01    1.2476552e-02    1.3982213e-02    1.5995580e-02    6.0615223e+00    5.4314732e+01                0         #dt_spray
   4.8213965e+00              614    1.6673746e-06    7.7764407e-01    1.2518619e-02    1.4029274e-02    1.6049511e-02    6.0762551e+00    4.9497995e+01                0         #dt_spray
   4.8313942e+00              615    1.6662835e-06    7.8227904e-01    1.2520628e-02    1.4031447e-02    1.6052087e-02    6.0716923e+00    5.6937980e+01                0         #dt_spray
   4.8413815e+00              616    1.6645505e-06    7.8885478e-01    1.2517326e-02    1.4027671e-02    1.6047854e-02    6.0645771e+00    5.8572283e+01                0         #dt_spray
   4.8513656e+00              617    1.6640182e-06    7.9298884e-01    1.2522811e-02    1.4033745e-02    1.6054886e-02    6.0619475e+00    7.1555564e+01                0         #dt_spray
   4.8613466e+00              618    1.6635039e-06    7.8416870e-01    1.2528357e-02    1.4039891e-02    1.6061996e-02    6.0594669e+00    8.1486337e+01                0         #dt_spray
   4.8713408e+00              619    1.6657018e-06    7.7948447e-01    1.2554189e-02    1.4068773e-02    1.6095114e-02    6.0667629e+00    7.8857343e+01                0         #dt_spray
   4.8812997e+00              620    1.6598188e-06    7.8429554e-01    1.2518725e-02    1.4028968e-02    1.6049647e-02    6.0445974e+00    8.8525455e+01                0         #dt_spray
   4.8912873e+00              621    1.6645886e-06    7.8483403e-01    1.2563047e-02    1.4078575e-02    1.6106471e-02    6.0614103e+00    8.8002444e+01                0         #dt_spray
   4.9012961e+00              622    1.6681443e-06    7.7848742e-01    1.2597796e-02    1.4117453e-02    1.6151020e-02    6.0739646e+00    7.8494848e+01                0         #dt_spray
   4.9112926e+00              623    1.6660746e-06    7.8490519e-01    1.2590015e-02    1.4108671e-02    1.6141045e-02    6.0661612e+00    8.2828312e+01                0         #dt_spray
   4.9212887e+00              624    1.6660237e-06    8.0209231e-01    1.2597512e-02    1.4117015e-02    1.6150657e-02    6.0656703e+00    8.0588220e+01                0         #dt_spray
   4.9312820e+00              625    1.6655448e-06    7.8719475e-01    1.2601604e-02    1.4121542e-02    1.6155902e-02    6.0637377e+00    7.7787011e+01                0         #dt_spray
   4.9412810e+00              626    1.6664938e-06    7.7765448e-01    1.2616421e-02    1.4138090e-02    1.6174899e-02    6.0671042e+00    8.5192168e+01                0         #dt_spray
   4.9512665e+00              627    1.6642611e-06    7.8779986e-01    1.2607023e-02    1.4127504e-02    1.6162850e-02    6.0586703e+00    8.1672953e+01                0         #dt_spray
   4.9612431e+00              628    1.6627612e-06    7.9987061e-01    1.2603146e-02    1.4123105e-02    1.6157879e-02    6.0530630e+00    8.8986234e+01                0         #dt_spray
   4.9712211e+00              629    1.6630083e-06    7.9098130e-01    1.2612492e-02    1.4133526e-02    1.6169861e-02    6.0542747e+00    9.9965654e+01                0         #dt_spray
   4.9812269e+00              630    1.6676273e-06    7.9763143e-01    1.2654863e-02    1.4180954e-02    1.6224183e-02    6.0714056e+00    8.2137762e+01                0         #dt_spray
   4.9912242e+00              631    1.6662241e-06    7.9044978e-01    1.2651084e-02    1.4176668e-02    1.6219339e-02    6.0663089e+00    5.3906483e+01                0         #dt_spray
   5.0012265e+00              632    1.6670464e-06    7.8736596e-01    1.2663762e-02    1.4190820e-02    1.6235592e-02    6.0691226e+00    6.0414565e+01                0         #dt_spray
   5.0112044e+00              633    1.6629873e-06    7.9024220e-01    1.2638796e-02    1.4162788e-02    1.6203585e-02    6.0543136e+00    5.8108783e+01                0         #dt_spray
   5.0212033e+00              634    1.6664675e-06    7.9105932e-01    1.2670679e-02    1.4198457e-02    1.6244460e-02    6.0669621e+00    5.9429599e+01                0         #dt_spray
   5.0312028e+00              635    1.6665829e-06    7.9003504e-01    1.2676587e-02    1.4205019e-02    1.6252034e-02    6.0675188e+00    6.2423061e+01                0         #dt_spray
   5.0412071e+00              636    1.6673979e-06    7.8722855e-01    1.2687491e-02    1.4217180e-02    1.6266014e-02    6.0705439e+00    5.7776078e+01                0         #dt_spray
   5.0511970e+00              637    1.6649707e-06    7.7227201e-01    1.2673648e-02    1.4201613e-02    1.6248267e-02    6.0617699e+00    6.0375865e+01                0         #dt_spray
   5.0611533e+00              638    1.6593957e-06    7.6223921e-01    1.2635823e-02    1.4159174e-02    1.6199774e-02    6.0416516e+00    6.0829919e+01                0         #dt_spray
   5.0711128e+00              639    1.6599172e-06    7.6348365e-01    1.2644271e-02    1.4168585e-02    1.6210603e-02    6.0434858e+00    6.3318249e+01                0         #dt_spray
   5.0810714e+00              640    1.6597624e-06    7.7207349e-01    1.2647509e-02    1.4172161e-02    1.6214755e-02    6.0429990e+00    6.3034497e+01                0         #dt_spray
   5.0910711e+00              641    1.6666114e-06    7.7588618e-01    1.2704088e-02    1.4235508e-02    1.6287292e-02    6.0681998e+00    6.3452721e+01                0         #dt_spray
   5.1010651e+00              642    1.6656635e-06    7.7688585e-01    1.2701194e-02    1.4232214e-02    1.6283583e-02    6.0651130e+00    6.4313596e+01                0         #dt_spray
   5.1110729e+00              643    1.6679807e-06    7.8277871e-01    1.2722906e-02    1.4256493e-02    1.6311418e-02    6.0738031e+00    5.9859923e+01                0         #dt_spray
   5.1210805e+00              644    1.6679200e-06    7.8122773e-01    1.2726174e-02    1.4260106e-02    1.6315607e-02    6.0739215e+00    5.8506263e+01                0         #dt_spray
   5.1310757e+00              645    1.6658745e-06    7.7475643e-01    1.2714290e-02    1.4246743e-02    1.6300372e-02    6.0668860e+00    5.5583467e+01                0         #dt_spray
   5.1410621e+00              646    1.6643940e-06    7.7375317e-01    1.2706775e-02    1.4238278e-02    1.6290737e-02    6.0618085e+00    5.9676070e+01                0         #dt_spray
   5.1510224e+00              647    1.6600501e-06    7.8442442e-01    1.2677566e-02    1.4205506e-02    1.6253289e-02    6.0462014e+00    6.5700018e+01                0         #dt_spray
   5.1610110e+00              648    1.6647704e-06    7.7535484e-01    1.2717716e-02    1.4250454e-02    1.6304764e-02    6.0636910e+00    6.1124259e+01                0         #dt_spray
   5.1709995e+00              649    1.6647435e-06    7.7985609e-01    1.2721558e-02    1.4254721e-02    1.6309690e-02    6.0638882e+00    5.7811114e+01                0         #dt_spray
   5.1810071e+00              650    1.6679438e-06    7.6990842e-01    1.2749919e-02    1.4286462e-02    1.6346050e-02    6.0758200e+00    5.0734541e+01                0         #dt_spray
   5.1909814e+00              651    1.6623749e-06    7.6912111e-01    1.2710941e-02    1.4242751e-02    1.6296078e-02    6.0559339e+00    4.3200176e+01                0         #dt_spray
   5.2009631e+00              652    1.6636177e-06    7.7216383e-01    1.2723854e-02    1.4257185e-02    1.6312634e-02    6.0606494e+00    4.3519465e+01                0         #dt_spray
   5.2109425e+00              653    1.6632342e-06    7.7765423e-01    1.2724347e-02    1.4257703e-02    1.6313265e-02    6.0591711e+00    4.0879185e+01                0         #dt_spray
   5.2209303e+00              654    1.6646288e-06    7.9385402e-01    1.2738565e-02    1.4273603e-02    1.6331494e-02    6.0642311e+00    4.8238250e+01                0         #dt_spray
   5.2309216e+00              655    1.6652198e-06    7.9398065e-01    1.2746775e-02    1.4282774e-02    1.6342019e-02    6.0664881e+00    4.6477025e+01                0         #dt_spray
   5.2409122e+00              656    1.6650954e-06    7.9748738e-01    1.2749278e-02    1.4285553e-02    1.6345228e-02    6.0659982e+00    4.8733556e+01                0         #dt_spray
   5.2508946e+00              657    1.6637335e-06    7.9346884e-01    1.2742310e-02    1.4277721e-02    1.6336295e-02    6.0609536e+00    4.8539207e+01                0         #dt_spray
   5.2608820e+00              658    1.6645745e-06    7.8240073e-01    1.2752109e-02    1.4288676e-02    1.6348857e-02    6.0639080e+00    4.4960439e+01                0         #dt_spray
   5.2708695e+00              659    1.6645764e-06    7.8221980e-01    1.2755367e-02    1.4292306e-02    1.6353035e-02    6.0635941e+00    4.2994140e+01                0         #dt_spray
   5.2808428e+00              660    1.6622266e-06    7.8188643e-01    1.2740487e-02    1.4275611e-02    1.6333958e-02    6.0545691e+00    3.7898900e+01                0         #dt_spray
   5.2908180e+00              661    1.6625245e-06    7.7645105e-01    1.2745726e-02    1.4281461e-02    1.6340675e-02    6.0552250e+00    3.8571922e+01                0         #dt_spray
   5.3007893e+00              662    1.6618898e-06    7.6423394e-01    1.2743679e-02    1.4279147e-02    1.6338050e-02    6.0526588e+00    4.2095754e+01                0         #dt_spray
   5.3107706e+00              663    1.6635497e-06    7.6901623e-01    1.2759014e-02    1.4296310e-02    1.6357710e-02    6.0585081e+00    3.1033839e+01                0         #dt_spray
   5.3207613e+00              664    1.6651201e-06    8.8609765e-01    1.2773619e-02    1.4312655e-02    1.6376434e-02    6.0639621e+00    2.7358221e+01                0         #dt_spray
   5.3307451e+00              665    1.6639645e-06    8.1839968e-01    1.2767311e-02    1.4305570e-02    1.6368348e-02    6.0593891e+00    2.6581500e+01                0         #dt_spray
   5.3406931e+00              666    1.6580050e-06    7.7054800e-01    1.2724151e-02    1.4257194e-02    1.6313014e-02    6.0373165e+00    2.5283082e+01                0         #dt_spray
   5.3506217e+00              667    1.6547580e-06    7.8309298e-01    1.2701796e-02    1.4232133e-02    1.6284353e-02    6.0252094e+00    2.5028975e+01                0         #dt_spray
   5.3605974e+00              668    1.6626136e-06    7.7286387e-01    1.2764496e-02    1.4302376e-02    1.6364739e-02    6.0534004e+00    2.5455024e+01                0         #dt_spray
   5.3705687e+00              669    1.6618874e-06    7.7680041e-01    1.2761120e-02    1.4298583e-02    1.6360410e-02    6.0506729e+00    2.5871753e+01                0         #dt_spray
   5.3805731e+00              670    1.6673953e-06    7.7968739e-01    1.2805740e-02    1.4348570e-02    1.6417616e-02    6.0706102e+00    2.6093290e+01                0         #dt_spray
   5.3905669e+00              671    1.6656442e-06    7.7137005e-01    1.2794744e-02    1.4336243e-02    1.6403518e-02    6.0641096e+00    2.6360732e+01                0         #dt_spray
   5.4005382e+00              672    1.6618800e-06    7.7278369e-01    1.2768325e-02    1.4306637e-02    1.6369647e-02    6.0501981e+00    2.6838801e+01                0         #dt_spray
   5.4105450e+00              673    1.6677928e-06    7.7756456e-01    1.2815986e-02    1.4360037e-02    1.6430751e-02    6.0714414e+00    2.6072526e+01                0         #dt_spray
   5.4205337e+00              674    1.6647834e-06    7.7524240e-01    1.2794890e-02    1.4336398e-02    1.6403705e-02    6.0605602e+00    2.5839120e+01                0         #dt_spray
   5.4305159e+00              675    1.6636983e-06    7.7117372e-01    1.2788434e-02    1.4329165e-02    1.6395428e-02    6.0567798e+00    2.5913445e+01                0         #dt_spray
   5.4404800e+00              676    1.6606932e-06    8.0709255e-01    1.2767266e-02    1.4305448e-02    1.6368289e-02    6.0459405e+00    2.6217726e+01                0         #dt_spray
   5.4504629e+00              677    1.6638087e-06    7.8601640e-01    1.2793062e-02    1.4334353e-02    1.6401361e-02    6.0573887e+00    2.6588922e+01                0         #dt_spray
   5.4604708e+00              678    1.6679940e-06    7.8233703e-01    1.2826950e-02    1.4372325e-02    1.6444808e-02    6.0724827e+00    2.6770814e+01                0         #dt_spray
   5.4704644e+00              679    1.6655925e-06    7.6515382e-01    1.2809862e-02    1.4353178e-02    1.6422900e-02    6.0634807e+00    2.6776705e+01                0         #dt_spray
   5.4804284e+00              680    1.6606748e-06    7.7164334e-01    1.2773025e-02    1.4311904e-02    1.6375673e-02    6.0453902e+00    2.6462715e+01                0         #dt_spray
   5.4903725e+00              681    1.6573415e-06    7.8533520e-01    1.2747887e-02    1.4283739e-02    1.6343445e-02    6.0332883e+00    2.6653965e+01                0         #dt_spray
   5.5003765e+00              682    1.6673306e-06    7.7600398e-01    1.2824826e-02    1.4369949e-02    1.6442085e-02    6.0696885e+00    2.7030281e+01                0         #dt_spray
   5.5103777e+00              683    1.6668746e-06    7.8187966e-01    1.2821110e-02    1.4365789e-02    1.6437321e-02    6.0681585e+00    2.7038220e+01                0         #dt_spray
   5.5203645e+00              684    1.6644556e-06    7.7979545e-01    1.2802060e-02    1.4344448e-02    1.6412897e-02    6.0593902e+00    2.7244101e+01                0         #dt_spray
   5.5303491e+00              685    1.6641057e-06    7.8340941e-01    1.2798727e-02    1.4340720e-02    1.6408624e-02    6.0579526e+00    2.6354434e+01                0         #dt_spray
   5.5403117e+00              686    1.6604364e-06    7.8225795e-01    1.2769552e-02    1.4308038e-02    1.6371221e-02    6.0441948e+00    2.5631609e+01                0         #dt_spray
   5.5502728e+00              687    1.6601753e-06    7.7936979e-01    1.2766606e-02    1.4304746e-02    1.6367444e-02    6.0431352e+00    2.5459867e+01                0         #dt_spray
   5.5602407e+00              688    1.6613241e-06    7.7166912e-01    1.2774528e-02    1.4313633e-02    1.6377600e-02    6.0473403e+00    2.5965334e+01                0         #dt_spray
   5.5702283e+00              689    1.6645919e-06    7.8143072e-01    1.2798719e-02    1.4340750e-02    1.6408614e-02    6.0593776e+00    2.6052879e+01                0         #dt_spray
   5.5802214e+00              690    1.6655260e-06    7.9143063e-01    1.2804675e-02    1.4347434e-02    1.6416249e-02    6.0629277e+00    2.5752836e+01                0         #dt_spray
   5.5902187e+00              691    1.6662146e-06    7.8889477e-01    1.2808633e-02    1.4351878e-02    1.6421325e-02    6.0655364e+00    2.4999018e+01                0         #dt_spray
   5.6002085e+00              692    1.6649639e-06    7.8977171e-01    1.2797607e-02    1.4339529e-02    1.6407188e-02    6.0610819e+00    2.4949666e+01                0         #dt_spray
   5.6102051e+00              693    1.6661043e-06    7.8841223e-01    1.2804906e-02    1.4347710e-02    1.6416546e-02    6.0654067e+00    2.4317544e+01                0         #dt_spray
   5.6202137e+00              694    1.6680948e-06    7.9820262e-01    1.2818767e-02    1.4363240e-02    1.6434317e-02    6.0728797e+00    2.4093092e+01                0         #dt_spray
   5.6302136e+00              695    1.6666607e-06    7.9405583e-01    1.2806503e-02    1.4349494e-02    1.6418593e-02    6.0676908e+00    2.3594379e+01                0         #dt_spray
   5.6402123e+00              696    1.6664466e-06    7.9230264e-01    1.2803856e-02    1.4346522e-02    1.6415200e-02    6.0671077e+00    2.3228180e+01                0         #dt_spray
   5.6502019e+00              697    1.6649355e-06    7.9483421e-01    1.5349881e-02    1.7086173e-02    1.9679334e-02    6.0618937e+00    2.2437361e+01                0         #dt_spray
   5.6602010e+00              698    1.6665109e-06    8.0935499e-01    1.9397990e-02    2.1580846e-02    2.4869218e-02    6.0677884e+00    2.1721292e+01                0         #dt_spray
   5.6701875e+00              699    1.6644178e-06    7.9619321e-01    2.4851554e-02    2.7637999e-02    3.1860966e-02    6.0604286e+00    2.1801727e+01                0         #dt_spray
   5.6801741e+00              700    1.6644303e-06    7.7791664e-01    2.7989183e-02    3.1122953e-02    3.5883568e-02    6.0608183e+00    2.1759739e+01                0         #dt_spray
   5.6901471e+00              701    1.6621725e-06    7.6411632e-01    2.9658241e-02    3.2977103e-02    3.8023386e-02    6.0528507e+00    2.2814032e+01                0         #dt_spray
   5.7001301e+00              702    1.6638253e-06    7.9702801e-01    3.1727074e-02    3.5275747e-02    4.0675736e-02    6.0590578e+00    2.2335562e+01                0         #dt_spray
   5.7101129e+00              703    1.6638039e-06    7.7971390e-01    3.2662072e-02    3.6314556e-02    4.1874451e-02    6.0591611e+00    2.1601840e+01                0         #dt_spray
   5.7200868e+00              704    1.6623157e-06    7.7114805e-01    3.3770621e-02    3.7546200e-02    4.3295668e-02    6.0539643e+00    2.2132198e+01                0         #dt_spray
   5.7300095e+00              705    1.6537831e-06    8.5107441e-01    3.5408845e-02    3.9366297e-02    4.5395956e-02    6.0231856e+00    2.2154275e+01                0         #dt_spray
   5.7399886e+00              706    1.6631775e-06    8.5673538e-01    3.7914722e-02    4.2150875e-02    4.8608618e-02    6.0579170e+00    2.2431659e+01                0         #dt_spray
   5.7499807e+00              707    1.6653648e-06    8.4846689e-01    3.7962576e-02    4.2204154e-02    4.8669969e-02    6.0664193e+00    2.2149194e+01                0         #dt_spray
   5.7599775e+00              708    1.6661211e-06    7.7983497e-01    3.6943319e-02    4.1071829e-02    4.7363230e-02    6.0696324e+00    2.2374924e+01                0         #dt_spray
   5.7699747e+00              709    1.6662108e-06    7.8726219e-01    3.9339220e-02    4.3767538e-02    5.0434898e-02    6.0700706e+00    2.2438017e+01                0         #dt_spray
   5.7799550e+00              710    1.6633750e-06    7.7569019e-01    6.9153459e-02    7.6944299e-02    8.8658281e-02    6.0599910e+00    2.2689382e+01                0         #dt_spray
   5.7899080e+00              711    1.6588374e-06    7.8933029e-01    4.3996508e-02    4.8990134e-02    5.6405779e-02    6.0438245e+00    2.2566314e+01                0         #dt_spray
   5.7999040e+00              712    1.6659998e-06    7.8548305e-01    7.8150091e-02    8.6948292e-02    1.0019242e-01    6.0704848e+00    2.2619889e+01                0         #dt_spray
   5.8098907e+00              713    1.6644488e-06    7.9809994e-01    5.0619419e-02    5.6357866e-02    6.4896691e-02    6.0653048e+00    2.3105366e+01                0         #dt_spray
   5.8198693e+00              714    1.6630955e-06    7.8850564e-01    5.2712514e-02    5.8686002e-02    6.7580146e-02    6.0606229e+00    2.3614596e+01                0         #dt_spray
   5.8298604e+00              715    1.6651846e-06    8.0422356e-01    5.6850353e-02    6.3234480e-02    7.2885067e-02    6.0685766e+00    2.3167776e+01                0         #dt_spray
   5.8398495e+00              716    1.6648489e-06    8.1037586e-01    5.0328746e-02    5.5963128e-02    6.4524033e-02    6.0675937e+00    2.2611457e+01                0         #dt_spray
   5.8498238e+00              717    1.6623825e-06    7.9847052e-01    4.4329599e-02    4.9306613e-02    5.6832819e-02    6.0588862e+00    2.2088264e+01                0         #dt_spray
   5.8598113e+00              718    1.6645852e-06    7.9057980e-01    4.5827191e-02    5.0971935e-02    5.8752809e-02    6.7272769e+00    2.1699682e+01                0         #dt_spray
   5.8697873e+00              719    1.6626772e-06    7.9916365e-01    4.7905591e-02    5.3284905e-02    6.1417425e-02    6.6912745e+00    2.2073078e+01                0         #dt_spray
   5.8796995e+00              720    1.6520271e-06    8.0744927e-01    4.9291730e-02    5.4824825e-02    6.3194525e-02    6.6241941e+00    2.1813255e+01                0         #dt_spray
   5.8897018e+00              721    1.6670451e-06    7.7495666e-01    5.1361284e-02    5.7125399e-02    6.5847800e-02    6.6648298e+00    2.1221054e+01                0         #dt_spray
   5.8996975e+00              722    1.6659493e-06    8.1921631e-01    5.2641171e-02    5.8548365e-02    6.7488681e-02    6.6322699e+00    2.1093248e+01                0         #dt_spray
   5.9096771e+00              723    1.6632670e-06    8.6009519e-01    5.3615246e-02    5.9631809e-02    6.8737495e-02    6.6007864e+00    2.0930295e+01                0         #dt_spray
   5.9196871e+00              724    1.6683410e-06    8.9968869e-01    5.4749139e-02    6.0893264e-02    7.0191204e-02    6.5975909e+00    2.0716281e+01                0         #dt_spray
   5.9296434e+00              725    1.6593798e-06    9.3026325e-01    5.5215315e-02    6.1412321e-02    7.0788866e-02    6.5381056e+00    2.0530930e+01                0         #dt_spray
   5.9396482e+00              726    1.6674657e-06    9.8629825e-01    5.6017041e-02    6.2304948e-02    7.1816719e-02    6.5422737e+00    2.0644066e+01                0         #dt_spray
   5.9496423e+00              727    1.6656822e-06    1.0283944e+00    5.6532963e-02    6.2879740e-02    7.2478158e-02    6.5147277e+00    2.0759100e+01                0         #dt_spray
   5.9593604e+00              728    1.6196921e-06    1.0354245e+00    5.5487829e-02    6.1718239e-02    7.1138243e-02    6.3148683e+00    2.0822704e+01                0         #dt_cfl
   5.9687461e+00              729    1.5642782e-06    1.0187299e+00    5.4071102e-02    6.0143451e-02    6.9321926e-02    6.0757219e+00    2.0675926e+01                0         #dt_cfl
   5.9779592e+00              730    1.5355181e-06    9.4940501e-01    5.4162734e-02    6.0247844e-02    6.9439403e-02    6.3774679e+00    2.0672690e+01                0         #dt_cfl
   5.9876633e+00              731    1.6173478e-06    1.0405142e+00    5.8120106e-02    6.4650976e-02    7.4512957e-02    6.8273363e+00    2.0880438e+01                0         #dt_cfl
   5.9969895e+00              732    1.5543736e-06    1.0169459e+00    5.6756455e-02    6.3134639e-02    7.2764685e-02    6.7083617e+00    2.0872684e+01                0         #dt_cfl
   6.0061604e+00              733    1.5284722e-06    1.0021556e+00    5.6568785e-02    6.2925537e-02    7.2524083e-02    6.8047812e+00    2.0691346e+01                0         #dt_cfl
   6.0153115e+00              734    1.5251845e-06    1.0004763e+00    5.7242191e-02    6.3673883e-02    7.3387424e-02    7.0262600e+00    2.0713956e+01                0         #dt_cfl
   6.0244582e+00              735    1.5244585e-06    1.0030884e+00    5.7973887e-02    6.4486840e-02    7.4325496e-02    7.2159541e+00    2.0893906e+01                0         #dt_cfl
   6.0335768e+00              736    1.5197648e-06    1.0003906e+00    5.8389294e-02    6.4947717e-02    7.4858069e-02    7.3542825e+00    2.1062965e+01                0         #dt_cfl
   6.0426919e+00              737    1.5191713e-06    9.9559849e-01    5.9303934e-02    6.5964755e-02    7.6030684e-02    7.4710993e+00    2.1097070e+01                0         #dt_cfl
   6.0518472e+00              738    1.5258876e-06    1.0013001e+00    6.0025275e-02    6.6766213e-02    7.6955481e-02    7.6437912e+00    2.1334882e+01                0         #dt_cfl
   6.0609906e+00              739    1.5239063e-06    1.0016517e+00    6.0830023e-02    6.7665990e-02    7.7987209e-02    7.7513620e+00    2.1380630e+01                0         #dt_cfl
   6.0701190e+00              740    1.5213934e-06    9.9756798e-01    6.1859287e-02    6.8810021e-02    7.9306779e-02    7.8223498e+00    2.1825937e+01                0         #dt_cfl
   6.0792696e+00              741    1.5251025e-06    9.9739996e-01    6.2960859e-02    7.0034569e-02    8.0719050e-02    7.8907008e+00    2.1928301e+01                0         #dt_cfl
   6.0884441e+00              742    1.5290782e-06    9.3971227e-01    6.4396008e-02    7.1629781e-02    8.2558985e-02    7.9184728e+00    2.1747750e+01                0         #dt_cfl
   6.0982071e+00              743    1.6271770e-06    1.0290271e+00    7.0094180e-02    7.7966583e-02    8.9864334e-02    8.3995796e+00    2.1995298e+01                0         #dt_cfl
   6.1076948e+00              744    1.5812770e-06    1.0198417e+00    6.9487188e-02    7.7290333e-02    8.9086139e-02    8.1120634e+00    2.2722296e+01                0         #dt_cfl
   6.1169979e+00              745    1.5505123e-06    1.0099460e+00    6.9899372e-02    7.7746200e-02    8.9614580e-02    8.5791027e+00    2.1878376e+01                0         #dt_cfl
   6.1262093e+00              746    1.5352428e-06    9.4329731e-01    6.9822736e-02    7.7662355e-02    8.9516328e-02    8.3983055e+00    2.1767829e+01                0         #dt_cfl
   6.1359745e+00              747    1.6275280e-06    1.0383106e+00    7.5273489e-02    8.3724624e-02    9.6504473e-02    8.8130252e+00    2.2063839e+01                0         #dt_cfl
   6.1453793e+00              748    1.5674770e-06    1.0138269e+00    7.3351781e-02    8.1587134e-02    9.4040745e-02    8.3995924e+00    2.1870747e+01                0         #dt_cfl
   6.1546559e+00              749    1.5460993e-06    1.0019628e+00    7.3073046e-02    8.1277128e-02    9.3683392e-02    8.1980518e+00    2.1596409e+01                0         #dt_cfl
   6.1639144e+00              750    1.5430705e-06    1.0023670e+00    7.3618181e-02    8.1883243e-02    9.4382283e-02    8.1743417e+00    2.1582578e+01                0         #dt_cfl
   6.1731509e+00              751    1.5394266e-06    1.0009988e+00    7.3925677e-02    8.2225373e-02    9.4776509e-02    8.0909367e+00    2.1667646e+01                0         #dt_cfl
   6.1823783e+00              752    1.5378905e-06    9.9938805e-01    7.4399699e-02    8.2752834e-02    9.5384230e-02    8.0262274e+00    2.1398959e+01                0         #dt_cfl
   6.1916113e+00              753    1.5388322e-06    9.9870946e-01    7.5006036e-02    8.3427578e-02    9.6161585e-02    7.9863536e+00    2.1469282e+01                0         #dt_cfl
   6.2008562e+00              754    1.5408207e-06    1.0050687e+00    7.5655618e-02    8.4150500e-02    9.6994382e-02    7.9531632e+00    2.1615978e+01                0         #dt_cfl
   6.2100545e+00              755    1.5330502e-06    9.7918732e-01    7.5871156e-02    8.4390009e-02    9.7270712e-02    7.8871041e+00    2.1244414e+01                0         #dt_cfl
   6.2194483e+00              756    1.5656352e-06    9.4836002e-01    7.7965500e-02    8.6720537e-02    9.9955769e-02    8.0065516e+00    2.1161194e+01                0         #dt_cfl
   6.2293536e+00              757    1.6508870e-06    9.4568600e-01    8.2645522e-02    9.1994289e-02    1.0595580e-01    8.3818924e+00    2.1071018e+01                0         #dt_cfl
   6.2393502e+00              758    1.6660901e-06    1.0099432e+00    8.1141310e-02    9.0304334e-02    1.0402732e-01    9.3181860e+00    2.0860134e+01                0         #dt_spray
   6.2492483e+00              759    1.6496870e-06    9.5676680e-01    6.3654363e-02    7.0800877e-02    8.1608157e-02    9.2723506e+00    2.0879170e+01                0         #dt_cfl
   6.2592709e+00              760    1.6704409e-06    1.0268966e+00    6.4791145e-02    7.2066141e-02    8.3065571e-02    9.2360277e+00    2.1259783e+01                0         #dt_spray
   6.2690311e+00              761    1.6266885e-06    1.0313347e+00    6.3504918e-02    7.0636236e-02    8.1416562e-02    8.8341345e+00    2.1482646e+01                0         #dt_cfl
   6.2784946e+00              762    1.5772654e-06    1.0304735e+00    6.2675291e-02    6.9674565e-02    8.0352937e-02    8.4407636e+00    2.1362633e+01                0         #dt_cfl
   6.2876784e+00              763    1.5306220e-06    1.0286567e+00    6.2298684e-02    6.9255603e-02    7.9870107e-02    8.0787629e+00    2.1219122e+01                0         #dt_cfl
   6.2966063e+00              764    1.4879813e-06    1.0052450e+00    6.1328069e-02    6.8176589e-02    7.8625730e-02    7.7500715e+00    2.0765649e+01                0         #dt_cfl
   6.3054876e+00              765    1.4802176e-06    9.9373515e-01    6.1455186e-02    6.8318134e-02    7.8788700e-02    7.7361387e+00    2.1107938e+01                0         #dt_cfl
   6.3144249e+00              766    1.4895494e-06    9.8527344e-01    6.1593070e-02    6.8471826e-02    7.8965475e-02    7.7271731e+00    2.0952909e+01                0         #dt_cfl
   6.3234957e+00              767    1.5118132e-06    9.2636105e-01    6.1527192e-02    6.8399692e-02    7.8881015e-02    7.8008742e+00    2.1184305e+01                0         #dt_cfl
   6.3332877e+00              768    1.6319913e-06    9.9356176e-01    6.6330248e-02    7.3761109e-02    8.5038779e-02    8.8874121e+00    2.1732090e+01                0         #dt_cfl
   6.3431431e+00              769    1.6425665e-06    9.7053036e-01    6.7346346e-02    7.4897443e-02    8.6341470e-02    9.1705925e+00    2.1593511e+01                0         #dt_cfl
   6.3531929e+00              770    1.6749610e-06    1.0073630e+00    6.9025409e-02    7.6785109e-02    8.8494114e-02    1.0528199e+01    2.1992874e+01                0         #dt_spray
   6.3631692e+00              771    1.6627184e-06    9.9898604e-01    6.9303774e-02    7.7074836e-02    8.8850993e-02    1.0419353e+01    2.2321110e+01                0         #dt_cfl
   6.3731556e+00              772    1.6644060e-06    1.0549714e+00    7.0433938e-02    7.8302863e-02    9.0299921e-02    1.0311492e+01    2.2447797e+01                0         #dt_cfl
   6.3826217e+00              773    1.5776789e-06    1.0226606e+00    6.7676570e-02    7.5237414e-02    8.6764834e-02    9.7106994e+00    2.2519158e+01                0         #dt_cfl
   6.3918780e+00              774    1.5427200e-06    1.0124139e+00    6.6548081e-02    7.3982643e-02    8.5318053e-02    9.5089855e+00    2.2545308e+01                0         #dt_cfl
   6.4010208e+00              775    1.5238036e-06    1.0150783e+00    6.6808954e-02    7.4272607e-02    8.5652505e-02    9.3123068e+00    2.2806326e+01                0         #dt_cfl
   6.4100278e+00              776    1.5011686e-06    1.0091033e+00    6.6025791e-02    7.3401813e-02    8.4648450e-02    9.0628879e+00    2.2697954e+01                0         #dt_cfl
   6.4189536e+00              777    1.4876263e-06    1.0182538e+00    6.6939249e-02    7.4416812e-02    8.5819551e-02    8.8571532e+00    2.2679323e+01                0         #dt_cfl
   6.4277193e+00              778    1.4609582e-06    1.0023033e+00    6.5735077e-02    7.3078062e-02    8.4275740e-02    8.5693363e+00    2.2720756e+01                0         #dt_cfl
   6.4364649e+00              779    1.4576010e-06    1.0045184e+00    6.6005467e-02    7.3428947e-02    8.4622393e-02    8.4225126e+00    2.2725005e+01                0         #dt_cfl
   6.4451712e+00              780    1.4510446e-06    9.4950260e-01    6.6349235e-02    7.3811691e-02    8.5063122e-02    8.2613227e+00    2.2627546e+01                0         #dt_cfl
   6.4543405e+00              781    1.5282155e-06    1.0388835e+00    7.0603449e-02    7.8544074e-02    9.0517242e-02    8.5555039e+00    2.2685737e+01                0         #dt_cfl
   6.4631666e+00              782    1.4710172e-06    1.0258262e+00    6.8711259e-02    7.6439005e-02    8.8091358e-02    8.1181326e+00    2.2488487e+01                0         #dt_cfl
   6.4717705e+00              783    1.4339828e-06    9.5749032e-01    6.7739054e-02    7.5357361e-02    8.6844940e-02    7.8010345e+00    2.2365899e+01                0         #dt_cfl
   6.4807564e+00              784    1.4976473e-06    1.0306946e+00    7.1798926e-02    7.9873539e-02    9.2049905e-02    8.0419592e+00    2.2609390e+01                0         #dt_cfl
   6.4894747e+00              785    1.4530467e-06    1.0204912e+00    7.0625282e-02    7.8567360e-02    9.0545234e-02    8.0128871e+00    2.2607181e+01                0         #dt_cfl
   6.4980179e+00              786    1.4238699e-06    9.5665784e-01    7.0153853e-02    7.8042399e-02    8.9940837e-02    7.7376827e+00    2.2627284e+01                0         #dt_cfl
   6.5069482e+00              787    1.4883794e-06    1.0308738e+00    7.4407894e-02    8.2774354e-02    9.5394736e-02    7.9822126e+00    2.2840937e+01                0         #dt_cfl
   6.5156110e+00              788    1.4438037e-06    1.0037612e+00    7.3154867e-02    8.1379700e-02    9.3788291e-02    7.6581323e+00    2.2797974e+01                0         #dt_cfl
   6.5242414e+00              789    1.4383936e-06    9.3984929e-01    7.3887417e-02    8.2193909e-02    9.4727458e-02    7.6661155e+00    2.2882123e+01                0         #dt_cfl
   6.5334241e+00              790    1.5304514e-06    1.0059609e+00    7.9590539e-02    8.8537754e-02    1.0203915e-01    8.2525279e+00    2.3000395e+01                0         #dt_cfl
   6.5425524e+00              791    1.5213826e-06    9.9041778e-01    8.0028692e-02    8.9024145e-02    1.0260089e-01    8.2939035e+00    2.3123475e+01                0         #dt_cfl
   6.5517690e+00              792    1.5361019e-06    9.8326179e-01    8.1527583e-02    9.0692243e-02    1.0452254e-01    8.4591660e+00    2.3300597e+01                0         #dt_cfl
   6.5611425e+00              793    1.5622512e-06    9.7436806e-01    8.3480861e-02    9.2865932e-02    1.0702675e-01    9.7486713e+00    2.3577986e+01                0         #dt_cfl
   6.5707626e+00              794    1.6033481e-06    9.7245925e-01    8.6075262e-02    9.5752405e-02    1.1035290e-01    1.0237285e+01    2.3631327e+01                0         #dt_cfl
   6.5806551e+00              795    1.6487561e-06    9.2426873e-01    8.9173629e-02    9.9199302e-02    1.1432517e-01    1.0265833e+01    2.3793916e+01                0         #dt_cfl
   6.5906957e+00              796    1.6734299e-06    9.0463122e-01    9.1276420e-02    1.0153881e-01    1.1702105e-01    1.0142162e+01    2.3449104e+01                0         #dt_spray
   6.6007567e+00              797    1.6768334e-06    9.4719054e-01    8.7681432e-02    9.7556003e-02    1.1241209e-01    1.0533543e+01    2.3872801e+01                0         #dt_spray
   6.6108093e+00              798    1.6754375e-06    9.7319351e-01    8.8004508e-02    9.7916409e-02    1.1282629e-01    1.0365841e+01    2.1258615e+01                0         #dt_spray
   6.6208505e+00              799    1.6735357e-06    1.0066051e+00    8.8271073e-02    9.8214233e-02    1.1316804e-01    1.0129429e+01    2.0199000e+01                0         #dt_spray
   6.6308258e+00              800    1.6625544e-06    1.0306307e+00    8.7918700e-02    9.7823714e-02    1.1271628e-01    1.0547423e+01    2.0497131e+01                0         #dt_cfl
   6.6405047e+00              801    1.6131427e-06    1.0161638e+00    8.5668401e-02    9.5321022e-02    1.0983128e-01    1.0068257e+01    2.3921501e+01                0         #dt_cfl
   6.6500296e+00              802    1.5874830e-06    1.0055366e+00    8.4505932e-02    9.4028942e-02    1.0834094e-01    9.7818932e+00    2.3565607e+01                0         #dt_cfl
   6.6595021e+00              803    1.5787421e-06    1.0023166e+00    8.4168041e-02    9.3654491e-02    1.0790775e-01    9.5111499e+00    2.3277810e+01                0         #dt_cfl
   6.6689526e+00              804    1.5750933e-06    9.9767499e-01    8.4207761e-02    9.3699958e-02    1.0795867e-01    9.4108500e+00    2.3122864e+01                0         #dt_cfl
   6.6784252e+00              805    1.5787640e-06    1.0116030e+00    8.4679632e-02    9.4226125e-02    1.0856363e-01    1.0038182e+01    2.3212965e+01                0         #dt_cfl
   6.6877891e+00              806    1.5606557e-06    9.9346040e-01    8.3961882e-02    9.3428440e-02    1.0764344e-01    9.7537066e+00    2.3039783e+01                0         #dt_cfl
   6.6972147e+00              807    1.5709289e-06    9.9957814e-01    8.4785349e-02    9.4345635e-02    1.0869916e-01    9.5984565e+00    2.2381102e+01                0         #dt_cfl
   6.7066443e+00              808    1.5715919e-06    9.9623079e-01    8.5121400e-02    9.4720378e-02    1.0913000e-01    9.3821263e+00    2.2121607e+01                0         #dt_cfl
   6.7161095e+00              809    1.5775380e-06    9.9728113e-01    8.2962210e-02    9.2235700e-02    1.0636181e-01    9.1977707e+00    2.1719809e+01                0         #dt_cfl
   6.7256005e+00              810    1.5818388e-06    9.9276751e-01    8.2893248e-02    9.2159783e-02    1.0627340e-01    9.0238750e+00    2.2300765e+01                0         #dt_cfl
   6.7351607e+00              811    1.5933628e-06    9.8791921e-01    8.3107207e-02    9.2398642e-02    1.0654770e-01    8.9041105e+00    2.2402607e+01                0         #dt_cfl
   6.7448378e+00              812    1.6128473e-06    9.8419315e-01    8.4022457e-02    9.3462069e-02    1.0772110e-01    1.0180729e+01    2.2464443e+01                0         #dt_cfl
   6.7546703e+00              813    1.6387507e-06    9.9165833e-01    8.6024200e-02    9.5689374e-02    1.1028744e-01    1.0064694e+01    2.2527220e+01                0         #dt_cfl
   6.7645855e+00              814    1.6525357e-06    9.7833296e-01    8.7527617e-02    9.7362086e-02    1.1221489e-01    1.0603565e+01    2.2790354e+01                0         #dt_cfl
   6.7746405e+00              815    1.6758298e-06    9.7047545e-01    9.1190910e-02    1.0144174e-01    1.1691142e-01    1.0555791e+01    2.2875576e+01                0         #dt_spray
   6.7846985e+00              816    1.6763367e-06    9.5584300e-01    9.2531257e-02    1.0292588e-01    1.1862982e-01    1.0435428e+01    2.2857190e+01                0         #dt_spray
   6.7947527e+00              817    1.6757031e-06    1.0312441e+00    9.4196830e-02    1.0477407e-01    1.2076517e-01    1.0303993e+01    2.2676477e+01                0         #dt_spray
   6.8045023e+00              818    1.6249336e-06    1.0461521e+00    9.1921991e-02    1.0224185e-01    1.1784871e-01    9.8388609e+00    2.2530607e+01                0         #dt_cfl
   6.8138218e+00              819    1.5532480e-06    1.0243265e+00    8.7930738e-02    9.7801685e-02    1.1273172e-01    9.7715326e+00    2.2194700e+01                0         #dt_cfl
   6.8229200e+00              820    1.5163602e-06    1.0143388e+00    8.5691573e-02    9.5310903e-02    1.0986099e-01    9.2876259e+00    2.2019146e+01                0         #dt_cfl
   6.8318895e+00              821    1.4949248e-06    1.0079063e+00    8.4128142e-02    9.3571978e-02    1.0785659e-01    9.5034935e+00    2.1963381e+01                0         #dt_cfl
   6.8407887e+00              822    1.4831983e-06    1.0069040e+00    8.3657451e-02    9.3055525e-02    1.0725314e-01    9.2741396e+00    2.1863862e+01                0         #dt_cfl
   6.8496269e+00              823    1.4730285e-06    1.0061272e+00    8.3717728e-02    9.3121729e-02    1.0733042e-01    9.0536169e+00    2.1905020e+01                0         #dt_cfl
   6.8584112e+00              824    1.4640578e-06    1.0043688e+00    8.3635476e-02    9.3030526e-02    1.0722497e-01    8.8385936e+00    2.1575855e+01                0         #dt_cfl
   6.8671574e+00              825    1.4576896e-06    1.0007965e+00    8.3699914e-02    9.3102035e-02    1.0730758e-01    8.7855047e+00    2.1433144e+01                0         #dt_cfl
   6.8758965e+00              826    1.4565295e-06    9.9699711e-01    8.4050345e-02    9.3492376e-02    1.0775685e-01    8.7780751e+00    2.1168485e+01                0         #dt_cfl
   6.8846620e+00              827    1.4609165e-06    9.9401091e-01    7.9208612e-02    8.8101507e-02    1.0154950e-01    8.7957692e+00    2.1262845e+01                0         #dt_cfl
   6.8934803e+00              828    1.4697187e-06    9.8343850e-01    7.9059430e-02    8.7935919e-02    1.0135824e-01    9.1309667e+00    2.1186194e+01                0         #dt_cfl
   6.9024472e+00              829    1.4944694e-06    9.8065409e-01    7.9618114e-02    8.8557793e-02    1.0207451e-01    9.0650979e+00    2.1396464e+01                0         #dt_cfl
   6.9115909e+00              830    1.5239516e-06    9.8397784e-01    8.1301264e-02    9.0392741e-02    1.0423239e-01    9.1622605e+00    2.1283773e+01                0         #dt_cfl
   6.9208835e+00              831    1.5487662e-06    9.9996598e-01    8.3305284e-02    9.2620567e-02    1.0680165e-01    9.4679492e+00    2.1308290e+01                0         #dt_cfl
   6.9301764e+00              832    1.5488189e-06    9.9885729e-01    8.4349464e-02    9.3780828e-02    1.0814034e-01    9.5923635e+00    2.1544806e+01                0         #dt_cfl
   6.9394799e+00              833    1.5505908e-06    9.9380286e-01    8.3655863e-02    9.3044139e-02    1.0725111e-01    9.6426282e+00    2.1729105e+01                0         #dt_cfl
   6.9488415e+00              834    1.5602599e-06    9.9495188e-01    8.5313052e-02    9.4883460e-02    1.0937571e-01    9.3371206e+00    2.1669559e+01                0         #dt_cfl
   6.9582505e+00              835    1.5681763e-06    9.9255404e-01    8.7045114e-02    9.6828422e-02    1.1159630e-01    9.3146204e+00    2.1623341e+01                0         #dt_cfl
   6.9677302e+00              836    1.5799404e-06    1.0025306e+00    8.9244882e-02    9.9273275e-02    1.1441652e-01    9.3389220e+00    2.2095991e+01                0         #dt_cfl
   6.9771859e+00              837    1.5759523e-06    1.0018971e+00    9.0331245e-02    1.0048041e-01    1.1580929e-01    9.2585788e+00    2.2016682e+01                0         #dt_cfl
   6.9866237e+00              838    1.5729682e-06    9.9807451e-01    9.1585058e-02    1.0187368e-01    1.1741674e-01    9.6982393e+00    2.1976193e+01                0         #dt_cfl
   6.9960797e+00              839    1.5760028e-06    9.9327358e-01    9.2933398e-02    1.0337294e-01    1.1914538e-01    9.4941616e+00    2.2050601e+01                0         #dt_cfl
   7.0055998e+00              840    1.5866754e-06    9.9165917e-01    9.4651476e-02    1.0528419e-01    1.2134805e-01    9.3508614e+00    2.2111702e+01                0         #dt_cfl
   7.0151999e+00              841    1.6000210e-06    9.9065438e-01    9.6601786e-02    1.0745334e-01    1.2384844e-01    9.2436823e+00    2.1767177e+01                0         #dt_cfl
   7.0248906e+00              842    1.6151152e-06    9.9654577e-01    9.8370667e-02    1.0942149e-01    1.2611624e-01    9.1486147e+00    2.1729367e+01                0         #dt_cfl
   7.0346149e+00              843    1.6207135e-06    1.0000199e+00    9.9488343e-02    1.1066573e-01    1.2754916e-01    1.0391882e+01    2.1604711e+01                0         #dt_cfl
   7.0443390e+00              844    1.6206812e-06    9.9779008e-01    1.0061585e-01    1.1191020e-01    1.2899468e-01    1.0247710e+01    2.1166571e+01                0         #dt_cfl
   7.0540846e+00              845    1.6242707e-06    1.0004068e+00    1.0212979e-01    1.1359556e-01    1.3093562e-01    1.0089348e+01    2.1104160e+01                0         #dt_cfl
   7.0638262e+00              846    1.6236102e-06    9.9755818e-01    1.0359770e-01    1.1522892e-01    1.3281756e-01    9.8887479e+00    2.1256381e+01                0         #dt_cfl
   7.0735918e+00              847    1.6275844e-06    9.9939677e-01    1.0200022e-01    1.1346488e-01    1.3076952e-01    9.7128845e+00    2.1467479e+01                0         #dt_cfl
   7.0833632e+00              848    1.6285668e-06    9.9710105e-01    1.0219633e-01    1.1368512e-01    1.3102093e-01    1.0173379e+01    2.1352271e+01                0         #dt_cfl
   7.0931630e+00              849    1.6333017e-06    1.0001849e+00    1.0253764e-01    1.1406713e-01    1.3145852e-01    9.9813821e+00    2.1313212e+01                0         #dt_cfl
   7.1029610e+00              850    1.6329997e-06    9.9695226e-01    1.0278279e-01    1.1430474e-01    1.3177281e-01    9.7679629e+00    2.1978019e+01                0         #dt_cfl
   7.1127889e+00              851    1.6379919e-06    9.9808616e-01    1.0458788e-01    1.1631257e-01    1.3408702e-01    9.5916186e+00    2.1581817e+01                0         #dt_cfl
   7.1226357e+00              852    1.6411328e-06    1.0195668e+00    1.0711796e-01    1.1912702e-01    1.3733072e-01    1.0122963e+01    2.1842009e+01                0         #dt_cfl
   7.1322935e+00              853    1.6096373e-06    1.0271996e+00    1.0667648e-01    1.1863633e-01    1.3676472e-01    9.7153746e+00    2.1509843e+01                0         #dt_cfl
   7.1416956e+00              854    1.5670151e-06    1.0219474e+00    1.0512422e-01    1.1691037e-01    1.3477464e-01    9.6228982e+00    2.1609469e+01                0         #dt_cfl
   7.1508958e+00              855    1.5333618e-06    1.0016444e+00    1.0334121e-01    1.1492793e-01    1.3248873e-01    9.2275260e+00    2.1825383e+01                0         #dt_cfl
   7.1600809e+00              856    1.5308444e-06    1.0013861e+00    1.0470678e-01    1.1644580e-01    1.3423946e-01    9.1333723e+00    2.1552824e+01                0         #dt_cfl
   7.1692532e+00              857    1.5287255e-06    1.0126604e+00    1.0613668e-01    1.1803585e-01    1.3607266e-01    9.1194088e+00    2.1469964e+01                0         #dt_cfl
   7.1783109e+00              858    1.5096132e-06    1.0042533e+00    1.0511011e-01    1.1689566e-01    1.3475655e-01    9.1365550e+00    2.1902355e+01                0         #dt_cfl
   7.1873302e+00              859    1.5032196e-06    9.9629760e-01    1.0531997e-01    1.1712970e-01    1.3502561e-01    8.9247759e+00    2.1595515e+01                0         #dt_cfl
   7.1963830e+00              860    1.5088058e-06    9.9338560e-01    1.0642588e-01    1.1836027e-01    1.3644344e-01    9.4952644e+00    2.1774152e+01                0         #dt_cfl
   7.2054962e+00              861    1.5188521e-06    9.8863623e-01    1.0745008e-01    1.1949993e-01    1.3775652e-01    9.3566839e+00    2.1859204e+01                0         #dt_cfl
   7.2147140e+00              862    1.5363104e-06    9.8677046e-01    1.0805648e-01    1.2017581e-01    1.3853395e-01    9.4622488e+00    2.1880347e+01                0         #dt_cfl
   7.2240555e+00              863    1.5569075e-06    9.9190982e-01    1.0956997e-01    1.2185981e-01    1.4047432e-01    9.3861313e+00    2.1907193e+01                0         #dt_cfl
   7.2334731e+00              864    1.5696059e-06    9.8951233e-01    1.1076387e-01    1.2318828e-01    1.4200496e-01    9.7202773e+00    2.2144177e+01                0         #dt_cfl
   7.2429906e+00              865    1.5862419e-06    9.9389564e-01    1.1255822e-01    1.2518414e-01    1.4430540e-01    9.5979758e+00    2.2023165e+01                0         #dt_cfl
   7.2525665e+00              866    1.5959844e-06    9.9031346e-01    1.1356678e-01    1.2630641e-01    1.4559844e-01    9.5489203e+00    2.1927758e+01                0         #dt_cfl
   7.2622360e+00              867    1.6115952e-06    9.9780773e-01    9.8273594e-02    1.0928226e-01    1.2599179e-01    9.6123318e+00    2.2149516e+01                0         #dt_cfl
   7.2719268e+00              868    1.6151360e-06    9.9347739e-01    1.0013400e-01    1.1135049e-01    1.2837692e-01    1.0173929e+01    2.2268877e+01                0         #dt_cfl
   7.2816813e+00              869    1.6257401e-06    9.9357021e-01    9.9822644e-02    1.1100552e-01    1.2797775e-01    9.9883741e+00    2.2692519e+01                0         #dt_cfl
   7.2914989e+00              870    1.6362609e-06    9.9517346e-01    1.0217590e-01    1.1362154e-01    1.3099474e-01    9.8119446e+00    2.2663628e+01                0         #dt_cfl
   7.3013640e+00              871    1.6441967e-06    9.9310631e-01    1.0161797e-01    1.1300306e-01    1.3027945e-01    9.6302341e+00    2.2702807e+01                0         #dt_cfl
   7.3112977e+00              872    1.6556099e-06    9.9665179e-01    1.0289867e-01    1.1442741e-01    1.3192137e-01    9.4393509e+00    2.2808842e+01                0         #dt_cfl
   7.3212647e+00              873    1.6611719e-06    9.9860949e-01    1.0288649e-01    1.1441347e-01    1.3190575e-01    1.0588667e+01    2.3038176e+01                0         #dt_cfl
   7.3312456e+00              874    1.6634850e-06    9.9818512e-01    1.0416325e-01    1.1583379e-01    1.3354262e-01    1.0380038e+01    2.2897671e+01                0         #dt_cfl
   7.3412447e+00              875    1.6665095e-06    9.9485441e-01    1.0554257e-01    1.1736738e-01    1.3531098e-01    1.0140414e+01    2.2561352e+01                0         #dt_cfl
   7.3512490e+00              876    1.6673872e-06    9.8711400e-01    1.0158363e-01    1.1300675e-01    1.3023542e-01    9.9043780e+00    2.2715105e+01                0         #dt_spray
   7.3612937e+00              877    1.6741140e-06    9.7613575e-01    1.0387321e-01    1.1555104e-01    1.3317078e-01    9.7061324e+00    2.2186023e+01                0         #dt_spray
   7.3713506e+00              878    1.6761474e-06    9.6577535e-01    1.0548460e-01    1.1734230e-01    1.3523666e-01    9.4836929e+00    2.2006211e+01                0         #dt_spray
   7.3814170e+00              879    1.6777385e-06    9.5210531e-01    1.0674500e-01    1.1874400e-01    1.3685257e-01    9.7748614e+00    2.1918484e+01                0         #dt_spray
   7.3914999e+00              880    1.6804889e-06    9.4295040e-01    1.0806195e-01    1.2020884e-01    1.3854096e-01    1.0479592e+01    2.1843032e+01                0         #dt_spray
   7.4015411e+00              881    1.6735315e-06    9.2536511e-01    1.0888319e-01    1.2112114e-01    1.3959383e-01    1.0263688e+01    2.1558128e+01                0         #dt_spray
   7.4115998e+00              882    1.6764519e-06    9.1421130e-01    1.1017439e-01    1.2255704e-01    1.4124921e-01    1.0150045e+01    2.1416398e+01                0         #dt_spray
   7.4216554e+00              883    1.6759310e-06    9.1728252e-01    1.1107773e-01    1.2356224e-01    1.4240735e-01    9.9605331e+00    2.1132924e+01                0         #dt_spray
   7.4317253e+00              884    1.6783116e-06    9.2292114e-01    1.1229575e-01    1.2491741e-01    1.4396890e-01    9.9792544e+00    2.1408644e+01                0         #dt_spray
   7.4418103e+00              885    1.6808272e-06    9.1204522e-01    1.1364350e-01    1.2641673e-01    1.4569680e-01    9.9876963e+00    2.1433163e+01                0         #dt_spray
   7.4518865e+00              886    1.6793759e-06    9.1345305e-01    1.0326797e-01    1.1485808e-01    1.3239483e-01    1.0503325e+01    2.1457721e+01                0         #dt_spray
   7.4619405e+00              887    1.6756681e-06    9.1081257e-01    1.0265433e-01    1.1415717e-01    1.3160811e-01    1.0273464e+01    2.1584803e+01                0         #dt_spray
   7.4719950e+00              888    1.6757377e-06    9.0069579e-01    1.0334712e-01    1.1494859e-01    1.3249631e-01    1.0124113e+01    2.1627630e+01                0         #dt_spray
   7.4820435e+00              889    1.6747500e-06    9.0512056e-01    1.0462514e-01    1.1634966e-01    1.3413480e-01    1.0079168e+01    2.1681899e+01                0         #dt_spray
   7.4920982e+00              890    1.6757872e-06    9.2207031e-01    1.0528092e-01    1.1707925e-01    1.3497554e-01    1.0047564e+01    2.1829138e+01                0         #dt_spray
   7.5001420e+00              891    1.3406297e-06    7.2958018e-01    8.4962915e-02    9.4498139e-02    1.0892681e-01    8.0148283e+00    2.1253395e+01                0         #dt_piso
   7.5100414e+00              892    1.6499040e-06    8.8548161e-01    1.0552553e-01    1.1737309e-01    1.3528915e-01    9.7127565e+00    2.0963409e+01                0         #dt_spray
   7.5199103e+00              893    1.6448230e-06    8.9690172e-01    1.0623498e-01    1.1816228e-01    1.3619869e-01    9.4364611e+00    2.0813183e+01                0         #dt_spray
   7.5299588e+00              894    1.6747387e-06    9.2212831e-01    1.0933267e-01    1.2160773e-01    1.4017009e-01    9.5710032e+00    2.0714905e+01                0         #dt_spray
   7.5400419e+00              895    1.6805308e-06    9.1202488e-01    1.1046538e-01    1.2286796e-01    1.4162228e-01    9.6999207e+00    2.1213547e+01                0         #dt_spray
   7.5501255e+00              896    1.6805853e-06    8.9945616e-01    1.1147858e-01    1.2399496e-01    1.4292125e-01    9.6253878e+00    2.1018067e+01                0         #dt_spray
   7.5602046e+00              897    1.6798646e-06    9.0940532e-01    1.1286290e-01    1.2552978e-01    1.4469602e-01    9.6262342e+00    2.1150671e+01                0         #dt_spray
   7.5702750e+00              898    1.6783999e-06    9.1578923e-01    1.1365851e-01    1.2641624e-01    1.4571603e-01    9.5649091e+00    2.1447274e+01                0         #dt_spray
   7.5803351e+00              899    1.6766752e-06    8.9907720e-01    1.1471627e-01    1.2759345e-01    1.4707214e-01    1.0485796e+01    2.1283211e+01                0         #dt_spray
   7.5903873e+00              900    1.6753705e-06    9.0095771e-01    1.1530792e-01    1.2825244e-01    1.4783067e-01    1.0318328e+01    2.0996605e+01                0         #dt_spray
   7.6004177e+00              901    1.6717280e-06    8.8365916e-01    1.1589951e-01    1.2891097e-01    1.4858911e-01    1.0335664e+01    2.2268483e+01                0         #dt_spray
   7.6104781e+00              902    1.6767409e-06    8.7183385e-01    1.1695680e-01    1.3008751e-01    1.4994462e-01    1.0177946e+01    2.2090447e+01                0         #dt_spray
   7.6205314e+00              903    1.6755411e-06    8.6330176e-01    1.1788771e-01    1.3112262e-01    1.5113809e-01    1.0245825e+01    2.1957014e+01                0         #dt_spray
   7.6305786e+00              904    1.6745418e-06    8.7075629e-01    1.1875939e-01    1.3209239e-01    1.5225563e-01    1.0235832e+01    2.2113528e+01                0         #dt_spray
   7.6406129e+00              905    1.6723766e-06    8.7372029e-01    1.1933063e-01    1.3272823e-01    1.5298799e-01    1.0151698e+01    2.1598457e+01                0         #dt_spray
   7.6506239e+00              906    1.6685076e-06    8.6030351e-01    1.1968499e-01    1.3312284e-01    1.5344230e-01    9.8172152e+00    2.2045751e+01                0         #dt_spray
   7.6606593e+00              907    1.6725610e-06    8.6827653e-01    1.2090741e-01    1.3448229e-01    1.5500950e-01    9.7178305e+00    2.2197890e+01                0         #dt_spray
   7.6707214e+00              908    1.6770208e-06    8.7534605e-01    1.2203545e-01    1.3573739e-01    1.5645571e-01    9.8513393e+00    2.2538080e+01                0         #dt_spray
   7.6807873e+00              909    1.6776456e-06    8.7588526e-01    1.2284289e-01    1.3663606e-01    1.5749088e-01    9.9602377e+00    2.2455258e+01                0         #dt_spray
   7.6908531e+00              910    1.6776270e-06    8.6511594e-01    1.2369267e-01    1.3758174e-01    1.5858035e-01    1.0061546e+01    2.2603190e+01                0         #dt_spray
   7.7009011e+00              911    1.6746711e-06    8.5509506e-01    1.2481538e-01    1.3882633e-01    1.6001972e-01    1.0568885e+01    2.2940740e+01                0         #dt_spray
   7.7109651e+00              912    1.6773309e-06    8.4671903e-01    1.2556089e-01    1.3965790e-01    1.6097550e-01    1.0232968e+01    2.2561359e+01                0         #dt_spray
   7.7210336e+00              913    1.6780907e-06    8.4900675e-01    1.2630411e-01    1.4048630e-01    1.6192834e-01    9.8952649e+00    2.2379611e+01                0         #dt_spray
   7.7310869e+00              914    1.6755475e-06    8.4548438e-01    1.2160299e-01    1.3524974e-01    1.5590128e-01    1.0225964e+01    2.2347797e+01                0         #dt_spray
   7.7411375e+00              915    1.6751034e-06    8.3655252e-01    1.2023888e-01    1.3373461e-01    1.5415241e-01    1.0091007e+01    2.2603764e+01                0         #dt_spray
   7.7511780e+00              916    1.6734097e-06    8.2798111e-01    1.2128522e-01    1.3489800e-01    1.5549388e-01    1.0432693e+01    2.2398083e+01                0         #dt_spray
   7.7612054e+00              917    1.6712303e-06    8.1118433e-01    1.2365653e-01    1.3753200e-01    1.5853401e-01    1.0583215e+01    2.2015002e+01                0         #dt_spray
   7.7712774e+00              918    1.6786814e-06    8.0162091e-01    1.2561892e-01    1.3971478e-01    1.6104990e-01    1.0406436e+01    2.2320202e+01                0         #dt_spray
   7.7813418e+00              919    1.6773911e-06    7.9610666e-01    1.2673641e-01    1.4095920e-01    1.6248258e-01    1.0413199e+01    2.3010487e+01                0         #dt_spray
   7.7913801e+00              920    1.6730489e-06    7.8815822e-01    1.2635495e-01    1.4053639e-01    1.6199352e-01    1.0285045e+01    2.2783229e+01                0         #dt_spray
   7.8014176e+00              921    1.6729129e-06    7.9678912e-01    1.2699522e-01    1.4124888e-01    1.6281438e-01    1.0038756e+01    2.2230734e+01                0         #dt_spray
   7.8114835e+00              922    1.6776577e-06    7.8387833e-01    1.2814455e-01    1.4252754e-01    1.6428788e-01    9.8029848e+00    2.1857813e+01                0         #dt_spray
   7.8216040e+00              923    1.6867538e-06    7.8413878e-01    1.2937590e-01    1.4389768e-01    1.6586654e-01    1.0502531e+01    2.1858957e+01                0         #dt_spray
   7.8320857e+00              924    1.7469392e-06    8.0435005e-01    1.3481703e-01    1.4994979e-01    1.7284235e-01    1.0525182e+01    2.1135527e+01                0         #dt_spray
   7.8428439e+00              925    1.7930401e-06    8.1940328e-01    1.3961581e-01    1.5528722e-01    1.7899463e-01    1.1024295e+01    2.1023433e+01                0         #dt_spray
   7.8541446e+00              926    1.8834482e-06    8.5326637e-01    1.4930118e-01    1.6605857e-01    1.9141177e-01    1.1202991e+01    2.0915763e+01                0         #dt_spray
   7.8658512e+00              927    1.9510940e-06    9.7907979e-01    1.5476044e-01    1.7213233e-01    1.9841082e-01    1.2228816e+01    1.9101748e+01                0         #dt_spray
   7.8778079e+00              928    1.9927835e-06    9.3052076e-01    1.5901312e-01    1.7686312e-01    2.0386298e-01    1.2559140e+01    1.8960799e+01                0         #dt_cfl
   7.8906573e+00              929    2.1415787e-06    9.5899887e-01    1.7129691e-01    1.9052735e-01    2.1961143e-01    1.3582692e+01    1.9099966e+01                0         #dt_cfl
   7.9040367e+00              930    2.2298978e-06    1.0088215e+00    1.7642855e-01    1.9622182e-01    2.2619044e-01    1.3503847e+01    1.9009391e+01                0         #dt_spray
   7.9172991e+00              931    2.2103987e-06    9.9272728e-01    1.7413075e-01    1.9367002e-01    2.2324455e-01    1.3631169e+01    1.7851003e+01                0         #dt_cfl
   7.9306587e+00              932    2.2265921e-06    1.0202855e+00    1.7482735e-01    1.9444649e-01    2.2413763e-01    1.3714037e+01    1.6992645e+01                0         #dt_cfl
   7.9437526e+00              933    2.1823227e-06    9.8297335e-01    1.7247352e-01    1.9182827e-01    2.2111989e-01    1.3002219e+01    1.6470150e+01                0         #dt_cfl
   7.9570733e+00              934    2.2201239e-06    1.0395596e+00    1.7702878e-01    1.9689561e-01    2.2695997e-01    1.3481844e+01    1.5718486e+01                0         #dt_cfl
   7.9698872e+00              935    2.1356390e-06    9.9247316e-01    1.7037716e-01    1.8949810e-01    2.1843226e-01    1.3087243e+01    1.5083261e+01                0         #dt_cfl
   7.9827982e+00              936    2.1518355e-06    9.6987553e-01    1.7420012e-01    1.9374825e-01    2.2333349e-01    1.2803999e+01    1.4561727e+01                0         #dt_cfl
   7.9961102e+00              937    2.2186718e-06    9.9219855e-01    1.8080368e-01    2.0109494e-01    2.3179959e-01    1.2635991e+01    1.4016307e+01                0         #dt_cfl
   8.0095269e+00              938    2.2361168e-06    1.0109832e+00    1.4124894e-01    1.5703138e-01    1.8108839e-01    1.3551771e+01    1.3737285e+01                0         #dt_cfl
   8.0227979e+00              939    2.2118240e-06    9.9949863e-01    1.4071261e-01    1.5643469e-01    1.8040079e-01    1.2920953e+01    1.5245882e+01                0         #dt_cfl
   8.0360755e+00              940    2.2129335e-06    1.0082053e+00    1.4180779e-01    1.5765184e-01    1.8180485e-01    1.3243850e+01    1.3321116e+01                0         #dt_cfl
   8.0492450e+00              941    2.1949235e-06    1.0034593e+00    1.4140019e-01    1.5719839e-01    1.8128230e-01    1.2560945e+01    1.2299995e+01                0         #dt_cfl
   8.0623692e+00              942    2.1873568e-06    9.9731364e-01    1.4160723e-01    1.5742819e-01    1.8154773e-01    1.2517017e+01    1.1389494e+01                0         #dt_cfl
   8.0755286e+00              943    2.1932487e-06    1.0478633e+00    1.4268928e-01    1.5863068e-01    1.8293497e-01    1.2486735e+01    9.8410246e+00                0         #dt_cfl
   8.0880870e+00              944    2.0930676e-06    9.5049260e-01    1.3683521e-01    1.5212241e-01    1.7542976e-01    1.2788098e+01    8.3563359e+00                0         #dt_cfl
   8.1000000e+00              945    1.9854920e-06    1.0122071e+00    1.4498863e-01    1.6116836e-01    1.8588285e-01    1.2887068e+01    7.5794921e+00                0         #dt_inject
   8.1130532e+00              946    2.1755303e-06    9.7045593e-01    1.4441065e-01    1.6052676e-01    1.8514186e-01    1.3339899e+01    7.0089679e+00                0         #dt_cfl
   8.1265037e+00              947    2.2417610e-06    9.8622851e-01    1.4990074e-01    1.6663024e-01    1.9218044e-01    1.3118332e+01    6.3666441e+00                0         #dt_cfl
   8.1401421e+00              948    2.2730645e-06    1.0090105e+00    1.5308032e-01    1.7016528e-01    1.9625682e-01    1.2926054e+01    5.6030526e+00                0         #dt_cfl
   8.1536587e+00              949    2.2527661e-06    1.0000689e+00    1.5265589e-01    1.6969360e-01    1.9571268e-01    1.2889668e+01    5.3822815e+00                0         #dt_cfl
   8.1671744e+00              950    2.2526108e-06    1.0002552e+00    1.5369429e-01    1.7084747e-01    1.9704396e-01    1.2740672e+01    5.0975854e+00                0         #dt_cfl
   8.1806866e+00              951    2.2520360e-06    9.9785635e-01    1.5456401e-01    1.7181460e-01    1.9815899e-01    1.3999867e+01    4.9176624e+00                0         #dt_cfl
   8.1942279e+00              952    2.2568740e-06    9.9897937e-01    1.5562482e-01    1.7299402e-01    1.9951900e-01    1.4456940e+01    4.8118870e+00                0         #dt_cfl
   8.2077829e+00              953    2.2591798e-06    9.8634068e-01    1.5653951e-01    1.7401104e-01    2.0069168e-01    1.4484798e+01    5.1584735e+00                0         #dt_cfl
   8.2215257e+00              954    2.2904660e-06    1.0026408e+00    1.5951575e-01    1.7731976e-01    2.0450737e-01    1.4633606e+01    4.6970532e+00                0         #dt_cfl
   8.2352323e+00              955    2.2844333e-06    9.9344208e-01    1.5987523e-01    1.7771968e-01    2.0496824e-01    1.4478466e+01    5.0107737e+00                0         #dt_cfl
   8.2490294e+00              956    2.2995133e-06    1.0037540e+00    1.6176092e-01    1.7981625e-01    2.0738579e-01    1.4450841e+01    4.6203642e+00                0         #dt_cfl
   8.2627749e+00              957    2.2909133e-06    9.9808836e-01    1.6192610e-01    1.8000034e-01    2.0759756e-01    1.4373399e+01    4.5505378e+00                0         #dt_cfl
   8.2765467e+00              958    2.2953011e-06    1.0056791e+00    1.6285049e-01    1.8102807e-01    2.0878268e-01    1.4367530e+01    4.4519057e+00                0         #dt_cfl
   8.2902407e+00              959    2.2823395e-06    1.0023676e+00    1.6232570e-01    1.8044479e-01    2.0810987e-01    1.4341942e+01    4.4475975e+00                0         #dt_cfl
   8.3039024e+00              960    2.2769487e-06    1.0085387e+00    1.6249226e-01    1.8063013e-01    2.0832341e-01    1.3720908e+01    4.4652812e+00                0         #dt_cfl
   8.3174485e+00              961    2.2576711e-06    1.0072242e+00    1.6156452e-01    1.7959894e-01    2.0713400e-01    1.3359600e+01    4.2158074e+00                0         #dt_cfl
   8.3308973e+00              962    2.2414784e-06    1.0061445e+00    1.6076325e-01    1.7870823e-01    2.0610672e-01    1.3976654e+01    4.0953867e+00                0         #dt_cfl
   8.3442641e+00              963    2.2277898e-06    1.0041765e+00    1.6008045e-01    1.7794910e-01    2.0523134e-01    1.3619353e+01    4.1339986e+00                0         #dt_cfl
   8.3575752e+00              964    2.2185242e-06    9.9928224e-01    1.5980850e-01    1.7764668e-01    2.0488269e-01    1.3661996e+01    4.1399729e+00                0         #dt_cfl
   8.3708959e+00              965    2.2201177e-06    9.9484541e-01    1.6023679e-01    1.7812258e-01    2.0543178e-01    1.3718615e+01    3.8821156e+00                0         #dt_cfl
   8.3842856e+00              966    2.2316208e-06    1.0162694e+00    1.6121986e-01    1.7921503e-01    2.0669213e-01    1.3276923e+01    3.8380721e+00                0         #dt_cfl
   8.3974610e+00              967    2.1958948e-06    1.0075045e+00    1.5890214e-01    1.7663818e-01    2.0372069e-01    1.3799733e+01    3.9034710e+00                0         #dt_cfl
   8.4105382e+00              968    2.1795385e-06    9.9174120e-01    1.5803333e-01    1.7567196e-01    2.0260684e-01    1.3148009e+01    3.8494213e+00                0         #dt_cfl
   8.4237244e+00              969    2.1976887e-06    9.9456221e-01    1.5965109e-01    1.7746976e-01    2.0468089e-01    1.3581056e+01    3.6866550e+00                0         #dt_cfl
   8.4369826e+00              970    2.2097047e-06    1.0042437e+00    1.6077631e-01    1.7872000e-01    2.0612348e-01    1.3614874e+01    3.7236247e+00                0         #dt_cfl
   8.4501848e+00              971    2.2003671e-06    9.9454987e-01    1.6035092e-01    1.7824648e-01    2.0557810e-01    1.3279975e+01    3.5946879e+00                0         #dt_cfl
   8.4634594e+00              972    2.2124251e-06    9.9816510e-01    1.6137744e-01    1.7938668e-01    2.0689415e-01    1.3612355e+01    3.7406416e+00                0         #dt_cfl
   8.4767583e+00              973    2.2164921e-06    1.0016635e+00    1.6206742e-01    1.8015302e-01    2.0777875e-01    1.3393047e+01    3.7836046e+00                0         #dt_cfl
   8.4900352e+00              974    2.2128110e-06    1.0012833e+00    1.6233437e-01    1.8044919e-01    2.0812098e-01    1.3695892e+01    3.6676462e+00                0         #dt_cfl
   8.5032950e+00              975    2.2099750e-06    9.9758720e-01    1.6271337e-01    1.8087000e-01    2.0860688e-01    1.3279767e+01    3.6711257e+00                0         #dt_cfl
   8.5165869e+00              976    2.2153201e-06    9.9835371e-01    1.6373621e-01    1.8200646e-01    2.0991822e-01    1.2788663e+01    3.5783865e+00                0         #dt_cfl
   8.5299008e+00              977    2.2189732e-06    9.9820159e-01    1.6448609e-01    1.8283951e-01    2.1087960e-01    1.2984753e+01    3.3674252e+00                0         #dt_cfl
   8.5432386e+00              978    2.2229710e-06    9.9530579e-01    1.6559053e-01    1.8406687e-01    2.1229555e-01    1.2868317e+01    3.4465330e+00                0         #dt_cfl
   8.5566393e+00              979    2.2334553e-06    9.9643519e-01    1.6704060e-01    1.8567830e-01    2.1415462e-01    1.3701849e+01    3.4114430e+00                0         #dt_cfl
   8.5700880e+00              980    2.2414457e-06    9.9064867e-01    1.6852862e-01    1.8733216e-01    2.1606233e-01    1.4220919e+01    3.4293816e+00                0         #dt_cfl
   8.5836636e+00              981    2.2626040e-06    9.9321474e-01    1.7112882e-01    1.9022244e-01    2.1939592e-01    1.3888166e+01    3.5389259e+00                0         #dt_cfl
   8.5973320e+00              982    2.2780613e-06    1.0027274e+00    1.7337686e-01    1.9272137e-01    2.2227803e-01    1.4105368e+01    3.4936311e+00                0         #dt_cfl
   8.6109632e+00              983    2.2718649e-06    1.0017394e+00    1.7402310e-01    1.9343989e-01    2.2310653e-01    1.3868724e+01    3.7565956e+00                0         #dt_cfl
   8.6245707e+00              984    2.2679200e-06    1.0018925e+00    1.7487223e-01    1.9438406e-01    2.2419516e-01    1.3583313e+01    3.3819911e+00                0         #dt_cfl
   8.6381525e+00              985    2.2636361e-06    1.0006744e+00    1.7564421e-01    1.9524248e-01    2.2518489e-01    1.3332121e+01    3.2603865e+00                0         #dt_cfl
   8.6517252e+00              986    2.2621106e-06    1.0009908e+00    1.7658967e-01    1.9629376e-01    2.2639701e-01    1.3451581e+01    3.4212308e+00                0         #dt_cfl
   8.6652844e+00              987    2.2598716e-06    9.9995090e-01    1.7746813e-01    1.9727056e-01    2.2752324e-01    1.2940190e+01    3.5039158e+00                0         #dt_cfl
   8.6788443e+00              988    2.2599825e-06    9.9855279e-01    1.7848965e-01    1.9840638e-01    2.2883289e-01    1.3672145e+01    3.3626387e+00                0         #dt_cfl
   8.6924239e+00              989    2.2632580e-06    9.9594854e-01    1.7970167e-01    1.9975394e-01    2.3038675e-01    1.3396893e+01    3.4325061e+00                0         #dt_cfl
   8.7060587e+00              990    2.2724648e-06    9.9463219e-01    1.8134955e-01    2.0158600e-01    2.3249943e-01    1.3616080e+01    3.3333805e+00                0         #dt_cfl
   8.7197670e+00              991    2.2847288e-06    9.9409057e-01    1.8323429e-01    2.0368138e-01    2.3491576e-01    1.3558989e+01    3.3726816e+00                0         #dt_cfl
   8.7335569e+00              992    2.2983105e-06    9.9420046e-01    1.8517701e-01    2.0584120e-01    2.3740642e-01    1.4318697e+01    3.4153824e+00                0         #dt_cfl
   8.7474272e+00              993    2.3117173e-06    9.9580128e-01    1.8716227e-01    2.0804846e-01    2.3995163e-01    1.4019888e+01    3.4427474e+00                0         #dt_cfl
   8.7613560e+00              994    2.3214645e-06    9.9757693e-01    1.8885117e-01    2.0992626e-01    2.4211689e-01    1.3979908e+01    3.2847288e+00                0         #dt_cfl
   8.7753186e+00              995    2.3271033e-06    9.9763252e-01    1.9021720e-01    2.1144524e-01    2.4386820e-01    1.4174931e+01    3.2512059e+00                0         #dt_cfl
   8.7893144e+00              996    2.3326257e-06    9.9730432e-01    1.9157653e-01    2.1295676e-01    2.4561094e-01    1.4462939e+01    3.4858994e+00                0         #dt_cfl
   8.8033479e+00              997    2.3389307e-06    9.9596869e-01    1.9302486e-01    2.1456725e-01    2.4746777e-01    1.4061910e+01    3.5438709e+00                0         #dt_cfl
   8.8174383e+00              998    2.3483978e-06    1.1281718e+00    1.9479185e-01    2.1653210e-01    2.4973314e-01    1.4079793e+01    3.4377725e+00                0         #dt_cfl
   8.8299279e+00              999    2.0815960e-06    1.0902684e+00    1.7340165e-01    1.9275521e-01    2.2230981e-01    1.2710305e+01    3.2164226e+00                0         #dt_cfl
   8.8413834e+00             1000    1.9092510e-06    1.0403355e+00    1.5966838e-01    1.7748970e-01    2.0470306e-01    1.1448417e+01    3.0583417e+00                0         #dt_cfl
   8.8523948e+00             1001    1.8352263e-06    1.0050476e+00    1.5407502e-01    1.7127260e-01    1.9753208e-01    1.1382403e+01    3.8585808e+00                0         #dt_cfl
   8.8633508e+00             1002    1.8260093e-06    9.6655824e-01    1.5391727e-01    1.7109783e-01    1.9732983e-01    1.1108771e+01    3.1447256e+00                0         #dt_cfl
   8.8746859e+00             1003    1.8891871e-06    9.6797967e-01    1.5987876e-01    1.7772546e-01    2.0497277e-01    1.1944822e+01    3.0795689e+00                0         #dt_cfl
   8.8863960e+00             1004    1.9516805e-06    9.9159562e-01    1.6583356e-01    1.8434579e-01    2.1260712e-01    1.1875204e+01    3.0035250e+00                0         #dt_cfl
   8.8982054e+00             1005    1.9682222e-06    9.6770062e-01    1.6790172e-01    1.8664575e-01    2.1525861e-01    1.2153165e+01    3.0907772e+00                0         #dt_cfl
   8.9104089e+00             1006    2.0339165e-06    9.9051307e-01    1.7402830e-01    1.9345721e-01    2.2311320e-01    1.2310663e+01    3.3158712e+00                0         #dt_cfl
   8.9227292e+00             1007    2.0533969e-06    9.8843208e-01    1.7643553e-01    1.9613422e-01    2.2619940e-01    1.2674919e+01    3.1455026e+00                0         #dt_cfl
   8.9351938e+00             1008    2.0774284e-06    9.8451055e-01    1.7949708e-01    1.9953948e-01    2.3012446e-01    1.2281762e+01    3.0492320e+00                0         #dt_cfl
   8.9478545e+00             1009    2.1101129e-06    9.8079495e-01    1.8291104e-01    2.0333625e-01    2.3450133e-01    1.2251138e+01    3.1758022e+00                0         #dt_cfl
   8.9607631e+00             1010    2.1514313e-06    9.8433178e-01    1.8718072e-01    2.0808472e-01    2.3997528e-01    1.2993159e+01    3.1757743e+00                0         #dt_cfl
   8.9738771e+00             1011    2.1856770e-06    9.8145271e-01    1.9075143e-01    2.1205627e-01    2.4455312e-01    1.2679344e+01    3.1125703e+00                0         #dt_cfl
   8.9872390e+00             1012    2.2269814e-06    9.8441695e-01    1.9481126e-01    2.1657168e-01    2.4975803e-01    1.3782780e+01    3.3275273e+00                0         #dt_cfl
   9.0008124e+00             1013    2.2622339e-06    9.8225370e-01    1.9797527e-01    2.2009087e-01    2.5381445e-01    1.3684430e+01    3.3815899e+00                0         #dt_cfl
   9.0146311e+00             1014    2.3031055e-06    9.7306874e-01    2.0161153e-01    2.2413743e-01    2.5847632e-01    1.3691422e+01    3.1946294e+00                0         #dt_cfl
   9.0288321e+00             1015    2.3668477e-06    9.6338159e-01    2.0723786e-01    2.3039281e-01    2.6568956e-01    1.3839606e+01    3.3557074e+00                0         #dt_cfl
   9.0435730e+00             1016    2.4568123e-06    9.6945305e-01    2.1505217e-01    2.3908305e-01    2.7570791e-01    1.5250856e+01    3.3140466e+00                0         #dt_cfl
   9.0587784e+00             1017    2.5342251e-06    9.7817483e-01    2.2185382e-01    2.4664826e-01    2.8442797e-01    1.5164119e+01    3.2981186e+00                0         #dt_cfl
   9.0743230e+00             1018    2.5907691e-06    9.8414136e-01    2.2599575e-01    2.5125717e-01    2.8973815e-01    1.5771451e+01    3.2680018e+00                0         #dt_cfl
   9.0901181e+00             1019    2.6325173e-06    9.8991094e-01    2.2977691e-01    2.5546472e-01    2.9458578e-01    1.5607349e+01    3.2454309e+00                0         #dt_cfl
   9.1060742e+00             1020    2.6593476e-06    9.8752431e-01    2.3135665e-01    2.5722588e-01    2.9661109e-01    1.5651927e+01    3.5891774e+00                0         #dt_cfl
   9.1222318e+00             1021    2.6929439e-06    9.8608610e-01    2.3398318e-01    2.6014980e-01    2.9997844e-01    1.5675955e+01    3.2701011e+00                0         #dt_cfl
   9.1386175e+00             1022    2.7309420e-06    9.8363131e-01    2.3538829e-01    2.6171341e-01    3.0177986e-01    1.5793631e+01    3.3580647e+00                0         #dt_cfl
   9.1552758e+00             1023    2.7763878e-06    9.7969304e-01    2.3820632e-01    2.6484962e-01    3.0539272e-01    1.6302051e+01    3.3551626e+00                0         #dt_cfl
   9.1722794e+00             1024    2.8339364e-06    9.8177107e-01    2.4231730e-01    2.6942452e-01    3.1066321e-01    1.6344489e+01    3.4405782e+00                0         #dt_cfl
   9.1895988e+00             1025    2.8865552e-06    9.7938526e-01    2.4670719e-01    2.7431189e-01    3.1629127e-01    1.6673872e+01    3.3083541e+00                0         #dt_cfl
   9.2072826e+00             1026    2.9473133e-06    9.7785782e-01    2.5149485e-01    2.7964224e-01    3.2242929e-01    1.7420531e+01    3.4068885e+00                0         #dt_cfl
   9.2253670e+00             1027    3.0140510e-06    9.7399036e-01    2.5640012e-01    2.8510325e-01    3.2871810e-01    1.8473279e+01    3.3666375e+00                0         #dt_cfl
   9.2439342e+00             1028    3.0945388e-06    9.7674388e-01    2.6251268e-01    2.9190873e-01    3.3655472e-01    1.9684845e+01    3.3820319e+00                0         #dt_cfl
   9.2629435e+00             1029    3.1682193e-06    9.7662531e-01    2.6754132e-01    2.9750790e-01    3.4300169e-01    2.0439686e+01    3.6132317e+00                0         #dt_cfl
   9.2824078e+00             1030    3.2440479e-06    1.0629750e+00    2.7280325e-01    3.0336846e-01    3.4974775e-01    1.9818301e+01    3.5501380e+00                0         #dt_cfl
   9.3007189e+00             1031    3.0518573e-06    1.0826797e+00    2.5402475e-01    2.8249019e-01    3.2567276e-01    1.7901777e+01    3.5140331e+00                0         #dt_cfl
   9.3176317e+00             1032    2.8187999e-06    1.0035710e+00    2.3314577e-01    2.5927651e-01    2.9890483e-01    1.6726966e+01    3.3756528e+00                0         #dt_cfl
   9.3344844e+00             1033    2.8087698e-06    9.4822435e-01    2.3158436e-01    2.5754744e-01    2.9690303e-01    1.7294267e+01    3.4095950e+00                0         #dt_cfl
   9.3522572e+00             1034    2.9621364e-06    9.6464329e-01    2.4319056e-01    2.7046323e-01    3.1178277e-01    1.7287990e+01    3.3069866e+00                0         #dt_cfl
   9.3706814e+00             1035    3.0707065e-06    9.5224592e-01    2.5121698e-01    2.7939980e-01    3.2207305e-01    1.8948747e+01    3.3736725e+00                0         #dt_cfl
   9.3900296e+00             1036    3.2246990e-06    9.4868900e-01    2.6275235e-01    2.9224495e-01    3.3686198e-01    1.9667327e+01    3.4503248e+00                0         #dt_cfl
   9.4104243e+00             1037    3.3991108e-06    1.0771865e+00    2.7509291e-01    3.0598274e-01    3.5268322e-01    2.0116179e+01    3.6038170e+00                0         #dt_cfl
   9.4293575e+00             1038    3.1555454e-06    9.7636298e-01    2.5356483e-01    2.8203868e-01    3.2508312e-01    1.9985152e+01    3.4188552e+00                0         #dt_cfl
   9.4487492e+00             1039    3.2319388e-06    9.5186114e-01    2.5847945e-01    2.8744298e-01    3.3138391e-01    1.9264669e+01    3.5289538e+00                0         #dt_cfl
   9.4691215e+00             1040    3.3953889e-06    1.0323986e+00    2.7113382e-01    3.0156991e-01    3.4760746e-01    2.0523689e+01    3.4486969e+00                0         #dt_cfl
   9.4888545e+00             1041    3.2888351e-06    9.6215398e-01    2.6101566e-01    2.9028092e-01    3.3463546e-01    2.0687737e+01    3.3554947e+00                0         #dt_cfl
   9.5093637e+00             1042    3.4182004e-06    9.7544524e-01    2.6985493e-01    3.0017097e-01    3.4596786e-01    2.1057716e+01    3.4266222e+00                0         #dt_cfl
   9.5303892e+00             1043    3.5042463e-06    9.4881867e-01    2.7483853e-01    3.0571745e-01    3.5235708e-01    2.1212995e+01    3.3079963e+00                0         #dt_cfl
   9.5525488e+00             1044    3.6932730e-06    9.8449889e-01    2.8757102e-01    3.1989156e-01    3.6868079e-01    2.2087516e+01    3.5725038e+00                0         #dt_cfl
   9.5750574e+00             1045    3.7514242e-06    1.0353555e+00    2.9118764e-01    3.2386683e-01    3.7331748e-01    2.2990129e+01    3.5515978e+00                0         #dt_cfl
   9.5967973e+00             1046    3.6233200e-06    9.6975092e-01    2.8074155e-01    3.1226102e-01    3.5992507e-01    2.2833262e+01    3.4961810e+00                0         #dt_cfl
   9.6192153e+00             1047    3.7363409e-06    9.7331593e-01    2.8778861e-01    3.2010860e-01    3.6895976e-01    2.3225146e+01    3.8346810e+00                0         #dt_cfl
   9.6422480e+00             1048    3.8387750e-06    9.8875953e-01    2.9383962e-01    3.2684889e-01    3.7671747e-01    2.3538983e+01    3.4822791e+00                0         #dt_cfl
   9.6655425e+00             1049    3.8824152e-06    9.4738457e-01    2.9466543e-01    3.2774737e-01    3.7777620e-01    2.3907774e+01    3.5848010e+00                0         #dt_cfl
   9.6901307e+00             1050    4.0980351e-06    9.5686380e-01    3.0961701e-01    3.4438799e-01    3.9694489e-01    2.5325987e+01    3.6907701e+00                0         #dt_cfl
   9.7158274e+00             1051    4.2827779e-06    1.0084491e+00    3.2173325e-01    3.5787821e-01    4.1247852e-01    2.6517401e+01    3.6901886e+00                0         #dt_cfl
   9.7413087e+00             1052    4.2468954e-06    1.0515592e+00    3.1664848e-01    3.5222749e-01    4.0595959e-01    2.6413977e+01    3.6051228e+00                0         #dt_cfl
   9.7655407e+00             1053    4.0386649e-06    9.6236645e-01    2.9943231e-01    3.3308951e-01    3.8388758e-01    2.5338776e+01    3.5578990e+00                0         #dt_cfl
   9.7907203e+00             1054    4.1965978e-06    9.9349594e-01    3.0965398e-01    3.4447105e-01    3.9699228e-01    2.6391907e+01    3.5315697e+00                0         #dt_cfl
   9.8160647e+00             1055    4.2240714e-06    1.0354267e+00    3.0987581e-01    3.4472914e-01    3.9727668e-01    2.6642278e+01    3.7178147e+00                0         #dt_cfl
   9.8405420e+00             1056    4.0795466e-06    9.9401476e-01    2.9788215e-01    3.3140060e-01    3.8190019e-01    2.5848539e+01    3.5316935e+00                0         #dt_cfl
   9.8651667e+00             1057    4.1041107e-06    9.7761392e-01    2.9749311e-01    3.3097938e-01    3.8140143e-01    2.6134773e+01    3.6701450e+00                0         #dt_cfl
   9.8903552e+00             1058    4.1980894e-06    9.8707415e-01    3.0202403e-01    3.3600500e-01    3.8721030e-01    2.6869547e+01    3.7347896e+00                0         #dt_cfl
   9.9158736e+00             1059    4.2530639e-06    9.9658033e-01    3.0419623e-01    3.3840347e-01    3.8999517e-01    2.7338241e+01    3.8760579e+00                0         #dt_cfl
   9.9414796e+00             1060    4.2676579e-06    9.9569891e-01    3.0337087e-01    3.3749537e-01    3.8893701e-01    2.6082169e+01    3.6165664e+00                0         #dt_cfl
   9.9671961e+00             1061    4.2860928e-06    1.0055290e+00    3.0323164e-01    3.3735114e-01    3.8875852e-01    2.6734554e+01    3.6897082e+00                0         #dt_cfl
   9.9927713e+00             1062    4.2625253e-06    1.0044785e+00    3.0000225e-01    3.3377015e-01    3.8461827e-01    2.6452690e+01    3.6513662e+00                0         #dt_cfl
   1.0018232e+01             1063    4.2435206e-06    1.0135107e+00    2.9741563e-01    3.3090936e-01    3.8130209e-01    2.6708481e+01    3.8580525e+00                0         #dt_cfl
   1.0043354e+01             1064    4.1869518e-06    1.0125409e+00    2.9147797e-01    3.2431007e-01    3.7368970e-01    2.5986015e+01    3.7485886e+00                0         #dt_cfl
   1.0068165e+01             1065    4.1350941e-06    1.0039990e+00    2.8631382e-01    3.1858458e-01    3.6706900e-01    2.5769540e+01    3.5689344e+00                0         #dt_cfl
   1.0092876e+01             1066    4.1186238e-06    1.0008878e+00    2.8387214e-01    3.1580851e-01    3.6393864e-01    2.5631211e+01    3.8640075e+00                0         #dt_cfl
   1.0117566e+01             1067    4.1149703e-06    9.9790641e-01    2.8246712e-01    3.1425477e-01    3.6213733e-01    2.5897282e+01    4.1053126e+00                0         #dt_cfl
   1.0142308e+01             1068    4.1236034e-06    9.9491069e-01    2.8200788e-01    3.1375511e-01    3.6154856e-01    2.5494190e+01    3.6589999e+00                0         #dt_cfl
   1.0167176e+01             1069    4.1446971e-06    9.9781794e-01    2.8272652e-01    3.1456927e-01    3.6246990e-01    2.5705708e+01    3.6605005e+00                0         #dt_cfl
   1.0192099e+01             1070    4.1537608e-06    1.0001839e+00    2.8189898e-01    3.1365880e-01    3.6140895e-01    2.6435207e+01    3.8085785e+00                0         #dt_cfl
   1.0217017e+01             1071    4.1529969e-06    9.9607089e-01    2.8069896e-01    3.1233812e-01    3.5987046e-01    2.5901075e+01    3.7349997e+00                0         #dt_cfl
   1.0242033e+01             1072    4.1693789e-06    9.9418198e-01    2.8062450e-01    3.1226641e-01    3.5977499e-01    2.6043601e+01    3.6004641e+00                0         #dt_cfl
   1.0267196e+01             1073    4.1937784e-06    9.9730864e-01    2.8119787e-01    3.1292062e-01    3.6051009e-01    2.6142920e+01    3.6364100e+00                0         #dt_cfl
   1.0292426e+01             1074    4.2050958e-06    9.9016792e-01    2.8066378e-01    3.1233824e-01    3.5982535e-01    2.6211247e+01    3.8625956e+00                0         #dt_cfl
   1.0317907e+01             1075    4.2468512e-06    9.8064967e-01    2.8213341e-01    3.1399026e-01    3.6170950e-01    2.6826540e+01    3.8424368e+00                0         #dt_cfl
   1.0343891e+01             1076    4.3306507e-06    9.8209134e-01    2.8652692e-01    3.1883308e-01    3.6734221e-01    2.7353463e+01    3.7564626e+00                0         #dt_cfl
   1.0370349e+01             1077    4.4096212e-06    9.8002639e-01    2.9058618e-01    3.2336417e-01    3.7254638e-01    2.7728324e+01    3.7165539e+00                0         #dt_cfl
   1.0397346e+01             1078    4.4994922e-06    9.7610962e-01    2.9530903e-01    3.2863757e-01    3.7860132e-01    2.8542255e+01    3.6912227e+00                0         #dt_cfl
   1.0425003e+01             1079    4.6096178e-06    9.9766614e-01    3.0099054e-01    3.3497743e-01    3.8588530e-01    2.8988913e+01    4.2082202e+00                0         #dt_cfl
   1.0452726e+01             1080    4.6204011e-06    9.8611111e-01    3.0025220e-01    3.3417523e-01    3.8493872e-01    2.9079413e+01    3.9498837e+00                0         #dt_cfl
   1.0480839e+01             1081    4.6854772e-06    9.8332403e-01    3.0260410e-01    3.3680932e-01    3.8795398e-01    2.9729851e+01    4.1030688e+00                0         #dt_cfl
   1.0509428e+01             1082    4.7649372e-06    9.8537515e-01    3.0597527e-01    3.4058352e-01    3.9227598e-01    2.9846622e+01    4.0193214e+00                0         #dt_cfl
   1.0538442e+01             1083    4.8356579e-06    9.9017343e-01    3.0851223e-01    3.4342875e-01    3.9552850e-01    3.0551572e+01    4.1276577e+00                0         #dt_cfl
   1.0567744e+01             1084    4.8836474e-06    9.9625589e-01    3.0964061e-01    3.4470908e-01    3.9697514e-01    3.0405013e+01    4.0745366e+00                0         #dt_cfl
   1.0597156e+01             1085    4.9020010e-06    9.9240293e-01    3.0868726e-01    3.4360875e-01    3.9575290e-01    3.1001480e+01    3.9513609e+00                0         #dt_cfl
   1.0626793e+01             1086    4.9395270e-06    9.8570711e-01    3.0896491e-01    3.4394039e-01    3.9610886e-01    3.1208982e+01    4.5852759e+00                0         #dt_cfl
   1.0656860e+01             1087    5.0111508e-06    9.8769296e-01    3.1122493e-01    3.4647558e-01    3.9900632e-01    3.1687023e+01    3.9911404e+00                0         #dt_cfl
   1.0687302e+01             1088    5.0735917e-06    9.9716207e-01    3.1271350e-01    3.4815031e-01    4.0091474e-01    3.1731098e+01    4.0179887e+00                0         #dt_cfl
   1.0717830e+01             1089    5.0880312e-06    9.9616681e-01    3.1105911e-01    3.4631161e-01    3.9879373e-01    3.1802322e+01    4.1364655e+00                0         #dt_cfl
   1.0748476e+01             1090    5.1076096e-06    9.9378963e-01    3.1008941e-01    3.4528241e-01    3.9755053e-01    3.2493071e+01    4.0232882e+00                0         #dt_cfl
   1.0779313e+01             1091    5.1395280e-06    9.9037297e-01    3.0957011e-01    3.4474340e-01    3.9688476e-01    3.3469226e+01    4.0948439e+00                0         #dt_cfl
   1.0810450e+01             1092    5.1894873e-06    9.8974592e-01    3.1006114e-01    3.4529181e-01    3.9751428e-01    3.2619286e+01    4.1799285e+00                0         #dt_cfl
   1.0841909e+01             1093    5.2432521e-06    9.8805035e-01    3.1074773e-01    3.4608856e-01    3.9839453e-01    3.3297127e+01    3.9359055e+00                0         #dt_cfl
   1.0873749e+01             1094    5.3066649e-06    9.8752992e-01    3.1192771e-01    3.4747363e-01    3.9990732e-01    3.3090346e+01    3.9413438e+00                0         #dt_cfl
   1.0905991e+01             1095    5.3736750e-06    9.8932230e-01    3.1333646e-01    3.4904421e-01    4.0171342e-01    3.4117051e+01    4.2083578e+00                0         #dt_cfl
   1.0938581e+01             1096    5.4316728e-06    9.8656969e-01    3.1401077e-01    3.4987362e-01    4.0257792e-01    3.4573526e+01    4.1411300e+00                0         #dt_cfl
   1.0971615e+01             1097    5.5056149e-06    9.9097494e-01    3.1579594e-01    3.5186535e-01    4.0486659e-01    3.4876282e+01    4.0864015e+00                0         #dt_cfl
   1.1004950e+01             1098    5.5557560e-06    9.9886927e-01    3.1612346e-01    3.5227682e-01    4.0528649e-01    3.4841871e+01    4.1866782e+00                0         #dt_cfl
   1.1038322e+01             1099    5.5620451e-06    9.8661391e-01    3.1377195e-01    3.4969796e-01    4.0227174e-01    3.5176640e+01    3.9274898e+00                0         #dt_cfl
   1.1072147e+01             1100    5.6375093e-06    9.8312326e-01    3.1531182e-01    3.5145079e-01    4.0424593e-01    3.5882618e+01    4.1013722e+00                0         #dt_cfl
   1.1106553e+01             1101    5.7342853e-06    9.8758454e-01    3.1785310e-01    3.5431804e-01    4.0750397e-01    3.5889978e+01    5.4651351e+00                0         #dt_cfl
   1.1141391e+01             1102    5.8063742e-06    9.7595417e-01    3.1893279e-01    3.5555164e-01    4.0888820e-01    3.6896297e+01    4.0213556e+00                0         #dt_cfl
   1.1177087e+01             1103    5.9494332e-06    1.0435324e+00    3.2366353e-01    3.6082111e-01    4.1495324e-01    3.7703777e+01    3.9778798e+00                0         #dt_cfl
   1.1211295e+01             1104    5.7012442e-06    1.0297837e+00    3.0743336e-01    3.4276114e-01    3.9414533e-01    3.6116980e+01    4.1708872e+00                0         #dt_cfl
   1.1244513e+01             1105    5.5363514e-06    9.8786421e-01    2.9595091e-01    3.2998680e-01    3.7942424e-01    3.5696000e+01    3.9801331e+00                0         #dt_cfl
   1.1278139e+01             1106    5.6043648e-06    9.6234253e-01    2.9679059e-01    3.3095034e-01    3.8050075e-01    3.5569113e+01    3.9351146e+00                0         #dt_cfl
   1.1313081e+01             1107    5.8236695e-06    9.6058697e-01    3.0477395e-01    3.3984909e-01    3.9073583e-01    3.7825001e+01    4.1605659e+00                0         #dt_cfl
   1.1349457e+01             1108    6.0626155e-06    9.8208652e-01    3.1450422e-01    3.5072076e-01    4.0321054e-01    3.8335039e+01    4.0612853e+00                0         #dt_cfl
   1.1386496e+01             1109    6.1731989e-06    9.8885313e-01    3.1736489e-01    3.5394588e-01    4.0687806e-01    3.9362545e+01    3.8428464e+00                0         #dt_cfl
   1.1423953e+01             1110    6.2427865e-06    9.9456685e-01    3.1712635e-01    3.5368138e-01    4.0657224e-01    3.9420706e+01    3.9853411e+00                0         #dt_cfl
   1.1461614e+01             1111    6.2768898e-06    1.0066448e+00    3.1542749e-01    3.5179073e-01    4.0439422e-01    4.0129951e+01    3.9342704e+00                0         #dt_cfl
   1.1499027e+01             1112    6.2354565e-06    1.0044199e+00    3.0971527e-01    3.4541501e-01    3.9707085e-01    3.9504107e+01    3.9357762e+00                0         #dt_cfl
   1.1536275e+01             1113    6.2080177e-06    9.9732567e-01    3.0468412e-01    3.3978814e-01    3.9062066e-01    3.9294734e+01    4.0740201e+00                0         #dt_cfl
   1.1573623e+01             1114    6.2246645e-06    9.9781929e-01    3.0199450e-01    3.3677700e-01    3.8717243e-01    3.9438892e+01    3.8465459e+00                0         #dt_cfl
   1.1611053e+01             1115    6.2382684e-06    9.9281414e-01    2.9945839e-01    3.3393391e-01    3.8392102e-01    3.9445163e+01    4.3264227e+00                0         #dt_cfl
   1.1648753e+01             1116    6.2834202e-06    9.9333760e-01    2.9776483e-01    3.3202135e-01    3.8174979e-01    4.0076897e+01    3.9331896e+00                0         #dt_cfl
   1.1686707e+01             1117    6.3255636e-06    9.9667092e-01    2.9643383e-01    3.3051821e-01    3.8004338e-01    3.9846266e+01    3.8703699e+00                0         #dt_cfl
   1.1724787e+01             1118    6.3466922e-06    9.9708013e-01    2.9389169e-01    3.2765477e-01    3.7678422e-01    3.9935166e+01    3.9766226e+00                0         #dt_cfl
   1.1762978e+01             1119    6.3652780e-06    9.9618036e-01    2.9135069e-01    3.2480226e-01    3.7352652e-01    4.0266904e+01    3.9977992e+00                0         #dt_cfl
   1.1801316e+01             1120    6.3896843e-06    9.9000733e-01    2.8891572e-01    3.2206104e-01    3.7040477e-01    4.0121528e+01    3.9909995e+00                0         #dt_cfl
   1.1840042e+01             1121    6.4541788e-06    9.9032805e-01    2.8814335e-01    3.2116500e-01    3.6941455e-01    4.1012487e+01    3.8715484e+00                0         #dt_cfl
   1.1879145e+01             1122    6.5172129e-06    9.8416490e-01    2.8721937e-01    3.2010051e-01    3.6822996e-01    4.1106216e+01    3.9432688e+00                0         #dt_cfl
   1.1918877e+01             1123    6.6220741e-06    9.8810077e-01    2.8815557e-01    3.2110721e-01    3.6943022e-01    4.1496805e+01    4.0155492e+00                0         #dt_cfl
   1.1959088e+01             1124    6.7018207e-06    9.8307130e-01    2.8796419e-01    3.2087332e-01    3.6918486e-01    4.2358285e+01    4.0260212e+00                0         #dt_cfl
   1.1999992e+01             1125    6.8172274e-06    9.8226568e-01    2.8886214e-01    3.2184205e-01    3.7033607e-01    4.2793730e+01    4.1434150e+00                0         #dt_cfl
   1.2041633e+01             1126    6.9403091e-06    9.8600074e-01    2.9747430e-01    3.3207232e-01    3.8137731e-01    4.3556122e+01    4.2333601e+00                0         #dt_cfl
   1.2083866e+01             1127    7.0388478e-06    9.9220108e-01    3.0593683e-01    3.4152794e-01    3.9222671e-01    4.4142301e+01    4.0692847e+00                0         #dt_cfl
   1.2126432e+01             1128    7.0941746e-06    9.8805959e-01    3.1197197e-01    3.4827866e-01    3.9996406e-01    4.4804904e+01    4.6146753e+00                0         #dt_cfl
   1.2169511e+01             1129    7.1799056e-06    9.9203066e-01    3.1885238e-01    3.5597835e-01    4.0878511e-01    4.5088903e+01    3.8805838e+00                0         #dt_cfl
   1.2212936e+01             1130    7.2375844e-06    1.0469189e+00    3.2408163e-01    3.6183751e-01    4.1548927e-01    4.5434660e+01    4.2286670e+00                0         #dt_cfl
   1.2254416e+01             1131    6.9132234e-06    9.3774171e-01    3.1296655e-01    3.4937113e-01    4.0123916e-01    4.3453090e+01    4.0966780e+00                0         #dt_cfl
   1.2298649e+01             1132    7.3722043e-06    1.0316348e+00    3.3762869e-01    3.7691331e-01    4.3285729e-01    4.6309082e+01    4.2289774e+00                0         #dt_cfl
   1.2341526e+01             1133    7.1461378e-06    9.4839414e-01    3.3044554e-01    3.6890763e-01    4.2364813e-01    4.4927259e+01    4.3241127e+00                0         #dt_cfl
   1.2386736e+01             1134    7.5349873e-06    1.0168458e+00    3.5155018e-01    3.9248576e-01    4.5070536e-01    4.7358667e+01    4.2031271e+00                0         #dt_cfl
   1.2431197e+01             1135    7.4101570e-06    9.6795048e-01    3.4826199e-01    3.8883256e-01    4.4648974e-01    4.6594008e+01    4.3265622e+00                0         #dt_cfl
   1.2477130e+01             1136    7.6555125e-06    9.9760025e-01    3.6303184e-01    4.0526751e-01    4.6542544e-01    4.8153321e+01    4.2357926e+00                0         #dt_cfl
   1.2523173e+01             1137    7.6739280e-06    9.9159228e-01    3.6798917e-01    4.1080980e-01    4.7178099e-01    4.8264649e+01    4.2492337e+00                0         #dt_cfl
   1.2569607e+01             1138    7.7389953e-06    9.8551409e-01    3.7499401e-01    4.1863422e-01    4.8076155e-01    4.8687034e+01    4.2158518e+00                0         #dt_cfl
   1.2616724e+01             1139    7.8527495e-06    9.8575795e-01    3.8420150e-01    4.2892341e-01    4.9256603e-01    4.9463277e+01    4.9854310e+00                0         #dt_cfl
   1.2664352e+01             1140    7.9379592e-06    9.9452694e-01    3.9180083e-01    4.3741850e-01    5.0230876e-01    4.9993501e+01    4.5834031e+00                0         #dt_mach
   1.2711986e+01             1141    7.9389911e-06    9.9676350e-01    3.9508755e-01    4.4110514e-01    5.0652250e-01    5.0032659e+01    4.4353414e+00                0         #dt_mach
   1.2759588e+01             1142    7.9338090e-06    9.9416051e-01    3.9898488e-01    4.4538830e-01    5.1151908e-01    4.9992820e+01    4.3682473e+00                0         #dt_mach
   1.2807198e+01             1143    7.9349485e-06    9.9198978e-01    4.0342320e-01    4.5034387e-01    5.1720924e-01    5.0031124e+01    4.3465269e+00                0         #dt_mach
   1.2854778e+01             1144    7.9300122e-06    9.8646061e-01    4.0729216e-01    4.5466442e-01    5.2216944e-01    5.0053773e+01    4.2078791e+00                0         #dt_mach
   1.2902307e+01             1145    7.9214928e-06    9.8049731e-01    4.1087965e-01    4.5867049e-01    5.2676878e-01    5.0004518e+01    4.2618451e+00                0         #dt_mach
   1.2949832e+01             1146    7.9207771e-06    9.8054553e-01    4.1471914e-01    4.6295874e-01    5.3169121e-01    5.0006226e+01    4.2869418e+00                0         #dt_mach
   1.2997351e+01             1147    7.9197910e-06    9.7814587e-01    4.1840719e-01    4.6707732e-01    5.3641947e-01    4.9986125e+01    4.2145724e+00                0         #dt_mach
   1.3044882e+01             1148    7.9219893e-06    9.8209452e-01    4.2208599e-01    4.7118570e-01    5.4113588e-01    4.9994163e+01    4.2947674e+00                0         #dt_mach
   1.3092420e+01             1149    7.9229141e-06    9.6311794e-01    4.2546574e-01    4.7495913e-01    5.4546890e-01    5.0007470e+01    4.2489870e+00                0         #dt_mach
   1.3139950e+01             1150    7.9217306e-06    9.5462436e-01    4.2887436e-01    4.7870569e-01    5.4983892e-01    5.0010649e+01    4.9233882e+00                0         #dt_mach
   1.3187471e+01             1151    7.9200438e-06    9.5148116e-01    4.3286880e-01    4.8328242e-01    5.5496000e-01    4.9999968e+01    4.2851119e+00                0         #dt_mach
   1.3234991e+01             1152    7.9200488e-06    9.4346147e-01    4.3713055e-01    4.8808508e-01    5.6042379e-01    5.0007529e+01    4.3209944e+00                0         #dt_mach
   1.3282504e+01             1153    7.9188564e-06    9.3554198e-01    4.4204177e-01    4.9354932e-01    5.6672022e-01    4.9964983e+01    4.2761369e+00                0         #dt_mach
   1.3330050e+01             1154    7.9244061e-06    9.3099085e-01    4.4716699e-01    4.9925243e-01    5.7329101e-01    4.9968715e+01    4.3011928e+00                0         #dt_mach
   1.3377627e+01             1155    7.9293676e-06    9.2218368e-01    4.5217970e-01    5.0490383e-01    5.7971757e-01    4.9993766e+01    4.1518588e+00                0         #dt_mach
   1.3425209e+01             1156    7.9303564e-06    9.1820695e-01    4.5757645e-01    5.1086147e-01    5.8663648e-01    4.9875358e+01    4.2738745e+00                0         #dt_mach
   1.3472910e+01             1157    7.9501749e-06    9.1275799e-01    4.6431046e-01    5.1835225e-01    5.9526982e-01    4.9987309e+01    4.2264643e+00                0         #dt_mach
   1.3520623e+01             1158    7.9521933e-06    9.0613034e-01    4.6989182e-01    5.2455659e-01    6.0242542e-01    4.9952443e+01    4.3303428e+00                0         #dt_mach
   1.3568382e+01             1159    7.9597642e-06    8.9597331e-01    4.7565069e-01    5.3095962e-01    6.0980858e-01    4.9899065e+01    4.1673961e+00                0         #dt_mach
   1.3616237e+01             1160    7.9758650e-06    8.8933980e-01    4.8182029e-01    5.3782143e-01    6.1771832e-01    4.9865647e+01    4.7439849e+00                0         #dt_mach
   1.3664221e+01             1161    7.9973544e-06    8.8357128e-01    4.8825994e-01    5.4498517e-01    6.2597429e-01    4.9953588e+01    4.2381632e+00                0         #dt_mach
   1.3712250e+01             1162    8.0047848e-06    8.7335572e-01    4.7143305e-01    5.2609700e-01    6.0440135e-01    4.9887069e+01    4.2798338e+00                0         #dt_mach
   1.3760387e+01             1163    8.0229055e-06    8.6428454e-01    4.7852033e-01    5.3398792e-01    6.1348761e-01    4.9878674e+01    4.3874626e+00                0         #dt_mach
   1.3808642e+01             1164    8.0424206e-06    8.5660532e-01    4.8560113e-01    5.4187116e-01    6.2256555e-01    4.9950014e+01    4.3082299e+00                0         #dt_mach
   1.3856944e+01             1165    8.0504688e-06    8.4887793e-01    4.9190517e-01    5.4888723e-01    6.3064766e-01    4.9864651e+01    4.2091351e+00                0         #dt_mach
   1.3905378e+01             1166    8.0723204e-06    8.4123630e-01    4.9937813e-01    5.5745952e-01    6.4022837e-01    4.9854309e+01    4.3551500e+00                0         #dt_mach
   1.3953954e+01             1167    8.0959105e-06    8.3551166e-01    5.0670831e-01    5.6560952e-01    6.4962604e-01    4.9896269e+01    4.2091076e+00                0         #dt_mach
   1.4002630e+01             1168    8.1127413e-06    8.2461754e-01    5.1374951e-01    5.7343407e-01    6.5865322e-01    5.0353687e+01    4.4801130e+00                0         #dt_mach
   1.4050965e+01             1169    8.0557570e-06    8.0913530e-01    5.1517682e-01    5.7499995e-01    6.6048310e-01    4.9406849e+01    4.4465885e+00                0         #dt_mach
   1.4099880e+01             1170    8.1524699e-06    8.0886769e-01    5.2698560e-01    5.8814825e-01    6.7562257e-01    5.0771937e+01    4.1205034e+00                0         #dt_mach
   1.4148051e+01             1171    8.0285197e-06    7.8729211e-01    5.2356043e-01    5.8430132e-01    6.7123132e-01    4.9833992e+01    4.7789893e+00                0         #dt_mach
   1.4196382e+01             1172    8.0552645e-06    7.7604659e-01    5.3025444e-01    5.9174575e-01    6.7981339e-01    5.0033958e+01    4.4548521e+00                0         #dt_mach
   1.4244681e+01             1173    8.0497974e-06    7.6431350e-01    5.3500216e-01    5.9702174e-01    6.8590020e-01    4.8845282e+01    4.3135266e+00                0         #dt_mach
   1.4294122e+01             1174    8.2400972e-06    7.7234087e-01    5.5281225e-01    6.1686691e-01    7.0873366e-01    5.0605319e+01    4.1935925e+00                0         #dt_mach
   1.4342971e+01             1175    8.1415327e-06    7.5328093e-01    5.5144299e-01    6.1531459e-01    7.0697819e-01    5.0763424e+01    4.0203810e+00                0         #dt_mach
   1.4391085e+01             1176    8.0190933e-06    7.3149357e-01    5.4841443e-01    6.1190471e-01    7.0309542e-01    4.8367959e+01    3.9028332e+00                0         #dt_mach
   1.4440823e+01             1177    8.2896752e-06    7.4692232e-01    5.7313458e-01    6.3945857e-01    7.3478792e-01    5.1256794e+01    4.2488980e+00                0         #dt_mach
   1.4489342e+01             1178    8.0864161e-06    7.1860179e-01    5.6530729e-01    6.3069679e-01    7.2475294e-01    4.8989127e+01    3.9067633e+00                0         #dt_mach
   1.4538862e+01             1179    8.2532763e-06    7.2885951e-01    5.8323561e-01    6.5066685e-01    7.4773796e-01    5.0323090e+01    4.0792377e+00                0         #dt_mach
   1.4588063e+01             1180    8.2002876e-06    7.2596509e-01    5.8591715e-01    6.5362977e-01    7.5117583e-01    5.0195310e+01    3.9772797e+00                0         #dt_mach
   1.4637074e+01             1181    8.1683803e-06    7.2319800e-01    5.8975818e-01    6.5788430e-01    7.5610023e-01    4.9139991e+01    4.4763801e+00                0         #dt_mach
   1.4686942e+01             1182    8.3113368e-06    7.2619622e-01    6.0673826e-01    6.7679780e-01    7.7786957e-01    4.9743226e+01    3.9711051e+00                0         #dt_mach
   1.4737067e+01             1183    8.3542399e-06    7.3980710e-01    6.1658152e-01    6.8774579e-01    7.9048913e-01    5.0992539e+01    4.0375385e+00                0         #dt_mach
   1.4786217e+01             1184    8.1916296e-06    7.4090475e-01    6.1091394e-01    6.8139476e-01    7.8322300e-01    5.0081169e+01    4.0293307e+00                0         #dt_mach
   1.4835287e+01             1185    8.1783530e-06    7.1085419e-01    6.1620157e-01    6.8726495e-01    7.9000201e-01    5.0599506e+01    4.0718219e+00                0         #dt_mach
   1.4883776e+01             1186    8.0814554e-06    6.9812575e-01    6.1474540e-01    6.8561344e-01    7.8813513e-01    4.8303536e+01    3.9057405e+00                0         #dt_mach
   1.4933967e+01             1187    8.3652835e-06    7.1842578e-01    6.4261298e-01    7.1666626e-01    8.2386280e-01    5.1339233e+01    4.0759320e+00                0         #dt_mach
   1.4982850e+01             1188    8.1470671e-06    6.9402600e-01    6.3187538e-01    7.0466628e-01    8.1009664e-01    4.9862253e+01    4.0276976e+00                0         #dt_mach
   1.5031867e+01             1189    8.1695737e-06    6.9158128e-01    6.3962727e-01    7.1328738e-01    8.2003496e-01    4.9224236e+01    4.1569121e+00                0         #dt_mach
   1.5081657e+01             1190    8.2983246e-06    6.9806985e-01    6.5580409e-01    7.3130294e-01    8.4077447e-01    4.9895608e+01    3.9172852e+00                0         #dt_mach
   1.5131551e+01             1191    8.3156864e-06    6.9487610e-01    6.6321652e-01    7.3954491e-01    8.5027759e-01    5.0179164e+01    5.6498814e+00                0         #dt_mach
   1.5181267e+01             1192    8.2859954e-06    6.8751556e-01    6.6695481e-01    7.4368946e-01    8.5507027e-01    5.2029969e+01    4.7610745e+00                0         #dt_mach
   1.5229044e+01             1193    7.9627141e-06    6.5477546e-01    6.4669835e-01    7.2108215e-01    8.2910045e-01    4.7640166e+01    4.7756445e+00                0         #dt_mach
   1.5279186e+01             1194    8.3571434e-06    6.8280117e-01    6.8542433e-01    7.6423843e-01    8.7874914e-01    5.1437124e+01    4.8125710e+00                0         #dt_mach
   1.5327928e+01             1195    8.1236496e-06    6.5894990e-01    6.7271948e-01    7.5004633e-01    8.6246088e-01    4.8984972e+01    4.8831203e+00                0         #dt_mach
   1.5377680e+01             1196    8.2919814e-06    6.6775281e-01    6.9352022e-01    7.7321192e-01    8.8912849e-01    5.0167979e+01    4.5374968e+00                0         #dt_mach
   1.5427266e+01             1197    8.2642171e-06    6.6015755e-01    6.9807179e-01    7.7826153e-01    8.9496383e-01    5.0167607e+01    5.2099891e+00                0         #dt_mach
   1.5476685e+01             1198    8.2366068e-06    6.5192651e-01    7.0247644e-01    7.8314782e-01    9.0061083e-01    4.9768780e+01    5.5745785e+00                0         #dt_mach
   1.5496453e+01             1199    3.2946427e-06    2.5780592e-01    2.8198670e-01    3.1436581e-01    3.6152141e-01    2.0342574e+01    6.0131104e+00                1         #dt_piso, max_iteration_pstar
   1.5521163e+01             1200    4.1183034e-06    3.2023193e-01    3.5406953e-01    3.9471964e-01    4.5393530e-01    2.4876151e+01    3.2089796e+00                0         #dt_grow
   1.5552050e+01             1201    5.1478793e-06    4.0041301e-01    4.4523079e-01    4.9633791e-01    5.7080870e-01    3.0583628e+01    4.2171445e+00                0         #dt_grow
   1.5590659e+01             1202    6.4348491e-06    4.9658790e-01    5.6070022e-01    6.2504847e-01    7.1884643e-01    3.9443429e+01    3.8801062e+00                0         #dt_grow
   1.5638921e+01             1203    8.0435614e-06    6.5776265e-01    7.0719360e-01    7.8833361e-01    9.0665846e-01    4.8781256e+01    4.4264593e+00                0         #dt_grow
   1.5688388e+01             1204    8.2445206e-06    7.1680546e-01    7.3109215e-01    8.1495342e-01    9.3729763e-01    4.8715436e+01    4.0040326e+00                0         #dt_mach
   1.5739159e+01             1205    8.4619182e-06    7.4628934e-01    7.5689018e-01    8.4368887e-01    9.7037203e-01    5.2382139e+01    4.0575507e+00                0         #dt_mach
   1.5787622e+01             1206    8.0771026e-06    7.1721481e-01    7.2812785e-01    8.1160919e-01    9.3349725e-01    4.8746849e+01    4.0091672e+00                0         #dt_mach
   1.5837330e+01             1207    8.2847434e-06    6.6031818e-01    7.5280632e-01    8.3909797e-01    9.6513631e-01    5.0490764e+01    4.0008035e+00                0         #dt_mach
   1.5886556e+01             1208    8.2042166e-06    6.1349678e-01    7.5120885e-01    8.3729938e-01    9.6308827e-01    5.0085405e+01    4.0589755e+00                0         #dt_mach
   1.5935697e+01             1209    8.1902269e-06    5.9491303e-01    7.5573912e-01    8.4233119e-01    9.6889631e-01    4.8987750e+01    4.1091900e+00                0         #dt_mach
   1.5985854e+01             1210    8.3594642e-06    6.0437970e-01    7.7732638e-01    8.6637337e-01    9.9657228e-01    5.0131693e+01    4.0496128e+00                0         #dt_mach
   1.6035879e+01             1211    8.3375044e-06    6.0037355e-01    7.8095674e-01    8.7040285e-01    1.0012266e+00    5.1513756e+01    4.0177097e+00                0         #dt_mach
   1.6084434e+01             1212    8.0925028e-06    5.7788309e-01    7.6327113e-01    8.5067566e-01    9.7855273e-01    5.1938501e+01    4.0405650e+00                0         #dt_mach
   1.6131177e+01             1213    7.7904664e-06    5.5256286e-01    7.3976794e-01    8.2446609e-01    9.4842043e-01    5.0010175e+01    4.4408762e+00                0         #dt_mach
   1.6177910e+01             1214    7.7888814e-06    5.4775750e-01    7.4446823e-01    8.2968983e-01    9.5444645e-01    5.0008597e+01    4.0108285e+00                0         #dt_mach
   1.6224635e+01             1215    7.7875424e-06    5.4309367e-01    7.4921057e-01    8.3496117e-01    9.6052638e-01    5.0018242e+01    3.8270807e+00                0         #dt_mach
   1.6271343e+01             1216    7.7847022e-06    5.3786566e-01    7.5373188e-01    8.3998639e-01    9.6632292e-01    5.0017896e+01    3.7707341e+00                0         #dt_mach
   1.6318035e+01             1217    7.7819170e-06    5.3180471e-01    7.5813343e-01    8.4487847e-01    9.7196594e-01    5.0012033e+01    3.8160186e+00                0         #dt_mach
   1.6364715e+01             1218    7.7800447e-06    5.2539527e-01    7.6263296e-01    8.4987982e-01    9.7773456e-01    4.9993942e+01    3.7240012e+00                0         #dt_mach
   1.6411401e+01             1219    7.7809874e-06    5.5602457e-01    7.6730568e-01    8.5507442e-01    9.8372523e-01    5.0011974e+01    3.9330363e+00                0         #dt_mach
   1.6458076e+01             1220    7.7791244e-06    5.4970941e-01    7.7175285e-01    8.6001812e-01    9.8942673e-01    4.9999765e+01    3.8626437e+00                0         #dt_mach
   1.6504751e+01             1221    7.7791611e-06    5.0417762e-01    7.7626432e-01    8.6503324e-01    9.9521067e-01    5.0002837e+01    3.9998748e+00                0         #dt_mach
   1.6551423e+01             1222    7.7787197e-06    5.5335545e-01    7.8089824e-01    8.7018503e-01    1.0011516e+00    5.0026163e+01    3.8728275e+00                0         #dt_mach
   1.6598071e+01             1223    7.7746515e-06    5.8055609e-01    7.8503532e-01    8.7478301e-01    1.0064555e+00    5.0004974e+01    3.7973201e+00                0         #dt_mach
   1.6644714e+01             1224    7.7738782e-06    5.7754105e-01    7.8956010e-01    8.7981328e-01    1.0122565e+00    5.0003526e+01    4.1859934e+00                0         #dt_mach
   1.6691354e+01             1225    7.7733300e-06    5.7753257e-01    7.9403192e-01    8.8478472e-01    1.0179896e+00    5.0002342e+01    3.7518194e+00                0         #dt_mach
   1.6737992e+01             1226    7.7729659e-06    5.7533086e-01    7.9868255e-01    8.8995543e-01    1.0239520e+00    5.0002280e+01    3.7801158e+00                0         #dt_mach
   1.6784628e+01             1227    7.7726115e-06    4.9998662e-01    8.0325546e-01    8.9503926e-01    1.0298147e+00    5.0001238e+01    3.7463448e+00                0         #dt_mach
   1.6831262e+01             1228    7.7724191e-06    5.3814517e-01    8.0790146e-01    9.0020449e-01    1.0357711e+00    5.0000994e+01    3.8973179e+00                0         #dt_mach
   1.6877896e+01             1229    7.7722646e-06    5.0724158e-01    8.1254986e-01    9.0537234e-01    1.0417306e+00    5.0002079e+01    3.9037013e+00                0         #dt_mach
   1.6924527e+01             1230    7.7719414e-06    4.9201350e-01    8.1721123e-01    9.1055474e-01    1.0477067e+00    5.0002053e+01    3.9978483e+00                0         #dt_mach
   1.6971157e+01             1231    7.7716223e-06    4.9321866e-01    8.2178208e-01    9.1563691e-01    1.0535668e+00    5.0001898e+01    3.8518996e+00                0         #dt_mach
   1.7017785e+01             1232    7.7713273e-06    4.9261462e-01    8.2641838e-01    9.2079154e-01    1.0595107e+00    5.0025855e+01    3.8015490e+00                0         #dt_mach
   1.7064389e+01             1233    7.7673108e-06    4.9960041e-01    8.3051746e-01    9.2534835e-01    1.0647660e+00    5.0007220e+01    3.6130919e+00                0         #dt_mach
   1.7110986e+01             1234    7.7661894e-06    4.8721244e-01    8.3484545e-01    9.3016039e-01    1.0703147e+00    5.0012683e+01    4.1981552e+00                0         #dt_mach
   1.7157571e+01             1235    7.7642199e-06    4.8644016e-01    8.3912071e-01    9.3491388e-01    1.0757958e+00    5.0000539e+01    3.7211392e+00                0         #dt_mach
   1.7204156e+01             1236    7.7641363e-06    4.8689557e-01    8.4352557e-01    9.3981192e-01    1.0814430e+00    5.0002721e+01    3.8873565e+00                0         #dt_mach
   1.7250739e+01             1237    7.7637137e-06    4.9142657e-01    8.4794449e-01    9.4472553e-01    1.0871083e+00    5.0003434e+01    3.8879077e+00                0         #dt_mach
   1.7297318e+01             1238    7.7631805e-06    4.8672255e-01    8.5226126e-01    9.4952567e-01    1.0926426e+00    5.0003926e+01    3.8575535e+00                0         #dt_mach
   1.7343893e+01             1239    7.7625709e-06    5.1236575e-01    8.5647298e-01    9.5420904e-01    1.0980423e+00    4.9998614e+01    3.8488739e+00                0         #dt_mach
   1.7390470e+01             1240    7.7627861e-06    4.8334949e-01    8.6066341e-01    9.5886913e-01    1.1034146e+00    5.0004102e+01    3.6518455e+00                0         #dt_mach
   1.7437043e+01             1241    7.7621493e-06    4.8316418e-01    8.6477723e-01    9.6344392e-01    1.1086888e+00    5.0004526e+01    3.7476380e+00                0         #dt_mach
   1.7483611e+01             1242    7.7614468e-06    4.7729178e-01    8.6880782e-01    9.6792634e-01    1.1138562e+00    5.0004490e+01    3.6315973e+00                0         #dt_mach
   1.7530176e+01             1243    7.7607499e-06    4.7389982e-01    8.7280507e-01    9.7237187e-01    1.1189809e+00    4.9998512e+01    3.7598073e+00                0         #dt_mach
   1.7576742e+01             1244    7.7609809e-06    4.7629187e-01    8.7673044e-01    9.7673766e-01    1.1240134e+00    5.0010098e+01    3.8386874e+00                0         #dt_mach
   1.7623298e+01             1245    7.7594138e-06    4.6938511e-01    8.8123291e-01    9.8177117e-01    1.1297858e+00    5.0009269e+01    4.3427162e+00                0         #dt_mach
   1.7669846e+01             1246    7.7579756e-06    4.9337857e-01    8.8750215e-01    9.8874102e-01    1.1378233e+00    5.0004654e+01    3.7714186e+00                0         #dt_mach
   1.7716390e+01             1247    7.7572536e-06    4.6798344e-01    8.9379218e-01    9.9573443e-01    1.1458874e+00    5.0003611e+01    3.8056026e+00                0         #dt_mach
   1.7762930e+01             1248    7.7566934e-06    4.7321773e-01    9.0002299e-01    1.0026621e+00    1.1538756e+00    5.0003608e+01    3.7164903e+00                0         #dt_mach
   1.7809467e+01             1249    7.7561337e-06    4.7116695e-01    9.0618350e-01    1.0095119e+00    1.1617737e+00    4.9997099e+01    3.7537036e+00                0         #dt_mach
   1.7856006e+01             1250    7.7565838e-06    4.7376492e-01    9.1235528e-01    1.0163746e+00    1.1696863e+00    5.0000461e+01    3.8536222e+00                0         #dt_mach
   1.7902545e+01             1251    7.7565123e-06    4.7328501e-01    9.1839442e-01    1.0230899e+00    1.1774287e+00    5.0004381e+01    3.8020918e+00                0         #dt_mach
   1.7949080e+01             1252    7.7558328e-06    4.7371667e-01    9.0609081e-01    1.0093958e+00    1.1616549e+00    5.0001642e+01    3.8263423e+00                0         #dt_mach
   1.7995614e+01             1253    7.7555781e-06    4.7456810e-01    9.0957031e-01    1.0132664e+00    1.1661158e+00    5.0011353e+01    3.6287749e+00                0         #dt_mach
   1.8042137e+01             1254    7.7538176e-06    4.7148048e-01    9.1299869e-01    1.0170799e+00    1.1705111e+00    5.0006982e+01    3.8149056e+00                0         #dt_mach
   1.8088653e+01             1255    7.7527350e-06    4.6847787e-01    9.1635801e-01    1.0208167e+00    1.1748180e+00    5.0005307e+01    3.7776756e+00                0         #dt_mach
   1.8135164e+01             1256    7.7519123e-06    5.0165214e-01    9.1968666e-01    1.0245195e+00    1.1790855e+00    5.0005316e+01    4.3985438e+00                0         #dt_mach
   1.8181671e+01             1257    7.7510882e-06    5.0695336e-01    9.2289396e-01    1.0280876e+00    1.1831974e+00    4.9997349e+01    3.8701196e+00                0         #dt_mach
   1.8228180e+01             1258    7.7514991e-06    4.5849206e-01    9.2622751e-01    1.0317965e+00    1.1874712e+00    5.0002830e+01    3.8062041e+00                0         #dt_mach
   1.8274686e+01             1259    7.7510604e-06    4.5488954e-01    9.2941704e-01    1.0353451e+00    1.1915603e+00    5.0003330e+01    3.7240198e+00                0         #dt_mach
   1.8321190e+01             1260    7.7505442e-06    4.5118663e-01    9.3259055e-01    1.0388761e+00    1.1956289e+00    4.9999622e+01    3.8390396e+00                0         #dt_mach
   1.8367693e+01             1261    7.7506027e-06    4.4863930e-01    9.3587824e-01    1.0425342e+00    1.1998439e+00    5.0003143e+01    3.7184486e+00                0         #dt_mach
   1.8414194e+01             1262    7.7501155e-06    4.4532670e-01    9.3904597e-01    1.0460589e+00    1.2039051e+00    5.0005448e+01    3.8536551e+00                0         #dt_mach
   1.8460690e+01             1263    7.7492712e-06    4.4288786e-01    9.4213405e-01    1.0494950e+00    1.2078642e+00    5.0005709e+01    3.6531227e+00                0         #dt_mach
   1.8507180e+01             1264    7.7483865e-06    4.4805373e-01    9.4523634e-01    1.0529468e+00    1.2118415e+00    5.0004959e+01    3.7848234e+00                0         #dt_mach
   1.8553666e+01             1265    7.7476180e-06    4.3874951e-01    9.4903774e-01    1.0572354e+00    1.2167151e+00    5.0000448e+01    3.6020617e+00                0         #dt_mach
   1.8600151e+01             1266    7.7475486e-06    4.3652275e-01    9.5372410e-01    1.0624474e+00    1.2227232e+00    5.0001766e+01    3.6912661e+00                0         #dt_mach
   1.8646634e+01             1267    7.7472749e-06    4.3455476e-01    9.5829092e-01    1.0675266e+00    1.2285781e+00    5.0000934e+01    4.1332948e+00                0         #dt_mach
   1.8693117e+01             1268    7.7471301e-06    4.3233335e-01    9.6275044e-01    1.0724865e+00    1.2342954e+00    5.0010466e+01    3.6705942e+00                0         #dt_mach
   1.8739590e+01             1269    7.7455089e-06    4.3144717e-01    9.6690831e-01    1.0771106e+00    1.2396260e+00    5.0002978e+01    3.8226433e+00                0         #dt_mach
   1.8786061e+01             1270    7.7450476e-06    4.4449418e-01    9.7104491e-01    1.0817114e+00    1.2449294e+00    4.9999545e+01    3.6917174e+00                0         #dt_mach
   1.8832531e+01             1271    7.7451182e-06    4.3731603e-01    9.7515135e-01    1.0862788e+00    1.2501940e+00    5.0008126e+01    3.7813752e+00                0         #dt_mach
   1.8878994e+01             1272    7.7438596e-06    4.4662152e-01    9.7896863e-01    1.0905245e+00    1.2550880e+00    5.0010435e+01    3.7144880e+00                0         #dt_mach
   1.8925448e+01             1273    7.7422438e-06    4.2133539e-01    9.8264785e-01    1.0946165e+00    1.2598049e+00    5.0004126e+01    3.8850036e+00                0         #dt_mach
   1.8971898e+01             1274    7.7416050e-06    4.7323027e-01    9.8639197e-01    1.0987811e+00    1.2646051e+00    5.0004398e+01    3.6715777e+00                0         #dt_mach
   1.9018343e+01             1275    7.7409242e-06    4.7484501e-01    9.9006596e-01    1.1028677e+00    1.2693153e+00    5.0008596e+01    3.8684099e+00                0         #dt_mach
   1.9064781e+01             1276    7.7395936e-06    4.3979664e-01    9.9358861e-01    1.1067859e+00    1.2738316e+00    5.0007260e+01    3.6638725e+00                0         #dt_mach
   1.9111211e+01             1277    7.7384700e-06    4.1524265e-01    9.9714796e-01    1.1107451e+00    1.2783948e+00    5.0004016e+01    4.1639149e+00                0         #dt_mach
   1.9157639e+01             1278    7.7378484e-06    4.1997663e-01    1.0006496e+00    1.1146405e+00    1.2828842e+00    5.0007593e+01    3.6529782e+00                0         #dt_mach
   1.9204059e+01             1279    7.7366736e-06    4.1264769e-01    1.0039983e+00    1.1183655e+00    1.2871773e+00    4.9996692e+01    3.9586596e+00                0         #dt_mach
   1.9250482e+01             1280    7.7371855e-06    4.2290024e-01    1.0076386e+00    1.1224155e+00    1.2918444e+00    5.0008163e+01    3.6576269e+00                0         #dt_mach
   1.9296897e+01             1281    7.7359226e-06    4.6040680e-01    1.0108940e+00    1.1260370e+00    1.2960179e+00    5.0001745e+01    3.7385757e+00                0         #dt_mach
   1.9343311e+01             1282    7.7356527e-06    4.2682283e-01    1.0143460e+00    1.1298775e+00    1.3004436e+00    5.0004885e+01    3.9344621e+00                0         #dt_mach
   1.9389721e+01             1283    7.7348969e-06    4.1302513e-01    1.0176047e+00    1.1335028e+00    1.3046214e+00    5.0001409e+01    3.6291051e+00                0         #dt_mach
   1.9436129e+01             1284    7.7346790e-06    4.1566670e-01    1.0208787e+00    1.1371455e+00    1.3088188e+00    5.0004364e+01    3.7315032e+00                0         #dt_mach
   1.9482533e+01             1285    7.7340039e-06    4.0835548e-01    1.0241292e+00    1.1407619e+00    1.3129861e+00    5.0002873e+01    3.6521716e+00                0         #dt_mach
   1.9528934e+01             1286    7.7335596e-06    4.1059254e-01    1.0273344e+00    1.1443281e+00    1.3170954e+00    4.9997879e+01    3.8027248e+00                0         #dt_mach
   1.9575337e+01             1287    7.7338877e-06    4.2503437e-01    1.0304927e+00    1.1478425e+00    1.3211445e+00    5.0006132e+01    3.7301290e+00                0         #dt_mach
   1.9621735e+01             1288    7.7329394e-06    4.2859546e-01    1.0334284e+00    1.1511091e+00    1.3249082e+00    5.0005382e+01    4.3651648e+00                0         #dt_mach
   1.9668128e+01             1289    7.7321070e-06    4.1287630e-01    1.0363474e+00    1.1543572e+00    1.3286505e+00    5.0005505e+01    3.7793214e+00                0         #dt_mach
   1.9714515e+01             1290    7.7312558e-06    4.1189656e-01    1.0392401e+00    1.1575762e+00    1.3323591e+00    5.0005255e+01    3.8880682e+00                0         #dt_mach
   1.9760898e+01             1291    7.7304433e-06    4.6025745e-01    1.0421162e+00    1.1607767e+00    1.3360464e+00    5.0005133e+01    3.7010765e+00                0         #dt_mach
   1.9807276e+01             1292    7.7296498e-06    4.5801959e-01    1.0449943e+00    1.1639795e+00    1.3397363e+00    5.0004208e+01    3.7579708e+00                0         #dt_mach
   1.9853650e+01             1293    7.7289993e-06    4.0249945e-01    1.0478655e+00    1.1671746e+00    1.3434173e+00    5.0006057e+01    3.6129594e+00                0         #dt_mach
   1.9900018e+01             1294    7.7280632e-06    4.0218364e-01    1.0506798e+00    1.1703064e+00    1.3470254e+00    5.0004263e+01    3.7467875e+00                0         #dt_mach
   1.9946383e+01             1295    7.7274043e-06    4.0474297e-01    1.0535501e+00    1.1735006e+00    1.3507053e+00    5.0003764e+01    3.5538745e+00                0         #dt_mach
   1.9992743e+01             1296    7.7268226e-06    4.0413622e-01    1.0564022e+00    1.1766747e+00    1.3543618e+00    5.0002963e+01    3.6374779e+00                0         #dt_mach
   2.0039102e+01             1297    7.7263647e-06    4.0116098e-01    1.0592862e+00    1.1798842e+00    1.3580592e+00    5.0003829e+01    3.7738891e+00                0         #dt_mach
   2.0085456e+01             1298    7.7257731e-06    4.2518608e-01    1.0621417e+00    1.1830620e+00    1.3617201e+00    5.0004435e+01    3.7310920e+00                0         #dt_mach
   2.0131807e+01             1299    7.7250878e-06    4.1496520e-01    1.0651422e+00    1.1864000e+00    1.3655669e+00    5.0003335e+01    4.0689776e+00                0         #dt_mach
   2.0178154e+01             1300    7.7245725e-06    3.9980481e-01    1.0681622e+00    1.1897603e+00    1.3694387e+00    5.0004772e+01    3.8250759e+00                0         #dt_mach
   2.0224497e+01             1301    7.7238354e-06    3.9919707e-01    1.0711351e+00    1.1930688e+00    1.3732502e+00    5.0004177e+01    4.8544445e+00                0         #dt_mach
   2.0270836e+01             1302    7.7231903e-06    3.9834955e-01    1.0740602e+00    1.1963237e+00    1.3770003e+00    5.0004124e+01    4.2486200e+00                0         #dt_mach
   2.0317172e+01             1303    7.7225532e-06    3.9750216e-01    1.0768932e+00    1.1994773e+00    1.3806323e+00    4.9998351e+01    4.0420573e+00                0         #dt_mach
   2.0363509e+01             1304    7.7228079e-06    4.0104477e-01    1.0798147e+00    1.2027289e+00    1.3843778e+00    5.0001660e+01    4.3699017e+00                0         #dt_mach
   2.0400578e+01             1305    6.1782463e-06    3.1806590e-01    8.6561308e-01    9.6414331e-01    1.1097604e+00    4.0003056e+01    3.6959865e+00                0         #dt_piso
   2.0446911e+01             1306    7.7222178e-06    3.9520805e-01    1.0848652e+00    1.2083497e+00    1.3908528e+00    5.0001285e+01    5.2013056e+00                0         #dt_mach
   2.0483978e+01             1307    6.1777743e-06    3.2336986e-01    8.6978806e-01    9.6878978e-01    1.1151129e+00    4.0004744e+01    3.8475826e+00                0         #dt_piso
   2.0530306e+01             1308    7.7213021e-06    4.4970556e-01    1.0901338e+00    1.2142134e+00    1.3976075e+00    4.9998803e+01    4.4113548e+00                0         #dt_mach
   2.0567368e+01             1309    6.1770417e-06    3.5362512e-01    8.7392544e-01    9.7339415e-01    1.1204172e+00    4.0004249e+01    4.1485946e+00                0         #dt_piso
   2.0613691e+01             1310    7.7204820e-06    3.9628529e-01    1.0953808e+00    1.2200528e+00    1.4043343e+00    5.0001173e+01    4.8354604e+00                0         #dt_mach
   2.0636852e+01             1311    3.8601504e-06    1.9843920e-01    5.4828017e-01    6.1068269e-01    7.0292330e-01    2.5000744e+01    6.0039589e+00                1         #dt_mach, max_iteration_pstar
   2.0665803e+01             1312    4.8251880e-06    2.4487865e-01    6.8648727e-01    7.6461883e-01    8.8011189e-01    3.1251003e+01    3.2022209e+00                0         #dt_grow
   2.0701992e+01             1313    6.0314850e-06    3.1334002e-01    8.5794348e-01    9.5559434e-01    1.0999275e+00    3.9060669e+01    3.1996052e+00                0         #dt_grow
   2.0747228e+01             1314    7.5393563e-06    3.9537850e-01    1.0753406e+00    1.1977343e+00    1.3786418e+00    4.8829581e+01    3.1900599e+00                0         #dt_grow
   2.0793548e+01             1315    7.7200706e-06    3.9735139e-01    1.1044421e+00    1.2301444e+00    1.4159514e+00    5.0005463e+01    3.5820518e+00                0         #dt_mach
   2.0839864e+01             1316    7.7192272e-06    4.0192821e-01    1.1076795e+00    1.2337467e+00    1.4201019e+00    4.9999570e+01    3.5012434e+00                0         #dt_mach
   2.0886180e+01             1317    7.7192937e-06    4.0390758e-01    1.1110314e+00    1.2374764e+00    1.4243992e+00    5.0000624e+01    3.4015737e+00                0         #dt_mach
   2.0932495e+01             1318    7.7191974e-06    3.8816208e-01    1.1142807e+00    1.2410926e+00    1.4285650e+00    5.0002682e+01    3.2854609e+00                0         #dt_mach
   2.0978807e+01             1319    7.7187834e-06    3.8692551e-01    1.1173345e+00    1.2444907e+00    1.4324801e+00    5.0004209e+01    3.5517838e+00                0         #dt_mach
   2.1025116e+01             1320    7.7181338e-06    3.8564652e-01    1.1203879e+00    1.2478887e+00    1.4363948e+00    5.0002740e+01    3.6696448e+00                0         #dt_mach
   2.1071423e+01             1321    7.7177108e-06    4.0219912e-01    1.1233359e+00    1.2511696e+00    1.4401742e+00    5.0007030e+01    3.5691454e+00                0         #dt_mach
   2.1117722e+01             1322    7.7166259e-06    3.8370521e-01    1.0851663e+00    1.2088479e+00    1.3912389e+00    4.5708361e+01    4.1270750e+00                0         #dt_mach
   2.1168369e+01             1323    8.4411535e-06    4.4308792e-01    1.1907464e+00    1.3264591e+00    1.5265980e+00    5.0020251e+01    3.5969713e+00                0         #dt_mach
   2.1218996e+01             1324    8.4377360e-06    4.5254889e-01    1.1939008e+00    1.3299701e+00    1.5306421e+00    4.9957020e+01    3.5686777e+00                0         #dt_mach
   2.1269666e+01             1325    8.4449954e-06    4.6858729e-01    1.1986139e+00    1.3352172e+00    1.5366845e+00    4.9996864e+01    3.4406157e+00                0         #dt_mach
   2.1320339e+01             1326    8.4455251e-06    4.6534205e-01    1.2024364e+00    1.3394721e+00    1.5415851e+00    4.9993391e+01    3.5527065e+00                0         #dt_mach
   2.1371019e+01             1327    8.4466416e-06    4.3798961e-01    1.2063435e+00    1.3438213e+00    1.5465943e+00    4.9989833e+01    3.6241302e+00                0         #dt_mach
   2.1421709e+01             1328    8.4483595e-06    4.3658622e-01    1.2103766e+00    1.3483106e+00    1.5517649e+00    4.9976222e+01    3.6821153e+00                0         #dt_mach
   2.1472423e+01             1329    8.4523791e-06    4.0865551e-01    1.2147049e+00    1.3531291e+00    1.5573140e+00    4.9966909e+01    3.6249833e+00                0         #dt_mach
   2.1523171e+01             1330    8.4579768e-06    4.4502008e-01    1.2193052e+00    1.3582504e+00    1.5632118e+00    5.0001876e+01    3.7313089e+00                0         #dt_mach
   2.1573917e+01             1331    8.4576594e-06    4.1456482e-01    1.2226729e+00    1.3619984e+00    1.5675294e+00    4.9982240e+01    6.5254581e+00                0         #dt_mach
   2.1614514e+01             1332    6.7661275e-06    3.4056164e-01    9.8064872e-01    1.0923930e+00    1.2572419e+00    3.9995247e+01    4.3378992e+00                0         #dt_piso
   2.1665260e+01             1333    8.4576594e-06    4.0947672e-01    1.2297350e+00    1.3698594e+00    1.5765834e+00    4.9963117e+01    5.3804133e+00                0         #dt_grow
   2.1705856e+01             1334    6.7661275e-06    3.3368683e-01    9.8634939e-01    1.0987385e+00    1.2645505e+00    3.9987790e+01    4.1340582e+00                0         #dt_piso
   2.1756602e+01             1335    8.4576594e-06    4.1437965e-01    1.2367875e+00    1.3777097e+00    1.5856249e+00    4.9950418e+01    5.9663627e+00                0         #dt_grow
   2.1797199e+01             1336    6.7661275e-06    3.4593311e-01    9.9186709e-01    1.1048806e+00    1.2716245e+00    3.9954305e+01    4.5794039e+00                0         #dt_piso
   2.1847945e+01             1337    8.4576594e-06    4.0992393e-01    1.2440106e+00    1.3857508e+00    1.5948854e+00    4.9925919e+01    3.7506535e+00                0         #dt_grow
   2.1873356e+01             1338    4.2351045e-06    2.2155413e-01    6.2360857e-01    6.9466064e-01    7.9949817e-01    2.5006950e+01    6.5513551e+00                1         #dt_mach, max_iteration_pstar
   2.1905119e+01             1339    5.2938806e-06    2.6429130e-01    7.8102793e-01    8.7001470e-01    1.0013179e+00    3.1251016e+01    3.7863953e+00                0         #dt_grow
   2.1944823e+01             1340    6.6173508e-06    3.5091183e-01    9.7881840e-01    1.0903386e+00    1.2548954e+00    3.9057844e+01    3.5298347e+00                0         #dt_grow
   2.1994453e+01             1341    8.2716885e-06    4.3946410e-01    1.2274490e+00    1.3672943e+00    1.5736526e+00    4.8791777e+01    3.6224732e+00                0         #dt_grow
   2.2045312e+01             1342    8.4765189e-06    4.4668591e-01    1.2617496e+00    1.4055002e+00    1.6176277e+00    4.9992438e+01    3.7912929e+00                0         #dt_mach
   2.2096179e+01             1343    8.4778011e-06    4.2117903e-01    1.2659411e+00    1.4101668e+00    1.6230015e+00    4.9990479e+01    3.4178271e+00                0         #dt_mach
   2.2147056e+01             1344    8.4794156e-06    4.2123214e-01    1.2699889e+00    1.4146727e+00    1.6281909e+00    4.9995135e+01    4.0271332e+00                0         #dt_mach
   2.2197937e+01             1345    8.4802407e-06    4.3354251e-01    1.2741244e+00    1.4192762e+00    1.6334928e+00    4.9990123e+01    3.5093546e+00                0         #dt_mach
   2.2248828e+01             1346    8.4819162e-06    4.2277160e-01    1.2782879e+00    1.4239114e+00    1.6388306e+00    4.9988712e+01    3.6705408e+00                0         #dt_mach
   2.2299731e+01             1347    8.4838315e-06    4.1036823e-01    1.2825005e+00    1.4286013e+00    1.6442314e+00    4.9994214e+01    3.6425130e+00                0         #dt_mach
   2.2350640e+01             1348    8.4848134e-06    4.0780312e-01    1.2865866e+00    1.4331502e+00    1.6494700e+00    4.9990362e+01    3.7948344e+00                0         #dt_mach
   2.2401559e+01             1349    8.4864492e-06    4.3043446e-01    1.2908517e+00    1.4378982e+00    1.6549380e+00    4.9995510e+01    3.7473900e+00                0         #dt_mach
   2.2452482e+01             1350    8.4872113e-06    4.0451446e-01    1.2949706e+00    1.4424835e+00    1.6602187e+00    4.9984638e+01    3.7143230e+00                0         #dt_mach
   2.2503421e+01             1351    8.4898196e-06    4.2286764e-01    1.2992681e+00    1.4472682e+00    1.6657284e+00    4.9984399e+01    3.8228931e+00                0         #dt_mach
   2.2554376e+01             1352    8.4924695e-06    4.0409341e-01    1.3035979e+00    1.4520888e+00    1.6712794e+00    4.9987470e+01    3.6889548e+00                0         #dt_mach
   2.2605344e+01             1353    8.4945982e-06    4.1497274e-01    1.3078514e+00    1.4568244e+00    1.6767326e+00    4.9995919e+01    4.0433781e+00                0         #dt_mach
   2.2656315e+01             1354    8.4952916e-06    4.3943802e-01    1.3120192e+00    1.4614641e+00    1.6820758e+00    4.9979531e+01    3.6629531e+00                0         #dt_mach
   2.2707308e+01             1355    8.4987708e-06    4.2478303e-01    1.3165043e+00    1.4664577e+00    1.6878260e+00    4.9985678e+01    3.9654911e+00                0         #dt_mach
   2.2758315e+01             1356    8.5012059e-06    4.1681247e-01    1.3209247e+00    1.4713791e+00    1.6934933e+00    4.9992054e+01    3.9285088e+00                0         #dt_mach
   2.2809331e+01             1357    8.5025570e-06    4.1048747e-01    1.3249976e+00    1.4759137e+00    1.6987148e+00    4.9979828e+01    3.9499683e+00                0         #dt_mach
   2.2860367e+01             1358    8.5059887e-06    3.9759733e-01    1.3296333e+00    1.4810747e+00    1.7046580e+00    4.9979156e+01    3.9938579e+00                0         #dt_mach
   2.2911424e+01             1359    8.5095360e-06    3.9970498e-01    1.3343786e+00    1.4863582e+00    1.7107418e+00    4.9998141e+01    3.8759480e+00                0         #dt_mach
   2.2962483e+01             1360    8.5098524e-06    4.2523010e-01    1.3378715e+00    1.4902460e+00    1.7152198e+00    4.9995450e+01    6.5431168e+00                0         #dt_mach
   2.3003330e+01             1361    6.8078819e-06    3.5637420e-01    1.0729359e+00    1.1951342e+00    1.3755589e+00    3.9986356e+01    4.2443330e+00                0         #dt_piso
   2.3054389e+01             1362    8.5098524e-06    3.9698855e-01    1.3452412e+00    1.4984505e+00    1.7246683e+00    4.9954566e+01    5.9623845e+00                0         #dt_grow
   2.3095237e+01             1363    6.8078819e-06    3.3629495e-01    1.0785778e+00    1.2014156e+00    1.3827921e+00    3.9962887e+01    4.9827702e+00                0         #dt_piso
   2.3146296e+01             1364    8.5098524e-06    4.0274942e-01    1.3523930e+00    1.5064129e+00    1.7338372e+00    4.9926874e+01    6.4136527e+00                0         #dt_grow
   2.3187143e+01             1365    6.8078819e-06    3.3912525e-01    1.0844185e+00    1.2079185e+00    1.3902801e+00    3.9938852e+01    4.2538576e+00                0         #dt_piso
   2.3212673e+01             1366    4.2549262e-06    2.0972861e-01    6.7865079e-01    7.5593904e-01    8.7006512e-01    2.4964831e+01    6.0530505e+00                1         #dt_grow, max_iteration_pstar
   2.3244584e+01             1367    5.3186578e-06    2.4563899e-01    8.4989538e-01    9.4668502e-01    1.0896095e+00    3.1202956e+01    3.5057077e+00                0         #dt_grow
   2.3284474e+01             1368    6.6483222e-06    3.2510175e-01    1.0649333e+00    1.1862111e+00    1.3652991e+00    3.8998814e+01    3.8260615e+00                0         #dt_grow
   2.3309406e+01             1369    4.1552014e-06    1.8758528e-01    6.6645736e-01    7.4235501e-01    8.5443251e-01    2.4380369e+01    6.5721743e+00                1         #dt_grow, max_iteration_pstar
   2.3340570e+01             1370    5.1940017e-06    2.6154882e-01    8.3456521e-01    9.2960666e-01    1.0699554e+00    3.0468802e+01    3.5917008e+00                0         #dt_grow
   2.3379525e+01             1371    6.4925021e-06    3.0269206e-01    1.0455324e+00    1.1645982e+00    1.3404261e+00    3.8069028e+01    3.8277547e+00                0         #dt_grow
   2.3428218e+01             1372    8.1156277e-06    3.9672687e-01    1.3108551e+00    1.4601346e+00    1.6805835e+00    4.7564701e+01    3.9972150e+00                0         #dt_grow
   2.3479405e+01             1373    8.5311454e-06    4.2428951e-01    1.3820656e+00    1.5394532e+00    1.7718790e+00    4.9997191e+01    3.9690392e+00                0         #dt_mach
   2.3530595e+01             1374    8.5316247e-06    4.0204419e-01    1.3861408e+00    1.5439909e+00    1.7771036e+00    4.9980893e+01    4.0653281e+00                0         #dt_mach
   2.3581804e+01             1375    8.5348863e-06    4.0601186e-01    1.3906653e+00    1.5490291e+00    1.7829043e+00    4.9993107e+01    3.9949102e+00                0         #dt_mach
   2.3633021e+01             1376    8.5360630e-06    4.2756813e-01    1.3948537e+00    1.5536929e+00    1.7882740e+00    4.9995422e+01    4.7127342e+00                0         #dt_mach
   2.3684242e+01             1377    8.5368446e-06    4.3268316e-01    1.3989618e+00    1.5582672e+00    1.7935407e+00    4.9986419e+01    4.0124063e+00                0         #dt_mach
   2.3735477e+01             1378    8.5391641e-06    3.9818372e-01    1.4032975e+00    1.5630952e+00    1.7990994e+00    4.9993511e+01    4.1936409e+00                0         #dt_mach
   2.3786718e+01             1379    8.5402725e-06    4.3093587e-01    1.4074201e+00    1.5676859e+00    1.8043848e+00    4.9985038e+01    4.0504625e+00                0         #dt_mach
   2.3837975e+01             1380    8.5428289e-06    3.9254065e-01    1.4117626e+00    1.5725215e+00    1.8099521e+00    4.9989848e+01    4.1644909e+00                0         #dt_mach
   2.3889243e+01             1381    8.5445638e-06    4.1203228e-01    1.4159665e+00    1.5772028e+00    1.8153417e+00    4.9988746e+01    4.1342745e+00                0         #dt_mach
   2.3940522e+01             1382    8.5464875e-06    4.0527766e-01    1.4201773e+00    1.5818918e+00    1.8207401e+00    4.9988693e+01    4.2718327e+00                0         #dt_mach
   2.3991812e+01             1383    8.5484207e-06    4.5059813e-01    1.4243095e+00    1.5864935e+00    1.8260378e+00    4.9989828e+01    4.0041285e+00                0         #dt_mach
   2.4043113e+01             1384    8.5501600e-06    4.0034535e-01    1.4284221e+00    1.5910735e+00    1.8313103e+00    4.9990588e+01    4.2868927e+00                0         #dt_mach
   2.4094424e+01             1385    8.5517698e-06    4.1450844e-01    1.4324905e+00    1.5956045e+00    1.8365263e+00    4.9992227e+01    3.9340611e+00                0         #dt_mach
   2.4145742e+01             1386    8.5530995e-06    4.1227985e-01    1.4365105e+00    1.6000816e+00    1.8416802e+00    4.9987394e+01    4.6369858e+00                0         #dt_mach
   2.4197074e+01             1387    8.5552564e-06    3.8993773e-01    1.4406295e+00    1.6046690e+00    1.8469609e+00    5.0030633e+01    3.9882860e+00                0         #dt_mach
   2.4248374e+01             1388    8.5500181e-06    3.9644206e-01    1.4435315e+00    1.6079009e+00    1.8506814e+00    4.9949724e+01    4.0708511e+00                0         #dt_mach
   2.4299726e+01             1389    8.5586239e-06    4.1130165e-01    1.4487425e+00    1.6137048e+00    1.8573621e+00    4.9990307e+01    4.0586960e+00                0         #dt_mach
   2.4351087e+01             1390    8.5602834e-06    4.2701392e-01    1.4523539e+00    1.6177263e+00    1.8619922e+00    4.9996183e+01    5.2389147e+00                0         #dt_mach
   2.4371632e+01             1391    3.4241134e-06    1.5464750e-01    5.8152081e-01    6.4773557e-01    7.4553950e-01    1.9999790e+01    6.8446536e+00                1         #dt_piso, max_iteration_pstar
   2.4397313e+01             1392    4.2801417e-06    1.9635284e-01    7.2779942e-01    8.1067016e-01    9.3307618e-01    2.5001536e+01    3.6788514e+00                0         #dt_grow
   2.4429414e+01             1393    5.3501771e-06    2.5224991e-01    9.1123176e-01    1.0149890e+00    1.1682458e+00    3.1248011e+01    3.8915849e+00                0         #dt_grow
   2.4469540e+01             1394    6.6877214e-06    3.0805220e-01    1.1414354e+00    1.2714043e+00    1.4633787e+00    3.9053702e+01    5.1764493e+00                0         #dt_grow
   2.4501641e+01             1395    5.3501771e-06    2.6596069e-01    9.1448797e-01    1.0186157e+00    1.1724205e+00    3.1237556e+01    4.9800127e+00                0         #dt_piso
   2.4541768e+01             1396    6.6877214e-06    3.1929721e-01    1.1454453e+00    1.2758709e+00    1.4685197e+00    3.9041534e+01    3.8881218e+00                0         #dt_grow
   2.4591926e+01             1397    8.3596518e-06    3.7682034e-01    1.4354956e+00    1.5989481e+00    1.8403790e+00    4.8788810e+01    4.0198879e+00                0         #dt_grow
   2.4643329e+01             1398    8.5671815e-06    4.3813085e-01    1.4747298e+00    1.6426501e+00    1.8906793e+00    4.9994430e+01    4.7183154e+00                0         #dt_mach
   2.4694738e+01             1399    8.5681359e-06    3.9723861e-01    1.4784445e+00    1.6467879e+00    1.8954417e+00    4.9985816e+01    4.1163514e+00                0         #dt_mach
   2.4746161e+01             1400    8.5705672e-06    4.2573933e-01    1.4823872e+00    1.6511798e+00    1.9004964e+00    4.9987418e+01    4.1224301e+00                0         #dt_mach
   2.4797597e+01             1401    8.5727245e-06    4.0971565e-01    1.4862950e+00    1.6555329e+00    1.9055064e+00    4.9993468e+01    4.6564076e+00                0         #dt_mach
   2.4849040e+01             1402    8.5738445e-06    3.7596714e-01    1.4899729e+00    1.6596301e+00    1.9102217e+00    4.9989484e+01    4.1422462e+00                0         #dt_mach
   2.4900494e+01             1403    8.5756482e-06    4.3306959e-01    1.4937288e+00    1.6638142e+00    1.9150369e+00    4.9982058e+01    4.0745938e+00                0         #dt_mach
   2.4951967e+01             1404    8.5787267e-06    3.9539489e-01    1.4976554e+00    1.6681886e+00    1.9200710e+00    5.0000868e+01    3.9132483e+00                0         #dt_mach
   2.5003438e+01             1405    8.5785778e-06    4.0484393e-01    1.5010089e+00    1.6719249e+00    1.9243704e+00    4.9998927e+01    4.0826061e+00                0         #dt_mach
   2.5054911e+01             1406    8.5787619e-06    4.2288371e-01    1.5043725e+00    1.6756724e+00    1.9286827e+00    4.9992394e+01    3.8410938e+00                0         #dt_mach
   2.5106391e+01             1407    8.5800671e-06    3.8938839e-01    1.5079051e+00    1.6796084e+00    1.9332116e+00    4.9993011e+01    4.5798602e+00                0         #dt_mach
   2.5157879e+01             1408    8.5812666e-06    3.9163540e-01    1.5113959e+00    1.6834968e+00    1.9376870e+00    4.9989358e+01    3.8129516e+00                0         #dt_mach
   2.5209377e+01             1409    8.5830934e-06    4.0973368e-01    1.5149810e+00    1.6874914e+00    1.9422834e+00    4.9984640e+01    4.0184956e+00                0         #dt_mach
   2.5260892e+01             1410    8.5857309e-06    3.8244843e-01    1.5186188e+00    1.6915446e+00    1.9469472e+00    4.9998162e+01    3.9924634e+00                0         #dt_mach
   2.5312408e+01             1411    8.5860465e-06    3.7554388e-01    1.5218446e+00    1.6951388e+00    1.9510828e+00    4.9990118e+01    4.1363952e+00                0         #dt_mach
   2.5363934e+01             1412    8.5877438e-06    4.2738288e-01    1.5252652e+00    1.6989514e+00    1.9554682e+00    4.9995826e+01    3.9792531e+00                0         #dt_mach
   2.5415465e+01             1413    8.5884608e-06    4.2170360e-01    1.5284580e+00    1.7025096e+00    1.9595616e+00    4.9993752e+01    3.9650586e+00                0         #dt_mach
   2.5467002e+01             1414    8.5895342e-06    3.8821045e-01    1.5316417e+00    1.7060578e+00    1.9636433e+00    5.0031902e+01    3.8287003e+00                0         #dt_mach
   2.5518507e+01             1415    8.5840572e-06    3.9774627e-01    1.5336739e+00    1.7083235e+00    1.9662486e+00    4.9949592e+01    3.9108481e+00                0         #dt_mach
   2.5570063e+01             1416    8.5927200e-06    3.9905034e-01    1.5381919e+00    1.7133572e+00    1.9720409e+00    4.9998238e+01    3.8810678e+00                0         #dt_mach
   2.5621621e+01             1417    8.5930227e-06    4.2316540e-01    1.5411858e+00    1.7166941e+00    1.9758793e+00    4.9989813e+01    4.4412601e+00                0         #dt_mach
   2.5673190e+01             1418    8.5947738e-06    4.2224358e-01    1.5444037e+00    1.7202807e+00    1.9800047e+00    4.9991522e+01    3.9633894e+00                0         #dt_mach
   2.5724767e+01             1419    8.5962314e-06    3.8868808e-01    1.5471199e+00    1.7233086e+00    1.9834870e+00    4.9997890e+01    6.4834604e+00                0         #dt_mach
   2.5766029e+01             1420    6.8769851e-06    3.3021299e-01    1.2395623e+00    1.3807274e+00    1.5891825e+00    3.9991910e+01    4.3849773e+00                0         #dt_piso
   2.5817607e+01             1421    8.5962314e-06    3.9977636e-01    1.5526813e+00    1.7295090e+00    1.9906170e+00    4.9979108e+01    3.7657502e+00                0         #dt_grow
   2.5869205e+01             1422    8.5998249e-06    3.9094476e-01    1.5558948e+00    1.7330916e+00    1.9947370e+00    4.9996360e+01    3.8712387e+00                0         #dt_mach
   2.5920808e+01             1423    8.6004510e-06    3.9234801e-01    1.5586724e+00    1.7361880e+00    1.9982980e+00    4.9996929e+01    3.9894221e+00                0         #dt_mach
   2.5972414e+01             1424    8.6009794e-06    4.4410920e-01    1.5614115e+00    1.7392420e+00    2.0018096e+00    4.9997786e+01    3.8659098e+00                0         #dt_mach
   2.6024022e+01             1425    8.6013602e-06    3.7207311e-01    1.5640729e+00    1.7422097e+00    2.0052217e+00    4.9992286e+01    3.9937582e+00                0         #dt_mach
   2.6075638e+01             1426    8.6026875e-06    3.9758215e-01    1.5668831e+00    1.7453435e+00    2.0088245e+00    4.9994610e+01    3.9049485e+00                0         #dt_mach
   2.6127260e+01             1427    8.6036150e-06    3.9888824e-01    1.5695519e+00    1.7483202e+00    2.0122460e+00    4.9989515e+01    4.3848789e+00                0         #dt_mach
   2.6178893e+01             1428    8.6054195e-06    3.8864790e-01    1.5723754e+00    1.7514690e+00    2.0158659e+00    4.9989765e+01    3.6822803e+00                0         #dt_mach
   2.6230536e+01             1429    8.6071815e-06    4.3108206e-01    1.5751447e+00    1.7545575e+00    2.0194163e+00    4.9995172e+01    3.8037832e+00                0         #dt_mach
   2.6282184e+01             1430    8.6080127e-06    4.2989870e-01    1.5777026e+00    1.7574108e+00    2.0226957e+00    4.9990041e+01    3.9104338e+00                0         #dt_mach
   2.6333842e+01             1431    8.6097276e-06    3.7840408e-01    1.5805349e+00    1.7605695e+00    2.0263269e+00    4.9987525e+01    3.7678490e+00                0         #dt_mach
   2.6385513e+01             1432    8.6118762e-06    3.9553975e-01    1.5739487e+00    1.7533183e+00    2.0178830e+00    4.9990377e+01    4.0059440e+00                0         #dt_mach
   2.6437195e+01             1433    8.6135339e-06    3.9351686e-01    1.5798917e+00    1.7599073e+00    2.0255022e+00    4.9985829e+01    3.9551184e+00                0         #dt_mach
   2.6488890e+01             1434    8.6159760e-06    3.6520336e-01    1.5844225e+00    1.7649414e+00    2.0313109e+00    4.9994261e+01    3.7856197e+00                0         #dt_mach
   2.6540592e+01             1435    8.6169649e-06    3.6727247e-01    1.5881107e+00    1.7690449e+00    2.0360394e+00    4.9990981e+01    3.8459744e+00                0         #dt_mach
   2.6592303e+01             1436    8.6185195e-06    4.2179583e-01    1.5914367e+00    1.7727483e+00    2.0403035e+00    4.9995405e+01    3.7274191e+00                0         #dt_mach
   2.6644019e+01             1437    8.6193117e-06    4.0714215e-01    1.5942964e+00    1.7759346e+00    2.0439698e+00    4.9993298e+01    4.4926693e+00                0         #dt_mach
   2.6695742e+01             1438    8.6204672e-06    3.7673609e-01    1.5969750e+00    1.7789206e+00    2.0474039e+00    4.9996145e+01    3.8855224e+00                0         #dt_mach
   2.6747469e+01             1439    8.6211318e-06    3.8643261e-01    1.5994614e+00    1.7816934e+00    2.0505916e+00    4.9997145e+01    4.0076983e+00                0         #dt_mach
   2.6799198e+01             1440    8.6216241e-06    3.7580505e-01    1.6017124e+00    1.7842047e+00    2.0534774e+00    4.9990474e+01    3.9478984e+00                0         #dt_mach
   2.6850938e+01             1441    8.6232671e-06    3.8860515e-01    1.6041301e+00    1.7869022e+00    2.0565770e+00    4.9987177e+01    4.0155356e+00                0         #dt_mach
   2.6902691e+01             1442    8.6254792e-06    4.1490339e-01    1.5983450e+00    1.7805404e+00    2.0491602e+00    4.9994402e+01    3.9738030e+00                0         #dt_mach
   2.6954450e+01             1443    8.6264450e-06    3.9707950e-01    1.6030451e+00    1.7857503e+00    2.0551861e+00    4.9987133e+01    3.7105334e+00                0         #dt_mach
   2.7006222e+01             1444    8.6286654e-06    4.0890157e-01    1.6069558e+00    1.7900966e+00    2.0601997e+00    4.9990567e+01    3.8915925e+00                0         #dt_mach
   2.7058003e+01             1445    8.6302936e-06    3.7720120e-01    1.6103418e+00    1.7938643e+00    2.0645408e+00    4.9990421e+01    3.8099377e+00                0         #dt_mach
   2.7109795e+01             1446    8.6319473e-06    4.1181006e-01    1.6132987e+00    1.7971572e+00    2.0683317e+00    4.9998199e+01    4.5264678e+00                0         #dt_mach
   2.7161589e+01             1447    8.6322583e-06    4.2687334e-01    1.6157513e+00    1.7998901e+00    2.0714760e+00    4.9982340e+01    3.7948904e+00                0         #dt_mach
   2.7213400e+01             1448    8.6353082e-06    3.8111280e-01    1.6186356e+00    1.8031061e+00    2.0751739e+00    4.9993050e+01    3.6950848e+00                0         #dt_mach
   2.7265220e+01             1449    8.6365086e-06    4.0827901e-01    1.6208540e+00    1.8055812e+00    2.0780179e+00    4.9991329e+01    3.5216477e+00                0         #dt_mach
   2.7317048e+01             1450    8.6380066e-06    3.9990627e-01    1.6230451e+00    1.8080264e+00    2.0808270e+00    4.9988068e+01    3.6905084e+00                0         #dt_mach
   2.7368888e+01             1451    8.6400684e-06    3.8039043e-01    1.6250852e+00    1.8103042e+00    2.0834425e+00    5.0000329e+01    3.8783371e+00                0         #dt_mach
   2.7420728e+01             1452    8.6400114e-06    4.2774730e-01    1.6194110e+00    1.8040648e+00    2.0761679e+00    4.9992028e+01    4.0083160e+00                0         #dt_mach
   2.7472576e+01             1453    8.6413892e-06    4.2161902e-01    1.6236168e+00    1.8087262e+00    2.0815599e+00    4.9989535e+01    3.8466992e+00                0         #dt_mach
   2.7524436e+01             1454    8.6431983e-06    3.7559813e-01    1.6271415e+00    1.8126446e+00    2.0860788e+00    4.9982435e+01    3.6894956e+00                0         #dt_mach
   2.7576313e+01             1455    8.6462357e-06    3.8724301e-01    1.6301491e+00    1.8159921e+00    2.0899347e+00    4.9996603e+01    3.8730154e+00                0         #dt_mach
   2.7628194e+01             1456    8.6468231e-06    3.6550986e-01    1.6325155e+00    1.8186282e+00    2.0929686e+00    4.9988882e+01    4.4263241e+00                0         #dt_mach
   2.7680086e+01             1457    8.6487462e-06    4.3987486e-01    1.6348887e+00    1.8212745e+00    2.0960111e+00    4.9994152e+01    3.6745641e+00                0         #dt_mach
   2.7731985e+01             1458    8.6497579e-06    3.9000940e-01    1.6368415e+00    1.8234540e+00    2.0985148e+00    4.9989959e+01    3.8984475e+00                0         #dt_mach
   2.7783894e+01             1459    8.6514953e-06    4.0455177e-01    1.6389604e+00    1.8258197e+00    2.1012313e+00    4.9980889e+01    3.5907376e+00                0         #dt_mach
   2.7835823e+01             1460    8.6548034e-06    3.8605628e-01    1.6409681e+00    1.8280625e+00    2.1038053e+00    4.9989462e+01    3.9943221e+00                0         #dt_mach
   2.7887763e+01             1461    8.6566279e-06    4.1677196e-01    1.6428380e+00    1.8301519e+00    2.1062026e+00    4.9996426e+01    4.0495296e+00                0         #dt_mach
   2.7939706e+01             1462    8.6572467e-06    3.8731849e-01    1.6375514e+00    1.8243449e+00    2.0994248e+00    4.9992738e+01    4.0448201e+00                0         #dt_mach
   2.7991657e+01             1463    8.6585042e-06    4.4257423e-01    1.6412792e+00    1.8284750e+00    2.1042041e+00    4.9982079e+01    4.0188050e+00                0         #dt_mach
   2.8043627e+01             1464    8.6616088e-06    3.7243791e-01    1.6446433e+00    1.8322151e+00    2.1085170e+00    4.9990763e+01    4.0383370e+00                0         #dt_mach
   2.8095606e+01             1465    8.6632093e-06    3.8560026e-01    1.6475363e+00    1.8354363e+00    2.1122260e+00    4.9992405e+01    3.7196603e+00                0         #dt_mach
   2.8147593e+01             1466    8.6645255e-06    3.9141425e-01    1.6495413e+00    1.8376704e+00    2.1147966e+00    4.9989978e+01    5.7214663e+00                0         #dt_mach
   2.8189183e+01             1467    6.9316204e-06    3.0899455e-01    1.3209377e+00    1.4715899e+00    1.6935099e+00    3.9991503e+01    3.8739204e+00                0         #dt_piso
   2.8241170e+01             1468    8.6645255e-06    3.6798166e-01    1.6533895e+00    1.8419620e+00    2.1197301e+00    4.9976025e+01    3.9935279e+00                0         #dt_grow
   2.8293182e+01             1469    8.6686822e-06    3.5956692e-01    1.6558573e+00    1.8447164e+00    2.1228940e+00    4.9993416e+01    4.0636680e+00                0         #dt_mach
   2.8345201e+01             1470    8.6698238e-06    4.2883334e-01    1.6574286e+00    1.8464734e+00    2.1249085e+00    4.9996718e+01    4.1034951e+00                0         #dt_mach
   2.8397223e+01             1471    8.6703930e-06    4.0625151e-01    1.6589790e+00    1.8482078e+00    2.1268961e+00    4.9975739e+01    3.6963913e+00                0         #dt_mach
   2.8423247e+01             1472    4.3373011e-06    2.0142917e-01    8.2668797e-01    9.2102348e-01    1.0598564e+00    2.5004386e+01    1.1356998e+01                1         #dt_mach, 2*max_piso reached
   2.8455777e+01             1473    5.4216263e-06    2.6297082e-01    1.0345366e+00    1.1525779e+00    1.3263290e+00    3.1253021e+01    3.1278415e+00                0         #dt_grow
   2.8496439e+01             1474    6.7770329e-06    3.1546494e-01    1.2950369e+00    1.4427942e+00    1.6603037e+00    3.9065300e+01    3.4137070e+00                0         #dt_grow
   2.8547267e+01             1475    8.4712911e-06    4.3554239e-01    1.6214145e+00    1.8064066e+00    2.0787366e+00    4.8808707e+01    3.9461207e+00                0         #dt_grow
   2.8599335e+01             1476    8.6780533e-06    3.8629919e-01    1.6632841e+00    1.8530539e+00    2.1324156e+00    4.9997567e+01    3.4129260e+00                0         #dt_mach
   2.8651406e+01             1477    8.6784755e-06    3.9283992e-01    1.6651655e+00    1.8551527e+00    2.1348276e+00    4.9986943e+01    4.2117782e+00                0         #dt_mach
   2.8703490e+01             1478    8.6807425e-06    4.0553825e-01    1.6670839e+00    1.8572939e+00    2.1372871e+00    4.9991323e+01    3.7826936e+00                0         #dt_mach
   2.8755584e+01             1479    8.6822491e-06    3.8881409e-01    1.6689172e+00    1.8593425e+00    2.1396375e+00    4.9988302e+01    3.6936538e+00                0         #dt_mach
   2.8807690e+01             1480    8.6842809e-06    3.6469457e-01    1.6707576e+00    1.8613994e+00    2.1419969e+00    4.9985365e+01    3.8359373e+00                0         #dt_mach
   2.8859811e+01             1481    8.6868235e-06    3.9366888e-01    1.6726409e+00    1.8635054e+00    2.1444114e+00    4.9997009e+01    3.6317310e+00                0         #dt_mach
   2.8911935e+01             1482    8.6873432e-06    4.1912159e-01    1.6679383e+00    1.8583515e+00    2.1383825e+00    4.9987486e+01    3.9553301e+00                0         #dt_mach
   2.8964072e+01             1483    8.6895179e-06    3.9393669e-01    1.6714675e+00    1.8622593e+00    2.1429071e+00    4.9990747e+01    3.7144866e+00                0         #dt_mach
   2.9016219e+01             1484    8.6911263e-06    4.2087592e-01    1.6742335e+00    1.8653340e+00    2.1464532e+00    4.9994870e+01    3.7351696e+00                0         #dt_mach
   2.9068371e+01             1485    8.6920181e-06    3.9919867e-01    1.6765780e+00    1.8679448e+00    2.1494589e+00    4.9989195e+01    3.6556804e+00                0         #dt_mach
   2.9120534e+01             1486    8.6938968e-06    4.3388962e-01    1.6787923e+00    1.8704154e+00    2.1522978e+00    4.9991885e+01    4.2178831e+00                0         #dt_mach
   2.9172706e+01             1487    8.6953080e-06    4.3202672e-01    1.6807209e+00    1.8725688e+00    2.1547704e+00    4.9992184e+01    3.6328385e+00                0         #dt_mach
   2.9224886e+01             1488    8.6966674e-06    3.8516598e-01    1.6824810e+00    1.8745357e+00    2.1570269e+00    4.9992345e+01    3.6526790e+00                0         #dt_mach
   2.9277074e+01             1489    8.6979992e-06    3.9824270e-01    1.6841732e+00    1.8764283e+00    2.1591964e+00    4.9991253e+01    3.6413724e+00                0         #dt_mach
   2.9329271e+01             1490    8.6995211e-06    4.0216319e-01    1.6857604e+00    1.8782047e+00    2.1612313e+00    4.9993730e+01    3.8126638e+00                0         #dt_mach
   2.9381475e+01             1491    8.7006122e-06    4.1191920e-01    1.6874690e+00    1.8801169e+00    2.1634218e+00    4.9984824e+01    3.4343002e+00                0         #dt_mach
   2.9433694e+01             1492    8.7032538e-06    4.3487311e-01    1.6827774e+00    1.8749763e+00    2.1574069e+00    4.9992249e+01    3.7645502e+00                0         #dt_mach
   2.9485922e+01             1493    8.7046032e-06    3.7264491e-01    1.6859307e+00    1.8784683e+00    2.1614496e+00    4.9985776e+01    3.3037198e+00                0         #dt_mach
   2.9538164e+01             1494    8.7070802e-06    4.0428540e-01    1.6884173e+00    1.8812347e+00    2.1646375e+00    4.9988615e+01    3.4368446e+00                0         #dt_mach
   2.9590419e+01             1495    8.7090632e-06    3.9294402e-01    1.6904578e+00    1.8835090e+00    2.1672535e+00    4.9995599e+01    3.4813199e+00                0         #dt_mach
   2.9642678e+01             1496    8.7098298e-06    3.9493932e-01    1.6924771e+00    1.8857630e+00    2.1698424e+00    4.9986154e+01    3.8891194e+00                0         #dt_mach
   2.9694951e+01             1497    8.7122424e-06    4.0086382e-01    1.6942938e+00    1.8877923e+00    2.1721715e+00    4.9988930e+01    3.5846746e+00                0         #dt_mach
   2.9747236e+01             1498    8.7141718e-06    4.0493189e-01    1.6963484e+00    1.8900888e+00    2.1748056e+00    4.9988308e+01    3.5019827e+00                0         #dt_mach
   2.9799533e+01             1499    8.7162101e-06    4.2029274e-01    1.6978404e+00    1.8917587e+00    2.1767184e+00    4.9995548e+01    3.5605717e+00                0         #dt_mach
   2.9851835e+01             1500    8.7169862e-06    4.0518211e-01    1.6995515e+00    1.8936724e+00    2.1789121e+00    4.9991823e+01    3.7909079e+00                0         #dt_mach
   2.9904146e+01             1501    8.7184119e-06    3.7646965e-01    1.7010658e+00    1.8953685e+00    2.1808536e+00    4.9987281e+01    4.0145159e+00                0         #dt_mach
   2.9956470e+01             1502    8.7206302e-06    4.0207517e-01    1.6973072e+00    1.8912641e+00    2.1760349e+00    4.9993674e+01    3.2024896e+00                0         #dt_mach
   3.0008800e+01             1503    8.7217338e-06    4.1878941e-01    1.7006523e+00    1.8949676e+00    2.1803234e+00    4.9991096e+01    3.5268152e+00                0         #dt_mach
   3.0061140e+01             1504    8.7232873e-06    3.9255199e-01    1.7030929e+00    1.8976823e+00    2.1834524e+00    4.9995757e+01    3.1558774e+00                0         #dt_mach
   3.0113484e+01             1505    8.7240276e-06    4.1558222e-01    1.7051369e+00    1.8999609e+00    2.1860729e+00    4.9983170e+01    3.2482939e+00                0         #dt_mach
   3.0165846e+01             1506    8.7269651e-06    3.9753599e-01    1.7073783e+00    1.9024626e+00    2.1889465e+00    4.9992142e+01    3.1689444e+00                0         #dt_mach
   3.0218216e+01             1507    8.7283369e-06    4.1430441e-01    1.7092306e+00    1.9045324e+00    2.1913213e+00    4.9990130e+01    3.2257857e+00                0         #dt_mach
   3.0270596e+01             1508    8.7300602e-06    4.3199047e-01    1.7112514e+00    1.9067918e+00    2.1939121e+00    4.9984186e+01    2.9207232e+00                0         #dt_mach
   3.0322993e+01             1509    8.7328221e-06    4.0992084e-01    1.7130109e+00    1.9087599e+00    2.1961678e+00    4.9992827e+01    3.2454798e+00                0         #dt_mach
   3.0375397e+01             1510    8.7340751e-06    4.1270185e-01    1.7146340e+00    1.9105770e+00    2.1982487e+00    4.9990351e+01    3.0362325e+00                0         #dt_mach
   3.0427812e+01             1511    8.7357609e-06    4.0884974e-01    1.7162617e+00    1.9123999e+00    2.2003355e+00    4.9994863e+01    3.1688409e+00                0         #dt_mach
   3.0480232e+01             1512    8.7366585e-06    3.9087469e-01    1.7118146e+00    1.9075327e+00    2.1946341e+00    4.9992525e+01    3.1828077e+00                0         #dt_mach
   3.0532660e+01             1513    8.7379649e-06    4.1580055e-01    1.7155468e+00    1.9116660e+00    2.1994190e+00    4.9986072e+01    3.2617681e+00                0         #dt_mach
   3.0585102e+01             1514    8.7403996e-06    4.2202416e-01    1.7184223e+00    1.9148646e+00    2.2031055e+00    4.9986785e+01    3.1562912e+00                0         #dt_mach
   3.0637558e+01             1515    8.7427103e-06    4.0522870e-01    1.7208515e+00    1.9175725e+00    2.2062199e+00    4.9991589e+01    3.2204659e+00                0         #dt_mach
   3.0690023e+01             1516    8.7441813e-06    4.0047260e-01    1.7228497e+00    1.9198034e+00    2.2087817e+00    4.9990772e+01    3.1288064e+00                0         #dt_mach
   3.0742498e+01             1517    8.7457954e-06    4.3437577e-01    1.7248034e+00    1.9219865e+00    2.2112864e+00    4.9989731e+01    3.2107234e+00                0         #dt_mach
   3.0794984e+01             1518    8.7475921e-06    4.4903490e-01    1.7266267e+00    1.9240256e+00    2.2136240e+00    4.9994110e+01    3.1021938e+00                0         #dt_mach
   3.0847476e+01             1519    8.7486227e-06    4.2864471e-01    1.7284960e+00    1.9261180e+00    2.2160205e+00    4.9985351e+01    3.0381024e+00                0         #dt_mach
   3.0899983e+01             1520    8.7511867e-06    4.2652647e-01    1.7300790e+00    1.9278911e+00    2.2180500e+00    4.9985508e+01    3.2192245e+00                0         #dt_mach
   3.0952505e+01             1521    8.7537238e-06    4.2211635e-01    1.7319301e+00    1.9299630e+00    2.2204232e+00    4.9998298e+01    3.3126960e+00                0         #dt_mach
   3.1005029e+01             1522    8.7540218e-06    4.0623804e-01    1.7265615e+00    1.9240748e+00    2.2135404e+00    4.9991030e+01    3.3371890e+00                0         #dt_mach
   3.1057563e+01             1523    8.7555926e-06    4.3534534e-01    1.7311530e+00    1.9291617e+00    2.2194269e+00    4.9992102e+01    3.5083764e+00                0         #dt_mach
   3.1110105e+01             1524    8.7569758e-06    4.3112626e-01    1.7338924e+00    1.9322081e+00    2.2229389e+00    4.9987367e+01    3.2032933e+00                0         #dt_mach
   3.1162660e+01             1525    8.7591888e-06    4.1088876e-01    1.7363672e+00    1.9349671e+00    2.2261118e+00    4.9992043e+01    3.1685176e+00                0         #dt_mach
   3.1215223e+01             1526    8.7605830e-06    4.0438060e-01    1.7384186e+00    1.9372577e+00    2.2287418e+00    4.9991085e+01    3.0681860e+00                0         #dt_mach
   3.1267796e+01             1527    8.7621453e-06    4.3308006e-01    1.7403234e+00    1.9393869e+00    2.2311838e+00    4.9989872e+01    3.0637407e+00                0         #dt_mach
   3.1320380e+01             1528    8.7639205e-06    4.4823628e-01    1.7422259e+00    1.9415152e+00    2.2336230e+00    4.9991334e+01    3.1841006e+00                0         #dt_mach
   3.1372972e+01             1529    8.7654397e-06    4.2628836e-01    1.7438928e+00    1.9433816e+00    2.2357600e+00    4.9988401e+01    3.1635914e+00                0         #dt_mach
   3.1425577e+01             1530    8.7674735e-06    4.2419345e-01    1.7457109e+00    1.9454170e+00    2.2380909e+00    4.9986352e+01    3.2679515e+00                0         #dt_mach
   3.1478196e+01             1531    8.7698673e-06    4.2185548e-01    1.7475254e+00    1.9474489e+00    2.2404171e+00    4.9989641e+01    3.1366665e+00                0         #dt_mach
   3.1530826e+01             1532    8.7716845e-06    4.0883622e-01    1.7414312e+00    1.9407599e+00    2.2326041e+00    4.9985420e+01    3.1157169e+00                0         #dt_mach
   3.1583472e+01             1533    8.7742432e-06    4.0928795e-01    1.7469588e+00    1.9468875e+00    2.2396907e+00    4.9990685e+01    2.9422169e+00                0         #dt_mach
   3.1636127e+01             1534    8.7758782e-06    4.1799573e-01    1.7497284e+00    1.9499674e+00    2.2432415e+00    4.9988267e+01    3.1577613e+00                0         #dt_mach
   3.1688795e+01             1535    8.7779380e-06    4.1093449e-01    1.7522226e+00    1.9527483e+00    2.2464392e+00    4.9980420e+01    3.0905583e+00                0         #dt_mach
   3.1741483e+01             1536    8.7813767e-06    4.1638346e-01    1.7550456e+00    1.9558998e+00    2.2500585e+00    4.9987377e+01    3.0062642e+00                0         #dt_mach
   3.1794185e+01             1537    8.7835943e-06    4.1151418e-01    1.7572056e+00    1.9583139e+00    2.2528277e+00    4.9980065e+01    2.9555984e+00                0         #dt_mach
   3.1846907e+01             1538    8.7870976e-06    4.2950740e-01    1.7593427e+00    1.9607043e+00    2.2555675e+00    4.9990363e+01    3.0100620e+00                0         #dt_mach
   3.1899640e+01             1539    8.7887916e-06    4.1130768e-01    1.7611200e+00    1.9626945e+00    2.2578462e+00    5.0002231e+01    2.9565566e+00                0         #dt_mach
   3.1952370e+01             1540    8.7883994e-06    4.1480849e-01    1.7624382e+00    1.9641739e+00    2.2595362e+00    4.9974670e+01    3.0359325e+00                0         #dt_mach
   3.2005127e+01             1541    8.7928538e-06    4.1047902e-01    1.7646697e+00    1.9666712e+00    2.2623970e+00    4.9983468e+01    3.0494316e+00                0         #dt_mach
   3.2057902e+01             1542    8.7957619e-06    4.1209994e-01    1.7665617e+00    1.9694809e+00    2.2648228e+00    5.0007585e+01    3.3520553e+00                0         #dt_mach
   3.2110669e+01             1543    8.7944278e-06    4.1115504e-01    1.7689674e+00    1.9721581e+00    2.2679070e+00    4.9985074e+01    2.9409657e+00                0         #dt_mach
   3.2163451e+01             1544    8.7970540e-06    4.4126691e-01    1.7721139e+00    1.9756628e+00    2.2719409e+00    5.0018984e+01    2.8783255e+00                0         #dt_mach
   3.2216213e+01             1545    8.7937152e-06    4.0737258e-01    1.7735855e+00    1.9773005e+00    2.2738275e+00    4.9980470e+01    3.1904655e+00                0         #dt_mach
   3.2268996e+01             1546    8.7971515e-06    4.0658447e-01    1.7767169e+00    1.9807884e+00    2.2778422e+00    5.0009253e+01    3.2040179e+00                0         #dt_mach
   3.2321769e+01             1547    8.7955238e-06    4.0592850e-01    1.7793114e+00    1.9836801e+00    2.2811685e+00    4.9973676e+01    2.8597360e+00                0         #dt_mach
   3.2374570e+01             1548    8.8001569e-06    4.0638696e-01    1.7826992e+00    1.9874551e+00    2.2855117e+00    4.9998041e+01    2.7018752e+00                0         #dt_mach
   3.2427373e+01             1549    8.8005017e-06    4.3505139e-01    1.7849828e+00    1.9899969e+00    2.2884394e+00    4.9978402e+01    3.0127409e+00                0         #dt_mach
   3.2480199e+01             1550    8.8043048e-06    4.0421389e-01    1.7881517e+00    1.9935271e+00    2.2925021e+00    4.9993599e+01    2.8992965e+00                0         #dt_mach
   3.2533032e+01             1551    8.8054320e-06    4.0884720e-01    1.7908366e+00    1.9965178e+00    2.2959443e+00    5.0002298e+01    2.9434869e+00                0         #dt_mach
   3.2585862e+01             1552    8.8050273e-06    4.4097065e-01    1.7930426e+00    1.9989753e+00    2.2987725e+00    5.0003966e+01    2.9882720e+00                0         #dt_mach
   3.2638688e+01             1553    8.8043290e-06    4.0254593e-01    1.7952514e+00    2.0014360e+00    2.3016044e+00    4.9998205e+01    3.0493596e+00                0         #dt_mach
   3.2691516e+01             1554    8.8046450e-06    4.0176383e-01    1.7977507e+00    2.0042208e+00    2.3048086e+00    4.9991755e+01    3.0029986e+00                0         #dt_mach
   3.2744352e+01             1555    8.8060971e-06    4.2227712e-01    1.8003080e+00    2.0070708e+00    2.3080872e+00    4.9982621e+01    3.0888216e+00                0         #dt_mach
   3.2797207e+01             1556    8.8091590e-06    3.9996945e-01    1.8031526e+00    2.0102405e+00    2.3117341e+00    5.0976531e+01    3.1378238e+00                0         #dt_mach
   3.2849050e+01             1557    8.6404064e-06    4.3912294e-01    1.7710266e+00    1.9744275e+00    2.2705469e+00    4.9017043e+01    2.8147583e+00                0         #dt_mach
   3.2901932e+01             1558    8.8136756e-06    4.3614938e-01    1.8085399e+00    2.0162477e+00    2.3186409e+00    4.9984122e+01    3.1977446e+00                0         #dt_mach
   3.2954830e+01             1559    8.8164754e-06    4.1542723e-01    1.8116706e+00    2.0197394e+00    2.3226546e+00    5.0005926e+01    2.7218249e+00                0         #dt_mach
   3.3007723e+01             1560    8.8154307e-06    4.2769737e-01    1.8133564e+00    2.0216176e+00    2.3248159e+00    4.9995593e+01    3.3321288e+00                0         #dt_mach
   3.3060620e+01             1561    8.8162078e-06    4.0189945e-01    1.8158885e+00    2.0244413e+00    2.3280622e+00    4.9983294e+01    3.5122352e+00                0         #dt_mach
   3.3113535e+01             1562    8.8191544e-06    4.2495637e-01    1.8187168e+00    2.0275955e+00    2.3316883e+00    5.0000135e+01    3.1706610e+00                0         #dt_mach
   3.3166450e+01             1563    8.8191306e-06    4.3466515e-01    1.8207502e+00    2.0298644e+00    2.3342951e+00    4.9993267e+01    2.9653993e+00                0         #dt_mach
   3.3219372e+01             1564    8.8203184e-06    4.0790880e-01    1.8229720e+00    2.0323426e+00    2.3371436e+00    4.9994887e+01    3.2798705e+00                0         #dt_mach
   3.3272299e+01             1565    8.8212205e-06    3.9790078e-01    1.8254344e+00    2.0350910e+00    2.3403005e+00    4.9984747e+01    2.9817536e+00                0         #dt_mach
   3.3325243e+01             1566    8.8239122e-06    4.0490984e-01    1.8280861e+00    2.0380498e+00    2.3437001e+00    4.9968650e+01    2.9442098e+00                0         #dt_mach
   3.3378219e+01             1567    8.8294482e-06    4.1326853e-01    1.8313376e+00    2.0416773e+00    2.3478687e+00    5.0009085e+01    2.9862115e+00                0         #dt_mach
   3.3431186e+01             1568    8.8278442e-06    4.2712993e-01    1.8328253e+00    2.0433377e+00    2.3497760e+00    4.9970706e+01    3.3409739e+00                0         #dt_mach
   3.3484185e+01             1569    8.8330194e-06    4.3176271e-01    1.8360766e+00    2.0469665e+00    2.3539444e+00    5.0009581e+01    3.0312905e+00                0         #dt_mach
   3.3537173e+01             1570    8.8313271e-06    4.1665307e-01    1.8377953e+00    2.0488858e+00    2.3561478e+00    4.9985743e+01    3.1423035e+00                0         #dt_mach
   3.3590176e+01             1571    8.8338460e-06    4.2106512e-01    1.8402299e+00    2.0516023e+00    2.3592691e+00    4.9997390e+01    3.2803738e+00                0         #dt_mach
   3.3643181e+01             1572    8.8343072e-06    4.4413215e-01    1.8405522e+00    2.0519244e+00    2.3596822e+00    4.9979864e+01    3.4877236e+00                0         #dt_mach
   3.3696209e+01             1573    8.8378664e-06    4.1701558e-01    1.8423528e+00    2.0539915e+00    2.3619908e+00    5.0001017e+01    3.1918275e+00                0         #dt_mach
   3.3749235e+01             1574    8.8376867e-06    4.3621399e-01    1.8458154e+00    2.0578425e+00    2.3664300e+00    4.9990638e+01    3.1958823e+00                0         #dt_mach
   3.3802271e+01             1575    8.8393417e-06    4.0151601e-01    1.8488282e+00    2.0612017e+00    2.3702925e+00    4.9991045e+01    3.0382569e+00                0         #dt_mach
   3.3855316e+01             1576    8.8409250e-06    4.2939328e-01    1.8513686e+00    2.0640358e+00    2.3735495e+00    4.9989434e+01    2.9757373e+00                0         #dt_mach
   3.3908373e+01             1577    8.8427936e-06    4.0761030e-01    1.8541784e+00    2.0671694e+00    2.3771518e+00    4.9982706e+01    3.1185727e+00                0         #dt_mach
   3.3961448e+01             1578    8.8458532e-06    4.1843365e-01    1.8566861e+00    2.0699688e+00    2.3803668e+00    4.9989442e+01    3.0522912e+00                0         #dt_mach
   3.4014535e+01             1579    8.8477215e-06    4.1769103e-01    1.8591648e+00    2.0727376e+00    2.3835446e+00    4.9983131e+01    3.5038810e+00                0         #dt_mach
   3.4067639e+01             1580    8.8507075e-06    4.5398918e-01    1.8615880e+00    2.0754418e+00    2.3866512e+00    4.9992208e+01    3.0534725e+00                0         #dt_mach
   3.4120751e+01             1581    8.8520871e-06    3.9593968e-01    1.8638051e+00    2.0779175e+00    2.3894937e+00    4.9986845e+01    3.1754377e+00                0         #dt_mach
   3.4173878e+01             1582    8.8544167e-06    4.0861955e-01    1.8648217e+00    2.0790134e+00    2.3907971e+00    4.9996940e+01    3.2795112e+00                0         #dt_mach
   3.4227008e+01             1583    8.8549586e-06    4.2762459e-01    1.8650765e+00    2.0793606e+00    2.3911237e+00    4.9951482e+01    3.0698478e+00                0         #dt_mach
   3.4280189e+01             1584    8.8635594e-06    4.2722766e-01    1.8697585e+00    2.0845768e+00    2.3971262e+00    5.0007236e+01    3.0479882e+00                0         #dt_mach
   3.4333363e+01             1585    8.8622768e-06    4.3880105e-01    1.8715191e+00    2.0865429e+00    2.3993834e+00    4.9992424e+01    3.0992849e+00                0         #dt_mach
   3.4386544e+01             1586    8.8636197e-06    4.1746503e-01    1.8734957e+00    2.0887526e+00    2.4019175e+00    4.9989346e+01    3.0487237e+00                0         #dt_mach
   3.4439737e+01             1587    8.8655088e-06    4.1405043e-01    1.8760445e+00    2.0916153e+00    2.4051853e+00    4.9987494e+01    2.9671586e+00                0         #dt_mach
   3.4492944e+01             1588    8.8677268e-06    4.6882394e-01    1.8784469e+00    2.0942991e+00    2.4082652e+00    4.9955638e+01    2.8809896e+00                0         #dt_mach
   3.4546197e+01             1589    8.8756016e-06    4.2331580e-01    1.8816784e+00    2.0979059e+00    2.4124082e+00    5.0007441e+01    3.2675834e+00                0         #dt_mach
   3.4599443e+01             1590    8.8742810e-06    4.0000108e-01    1.8831337e+00    2.0995336e+00    2.4142739e+00    4.9993756e+01    3.1964128e+00                0         #dt_mach
   3.4652695e+01             1591    8.8753893e-06    4.2271893e-01    1.8850610e+00    2.1016885e+00    2.4167449e+00    5.0149628e+01    3.3274119e+00                0         #dt_mach
   3.4705789e+01             1592    8.8489083e-06    4.3214320e-01    1.8797781e+00    2.0957483e+00    2.4099720e+00    5.1633895e+01    3.0960619e+00                0         #dt_mach
   3.4757202e+01             1593    8.5688948e-06    3.9772871e-01    1.8212945e+00    2.0306256e+00    2.3349930e+00    5.1188676e+01    3.1212640e+00                0         #dt_mach
   3.4807422e+01             1594    8.3699125e-06    4.2805876e-01    1.7819995e+00    1.9868067e+00    2.2846148e+00    4.7114559e+01    2.8719876e+00                0         #dt_mach
   3.4860717e+01             1595    8.8825117e-06    4.3323735e-01    1.8933304e+00    2.1109340e+00    2.4273467e+00    4.9989377e+01    3.1089621e+00                0         #dt_mach
   3.4914023e+01             1596    8.8843993e-06    4.5759455e-01    1.8957488e+00    2.1136343e+00    2.4304472e+00    4.9980251e+01    3.2677298e+00                0         #dt_mach
   3.4967351e+01             1597    8.8879099e-06    4.1103159e-01    1.8983289e+00    2.1165158e+00    2.4337550e+00    4.9985629e+01    2.9957390e+00                0         #dt_mach
   3.5020693e+01             1598    8.8904651e-06    4.0774090e-01    1.9007378e+00    2.1192069e+00    2.4368434e+00    4.9991647e+01    3.7237139e+00                0         #dt_mach
   3.5074045e+01             1599    8.8919505e-06    3.9982446e-01    1.9028512e+00    2.1215673e+00    2.4395528e+00    4.9992526e+01    3.2072902e+00                0         #dt_mach
   3.5127405e+01             1600    8.8932799e-06    4.0100151e-01    1.9049862e+00    2.1239539e+00    2.4422900e+00    4.9990530e+01    3.0861952e+00                0         #dt_mach
   3.5180775e+01             1601    8.8949646e-06    4.2145817e-01    1.9070845e+00    2.1262955e+00    2.4449801e+00    4.9994072e+01    3.3884990e+00                0         #dt_mach
   3.5234151e+01             1602    8.8960193e-06    4.3867059e-01    1.9076652e+00    2.1269106e+00    2.4457246e+00    4.9995895e+01    2.9697499e+00                0         #dt_mach
   3.5287531e+01             1603    8.8967497e-06    4.4355714e-01    1.9083824e+00    2.1277833e+00    2.4466441e+00    4.9993324e+01    2.8024285e+00                0         #dt_mach
   3.5340919e+01             1604    8.8979378e-06    4.2208081e-01    1.9115091e+00    2.1312630e+00    2.4506527e+00    4.9994894e+01    2.7815495e+00                0         #dt_mach
   3.5394312e+01             1605    8.8988465e-06    4.3563958e-01    1.9141266e+00    2.1341823e+00    2.4540085e+00    4.9991844e+01    2.5434852e+00                0         #dt_mach
   3.5447714e+01             1606    8.9002983e-06    4.7798829e-01    1.9161134e+00    2.1364003e+00    2.4565556e+00    4.9993216e+01    2.8404009e+00                0         #dt_mach
   3.5501123e+01             1607    8.9015061e-06    4.6361734e-01    1.9184824e+00    2.1390477e+00    2.4595928e+00    4.9992418e+01    2.9154642e+00                0         #dt_mach
   3.5554540e+01             1608    8.9028561e-06    4.0592833e-01    1.9203337e+00    2.1411198e+00    2.4619663e+00    4.9990636e+01    2.8108315e+00                0         #dt_mach
   3.5607967e+01             1609    8.9045237e-06    4.5043939e-01    1.9228378e+00    2.1439230e+00    2.4651767e+00    4.9988285e+01    2.6604488e+00                0         #dt_mach
   3.5661407e+01             1610    8.9066105e-06    4.2573137e-01    1.9247746e+00    2.1460893e+00    2.4676597e+00    4.9993877e+01    2.7905748e+00                0         #dt_mach
   3.5714853e+01             1611    8.9077013e-06    4.1594046e-01    1.9267817e+00    2.1483354e+00    2.4702330e+00    4.9991584e+01    2.6813626e+00                0         #dt_mach
   3.5768308e+01             1612    8.9092009e-06    4.2393027e-01    1.9272857e+00    2.1488650e+00    2.4708791e+00    4.9996301e+01    2.8698490e+00                0         #dt_mach
   3.5821767e+01             1613    8.9098600e-06    4.4435479e-01    1.9278913e+00    2.1495602e+00    2.4716555e+00    4.9998819e+01    2.7951503e+00                0         #dt_mach
   3.5875228e+01             1614    8.9100705e-06    4.1595382e-01    1.9311691e+00    2.1532659e+00    2.4758579e+00    5.0000747e+01    2.5274522e+00                0         #dt_mach
   3.5928687e+01             1615    8.9099374e-06    4.0662416e-01    1.9330771e+00    2.1553953e+00    2.4783040e+00    4.9980147e+01    2.7424402e+00                0         #dt_mach
   3.5982168e+01             1616    8.9134765e-06    4.3390694e-01    1.9357368e+00    2.1583656e+00    2.4817138e+00    5.0017493e+01    2.7239535e+00                0         #dt_mach
   3.6035630e+01             1617    8.9103592e-06    4.4189111e-01    1.9365856e+00    2.1593162e+00    2.4828020e+00    4.9972908e+01    3.3542261e+00                0         #dt_mach
   3.6089121e+01             1618    8.9151897e-06    4.4257594e-01    1.9396888e+00    2.1627862e+00    2.4867805e+00    4.9980661e+01    2.5349262e+00                0         #dt_mach
   3.6142633e+01             1619    8.9186393e-06    4.2280377e-01    1.9423468e+00    2.1657572e+00    2.4901882e+00    4.9987865e+01    2.6909409e+00                0         #dt_mach
   3.6196158e+01             1620    8.9208045e-06    4.3131142e-01    1.9448279e+00    2.1685305e+00    2.4933691e+00    4.9993476e+01    2.8335476e+00                0         #dt_mach
   3.6249690e+01             1621    8.9219686e-06    4.5626948e-01    1.9464828e+00    2.1703860e+00    2.4954908e+00    4.9992586e+01    2.9355288e+00                0         #dt_mach
   3.6303230e+01             1622    8.9232917e-06    4.3258944e-01    1.9110357e+00    2.1311939e+00    2.4500457e+00    5.0216692e+01    2.6499350e+00                0         #dt_mach
   3.6356538e+01             1623    8.8847864e-06    4.2884768e-01    1.9051584e+00    2.1246427e+00    2.4425108e+00    4.9972653e+01    2.4891803e+00                0         #dt_mach
   3.6409876e+01             1624    8.8896486e-06    4.1667454e-01    1.9089628e+00    2.1288829e+00    2.4473882e+00    4.9980230e+01    2.6283665e+00                0         #dt_mach
   3.6463235e+01             1625    8.8931648e-06    4.3227261e-01    1.9118880e+00    2.1321521e+00    2.4511385e+00    4.9990669e+01    2.6564341e+00                0         #dt_mach
   3.6516604e+01             1626    8.8948248e-06    4.3310058e-01    1.9145242e+00    2.1350941e+00    2.4545182e+00    4.9989779e+01    2.5368049e+00                0         #dt_mach
   3.6569984e+01             1627    8.8966434e-06    4.3190074e-01    1.9164847e+00    2.1372906e+00    2.4570317e+00    5.0872205e+01    2.6490376e+00                0         #dt_mach
   3.6622449e+01             1628    8.7441104e-06    4.3828784e-01    1.8852241e+00    2.1024389e+00    2.4169540e+00    5.1454561e+01    2.8044083e+00                0         #dt_mach
   3.6673430e+01             1629    8.4969244e-06    3.9220885e-01    1.8333993e+00    2.0446491e+00    2.3505119e+00    4.7738505e+01    2.5490975e+00                0         #dt_mach
   3.6726827e+01             1630    8.8994455e-06    4.5724383e-01    1.9216056e+00    2.1430289e+00    2.4635969e+00    4.9997758e+01    2.9708261e+00                0         #dt_mach
   3.6780226e+01             1631    8.8998444e-06    4.6368971e-01    1.9232813e+00    2.1449113e+00    2.4657453e+00    4.9952952e+01    2.6246774e+00                0         #dt_mach
   3.6833675e+01             1632    8.9082267e-06    4.1724062e-01    1.9269884e+00    2.1490594e+00    2.4704980e+00    5.0007054e+01    2.5902419e+00                0         #dt_mach
   3.6887117e+01             1633    8.9069700e-06    4.4093019e-01    1.9272278e+00    2.1493467e+00    2.4708049e+00    4.9994598e+01    2.4554105e+00                0         #dt_mach
   3.6940565e+01             1634    8.9079324e-06    4.2531047e-01    1.9293594e+00    2.1517263e+00    2.4735377e+00    5.0003262e+01    2.6511106e+00                0         #dt_mach
   3.6994009e+01             1635    8.9073514e-06    4.2437300e-01    1.9311581e+00    2.1537446e+00    2.4758438e+00    4.9996326e+01    2.6088860e+00                0         #dt_mach
   3.7047457e+01             1636    8.9080059e-06    4.2859946e-01    1.9333029e+00    2.1561457e+00    2.4785934e+00    4.9992019e+01    3.1779416e+00                0         #dt_mach
   3.7100913e+01             1637    8.9094280e-06    4.2287825e-01    1.9352960e+00    2.1583689e+00    2.4811488e+00    4.9993864e+01    2.5065992e+00                0         #dt_mach
   3.7154377e+01             1638    8.9105215e-06    4.2203666e-01    1.9374249e+00    2.1607474e+00    2.4838781e+00    4.9997904e+01    2.4065053e+00                0         #dt_mach
   3.7207842e+01             1639    8.9108951e-06    4.5654951e-01    1.9390964e+00    2.1626201e+00    2.4860211e+00    4.9992690e+01    2.5268333e+00                0         #dt_mach
   3.7261315e+01             1640    8.9121981e-06    4.5082094e-01    1.9408150e+00    2.1645458e+00    2.4882244e+00    4.9994243e+01    2.5212297e+00                0         #dt_mach
   3.7314795e+01             1641    8.9132243e-06    4.2535643e-01    1.9425533e+00    2.1664955e+00    2.4904530e+00    4.9993927e+01    2.5729194e+00                0         #dt_mach
   3.7368280e+01             1642    8.9143069e-06    4.4094159e-01    1.9446050e+00    2.1687931e+00    2.4930833e+00    4.9993028e+01    2.4833834e+00                0         #dt_mach
   3.7421774e+01             1643    8.9155502e-06    4.3882402e-01    1.9442293e+00    2.1684052e+00    2.4926017e+00    5.0006609e+01    2.9457526e+00                0         #dt_mach
   3.7475260e+01             1644    8.9143718e-06    4.4866035e-01    1.9450430e+00    2.1693209e+00    2.4936449e+00    4.9993388e+01    2.5933774e+00                0         #dt_mach
   3.7528753e+01             1645    8.9155508e-06    4.4239302e-01    1.9470722e+00    2.1715989e+00    2.4962464e+00    5.0000009e+01    2.5160081e+00                0         #dt_mach
   3.7582246e+01             1646    8.9155492e-06    4.0996097e-01    1.9486370e+00    2.1733533e+00    2.4982526e+00    4.9989033e+01    2.3975775e+00                0         #dt_mach
   3.7635752e+01             1647    8.9175052e-06    4.6064930e-01    1.9507167e+00    2.1756857e+00    2.5009189e+00    5.0001056e+01    2.5494058e+00                0         #dt_mach
   3.7689255e+01             1648    8.9173169e-06    4.8912472e-01    1.9522665e+00    2.1774261e+00    2.5029058e+00    4.9991074e+01    2.3927815e+00                0         #dt_mach
   3.7742769e+01             1649    8.9189091e-06    4.2725003e-01    1.9540118e+00    2.1793862e+00    2.5051434e+00    4.9993136e+01    2.4879780e+00                0         #dt_mach
   3.7796290e+01             1650    8.9201336e-06    4.7018184e-01    1.9559847e+00    2.1815975e+00    2.5076726e+00    4.9996207e+01    2.4467638e+00                0         #dt_mach
   3.7849815e+01             1651    8.9208104e-06    4.7375140e-01    1.9577181e+00    2.1835608e+00    2.5098950e+00    4.9949417e+01    2.5444019e+00                0         #dt_mach
   3.7903394e+01             1652    8.9298443e-06    4.4852488e-01    1.9609204e+00    2.1871476e+00    2.5140005e+00    5.0025255e+01    2.7850564e+00                0         #dt_mach
   3.7956946e+01             1653    8.9253362e-06    4.4532920e-01    1.9598213e+00    2.1859481e+00    2.5125915e+00    4.9991252e+01    2.8262980e+00                0         #dt_mach
   3.8010507e+01             1654    8.9268979e-06    4.2767192e-01    1.9616072e+00    2.1879485e+00    2.5148810e+00    4.9988615e+01    3.1042039e+00                0         #dt_mach
   3.8064081e+01             1655    8.9289311e-06    4.6509547e-01    1.9641861e+00    2.1908384e+00    2.5181873e+00    4.9989070e+01    2.4449353e+00                0         #dt_mach
   3.8117666e+01             1656    8.9308834e-06    4.4056533e-01    1.9666659e+00    2.1936100e+00    2.5213666e+00    4.9996777e+01    2.6837647e+00                0         #dt_mach
   3.8171255e+01             1657    8.9314590e-06    4.3547700e-01    1.9684955e+00    2.1956638e+00    2.5237122e+00    4.9993589e+01    2.6846414e+00                0         #dt_mach
   3.8224850e+01             1658    8.9326043e-06    4.3000647e-01    1.9703439e+00    2.1977366e+00    2.5260819e+00    4.9997906e+01    2.6878569e+00                0         #dt_mach
   3.8278448e+01             1659    8.9329784e-06    4.3293703e-01    1.9722260e+00    2.1998500e+00    2.5284949e+00    4.9980653e+01    2.4468439e+00                0         #dt_mach
   3.8332067e+01             1660    8.9364363e-06    4.6541634e-01    1.9747644e+00    2.2026927e+00    2.5317492e+00    4.9991278e+01    2.7406681e+00                0         #dt_mach
   3.8385695e+01             1661    8.9379954e-06    4.3802725e-01    1.9764854e+00    2.2046260e+00    2.5339556e+00    5.0002996e+01    2.4763019e+00                0         #dt_mach
   3.8439319e+01             1662    8.9374600e-06    4.4969247e-01    1.9776265e+00    2.2059122e+00    2.5354186e+00    4.9997889e+01    2.6830535e+00                0         #dt_mach
   3.8492947e+01             1663    8.9378374e-06    4.4905318e-01    1.9776015e+00    2.2059208e+00    2.5353865e+00    4.9982269e+01    2.4182541e+00                0         #dt_mach
   3.8546593e+01             1664    8.9410080e-06    4.5474958e-01    1.9799450e+00    2.2085451e+00    2.5383910e+00    4.9985626e+01    2.5640709e+00                0         #dt_mach
   3.8600254e+01             1665    8.9435792e-06    4.2609911e-01    1.9826219e+00    2.2115450e+00    2.5418229e+00    4.9994146e+01    2.4772506e+00                0         #dt_mach
   3.8653922e+01             1666    8.9446264e-06    4.3695991e-01    1.9845574e+00    2.2137146e+00    2.5443044e+00    5.0020445e+01    2.4570601e+00                0         #dt_mach
   3.8707568e+01             1667    8.9409705e-06    4.9707781e-01    1.9850868e+00    2.2143218e+00    2.5449831e+00    4.9984331e+01    2.5198858e+00                0         #dt_mach
   3.8761230e+01             1668    8.9437733e-06    5.8559985e-01    1.9872884e+00    2.2167904e+00    2.5478057e+00    4.9984425e+01    2.4326682e+00                0         #dt_mach
   3.8814910e+01             1669    8.9465601e-06    4.4865712e-01    1.9892796e+00    2.2190257e+00    2.5503584e+00    4.9991461e+01    2.7272692e+00                0         #dt_mach
   3.8868598e+01             1670    8.9480883e-06    4.5304617e-01    1.9911043e+00    2.2210761e+00    2.5526978e+00    4.9990114e+01    2.5043623e+00                0         #dt_mach
   3.8922297e+01             1671    8.9498580e-06    4.6873050e-01    1.9929044e+00    2.2230836e+00    2.5550057e+00    4.9992423e+01    2.5622444e+00                0         #dt_mach
   3.8976005e+01             1672    8.9512143e-06    4.4269797e-01    1.9501444e+00    2.1754648e+00    2.5001851e+00    5.0001674e+01    2.5354242e+00                0         #dt_mach
   3.9029710e+01             1673    8.9509147e-06    4.4469166e-01    1.9529414e+00    2.1785796e+00    2.5037710e+00    5.0003492e+01    2.8460009e+00                0         #dt_mach
   3.9083412e+01             1674    8.9502896e-06    4.9385684e-01    1.9553361e+00    2.1812451e+00    2.5068411e+00    5.0001474e+01    2.6019552e+00                0         #dt_mach
   3.9137112e+01             1675    8.9500258e-06    4.6266924e-01    1.9583020e+00    2.1845508e+00    2.5106436e+00    4.9996128e+01    2.4995794e+00                0         #dt_mach
   3.9190816e+01             1676    8.9507189e-06    4.4639794e-01    1.9612621e+00    2.1878489e+00    2.5144385e+00    5.0001309e+01    2.4052114e+00                0         #dt_mach
   3.9244519e+01             1677    8.9504846e-06    4.3882487e-01    1.9639340e+00    2.1908268e+00    2.5178641e+00    4.9995756e+01    2.5072906e+00                0         #dt_mach
   3.9298227e+01             1678    8.9512443e-06    4.3979580e-01    1.9668120e+00    2.1940347e+00    2.5215539e+00    4.9992731e+01    2.3993165e+00                0         #dt_mach
   3.9351942e+01             1679    8.9525459e-06    4.2159790e-01    1.9687209e+00    2.1961609e+00    2.5240011e+00    4.9995357e+01    2.8960264e+00                0         #dt_mach
   3.9405662e+01             1680    8.9533773e-06    4.6812133e-01    1.9721616e+00    2.1999989e+00    2.5284123e+00    4.9988437e+01    2.5648375e+00                0         #dt_mach
   3.9459395e+01             1681    8.9554483e-06    5.0137842e-01    1.9754158e+00    2.2036283e+00    2.5325844e+00    4.9990332e+01    2.4871299e+00                0         #dt_mach
   3.9513138e+01             1682    8.9571803e-06    4.5688262e-01    1.9784426e+00    2.2070036e+00    2.5364649e+00    4.9994583e+01    2.5878325e+00                0         #dt_mach
   3.9566887e+01             1683    8.9581509e-06    4.8038449e-01    1.9812967e+00    2.2101861e+00    2.5401240e+00    4.9993413e+01    2.4564116e+00                0         #dt_mach
   3.9620643e+01             1684    8.9593313e-06    4.6613939e-01    1.9842077e+00    2.2134325e+00    2.5438560e+00    4.9998351e+01    2.4973879e+00                0         #dt_mach
   3.9674401e+01             1685    8.9596268e-06    4.5421520e-01    1.9862434e+00    2.2156996e+00    2.5464659e+00    4.9993879e+01    2.7992971e+00                0         #dt_mach
   3.9728165e+01             1686    8.9607238e-06    4.4018330e-01    1.9890631e+00    2.2188435e+00    2.5500809e+00    4.9991424e+01    2.9236112e+00                0         #dt_mach
   3.9781939e+01             1687    8.9622609e-06    4.3619496e-01    1.9918580e+00    2.2219617e+00    2.5536641e+00    4.9991966e+01    2.8195887e+00                0         #dt_mach
   3.9835721e+01             1688    8.9637013e-06    4.4289059e-01    1.9951516e+00    2.2256400e+00    2.5578867e+00    4.9988200e+01    2.4482734e+00                0         #dt_mach
   3.9889516e+01             1689    8.9658171e-06    4.5838032e-01    1.9981107e+00    2.2289418e+00    2.5616804e+00    4.9994931e+01    2.4287345e+00                0         #dt_mach
   3.9943316e+01             1690    8.9667261e-06    5.1702835e-01    2.0007938e+00    2.2319355e+00    2.5651202e+00    4.9993858e+01    2.6684399e+00                0         #dt_mach
   3.9997123e+01             1691    8.9678277e-06    4.8914253e-01    2.0035330e+00    2.2349923e+00    2.5686320e+00    4.9991227e+01    2.4002614e+00                0         #dt_mach
   4.0050939e+01             1692    8.9694015e-06    4.8921138e-01    2.0064347e+00    2.2382298e+00    2.5723521e+00    4.9994535e+01    3.1756692e+00                0         #dt_mach
   4.0104762e+01             1693    8.9703819e-06    4.5894279e-01    2.0076813e+00    2.2396372e+00    2.5739504e+00    5.0598758e+01    3.5017262e+00                0         #dt_mach
   4.0157947e+01             1694    8.8642313e-06    4.4096875e-01    1.9857066e+00    2.2151310e+00    2.5457777e+00    5.1623773e+01    2.4728861e+00                0         #dt_mach
   4.0209460e+01             1695    8.5854160e-06    4.2316243e-01    1.9249262e+00    2.1473327e+00    2.4678542e+00    4.7823479e+01    2.5866475e+00                0         #dt_mach
   4.0263316e+01             1696    8.9761516e-06    4.5284904e-01    2.0147689e+00    2.2475609e+00    2.5830370e+00    4.9994886e+01    2.4202549e+00                0         #dt_mach
   4.0317179e+01             1697    8.9770697e-06    4.6701469e-01    2.0172150e+00    2.2502932e+00    2.5861731e+00    4.9995768e+01    2.5207651e+00                0         #dt_mach
   4.0371046e+01             1698    8.9778296e-06    4.4465535e-01    2.0197576e+00    2.2531317e+00    2.5894328e+00    4.9995469e+01    2.5222509e+00                0         #dt_mach
   4.0424918e+01             1699    8.9786432e-06    4.6520541e-01    2.0222718e+00    2.2559356e+00    2.5926561e+00    4.9997510e+01    2.5340180e+00                0         #dt_mach
   4.0478792e+01             1700    8.9790904e-06    4.6535535e-01    2.0244376e+00    2.2583498e+00    2.5954328e+00    4.9998357e+01    2.7040162e+00                0         #dt_mach
   4.0532669e+01             1701    8.9793854e-06    4.6101976e-01    2.0267149e+00    2.2608892e+00    2.5983524e+00    4.9995372e+01    3.0081084e+00                0         #dt_mach
   4.0586550e+01             1702    8.9802167e-06    5.0414335e-01    2.0292920e+00    2.2637643e+00    2.6016564e+00    4.9995509e+01    2.4373939e+00                0         #dt_mach
   4.0640436e+01             1703    8.9810234e-06    4.3674375e-01    2.0287422e+00    2.2631702e+00    2.6009516e+00    4.9988724e+01    2.1013331e+00                0         #dt_mach
   4.0694334e+01             1704    8.9830493e-06    4.7880607e-01    2.0323749e+00    2.2672182e+00    2.6056088e+00    4.9974692e+01    1.9644225e+00                0         #dt_mach
   4.0748260e+01             1705    8.9875986e-06    4.5240729e-01    2.0367508e+00    2.2720955e+00    2.6112189e+00    4.9990135e+01    2.0629981e+00                0         #dt_mach
   4.0802196e+01             1706    8.9893722e-06    5.1582996e-01    2.0401809e+00    2.2759225e+00    2.6156165e+00    4.9991034e+01    2.0641425e+00                0         #dt_mach
   4.0856142e+01             1707    8.9909845e-06    4.8060640e-01    2.0433058e+00    2.2794093e+00    2.6196228e+00    4.9992012e+01    2.0330400e+00                0         #dt_mach
   4.0910097e+01             1708    8.9924211e-06    4.5755313e-01    2.0462564e+00    2.2827001e+00    2.6234057e+00    4.9994750e+01    2.0869424e+00                0         #dt_mach
   4.0964057e+01             1709    8.9933654e-06    4.4385270e-01    2.0489501e+00    2.2857038e+00    2.6268591e+00    4.9996300e+01    2.0257177e+00                0         #dt_mach
   4.1018021e+01             1710    8.9940310e-06    4.6014115e-01    2.0510206e+00    2.2880100e+00    2.6295136e+00    5.1000169e+01    2.7952995e+00                0         #dt_mach
   4.1070927e+01             1711    8.8176482e-06    4.1719992e-01    2.0132860e+00    2.2459117e+00    2.5811359e+00    4.9014165e+01    2.1772578e+00                0         #dt_mach
   4.1124897e+01             1712    8.9949998e-06    5.7099129e-01    2.0500023e+00    2.2869058e+00    2.6282081e+00    4.9416480e+01    2.5105989e+00                0         #dt_mach
   4.1179504e+01             1713    9.1012146e-06    4.5185537e-01    2.0752978e+00    2.3151421e+00    2.6606382e+00    4.9988289e+01    2.3169746e+00                0         #dt_mach
   4.1234124e+01             1714    9.1033468e-06    4.6747310e-01    2.0775910e+00    2.3177098e+00    2.6635782e+00    4.9988963e+01    2.4023709e+00                0         #dt_mach
   4.1288756e+01             1715    9.1053567e-06    5.2472982e-01    2.0803642e+00    2.3208089e+00    2.6671336e+00    4.9981764e+01    2.3004696e+00                0         #dt_mach
   4.1343408e+01             1716    9.1086789e-06    6.0712738e-01    2.0831220e+00    2.3238920e+00    2.6706692e+00    5.0013364e+01    2.3669715e+00                0         #dt_mach
   4.1398046e+01             1717    9.1062449e-06    4.9509856e-01    2.0847512e+00    2.3257144e+00    2.6727580e+00    4.9982214e+01    2.3212423e+00                0         #dt_mach
   4.1452703e+01             1718    9.1094854e-06    4.6293117e-01    2.0878173e+00    2.3291393e+00    2.6766888e+00    4.9987970e+01    2.4125595e+00                0         #dt_mach
   4.1507373e+01             1719    9.1116776e-06    4.6612865e-01    2.0906289e+00    2.3322792e+00    2.6802934e+00    4.9994664e+01    2.4033415e+00                0         #dt_mach
   4.1562049e+01             1720    9.1126502e-06    4.6965557e-01    2.0932585e+00    2.3352160e+00    2.6836647e+00    4.9970357e+01    2.3540468e+00                0         #dt_mach
   4.1616757e+01             1721    9.1180559e-06    4.5176322e-01    2.0968646e+00    2.3392424e+00    2.6882880e+00    4.9986694e+01    2.4445367e+00                0         #dt_mach
   4.1671480e+01             1722    9.1204830e-06    5.0339408e-01    2.0998298e+00    2.3425533e+00    2.6920895e+00    4.9979994e+01    2.3762343e+00                0         #dt_mach
   4.1726225e+01             1723    9.1241337e-06    4.5279010e-01    2.0994080e+00    2.3421127e+00    2.6915487e+00    4.9976525e+01    1.9811981e+00                0         #dt_mach
   4.1780995e+01             1724    9.1284194e-06    4.5857830e-01    2.1039064e+00    2.3471266e+00    2.6973159e+00    4.9986375e+01    1.9314101e+00                0         #dt_mach
   4.1835781e+01             1725    9.1309076e-06    4.5793830e-01    2.1080361e+00    2.3517283e+00    2.7026104e+00    5.0568073e+01    1.9628570e+00                0         #dt_mach
   4.1889951e+01             1726    9.0283327e-06    4.4430576e-01    2.0874027e+00    2.3287061e+00    2.6761573e+00    4.9420131e+01    1.9100466e+00                0         #dt_mach
   4.1944756e+01             1727    9.1342662e-06    4.9350532e-01    2.1147509e+00    2.3592157e+00    2.7112191e+00    4.9983732e+01    1.9840829e+00                0         #dt_mach
   4.1999580e+01             1728    9.1372390e-06    5.2547105e-01    2.1180745e+00    2.3629247e+00    2.7154801e+00    4.9986938e+01    1.9341471e+00                0         #dt_mach
   4.2054418e+01             1729    9.1396267e-06    4.6751334e-01    2.1211175e+00    2.3663222e+00    2.7193815e+00    4.9995551e+01    2.2956300e+00                0         #dt_mach
   4.2109260e+01             1730    9.1404399e-06    5.0993825e-01    2.1237764e+00    2.3692924e+00    2.7227903e+00    4.9995847e+01    1.9815650e+00                0         #dt_mach
   4.2164107e+01             1731    9.1411993e-06    4.8398005e-01    2.1256646e+00    2.3713991e+00    2.7252111e+00    4.9988664e+01    2.2723894e+00                0         #dt_mach
   4.2218967e+01             1732    9.1432723e-06    4.5889716e-01    2.1068362e+00    2.3505613e+00    2.7010721e+00    5.3486976e+01    2.3779492e+00                0         #dt_mach
   4.2270250e+01             1733    8.5471950e-06    4.3275705e-01    1.9697694e+00    2.1976579e+00    2.5253454e+00    4.8442990e+01    2.1735468e+00                0         #dt_mach
   4.2323182e+01             1734    8.8219112e-06    4.2461918e-01    2.0345159e+00    2.2699043e+00    2.6083537e+00    4.8243867e+01    2.2714174e+00                0         #dt_mach
   4.2378040e+01             1735    9.1430391e-06    4.6680034e-01    2.1112992e+00    2.3555835e+00    2.7067938e+00    4.9989715e+01    1.8727324e+00                0         #dt_mach
   4.2432909e+01             1736    9.1449202e-06    4.7721114e-01    2.1136787e+00    2.3582468e+00    2.7098445e+00    4.9971680e+01    1.9100981e+00                0         #dt_mach
   4.2487810e+01             1737    9.1501027e-06    5.2581466e-01    2.1172018e+00    2.3621786e+00    2.7143612e+00    4.9999501e+01    1.8659289e+00                0         #dt_mach
   4.2542711e+01             1738    9.1501941e-06    4.7975913e-01    2.1198974e+00    2.3651897e+00    2.7178172e+00    4.9989244e+01    1.9501643e+00                0         #dt_mach
   4.2597624e+01             1739    9.1521628e-06    5.0373889e-01    2.1225245e+00    2.3681257e+00    2.7211852e+00    4.9977977e+01    1.9097376e+00                0         #dt_mach
   4.2652561e+01             1740    9.1561957e-06    4.6847020e-01    2.1259436e+00    2.3719392e+00    2.7255687e+00    5.0065235e+01    1.9393821e+00                0         #dt_mach
   4.2707427e+01             1741    9.1442651e-06    4.5974620e-01    2.1252283e+00    2.3711404e+00    2.7246517e+00    4.9904413e+01    2.2715521e+00                0         #dt_mach
   4.2762398e+01             1742    9.1617801e-06    4.5382113e-01    2.1315612e+00    2.3782098e+00    2.7327707e+00    4.9991117e+01    2.2247789e+00                0         #dt_mach
   4.2817378e+01             1743    9.1634080e-06    4.5743522e-01    2.1347176e+00    2.3817368e+00    2.7368174e+00    4.9964742e+01    2.0836625e+00                0         #dt_mach
   4.2872397e+01             1744    9.1698743e-06    4.6818632e-01    2.1380591e+00    2.3854692e+00    2.7411015e+00    4.9992212e+01    2.1495845e+00                0         #dt_mach
   4.2927425e+01             1745    9.1713027e-06    4.7245691e-01    2.1413697e+00    2.3891705e+00    2.7453457e+00    4.9984622e+01    1.9070764e+00                0         #dt_mach
   4.2982470e+01             1746    9.1741243e-06    5.0355665e-01    2.1435167e+00    2.3915679e+00    2.7480983e+00    4.9986776e+01    2.1606481e+00                0         #dt_mach
   4.3037529e+01             1747    9.1765513e-06    4.7775294e-01    2.1467217e+00    2.3951483e+00    2.7522073e+00    4.9966844e+01    2.4018018e+00                0         #dt_mach
   4.3092625e+01             1748    9.1826405e-06    4.6864498e-01    2.1501050e+00    2.3989259e+00    2.7565449e+00    4.9999278e+01    2.2107880e+00                0         #dt_mach
   4.3147722e+01             1749    9.1827730e-06    5.0222710e-01    2.1526040e+00    2.4017179e+00    2.7597487e+00    4.9990773e+01    2.2776175e+00                0         #dt_mach
   4.3202828e+01             1750    9.1844679e-06    4.7153304e-01    2.1551484e+00    2.4045637e+00    2.7630107e+00    4.9975867e+01    2.2523990e+00                0         #dt_mach
   4.3257962e+01             1751    9.1889031e-06    4.7637152e-01    2.1590467e+00    2.4089207e+00    2.7680086e+00    4.9981893e+01    1.8400526e+00                0         #dt_mach
   4.3313115e+01             1752    9.1922319e-06    4.9288061e-01    2.1615095e+00    2.4116692e+00    2.7711660e+00    4.9997525e+01    2.2757595e+00                0         #dt_mach
   4.3368271e+01             1753    9.1926870e-06    4.7074923e-01    2.1639331e+00    2.4143744e+00    2.7742732e+00    4.9977959e+01    2.1807022e+00                0         #dt_mach
   4.3423452e+01             1754    9.1967410e-06    4.5490542e-01    2.1624609e+00    2.4127732e+00    2.7723857e+00    4.9983643e+01    2.1595705e+00                0         #dt_mach
   4.3478650e+01             1755    9.1997507e-06    4.6572960e-01    2.1666028e+00    2.4173891e+00    2.7776958e+00    5.0270025e+01    2.0780535e+00                0         #dt_mach
   4.3533552e+01             1756    9.1503344e-06    4.5708943e-01    2.1588788e+00    2.4087712e+00    2.7677934e+00    4.9684167e+01    1.8424518e+00                0         #dt_mach
   4.3588803e+01             1757    9.2085014e-06    5.0146667e-01    2.1750714e+00    2.4268309e+00    2.7885530e+00    4.9988754e+01    2.0970793e+00                0         #dt_mach
   4.3644067e+01             1758    9.2105731e-06    4.9886557e-01    2.1784419e+00    2.4306115e+00    2.7928742e+00    4.9975642e+01    2.1638670e+00                0         #dt_mach
   4.3699357e+01             1759    9.2150624e-06    4.8794141e-01    2.1818977e+00    2.4344616e+00    2.7973048e+00    4.9983333e+01    2.1095934e+00                0         #dt_mach
   4.3754666e+01             1760    9.2181351e-06    5.0179477e-01    2.1849086e+00    2.4378218e+00    2.8011649e+00    4.9980180e+01    2.2134271e+00                0         #dt_mach
   4.3809997e+01             1761    9.2217906e-06    4.7341878e-01    2.1880698e+00    2.4413502e+00    2.8052177e+00    4.9972990e+01    2.2247109e+00                0         #dt_mach
   4.3865357e+01             1762    9.2267749e-06    4.8332397e-01    2.1918700e+00    2.4456134e+00    2.8100898e+00    4.9980649e+01    2.1234090e+00                0         #dt_mach
   4.3920739e+01             1763    9.2303472e-06    4.9516250e-01    2.1606360e+00    2.4110460e+00    2.7700461e+00    4.9978488e+01    2.2227645e+00                0         #dt_mach
   4.3976145e+01             1764    9.2343202e-06    4.7827376e-01    2.1626246e+00    2.4132850e+00    2.7725957e+00    4.9974451e+01    1.8775263e+00                0         #dt_mach
   4.4031580e+01             1765    9.2390412e-06    4.8438171e-01    2.1652717e+00    2.4162499e+00    2.7759893e+00    4.9978541e+01    2.3445959e+00                0         #dt_mach
   4.4087038e+01             1766    9.2430082e-06    4.7542957e-01    2.1688524e+00    2.4202575e+00    2.7805799e+00    4.9968088e+01    1.7423096e+00                0         #dt_mach
   4.4142531e+01             1767    9.2489113e-06    4.7091916e-01    2.1715473e+00    2.4232725e+00    2.7840350e+00    4.9989156e+01    2.1217036e+00                0         #dt_mach
   4.4198037e+01             1768    9.2509176e-06    5.0488459e-01    2.1743675e+00    2.4264226e+00    2.7876506e+00    5.0124659e+01    2.1029804e+00                0         #dt_mach
   4.4253404e+01             1769    9.2279108e-06    4.8385961e-01    2.1713605e+00    2.4230705e+00    2.7837955e+00    4.9824824e+01    2.2300482e+00                0         #dt_mach
   4.4308966e+01             1770    9.2603547e-06    4.8740970e-01    2.1814447e+00    2.4343309e+00    2.7967240e+00    5.0967067e+01    2.2780941e+00                0         #dt_mach
   4.4363474e+01             1771    9.0846455e-06    4.8673348e-01    2.1427466e+00    2.3911554e+00    2.7471111e+00    4.9001101e+01    1.8657596e+00                0         #dt_mach
   4.4419093e+01             1772    9.2698382e-06    4.9496054e-01    2.1883265e+00    2.4420211e+00    2.8055468e+00    4.9973297e+01    2.3041930e+00                0         #dt_mach
   4.4474742e+01             1773    9.2747915e-06    4.8599091e-01    2.1918798e+00    2.4459920e+00    2.8101023e+00    4.9974939e+01    2.2568052e+00                0         #dt_mach
   4.4530419e+01             1774    9.2794425e-06    4.8449584e-01    2.1953459e+00    2.4498658e+00    2.8145461e+00    4.9924999e+01    2.1682618e+00                0         #dt_mach
   4.4586179e+01             1775    9.2933827e-06    5.1492999e-01    2.2011063e+00    2.4563054e+00    2.8219312e+00    4.9981143e+01    2.1067426e+00                0         #dt_mach
   4.4641960e+01             1776    9.2968890e-06    4.9922825e-01    2.2040344e+00    2.4595859e+00    2.8256851e+00    4.9989777e+01    2.1915174e+00                0         #dt_mach
   4.4697753e+01             1777    9.2987902e-06    4.8984809e-01    2.2067901e+00    2.4626703e+00    2.8292181e+00    4.9984234e+01    2.1666834e+00                0         #dt_mach
   4.4753563e+01             1778    9.3017232e-06    4.6858539e-01    2.2099424e+00    2.4661926e+00    2.8332595e+00    4.9976069e+01    2.0776701e+00                0         #dt_mach
   4.4809400e+01             1779    9.3061772e-06    4.9243209e-01    2.2138531e+00    2.4705689e+00    2.8382733e+00    4.9975193e+01    1.9371939e+00                0         #dt_mach
   4.4865265e+01             1780    9.3107967e-06    4.9243878e-01    2.2162398e+00    2.4732411e+00    2.8413331e+00    4.9987418e+01    2.2536817e+00                0         #dt_mach
   4.4921144e+01             1781    9.3131402e-06    5.3661785e-01    2.2198025e+00    2.4772281e+00    2.8459007e+00    4.9969518e+01    2.0251951e+00                0         #dt_mach
   4.4977057e+01             1782    9.3188214e-06    4.8153657e-01    2.2226181e+00    2.4803694e+00    2.8495103e+00    4.9983850e+01    2.3580530e+00                0         #dt_mach
   4.5032988e+01             1783    9.3218324e-06    4.8506253e-01    2.2252116e+00    2.4833298e+00    2.8528353e+00    4.8822930e+01    2.7579644e+00                0         #dt_mach
   4.5090267e+01             1784    9.5465720e-06    4.9383955e-01    2.2761745e+00    2.5402576e+00    2.9181724e+00    5.1772472e+01    1.9803619e+00                0         #dt_mach
   4.5145586e+01             1785    9.2197375e-06    4.8515730e-01    2.2009411e+00    2.4562833e+00    2.8217194e+00    4.8267853e+01    2.2616234e+00                0         #dt_mach
   4.5202889e+01             1786    9.5505984e-06    5.2159970e-01    2.2838562e+00    2.5488333e+00    2.9280208e+00    5.2039766e+01    2.2674725e+00                0         #dt_mach
   4.5257947e+01             1787    9.1762504e-06    5.3158025e-01    2.1973397e+00    2.4522712e+00    2.8171022e+00    4.8017527e+01    2.0185268e+00                0         #dt_mach
   4.5315277e+01             1788    9.5551051e-06    4.9540570e-01    2.2907592e+00    2.5565276e+00    2.9368708e+00    5.0335909e+01    2.3163428e+00                0         #dt_mach
   4.5372225e+01             1789    9.4913405e-06    6.3942723e-01    2.2787287e+00    2.5430569e+00    2.9214471e+00    4.9658405e+01    2.2710638e+00                0         #dt_mach
   4.5429565e+01             1790    9.5566304e-06    4.9524971e-01    2.2972015e+00    2.5636695e+00    2.9451301e+00    4.9989035e+01    2.2102332e+00                0         #dt_mach
   4.5486918e+01             1791    9.5587266e-06    4.9631699e-01    2.3001027e+00    2.5669226e+00    2.9488496e+00    4.9994950e+01    2.1730669e+00                0         #dt_mach
   4.5544276e+01             1792    9.5596921e-06    5.5601983e-01    2.3026107e+00    2.5697156e+00    2.9520651e+00    4.9997425e+01    2.5140200e+00                0         #dt_mach
   4.5601637e+01             1793    9.5601845e-06    5.0741299e-01    2.2565932e+00    2.5188612e+00    2.8930682e+00    5.0384700e+01    2.5246747e+00                0         #dt_mach
   4.5658560e+01             1794    9.4871900e-06    5.0852560e-01    2.2334630e+00    2.4931592e+00    2.8634141e+00    4.9594284e+01    2.2472811e+00                0         #dt_mach
   4.5715949e+01             1795    9.5648018e-06    5.0544041e-01    2.2544592e+00    2.5165678e+00    2.8903323e+00    5.0012697e+01    2.3208456e+00                0         #dt_mach
   4.5773323e+01             1796    9.5623734e-06    4.9411926e-01    2.2580497e+00    2.5206325e+00    2.8949355e+00    4.9962444e+01    2.1251965e+00                0         #dt_mach
   4.5830740e+01             1797    9.5695614e-06    5.1263413e-01    2.2627747e+00    2.5258536e+00    2.9009932e+00    4.9994593e+01    2.4345961e+00                0         #dt_mach
   4.5888164e+01             1798    9.5705963e-06    5.0452366e-01    2.2662827e+00    2.5297050e+00    2.9054906e+00    5.1845007e+01    2.3364348e+00                0         #dt_mach
   4.5943544e+01             1799    9.2300077e-06    4.6314377e-01    2.1895340e+00    2.4441223e+00    2.8070948e+00    4.8186894e+01    2.0756497e+00                0         #dt_mach
   4.6001008e+01             1800    9.5773009e-06    5.1294732e-01    2.2737946e+00    2.5381112e+00    2.9151213e+00    4.9991121e+01    2.4830666e+00                0         #dt_mach
   4.6058482e+01             1801    9.5790020e-06    5.7341151e-01    2.2763461e+00    2.5409675e+00    2.9183925e+00    5.0001566e+01    3.0489516e+00                0         #dt_mach
   4.6115954e+01             1802    9.5787021e-06    5.2310942e-01    2.2809486e+00    2.5461223e+00    2.9242930e+00    4.9996237e+01    2.1327260e+00                0         #dt_mach
   4.6173431e+01             1803    9.5794230e-06    5.0676789e-01    2.2825420e+00    2.5479413e+00    2.9263360e+00    4.9980709e+01    2.1154623e+00                0         #dt_mach
   4.6230929e+01             1804    9.5831203e-06    5.1713330e-01    2.2793972e+00    2.5445036e+00    2.9223041e+00    4.9988229e+01    2.2826250e+00                0         #dt_mach
   4.6288442e+01             1805    9.5853768e-06    5.3187609e-01    2.2837194e+00    2.5493118e+00    2.9278454e+00    5.0291515e+01    2.0091512e+00                0         #dt_mach
   4.6345621e+01             1806    9.5298152e-06    5.1554988e-01    2.2741839e+00    2.5386776e+00    2.9156204e+00    4.9695836e+01    2.2542715e+00                0         #dt_mach
   4.6403149e+01             1807    9.5881426e-06    5.2793896e-01    2.2915770e+00    2.5580651e+00    2.9379192e+00    4.9992165e+01    2.0731919e+00                0         #dt_mach
   4.6460687e+01             1808    9.5896453e-06    5.0395155e-01    2.2948803e+00    2.5617037e+00    2.9421543e+00    5.0004106e+01    2.1692674e+00                0         #dt_mach
   4.6518220e+01             1809    9.5888578e-06    5.1366073e-01    2.2982307e+00    2.5655192e+00    2.9464496e+00    4.9982653e+01    2.2180338e+00                0         #dt_mach
   4.6575774e+01             1810    9.5921857e-06    5.1925543e-01    2.3010777e+00    2.5686186e+00    2.9500997e+00    4.9989574e+01    2.0598550e+00                0         #dt_mach
   4.6633339e+01             1811    9.5941863e-06    5.2662992e-01    2.3038086e+00    2.5717263e+00    2.9536007e+00    5.0905702e+01    2.1780961e+00                0         #dt_mach
   4.6689880e+01             1812    9.4234890e-06    5.1104440e-01    2.2661623e+00    2.5296934e+00    2.9053363e+00    4.9094355e+01    1.7766078e+00                0         #dt_mach
   4.6747464e+01             1813    9.5973243e-06    5.0155508e-01    2.1712694e+00    2.4247812e+00    2.7836788e+00    4.9971259e+01    1.9851503e+00                0         #dt_mach
   4.6805081e+01             1814    9.6028442e-06    5.2393243e-01    2.1644464e+00    2.4172312e+00    2.7749313e+00    4.9975427e+01    1.7556422e+00                0         #dt_mach
   4.6862726e+01             1815    9.6075660e-06    5.2640654e-01    2.1680652e+00    2.4212613e+00    2.7795708e+00    4.9987185e+01    1.8496568e+00                0         #dt_mach
   4.6920386e+01             1816    9.6100291e-06    5.9577392e-01    2.1739075e+00    2.4277882e+00    2.7870608e+00    5.0389831e+01    1.9125404e+00                0         #dt_mach
   4.6977600e+01             1817    9.5356829e-06    6.5339976e-01    2.1615967e+00    2.4140407e+00    2.7712778e+00    4.9603096e+01    1.7460570e+00                0         #dt_mach
   4.7035272e+01             1818    9.6119836e-06    5.2182564e-01    2.1824581e+00    2.4373311e+00    2.7980232e+00    4.9988670e+01    2.1224432e+00                0         #dt_mach
   4.7092957e+01             1819    9.6141621e-06    5.7302093e-01    2.1860250e+00    2.4413232e+00    2.8025961e+00    4.9998136e+01    1.8838582e+00                0         #dt_mach
   4.7150644e+01             1820    9.6145205e-06    5.6911637e-01    2.1893710e+00    2.4450515e+00    2.8068858e+00    4.9989121e+01    1.7905302e+00                0         #dt_mach
   4.7208344e+01             1821    9.6166130e-06    5.4553957e-01    2.1925296e+00    2.4485847e+00    2.8109354e+00    4.9989045e+01    1.9435687e+00                0         #dt_mach
   4.7266056e+01             1822    9.6187204e-06    5.7149444e-01    2.1964553e+00    2.4529687e+00    2.8159683e+00    4.9990667e+01    1.7197633e+00                0         #dt_mach
   4.7323779e+01             1823    9.6205161e-06    5.1628288e-01    2.1128005e+00    2.3598903e+00    2.7087186e+00    4.9852165e+01    1.8203051e+00                0         #dt_mach
   4.7381512e+01             1824    9.6221422e-06    5.3234356e-01    2.1042755e+00    2.3504058e+00    2.6977891e+00    4.9882768e+01    1.8654242e+00                0         #dt_move
   4.7439202e+01             1825    9.6149163e-06    5.2023240e-01    2.1071246e+00    2.3535754e+00    2.7014418e+00    5.1560060e+01    1.9018283e+00                0         #dt_move
   4.7495146e+01             1826    9.3239964e-06    4.7398905e-01    2.0502482e+00    2.2900491e+00    2.6285233e+00    4.8360543e+01    1.6876018e+00                0         #dt_mach
   4.7552762e+01             1827    9.6026989e-06    5.2436034e-01    2.1167349e+00    2.3643030e+00    2.7137627e+00    4.9815320e+01    1.7483091e+00                0         #dt_move
   4.7610311e+01             1828    9.5915797e-06    4.9609902e-01    2.1185134e+00    2.3662790e+00    2.7160429e+00    4.9772788e+01    1.9115255e+00                0         #dt_move
   4.7667842e+01             1829    9.5883940e-06    5.1263867e-01    2.1218434e+00    2.3699971e+00    2.7203120e+00    4.9761085e+01    1.6912565e+00                0         #dt_move
   4.7725313e+01             1830    9.5784931e-06    5.7180451e-01    2.1232255e+00    2.3715393e+00    2.7220840e+00    4.9720299e+01    1.7806454e+00                0         #dt_move
   4.7782752e+01             1831    9.5732088e-06    5.0572727e-01    2.1252742e+00    2.3738225e+00    2.7247105e+00    4.9703265e+01    1.7199175e+00                0         #dt_move
   4.7840151e+01             1832    9.5665039e-06    5.0766992e-01    2.1268781e+00    2.3756098e+00    2.7267667e+00    4.9678129e+01    1.7363191e+00                0         #dt_move
   4.7897500e+01             1833    9.5581669e-06    5.1074916e-01    2.1253779e+00    2.3739212e+00    2.7248435e+00    4.9644285e+01    1.7580929e+00                0         #dt_move
   4.7954827e+01             1834    9.5545899e-06    4.9244365e-01    2.1175958e+00    2.3652667e+00    2.7148664e+00    4.9644467e+01    2.0307603e+00                0         #dt_move
   4.8012087e+01             1835    9.5432664e-06    5.1840570e-01    2.1190227e+00    2.3668418e+00    2.7166958e+00    4.9590793e+01    2.1992395e+00                0         #dt_move
   4.8069329e+01             1836    9.5402649e-06    5.8732579e-01    2.1244892e+00    2.3729492e+00    2.7237041e+00    4.9588020e+01    1.9846940e+00                0         #dt_move
   4.8126515e+01             1837    9.5309860e-06    5.5843860e-01    2.1273267e+00    2.3761133e+00    2.7273419e+00    4.9541229e+01    1.8867056e+00                0         #dt_move
   4.8183668e+01             1838    9.5255620e-06    5.7705653e-01    2.1298611e+00    2.3789371e+00    2.7305912e+00    5.0212360e+01    1.8571539e+00                0         #dt_move
   4.8240580e+01             1839    9.4852761e-06    4.9232541e-01    2.1241265e+00    2.3725308e+00    2.7232391e+00    4.9314632e+01    1.9115925e+00                0         #dt_mach
   4.8297646e+01             1840    9.5110091e-06    5.7581008e-01    2.1331507e+00    2.3826016e+00    2.7348087e+00    4.9453887e+01    1.8539712e+00                0         #dt_move
   4.8354692e+01             1841    9.5076782e-06    5.7570358e-01    2.1355721e+00    2.3853076e+00    2.7379129e+00    4.9442177e+01    1.8941135e+00                0         #dt_move
   4.8411671e+01             1842    9.4966102e-06    5.0838398e-01    2.1363740e+00    2.3862059e+00    2.7389410e+00    4.9390306e+01    1.9816339e+00                0         #dt_move
   4.8468634e+01             1843    9.4937824e-06    5.1888760e-01    2.1358111e+00    2.3855623e+00    2.7382193e+00    5.8520661e+01    1.9606538e+00                0         #dt_move
   4.8517303e+01             1844    8.1114791e-06    4.2889847e-01    1.8201205e+00    2.0329739e+00    2.3334878e+00    5.0018097e+01    1.9005806e+00                0         #dt_mach
   4.8565954e+01             1845    8.1085443e-06    4.4357652e-01    1.8227547e+00    2.0359060e+00    2.3368650e+00    5.0012189e+01    1.7826965e+00                0         #dt_mach
   4.8614594e+01             1846    8.1065681e-06    4.4026957e-01    1.8272340e+00    2.0409132e+00    2.3426077e+00    5.0004788e+01    1.7610698e+00                0         #dt_mach
   4.8663228e+01             1847    8.1057919e-06    4.3037869e-01    1.8305557e+00    2.0446141e+00    2.3468662e+00    5.0013828e+01    1.8384640e+00                0         #dt_mach
   4.8711850e+01             1848    8.1035508e-06    4.3174666e-01    1.8336021e+00    2.0480085e+00    2.3507720e+00    5.0008522e+01    1.8539894e+00                0         #dt_mach
   4.8760463e+01             1849    8.1021698e-06    4.3602536e-01    1.8356141e+00    2.0502547e+00    2.3533514e+00    5.0007564e+01    1.8068187e+00                0         #dt_mach
   4.8809068e+01             1850    8.1009443e-06    4.3791297e-01    1.8377602e+00    2.0526505e+00    2.3561028e+00    5.0001484e+01    1.7928195e+00                0         #dt_mach
   4.8857673e+01             1851    8.1007039e-06    4.3417552e-01    1.8396418e+00    2.0547471e+00    2.3585152e+00    5.0011661e+01    1.7919827e+00                0         #dt_mach
   4.8906265e+01             1852    8.0988150e-06    4.4769503e-01    1.8411974e+00    2.0564806e+00    2.3605095e+00    5.0013169e+01    3.1759377e+00                0         #dt_mach
   4.8945140e+01             1853    6.4790520e-06    3.5233611e-01    1.3887134e+00    1.5491776e+00    1.7804018e+00    4.0013175e+01    2.0501640e+00                0         #dt_piso
   4.8993717e+01             1854    8.0961483e-06    4.3593031e-01    1.7323991e+00    1.9325721e+00    2.2210245e+00    5.0006668e+01    2.4279606e+00                0         #dt_mach
   4.9042287e+01             1855    8.0950688e-06    4.3678470e-01    1.7357215e+00    1.9362709e+00    2.2252839e+00    5.0007584e+01    2.9251590e+00                0         #dt_mach
   4.9090850e+01             1856    8.0938412e-06    4.2782022e-01    1.7390568e+00    1.9399847e+00    2.2295600e+00    5.0007525e+01    2.8167531e+00                0         #dt_mach
   4.9129701e+01             1857    6.4750730e-06    3.3852941e-01    1.3933557e+00    1.5543379e+00    1.7863534e+00    4.0010540e+01    2.7658980e+00                0         #dt_piso
   4.9160781e+01             1858    5.1800584e-06    2.6800254e-01    1.1158029e+00    1.2447163e+00    1.4305166e+00    3.2014230e+01    2.2520883e+00                0         #dt_piso
   4.9199631e+01             1859    6.4750730e-06    3.8138281e-01    1.3964109e+00    1.5577414e+00    1.7902704e+00    4.0016224e+01    1.6365557e+00                0         #dt_grow
   4.9248175e+01             1860    8.0905597e-06    6.7927998e-01    1.7469821e+00    1.9488126e+00    2.2397207e+00    4.9995427e+01    1.7481701e+00                0         #dt_mach
   4.9296723e+01             1861    8.0912997e-06    4.4615524e-01    1.7491588e+00    1.9512385e+00    2.2425113e+00    5.0018467e+01    2.9607825e+00                0         #dt_mach
   4.9335561e+01             1862    6.4730398e-06    3.5663240e-01    1.4006374e+00    1.5624510e+00    1.7956889e+00    4.0023012e+01    2.4789698e+00                0         #dt_piso
   4.9384081e+01             1863    8.0866475e-06    4.3586755e-01    1.7517773e+00    1.9541557e+00    2.2458684e+00    5.0003924e+01    2.6989524e+00                0         #dt_mach
   4.9422897e+01             1864    6.4693180e-06    3.5430801e-01    1.3986708e+00    1.5602666e+00    1.7931677e+00    4.0010432e+01    2.6819823e+00                0         #dt_piso
   4.9453949e+01             1865    5.1754544e-06    2.7378880e-01    1.1202894e+00    1.2497195e+00    1.4362685e+00    3.2009499e+01    2.3291023e+00                0         #dt_piso
   4.9492765e+01             1866    6.4693180e-06    3.5871334e-01    1.4029252e+00    1.5650037e+00    1.7986220e+00    4.0014604e+01    2.4652910e+00                0         #dt_grow
   4.9523818e+01             1867    5.1754544e-06    2.8654906e-01    1.1238452e+00    1.2536791e+00    1.4408272e+00    3.2014030e+01    2.4704568e+00                0         #dt_piso
   4.9562634e+01             1868    6.4693180e-06    3.4850131e-01    1.4067373e+00    1.5692496e+00    1.8035094e+00    4.0020346e+01    2.4316735e+00                0         #dt_grow
   4.9611129e+01             1869    8.0825365e-06    4.3156288e-01    1.7600565e+00    1.9633824e+00    2.2564827e+00    5.0004759e+01    2.9593809e+00                0         #dt_mach
   4.9649925e+01             1870    6.4660292e-06    3.5484809e-01    1.4095193e+00    1.5723484e+00    1.8070760e+00    4.0006227e+01    2.2256196e+00                0         #dt_piso
   4.9698413e+01             1871    8.0812785e-06    4.4058444e-01    1.7637362e+00    1.9674826e+00    2.2612002e+00    5.0004398e+01    2.7948589e+00                0         #dt_mach
   4.9737203e+01             1872    6.4650228e-06    3.5702792e-01    1.4123072e+00    1.5754552e+00    1.8106503e+00    4.0006099e+01    2.9789338e+00                0         #dt_piso
   4.9768235e+01             1873    5.1720182e-06    2.8943940e-01    1.1306756e+00    1.2612889e+00    1.4495841e+00    3.2006418e+01    2.2150152e+00                0         #dt_piso
   4.9807025e+01             1874    6.4650228e-06    3.7515661e-01    1.4104353e+00    1.5733776e+00    1.8082503e+00    4.0010543e+01    2.4448001e+00                0         #dt_grow
   4.9855500e+01             1875    8.0791490e-06    4.4703083e-01    1.7660766e+00    1.9700977e+00    2.2642008e+00    5.0003957e+01    3.0465045e+00                0         #dt_mach
   4.9894280e+01             1876    6.4633192e-06    3.4358895e-01    1.4152731e+00    1.5787640e+00    1.8144527e+00    4.0005597e+01    2.6267974e+00                0         #dt_piso
   4.9925304e+01             1877    5.1706553e-06    2.8789130e-01    1.1336112e+00    1.2645623e+00    1.4533477e+00    3.2006025e+01    2.3632653e+00                0         #dt_piso
   4.9964084e+01             1878    6.4633192e-06    3.6101602e-01    1.4188185e+00    1.5827131e+00    1.8189980e+00    4.0009456e+01    2.3012319e+00                0         #dt_grow
   5.0012547e+01             1879    8.0772395e-06    4.4179410e-01    1.2952503e+00    1.4470784e+00    1.6605774e+00    4.9593557e+01    3.5012095e+00                0         #dt_mach
   5.0051318e+01             1880    6.4617916e-06    3.5948558e-01    1.0230288e+00    1.1429849e+00    1.3115753e+00    3.9757412e+01    1.2093141e+00                0         #dt_piso
   5.0099782e+01             1881    8.0772395e-06    4.3608689e-01    1.2765111e+00    1.4268535e+00    1.6365527e+00    4.9787574e+01    1.1621735e+00                0         #dt_grow
   5.0138552e+01             1882    6.4617916e-06    3.2853754e-01    1.0296805e+00    1.1509650e+00    1.3201032e+00    3.9873943e+01    9.7501421e-01                0         #dt_piso
   5.0169569e+01             1883    5.1694333e-06    1.4554225e-01    2.5040447e-01    2.7979196e-01    3.2103137e-01    1.3394866e+01    8.8330340e-01                0         #dt_piso
   5.0208340e+01             1884    6.4617916e-06    1.6828274e-01    3.1249275e-01    3.4916804e-01    4.0063173e-01    1.6733708e+01    3.5747004e-01                0         #dt_grow
   5.0256803e+01             1885    8.0772395e-06    2.1152970e-01    3.8998786e-01    4.3575939e-01    4.9998443e-01    2.0902334e+01    3.6542892e-01                0         #dt_grow
   5.0317382e+01             1886    1.0096549e-05    2.6659545e-01    4.8679225e-01    5.4392627e-01    6.2409263e-01    2.6104021e+01    3.6298895e-01                0         #dt_grow
   5.0393107e+01             1887    1.2620687e-05    3.2999794e-01    6.0745088e-01    6.7874800e-01    7.7878318e-01    3.2596758e+01    3.5955071e-01                0         #dt_grow
   5.0487762e+01             1888    1.5775858e-05    4.2180809e-01    7.5820149e-01    8.4719318e-01    9.7205320e-01    4.0694926e+01    3.9969420e-01                0         #dt_grow
   5.0599010e+01             1889    1.8541386e-05    4.7806296e-01    8.9020990e-01    9.9469841e-01    1.1412947e+00    4.7757160e+01    4.1532040e-01                0         #dt_move
   5.0710142e+01             1890    1.8522068e-05    4.4390505e-01    8.8806921e-01    9.9230822e-01    1.1385503e+00    4.7643441e+01    4.3348670e-01                0         #dt_move
   5.0821132e+01             1891    1.8498309e-05    5.1865182e-01    8.8575999e-01    9.8972949e-01    1.1355897e+00    4.7520420e+01    4.3061376e-01                0         #dt_move
   5.0931991e+01             1892    1.8476399e-05    4.8476889e-01    8.8360411e-01    9.8732256e-01    1.1328258e+00    4.7403781e+01    4.1509295e-01                0         #dt_move
   5.1042720e+01             1893    1.8454838e-05    5.0054710e-01    8.8330185e-01    9.8644468e-01    1.1324383e+00    4.7922322e+01    5.3986788e-01                0         #dt_move
   5.1153320e+01             1894    1.8433449e-05    2.4636071e-01    2.8835551e-01    3.2233809e-01    3.6968655e-01    2.7506910e+01    4.2024040e-01                0         #dt_move
   5.1291571e+01             1895    2.3041812e-05    2.6336345e-01    3.4780527e-01    3.8886884e-01    4.4590420e-01    3.4316862e+01    3.2394838e-01                0         #dt_grow
   5.1464385e+01             1896    2.8802265e-05    3.8038160e-01    4.1987921e-01    4.6954323e-01    5.3830668e-01    4.2798971e+01    3.9439011e-01                0         #dt_grow
   5.1602636e+01             1897    2.3041812e-05    2.8473551e-01    3.2823752e-01    3.6711407e-01    4.2081733e-01    3.4188151e+01    3.4022331e-01                0         #dt_piso
   5.1713236e+01             1898    1.8433449e-05    2.3949022e-01    2.5847966e-01    2.8912329e-01    3.3138418e-01    2.7319900e+01    2.6052237e-01                0         #dt_piso
   5.1851487e+01             1899    2.3041812e-05    3.1074573e-01    3.1757626e-01    3.5526515e-01    4.0714906e-01    3.4104744e+01    3.0625534e-01                0         #dt_grow
   5.2024301e+01             1900    2.8802265e-05    3.8941645e-01    3.9304037e-01    4.3882049e-01    5.0389791e-01    4.2561566e+01    3.8483119e-01                0         #dt_grow
   5.2162552e+01             1901    2.3041812e-05    2.5388135e-01    3.1509321e-01    3.5179283e-01    4.0396565e-01    3.4009912e+01    4.4107389e-01                0         #dt_piso
   5.2335365e+01             1902    2.8802265e-05    3.7092999e-01    3.9489091e-01    4.4088239e-01    5.0627039e-01    4.2457751e+01    3.7666798e-01                0         #dt_grow
   5.2473616e+01             1903    2.3041812e-05    2.9180736e-01    3.1657983e-01    3.5344964e-01    4.0587157e-01    3.3926036e+01    3.1621528e-01                0         #dt_piso
   5.2646430e+01             1904    2.8802265e-05    1.8241576e-01    2.2223070e-01    2.4794991e-01    2.8491116e-01    2.3654228e+01    3.5411382e-01                0         #dt_grow
   5.2784681e+01             1905    2.3041812e-05    1.4070490e-01    1.7709872e-01    1.9759678e-01    2.2704965e-01    1.8904135e+01    2.5909066e-01                0         #dt_piso
   5.2957494e+01             1906    2.8802265e-05    1.6380969e-01    2.2086634e-01    2.4643255e-01    2.8316197e-01    2.3610199e+01    2.8293085e-01                0         #dt_grow
   5.3095745e+01             1907    2.3041812e-05    1.4764491e-01    1.7657428e-01    1.9701451e-01    2.2637728e-01    1.8875614e+01    2.7672791e-01                0         #dt_piso
   5.3268559e+01             1908    2.8802265e-05    1.5724821e-01    2.2082584e-01    2.4638971e-01    2.8311005e-01    2.3574367e+01    2.6369286e-01                0         #dt_grow
   5.3406810e+01             1909    2.3041812e-05    1.4654166e-01    1.7682208e-01    1.9728494e-01    2.2669497e-01    1.8847398e+01    2.4158049e-01                0         #dt_piso
   5.3579623e+01             1910    2.8802265e-05    1.7239430e-01    2.2157282e-01    2.4721513e-01    2.8406771e-01    2.3540321e+01    2.7395296e-01                0         #dt_grow
   5.3717874e+01             1911    2.3041812e-05    1.4817876e-01    1.7761697e-01    1.9817276e-01    2.2771406e-01    1.8819979e+01    2.9036403e-01                0         #dt_piso
   5.3828475e+01             1912    1.8433449e-05    1.0632360e-01    1.4232764e-01    1.5879963e-01    1.8247134e-01    1.5047967e+01    2.4032283e-01                0         #dt_piso
   5.3966726e+01             1913    2.3041812e-05    1.2007294e-01    1.7827568e-01    1.9890843e-01    2.2855857e-01    1.8797197e+01    2.6144266e-01                0         #dt_grow
   5.4139539e+01             1914    2.8802265e-05    1.7184303e-01    2.2771935e-01    2.5407753e-01    2.9194788e-01    2.3492478e+01    3.4268689e-01                0         #dt_grow
   5.4277790e+01             1915    2.3041812e-05    1.2039215e-01    1.8156685e-01    2.0258508e-01    2.3277801e-01    1.8768626e+01    2.5540996e-01                0         #dt_piso
   5.4450604e+01             1916    2.8802265e-05    1.3707510e-01    2.2652593e-01    2.5275082e-01    2.9041786e-01    2.3441074e+01    2.8647757e-01                0         #dt_grow
   5.4588855e+01             1917    2.3041812e-05    1.5933876e-01    1.8112726e-01    2.0209734e-01    2.3221443e-01    1.8739967e+01    2.7117491e-01                0         #dt_piso
   5.4761668e+01             1918    2.8802265e-05    1.7900628e-01    2.2648114e-01    2.5270316e-01    2.9036043e-01    2.3404598e+01    2.6790500e-01                0         #dt_grow
   5.4977685e+01             1919    3.6002831e-05    2.2307798e-01    2.8387027e-01    3.1672726e-01    3.6393624e-01    2.9225105e+01    3.3336759e-01                0         #dt_grow
   5.5150499e+01             1920    2.8802265e-05    1.5893192e-01    2.2765397e-01    2.5400496e-01    2.9186407e-01    2.3359556e+01    3.0451965e-01                0         #dt_piso
   5.5288750e+01             1921    2.3041812e-05    1.1319155e-01    1.8244447e-01    2.0356291e-01    2.3390317e-01    1.8675492e+01    2.7260041e-01                0         #dt_piso
   5.5399350e+01             1922    1.8433449e-05    1.2348667e-01    1.4616985e-01    1.6308970e-01    1.8739724e-01    1.4932279e+01    2.6582980e-01                0         #dt_piso
   5.5537601e+01             1923    2.3041812e-05    1.4466814e-01    1.8305459e-01    2.0424449e-01    2.3468537e-01    1.8652612e+01    2.6961565e-01                0         #dt_grow
   5.5648202e+01             1924    1.8433449e-05    1.1385276e-01    1.4925583e-01    1.6653494e-01    1.9135363e-01    1.4932868e+01    2.2929525e-01                0         #dt_piso
   5.5786453e+01             1925    2.3041812e-05    1.3512042e-01    1.8597171e-01    2.0750352e-01    2.3842527e-01    1.8635139e+01    2.4322891e-01                0         #dt_grow
   5.5959266e+01             1926    2.8802265e-05    1.8672076e-01    2.3205007e-01    2.5891904e-01    2.9750008e-01    2.3267460e+01    2.5202799e-01                0         #dt_grow
   5.6097517e+01             1927    2.3041812e-05    1.3140259e-01    1.8555291e-01    2.0703902e-01    2.3788834e-01    1.8601310e+01    2.8092599e-01                0         #dt_piso
   5.6270331e+01             1928    2.8802265e-05    1.7818418e-01    2.3199867e-01    2.5885609e-01    2.9743419e-01    2.3232469e+01    2.8700781e-01                0         #dt_grow
   5.6408582e+01             1929    2.3041812e-05    1.3877091e-01    1.8594118e-01    2.0746735e-01    2.3838613e-01    1.8573415e+01    2.4644685e-01                0         #dt_piso
   5.6581395e+01             1930    2.8802265e-05    1.8282136e-01    2.3290335e-01    2.5986720e-01    2.9859403e-01    2.3197888e+01    2.8633475e-01                0         #dt_grow
   5.6719646e+01             1931    2.3041812e-05    1.3292054e-01    1.8663562e-01    2.0824353e-01    2.3927644e-01    1.8546002e+01    2.4899101e-01                0         #dt_piso
   5.6892460e+01             1932    2.8802265e-05    1.7978833e-01    2.3379037e-01    2.6085856e-01    2.9973124e-01    2.3163170e+01    2.7519679e-01                0         #dt_grow
   5.7030711e+01             1933    2.3041812e-05    1.3101007e-01    1.8735249e-01    2.0904464e-01    2.4019550e-01    1.8518340e+01    2.9037690e-01                0         #dt_piso
   5.7203524e+01             1934    2.8802265e-05    1.4716065e-01    2.3864674e-01    2.6628027e-01    3.0595736e-01    2.3170200e+01    2.6831770e-01                0         #dt_grow
   5.7341775e+01             1935    2.3041812e-05    1.0547522e-01    1.9032362e-01    2.1236387e-01    2.4400464e-01    1.8505238e+01    2.3618102e-01                0         #dt_piso
   5.7514589e+01             1936    2.8802265e-05    1.9271514e-01    2.3749315e-01    2.6499811e-01    3.0447840e-01    2.3093987e+01    2.4577713e-01                0         #dt_grow
   5.7652839e+01             1937    2.3041812e-05    1.5382628e-01    1.8986436e-01    2.1185427e-01    2.4341585e-01    1.8463696e+01    2.6119304e-01                0         #dt_piso
   5.7763440e+01             1938    1.8433449e-05    1.1794880e-01    1.5189027e-01    1.6948259e-01    1.9473112e-01    1.4763179e+01    2.4338651e-01                0         #dt_piso
   5.7901691e+01             1939    2.3041812e-05    1.3724011e-01    1.9010496e-01    2.1211828e-01    2.4372431e-01    1.8441742e+01    2.5035691e-01                0         #dt_grow
   5.8074505e+01             1940    2.8802265e-05    1.4670000e-01    2.3809474e-01    2.6566613e-01    3.0524967e-01    2.3033198e+01    2.9700613e-01                0         #dt_grow
   5.8290522e+01             1941    3.6002831e-05    2.4048805e-01    2.9830219e-01    3.3284294e-01    3.8243871e-01    2.8762359e+01    2.9044199e-01                0         #dt_grow
   5.8463335e+01             1942    2.8802265e-05    1.7869675e-01    2.3910220e-01    2.6678619e-01    3.0654128e-01    2.2990984e+01    2.5107574e-01                0         #dt_piso
   5.8601586e+01             1943    2.3041812e-05    1.3674733e-01    1.9157333e-01    2.1375304e-01    2.4560683e-01    1.8380884e+01    2.3901439e-01                0         #dt_piso
   5.8774400e+01             1944    2.8802265e-05    1.8559236e-01    2.4385997e-01    2.7210378e-01    3.1264098e-01    2.3008529e+01    2.9018879e-01                0         #dt_grow
   5.8912650e+01             1945    2.3041812e-05    1.3056375e-01    1.9447823e-01    2.1700489e-01    2.4933106e-01    1.8376325e+01    2.3944831e-01                0         #dt_piso
   5.9085464e+01             1946    2.8802265e-05    1.9710434e-01    2.4267001e-01    2.7077677e-01    3.1111540e-01    2.2930148e+01    2.8467369e-01                0         #dt_grow
   5.9223715e+01             1947    2.3041812e-05    1.3651124e-01    1.9400095e-01    2.1646857e-01    2.4871917e-01    1.8326738e+01    2.4476171e-01                0         #dt_piso
   5.9396529e+01             1948    2.8802265e-05    1.7772339e-01    2.4252294e-01    2.7060664e-01    3.1092685e-01    2.2889805e+01    2.7623773e-01                0         #dt_grow
   5.9534779e+01             1949    2.3041812e-05    1.3048555e-01    1.9429454e-01    2.1678230e-01    2.4909557e-01    1.8299824e+01    2.5445700e-01                0         #dt_piso
   5.9707593e+01             1950    2.8802265e-05    1.8748851e-01    2.4330031e-01    2.7145813e-01    3.1192347e-01    2.2855953e+01    2.7555037e-01                0         #dt_grow
   5.9923610e+01             1951    3.6002831e-05    1.9439949e-01    3.0482814e-01    3.4010361e-01    3.9080530e-01    2.8541471e+01    3.1032658e-01                0         #dt_grow
   6.0096424e+01             1952    2.8802265e-05    1.3462452e-01    2.4430693e-01    2.7257676e-01    3.1321401e-01    2.2814322e+01    2.7654934e-01                0         #dt_piso
   6.0312441e+01             1953    3.6002831e-05    2.3576873e-01    3.0615057e-01    3.4157318e-01    3.9250073e-01    2.8488792e+01    3.0366039e-01                0         #dt_grow
   6.0485254e+01             1954    2.8802265e-05    1.9410054e-01    2.4932786e-01    2.7819240e-01    3.1965110e-01    2.2834962e+01    2.7628660e-01                0         #dt_piso
   6.0623505e+01             1955    2.3041812e-05    1.4320278e-01    1.9883143e-01    2.2184766e-01    2.5491208e-01    1.8237632e+01    2.4670243e-01                0         #dt_piso
   6.0796319e+01             1956    2.8802265e-05    1.5262221e-01    2.4806751e-01    2.7677960e-01    3.1803526e-01    2.2757518e+01    2.6135707e-01                0         #dt_grow
   6.0934569e+01             1957    2.3041812e-05    1.4992503e-01    1.9832229e-01    2.2127439e-01    2.5425934e-01    1.8183622e+01    2.3940825e-01                0         #dt_piso
   6.1107383e+01             1958    2.8802265e-05    1.8229980e-01    2.4791671e-01    2.7660496e-01    3.1784193e-01    2.2706924e+01    2.8375530e-01                0         #dt_grow
   6.1323400e+01             1959    3.6002831e-05    2.2419176e-01    3.1038187e-01    3.4628159e-01    3.9792548e-01    2.8355570e+01    3.2402349e-01                0         #dt_grow
   6.1496214e+01             1960    2.8802265e-05    1.9242562e-01    2.4869919e-01    2.7746243e-01    3.1884512e-01    2.2666178e+01    2.6652813e-01                0         #dt_piso
   6.1712231e+01             1961    3.6002831e-05    2.5375750e-01    3.1155336e-01    3.4758264e-01    3.9942738e-01    2.8304748e+01    3.1871414e-01                0         #dt_grow
   6.1885044e+01             1962    2.8802265e-05    1.8543366e-01    2.4968859e-01    2.7856142e-01    3.2011357e-01    2.2625051e+01    2.5697613e-01                0         #dt_piso
   6.2023295e+01             1963    2.3041812e-05    1.2934643e-01    1.9999997e-01    2.2312571e-01    2.5641021e-01    1.8088974e+01    2.7218795e-01                0         #dt_piso
   6.2196109e+01             1964    2.8802265e-05    1.7799641e-01    2.5446373e-01    2.8390261e-01    3.2623555e-01    2.2664154e+01    2.6865458e-01                0         #dt_grow
   6.2412126e+01             1965    3.6002831e-05    2.2765312e-01    3.1690985e-01    3.5356673e-01    4.0629468e-01    2.8261166e+01    3.0187368e-01                0         #dt_grow
   6.2584939e+01             1966    2.8802265e-05    1.6176586e-01    2.5316050e-01    2.8243976e-01    3.2456474e-01    2.2574245e+01    2.6180363e-01                0         #dt_piso
   6.2800956e+01             1967    3.6002831e-05    1.7254429e-01    3.1642612e-01    3.5301635e-01    4.0567451e-01    2.8174777e+01    2.8746510e-01                0         #dt_grow
   6.2973770e+01             1968    2.8802265e-05    2.0179353e-01    2.5319612e-01    2.8246255e-01    3.2461041e-01    2.2516293e+01    3.0335784e-01                0         #dt_piso
   6.3112021e+01             1969    2.3041812e-05    1.6140820e-01    2.0278888e-01    2.2622749e-01    2.5998575e-01    1.7999162e+01    2.9891992e-01                0         #dt_piso
   6.3284834e+01             1970    2.8802265e-05    1.7884489e-01    2.5384859e-01    2.8318655e-01    3.2544691e-01    2.2481244e+01    2.9848361e-01                0         #dt_grow
   6.3423085e+01             1971    2.3041812e-05    1.3408278e-01    2.0331962e-01    2.2681637e-01    2.6066618e-01    1.7973621e+01    2.5738502e-01                0         #dt_piso
   6.3595899e+01             1972    2.8802265e-05    1.9940031e-01    2.5454412e-01    2.8395831e-01    3.2633862e-01    2.2448964e+01    2.6658845e-01                0         #dt_grow
   6.3734150e+01             1973    2.3041812e-05    1.5857561e-01    2.0387081e-01    2.2742793e-01    2.6137283e-01    1.7948293e+01    2.8846598e-01                0         #dt_piso
   6.3844750e+01             1974    1.8433449e-05    1.2986682e-01    1.6587918e-01    1.8505670e-01    2.1266562e-01    1.4401881e+01    2.4045777e-01                0         #dt_piso
   6.3983001e+01             1975    2.3041812e-05    1.4007704e-01    2.0669263e-01    2.3058591e-01    2.6499055e-01    1.7976282e+01    2.4384570e-01                0         #dt_grow
   6.4155815e+01             1976    2.8802265e-05    2.0452719e-01    2.5784147e-01    2.8764335e-01    3.3056599e-01    2.2437697e+01    3.3607340e-01                0         #dt_grow
   6.4294066e+01             1977    2.3041812e-05    1.4168277e-01    2.0611345e-01    2.2993396e-01    2.6424801e-01    1.7931688e+01    2.6879358e-01                0         #dt_piso
   6.4466879e+01             1978    2.8802265e-05    1.9132695e-01    2.5761105e-01    2.8737940e-01    3.3027058e-01    2.2388733e+01    2.6272583e-01                0         #dt_grow
   6.4605130e+01             1979    2.3041812e-05    1.4640446e-01    2.0613271e-01    2.2995018e-01    2.6427270e-01    1.7895850e+01    2.6223135e-01                0         #dt_piso
   6.4777944e+01             1980    2.8802265e-05    1.8888067e-01    2.5797965e-01    2.8777766e-01    3.3074315e-01    2.2347767e+01    2.7934217e-01                0         #dt_grow
   6.4916195e+01             1981    2.3041812e-05    1.4090672e-01    2.0659976e-01    2.3046163e-01    2.6487149e-01    1.7864813e+01    2.6157665e-01                0         #dt_piso
   6.5089008e+01             1982    2.8802265e-05    1.8795238e-01    2.5861380e-01    2.8848074e-01    3.3155615e-01    2.2310761e+01    2.8717732e-01                0         #dt_grow
   6.5305025e+01             1983    3.6002831e-05    2.0678252e-01    3.2387919e-01    3.6127950e-01    4.1522973e-01    2.7858949e+01    3.2196856e-01                0         #dt_grow
   6.5477839e+01             1984    2.8802265e-05    1.4185593e-01    2.6362732e-01    2.9408485e-01    3.3798374e-01    2.2355735e+01    2.5759459e-01                0         #dt_piso
   6.5616090e+01             1985    2.3041812e-05    1.6014008e-01    2.1022348e-01    2.3450821e-01    2.6951729e-01    1.7859492e+01    2.7025270e-01                0         #dt_piso
   6.5788903e+01             1986    2.8802265e-05    2.0563713e-01    2.6223419e-01    2.9252276e-01    3.3619768e-01    2.2292095e+01    2.8932309e-01                0         #dt_grow
   6.5927154e+01             1987    2.3041812e-05    1.5066507e-01    2.0961675e-01    2.3382524e-01    2.6873942e-01    1.7815424e+01    2.6148343e-01                0         #dt_piso
   6.6099968e+01             1988    2.8802265e-05    1.7050760e-01    2.6197409e-01    2.9222536e-01    3.3586422e-01    2.2243671e+01    2.8529787e-01                0         #dt_grow
   6.6315985e+01             1989    3.6002831e-05    2.4406220e-01    3.2760345e-01    3.6542762e-01    4.2000442e-01    2.7769285e+01    3.2696867e-01                0         #dt_grow
   6.6488798e+01             1990    2.8802265e-05    1.8614494e-01    2.6235962e-01    2.9264367e-01    3.3635849e-01    2.2194129e+01    2.7341318e-01                0         #dt_piso
   6.6704815e+01             1991    3.6002831e-05    2.3148533e-01    3.2851663e-01    3.6643944e-01    4.2117517e-01    2.7710528e+01    2.8847766e-01                0         #dt_grow
   6.6877629e+01             1992    2.8802265e-05    1.9596087e-01    2.6313233e-01    2.9350864e-01    3.3734914e-01    2.2149840e+01    2.5675535e-01                0         #dt_piso
   6.7015880e+01             1993    2.3041812e-05    1.3612230e-01    2.1071961e-01    2.3504610e-01    2.7015334e-01    1.7708352e+01    2.7771282e-01                0         #dt_piso
   6.7188693e+01             1994    2.8802265e-05    2.0488571e-01    2.6805802e-01    2.9900476e-01    3.4366413e-01    2.2204631e+01    2.8205442e-01                0         #dt_grow
   6.7326944e+01             1995    2.3041812e-05    1.4088847e-01    2.1374196e-01    2.3841754e-01    2.7402816e-01    1.7738804e+01    2.5126839e-01                0         #dt_piso
   6.7499758e+01             1996    2.8802265e-05    1.7986226e-01    2.6661629e-01    2.9739889e-01    3.4181575e-01    2.2141376e+01    2.8214121e-01                0         #dt_grow
   6.7638009e+01             1997    2.3041812e-05    1.3481827e-01    2.1310436e-01    2.3771011e-01    2.7321072e-01    1.7694647e+01    2.5264573e-01                0         #dt_piso
   6.7810822e+01             1998    2.8802265e-05    1.9387887e-01    2.6631800e-01    2.9706984e-01    3.4143333e-01    2.2093228e+01    2.5739956e-01                0         #dt_grow
   6.8026839e+01             1999    3.6002831e-05    1.9780174e-01    3.3308971e-01    3.7155387e-01    4.2703809e-01    2.7581622e+01    3.4489608e-01                0         #dt_grow
   6.8199653e+01             2000    2.8802265e-05    1.3633446e-01    2.6663973e-01    2.9743188e-01    3.4184581e-01    2.2044354e+01    2.6869607e-01                0         #dt_piso
   6.8415670e+01             2001    3.6002831e-05    2.6756188e-01    3.3407826e-01    3.7265816e-01    4.2830547e-01    2.7519105e+01    3.2501411e-01                0         #dt_grow
   6.8685691e+01             2002    4.5003539e-05    2.8708120e-01    4.1885064e-01    4.6722407e-01    5.3698800e-01    3.4345599e+01    2.5445867e-01                0         #dt_grow
   6.9023218e+01             2003    5.6254423e-05    3.9144717e-01    5.2523278e-01    5.8589738e-01    6.7337536e-01    4.2861530e+01    3.1388736e-01                0         #dt_grow
   6.9293239e+01             2004    4.5003539e-05    2.8545818e-01    4.2767377e-01    4.7706339e-01    5.4829970e-01    3.4401207e+01    2.4036193e-01                0         #dt_piso
   6.9630765e+01             2005    5.6254423e-05    3.4603541e-01    5.3285124e-01    5.9440115e-01    6.8314261e-01    4.2863491e+01    2.5785398e-01                0         #dt_grow
   6.9900787e+01             2006    4.5003539e-05    3.0031095e-01    4.2572902e-01    4.7490963e-01    5.4580644e-01    3.4228786e+01    2.3398995e-01                0         #dt_piso
   7.0238313e+01             2007    5.6254423e-05    3.5037297e-01    5.3266657e-01    5.9420649e-01    6.8290586e-01    4.2699890e+01    2.9678583e-01                0         #dt_grow
   7.0508334e+01             2008    4.5003539e-05    2.9001618e-01    4.2631902e-01    4.7557426e-01    5.4656285e-01    3.4118102e+01    2.5825500e-01                0         #dt_piso
   7.0845861e+01             2009    5.6254423e-05    2.6715223e-01    5.3448466e-01    5.9623860e-01    6.8523674e-01    4.2570591e+01    2.5071764e-01                0         #dt_grow
   7.1115882e+01             2010    4.5003539e-05    3.1693778e-01    4.2842221e-01    4.7792386e-01    5.4925924e-01    3.4015585e+01    2.7452374e-01                0         #dt_piso
   7.1453409e+01             2011    5.6254423e-05    3.1794101e-01    5.3715889e-01    5.9922892e-01    6.8866524e-01    4.2454397e+01    2.7607441e-01                0         #dt_grow
   7.1723430e+01             2012    4.5003539e-05    3.1526435e-01    4.3027115e-01    4.7999179e-01    5.5162968e-01    3.3930407e+01    2.4660468e-01                0         #dt_piso
   7.2060956e+01             2013    5.6254423e-05    3.7952291e-01    5.3973832e-01    6.0211360e-01    6.9197221e-01    4.2346643e+01    2.9911041e-01                0         #dt_grow
   7.2330978e+01             2014    4.5003539e-05    2.6098237e-01    4.3984222e-01    4.9066597e-01    5.6390028e-01    3.3997047e+01    2.3613071e-01                0         #dt_piso
   7.2668504e+01             2015    5.6254423e-05    3.2805344e-01    5.4771736e-01    6.1101945e-01    7.0220175e-01    4.2362324e+01    2.5106072e-01                0         #dt_grow
   7.2938525e+01             2016    4.5003539e-05    2.6470979e-01    4.3757254e-01    4.8814886e-01    5.6099043e-01    3.3828995e+01    2.4221897e-01                0         #dt_piso
   7.3276052e+01             2017    5.6254423e-05    3.2483905e-01    5.4737728e-01    6.1065071e-01    7.0176575e-01    4.2202774e+01    2.8504229e-01                0         #dt_grow
   7.3546073e+01             2018    4.5003539e-05    3.2141036e-01    4.3826584e-01    4.8892897e-01    5.6187928e-01    3.3717033e+01    2.4607921e-01                0         #dt_piso
   7.3883600e+01             2019    5.6254423e-05    3.6827970e-01    5.4900965e-01    6.1247889e-01    7.0385852e-01    4.2077247e+01    2.4885702e-01                0         #dt_grow
   7.4153621e+01             2020    4.5003539e-05    2.4332120e-01    4.3976744e-01    4.9060996e-01    5.6380441e-01    3.3622833e+01    3.0863428e-01                0         #dt_piso
   7.4491147e+01             2021    5.6254423e-05    3.9741740e-01    5.5127170e-01    6.1500709e-01    7.0675859e-01    4.1966635e+01    2.6885867e-01                0         #dt_grow
   7.4761169e+01             2022    4.5003539e-05    3.2878172e-01    4.4172258e-01    4.9279476e-01    5.6631100e-01    3.3537517e+01    2.2582793e-01                0         #dt_piso
   7.5098695e+01             2023    5.6254423e-05    3.6888060e-01    5.5379926e-01    6.1783390e-01    7.0999905e-01    4.1863481e+01    2.7699590e-01                0         #dt_grow
   7.5368716e+01             2024    4.5003539e-05    3.0947249e-01    4.5108399e-01    5.0323593e-01    5.7831281e-01    3.3612988e+01    2.2606111e-01                0         #dt_piso
   7.5706243e+01             2025    5.6254423e-05    3.7192523e-01    5.6171668e-01    6.2667215e-01    7.2014959e-01    4.1884655e+01    2.4643278e-01                0         #dt_grow
   7.5976264e+01             2026    4.5003539e-05    2.4747600e-01    4.4873854e-01    5.0063344e-01    5.7530581e-01    3.3448426e+01    2.2090459e-01                0         #dt_piso
   7.6313791e+01             2027    5.6254423e-05    3.7743635e-01    5.6106013e-01    6.2595076e-01    7.1930786e-01    4.1730047e+01    2.7648401e-01                0         #dt_grow
   7.6583812e+01             2028    4.5003539e-05    2.7676052e-01    4.4920660e-01    5.0116266e-01    5.7590589e-01    3.3340626e+01    2.4128962e-01                0         #dt_piso
   7.6921339e+01             2029    5.6254423e-05    4.0925937e-01    5.6244336e-01    6.2750150e-01    7.2108123e-01    4.1609906e+01    2.6423740e-01                0         #dt_grow
   7.7191360e+01             2030    4.5003539e-05    2.9811478e-01    4.5051733e-01    5.0263113e-01    5.7758632e-01    3.3250861e+01    2.6007676e-01                0         #dt_piso
   7.7528886e+01             2031    5.6254423e-05    3.5571741e-01    5.6439366e-01    6.2968461e-01    7.2358162e-01    4.1504374e+01    2.6543951e-01                0         #dt_grow
   7.7798908e+01             2032    4.5003539e-05    3.1157661e-01    4.5233766e-01    5.0466708e-01    5.7992008e-01    3.3169526e+01    2.2292328e-01                0         #dt_piso
   7.8136434e+01             2033    5.6254423e-05    3.6505118e-01    5.6702735e-01    6.3263031e-01    7.2695815e-01    4.1401745e+01    2.7259541e-01                0         #dt_grow
   7.8533981e+01             2034    6.6257861e-05    3.9827809e-01    6.8050454e-01    7.5922930e-01    8.7244172e-01    4.8919928e+01    2.5702286e-01                0         #dt_move
   7.8852019e+01             2035    5.3006288e-05    3.7273062e-01    5.4183047e-01    6.0452343e-01    6.9465444e-01    3.9026809e+01    2.4032998e-01                0         #dt_piso
   7.9249566e+01             2036    6.6257861e-05    4.3790191e-01    6.7712509e-01    7.5548336e-01    8.6810909e-01    4.8651753e+01    2.8288555e-01                0         #dt_grow
   7.9567604e+01             2037    5.3006288e-05    3.6073683e-01    5.4122971e-01    6.0386482e-01    6.9388424e-01    3.8867476e+01    2.3263144e-01                0         #dt_piso
   7.9965151e+01             2038    6.6257861e-05    4.2557238e-01    6.7831464e-01    7.5682186e-01    8.6963416e-01    4.8485273e+01    2.5599122e-01                0         #dt_grow
   8.0283189e+01             2039    5.3006288e-05    3.0164511e-01    5.4305564e-01    6.0590934e-01    6.9622518e-01    3.8746536e+01    2.8846860e-01                0         #dt_piso
   8.0680736e+01             2040    6.6257861e-05    4.4968772e-01    6.8111611e-01    7.5995633e-01    8.7322579e-01    4.8345494e+01    2.6053381e-01                0         #dt_grow
   8.0998774e+01             2041    5.3006288e-05    3.5762870e-01    5.4549409e-01    6.0863681e-01    6.9935140e-01    3.8640161e+01    2.5014305e-01                0         #dt_piso
   8.1396321e+01             2042    6.6257861e-05    3.2979933e-01    6.8437715e-01    7.6360332e-01    8.7740660e-01    4.8219155e+01    2.9926372e-01                0         #dt_grow
   8.1714359e+01             2043    5.3006288e-05    3.6836686e-01    5.4815826e-01    6.1161614e-01    7.0276699e-01    3.8542286e+01    2.4093699e-01                0         #dt_piso
   8.2111906e+01             2044    6.6257861e-05    3.7274584e-01    6.9790513e-01    7.7869378e-01    8.9475017e-01    4.8334107e+01    2.8676963e-01                0         #dt_grow
   8.2429943e+01             2045    5.3006288e-05    3.8532057e-01    5.5580787e-01    6.2015738e-01    7.1257420e-01    3.8561270e+01    2.3175836e-01                0         #dt_piso
   8.2827491e+01             2046    6.6257861e-05    4.2809018e-01    6.9458165e-01    7.7500819e-01    8.9048929e-01    4.8075377e+01    2.7665758e-01                0         #dt_grow
   8.3145528e+01             2047    5.3006288e-05    3.5730516e-01    5.5519499e-01    6.1948436e-01    7.1178845e-01    3.8409187e+01    3.1477928e-01                0         #dt_piso
   8.3543076e+01             2048    6.6257861e-05    3.9540410e-01    6.9573268e-01    7.7630299e-01    8.9196497e-01    4.7918061e+01    2.8184175e-01                0         #dt_grow
   8.3861113e+01             2049    5.3006288e-05    3.1322206e-01    5.5679851e-01    6.2128109e-01    7.1384425e-01    3.8295693e+01    2.7473760e-01                0         #dt_piso
   8.4258660e+01             2050    6.6257861e-05    4.6792918e-01    6.9827067e-01    7.7914375e-01    8.9521881e-01    4.7788091e+01    3.1611586e-01                0         #dt_grow
   8.4576698e+01             2051    5.3006288e-05    3.2476322e-01    5.5904196e-01    6.2379124e-01    7.1672046e-01    3.8196943e+01    2.5341511e-01                0         #dt_piso
   8.4974245e+01             2052    6.6257861e-05    4.5346561e-01    7.0125790e-01    7.8248543e-01    8.9904858e-01    4.7670689e+01    2.7664828e-01                0         #dt_grow
   8.5292283e+01             2053    5.3006288e-05    3.1728526e-01    5.6135305e-01    6.2637763e-01    7.1968340e-01    3.8105212e+01    2.7536297e-01                0         #dt_piso
   8.5689830e+01             2054    6.6257861e-05    4.7413982e-01    7.1394390e-01    7.9664192e-01    9.1531269e-01    4.7791477e+01    2.8583980e-01                0         #dt_grow
   8.6007868e+01             2055    5.3006288e-05    2.9967460e-01    5.6855899e-01    6.3442621e-01    7.2892178e-01    3.8130433e+01    2.6992035e-01                0         #dt_piso
   8.6405415e+01             2056    6.6257861e-05    4.3347666e-01    7.1055473e-01    7.9288088e-01    9.1096760e-01    4.7540747e+01    3.0848622e-01                0         #dt_grow
   8.6723453e+01             2057    5.3006288e-05    2.7766765e-01    5.6804048e-01    6.3385674e-01    7.2825702e-01    3.7982836e+01    2.7250767e-01                0         #dt_piso
   8.7121000e+01             2058    6.6257861e-05    4.8866485e-01    7.1181062e-01    7.9429074e-01    9.1257772e-01    4.7394239e+01    3.2240033e-01                0         #dt_grow
   8.7439038e+01             2059    5.3006288e-05    3.0740073e-01    5.6955157e-01    6.3554978e-01    7.3019431e-01    3.7879516e+01    2.6759124e-01                0         #dt_piso
   8.7836585e+01             2060    6.6257861e-05    4.1711743e-01    7.1395773e-01    7.9669572e-01    9.1533042e-01    4.7275163e+01    2.8263807e-01                0         #dt_grow
   8.8154623e+01             2061    5.3006288e-05    3.7757600e-01    5.7177673e-01    6.3804046e-01    7.3304709e-01    3.7784322e+01    2.6235843e-01                0         #dt_piso
   8.8552170e+01             2062    6.6257861e-05    4.5537584e-01    7.1668305e-01    7.9974523e-01    9.1882442e-01    4.7167035e+01    2.6030183e-01                0         #dt_grow
   8.8870208e+01             2063    5.3006288e-05    3.2850792e-01    5.7435429e-01    6.4092182e-01    7.3635165e-01    3.7700420e+01    2.3330712e-01                0         #dt_piso
   8.9267755e+01             2064    6.6257861e-05    4.0475736e-01    7.2921442e-01    8.1373211e-01    9.3489028e-01    4.7291575e+01    3.1426764e-01                0         #dt_grow
   8.9585792e+01             2065    5.3006288e-05    2.4983262e-01    5.8118440e-01    6.4855306e-01    7.4510820e-01    3.7730108e+01    2.6332498e-01                0         #dt_piso
   8.9983340e+01             2066    6.6257861e-05    4.2626357e-01    7.2588049e-01    8.1002842e-01    9.3061602e-01    4.7052957e+01    2.8157139e-01                0         #dt_grow
   9.0301377e+01             2067    5.3006288e-05    2.7848188e-01    5.8062739e-01    6.4793869e-01    7.4439409e-01    3.7591800e+01    2.9491353e-01                0         #dt_piso
   9.0698924e+01             2068    6.6257861e-05    4.2457425e-01    7.2705138e-01    8.1134264e-01    9.3211715e-01    4.6916951e+01    2.6911211e-01                0         #dt_grow
   9.1016962e+01             2069    5.3006288e-05    3.3624679e-01    5.8202115e-01    6.4950077e-01    7.4618096e-01    3.7496753e+01    2.7543235e-01                0         #dt_piso
   9.1414509e+01             2070    6.6257861e-05    4.1070736e-01    7.2954988e-01    8.1414040e-01    9.3532036e-01    4.6801837e+01    2.6265836e-01                0         #dt_grow
   9.1732547e+01             2071    5.3006288e-05    3.1961075e-01    5.8409034e-01    6.5181615e-01    7.4883376e-01    3.7413247e+01    2.3999906e-01                0         #dt_piso
   9.2130094e+01             2072    6.6257861e-05    3.8403317e-01    7.3228466e-01    8.1719989e-01    9.3882649e-01    4.6703497e+01    3.1331730e-01                0         #dt_grow
   9.2448132e+01             2073    5.3006288e-05    3.5843196e-01    5.8646476e-01    6.5447136e-01    7.5187790e-01    3.7336890e+01    2.6807261e-01                0         #dt_piso
   9.2845679e+01             2074    6.6257861e-05    3.9421435e-01    7.4386025e-01    8.3012359e-01    9.5366698e-01    4.6832553e+01    2.7332520e-01                0         #dt_grow
   9.3163717e+01             2075    5.3006288e-05    3.5502364e-01    5.9272771e-01    6.6147212e-01    7.5990732e-01    3.7369766e+01    2.9429984e-01                0         #dt_piso
   9.3561264e+01             2076    6.6257861e-05    3.9798615e-01    7.4073367e-01    8.2665052e-01    9.4965855e-01    4.6604124e+01    2.7136898e-01                0         #dt_grow
   9.3879302e+01             2077    5.3006288e-05    3.1732209e-01    5.9225984e-01    6.6095631e-01    7.5930749e-01    3.7240453e+01    2.4119234e-01                0         #dt_piso
   9.4276849e+01             2078    6.6257861e-05    3.9257469e-01    7.4189347e-01    8.2795174e-01    9.5114547e-01    4.6478147e+01    3.1305695e-01                0         #dt_grow
   9.4594887e+01             2079    5.3006288e-05    3.0594585e-01    5.9388578e-01    6.6277557e-01    7.6139203e-01    3.7150070e+01    2.6616812e-01                0         #dt_piso
   9.4992434e+01             2080    6.6257861e-05    3.7192605e-01    7.4433222e-01    8.3067956e-01    9.5427207e-01    4.6376181e+01    2.8328204e-01                0         #dt_grow
   9.5310472e+01             2081    5.3006288e-05    3.5057487e-01    5.9596670e-01    6.6510303e-01    7.6405987e-01    3.7073301e+01    2.9844952e-01                0         #dt_piso
   9.5708019e+01             2082    6.6257861e-05    3.8563980e-01    7.4707031e-01    8.3374191e-01    9.5778245e-01    4.6286044e+01    2.9454732e-01                0         #dt_grow
   9.6026056e+01             2083    5.3006288e-05    3.4961738e-01    5.9806122e-01    6.6744679e-01    7.6674515e-01    3.7003216e+01    2.9351950e-01                0         #dt_piso
   9.6423604e+01             2084    6.6257861e-05    3.9384122e-01    7.4976336e-01    8.3675532e-01    9.6123508e-01    4.6201881e+01    3.0372715e-01                0         #dt_grow
   9.6741641e+01             2085    5.3006288e-05    3.1649045e-01    6.0671439e-01    6.7711473e-01    7.7783896e-01    3.7110026e+01    2.6645875e-01                0         #dt_piso
   9.7139189e+01             2086    6.6257861e-05    3.9754934e-01    7.5646156e-01    8.4424870e-01    9.6982252e-01    4.6242341e+01    3.2602262e-01                0         #dt_grow
   9.7457226e+01             2087    5.3006288e-05    3.1084982e-01    6.0444492e-01    6.7459070e-01    7.7492939e-01    3.6941350e+01    2.5183749e-01                0         #dt_piso
   9.7854773e+01             2088    6.6257861e-05    3.6658570e-01    7.5656602e-01    8.4437047e-01    9.6995644e-01    4.6097755e+01    2.7180076e-01                0         #dt_grow
   9.8172811e+01             2089    5.3006288e-05    3.6353515e-01    6.0546560e-01    6.7573400e-01    7.7623795e-01    3.6846054e+01    2.8989196e-01                0         #dt_piso
   9.8570358e+01             2090    6.6257861e-05    4.0114379e-01    7.5861067e-01    8.4665821e-01    9.7257778e-01    4.5999069e+01    2.9737830e-01                0         #dt_grow
   9.8888396e+01             2091    5.3006288e-05    2.7473713e-01    6.0717657e-01    6.7764923e-01    7.7843149e-01    3.6772776e+01    2.4996853e-01                0         #dt_piso
   9.9285943e+01             2092    6.6257861e-05    4.1773113e-01    7.6097008e-01    8.4929874e-01    9.7560267e-01    4.5914258e+01    3.6322880e-01                0         #dt_grow
   9.9603981e+01             2093    5.3006288e-05    3.3902728e-01    6.0915117e-01    6.7985902e-01    7.8096304e-01    3.6707802e+01    2.7685165e-01                0         #dt_piso
   1.0000153e+02             2094    6.6257861e-05    4.3089908e-01    7.6351361e-01    8.5214524e-01    9.7886361e-01    4.5836942e+01    2.7641797e-01                0         #dt_grow
   1.0031957e+02             2095    5.3006288e-05    3.1736851e-01    6.1701973e-01    6.8865436e-01    7.9105093e-01    3.6811365e+01    3.2932520e-01                0         #dt_piso
   1.0071711e+02             2096    6.6257861e-05    4.0352115e-01    7.6965420e-01    8.5901792e-01    9.8673616e-01    4.5877316e+01    2.7267432e-01                0         #dt_grow
   1.0103515e+02             2097    5.3006288e-05    2.5104313e-01    6.1510647e-01    6.8652544e-01    7.8859804e-01    3.6652630e+01    2.9593563e-01                0         #dt_piso
   1.0143270e+02             2098    6.6257861e-05    4.1607099e-01    7.7018786e-01    8.5961920e-01    9.8742034e-01    4.5737318e+01    2.5911212e-01                0         #dt_grow
   1.0186730e+02             2099    7.2433040e-05    3.7647305e-01    8.4325540e-01    9.4117522e-01    1.0810967e+00    4.9935693e+01    2.7705336e-01                0         #dt_mach
   1.0221497e+02             2100    5.7946432e-05    3.4104141e-01    6.7464846e-01    7.5299041e-01    8.6493392e-01    3.9922211e+01    3.1529737e-01                0         #dt_piso
   1.0243227e+02             2101    3.6216520e-05    1.9670476e-01    4.2146226e-01    4.7040284e-01    5.4033623e-01    2.4947880e+01    6.0513306e-01                1         #dt_grow, 2*max_piso reached
   1.0260611e+02             2102    2.8973216e-05    1.8590116e-01    3.3745839e-01    3.7664453e-01    4.3263896e-01    1.9950936e+01    2.7269125e-01                0         #dt_piso
   1.0274518e+02             2103    2.3178573e-05    1.2936634e-01    2.7018744e-01    3.0156198e-01    3.4639416e-01    1.5955112e+01    2.3801160e-01                0         #dt_piso
   1.0291902e+02             2104    2.8973216e-05    1.8155725e-01    3.3802520e-01    3.7727757e-01    4.3336564e-01    1.9935290e+01    2.7931738e-01                0         #dt_grow
   1.0313632e+02             2105    3.6216520e-05    2.0861295e-01    4.2652138e-01    4.7605970e-01    5.4682228e-01    2.5010210e+01    3.2718086e-01                0         #dt_grow
   1.0331016e+02             2106    2.8973216e-05    1.7984480e-01    3.4051524e-01    3.8006471e-01    4.3655800e-01    1.9979437e+01    2.6038814e-01                0         #dt_piso
   1.0352746e+02             2107    3.6216520e-05    1.9342566e-01    4.2524689e-01    4.7463792e-01    5.4518833e-01    2.4942191e+01    2.6717019e-01                0         #dt_grow
   1.0379909e+02             2108    4.5270650e-05    2.6317317e-01    5.3146422e-01    5.9319264e-01    6.8136438e-01    3.1140156e+01    3.4745073e-01                0         #dt_grow
   1.0401638e+02             2109    3.6216520e-05    1.7983597e-01    4.2528149e-01    4.7467746e-01    5.4523268e-01    2.4892236e+01    3.5103345e-01                0         #dt_piso
   1.0419022e+02             2110    2.8973216e-05    1.2580227e-01    3.4041381e-01    3.7995253e-01    4.3642796e-01    1.9902357e+01    2.7027869e-01                0         #dt_piso
   1.0440752e+02             2111    3.6216520e-05    2.2109667e-01    4.2578990e-01    4.7524567e-01    5.4588448e-01    2.4861792e+01    2.8885508e-01                0         #dt_grow
   1.0458136e+02             2112    2.8973216e-05    1.8033806e-01    3.4087573e-01    3.8046889e-01    4.3702016e-01    1.9879951e+01    2.6474285e-01                0         #dt_piso
   1.0479866e+02             2113    3.6216520e-05    2.0804152e-01    4.2645350e-01    4.7598759e-01    5.4673526e-01    2.4835665e+01    2.6373243e-01                0         #dt_grow
   1.0507029e+02             2114    4.5270650e-05    2.7749611e-01    5.3358340e-01    5.9556261e-01    6.8408129e-01    3.1024864e+01    3.6711264e-01                0         #dt_grow
   1.0528758e+02             2115    3.6216520e-05    2.1367633e-01    4.3029011e-01    4.8028282e-01    5.5165399e-01    2.4905828e+01    3.0355453e-01                0         #dt_piso
   1.0546142e+02             2116    2.8973216e-05    1.6602629e-01    3.4360978e-01    3.8353140e-01    4.4052535e-01    1.9897016e+01    2.7329922e-01                0         #dt_piso
   1.0567872e+02             2117    3.6216520e-05    2.2491830e-01    4.2916489e-01    4.7902629e-01    5.5021140e-01    2.4840701e+01    2.7681088e-01                0         #dt_grow
   1.0585256e+02             2118    2.8973216e-05    1.6057070e-01    3.4326577e-01    3.8314713e-01    4.4008432e-01    1.9856648e+01    2.5429201e-01                0         #dt_piso
   1.0606986e+02             2119    3.6216520e-05    2.1725611e-01    4.2915291e-01    4.7901301e-01    5.5019603e-01    2.4800678e+01    3.4578109e-01                0         #dt_grow
   1.0624370e+02             2120    2.8973216e-05    1.6803652e-01    3.4348810e-01    3.8339543e-01    4.4036936e-01    1.9829121e+01    2.5889778e-01                0         #dt_piso
   1.0646100e+02             2121    3.6216520e-05    2.1900137e-01    4.2959637e-01    4.7950858e-01    5.5076458e-01    2.4770628e+01    2.9929280e-01                0         #dt_grow
   1.0663484e+02             2122    2.8973216e-05    1.5710507e-01    3.4389893e-01    3.8385466e-01    4.4089607e-01    1.9807275e+01    2.7263737e-01                0         #dt_piso
   1.0685214e+02             2123    3.6216520e-05    2.1410084e-01    4.3017830e-01    4.8015920e-01    5.5151064e-01    2.4745677e+01    3.0733371e-01                0         #dt_grow
   1.0702598e+02             2124    2.8973216e-05    1.5427985e-01    3.4439982e-01    3.8441476e-01    4.4153823e-01    1.9788452e+01    3.0108356e-01                0         #dt_piso
   1.0724328e+02             2125    3.6216520e-05    1.6777208e-01    4.3353350e-01    4.8391733e-01    5.5581218e-01    2.4816207e+01    3.1807327e-01                0         #dt_grow
   1.0741712e+02             2126    2.8973216e-05    1.8400185e-01    3.4628672e-01    3.8653041e-01    4.4395733e-01    1.9826388e+01    2.7358651e-01                0         #dt_piso
   1.0763441e+02             2127    3.6216520e-05    2.0832411e-01    4.3256767e-01    4.8283797e-01    5.5457393e-01    2.4753740e+01    3.1644630e-01                0         #dt_grow
   1.0780825e+02             2128    2.8973216e-05    1.6961253e-01    3.4601028e-01    3.8622126e-01    4.4360293e-01    1.9787719e+01    2.6270080e-01                0         #dt_piso
   1.0802555e+02             2129    3.6216520e-05    1.9826281e-01    4.3261549e-01    4.8289126e-01    5.5463524e-01    2.4715161e+01    3.4498119e-01                0         #dt_grow
   1.0819939e+02             2130    2.8973216e-05    1.3898020e-01    3.4625721e-01    3.8649695e-01    4.4391950e-01    1.9761262e+01    2.7529645e-01                0         #dt_piso
   1.0841669e+02             2131    3.6216520e-05    2.0987391e-01    4.3305647e-01    4.8338402e-01    5.5520061e-01    2.4686615e+01    3.1342506e-01                0         #dt_grow
   1.0859053e+02             2132    2.8973216e-05    1.5512864e-01    3.4666429e-01    3.8695197e-01    4.4444140e-01    1.9740571e+01    2.9292893e-01                0         #dt_piso
   1.0880783e+02             2133    3.6216520e-05    1.8066392e-01    4.3364933e-01    4.8404687e-01    5.5596068e-01    2.4662692e+01    2.6978683e-01                0         #dt_grow
   1.0907945e+02             2134    4.5270650e-05    2.4697229e-01    5.4254256e-01    6.0559690e-01    6.9556739e-01    3.0810132e+01    3.8257194e-01                0         #dt_grow
[truncated: 10,473 more chars]
