# Supplementary material for: Research on combustion and emissions of heavy duty diesel engines under low-speed and low-load conditions in low temperature environments
Source: PLoS One. 2025 Feb 21;20(2):e0318933. doi: 10.1371/journal.pone.0318933 (PMC11844864; doi:10.1371/journal.pone.0318933)
Supplement: S1 File — (ZIP) [file pone.0318933.s001.zip › 1000rpm_30%/3-tigaojinqiwendu/Tin282K/turbulence.out]

# CONVERGE Release Build 2.3.20/  Jan 30, 2017        Run Date:Wed Aug 30 10:44:59 2023
# column       1                2                3                4                5                6                7                8                9               10               11               12               13               14               15               16               17 
#          Crank              TKE       TKE_StdDev              EPS       EPS_StdDev            OMEGA     OMEGA_StdDev    Turb_Kin_Visc  Kin_Visc_StdDev      Lengthscale    Length_StdDev           UPrime    UPrime_StdDev       Visc_Ratio  Visc_Rat_StdDev    Turb_Dyn_Visc  Dyn_Visc_StdDev
#          (DEG)        (m^2/s^2)        (m^2/s^2)        (m^2/s^3)        (m^2/s^3)            (1/s)            (1/s)          (m^2/s)          (m^2/s)              (m)              (m)            (m/s)            (m/s)           (none)           (none)        (N*s/m^2)        (N*s/m^2)
#
  -1.4600000e+02    1.0800000e+01    5.3840173e-15    3.4945124e+03    3.0015815e+03    3.5951774e+03    3.0880468e+03    3.8299372e-03    1.1654104e-03    2.1567696e-03    6.5773786e-04    2.6832816e+00    1.7776618e-15    4.5101808e+02    1.3754444e+02    7.9505732e-03    2.4192775e-03
  -1.4587230e+02    1.0731099e+01    6.1808290e-02    3.4483472e+03    2.8905161e+03    3.5880210e+03    3.0506396e+03    3.8024600e-03    1.1606189e-03    2.1462459e-03    6.5492856e-04    2.6746974e+00    7.7264672e-03    4.4791118e+02    1.3705119e+02    7.8973379e-03    2.4106845e-03
  -1.4579372e+02    1.0688482e+01    9.9374605e-02    3.4173648e+03    2.8201397e+03    3.5805947e+03    3.0243865e+03    3.7873564e-03    1.1579890e-03    2.1408145e-03    6.5338700e-04    2.6693631e+00    1.2471003e-02    4.4621644e+02    1.3679000e+02    7.8684336e-03    2.4061948e-03
  -1.4567094e+02    1.0622451e+01    1.5591261e-01    3.3777514e+03    2.7240032e+03    3.5769651e+03    2.9939811e+03    3.7628493e-03    1.1588177e-03    2.1317957e-03    6.5381591e-04    2.6610612e+00    1.9684470e-02    4.4346073e+02    1.3696458e+02    7.8213699e-03    2.4094497e-03
  -1.4558567e+02    1.0576973e+01    1.9384699e-01    3.3454378e+03    2.6531912e+03    3.5686606e+03    2.9668702e+03    3.7484169e-03    1.1576879e-03    2.1269889e-03    6.5315742e-04    2.6553176e+00    2.4575305e-02    4.4185168e+02    1.3688392e+02    7.7940392e-03    2.4081635e-03
  -1.4547909e+02    1.0520793e+01    2.3959492e-01    3.3059212e+03    2.5680609e+03    3.5581454e+03    2.9338415e+03    3.7314304e-03    1.1569189e-03    2.1215530e-03    6.5271997e-04    2.6481937e+00    3.0530781e-02    4.3996432e+02    1.3685851e+02    7.7620508e-03    2.4078905e-03
  -1.4534587e+02    1.0451587e+01    2.9418891e-01    3.2660099e+03    2.4785827e+03    3.5535394e+03    2.9052456e+03    3.7093231e-03    1.1600472e-03    2.1142076e-03    6.5456261e-04    2.6393752e+00    3.7724155e-02    4.3750096e+02    1.3730865e+02    7.7202191e-03    2.4160467e-03
  -1.4517933e+02    1.0366402e+01    3.5901291e-01    3.2076670e+03    2.3584277e+03    3.5367724e+03    2.8568963e+03    3.6859081e-03    1.1601454e-03    2.1073787e-03    6.5469993e-04    2.6284562e+00    4.6393170e-02    4.3491872e+02    1.3741994e+02    7.6766598e-03    2.4183071e-03
  -1.4497117e+02    1.0262221e+01    4.3412821e-01    3.1397017e+03    2.2220311e+03    3.5176587e+03    2.8018094e+03    3.6582545e-03    1.1615139e-03    2.0996844e-03    6.5568259e-04    2.6150094e+00    5.6628711e-02    4.3187938e+02    1.3770346e+02    7.6255001e-03    2.4236914e-03
  -1.4471096e+02    1.0135382e+01    5.2020435e-01    3.0598860e+03    2.0679866e+03    3.4946117e+03    2.7382348e+03    3.6260779e-03    1.1638311e-03    2.0912955e-03    6.5738082e-04    2.5985017e+00    6.8632438e-02    4.2835928e+02    1.3812540e+02    7.5664211e-03    2.4316311e-03
  -1.4438570e+02    9.9818168e+00    6.1729931e-01    2.9652998e+03    1.8940182e+03    3.4649610e+03    2.6627992e+03    3.5891598e-03    1.1664419e-03    2.0824864e-03    6.5948314e-04    2.5783187e+00    8.2565036e-02    4.2434557e+02    1.3861419e+02    7.4993259e-03    2.4409091e-03
  -1.4397912e+02    9.7971700e+00    7.2428676e-01    2.8544293e+03    1.7013041e+03    3.4269233e+03    2.5736526e+03    3.5470447e-03    1.1690190e-03    2.0734774e-03    6.6191260e-04    2.5537717e+00    9.8471675e-02    4.1980135e+02    1.3913980e+02    7.4237333e-03    2.4510663e-03
  -1.4347090e+02    9.5769123e+00    8.3741549e-01    2.7550865e+03    1.5537477e+03    3.4146919e+03    2.5288204e+03    3.4930340e-03    1.1827131e-03    2.0606871e-03    6.7182609e-04    2.5241118e+00    1.1605185e-01    4.1395404e+02    1.4103157e+02    7.3261948e-03    2.4857167e-03
  -1.4287090e+02    9.3278844e+00    9.5452160e-01    2.6160497e+03    1.3404189e+03    3.3610112e+03    2.4174063e+03    3.4392797e-03    1.1854412e-03    2.0509880e-03    6.7543858e-04    2.4900447e+00    1.3515537e-01    4.0823114e+02    1.4167271e+02    7.2317961e-03    2.4986340e-03
  -1.4227090e+02    9.0919471e+00    1.0522165e+00    2.4913463e+03    1.1647278e+03    3.3099806e+03    2.3154488e+03    3.3895816e-03    1.1880682e-03    2.0429919e-03    6.7933174e-04    2.4572714e+00    1.5203755e-01    4.0298186e+02    1.4229816e+02    7.1456518e-03    2.5113844e-03
  -1.4167090e+02    8.8675919e+00    1.1350343e+00    2.3735378e+03    1.0075367e+03    3.2548732e+03    2.2132672e+03    3.3438609e-03    1.1878731e-03    2.0367936e-03    6.8166490e-04    2.4256485e+00    1.6720463e-01    3.9819975e+02    1.4258569e+02    7.0676850e-03    2.5182481e-03
  -1.4107090e+02    8.6542271e+00    1.2041297e+00    2.2726135e+03    8.9257504e+02    3.2125769e+03    2.1420490e+03    3.2995268e-03    1.1893461e-03    2.0306971e-03    6.8550481e-04    2.3951711e+00    1.8066606e-01    3.9357849e+02    1.4306778e+02    6.9924832e-03    2.5286752e-03
  -1.4047090e+02    8.4500261e+00    1.2637943e+00    2.1717503e+03    7.7273420e+02    3.1595201e+03    2.0513607e+03    3.2585119e-03    1.1871897e-03    2.0261960e-03    6.8697358e-04    2.3656083e+00    1.9299785e-01    3.8934793e+02    1.4311861e+02    6.9241548e-03    2.5315154e-03
  -1.3987090e+02    8.2552627e+00    1.3135493e+00    2.0790060e+03    6.7086363e+02    3.1085996e+03    1.9686372e+03    3.2194938e-03    1.1841608e-03    2.0223782e-03    6.8806161e-04    2.3370678e+00    2.0401586e-01    3.8535174e+02    1.4306394e+02    6.8599327e-03    2.5325512e-03
  -1.3927090e+02    8.0692129e+00    1.3546379e+00    1.9947575e+03    5.8728133e+02    3.0622046e+03    1.8972743e+03    3.1818507e-03    1.1811062e-03    2.0188458e-03    6.8935598e-04    2.3094927e+00    2.1381934e-01    3.8151570e+02    1.4300373e+02    6.7984937e-03    2.5335481e-03
  -1.3867090e+02    7.8910723e+00    1.3887929e+00    1.9166915e+03    5.1551696e+02    3.0179623e+03    1.8321134e+03    3.1455424e-03    1.1775813e-03    2.0156315e-03    6.9047948e-04    2.2827941e+00    2.2263431e-01    3.7783795e+02    1.4288685e+02    6.7398405e-03    2.5336050e-03
  -1.3807090e+02    7.7202597e+00    1.4169455e+00    1.8427298e+03    4.4990035e+02    2.9727257e+03    1.7659254e+03    3.1107907e-03    1.1730169e-03    2.0129646e-03    6.9092617e-04    2.2569193e+00    2.3055358e-01    3.7434305e+02    1.4264588e+02    6.6844067e-03    2.5314927e-03
  -1.3747090e+02    7.5563790e+00    1.4392246e+00    1.7830171e+03    4.2310394e+02    2.9483866e+03    1.7442041e+03    3.0747970e-03    1.1726397e-03    2.0086543e-03    6.9491954e-04    2.2318547e+00    2.3750953e-01    3.7069711e+02    1.4290161e+02    6.6262095e-03    2.5383413e-03
  -1.3687090e+02    7.3980657e+00    1.4590351e+00    1.7183984e+03    3.7085257e+02    2.9081754e+03    1.6879500e+03    3.0413830e-03    1.1682808e-03    2.0058383e-03    6.9571703e-04    2.2073596e+00    2.4414622e-01    3.6735770e+02    1.4268375e+02    6.5734749e-03    2.5367592e-03
  -1.3627090e+02    7.2458309e+00    1.4747259e+00    1.6599188e+03    3.3312050e+02    2.8740420e+03    1.6451635e+03    3.0084162e-03    1.1646467e-03    2.0027634e-03    6.9725283e-04    2.1835772e+00    2.5008916e-01    3.6407061e+02    1.4255262e+02    6.5216427e-03    2.5367932e-03
  -1.3567090e+02    7.0992216e+00    1.4871830e+00    1.6033933e+03    2.9592713e+02    2.8378257e+03    1.5991298e+03    2.9766847e-03    1.1598705e-03    2.0001308e-03    6.9792245e-04    2.1604483e+00    2.5549486e-01    3.6092975e+02    1.4228591e+02    6.4724112e-03    2.5344370e-03
  -1.3507090e+02    6.9577785e+00    1.4969221e+00    1.5506934e+03    2.6377841e+02    2.8045835e+03    1.5581692e+03    2.9454815e-03    1.1553445e-03    1.9973662e-03    6.9889412e-04    2.1379190e+00    2.6042572e-01    3.5785104e+02    1.4204921e+02    6.4242684e-03    2.5326716e-03
  -1.3447090e+02    6.8213345e+00    1.5042262e+00    1.4989093e+03    2.2852670e+02    2.7674098e+03    1.5088391e+03    2.9155752e-03    1.1494444e-03    1.9951737e-03    6.9870350e-04    2.1159794e+00    2.6492905e-01    3.5492631e+02    1.4164924e+02    6.3788821e-03    2.5279986e-03
  -1.3387090e+02    6.6898443e+00    1.5087813e+00    1.4517072e+03    2.0412887e+02    2.7357186e+03    1.4717663e+03    2.8859655e-03    1.1441680e-03    1.9926711e-03    6.9917747e-04    2.0946576e+00    2.6889716e-01    3.5203627e+02    1.4132379e+02    6.3340971e-03    2.5247162e-03
  -1.3327090e+02    6.5628532e+00    1.5114062e+00    1.4054620e+03    1.7543276e+02    2.7011730e+03    1.4278556e+03    2.8574476e-03    1.1378212e-03    1.9906069e-03    6.9872438e-04    2.0738813e+00    2.7249184e-01    3.4927623e+02    1.4087052e+02    6.2916460e-03    2.5191558e-03
  -1.3267090e+02    6.4402696e+00    1.5119733e+00    1.3622151e+03    1.5421695e+02    2.6688075e+03    1.3889612e+03    2.8294735e-03    1.1315089e-03    1.9885160e-03    6.9833638e-04    2.0536614e+00    2.7565917e-01    3.4658086e+02    1.4042163e+02    6.2503468e-03    2.5137104e-03
  -1.3207090e+02    6.3217912e+00    1.5107289e+00    1.3262842e+03    1.5713490e+02    2.6523380e+03    1.3851748e+03    2.8003769e-03    1.1282477e-03    1.9848381e-03    7.0096154e-04    2.0339641e+00    2.7841967e-01    3.4375031e+02    1.4033836e+02    6.2065664e-03    2.5149671e-03
  -1.3147090e+02    6.2067088e+00    1.5089996e+00    1.2886562e+03    1.4469887e+02    2.6270420e+03    1.3590837e+03    2.7725248e-03    1.1231787e-03    1.9818861e-03    7.0175375e-04    2.0146477e+00    2.8107030e-01    3.4106814e+02    1.4004028e+02    6.1654717e-03    2.5123559e-03
  -1.3087090e+02    6.0952661e+00    1.5061749e+00    1.2521583e+03    1.3370382e+02    2.6004768e+03    1.3309526e+03    2.7454324e-03    1.1174504e-03    1.9791746e-03    7.0192061e-04    1.9957835e+00    2.8347648e-01    3.3847697e+02    1.3966426e+02    6.1260135e-03    2.5083580e-03
  -1.3027090e+02    5.9871367e+00    1.5026170e+00    1.2169155e+03    1.1957905e+02    2.5738598e+03    1.3008075e+03    2.7188601e-03    1.1115135e-03    1.9764805e-03    7.0189520e-04    1.9773198e+00    2.8571150e-01    3.3594862e+02    1.3926348e+02    6.0876828e-03    2.5039480e-03
  -1.2967090e+02    5.8823994e+00    1.4980358e+00    1.1824447e+03    1.0402462e+02    2.5451373e+03    1.2657233e+03    2.6931136e-03    1.1047931e-03    1.9741216e-03    7.0108867e-04    1.9592923e+00    2.8770325e-01    3.3351979e+02    1.3876876e+02    6.0511594e-03    2.4978583e-03
  -1.2907090e+02    5.7809982e+00    1.4922856e+00    1.1509812e+03    9.8143061e+01    2.5217299e+03    1.2428490e+03    2.6674002e-03    1.0988009e-03    1.9713070e-03    7.0108401e-04    1.9417131e+00    2.8939435e-01    3.3109478e+02    1.3836186e+02    6.0146909e-03    2.4934211e-03
  -1.2847090e+02    5.6826272e+00    1.4858550e+00    1.1193847e+03    8.5063175e+01    2.4939487e+03    1.2088897e+03    2.6426370e-03    1.0916748e-03    1.9690027e-03    6.9987654e-04    1.9245242e+00    2.9090305e-01    3.2878452e+02    1.3781836e+02    5.9803189e-03    2.4865122e-03
  -1.2787090e+02    5.5873008e+00    1.4785117e+00    1.0897734e+03    7.8680328e+01    2.4685491e+03    1.1805953e+03    2.6181838e-03    1.0847184e-03    1.9665603e-03    6.9885382e-04    1.9077498e+00    2.9216102e-01    3.2651146e+02    1.3729589e+02    5.9466250e-03    2.4800178e-03
  -1.2727090e+02    5.4948049e+00    1.4704234e+00    1.0650988e+03    8.9326081e+01    2.4571517e+03    1.1842037e+03    2.5926687e-03    1.0804025e-03    1.9625382e-03    7.0074084e-04    1.8913599e+00    2.9319082e-01    3.2410865e+02    1.3709340e+02    5.9105287e-03    2.4794521e-03
  -1.2667090e+02    5.4046613e+00    1.4624507e+00    1.0389866e+03    8.7756618e+01    2.4375083e+03    1.1662918e+03    2.5681667e-03    1.0745504e-03    1.9592132e-03    7.0080521e-04    1.8752459e+00    2.9421156e-01    3.2182855e+02    1.3670722e+02    5.8766992e-03    2.4755423e-03
  -1.2607090e+02    5.3171505e+00    1.4539943e+00    1.0145997e+03    9.0122299e+01    2.4207417e+03    1.1550771e+03    2.5437939e-03    1.0690726e-03    1.9555786e-03    7.0127188e-04    1.8594894e+00    2.9506981e-01    3.1956475e+02    1.3636860e+02    5.8431718e-03    2.4725624e-03
  -1.2547090e+02    5.2317565e+00    1.4456516e+00    9.8896717e+02    8.1869307e+01    2.3966585e+03    1.1247696e+03    2.5204551e-03    1.0620782e-03    1.9526873e-03    6.9997832e-04    1.8439798e+00    2.9593297e-01    3.1742537e+02    1.3584469e+02    5.8119299e-03    2.4661812e-03
  -1.2487090e+02    5.1489229e+00    1.4367151e+00    9.6525723e+02    8.0175493e+01    2.3761840e+03    1.1034011e+03    2.4972736e-03    1.0555038e-03    1.9495130e-03    6.9917294e-04    1.8288357e+00    2.9660610e-01    3.1530626e+02    1.3537330e+02    5.7810727e-03    2.4608078e-03
  -1.2427090e+02    5.0683623e+00    1.4273418e+00    9.4208176e+02    7.6220528e+01    2.3548869e+03    1.0792885e+03    2.4745625e-03    1.0484954e-03    1.9464518e-03    6.9790116e-04    1.8140080e+00    2.9712509e-01    3.1324409e+02    1.3484892e+02    5.7512703e-03    2.4544822e-03
  -1.2367090e+02    4.9900895e+00    1.4175878e+00    9.1988249e+02    7.4942717e+01    2.3339629e+03    1.0561277e+03    2.4522702e-03    1.0413972e-03    1.9434366e-03    6.9646992e-04    1.7995056e+00    2.9749914e-01    3.1123234e+02    1.3431341e+02    5.7223953e-03    2.4479679e-03
  -1.2307090e+02    4.9139685e+00    1.4074626e+00    9.0136161e+02    8.2365956e+01    2.3255356e+03    1.0620930e+03    2.4290001e-03    1.0365833e-03    1.9388929e-03    6.9777821e-04    1.7853125e+00    2.9772167e-01    3.0910048e+02    1.3405904e+02    5.6912907e-03    2.4467326e-03
  -1.2247090e+02    4.8396262e+00    1.3975870e+00    8.8166056e+02    8.2967702e+01    2.3096243e+03    1.0481909e+03    2.4066057e-03    1.0304418e-03    1.9350195e-03    6.9734344e-04    1.7713374e+00    2.9796210e-01    3.0707553e+02    1.3364439e+02    5.6621901e-03    2.4425417e-03
  -1.2187090e+02    4.7672733e+00    1.3874481e+00    8.6316866e+02    8.5198881e+01    2.2961270e+03    1.0399492e+03    2.3842768e-03    1.0245767e-03    1.9308366e-03    6.9723632e-04    1.7576489e+00    2.9808152e-01    3.0505904e+02    1.3326576e+02    5.6332583e-03    2.4390726e-03
  -1.2127090e+02    4.6965266e+00    1.3776344e+00    8.4370355e+02    8.1811177e+01    2.2762815e+03    1.0148270e+03    2.3628390e-03    1.0175026e-03    1.9273407e-03    6.9555650e-04    1.7441506e+00    2.9825576e-01    3.0315253e+02    1.3273586e+02    5.6063485e-03    2.4328195e-03
  -1.2067611e+02    4.6283032e+00    1.3675433e+00    8.2600359e+02    8.2376512e+01    2.2607510e+03    1.0002338e+03    2.3415476e-03    1.0110258e-03    1.9234431e-03    6.9457415e-04    1.7310581e+00    2.9828383e-01    3.0125936e+02    1.3227596e+02    5.5795876e-03    2.4278985e-03
  -1.2008717e+02    4.5624613e+00    1.3574121e+00    8.0843324e+02    8.0794889e+01    2.2427309e+03    9.7851824e+02    2.3210142e-03    1.0039592e-03    1.9198822e-03    6.9275878e-04    1.7183426e+00    2.9822721e-01    2.9945582e+02    1.3173921e+02    5.5543962e-03    2.4215642e-03
  -1.1950389e+02    4.4989093e+00    1.3470875e+00    7.9413448e+02    8.5923725e+01    2.2366433e+03    9.8541920e+02    2.2997278e-03    9.9909428e-04    1.9148675e-03    6.9364340e-04    1.7060044e+00    2.9803000e-01    2.9754965e+02    1.3147335e+02    5.5271697e-03    2.4203164e-03
  -1.1892610e+02    4.4372907e+00    1.3371584e+00    7.7848262e+02    8.4668078e+01    2.2221058e+03    9.6952019e+02    2.2796055e-03    9.9271785e-04    1.9107606e-03    6.9243819e-04    1.6939481e+00    2.9788174e-01    2.9578594e+02    1.3101711e+02    5.5024947e-03    2.4154975e-03
  -1.1835364e+02    4.3776658e+00    1.3272793e+00    7.6409049e+02    8.6493629e+01    2.2106448e+03    9.6186322e+02    2.2596546e-03    9.8679319e-04    1.9063633e-03    6.9171436e-04    1.6822106e+00    2.9767684e-01    2.9405845e+02    1.3062753e+02    5.4779997e-03    2.4116878e-03
  -1.1778632e+02    4.3197687e+00    1.3176827e+00    7.4995673e+02    8.6202038e+01    2.1984063e+03    9.5016570e+02    2.2400825e-03    9.8076170e-04    1.9019705e-03    6.9074174e-04    1.6707311e+00    2.9749516e-01    2.9240072e+02    1.3024572e+02    5.4541935e-03    2.4075769e-03
  -1.1722396e+02    4.2637277e+00    1.3081188e+00    7.3593788e+02    8.5681183e+01    2.1840319e+03    9.3305296e+02    2.2211648e-03    9.7427173e-04    1.8979050e-03    6.8904397e-04    1.6595550e+00    2.9725816e-01    2.9081768e+02    1.2980415e+02    5.4317455e-03    2.4023305e-03
  -1.1666646e+02    4.2094776e+00    1.2984775e+00    7.2277587e+02    8.5540262e+01    2.1716447e+03    9.2037852e+02    2.2024969e-03    9.6800741e-04    1.8936634e-03    6.8760532e-04    1.6486811e+00    2.9693249e-01    2.8925865e+02    1.2938796e+02    5.4096975e-03    2.3975618e-03
  -1.1611365e+02    4.1568939e+00    1.2888571e+00    7.0968070e+02    8.4844426e+01    2.1571613e+03    9.0207045e+02    2.1844347e-03    9.6128447e-04    1.8897395e-03    6.8545325e-04    1.6380842e+00    2.9655166e-01    2.8776896e+02    1.2891128e+02    5.3889159e-03    2.3916392e-03
  -1.1556538e+02    4.1059219e+00    1.2791793e+00    6.9911906e+02    8.7293212e+01    2.1538285e+03    9.1079868e+02    2.1656162e-03    9.5653476e-04    1.8843902e-03    6.8593655e-04    1.6277636e+00    2.9608569e-01    2.8617553e+02    1.2868247e+02    5.3661181e-03    2.3904245e-03
  -1.1502155e+02    4.0563011e+00    1.2698163e+00    6.8795829e+02    8.8128386e+01    2.1452860e+03    9.0510305e+02    2.1474899e-03    9.5099380e-04    1.8795619e-03    6.8513099e-04    1.6176500e+00    2.9565061e-01    2.8466237e+02    1.2835238e+02    5.3448029e-03    2.3872817e-03
  -1.1448200e+02    4.0080954e+00    1.2604800e+00    6.7689779e+02    8.8068349e+01    2.1354499e+03    8.9569548e+02    2.1297998e-03    9.4513078e-04    1.8748977e-03    6.8382377e-04    1.6077749e+00    2.9516661e-01    2.8319752e+02    1.2797921e+02    5.3243644e-03    2.3833202e-03
  -1.1394661e+02    3.9610769e+00    1.2515932e+00    6.6592493e+02    8.7583383e+01    2.1245552e+03    8.8291689e+02    2.1125276e-03    9.3913744e-04    1.8703813e-03    6.8219230e-04    1.5980695e+00    2.9477391e-01    2.8177898e+02    1.2758585e+02    5.3047552e-03    2.3789707e-03
  -1.1341530e+02    3.9154227e+00    1.2426852e+00    6.5542543e+02    8.7606036e+01    2.1141367e+03    8.7126474e+02    2.0955371e-03    9.3313897e-04    1.8658466e-03    6.8048208e-04    1.5886022e+00    2.9432086e-01    2.8039082e+02    1.2719055e+02    5.2856943e-03    2.3745879e-03
  -1.1288790e+02    3.8710457e+00    1.2337954e+00    6.4503343e+02    8.6783536e+01    2.1027536e+03    8.5648382e+02    2.0789866e-03    9.2687620e-04    1.8614887e-03    6.7836260e-04    1.5793567e+00    2.9381909e-01    2.7905270e+02    1.2675863e+02    5.2675474e-03    2.3695043e-03
  -1.1236435e+02    3.8279094e+00    1.2248972e+00    6.3507984e+02    8.6684936e+01    2.0917500e+03    8.4284599e+02    2.0627282e-03    9.2061320e-04    1.8571539e-03    6.7615405e-04    1.5703300e+00    2.9326314e-01    2.7774548e+02    1.2632418e+02    5.2499549e-03    2.3643621e-03
  -1.1184453e+02    3.7859327e+00    1.2160258e+00    6.2704442e+02    8.7888752e+01    2.0904866e+03    8.5269955e+02    2.0457782e-03    9.1605968e-04    1.8515029e-03    6.7636562e-04    1.5615074e+00    2.9265988e-01    2.7634146e+02    1.2610768e+02    5.2304639e-03    2.3634017e-03
  -1.1132833e+02    3.7449299e+00    1.2074471e+00    6.1822406e+02    8.8088078e+01    2.0830308e+03    8.4605998e+02    2.0295694e-03    9.1054063e-04    1.8465577e-03    6.7498800e-04    1.5528365e+00    2.9209362e-01    2.7502719e+02    1.2576560e+02    5.2126668e-03    2.3600298e-03
  -1.1081566e+02    3.7050363e+00    1.1988399e+00    6.1000716e+02    8.8400055e+01    2.0775544e+03    8.4380833e+02    2.0134223e-03    9.0532281e-04    1.8413483e-03    6.7399246e-04    1.5443676e+00    2.9146696e-01    2.7371421e+02    1.2546175e+02    5.1948639e-03    2.3573944e-03
  -1.1030642e+02    3.6659457e+00    1.1907018e+00    6.0124026e+02    8.7918431e+01    2.0676853e+03    8.2993296e+02    1.9978885e-03    8.9941269e-04    1.8366850e-03    6.7183214e-04    1.5360037e+00    2.9095783e-01    2.7247564e+02    1.2506498e+02    5.1784573e-03    2.3529751e-03
  -1.0980052e+02    3.6278906e+00    1.1825195e+00    5.9307022e+02    8.7838916e+01    2.0598699e+03    8.2118469e+02    1.9824534e-03    8.9376383e-04    1.8318156e-03    6.7002372e-04    1.5278315e+00    2.9038690e-01    2.7124381e+02    1.2470013e+02    5.1621491e-03    2.3491697e-03
  -1.0929789e+02    3.5907929e+00    1.1743758e+00    5.8484001e+02    8.7280311e+01    2.0503318e+03    8.0756480e+02    1.9674476e-03    8.8776832e-04    1.8272124e-03    6.6764398e-04    1.5198312e+00    2.8978429e-01    2.7006260e+02    1.2428745e+02    5.1467873e-03    2.3444381e-03
  -1.0879844e+02    3.5546308e+00    1.1662110e+00    5.7850526e+02    8.8565596e+01    2.0509324e+03    8.1922430e+02    1.9516396e-03    8.8352434e-04    1.8211961e-03    6.6781254e-04    1.5120057e+00    2.8912405e-01    2.6876869e+02    1.2410419e+02    5.1292186e-03    2.3441435e-03
  -1.0830207e+02    3.5192255e+00    1.1583119e+00    5.7136147e+02    8.8502412e+01    2.0455164e+03    8.1433898e+02    1.9365209e-03    8.7834401e-04    1.8158751e-03    6.6643195e-04    1.5042983e+00    2.8850837e-01    2.6756078e+02    1.2379718e+02    5.1132840e-03    2.3414570e-03
  -1.0780872e+02    3.4846717e+00    1.1504301e+00    5.6433442e+02    8.8537727e+01    2.0395441e+03    8.0827722e+02    1.9217074e-03    8.7301013e-04    1.8106834e-03    6.6476254e-04    1.4967484e+00    2.8785206e-01    2.6638608e+02    1.2346731e+02    5.0979574e-03    2.3383201e-03
  -1.0731831e+02    3.4507188e+00    1.1429537e+00    5.5731041e+02    8.7842504e+01    2.0330945e+03    7.9975647e+02    1.9070933e-03    8.6766380e-04    1.8055040e-03    6.6298011e-04    1.4892744e+00    2.8729940e-01    2.6523331e+02    1.2313278e+02    5.0830292e-03    2.3351035e-03
  -1.0683077e+02    3.4176017e+00    1.1354947e+00    5.5034773e+02    8.7589211e+01    2.0254514e+03    7.8869423e+02    1.8928372e-03    8.6206368e-04    1.8005507e-03    6.6072811e-04    1.4819568e+00    2.8671457e-01    2.6412321e+02    1.2276404e+02    5.0689145e-03    2.3312253e-03
  -1.0634601e+02    3.3852732e+00    1.1280185e+00    5.4377372e+02    8.7438880e+01    2.0191954e+03    7.8102498e+02    1.8786921e-03    8.5663549e-04    1.7954632e-03    6.5870758e-04    1.4747897e+00    2.8608391e-01    2.6302144e+02    1.2241538e+02    5.0549309e-03    2.3277326e-03
  -1.0586398e+02    3.3536887e+00    1.1205804e+00    5.3710950e+02    8.7063826e+01    2.0111490e+03    7.6851439e+02    1.8649168e-03    8.5086179e-04    1.7906423e-03    6.5609444e-04    1.4677609e+00    2.8543039e-01    2.6196446e+02    1.2201874e+02    5.0418056e-03    2.3233043e-03
  -1.0538460e+02    3.3228253e+00    1.1131473e+00    5.3193685e+02    8.7446758e+01    2.0121774e+03    7.7840251e+02    1.8504593e-03    8.4659619e-04    1.7845482e-03    6.5581714e-04    1.4608702e+00    2.8473713e-01    2.6080958e+02    1.2182288e+02    5.0267439e-03    2.3228096e-03
  -1.0490780e+02    3.2925471e+00    1.1059062e+00    5.2629733e+02    8.7597889e+01    2.0089034e+03    7.7671895e+02    1.8364894e-03    8.4172226e-04    1.7789568e-03    6.5441481e-04    1.4540762e+00    2.8406673e-01    2.5971443e+02    1.2154427e+02    5.0128311e-03    2.3206936e-03
  -1.0443354e+02    3.2629563e+00    1.0986790e+00    5.2092914e+02    8.7691215e+01    2.0064455e+03    7.7654489e+02    1.8226017e-03    8.3697410e-04    1.7732304e-03    6.5315630e-04    1.4474134e+00    2.8336990e-01    2.5862446e+02    1.2128169e+02    4.9990019e-03    2.3188945e-03
  -1.0396174e+02    3.2337732e+00    1.0918841e+00    5.1486608e+02    8.7042400e+01    1.9988739e+03    7.6288498e+02    1.8093243e-03    8.3145000e-04    1.7681863e-03    6.5054262e-04    1.4407909e+00    2.8279062e-01    2.5761274e+02    1.2091109e+02    4.9866836e-03    2.3149833e-03
  -1.0349235e+02    3.2052724e+00    1.0850339e+00    5.0931277e+02    8.6957383e+01    1.9935307e+03    7.5531974e+02    1.7960615e-03    8.2621229e-04    1.7629125e-03    6.4835563e-04    1.4343059e+00    2.8216086e-01    2.5659777e+02    1.2057768e+02    4.9742855e-03    2.3118036e-03
  -1.0302529e+02    3.1773915e+00    1.0781946e+00    5.0371488e+02    8.6460440e+01    1.9871546e+03    7.4463302e+02    1.7831079e-03    8.2075499e-04    1.7578287e-03    6.4579914e-04    1.4279416e+00    2.8150265e-01    2.5562032e+02    1.2021200e+02    4.9626076e-03    2.3079906e-03
  -1.0256053e+02    3.1501102e+00    1.0713449e+00    4.9946097e+02    8.6851397e+01    1.9891490e+03    7.5479535e+02    1.7694845e-03    8.1669218e-04    1.7515251e-03    6.4542671e-04    1.4216970e+00    2.8080462e-01    2.5454417e+02    1.2003599e+02    4.9489687e-03    2.3079177e-03
  -1.0209800e+02    3.1233172e+00    1.0646722e+00    4.9440220e+02    8.6508452e+01    1.9847701e+03    7.4796856e+02    1.7565584e-03    8.1164234e-04    1.7460546e-03    6.4335028e-04    1.4155330e+00    2.8013885e-01    2.5355929e+02    1.1972330e+02    4.9371174e-03    2.3051517e-03
  -1.0163764e+02    3.0970195e+00    1.0580666e+00    4.8985464e+02    8.6789693e+01    1.9830524e+03    7.4849643e+02    1.7435230e-03    8.0699306e-04    1.7402320e-03    6.4185411e-04    1.4094622e+00    2.7945662e-01    2.5255431e+02    1.1946431e+02    4.9248547e-03    2.3034588e-03
  -1.0117943e+02    3.0710974e+00    1.0518137e+00    4.8501030e+02    8.6235450e+01    1.9791178e+03    7.4176454e+02    1.7307910e-03    8.0208277e-04    1.7346445e-03    6.3984232e-04    1.4034335e+00    2.7887730e-01    2.5158753e+02    1.1916779e+02    4.9133327e-03    2.3010391e-03
  -1.0072328e+02    3.0457146e+00    1.0455521e+00    4.8010526e+02    8.5986424e+01    1.9735780e+03    7.3158809e+02    1.7183865e-03    7.9686371e-04    1.7293473e-03    6.3726229e-04    1.3975131e+00    2.7826882e-01    2.5066123e+02    1.1882690e+02    4.9025943e-03    2.2977270e-03
  -1.0026915e+02    3.0208600e+00    1.0392418e+00    4.7555526e+02    8.5900346e+01    1.9697413e+03    7.2580744e+02    1.7059906e-03    7.9185374e-04    1.7238515e-03    6.3501080e-04    1.3917028e+00    2.7761492e-01    2.4973084e+02    1.1851319e+02    4.8917619e-03    2.2949546e-03
  -9.9817011e+01    2.9965397e+00    1.0329794e+00    4.7099706e+02    8.5757389e+01    1.9650164e+03    7.1760331e+02    1.6938775e-03    7.8670644e-04    1.7185388e-03    6.3246381e-04    1.3859988e+00    2.7694844e-01    2.4883573e+02    1.1817870e+02    4.8816186e-03    2.2917699e-03
  -9.9366792e+01    2.9726967e+00    1.0267176e+00    4.6752888e+02    8.5792004e+01    1.9679648e+03    7.2784780e+02    1.6811617e-03    7.8279273e-04    1.7120797e-03    6.3195999e-04    1.3803929e+00    2.7624856e-01    2.4785063e+02    1.1801607e+02    4.8696746e-03    2.2920242e-03
  -9.8918464e+01    2.9492102e+00    1.0205775e+00    4.6351851e+02    8.5636732e+01    1.9660007e+03    7.2513877e+02    1.6689257e-03    7.7815430e-04    1.7062309e-03    6.3012034e-04    1.3748471e+00    2.7556398e-01    2.4692798e+02    1.1775096e+02    4.8589716e-03    2.2902398e-03
  -9.8471966e+01    2.9261896e+00    1.0144267e+00    4.5949742e+02    8.5655515e+01    1.9630274e+03    7.2039666e+02    1.6569261e-03    7.7328949e-04    1.7005661e-03    6.2787027e-04    1.3693966e+00    2.7485648e-01    2.4603413e+02    1.1745318e+02    4.8488429e-03    2.2878100e-03
  -9.8027267e+01    2.9033868e+00    1.0086552e+00    4.5554822e+02    8.5403467e+01    1.9606926e+03    7.1617859e+02    1.6449530e-03    7.6863893e-04    1.6947619e-03    6.2587027e-04    1.3639555e+00    2.7425662e-01    2.4513884e+02    1.1718190e+02    4.8386594e-03    2.2859167e-03
  -9.7584316e+01    2.8810332e+00    1.0028755e+00    4.5160798e+02    8.5298643e+01    1.9574584e+03    7.0999264e+02    1.6331918e-03    7.6381232e-04    1.6891110e-03    6.2351688e-04    1.3586073e+00    2.7363280e-01    2.4426960e+02    1.1688499e+02    4.8290030e-03    2.2835146e-03
  -9.7143069e+01    2.8591384e+00    9.9711176e-01    4.4758883e+02    8.4908048e+01    1.9531326e+03    7.0066742e+02    1.6217244e-03    7.5877589e-04    1.6836806e-03    6.2079619e-04    1.3533546e+00    2.7299013e-01    2.4343843e+02    1.1655644e+02    4.8201015e-03    2.2804853e-03
  -9.6703497e+01    2.8376615e+00    9.9133971e-01    4.4371743e+02    8.4795785e+01    1.9490314e+03    6.9236300e+02    1.6103884e-03    7.5373948e-04    1.6782780e-03    6.1802678e-04    1.3481896e+00    2.7232181e-01    2.4262109e+02    1.1622583e+02    4.8114725e-03    2.2774118e-03
  -9.6265535e+01    2.8165733e+00    9.8557690e-01    4.4083210e+02    8.4684430e+01    1.9524601e+03    7.0206534e+02    1.5984575e-03    7.4987844e-04    1.6717339e-03    6.1728153e-04    1.3431056e+00    2.7162996e-01    2.4171394e+02    1.1606262e+02    4.8010330e-03    2.2777324e-03
  -9.5829177e+01    2.7957627e+00    9.7991210e-01    4.3749571e+02    8.4609547e+01    1.9514851e+03    7.0046322e+02    1.5869466e-03    7.4538744e-04    1.6657550e-03    6.1532017e-04    1.3380698e+00    2.7094482e-01    2.4086228e+02    1.1580806e+02    4.7917118e-03    2.2762151e-03
  -9.5394356e+01    2.7753687e+00    9.7423136e-01    4.3440320e+02    8.4586708e+01    1.9517296e+03    7.0147743e+02    1.5754264e-03    7.4106742e-04    1.6595820e-03    6.1363041e-04    1.3331224e+00    2.7024164e-01    2.4000484e+02    1.1557808e+02    4.7822782e-03    2.2752062e-03
  -9.4961038e+01    2.7550885e+00    9.6892762e-01    4.3073758e+02    8.4279459e+01    1.9474719e+03    6.9092304e+02    1.5643875e-03    7.3613444e-04    1.6540470e-03    6.1075084e-04    1.3281619e+00    2.6965088e-01    2.3921267e+02    1.1525571e+02    4.7741483e-03    2.2723311e-03
  -9.4529204e+01    2.7352148e+00    9.6356135e-01    4.2749746e+02    8.4273839e+01    1.9457645e+03    6.8715734e+02    1.5532582e-03    7.3154061e-04    1.6481948e-03    6.0844347e-04    1.3232932e+00    2.6901988e-01    2.3840296e+02    1.1498122e+02    4.7656640e-03    2.2704297e-03
  -9.4098795e+01    2.7157187e+00    9.5822005e-01    4.2406865e+02    8.4021173e+01    1.9420856e+03    6.7801306e+02    1.5424642e-03    7.2662491e-04    1.6426743e-03    6.0554798e-04    1.3185040e+00    2.6837729e-01    2.3763931e+02    1.1465857e+02    4.7581072e-03    2.2675517e-03
  -9.3669779e+01    2.6965720e+00    9.5286229e-01    4.2166491e+02    8.4058996e+01    1.9462195e+03    6.8790983e+02    1.5310305e-03    7.2292034e-04    1.6359623e-03    6.0475052e-04    1.3137918e+00    2.6770466e-01    2.3677635e+02    1.1451334e+02    4.7485360e-03    2.2682977e-03
  -9.3242139e+01    2.6776861e+00    9.4762903e-01    4.1850306e+02    8.3747694e+01    1.9437713e+03    6.8079861e+02    1.5202704e-03    7.1824052e-04    1.6301894e-03    6.0215633e-04    1.3091227e+00    2.6706127e-01    2.3600905e+02    1.1422293e+02    4.7409112e-03    2.2660960e-03
  -9.2815820e+01    2.6590563e+00    9.4240830e-01    4.1580824e+02    8.3869124e+01    1.9444666e+03    6.8237544e+02    1.5093005e-03    7.1400627e-04    1.6239744e-03    6.0029449e-04    1.3045068e+00    2.6639469e-01    2.3520579e+02    1.1399682e+02    4.7325561e-03    2.2652169e-03
  -9.2390790e+01    2.6405666e+00    9.3749124e-01    4.1282160e+02    8.3476096e+01    1.9430412e+03    6.7702602e+02    1.4985600e-03    7.0954152e-04    1.6179860e-03    5.9795036e-04    1.2998899e+00    2.6582679e-01    2.3443318e+02    1.1373441e+02    4.7248257e-03    2.2636142e-03
  -9.1967022e+01    2.6224099e+00    9.3254815e-01    4.0980933e+02    8.3431658e+01    1.9404478e+03    6.6957375e+02    1.4880451e-03    7.0485612e-04    1.6122283e-03    5.9516412e-04    1.2953470e+00    2.6523463e-01    2.3368976e+02    1.1343822e+02    4.7177015e-03    2.2613224e-03
  -9.1544487e+01    2.6045761e+00    9.2755674e-01    4.0698198e+02    8.3321613e+01    1.9389379e+03    6.6468151e+02    1.4775495e-03    7.0028054e-04    1.6063422e-03    5.9258098e-04    1.2908783e+00    2.6460781e-01    2.3294495e+02    1.1315663e+02    4.7105543e-03    2.2593393e-03
  -9.1123141e+01    2.5870745e+00    9.2258159e-01    4.0412387e+02    8.3323059e+01    1.9364828e+03    6.5762889e+02    1.4672838e-03    6.9555935e-04    1.6006581e-03    5.8968150e-04    1.2864821e+00    2.6396982e-01    2.3223105e+02    1.1285177e+02    4.7040466e-03    2.2568813e-03
  -9.0702955e+01    2.5698568e+00    9.1760093e-01    4.0212357e+02    8.3232431e+01    1.9412496e+03    6.6741652e+02    1.4564323e-03    6.9193147e-04    1.5938422e-03    5.8875740e-04    1.2821490e+00    2.6330927e-01    2.3142394e+02    1.1271049e+02    4.6956271e-03    2.2578105e-03
  -9.0283896e+01    2.5528468e+00    9.1269446e-01    3.9967363e+02    8.3103560e+01    1.9415558e+03    6.6591682e+02    1.4460170e-03    6.8768908e-04    1.5876482e-03    5.8660399e-04    1.2778542e+00    2.6265262e-01    2.3067875e+02    1.1247569e+02    4.6884908e-03    2.2568203e-03
  -8.9865945e+01    2.5361248e+00    9.0774881e-01    3.9733019e+02    8.3147562e+01    1.9420861e+03    6.6506623e+02    1.4356454e-03    6.8342415e-04    1.5814137e-03    5.8440787e-04    1.2736242e+00    2.6197563e-01    2.2993590e+02    1.1223692e+02    4.6814179e-03    2.2557641e-03
  -8.9449062e+01    2.5194185e+00    9.0317492e-01    3.9473964e+02    8.3034452e+01    1.9408275e+03    6.5924509e+02    1.4254723e-03    6.7899777e-04    1.5754074e-03    5.8179311e-04    1.2693601e+00    2.6141389e-01    2.2921944e+02    1.1197040e+02    4.6748853e-03    2.2541473e-03
  -8.9033215e+01    2.5030118e+00    8.9854466e-01    3.9225650e+02    8.3005602e+01    1.9398184e+03    6.5430589e+02    1.4153844e-03    6.7456654e-04    1.5694048e-03    5.7914901e-04    1.2651671e+00    2.6081914e-01    2.2851204e+02    1.1170190e+02    4.6685525e-03    2.2524948e-03
  -8.8618375e+01    2.4868999e+00    8.9391776e-01    3.8968091e+02    8.2821992e+01    1.9377145e+03    6.4631868e+02    1.4055365e-03    6.6994118e-04    1.5636201e-03    5.7615148e-04    1.2610406e+00    2.6021128e-01    2.2783881e+02    1.1140215e+02    4.6629305e-03    2.2502009e-03
  -8.8204513e+01    2.4710566e+00    8.8927296e-01    3.8721055e+02    8.2842550e+01    1.9358377e+03    6.3934540e+02    1.3957753e-03    6.6531463e-04    1.5578526e-03    5.7312122e-04    1.2569756e+00    2.5958326e-01    2.2717534e+02    1.1110101e+02    4.6575244e-03    2.2478832e-03
  -8.7791601e+01    2.4554472e+00    8.8463050e-01    3.8552634e+02    8.2707389e+01    1.9409676e+03    6.4861585e+02    1.3854486e-03    6.6172487e-04    1.5509798e-03    5.7201084e-04    1.2529628e+00    2.5893809e-01    2.2641956e+02    1.1095876e+02    4.6502038e-03    2.2488987e-03
  -8.7615897e+01    2.4488819e+00    8.8269923e-01    3.8467960e+02    8.2746938e+01    1.9415186e+03    6.4860915e+02    1.3811847e-03    6.6000701e-04    1.5482632e-03    5.7109108e-04    1.2512708e+00    2.5866807e-01    2.2611676e+02    1.1086850e+02    4.6474762e-03    2.2486949e-03
  -8.7396269e+01    2.4407256e+00    8.8021668e-01    3.8362759e+02    8.2684029e+01    1.9423428e+03    6.4846037e+02    1.3758397e-03    6.5782226e-04    1.5448200e-03    5.6993975e-04    1.2491708e+00    2.5830743e-01    2.2573610e+02    1.1075018e+02    4.6440427e-03    2.2483437e-03
  -8.7121732e+01    2.4305925e+00    8.7717246e-01    3.8226384e+02    8.2796869e+01    1.9426788e+03    6.4700667e+02    1.3692516e-03    6.5498089e-04    1.5406416e-03    5.6827494e-04    1.2465526e+00    2.5787893e-01    2.2527478e+02    1.1058630e+02    4.6400758e-03    2.2475948e-03
  -8.6778562e+01    2.4178223e+00    8.7362239e-01    3.8048590e+02    8.2564756e+01    1.9432870e+03    6.4455829e+02    1.3609902e-03    6.5152275e-04    1.5353297e-03    5.6633141e-04    1.2432273e+00    2.5742480e-01    2.2469348e+02    1.1039485e+02    4.6350362e-03    2.2469739e-03
  -8.6368793e+01    2.4027638e+00    8.6931565e-01    3.7823657e+02    8.2532609e+01    1.9421767e+03    6.3807682e+02    1.3513790e-03    6.4707698e-04    1.5293337e-03    5.6340436e-04    1.2393014e+00    2.5685512e-01    2.2403720e+02    1.1011641e+02    4.6298518e-03    2.2452052e-03
  -8.5959780e+01    2.3879699e+00    8.6496698e-01    3.7613859e+02    8.2569444e+01    1.9419361e+03    6.3388882e+02    1.3418173e-03    6.4273391e-04    1.5232711e-03    5.6065259e-04    1.2354399e+00    2.5625814e-01    2.2338399e+02    1.0985133e+02    4.6247378e-03    2.2437158e-03
  -8.5551565e+01    2.3733829e+00    8.6059855e-01    3.7391346e+02    8.2568632e+01    1.9401429e+03    6.2569719e+02    1.3324666e-03    6.3813006e-04    1.5174579e-03    5.5740854e-04    1.2316252e+00    2.5564562e-01    2.2276092e+02    1.0954282e+02    4.6202781e-03    2.2413211e-03
  -8.5144120e+01    2.3590255e+00    8.5621424e-01    3.7252523e+02    8.2440976e+01    1.9459853e+03    6.3525561e+02    1.3225110e-03    6.3464225e-04    1.5104535e-03    5.5625889e-04    1.2278659e+00    2.5500810e-01    2.2203700e+02    1.0941075e+02    4.6137077e-03    2.2426683e-03
  -8.4737418e+01    2.3447929e+00    8.5185847e-01    3.7081330e+02    8.2395454e+01    1.9482437e+03    6.3622824e+02    1.3128739e-03    6.3066684e-04    1.5039502e-03    5.5408279e-04    1.2241302e+00    2.5436271e-01    2.2135957e+02    1.0920055e+02    4.6081408e-03    2.2423752e-03
  -8.4331434e+01    2.3308067e+00    8.4749277e-01    3.6921795e+02    8.2447106e+01    1.9510573e+03    6.3797057e+02    1.3032415e-03    6.2675505e-04    1.4973356e-03    5.5201926e-04    1.2204512e+00    2.5371238e-01    2.2067865e+02    1.0899976e+02    4.6025171e-03    2.2423026e-03
  -8.3926142e+01    2.3167491e+00    8.4348956e-01    3.6706388e+02    8.2323125e+01    1.9492516e+03    6.2823906e+02    1.2940440e-03    6.2226923e-04    1.4913998e-03    5.4875236e-04    1.2167171e+00    2.5317743e-01    2.2006574e+02    1.0870398e+02    4.5983437e-03    2.2402389e-03
  -8.3521515e+01    2.3029472e+00    8.3940885e-01    3.6519110e+02    8.2353596e+01    1.9493803e+03    6.2369185e+02    1.2847825e-03    6.1800310e-04    1.4852335e-03    5.4590163e-04    1.2130493e+00    2.5260572e-01    2.1943917e+02    1.0844304e+02    4.5938968e-03    2.2389206e-03
  -8.3117527e+01    2.2893791e+00    8.3531968e-01    3.6322563e+02    8.2295700e+01    1.9484060e+03    6.1613128e+02    1.2757383e-03    6.1355208e-04    1.4792855e-03    5.4270544e-04    1.2094371e+00    2.5202100e-01    2.1884501e+02    1.0815018e+02    4.5901586e-03    2.2369363e-03
  -8.2714154e+01    2.2760165e+00    8.3119754e-01    3.6200345e+02    8.2263623e+01    1.9541114e+03    6.2406176e+02    1.2661437e-03    6.1005543e-04    1.4722697e-03    5.4131528e-04    1.2058759e+00    2.5141149e-01    2.1815603e+02    1.0801245e+02    4.5844262e-03    2.2382788e-03
  -8.2311370e+01    2.2627956e+00    8.2711751e-01    3.6037674e+02    8.2275280e+01    1.9555631e+03    6.2178895e+02    1.2569684e-03    6.0597025e-04    1.4658999e-03    5.3872720e-04    1.2023420e+00    2.5080690e-01    2.1753221e+02    1.0777753e+02    4.5801086e-03    2.2375596e-03
  -8.1909149e+01    2.2496771e+00    8.2303162e-01    3.5895764e+02    8.2289275e+01    1.9586976e+03    6.2391899e+02    1.2476732e-03    6.0210850e-04    1.4592670e-03    5.3651755e-04    1.1988304e+00    2.5018090e-01    2.1688461e+02    1.0757795e+02    4.5753057e-03    2.2376205e-03
  -8.1507467e+01    2.2365351e+00    8.1925604e-01    3.5723588e+02    8.2030000e+01    1.9596368e+03    6.1911848e+02    1.2385739e-03    5.9802847e-04    1.4528830e-03    5.3382338e-04    1.1952791e+00    2.4966247e-01    2.1626689e+02    1.0733982e+02    4.5711575e-03    2.2368848e-03
  -8.1106299e+01    2.2236032e+00    8.1545100e-01    3.5544683e+02    8.2098987e+01    1.9591472e+03    6.1179722e+02    1.2296940e-03    5.9370289e-04    1.4467864e-03    5.3063131e-04    1.1917790e+00    2.4912849e-01    2.1568193e+02    1.0705973e+02    4.5677422e-03    2.2352579e-03
  -8.0705619e+01    2.2108817e+00    8.1155970e-01    3.5386167e+02    8.2153897e+01    1.9601305e+03    6.0820035e+02    1.2207672e-03    5.8953099e-04    1.4405031e-03    5.2774288e-04    1.1883357e+00    2.4855467e-01    2.1508517e+02    1.0680394e+02    4.5641048e-03    2.2341670e-03
  -8.0305405e+01    2.1983682e+00    8.0767004e-01    3.5223666e+02    8.2275114e+01    1.9603447e+03    6.0265463e+02    1.2120108e-03    5.8524180e-04    1.4343838e-03    5.2460868e-04    1.1849424e+00    2.4797228e-01    2.1451414e+02    1.0652676e+02    4.5610475e-03    2.2326305e-03
  -7.9905630e+01    2.1860048e+00    8.0375050e-01    3.5127949e+02    8.2270146e+01    1.9669454e+03    6.1137774e+02    1.2027045e-03    5.8183627e-04    1.4272078e-03    5.2318934e-04    1.1815864e+00    2.4736620e-01    2.1384548e+02    1.0639769e+02    4.5559143e-03    2.2343204e-03
  -7.9506270e+01    2.1737371e+00    7.9986033e-01    3.4995227e+02    8.2239812e+01    1.9696298e+03    6.1061198e+02    1.1937591e-03    5.7790649e-04    1.4206076e-03    5.2067772e-04    1.1782475e+00    2.4676098e-01    2.1323433e+02    1.0617925e+02    4.5520523e-03    2.2340969e-03
  -7.9107302e+01    2.1616900e+00    7.9590497e-01    3.4862969e+02    8.2357649e+01    1.9717786e+03    6.0886360e+02    1.1849489e-03    5.7385012e-04    1.4141359e-03    5.1792842e-04    1.1749678e+00    2.4612475e-01    2.1264298e+02    1.0593823e+02    4.5486388e-03    2.2333932e-03
  -7.8708700e+01    2.1495104e+00    7.9232151e-01    3.4712532e+02    8.2184217e+01    1.9731554e+03    6.0397954e+02    1.1761975e-03    5.6980066e-04    1.4077055e-03    5.1508918e-04    1.1716154e+00    2.4560999e-01    2.1206003e+02    1.0569588e+02    4.5454302e-03    2.2326956e-03
  -7.8310442e+01    2.1375292e+00    7.8866963e-01    3.4560771e+02    8.2230749e+01    1.9736180e+03    5.9779394e+02    1.1676109e-03    5.6557987e-04    1.4014811e-03    5.1189278e-04    1.1683158e+00    2.4506685e-01    2.1150165e+02    1.0542328e+02    4.5427953e-03    2.2313529e-03
  -7.7912501e+01    2.1257458e+00    7.8499147e-01    3.4423101e+02    8.2360419e+01    1.9750556e+03    5.9408576e+02    1.1590378e-03    5.6146490e-04    1.3951603e-03    5.0889732e-04    1.1650669e+00    2.4450575e-01    2.1094186e+02    1.0516691e+02    4.5401611e-03    2.2303786e-03
  -7.7514856e+01    2.1141275e+00    7.8129537e-01    3.4272551e+02    8.2484892e+01    1.9749092e+03    5.8646042e+02    1.1506798e-03    5.5710345e-04    1.3891166e-03    5.0541815e-04    1.1618584e+00    2.4393323e-01    2.1041703e+02    1.0486616e+02    4.5383304e-03    2.2284539e-03
  -7.7117481e+01    2.1026513e+00    7.7757654e-01    3.4196058e+02    8.2434555e+01    1.9822159e+03    5.9541946e+02    1.1417058e-03    5.5375596e-04    1.3818645e-03    5.0394924e-04    1.1586860e+00    2.4333999e-01    2.0978002e+02    1.0474045e+02    4.5340775e-03    2.2303960e-03
  -7.6877823e+01    2.0957743e+00    7.7532564e-01    3.4129389e+02    8.2338902e+01    1.9842395e+03    5.9517372e+02    1.1364801e-03    5.5143727e-04    1.3778220e-03    5.0239111e-04    1.1567839e+00    2.4296883e-01    2.0942647e+02    1.0461178e+02    4.5321901e-03    2.2303982e-03
  -7.6578250e+01    2.0873118e+00    7.7248268e-01    3.4060281e+02    8.2501557e+01    1.9877236e+03    5.9739669e+02    1.1299100e-03    5.4862264e-04    1.3726441e-03    5.0063686e-04    1.1544423e+00    2.4249576e-01    2.0897713e+02    1.0446668e+02    4.5297090e-03    2.2307798e-03
  -7.6203784e+01    2.0765062e+00    7.6928984e-01    3.3939986e+02    8.2365271e+01    1.9900069e+03    5.9375846e+02    1.1218332e-03    5.4492996e-04    1.3663958e-03    4.9802696e-04    1.1514164e+00    2.4202850e-01    2.0843892e+02    1.0425313e+02    4.5271586e-03    2.2306031e-03
  -7.5807136e+01    2.0652094e+00    7.6585597e-01    3.3801654e+02    8.2517614e+01    1.9906255e+03    5.8674877e+02    1.1135146e-03    5.4072859e-04    1.3601349e-03    4.9467419e-04    1.1482498e+00    2.4151339e-01    2.0790695e+02    1.0397367e+02    4.5253388e-03    2.2292522e-03
  -7.5410651e+01    2.0540888e+00    7.6231772e-01    3.3682097e+02    8.2613724e+01    1.9926954e+03    5.8332173e+02    1.1051445e-03    5.3667243e-04    1.3536910e-03    4.9162193e-04    1.1451342e+00    2.4095670e-01    2.0736192e+02    1.0371814e+02    4.5232691e-03    2.2284382e-03
  -7.5014309e+01    2.0431377e+00    7.5878690e-01    3.3549325e+02    8.2740404e+01    1.9932204e+03    5.7596173e+02    1.0970077e-03    5.3239423e-04    1.3475366e-03    4.8812855e-04    1.1420602e+00    2.4039607e-01    2.0685678e+02    1.0342099e+02    4.5221139e-03    2.2267166e-03
  -7.4618087e+01    2.0323272e+00    7.5519968e-01    3.3497455e+02    8.2778880e+01    2.0017338e+03    5.8658422e+02    1.0881909e-03    5.2918142e-04    1.3400799e-03    4.8674453e-04    1.1390259e+00    2.3980164e-01    2.0622427e+02    1.0331496e+02    4.5181824e-03    2.2292711e-03
  -7.4221960e+01    2.0215755e+00    7.5162715e-01    3.3393755e+02    8.2727333e+01    2.0048385e+03    5.8417984e+02    1.0798515e-03    5.2524879e-04    1.3334350e-03    4.8387832e-04    1.1360002e+00    2.3920836e-01    2.0567512e+02    1.0307841e+02    4.5161510e-03    2.2289534e-03
  -7.3825903e+01    2.0110168e+00    7.4797839e-01    3.3305198e+02    8.2969284e+01    2.0087165e+03    5.8426611e+02    1.0715176e-03    5.2136037e-04    1.3267219e-03    4.8110594e-04    1.1330300e+00    2.3858128e-01    2.0512251e+02    1.0284793e+02    4.5140824e-03    2.2287927e-03
  -7.3429894e+01    2.0002597e+00    7.4470977e-01    3.3189679e+02    8.2897221e+01    2.0111349e+03    5.7930423e+02    1.0632802e-03    5.1740357e-04    1.3201385e-03    4.7808938e-04    1.1299665e+00    2.3808023e-01    2.0458642e+02    1.0260216e+02    4.5124183e-03    2.2283344e-03
  -7.3033907e+01    1.9896753e+00    7.4135127e-01    3.3073304e+02    8.2978356e+01    2.0126996e+03    5.7331191e+02    1.0551915e-03    5.1327904e-04    1.3137551e-03    4.7472578e-04    1.1269524e+00    2.3754702e-01    2.0407474e+02    1.0232504e+02    4.5113578e-03    2.2271991e-03
  -7.2637917e+01    1.9792577e+00    7.3796689e-01    3.2970012e+02    8.3163964e+01    2.0152339e+03    5.6970407e+02    1.0471078e-03    5.0925258e-04    1.3072746e-03    4.7156087e-04    1.1239830e+00    2.3699664e-01    2.0356060e+02    1.0206382e+02    4.5102863e-03    2.2264459e-03
  -7.2241901e+01    1.9689729e+00    7.3455617e-01    3.2854064e+02    8.3369249e+01    2.0161924e+03    5.6231848e+02    1.0392306e-03    5.0499194e-04    1.3010775e-03    4.6792750e-04    1.1210477e+00    2.3643334e-01    2.0308233e+02    1.0175627e+02    4.5100653e-03    2.2246786e-03
  -7.1845834e+01    1.9588020e+00    7.3111035e-01    3.2809696e+02    8.3331743e+01    2.0247461e+03    5.7117177e+02    1.0307205e-03    5.0171831e-04    1.2936293e-03    4.6630667e-04    1.1181430e+00    2.3584796e-01    2.0248199e+02    1.0163097e+02    4.5071388e-03    2.2270653e-03
  -7.1449692e+01    1.9486637e+00    7.2759340e-01    3.2735955e+02    8.3196563e+01    2.0298909e+03    5.7243490e+02    1.0224963e-03    4.9799797e-04    1.2866964e-03    4.6370294e-04    1.1152488e+00    2.3522185e-01    2.0193206e+02    1.0142214e+02    4.5053946e-03    2.2275892e-03
  -7.1053448e+01    1.9387121e+00    7.2412324e-01    3.2661849e+02    8.3368991e+01    2.0345014e+03    5.7189805e+02    1.0143744e-03    4.9417937e-04    1.2798439e-03    4.6092089e-04    1.1123979e+00    2.3461789e-01    2.0139798e+02    1.0119349e+02    4.5040617e-03    2.2277035e-03
  -7.0657078e+01    1.9285597e+00    7.2095730e-01    3.2554241e+02    8.3566426e+01    2.0362801e+03    5.6510787e+02    1.0064747e-03    4.9008368e-04    1.2734075e-03    4.5744328e-04    1.1094581e+00    2.3411363e-01    2.0090447e+02    1.0090931e+02    4.5036917e-03    2.2265998e-03
  -7.0260557e+01    1.9185782e+00    7.1767456e-01    3.2461793e+02    8.3653786e+01    2.0392262e+03    5.6105706e+02    9.9854962e-04    4.8608320e-04    1.2668348e-03    4.5418253e-04    1.1065706e+00    2.3356734e-01    2.0040269e+02    1.0064149e+02    4.5031954e-03    2.2258948e-03
  -6.9863859e+01    1.9087415e+00    7.1439025e-01    3.2359015e+02    8.3789555e+01    2.0409383e+03    5.5386428e+02    9.9082015e-04    4.8189801e-04    1.2605042e-03    4.5056181e-04    1.1037203e+00    2.3301452e-01    1.9993645e+02    1.0033533e+02    4.5035601e-03    2.2243510e-03
  -6.9466959e+01    1.8990158e+00    7.1105741e-01    3.2265159e+02    8.4044015e+01    2.0431174e+03    5.4816163e+02    9.8309864e-04    4.7773057e-04    1.2541339e-03    4.4697674e-04    1.1009004e+00    2.3244134e-01    1.9946868e+02    1.0003018e+02    4.5039557e-03    2.2228593e-03
  -6.9069831e+01    1.8893724e+00    7.0770441e-01    3.2235096e+02    8.3972236e+01    2.0524234e+03    5.5697348e+02    9.7477932e-04    4.7447648e-04    1.2465672e-03    4.4527782e-04    1.0981013e+00    2.3185168e-01    1.9888069e+02    9.9899884e+01    4.5016559e-03    2.2254232e-03
  -6.8672449e+01    1.8797482e+00    7.0424530e-01    3.2165067e+02    8.3712008e+01    2.0572542e+03    5.5607926e+02    9.6685422e-04    4.7064396e-04    1.2397147e-03    4.4232019e-04    1.0953118e+00    2.3120868e-01    1.9836708e+02    9.9655977e+01    4.5011177e-03    2.2254208e-03
  -6.8274786e+01    1.8703424e+00    7.0083869e-01    3.2113469e+02    8.3933155e+01    2.0632148e+03    5.5739548e+02    9.5888623e-04    4.6691716e-04    1.2326848e-03    4.3959726e-04    1.0925766e+00    2.3058888e-01    1.9784254e+02    9.9432601e+01    4.5003847e-03    2.2259319e-03
  -6.7876815e+01    1.8607169e+00    6.9772456e-01    3.2019195e+02    8.4109008e+01    2.0654853e+03    5.5029816e+02    9.5120879e-04    4.6281449e-04    1.2261996e-03    4.3597915e-04    1.0897462e+00    2.3006791e-01    1.9737427e+02    9.9131507e+01    4.5009844e-03    2.2247023e-03
  -6.7478511e+01    1.8512411e+00    6.9451671e-01    3.1943387e+02    8.4290098e+01    2.0692636e+03    5.4680830e+02    9.4346875e-04    4.5884755e-04    1.2195230e-03    4.3266158e-04    1.0869613e+00    2.2951234e-01    1.9689033e+02    9.8853945e+01    4.5012719e-03    2.2240629e-03
  -6.7079846e+01    1.8419030e+00    6.9130215e-01    3.1855284e+02    8.4515595e+01    2.0715417e+03    5.3960218e+02    9.3594159e-04    4.5467086e-04    1.2131288e-03    4.2892330e-04    1.0842122e+00    2.2895235e-01    1.9644942e+02    9.8530801e+01    4.5025881e-03    2.2224291e-03
  -6.6680791e+01    1.8326673e+00    6.8803598e-01    3.1848255e+02    8.4621148e+01    2.0823272e+03    5.5047070e+02    9.2768388e-04    4.5155419e-04    1.2053245e-03    4.2735713e-04    1.0814935e+00    2.2836385e-01    1.9585843e+02    9.8418549e+01    4.5004380e-03    2.2257645e-03
  -6.6281320e+01    1.8234643e+00    6.8475614e-01    3.1786777e+02    8.4635231e+01    2.0872426e+03    5.4798679e+02    9.1995284e-04    4.4769941e-04    1.1984466e-03    4.2422811e-04    1.0787790e+00    2.2776898e-01    1.9537463e+02    9.8155699e+01    4.5007792e-03    2.2256567e-03
  -6.5881405e+01    1.8144221e+00    6.8135701e-01    3.1741105e+02    8.4851311e+01    2.0930966e+03    5.4826261e+02    9.1219638e-04    4.4388303e-04    1.1914692e-03    4.2120604e-04    1.0761173e+00    2.2712626e-01    1.9488651e+02    9.7898216e+01    4.5009881e-03    2.2257178e-03
  -6.5481015e+01    1.8050931e+00    6.7831278e-01    3.1663699e+02    8.4719690e+01    2.0971893e+03    5.4276095e+02    9.0453777e-04    4.3997184e-04    1.1846604e-03    4.1788069e-04    1.0733344e+00    2.2660237e-01    1.9443197e+02    9.7626852e+01    4.5017101e-03    2.2253096e-03
  -6.5080124e+01    1.7959194e+00    6.7523508e-01    3.1586466e+02    8.4924420e+01    2.1004613e+03    5.3660399e+02    8.9702949e-04    4.3591333e-04    1.1780661e-03    4.1424048e-04    1.0705949e+00    2.2606676e-01    1.9403668e+02    9.7355968e+01    4.5031752e-03    2.2241883e-03
  -6.4678701e+01    1.7868801e+00    6.7208168e-01    3.1522489e+02    8.5141217e+01    2.1048006e+03    5.3287025e+02    8.8949535e-04    4.3193691e-04    1.1713461e-03    4.1079396e-04    1.0678961e+00    2.2550254e-01    1.9363280e+02    9.7099616e+01    4.5045229e-03    2.2234389e-03
  -6.4276717e+01    1.7779337e+00    6.6889226e-01    3.1446597e+02    8.5432004e+01    2.1075850e+03    5.2555721e+02    8.8214159e-04    4.2772794e-04    1.1648983e-03    4.0688450e-04    1.0652220e+00    2.2492491e-01    1.9326425e+02    9.6791762e+01    4.5067885e-03    2.2215091e-03
  -6.3874141e+01    1.7690802e+00    6.6566629e-01    3.1442202e+02    8.5443581e+01    2.1183929e+03    5.3429833e+02    8.7412778e-04    4.2449530e-04    1.1571233e-03    4.0502178e-04    1.0625745e+00    2.2432619e-01    1.9275306e+02    9.6687174e+01    4.5057730e-03    2.2244311e-03
  -6.3470943e+01    1.7602273e+00    6.6228765e-01    3.1406314e+02    8.5282210e+01    2.1255329e+03    5.3528463e+02    8.6641850e-04    4.2078458e-04    1.1499262e-03    4.0211274e-04    1.0599347e+00    2.2365875e-01    1.9230250e+02    9.6481288e+01    4.5062774e-03    2.2249970e-03
  -6.3067092e+01    1.7515325e+00    6.5895984e-01    3.1365634e+02    8.5447171e+01    2.1316009e+03    5.3358600e+02    8.5885478e-04    4.1690571e-04    1.1429119e-03    3.9887718e-04    1.0573322e+00    2.2301804e-01    1.9187981e+02    9.6238015e+01    4.5075330e-03    2.2247183e-03
  -6.2662555e+01    1.7425577e+00    6.5593968e-01    3.1296736e+02    8.5585976e+01    2.1356434e+03    5.2733716e+02    8.5142324e-04    4.1288427e-04    1.1361726e-03    3.9521151e-04    1.0546128e+00    2.2247924e-01    1.9148436e+02    9.5960843e+01    4.5095090e-03    2.2236786e-03
  -6.2338926e+01    1.7355473e+00    6.5348305e-01    3.1250266e+02    8.5705517e+01    2.1393679e+03    5.2343054e+02    8.4551857e-04    4.0971182e-04    1.1307618e-03    3.9235927e-04    1.0524893e+00    2.2203102e-01    1.9117380e+02    9.5746678e+01    4.5112572e-03    2.2230229e-03
  -6.1934389e+01    1.7268613e+00    6.5036266e-01    3.1191257e+02    8.5941025e+01    2.1437310e+03    5.1803676e+02    8.3821516e-04    4.0565458e-04    1.1240852e-03    3.8864801e-04    1.0498566e+00    2.2145447e-01    1.9079870e+02    9.5456507e+01    4.5138518e-03    2.2217162e-03
  -6.1527764e+01    1.7182408e+00    6.4718606e-01    3.1132823e+02    8.6274350e+01    2.1478210e+03    5.1216245e+02    8.3096578e-04    4.0151549e-04    1.1174741e-03    3.8478674e-04    1.0472418e+00    2.2085824e-01    1.9043631e+02    9.5146923e+01    4.5168901e-03    2.2199934e-03
  -6.1120330e+01    1.7096795e+00    6.4396320e-01    3.1139604e+02    8.6267958e+01    2.1595108e+03    5.2070791e+02    8.2307912e-04    3.9826834e-04    1.1095828e-03    3.8282424e-04    1.0446439e+00    2.2023965e-01    1.8992979e+02    9.5030910e+01    4.5165668e-03    2.2229766e-03
  -6.0712051e+01    1.7011078e+00    6.4048462e-01    3.1106631e+02    8.5879992e+01    2.1667760e+03    5.2003606e+02    8.1557932e-04    3.9445629e-04    1.1024197e-03    3.7963807e-04    1.0420586e+00    2.1951268e-01    1.8950439e+02    9.4788278e+01    4.5182902e-03    2.2229504e-03
  -6.0385428e+01    1.6944285e+00    6.3786511e-01    3.1088386e+02    8.6136751e+01    2.1725989e+03    5.1949843e+02    8.0962027e-04    3.9139443e-04    1.0966916e-03    3.7704529e-04    1.0400285e+00    2.1899698e-01    1.8917090e+02    9.4590941e+01    4.5198905e-03    2.2228789e-03
  -5.9977149e+01    1.6857490e+00    6.3486147e-01    3.1035001e+02    8.6328250e+01    2.1778910e+03    5.1420686e+02    8.0229257e-04    3.8742390e-04    1.0897972e-03    3.7340477e-04    1.0373598e+00    2.1844291e-01    1.8877778e+02    9.4308752e+01    4.5225387e-03    2.2219880e-03
  -5.9566315e+01    1.6771604e+00    6.3174110e-01    3.0988050e+02    8.6558393e+01    2.1834527e+03    5.0972822e+02    7.9498043e-04    3.8341447e-04    1.0828952e-03    3.6972347e-04    1.0347209e+00    2.1785196e-01    1.8838964e+02    9.4016521e+01    4.5254524e-03    2.2208937e-03
  -5.9154500e+01    1.6686882e+00    6.2857461e-01    3.0930712e+02    8.6799727e+01    2.1877397e+03    5.0220487e+02    7.8786062e-04    3.7922442e-04    1.0762548e-03    3.6568759e-04    1.0321163e+00    2.1724357e-01    1.8804352e+02    9.3678586e+01    4.5294932e-03    2.2187237e-03
  -5.8741664e+01    1.6603057e+00    6.2535392e-01    3.0882374e+02    8.7158481e+01    2.1925821e+03    4.9631002e+02    7.8074684e-04    3.7505703e-04    1.0695753e-03    3.6170675e-04    1.0295379e+00    2.1661510e-01    1.8769617e+02    9.3342279e+01    4.5336329e-03    2.2166300e-03
  -5.8327769e+01    1.6519666e+00    6.2203997e-01    3.0896832e+02    8.7042122e+01    2.2049749e+03    5.0409287e+02    7.7299888e-04    3.7174590e-04    1.0616182e-03    3.5956752e-04    1.0269753e+00    2.1594640e-01    1.8719896e+02    9.3201264e+01    4.5342285e-03    2.2193789e-03
  -5.7912776e+01    1.6436060e+00    6.1854028e-01    3.0875499e+02    8.6785005e+01    2.2132061e+03    5.0363442e+02    7.6560304e-04    3.6790249e-04    1.0543417e-03    3.5627137e-04    1.0244159e+00    2.1519643e-01    1.8678040e+02    9.2935701e+01    4.5368726e-03    2.2191301e-03
  -5.7496643e+01    1.6354197e+00    6.1515666e-01    3.0869734e+02    8.7082602e+01    2.2222818e+03    5.0476442e+02    7.5818223e-04    3.6411378e-04    1.0469417e-03    3.5310640e-04    1.0218963e+00    2.1449403e-01    1.8635243e+02    9.2681332e+01    4.5394120e-03    2.2192061e-03
  -5.7079327e+01    1.6269109e+00    6.1207437e-01    3.0811017e+02    8.7381939e+01    2.2266829e+03    4.9587654e+02    7.5111075e-04    3.5989451e-04    1.0402378e-03    3.4890230e-04    1.0192420e+00    2.1389938e-01    1.8600641e+02    9.2319982e+01    4.5440651e-03    2.2166851e-03
  -5.6660777e+01    1.6185410e+00    6.0885225e-01    3.0781228e+02    8.7630383e+01    2.2337758e+03    4.9287226e+02    7.4387124e-04    3.5590663e-04    1.0331579e-03    3.4522925e-04    1.0166354e+00    2.1326000e-01    1.8561715e+02    9.2010848e+01    4.5478034e-03    2.2154998e-03
  -5.6240960e+01    1.6102689e+00    6.0561228e-01    3.0734696e+02    8.7946501e+01    2.2388854e+03    4.8530201e+02    7.3687428e-04    3.5166834e-04    1.0264430e-03    3.4104264e-04    1.0140553e+00    2.1261310e-01    1.8528563e+02    9.1637561e+01    4.5531040e-03    2.2127806e-03
  -5.5819830e+01    1.6020660e+00    6.0228938e-01    3.0768108e+02    8.8031114e+01    2.2529378e+03    4.9455662e+02    7.2911372e-04    3.4840926e-04    1.0182335e-03    3.3894475e-04    1.0114988e+00    2.1192951e-01    1.8476417e+02    9.1498749e+01    4.5538337e-03    2.2159545e-03
  -5.5397342e+01    1.5938702e+00    5.9892322e-01    3.0731367e+02    8.8142493e+01    2.2591957e+03    4.8779652e+02    7.2205742e-04    3.4424326e-04    1.0113079e-03    3.3491160e-04    1.0089410e+00    2.1123008e-01    1.8441341e+02    9.1136677e+01    4.5589472e-03    2.2136297e-03
  -5.4973448e+01    1.5856172e+00    5.9527367e-01    3.0727712e+02    8.7787706e+01    2.2694066e+03    4.8949194e+02    7.1467505e-04    3.4045603e-04    1.0037812e-03    3.3169271e-04    1.0063819e+00    2.1041309e-01    1.8397901e+02    9.0865007e+01    4.5621121e-03    2.2135980e-03
  -5.4548083e+01    1.5771772e+00    5.9212265e-01    3.0698210e+02    8.7943504e+01    2.2773363e+03    4.8517247e+02    7.0743390e-04    3.3650648e-04    9.9651431e-04    3.2802979e-04    1.0037141e+00    2.0978443e-01    1.8357849e+02    9.0549292e+01    4.5662644e-03    2.2125396e-03
  -5.4121214e+01    1.5688370e+00    5.8889922e-01    3.0652696e+02    8.8293326e+01    2.2829196e+03    4.7682904e+02    7.0045793e-04    3.3223790e-04    9.8969759e-04    3.2371179e-04    1.0010765e+00    2.0913436e-01    1.8324254e+02    9.0149507e+01    4.5721959e-03    2.2094181e-03
  -5.3692791e+01    1.5606021e+00    5.8550773e-01    3.0625371e+02    8.8460421e+01    2.2903312e+03    4.7210591e+02    6.9339300e-04    3.2810211e-04    9.8264613e-04    3.1972611e-04    9.9847822e-01    2.0842904e-01    1.8288122e+02    8.9778013e+01    4.5776581e-03    2.2070527e-03
  -5.3262755e+01    1.5524511e+00    5.8210338e-01    3.0595942e+02    8.8852030e+01    2.2970747e+03    4.6643359e+02    6.8644731e-04    3.2386335e-04    9.7576172e-04    3.1551921e-04    9.9590239e-01    2.0771576e-01    1.8254877e+02    8.9375536e+01    4.5840187e-03    2.2039520e-03
  -5.2831039e+01    1.5443254e+00    5.7861477e-01    3.0637774e+02    8.8869865e+01    2.3123300e+03    4.7518773e+02    6.7876861e-04    3.2051353e-04    9.6742531e-04    3.1325124e-04    9.9333519e-01    2.0696729e-01    1.8202494e+02    8.9197863e+01    4.5856805e-03    2.2066324e-03
  -5.2397605e+01    1.5361982e+00    5.7494104e-01    3.0631602e+02    8.8822177e+01    2.3220734e+03    4.7308569e+02    6.7158199e-04    3.1650959e-04    9.6000882e-04    3.0957164e-04    9.9077787e-01    2.0613427e-01    1.8162509e+02    8.8849730e+01    4.5906688e-03    2.2050320e-03
  -5.1962397e+01    1.5282120e+00    5.7123543e-01    3.0628754e+02    8.9144432e+01    2.3312519e+03    4.7089467e+02    6.6450291e-04    3.1236392e-04    9.5275321e-04    3.0562390e-04    9.8826125e-01    2.0529910e-01    1.8125040e+02    8.8459960e+01    4.5964845e-03    2.2024300e-03
  -5.1525324e+01    1.5198414e+00    5.6789794e-01    3.0607669e+02    8.9419691e+01    2.3400754e+03    4.6639349e+02    6.5737961e-04    3.0830561e-04    9.4544524e-04    3.0173564e-04    9.8557972e-01    2.0459775e-01    1.8086278e+02    8.8085284e+01    4.6021275e-03    2.2002815e-03
  -5.1175665e+01    1.5132852e+00    5.6513118e-01    3.0581950e+02    8.9499124e+01    2.3458251e+03    4.6007364e+02    6.5187096e-04    3.0489958e-04    9.3987375e-04    2.9827523e-04    9.8348223e-01    2.0400852e-01    1.8059855e+02    8.7737822e+01    4.6078836e-03    2.1973368e-03
  -5.0738593e+01    1.5051628e+00    5.6163944e-01    3.0566620e+02    8.9802849e+01    2.3545036e+03    4.5604217e+02    6.4492878e-04    3.0075736e-04    9.3275433e-04    2.9421667e-04    9.8088171e-01    2.0325580e-01    1.8024568e+02    8.7328925e+01    4.6146474e-03    2.1943506e-03
  -5.0388934e+01    1.4987789e+00    5.5882810e-01    3.0548755e+02    9.0111850e+01    2.3605074e+03    4.5083958e+02    6.3952778e-04    2.9734494e-04    9.2726816e-04    2.9073577e-04    9.7883679e-01    2.0264376e-01    1.7999845e+02    8.6966608e+01    4.6210214e-03    2.1910297e-03
  -4.9951861e+01    1.4908094e+00    5.5522015e-01    3.0601829e+02    9.0170237e+01    2.3769418e+03    4.5959711e+02    6.3201782e-04    2.9397786e-04    9.1892255e-04    2.8834599e-04    9.7628586e-01    2.0183866e-01    1.7947363e+02    8.6754023e+01    4.6235583e-03    2.1932088e-03
  -4.9602203e+01    1.4844787e+00    5.5229526e-01    3.0583645e+02    9.0194824e+01    2.3833415e+03    4.5323216e+02    6.2664900e-04    2.9059214e-04    9.1338397e-04    2.8490396e-04    9.7425981e-01    2.0117236e-01    1.7922276e+02    8.6386704e+01    4.6300190e-03    2.1898104e-03
  -4.9165130e+01    1.4764896e+00    5.4839732e-01    3.0600319e+02    9.0051968e+01    2.3958166e+03    4.5498861e+02    6.1956554e-04    2.8674675e-04    9.0579184e-04    2.8146428e-04    9.7171520e-01    2.0023977e-01    1.7879668e+02    8.6029886e+01    4.6353414e-03    2.1883003e-03
  -4.8815472e+01    1.4699651e+00    5.4569692e-01    3.0591582e+02    9.0176414e+01    2.4039301e+03    4.5138939e+02    6.1403805e-04    2.8359296e-04    8.9994859e-04    2.7841639e-04    9.6959428e-01    1.9965890e-01    1.7848870e+02    8.5714428e+01    4.6404837e-03    2.1862897e-03
  -4.8378399e+01    1.4618550e+00    5.4225969e-01    3.0558928e+02    9.0517765e+01    2.4112429e+03    4.4286269e+02    6.0744260e-04    2.7932280e-04    8.9320116e-04    2.7391761e-04    9.6695530e-01    1.9891575e-01    1.7818550e+02    8.5221361e+01    4.6492188e-03    2.1812529e-03
  -4.8028741e+01    1.4555217e+00    5.3941396e-01    3.0555685e+02    9.0748881e+01    2.4192563e+03    4.4016281e+02    6.0206924e-04    2.7610807e-04    8.8753556e-04    2.7074956e-04    9.6490018e-01    1.9828120e-01    1.7790687e+02    8.4873991e+01    4.6553240e-03    2.1784331e-03
  -4.7591668e+01    1.4476417e+00    5.3581058e-01    3.0533102e+02    9.1068373e+01    2.4272395e+03    4.3272060e+02    5.9558595e-04    2.7184842e-04    8.8083384e-04    2.6630117e-04    9.6233989e-01    1.9747515e-01    1.7762003e+02    8.4362772e+01    4.6647351e-03    2.1729600e-03
  -4.7242010e+01    1.4414171e+00    5.3286111e-01    3.0521589e+02    9.1345016e+01    2.4340682e+03    4.2788140e+02    5.9042137e-04    2.6847252e-04    8.7546308e-04    2.6279726e-04    9.6031939e-01    1.9680290e-01    1.7738980e+02    8.3952000e+01    4.6723006e-03    2.1685051e-03
  -4.6804937e+01    1.4336700e+00    5.2913822e-01    3.0584647e+02    9.1370893e+01    2.4519201e+03    4.3693784e+02    5.8320942e-04    2.6518023e-04    8.6722719e-04    2.6043399e-04    9.5780280e-01    1.9594331e-01    1.7687395e+02    8.3702974e+01    4.6758258e-03    2.1700827e-03
  -4.6455278e+01    1.4275048e+00    5.2600742e-01    3.0602405e+02    9.1369225e+01    2.4622233e+03    4.3707120e+02    5.7780880e-04    2.6211860e-04    8.6132372e-04    2.5757790e-04    9.5580969e-01    1.9518629e-01    1.7655916e+02    8.3369552e+01    4.6813009e-03    2.1677681e-03
  -4.6018205e+01    1.4199033e+00    5.2196732e-01    3.0619772e+02    9.1557546e+01    2.4741217e+03    4.3571072e+02    5.7121053e-04    2.5810351e-04    8.5417820e-04    2.5368149e-04    9.5335984e-01    1.9418346e-01    1.7620351e+02    8.2889399e+01    4.6893126e-03    2.1632793e-03
  -4.5668547e+01    1.4135504e+00    5.1911652e-01    3.0603844e+02    9.1629954e+01    2.4817113e+03    4.2951498e+02    5.6606907e-04    2.5486831e-04    8.4870478e-04    2.5034316e-04    9.5126853e-01    1.9353331e-01    1.7595485e+02    8.2486134e+01    4.6966989e-03    2.1591626e-03
  -4.5231474e+01    1.4056687e+00    5.1551285e-01    3.0580523e+02    9.1996668e+01    2.4901788e+03    4.2188855e+02    5.5979910e-04    2.5068220e-04    8.4213587e-04    2.4587851e-04    9.4866911e-01    1.9271587e-01    1.7568625e+02    8.1930388e+01    4.7071924e-03    2.1527195e-03
  -4.4881816e+01    1.3994777e+00    5.1255226e-01    3.0582782e+02    9.2255663e+01    2.4990339e+03    4.1945710e+02    5.5467742e-04    2.4751760e-04    8.3661229e-04    2.4270403e-04    9.4663117e-01    1.9202753e-01    1.7543204e+02    8.1527987e+01    4.7145327e-03    2.1487019e-03
  -4.4444743e+01    1.3917818e+00    5.0879270e-01    3.0566477e+02    9.2564216e+01    2.5080233e+03    4.1246460e+02    5.4852144e-04    2.4334351e-04    8.3010652e-04    2.3827344e-04    9.4409558e-01    1.9114938e-01    1.7518748e+02    8.0947556e+01    4.7257668e-03    2.1417030e-03
  -4.4095085e+01    1.3856983e+00    5.0574175e-01    3.0560762e+02    9.2877904e+01    2.5157495e+03    4.0818227e+02    5.4361080e-04    2.4004846e-04    8.2487955e-04    2.3480872e-04    9.4209163e-01    1.9042642e-01    1.7499676e+02    8.0485311e+01    4.7347201e-03    2.1360685e-03
  -4.3658012e+01    1.3780919e+00    5.0184029e-01    3.0635316e+02    9.2878285e+01    2.5353193e+03    4.1779843e+02    5.3664896e-04    2.3685087e-04    8.1671773e-04    2.3250029e-04    9.3958642e-01    1.8948689e-01    1.7451787e+02    8.0215398e+01    4.7387609e-03    2.1368107e-03
  -4.3308354e+01    1.3720465e+00    4.9861719e-01    3.0639241e+02    9.2924111e+01    2.5445359e+03    4.1424716e+02    5.3167594e-04    2.3366304e-04    8.1128022e-04    2.2925116e-04    9.3760141e-01    1.8868297e-01    1.7432563e+02    7.9806176e+01    4.7469329e-03    2.1316807e-03
  -4.2871281e+01    1.3646225e+00    4.9433400e-01    3.0669528e+02    9.3046306e+01    2.5582997e+03    4.1463760e+02    5.2535094e-04    2.2977758e-04    8.0423298e-04    2.2550076e-04    9.3518182e-01    1.8757210e-01    1.7404021e+02    7.9317931e+01    4.7561109e-03    2.1259692e-03
  -4.2521623e+01    1.3583863e+00    4.9130002e-01    3.0669064e+02    9.3142335e+01    2.5678393e+03    4.1113084e+02    5.2036813e-04    2.2669037e-04    7.9875227e-04    2.2236538e-04    9.3310165e-01    1.8684795e-01    1.7382842e+02    7.8920116e+01    4.7639541e-03    2.1211575e-03
  -4.2084550e+01    1.3505941e+00    4.8747194e-01    3.0646050e+02    9.3415760e+01    2.5770727e+03    4.0327603e+02    5.1442818e-04    2.2256955e-04    7.9241716e-04    2.1787619e-04    9.3049696e-01    1.8593411e-01    1.7365051e+02    7.8329272e+01    4.7763341e-03    2.1126058e-03
  -4.1734891e+01    1.3444816e+00    4.8435452e-01    3.0654226e+02    9.3654205e+01    2.5871006e+03    4.0165851e+02    5.0952818e-04    2.1949812e-04    7.8700243e-04    2.1477575e-04    9.2845604e-01    1.8517683e-01    1.7344791e+02    7.7915413e+01    4.7846538e-03    2.1073208e-03
  -4.1297818e+01    1.3368793e+00    4.8038553e-01    3.0640973e+02    9.3911660e+01    2.5971311e+03    3.9514786e+02    5.0368717e-04    2.1542283e-04    7.8070314e-04    2.1038406e-04    9.2591624e-01    1.8420629e-01    1.7328165e+02    7.7309372e+01    4.7976587e-03    2.0983013e-03
  -4.0948160e+01    1.3308661e+00    4.7717145e-01    3.0639087e+02    9.4192906e+01    2.6058685e+03    3.9140851e+02    4.9900970e-04    2.1221445e-04    7.7560788e-04    2.0697559e-04    9.2390724e-01    1.8341074e-01    1.7313814e+02    7.6827924e+01    4.8078637e-03    2.0911326e-03
  -4.0511087e+01    1.3233282e+00    4.7305741e-01    3.0715786e+02    9.4205687e+01    2.6263235e+03    3.9988325e+02    4.9236243e-04    2.0902283e-04    7.6767644e-04    2.0452015e-04    9.2138960e-01    1.8237323e-01    1.7267467e+02    7.6494739e+01    4.8128605e-03    2.0897228e-03
  -4.0161429e+01    1.3173451e+00    4.6963764e-01    3.0705875e+02    9.4207862e+01    2.6347732e+03    3.9342505e+02    4.8778946e-04    2.0576222e-04    7.6267268e-04    2.0098321e-04    9.1939917e-01    1.8148063e-01    1.7254924e+02    7.5974020e+01    4.8237866e-03    2.0814261e-03
  -3.9724356e+01    1.3098176e+00    4.6505903e-01    3.0725792e+02    9.4031530e+01    2.6493926e+03    3.9238608e+02    4.8178962e-04    2.0198593e-04    7.5586422e-04    1.9728040e-04    9.1691787e-01    1.8020374e-01    1.7228149e+02    7.5414051e+01    4.8345502e-03    2.0736435e-03
  -3.9374698e+01    1.3039467e+00    4.6162784e-01    3.0744849e+02    9.4297895e+01    2.6603545e+03    3.9174337e+02    4.7710780e-04    1.9890433e-04    7.5059633e-04    1.9412661e-04    9.1495811e-01    1.7930261e-01    1.7209815e+02    7.4931358e+01    4.8441165e-03    2.0663948e-03
  -3.8937625e+01    1.2962069e+00    4.5765519e-01    3.0735443e+02    9.4567526e+01    2.6721152e+03    3.8661270e+02    4.7136280e-04    1.9502779e-04    7.4424230e-04    1.8998968e-04    9.1232632e-01    1.7832168e-01    1.7189806e+02    7.4305196e+01    4.8570579e-03    2.0566990e-03
  -3.8587967e+01    1.2901050e+00    4.5444424e-01    3.0718118e+02    9.4853401e+01    2.6801473e+03    3.8063326e+02    4.6695370e-04    1.9181036e-04    7.3945200e-04    1.8640244e-04    9.1025043e-01    1.7752235e-01    1.7179575e+02    7.3747527e+01    4.8691367e-03    2.0472599e-03
  -3.8150894e+01    1.2825159e+00    4.5025603e-01    3.0716824e+02    9.5048979e+01    2.6926176e+03    3.7739546e+02    4.6131612e-04    1.8797422e-04    7.3317043e-04    1.8235355e-04    9.0767389e-01    1.7646162e-01    1.7161013e+02    7.3102218e+01    4.8828255e-03    2.0369544e-03
  -3.7801235e+01    1.2765224e+00    4.4691291e-01    3.0709805e+02    9.5257146e+01    2.7017501e+03    3.7353624e+02    4.5694321e-04    1.8485347e-04    7.2834421e-04    1.7895079e-04    9.0563650e-01    1.7560606e-01    1.7150193e+02    7.2550072e+01    4.8950027e-03    2.0275893e-03
  -3.7364163e+01    1.2690408e+00    4.4268489e-01    3.0701148e+02    9.5571361e+01    2.7132460e+03    3.6933335e+02    4.5153330e-04    1.8095402e-04    7.2237024e-04    1.7470803e-04    9.0308921e-01    1.7451957e-01    1.7137862e+02    7.1848440e+01    4.9107959e-03    2.0155838e-03
  -3.7014504e+01    1.2630890e+00    4.3919094e-01    3.0788597e+02    9.5506958e+01    2.7334495e+03    3.7965055e+02    4.4629025e-04    1.7870415e-04    7.1580962e-04    1.7323818e-04    9.0107012e-01    1.7358562e-01    1.7092479e+02    7.1595194e+01    4.9132777e-03    2.0147701e-03
  -3.6577431e+01    1.2556350e+00    4.3478240e-01    3.0771732e+02    9.5580981e+01    2.7446707e+03    3.7266920e+02    4.4099873e-04    1.7476388e-04    7.0994035e-04    1.6886021e-04    8.9853303e-01    1.7241925e-01    1.7081931e+02    7.0844174e+01    4.9299041e-03    2.0012865e-03
  -3.6227773e+01    1.2496732e+00    4.3089837e-01    3.0794930e+02    9.5473754e+01    2.7581180e+03    3.7347708e+02    4.3645386e-04    1.7190523e-04    7.0462699e-04    1.6608549e-04    8.9653970e-01    1.7126591e-01    1.7060282e+02    7.0336103e+01    4.9394643e-03    1.9930619e-03
  -3.5790700e+01    1.2423155e+00    4.2631541e-01    3.0807062e+02    9.5700772e+01    2.7721692e+03    3.7218422e+02    4.3105353e-04    1.6812401e-04    6.9847989e-04    1.6209154e-04    8.9404093e-01    1.7000332e-01    1.7042915e+02    6.9609319e+01    4.9544570e-03    1.9801601e-03
  -3.5441042e+01    1.2362010e+00    4.2296596e-01    3.0789021e+02    9.5850982e+01    2.7814620e+03    3.6737172e+02    4.2688329e-04    1.6510742e-04    6.9382994e-04    1.5873327e-04    8.9192339e-01    1.6913501e-01    1.7033804e+02    6.9009125e+01    4.9678955e-03    1.9691707e-03
  -3.5003969e+01    1.2285523e+00    4.1873957e-01    3.0766801e+02    9.6169401e+01    2.7929658e+03    3.6278702e+02    4.2173083e-04    1.6131303e-04    6.8811488e-04    1.5448847e-04    8.8926724e-01    1.6804357e-01    1.7023827e+02    6.8235977e+01    4.9853493e-03    1.9547798e-03
  -3.4654311e+01    1.2225223e+00    4.1518907e-01    3.0751198e+02    9.6188943e+01    2.8026342e+03    3.5888474e+02    4.1765241e-04    1.5832644e-04    6.8354086e-04    1.5118604e-04    8.8718191e-01    1.6710208e-01    1.7016402e+02    6.7615739e+01    4.9995574e-03    1.9430856e-03
  -3.4217238e+01    1.2150062e+00    4.1080688e-01    3.0734331e+02    9.6385948e+01    2.8148280e+03    3.5587101e+02    4.1261033e-04    1.5461844e-04    6.7789895e-04    1.4707837e-04    8.8457290e-01    1.6593637e-01    1.7008312e+02    6.6834914e+01    5.0179261e-03    1.9283262e-03
  -3.3867580e+01    1.2090488e+00    4.0726735e-01    3.0714971e+02    9.6512545e+01    2.8240863e+03    3.5196639e+02    4.0868246e-04    1.5164347e-04    6.7351146e-04    1.4373830e-04    8.8250378e-01    1.6498359e-01    1.7005108e+02    6.6184799e+01    5.0336618e-03    1.9156390e-03
  -3.3430507e+01    1.2015897e+00    4.0278837e-01    3.0709210e+02    9.6735465e+01    2.8376845e+03    3.5122209e+02    4.0364931e-04    1.4805870e-04    6.6778045e-04    1.3987539e-04    8.7990829e-01    1.6377183e-01    1.6994867e+02    6.5410952e+01    5.0517399e-03    1.9009355e-03
  -3.3080848e+01    1.1956379e+00    3.9913234e-01    3.0791321e+02    9.6701869e+01    2.8586158e+03    3.6136818e+02    3.9879561e-04    1.4587637e-04    6.6159763e-04    1.3834660e-04    8.7783954e-01    1.6275649e-01    1.6950792e+02    6.5058412e+01    5.0555552e-03    1.8970108e-03
  -3.2643776e+01    1.1882025e+00    3.9443142e-01    3.0759379e+02    9.6642422e+01    2.8702758e+03    3.5530156e+02    3.9404591e-04    1.4217005e-04    6.5626128e-04    1.3413223e-04    8.7526072e-01    1.6141154e-01    1.6949468e+02    6.4190713e+01    5.0765706e-03    1.8794102e-03
  -3.2294117e+01    1.1822556e+00    3.9038154e-01    3.0763339e+02    9.6508757e+01    2.8831424e+03    3.5509753e+02    3.9000608e-04    1.3939710e-04    6.5151605e-04    1.3127383e-04    8.7322240e-01    1.6016570e-01    1.6937038e+02    6.3556872e+01    5.0900589e-03    1.8670270e-03
  -3.1857044e+01    1.1749220e+00    3.8556443e-01    3.0766064e+02    9.6647350e+01    2.8981418e+03    3.5549955e+02    3.8509850e-04    1.3585777e-04    6.4582207e-04    1.2748522e-04    8.7067389e-01    1.5877136e-01    1.6926185e+02    6.2711916e+01    5.1085324e-03    1.8499953e-03
  -3.1507386e+01    1.1688477e+00    3.8197215e-01    3.0733973e+02    9.6716237e+01    2.9073441e+03    3.5188081e+02    3.8139343e-04    1.3298978e-04    6.4167358e-04    1.2417138e-04    8.6852670e-01    1.5777569e-01    1.6926447e+02    6.1994852e+01    5.1259822e-03    1.8350572e-03
  -3.1070313e+01    1.1612441e+00    3.7749449e-01    3.0698656e+02    9.6870412e+01    2.9194905e+03    3.4945223e+02    3.7676753e-04    1.2948555e-04    6.3646451e-04    1.2018704e-04    8.6582675e-01    1.5654648e-01    1.6926077e+02    6.1111212e+01    5.1477217e-03    1.8167890e-03
  -3.0720655e+01    1.1552449e+00    3.7368097e-01    3.0669460e+02    9.6712512e+01    2.9294622e+03    3.4664540e+02    3.7312657e-04    1.2671679e-04    6.3232553e-04    1.1705901e-04    8.6370907e-01    1.5546674e-01    1.6927760e+02    6.0394802e+01    5.1656774e-03    1.8018051e-03
  -3.0283582e+01    1.1477242e+00    3.6909496e-01    3.0635222e+02    9.6783969e+01    2.9419263e+03    3.4558858e+02    3.6861314e-04    1.2327800e-04    6.2722440e-04    1.1314918e-04    8.6103400e-01    1.5417498e-01    1.6931892e+02    5.9496712e+01    5.1885144e-03    1.7827758e-03
  -2.9933924e+01    1.1417610e+00    3.6542666e-01    3.0602253e+02    9.6813347e+01    2.9514869e+03    3.4346861e+02    3.6509904e-04    1.2055361e-04    6.2325033e-04    1.1002331e-04    8.5890797e-01    1.5313762e-01    1.6940594e+02    5.8788753e+01    5.2078769e-03    1.7669742e-03
  -2.9496851e+01    1.1342875e+00    3.6079710e-01    3.0569662e+02    9.6912077e+01    2.9644928e+03    3.4351490e+02    3.6066960e-04    1.1721966e-04    6.1819534e-04    1.0629172e-04    8.5623785e-01    1.5181701e-01    1.6948400e+02    5.7914765e+01    5.2313922e-03    1.7474893e-03
  -2.9147193e+01    1.1283336e+00    3.5708713e-01    3.0534745e+02    9.6885787e+01    2.9742437e+03    3.4191028e+02    3.5722875e-04    1.1456566e-04    6.1428355e-04    1.0324703e-04    8.5410538e-01    1.5075285e-01    1.6958259e+02    5.7197397e+01    5.2514133e-03    1.7311774e-03
  -2.8710120e+01    1.1208262e+00    3.5236866e-01    3.0587703e+02    9.6836500e+01    2.9975043e+03    3.5116551e+02    3.5201753e-04    1.1182090e-04    6.0769309e-04    1.0090627e-04    8.5141458e-01    1.4936758e-01    1.6925996e+02    5.6558637e+01    5.2628258e-03    1.7186682e-03
  -2.8360461e+01    1.1149520e+00    3.4839595e-01    3.0544917e+02    9.6650205e+01    3.0068678e+03    3.4813417e+02    3.4872623e-04    1.0913620e-04    6.0395475e-04    9.7774856e-05    8.4932674e-01    1.4813986e-01    1.6940280e+02    5.5788779e+01    5.2845099e-03    1.7005468e-03
  -2.7923389e+01    1.1074926e+00    3.4319177e-01    3.0510963e+02    9.6465633e+01    3.0213528e+03    3.4787834e+02    3.4441700e-04    1.0588430e-04    5.9892213e-04    9.4228536e-05    8.4669460e-01    1.4641268e-01    1.6947189e+02    5.4854069e+01    5.3084712e-03    1.6786747e-03
  -2.7573730e+01    1.1016544e+00    3.3925886e-01    3.0501275e+02    9.6492635e+01    3.0340579e+03    3.5083590e+02    3.4092801e-04    1.0336939e-04    5.9478662e-04    9.1535668e-05    8.4460015e-01    1.4521324e-01    1.6949170e+02    5.4120163e+01    5.3266246e-03    1.6614458e-03
  -2.7136657e+01    1.0940416e+00    3.3469688e-01    3.0425954e+02    9.6480518e+01    3.0441071e+03    3.4997955e+02    3.3700190e-04    1.0012137e-04    5.9046539e-04    8.7587220e-05    8.4181336e-01    1.4391426e-01    1.6971860e+02    5.3127958e+01    5.3558848e-03    1.6374644e-03
  -2.6786999e+01    1.0879847e+00    3.3104016e-01    3.0370612e+02    9.6414501e+01    3.0530493e+03    3.4946681e+02    3.3384571e-04    9.7637232e-05    5.8691315e-04    8.4643191e-05    8.3959304e-01    1.4285200e-01    1.6988063e+02    5.2363125e+01    5.3787792e-03    1.6189845e-03
  -2.6349926e+01    1.0804414e+00    3.2647675e-01    3.0301181e+02    9.6298505e+01    3.0644356e+03    3.4966006e+02    3.2994974e-04    9.4609209e-05    5.8251258e-04    8.1086638e-05    8.3681929e-01    1.4151943e-01    1.7009377e+02    5.1424233e+01    5.4080068e-03    1.5963730e-03
  -2.6000268e+01    1.0744530e+00    3.2269792e-01    3.0253492e+02    9.6124104e+01    3.0746546e+03    3.5056871e+02    3.2680292e-04    9.2266147e-05    5.7888143e-04    7.8432525e-05    8.3462282e-01    1.4038064e-01    1.7023356e+02    5.0681650e+01    5.4305280e-03    1.5783492e-03
  -2.5720541e+01    1.0697299e+00    3.1973437e-01    3.0199726e+02    9.6045128e+01    3.0806861e+03    3.5092743e+02    3.2449513e-04    9.0291347e-05    5.7635902e-04    7.5989604e-05    8.3288531e-01    1.3948231e-01    1.7044808e+02    5.0025442e+01    5.4518851e-03    1.5618449e-03
  -2.5370883e+01    1.0637836e+00    3.1607755e-01    3.0142391e+02    9.5917787e+01    3.0899085e+03    3.5184553e+02    3.2149800e-04    8.7981887e-05    5.7295014e-04    7.3288033e-05    8.3068599e-01    1.3838303e-01    1.7064897e+02    4.9271905e+01    5.4766111e-03    1.5433082e-03
  -2.5091156e+01    1.0590812e+00    3.1314573e-01    3.0087429e+02    9.5769880e+01    3.0963386e+03    3.5159710e+02    3.1922033e-04    8.6134017e-05    5.7040332e-04    7.1052613e-05    8.2894609e-01    1.3748651e-01    1.7086583e+02    4.8652686e+01    5.4982668e-03    1.5278443e-03
  -2.4741498e+01    1.0531402e+00    3.0945397e-01    3.0036020e+02    9.5671374e+01    3.1064399e+03    3.5438728e+02    3.1621599e-04    8.3904484e-05    5.6694022e-04    6.8541475e-05    8.2674110e-01    1.3635485e-01    1.7104115e+02    4.7903068e+01    5.5224292e-03    1.5092305e-03
  -2.4461771e+01    1.0484272e+00    3.0653864e-01    2.9989980e+02    9.5530978e+01    3.1140902e+03    3.5555631e+02    3.1387559e-04    8.2143894e-05    5.6424661e-04    6.6487965e-05    8.2498609e-01    1.3545998e-01    1.7120741e+02    4.7300914e+01    5.5426522e-03    1.4941284e-03
  -2.4112113e+01    1.0424697e+00    3.0279550e-01    3.0035859e+02    9.5552774e+01    3.1350932e+03    3.6528578e+02    3.0998855e-04    8.0175921e-05    5.5912779e-04    6.4892415e-05    8.2277101e-01    1.3426728e-01    1.7087723e+02    4.6677301e+01    5.5506437e-03    1.4791780e-03
  -2.3675040e+01    1.0351265e+00    2.9802871e-01    2.9933121e+02    9.5218927e+01    3.1442029e+03    3.6528097e+02    3.0666498e-04    7.7339083e-05    5.5546601e-04    6.1399558e-05    8.2004384e-01    1.3271186e-01    1.7128266e+02    4.5647526e+01    5.5873473e-03    1.4524985e-03
  -2.3325382e+01    1.0292714e+00    2.9398566e-01    2.9866065e+02    9.4899510e+01    3.1534957e+03    3.6657577e+02    3.0389675e-04    7.5133413e-05    5.5229205e-04    5.8874645e-05    8.1788293e-01    1.3133347e-01    1.7152960e+02    4.4821337e+01    5.6142912e-03    1.4307579e-03
  -2.3045655e+01    1.0247282e+00    2.9070724e-01    2.9808086e+02    9.4685097e+01    3.1601512e+03    3.6704755e+02    3.0181650e-04    7.3319565e-05    5.4994570e-04    5.6748774e-05    8.1622606e-01    1.3010431e-01    1.7179468e+02    4.4119288e+01    5.6381418e-03    1.4119343e-03
  -2.2695997e+01    1.0189521e+00    2.8683230e-01    2.9752981e+02    9.4469279e+01    3.1705905e+03    3.7030361e+02    2.9902051e-04    7.1204494e-05    5.4667082e-04    5.4408878e-05    8.1407151e-01    1.2879830e-01    1.7200476e+02    4.3311339e+01    5.6641371e-03    1.3906459e-03
  -2.2416270e+01    1.0142157e+00    2.8405635e-01    2.9686580e+02    9.4245598e+01    3.1768810e+03    3.7211225e+02    2.9692478e-04    6.9618307e-05    5.4431961e-04    5.2492805e-05    8.1226116e-01    1.2796719e-01    1.7224544e+02    4.2706835e+01    5.6873429e-03    1.3748696e-03
  -2.2066612e+01    1.0082366e+00    2.8056458e-01    2.9576434e+02    9.4159570e+01    3.1812364e+03    3.7558375e+02    2.9457620e-04    6.7429353e-05    5.4195285e-04    4.9585051e-05    8.0997079e-01    1.2690569e-01    1.7269256e+02    4.1816417e+01    5.7213362e-03    1.3505934e-03
  -2.1786885e+01    1.0034471e+00    2.7773853e-01    2.9493548e+02    9.3854887e+01    3.1862943e+03    3.7656474e+02    2.9261151e-04    6.5889044e-05    5.3981544e-04    4.7672807e-05    8.0813777e-01    1.2600816e-01    1.7299348e+02    4.1204139e+01    5.7466820e-03    1.3343928e-03
  -2.1437227e+01    9.9747389e-01    2.7429427e-01    2.9402918e+02    9.3563603e+01    3.1939696e+03    3.7970744e+02    2.9007031e-04    6.4028187e-05    5.3697454e-04    4.5488533e-05    8.0583782e-01    1.2493202e-01    1.7330803e+02    4.0461991e+01    5.7764583e-03    1.3149044e-03
  -2.1157501e+01    9.9275272e-01    2.7157948e-01    2.9321094e+02    9.3289728e+01    3.1990813e+03    3.8148573e+02    2.8815515e-04    6.2573465e-05    5.3488269e-04    4.3717042e-05    8.0401539e-01    1.2407414e-01    1.7362218e+02    3.9872198e+01    5.8023738e-03    1.2993453e-03
  -2.0807842e+01    9.8683841e-01    2.6805339e-01    2.9216662e+02    9.2853933e+01    3.2056325e+03    3.8365026e+02    2.8577789e-04    6.0803546e-05    5.3227325e-04    4.1637811e-05    8.0173659e-01    1.2292566e-01    1.7401366e+02    3.9141915e+01    5.8348073e-03    1.2800636e-03
  -2.0528116e+01    9.8211826e-01    2.6536623e-01    2.9134255e+02    9.2560560e+01    3.2109593e+03    3.8582398e+02    2.8388225e-04    5.9435343e-05    5.3018235e-04    4.0037658e-05    7.9990421e-01    1.2206049e-01    1.7432402e+02    3.8570860e+01    5.8606121e-03    1.2650048e-03
  -2.0178457e+01    9.7621121e-01    2.6204817e-01    2.9013467e+02    9.2277928e+01    3.2152011e+03    3.8996610e+02    2.8171134e-04    5.7623095e-05    5.2798237e-04    3.7736478e-05    7.9760264e-01    1.2098553e-01    1.7482730e+02    3.7775589e+01    5.8966680e-03    1.2433814e-03
  -1.9898731e+01    9.7150652e-01    2.5943947e-01    4.0650509e+02    2.8175776e+02    4.8234437e+03    3.4521203e+03    2.4832967e-04    1.0093328e-04    4.5815586e-04    1.5906294e-04    7.9576238e-01    1.2013844e-01    1.5556084e+02    6.4567574e+01    5.2607544e-03    2.1575062e-03
  -1.9745629e+01    9.6665437e-01    2.5849829e-01    4.0592037e+02    2.6851969e+02    4.8667382e+03    3.3801889e+03    2.4354075e-04    1.0095185e-04    4.4928412e-04    1.5823746e-04    7.9377305e-01    1.1983569e-01    1.5327936e+02    6.4894130e+01    5.1908318e-03    2.1712015e-03
  -1.9660573e+01    9.6395092e-01    2.5806996e-01    4.0538392e+02    2.6226117e+02    4.8847895e+03    3.3462917e+03    2.4153030e-04    1.0109151e-04    4.4573414e-04    1.5836458e-04    7.9265547e-01    1.1971319e-01    1.5240786e+02    6.5146677e+01    5.1652840e-03    2.1813517e-03
  -1.9592528e+01    9.6178570e-01    2.5775647e-01    4.0457378e+02    2.5670423e+02    4.8954003e+03    3.3145739e+03    2.4009672e-04    1.0117062e-04    4.4322933e-04    1.5846748e-04    7.9175710e-01    1.1962923e-01    1.5181685e+02    6.5325826e+01    5.1484003e-03    2.1887393e-03
  -1.9401151e+01    9.5564179e-01    2.5702088e-01    4.0232088e+02    2.4354475e+02    4.9218308e+03    3.2416496e+03    2.3652827e-04    1.0125578e-04    4.3717634e-04    1.5859172e-04    7.8919045e-01    1.1946951e-01    1.5042919e+02    6.5740358e+01    5.1101072e-03    2.2065866e-03
  -1.9316094e+01    9.5290260e-01    2.5674839e-01    4.0114568e+02    2.3767729e+02    4.9313201e+03    3.2089346e+03    2.3508524e-04    1.0124675e-04    4.3477715e-04    1.5859776e-04    7.8803878e-01    1.1942898e-01    1.4989608e+02    6.5894481e+01    5.0958724e-03    2.2135246e-03
  -1.9248049e+01    9.5071143e-01    2.5655279e-01    4.0050652e+02    2.3366769e+02    4.9427266e+03    3.1900880e+03    2.3393615e-04    1.0128002e-04    4.3286811e-04    1.5871301e-04    7.8711438e-01    1.1940927e-01    1.4947012e+02    6.6043295e+01    5.0844836e-03    2.2199513e-03
  -1.9193613e+01    9.4895861e-01    2.5641207e-01    3.9953593e+02    2.3000026e+02    4.9451991e+03    3.1669271e+03    2.3309910e-04    1.0121076e-04    4.3151381e-04    1.5859049e-04    7.8637281e-01    1.1940217e-01    1.4918037e+02    6.6101717e+01    5.0770926e-03    2.2230356e-03
  -1.9040511e+01    9.4401614e-01    2.5607333e-01    3.9733203e+02    2.2156729e+02    4.9579834e+03    3.1177819e+03    2.3079339e-04    1.0105327e-04    4.2781326e-04    1.5838068e-04    7.8427274e-01    1.1941677e-01    1.4838816e+02    6.6289397e+01    5.0570288e-03    2.2325318e-03
  -1.8934191e+01    9.4057343e-01    2.5587129e-01    3.9587070e+02    2.1625787e+02    4.9669617e+03    3.0874866e+03    2.2924711e-04    1.0091982e-04    4.2536874e-04    1.5821077e-04    7.8280319e-01    1.1944921e-01    1.4786637e+02    6.6404119e+01    5.0440239e-03    2.2386095e-03
  -1.8849134e+01    9.3785235e-01    2.5573787e-01    3.9436742e+02    2.1159733e+02    4.9689187e+03    3.0560196e+03    2.2809038e-04    1.0075034e-04    4.2357406e-04    1.5793989e-04    7.8163722e-01    1.1949125e-01    1.4749757e+02    6.6457010e+01    5.0352520e-03    2.2421689e-03
  -1.8742814e+01    9.3444740e-01    2.5557539e-01    3.9279111e+02    2.0658688e+02    4.9750251e+03    3.0255084e+03    2.2664806e-04    1.0055939e-04    4.2134525e-04    1.5767268e-04    7.8017463e-01    1.1955113e-01    1.4703408e+02    6.6535902e+01    5.0241798e-03    2.2470594e-03
  -1.8609913e+01    9.3019267e-01    2.5537738e-01    3.9846519e+02    2.1512681e+02    5.0875150e+03    3.1580195e+03    2.2405189e-04    1.0149225e-04    4.1688206e-04    1.6013415e-04    7.7834190e-01    1.1963415e-01    1.4594459e+02    6.7381728e+01    4.9927552e-03    2.2788542e-03
  -1.8503593e+01    9.2672125e-01    2.5528292e-01    3.9658759e+02    2.0950036e+02    5.0902611e+03    3.1197880e+03    2.2257442e-04    1.0126651e-04    4.1458610e-04    1.5977887e-04    7.7683758e-01    1.1973949e-01    1.4544529e+02    6.7440017e+01    4.9803575e-03    2.2830138e-03
  -1.8500000e+01    9.2660925e-01    2.5528059e-01    3.9643433e+02    2.0919307e+02    5.0886275e+03    3.1154745e+03    2.2253616e-04    1.0124575e-04    4.1453506e-04    1.5973109e-04    7.7678892e-01    1.1974338e-01    1.4543595e+02    6.7433382e+01    4.9801939e-03    2.2828590e-03
  -1.8343670e+01    9.2151253e-01    2.5520606e-01    3.9382081e+02    2.0163961e+02    5.0947187e+03    3.0673569e+03    2.2045342e-04    1.0090810e-04    4.1133975e-04    1.5924059e-04    7.7456933e-01    1.1993348e-01    1.4475187e+02    6.7517566e+01    4.9636473e-03    2.2890049e-03
  -1.8218606e+01    9.1744918e-01    2.5513145e-01    3.9170521e+02    1.9614373e+02    5.0970465e+03    3.0288902e+03    2.1887300e-04    1.0061135e-04    4.0897278e-04    1.5879439e-04    7.7279408e-01    1.2009202e-01    1.4425054e+02    6.7560289e+01    4.9519164e-03    2.2930299e-03
  -1.8118555e+01    9.1421961e-01    2.5507766e-01    3.9048631e+02    1.9258778e+02    5.1070171e+03    3.0095583e+03    2.1758390e-04    1.0046300e-04    4.0699466e-04    1.5868307e-04    7.7137891e-01    1.2022610e-01    1.4382907e+02    6.7650480e+01    4.9417888e-03    2.2981876e-03
  -1.7993492e+01    9.1018171e-01    2.5505003e-01    3.8863651e+02    1.8808613e+02    5.1123035e+03    2.9796823e+03    2.1604931e-04    1.0017256e-04    4.0471463e-04    1.5828255e-04    7.6960229e-01    1.2041641e-01    1.4334669e+02    6.7697655e+01    4.9306496e-03    2.3024052e-03
  -1.7837714e+01    9.0517229e-01    2.5501745e-01    3.8603889e+02    1.8182137e+02    5.1148267e+03    2.9359181e+03    2.1420692e-04    9.9753201e-05    4.0201368e-04    1.5767730e-04    7.6739133e-01    1.2065964e-01    1.4278346e+02    6.7719354e+01    4.9180164e-03    2.3064189e-03
  -1.7713093e+01    9.0118222e-01    2.5496478e-01    3.8391073e+02    1.7700879e+02    5.1150574e+03    2.8997434e+03    2.1278280e-04    9.9399685e-05    3.9995736e-04    1.5715731e-04    7.6562618e-01    1.2084993e-01    1.4235744e+02    6.7718680e+01    4.9086923e-03    2.3089579e-03
  -1.7613395e+01    8.9802076e-01    2.5493944e-01    3.8232456e+02    1.7334732e+02    5.1167119e+03    2.8737713e+03    2.1165455e-04    9.9126091e-05    3.9832813e-04    1.5677403e-04    7.6422334e-01    1.2100909e-01    1.4201953e+02    6.7723204e+01    4.9013051e-03    2.3111612e-03
  -1.7489380e+01    8.9416231e-01    2.5513549e-01    3.8051338e+02    1.6948833e+02    5.1199005e+03    2.8448410e+03    2.1025936e-04    9.8776160e-05    3.9631238e-04    1.5629225e-04    7.6249768e-01    1.2126619e-01    1.4160062e+02    6.7723873e+01    4.8921452e-03    2.3137648e-03
  -1.7377202e+01    8.9077873e-01    2.5592322e-01    3.7909631e+02    1.6968411e+02    5.1221006e+03    2.8193497e+03    2.0901569e-04    9.8439942e-05    3.9453178e-04    1.5582713e-04    7.6096299e-01    1.2160519e-01    1.4122826e+02    6.7708746e+01    4.8840543e-03    2.3155769e-03
  -1.7278992e+01    8.8791328e-01    2.5752841e-01    3.7821945e+02    1.8691921e+02    5.1235586e+03    2.7988549e+03    2.0794168e-04    9.8130243e-05    3.9300592e-04    1.5540127e-04    7.5964057e-01    1.2201798e-01    1.4090790e+02    6.7682562e+01    4.8771367e-03    2.3167115e-03
  -1.7183440e+01    8.8519332e-01    2.5995785e-01    3.7818766e+02    2.5035523e+02    5.1269197e+03    2.7941813e+03    2.0689801e-04    9.7830786e-05    3.9153273e-04    1.5499542e-04    7.5836724e-01    1.2250715e-01    1.4059327e+02    6.7656997e+01    4.8702841e-03    2.3178148e-03
  -1.7085370e+01    8.8240051e-01    2.6232425e-01    3.7868161e+02    3.4295955e+02    5.1325537e+03    2.8070557e+03    2.0582634e-04    9.7533658e-05    3.9001824e-04    1.5460772e-04    7.5706141e-01    1.2298388e-01    1.4026658e+02    6.7637758e+01    4.8631035e-03    2.3191964e-03
  -1.7000000e+01    8.7994597e-01    2.6394590e-01    3.7901818e+02    4.0719583e+02    5.1370905e+03    2.8218688e+03    2.0490770e-04    9.7270262e-05    3.8872968e-04    1.5425647e-04    7.5591984e-01    1.2335251e-01    1.3998896e+02    6.7616676e+01    4.8570640e-03    2.3202427e-03
  -1.6894452e+01    8.7687724e-01    2.6523958e-01    3.8441768e+02    4.5231151e+02    5.2254274e+03    2.9686177e+03    2.0318750e-04    9.7729289e-05    3.8584262e-04    1.5577027e-04    7.5450409e-01    1.2372714e-01    1.3925003e+02    6.8121009e+01    4.8357976e-03    2.3400138e-03
  -1.6784492e+01    8.7362201e-01    2.6615425e-01    3.8389241e+02    4.7081790e+02    5.2296269e+03    2.9663114e+03    2.0196113e-04    9.7385696e-05    3.8408555e-04    1.5531028e-04    7.5300457e-01    1.2409189e-01    1.3885490e+02    6.8095023e+01    4.8266585e-03    2.3414271e-03
  -1.6670327e+01    8.7022341e-01    2.6672158e-01    3.8301904e+02    4.7410982e+02    5.2331872e+03    2.9576607e+03    2.0072031e-04    9.7026449e-05    3.8232650e-04    1.5482917e-04    7.5144348e-01    1.2442522e-01    1.3846099e+02    6.8062654e+01    4.8176950e-03    2.3426853e-03
  -1.6549009e+01    8.6660084e-01    2.6705278e-01    3.8180079e+02    4.6675039e+02    5.2358047e+03    2.9410435e+03    1.9943124e-04    9.6634106e-05    3.8051851e-04    1.5429632e-04    7.4978116e-01    1.2474815e-01    1.3805746e+02    6.8020289e+01    4.8086654e-03    2.3437552e-03
  -1.6421549e+01    8.6278165e-01    2.6709526e-01    3.8021678e+02    4.5149952e+02    5.2363061e+03    2.9159149e+03    1.9810984e-04    9.6198061e-05    3.7869057e-04    1.5369335e-04    7.4803174e-01    1.2504513e-01    1.3764967e+02    6.7955692e+01    4.7996978e-03    2.3441682e-03
  -1.6286727e+01    8.5872211e-01    2.6706750e-01    3.7896428e+02    4.3466911e+02    5.2458592e+03    2.9023293e+03    1.9668171e-04    9.5829276e-05    3.7666448e-04    1.5328854e-04    7.4617073e-01    1.2534214e-01    1.3718853e+02    6.7942934e+01    4.7890984e-03    2.3464743e-03
  -1.6178870e+01    8.5548261e-01    2.6702539e-01    3.7762017e+02    4.2172735e+02    5.2480964e+03    2.8819881e+03    1.9558893e-04    9.5488350e-05    3.7515515e-04    1.5284117e-04    7.4468252e-01    1.2557740e-01    1.3684908e+02    6.7901319e+01    4.7816175e-03    2.3472265e-03
  -1.6092584e+01    8.5290217e-01    2.6698462e-01    3.7641980e+02    4.1160176e+02    5.2481393e+03    2.8618882e+03    1.9473581e-04    9.5200564e-05    3.7398932e-04    1.5244897e-04    7.4349581e-01    1.2575941e-01    1.3658955e+02    6.7856956e+01    4.7760287e-03    2.3474437e-03
  -1.5937269e+01    8.4827242e-01    2.6687618e-01    3.7418386e+02    3.9351864e+02    5.2472970e+03    2.8244093e+03    1.9322737e-04    9.4667059e-05    3.7194348e-04    1.5171637e-04    7.4136327e-01    1.2607713e-01    1.3613503e+02    6.7765678e+01    4.7663670e-03    2.3474417e-03
  -1.5868240e+01    8.4622361e-01    2.6682244e-01    3.7322596e+02    3.8606642e+02    5.2474759e+03    2.8086079e+03    1.9256106e-04    9.4434137e-05    3.7103985e-04    1.5140373e-04    7.4041837e-01    1.2621296e-01    1.3593338e+02    6.7727636e+01    4.7620704e-03    2.3475276e-03
  -1.5781955e+01    8.4366752e-01    2.6674104e-01    3.7204216e+02    3.7700766e+02    5.2479654e+03    2.7897544e+03    1.9173227e-04    9.4141544e-05    3.6991713e-04    1.5101413e-04    7.3923837e-01    1.2637896e-01    1.3568215e+02    6.7679104e+01    4.7567208e-03    2.3476057e-03
  -1.5674097e+01    8.4047452e-01    2.6660841e-01    3.7055891e+02    3.6603187e+02    5.2489071e+03    2.7666308e+03    1.9070228e-04    9.3777486e-05    3.6852169e-04    1.5053725e-04    7.3776296e-01    1.2657868e-01    1.3536887e+02    6.7619150e+01    4.7500444e-03    2.3477336e-03
  -1.5539276e+01    8.3648110e-01    2.6639834e-01    3.6860742e+02    3.5308068e+02    5.2478071e+03    2.7361670e+03    1.8944331e-04    9.3300964e-05    3.6684295e-04    1.4988494e-04    7.3591560e-01    1.2681600e-01    1.3499190e+02    6.7527319e+01    4.7421816e-03    2.3472995e-03
  -1.5385907e+01    8.3193385e-01    2.6598147e-01    3.6644385e+02    3.3841998e+02    5.2481350e+03    2.7042587e+03    1.8802026e-04    9.2776600e-05    3.6494553e-04    1.4919190e-04    7.3381230e-01    1.2705149e-01    1.3456099e+02    6.7431013e+01    4.7331166e-03    2.3470614e-03
  -1.5263212e+01    8.2828300e-01    2.6567815e-01    3.6464036e+02    3.2788181e+02    5.2467553e+03    2.6774069e+03    1.8690894e-04    9.2353337e-05    3.6348679e-04    1.4861741e-04    7.3212126e-01    1.2722864e-01    1.3422789e+02    6.7345638e+01    4.7262096e-03    2.3465240e-03
  -1.5109844e+01    8.2371823e-01    2.6524671e-01    3.6230484e+02    3.1460222e+02    5.2445326e+03    2.6428220e+03    1.8553764e-04    9.1815885e-05    3.6169492e-04    1.4789067e-04    7.3000447e-01    1.2743217e-01    1.3381729e+02    6.7230964e+01    4.7177374e-03    2.3455685e-03
  -1.5004856e+01    8.2061118e-01    2.6491671e-01    3.6569481e+02    3.1005715e+02    5.3269871e+03    2.7509749e+03    1.8402312e-04    9.2191491e-05    3.5912580e-04    1.4929535e-04    7.2856477e-01    1.2754410e-01    1.3312293e+02    6.7685743e+01    4.6973045e-03    2.3637463e-03
  -1.4873622e+01    8.1670383e-01    2.6455047e-01    3.6362721e+02    3.0036480e+02    5.3240177e+03    2.7172329e+03    1.8281923e-04    9.1731357e-05    3.5751638e-04    1.4865969e-04    7.2674516e-01    1.2771333e-01    1.3273806e+02    6.7588903e+01    4.6887795e-03    2.3629669e-03
  -1.4787347e+01    8.1417157e-01    2.6439097e-01    3.6239076e+02    2.9588145e+02    5.3224866e+03    2.6975474e+03    1.8203987e-04    9.1433288e-05    3.5648104e-04    1.4825361e-04    7.2556130e-01    1.2783524e-01    1.3249024e+02    6.7526269e+01    4.6833294e-03    2.3624761e-03
  -1.4632143e+01    8.0962606e-01    2.6409378e-01    3.6018889e+02    2.8807853e+02    5.3204479e+03    2.6642919e+03    1.8066350e-04    9.0907961e-05    3.5466097e-04    1.4755492e-04    7.2343223e-01    1.2804890e-01    1.3205621e+02    6.7419488e+01    4.6738961e-03    2.3617926e-03
  -1.4546013e+01    8.0710827e-01    2.6391165e-01    3.5898073e+02    2.8380545e+02    5.3192737e+03    2.6469639e+03    1.7991208e-04    9.0616300e-05    3.5367696e-04    1.4716558e-04    7.2225105e-01    1.2816242e-01    1.3182083e+02    6.7359321e+01    4.6688358e-03    2.3613805e-03
  -1.4459930e+01    8.0459574e-01    2.6371926e-01    3.5777154e+02    2.7958618e+02    5.3180776e+03    2.6299641e+03    1.7916904e-04    9.0325293e-05    3.5270798e-04    1.4677844e-04    7.2107107e-01    1.2827190e-01    1.3158887e+02    6.7298731e+01    4.6638798e-03    2.3609494e-03
  -1.4373892e+01    8.0208978e-01    2.6346817e-01    3.5688765e+02    2.7569525e+02    5.3234450e+03    2.6217151e+03    1.7838519e-04    9.0074260e-05    3.5162764e-04    1.4653894e-04    7.1989583e-01    1.2836089e-01    1.3132476e+02    6.7265455e+01    4.6577612e-03    2.3614897e-03
  -1.4266345e+01    7.9896233e-01    2.6321288e-01    3.5541627e+02    2.7071749e+02    5.3227712e+03    2.6022241e+03    1.7746728e-04    8.9717429e-05    3.5042881e-04    1.4607977e-04    7.1842271e-01    1.2849263e-01    1.3103502e+02    6.7190958e+01    4.6515236e-03    2.3609702e-03
  -1.4131912e+01    7.9505602e-01    2.6283963e-01    3.5351009e+02    2.6414901e+02    5.3209290e+03    2.5770572e+03    1.7634206e-04    8.9263569e-05    3.4897533e-04    1.4548941e-04    7.1658167e-01    1.2863923e-01    1.3068305e+02    6.7089371e+01    4.6440496e-03    2.3600078e-03
  -1.4024365e+01    7.9193809e-01    2.6251673e-01    3.5189168e+02    2.5882469e+02    5.3177392e+03    2.5543501e+03    1.7546313e-04    8.8890139e-05    3.4785689e-04    1.4498602e-04    7.1511032e-01    1.2874763e-01    1.3041318e+02    6.6999917e+01    4.6384555e-03    2.3589481e-03
  -1.3889931e+01    7.8803263e-01    2.6208979e-01    3.4991889e+02    2.5252588e+02    5.3149931e+03    2.5288336e+03    1.7437161e-04    8.8435572e-05    3.4646738e-04    1.4439404e-04    7.1326538e-01    1.2887041e-01    1.3007479e+02    6.6893041e+01    4.6313824e-03    2.3577650e-03
  -1.3782384e+01    7.8491184e-01    2.6173431e-01    3.4830840e+02    2.4766805e+02    5.3120983e+03    2.5077346e+03    1.7351238e-04    8.8070299e-05    3.4538341e-04    1.4391196e-04    7.1178905e-01    1.2896090e-01    1.2981032e+02    6.6805439e+01    4.6259112e-03    2.3567381e-03
  -1.3647951e+01    7.8100632e-01    2.6127070e-01    3.4639383e+02    2.4193393e+02    5.3107622e+03    2.4854490e+03    1.7243746e-04    8.7635251e-05    3.4401629e-04    1.4337166e-04    7.0993910e-01    1.2906339e-01    1.2947265e+02    6.6708264e+01    4.6187810e-03    2.3558614e-03
  -1.3540404e+01    7.7788855e-01    2.6089177e-01    3.4474832e+02    2.3754520e+02    5.3067921e+03    2.4643927e+03    1.7160414e-04    8.7266502e-05    3.4298541e-04    1.4287635e-04    7.0845948e-01    1.2914151e-01    1.2921866e+02    6.6614189e+01    4.6136206e-03    2.3545794e-03
  -1.3405970e+01    7.7399370e-01    2.6039806e-01    3.4278223e+02    2.3229689e+02    5.3034504e+03    2.4419695e+03    1.7056641e-04    8.6821028e-05    3.4169853e-04    1.4230026e-04    7.0660830e-01    1.2923045e-01    1.2889810e+02    6.6504612e+01    4.6070256e-03    2.3532352e-03
  -1.3298423e+01    7.7088534e-01    2.5998662e-01    3.4113632e+02    2.2807247e+02    5.2993962e+03    2.4216915e+03    1.6975255e-04    8.6457333e-05    3.4070154e-04    1.4181699e-04    7.0512856e-01    1.2929531e-01    1.2865002e+02    6.6410587e+01    4.6020159e-03    2.3519325e-03
  -1.3163990e+01    7.6700202e-01    2.5945688e-01    3.3914889e+02    2.2301436e+02    5.2955988e+03    2.3997156e+03    1.6874129e-04    8.6015715e-05    3.3946302e-04    1.4124836e-04    7.0327669e-01    1.2936995e-01    1.2833798e+02    6.6299023e+01    4.5956437e-03    2.3504856e-03
  -1.3056443e+01    7.6390966e-01    2.5901149e-01    3.3753837e+02    2.1904932e+02    5.2918995e+03    2.3810348e+03    1.6794317e-04    8.5660629e-05    3.3849221e-04    1.4078496e-04    7.0180036e-01    1.2941933e-01    1.2809284e+02    6.6207523e+01    4.5906764e-03    2.3492443e-03
  -1.2922009e+01    7.6004820e-01    2.5845272e-01    3.3558126e+02    2.1443934e+02    5.2882121e+03    2.3606201e+03    1.6695328e-04    8.5227039e-05    3.3728994e-04    1.4023381e-04    6.9995296e-01    1.2947838e-01    1.2778630e+02    6.6097230e+01    4.5844240e-03    2.3478080e-03
  -1.2814462e+01    7.5696908e-01    2.5796285e-01    3.3881040e+02    2.1504905e+02    5.3736279e+03    2.4800809e+03    1.6554265e-04    8.5617510e-05    3.3482450e-04    1.4175392e-04    6.9848116e-01    1.2949952e-01    1.2706934e+02    6.6570539e+01    4.5624336e-03    2.3667755e-03
  -1.2680028e+01    7.5311992e-01    2.5739120e-01    3.3678663e+02    2.1062355e+02    5.3685548e+03    2.4544372e+03    1.6452677e-04    8.5177573e-05    3.3355405e-04    1.4117125e-04    6.9663154e-01    1.2955480e-01    1.2673101e+02    6.6454526e+01    4.5549301e-03    2.3650926e-03
  -1.2572482e+01    7.5005037e-01    2.5691182e-01    3.3518208e+02    2.0713397e+02    5.3644349e+03    2.4351231e+03    1.6372889e-04    8.4828612e-05    3.3256840e-04    1.4070939e-04    6.9515469e-01    1.2958987e-01    1.2646731e+02    6.6362939e+01    4.5491473e-03    2.3637883e-03
  -1.2438048e+01    7.4621565e-01    2.5630237e-01    3.3323074e+02    2.0297752e+02    5.3606224e+03    2.4135508e+03    1.6274166e-04    8.4408809e-05    3.3134812e-04    1.4018222e-04    6.9330621e-01    1.2962872e-01    1.2613920e+02    6.6256943e+01    4.5419302e-03    2.3624339e-03
  -1.2330501e+01    7.4315476e-01    2.5579921e-01    3.3158030e+02    1.9966064e+02    5.3553843e+03    2.3939449e+03    1.6197572e-04    8.4059374e-05    3.3042717e-04    1.3971816e-04    6.9182793e-01    1.2965577e-01    1.2589111e+02    6.6160421e+01    4.5366405e-03    2.3609283e-03
  -1.2196067e+01    7.3933122e-01    2.5515652e-01    3.2963745e+02    1.9578068e+02    5.3511287e+03    2.3743033e+03    1.6102000e-04    8.3644764e-05    3.2927196e-04    1.3919933e-04    6.8997858e-01    1.2968054e-01    1.2557600e+02    6.6053072e+01    4.5298113e-03    2.3594918e-03
  -1.2088520e+01    7.3627536e-01    2.5462471e-01    3.2835787e+02    1.9298237e+02    5.3539824e+03    2.3665235e+03    1.6022037e-04    8.3370931e-05    3.2823860e-04    1.3894599e-04    6.8849833e-01    1.2969304e-01    1.2529290e+02    6.6010724e+01    4.5231879e-03    2.3599106e-03
  -1.1954087e+01    7.3248339e-01    2.5397587e-01    3.2638908e+02    1.8935213e+02    5.3490860e+03    2.3462847e+03    1.5929306e-04    8.2959505e-05    3.2713047e-04    1.3843645e-04    6.8665586e-01    1.2971504e-01    1.2498820e+02    6.5900337e+01    4.5166411e-03    2.3583283e-03
  -1.1846540e+01    7.2946787e-01    2.5343557e-01    3.2484505e+02    1.8649860e+02    5.3453315e+03    2.3312863e+03    1.5856096e-04    8.2634857e-05    3.2626159e-04    1.3803528e-04    6.8518886e-01    1.2972335e-01    1.2474788e+02    6.5814654e+01    4.5114985e-03    2.3571513e-03
  -1.1712106e+01    7.2570006e-01    2.5275088e-01    3.2289455e+02    1.8307858e+02    5.3406115e+03    2.3126047e+03    1.5765881e-04    8.2232523e-05    3.2519638e-04    1.3754894e-04    6.8335294e-01    1.2972587e-01    1.2445216e+02    6.5706686e+01    4.5051929e-03    2.3556213e-03
  -1.1604559e+01    7.2268702e-01    2.5219198e-01    3.2124356e+02    1.8028795e+02    5.3349899e+03    2.2950218e+03    1.5695578e-04    8.1901347e-05    3.2438607e-04    1.3712756e-04    6.8188207e-01    1.2972351e-01    1.2422637e+02    6.5612051e+01    4.5005030e-03    2.3540944e-03
  -1.1470126e+01    7.1891284e-01    2.5148691e-01    3.1924906e+02    1.7706140e+02    5.3293603e+03    2.2766984e+03    1.5608046e-04    8.1501788e-05    3.2337688e-04    1.3664113e-04    6.8003619e-01    1.2971510e-01    1.2394063e+02    6.5501208e+01    4.4944685e-03    2.3524212e-03
  -1.1362579e+01    7.1589964e-01    2.5090475e-01    3.1759684e+02    1.7437000e+02    5.3239051e+03    2.2601927e+03    1.5539298e-04    8.1179512e-05    3.2259359e-04    1.3624057e-04    6.7856031e-01    1.2970095e-01    1.2371832e+02    6.5409354e+01    4.4898359e-03    2.3509634e-03
  -1.1228145e+01    7.1212927e-01    2.5017051e-01    3.1559579e+02    1.7120108e+02    5.3185469e+03    2.2426652e+03    1.5453546e-04    8.0792256e-05    3.2161202e-04    1.3578400e-04    6.7671018e-01    1.2967722e-01    1.2343591e+02    6.5303147e+01    4.4838399e-03    2.3494200e-03
  -1.1120598e+01    7.0911851e-01    2.4957053e-01    3.1395785e+02    1.6866656e+02    5.3132691e+03    2.2276523e+03    1.5386202e-04    8.0478811e-05    3.2085420e-04    1.3540178e-04    6.7522995e-01    1.2965413e-01    1.2321600e+02    6.5214145e+01    4.4792276e-03    2.3480337e-03
  -1.0986165e+01    7.0535124e-01    2.4881890e-01    3.1192113e+02    1.6574881e+02    5.3066562e+03    2.2102987e+03    1.5303090e-04    8.0090878e-05    3.1992990e-04    1.3493413e-04    6.7337410e-01    1.2962055e-01    1.2294384e+02    6.5102038e+01    4.4735140e-03    2.3462379e-03
  -1.0878618e+01    7.0234270e-01    2.4820390e-01    3.1029353e+02    1.6339685e+02    5.3012638e+03    2.1966098e+03    1.5237220e-04    7.9783994e-05    3.1920187e-04    1.3456288e-04    6.7188925e-01    1.2958899e-01    1.2272690e+02    6.5014019e+01    4.4689383e-03    2.3448545e-03
  -1.0744184e+01    6.9858183e-01    2.4742448e-01    3.0821407e+02    1.6049422e+02    5.2939530e+03    2.1784384e+03    1.5156167e-04    7.9400073e-05    3.1831507e-04    1.3410240e-04    6.7002945e-01    1.2954440e-01    1.2246027e+02    6.4899747e+01    4.4633351e-03    2.3429391e-03
  -1.0636637e+01    6.9558194e-01    2.4679519e-01    3.0658677e+02    1.5825488e+02    5.2884296e+03    2.1654170e+03    1.5091746e-04    7.9099328e-05    3.1761329e-04    1.3374312e-04    6.6854288e-01    1.2950565e-01    1.2224642e+02    6.4812444e+01    4.4587988e-03    2.3415475e-03
  -1.0502204e+01    6.9183695e-01    2.4600279e-01    3.0450308e+02    1.5553790e+02    5.2804054e+03    2.1476196e+03    1.5012832e-04    7.8719641e-05    3.1677047e-04    1.3328445e-04    6.6668365e-01    1.2945090e-01    1.2198687e+02    6.4696572e+01    4.4533616e-03    2.3395304e-03
  -1.0394657e+01    6.8885182e-01    2.4535820e-01    3.0285959e+02    1.5333735e+02    5.2745021e+03    2.1342287e+03    1.4949987e-04    7.8423316e-05    3.1609634e-04    1.3293405e-04    6.6519875e-01    1.2940311e-01    1.2177737e+02    6.4608803e+01    4.4489053e-03    2.3380861e-03
  -1.0260223e+01    6.8512102e-01    2.4455951e-01    3.0088380e+02    1.5084538e+02    5.2687132e+03    2.1211014e+03    1.4871437e-04    7.8069417e-05    3.1524689e-04    1.3254354e-04    6.6333816e-01    1.2934384e-01    1.2150975e+02    6.4508787e+01    4.4430732e-03    2.3366010e-03
  -1.0152676e+01    6.8214935e-01    2.4387185e-01    3.0410531e+02    1.5372003e+02    5.3601774e+03    2.2538720e+03    1.4738994e-04    7.8539252e-05    3.1280809e-04    1.3431976e-04    6.6185837e-01    1.2926613e-01    1.2072981e+02    6.5043478e+01    4.4176572e-03    2.3577989e-03
  -1.0085459e+01    6.8030337e-01    2.4346549e-01    3.0307656e+02    1.5244060e+02    5.3559740e+03    2.2440041e+03    1.4699077e-04    7.8353007e-05    3.1236515e-04    1.3408837e-04    6.6093387e-01    1.2923621e-01    1.2058623e+02    6.4986135e+01    4.4143296e-03    2.3567772e-03
  -9.8964120e+00    6.7511249e-01    2.4231654e-01    3.0023585e+02    1.4901858e+02    5.3457069e+03    2.2202261e+03    1.4588537e-04    7.7850186e-05    3.1114756e-04    1.3350206e-04    6.5832891e-01    1.2914347e-01    1.2018707e+02    6.4836020e+01    4.4050644e-03    2.3542577e-03
  -9.7073647e+00    6.6992585e-01    2.4115147e-01    2.9737348e+02    1.4580352e+02    5.3347179e+03    2.1971215e+03    1.4480710e-04    7.7347734e-05    3.0998926e-04    1.3292356e-04    6.5571754e-01    1.2904164e-01    1.1979856e+02    6.4680101e+01    4.3960624e-03    2.3514748e-03
  -9.5760818e+00    6.6632616e-01    2.4033836e-01    2.9533011e+02    1.4361547e+02    5.3259071e+03    2.1806359e+03    1.4408403e-04    7.7002224e-05    3.0924032e-04    1.3252258e-04    6.5389981e-01    1.2896698e-01    1.1954383e+02    6.4572120e+01    4.3902809e-03    2.3495244e-03
  -9.4134433e+00    6.6186249e-01    2.3931801e-01    2.9284185e+02    1.4098855e+02    5.3159519e+03    2.1630201e+03    1.4319679e-04    7.6590335e-05    3.0832768e-04    1.3206577e-04    6.5164017e-01    1.2886716e-01    1.1922852e+02    6.4448679e+01    4.3830156e-03    2.3474091e-03
  -9.2833325e+00    6.5829626e-01    2.3847791e-01    2.9113317e+02    1.3914018e+02    5.3151660e+03    2.1579329e+03    1.4244640e-04    7.6324965e-05    3.0746439e-04    1.3188222e-04    6.4983106e-01    1.2877795e-01    1.1893838e+02    6.4402192e+01    4.3757030e-03    2.3475677e-03
  -9.1218144e+00    6.5390644e-01    2.3747829e-01    2.8859881e+02    1.3672967e+02    5.3033139e+03    2.1385560e+03    1.4160661e-04    7.5916732e-05    3.0663965e-04    1.3142573e-04    6.4759436e-01    1.2868243e-01    1.1864606e+02    6.4274074e+01    4.3689989e-03    2.3450702e-03
  -8.9925999e+00    6.5041372e-01    2.3664798e-01    2.8662431e+02    1.3478176e+02    5.2946319e+03    2.1251130e+03    1.4093882e-04    7.5599323e-05    3.0598306e-04    1.3107910e-04    6.4581165e-01    1.2859418e-01    1.1840987e+02    6.4178114e+01    4.3635034e-03    2.3432987e-03
  -8.8311347e+00    6.4605046e-01    2.3563162e-01    2.8411966e+02    1.3247459e+02    5.2834823e+03    2.1079312e+03    1.4012322e-04    7.5212108e-05    3.0519600e-04    1.3067513e-04    6.4357756e-01    1.2848435e-01    1.1812190e+02    6.4060021e+01    4.3568252e-03    2.3411035e-03
  -8.7019625e+00    6.4256023e-01    2.3478650e-01    2.8210806e+02    1.3052532e+02    5.2743059e+03    2.0943508e+03    1.3947675e-04    7.4904520e-05    3.0457946e-04    1.3034867e-04    6.4178696e-01    1.2838606e-01    1.1789116e+02    6.3966066e+01    4.3514274e-03    2.3393599e-03
  -8.5457306e+00    6.3833160e-01    2.3378238e-01    2.7960658e+02    1.2826090e+02    5.2619500e+03    2.0767082e+03    1.3871665e-04    7.4534550e-05    3.0388177e-04    1.2995705e-04    6.3961064e-01    1.2826780e-01    1.1762213e+02    6.3848490e+01    4.3451961e-03    2.3370602e-03
  -8.4207451e+00    6.3494707e-01    2.3295877e-01    2.7759631e+02    1.2641579e+02    5.2516608e+03    2.0627095e+03    1.3811493e-04    7.4239557e-05    3.0333950e-04    1.2963746e-04    6.3786485e-01    1.2816583e-01    1.1740707e+02    6.3753457e+01    4.3401749e-03    2.3351732e-03
  -8.2645132e+00    6.3071905e-01    2.3194420e-01    2.7509209e+02    1.2423228e+02    5.2393956e+03    2.0463041e+03    1.3737290e-04    7.3884543e-05    3.0267515e-04    1.2927941e-04    6.3567750e-01    1.2803705e-01    1.1713893e+02    6.3641148e+01    4.3338569e-03    2.3330081e-03
  -8.1395277e+00    6.2733579e-01    2.3111305e-01    2.7307527e+02    1.2240754e+02    5.2292665e+03    2.0328384e+03    1.3678443e-04    7.3603067e-05    3.0215448e-04    1.2899183e-04    6.3392323e-01    1.2792652e-01    1.1692337e+02    6.3551807e+01    4.3287189e-03    2.3312823e-03
  -7.9919893e+00    6.2334712e-01    2.3015135e-01    2.7071443e+02    1.2042620e+02    5.2176860e+03    2.0184709e+03    1.3609938e-04    7.3281177e-05    3.0155685e-04    1.2868130e-04    6.3184837e-01    1.2779821e-01    1.1667028e+02    6.3450679e+01    4.3226449e-03    2.3293629e-03
  -7.8739586e+00    6.2015552e-01    2.2936182e-01    2.6880714e+02    1.1880722e+02    5.2076896e+03    2.0064871e+03    1.3555784e-04    7.3021558e-05    3.0109682e-04    1.2841851e-04    6.3018457e-01    1.2768876e-01    1.1646826e+02    6.3366248e+01    4.3177569e-03    2.3276853e-03
  -7.7265790e+00    6.1617583e-01    2.2840097e-01    2.6642237e+02    1.1699472e+02    5.1948357e+03    1.9922545e+03    1.3489638e-04    7.2702936e-05    3.0055477e-04    1.2810446e-04    6.2810304e-01    1.2755571e-01    1.1622203e+02    6.3261164e+01    4.3118176e-03    2.3255626e-03
  -7.5793291e+00    6.1220148e-01    2.2742395e-01    2.6401209e+02    1.1505036e+02    5.1815549e+03    1.9772892e+03    1.3424470e-04    7.2388962e-05    3.0003088e-04    1.2779502e-04    6.2601856e-01    1.2741698e-01    1.1597709e+02    6.3157326e+01    4.3058661e-03    2.3234645e-03
  -7.4615292e+00    6.0902535e-01    2.2662781e-01    2.6206463e+02    1.1346523e+02    5.1703132e+03    1.9645341e+03    1.3373015e-04    7.2136965e-05    2.9962744e-04    1.2753987e-04    6.2434879e-01    1.2730077e-01    1.1578178e+02    6.3070826e+01    4.3010828e-03    2.3216385e-03
  -7.3143817e+00    6.0506664e-01    2.2566210e-01    2.5971909e+02    1.1169314e+02    5.1583378e+03    1.9524183e+03    1.3308619e-04    7.1845631e-05    2.9910977e-04    1.2729093e-04    6.2226040e-01    1.2716034e-01    1.1552991e+02    6.2978809e+01    4.2947613e-03    2.3199066e-03
  -7.1673552e+00    6.0111320e-01    2.2467949e-01    2.5726629e+02    1.0980438e+02    5.1435266e+03    1.9365049e+03    1.3246687e-04    7.1541089e-05    2.9865534e-04    1.2699171e-04    6.2016920e-01    1.2701298e-01    1.1529216e+02    6.2872304e+01    4.2888968e-03    2.3176164e-03
  -7.0497340e+00    5.9795740e-01    2.2389184e-01    2.5527850e+02    1.0830636e+02    5.1307053e+03    1.9225334e+03    1.3198030e-04    7.1293511e-05    2.9831422e-04    1.2673587e-04    6.1849471e-01    1.2689587e-01    1.1510486e+02    6.2781108e+01    4.2842690e-03    2.3155457e-03
  -6.9028279e+00    5.9402775e-01    2.2291114e-01    2.5289981e+02    1.0653332e+02    5.1174788e+03    1.9096460e+03    1.3136710e-04    7.1011868e-05    2.9785950e-04    1.2649953e-04    6.1640427e-01    1.2674491e-01    1.1485887e+02    6.2687118e+01    4.2780084e-03    2.3136712e-03
  -6.7560245e+00    5.9009543e-01    2.2188833e-01    2.5047823e+02    1.0465229e+02    5.1031754e+03    1.8961053e+03    1.3076799e-04    7.0731735e-05    2.9743825e-04    1.2625104e-04    6.1430729e-01    1.2658402e-01    1.1461400e+02    6.2587237e+01    4.2718284e-03    2.3116566e-03
  -6.6093040e+00    5.8616292e-01    2.2075467e-01    2.5220437e+02    1.0685023e+02    5.1866833e+03    2.0248980e+03    1.2947538e-04    7.1167583e-05    2.9511784e-04    1.2813771e-04    6.1221246e-01    1.2637718e-01    1.1375506e+02    6.3106599e+01    4.2428668e-03    2.3327348e-03
  -6.4626622e+00    5.8225596e-01    2.1963984e-01    2.4964194e+02    1.0468954e+02    5.1693053e+03    2.0085717e+03    1.2891583e-04    7.0880919e-05    2.9478113e-04    1.2785529e-04    6.1011871e-01    1.2619747e-01    1.1352159e+02    6.2984108e+01    4.2371414e-03    2.3300154e-03
  -6.3160937e+00    5.7836006e-01    2.1852167e-01    2.4710519e+02    1.0252110e+02    5.1526031e+03    1.9934913e+03    1.2836223e-04    7.0605657e-05    2.9445031e-04    1.2760611e-04    6.0802410e-01    1.2601615e-01    1.1328622e+02    6.2865142e+01    4.2312665e-03    2.3274116e-03
  -6.1695923e+00    5.7447351e-01    2.1741196e-01    2.4459563e+02    1.0044620e+02    5.1361464e+03    1.9795939e+03    1.2781462e-04    7.0337941e-05    2.9413297e-04    1.2737561e-04    6.0592780e-01    1.2583258e-01    1.1304848e+02    6.2747194e+01    4.2252285e-03    2.3248342e-03
  -6.0231593e+00    5.7059951e-01    2.1630021e-01    2.4206318e+02    9.8405975e+01    5.1186771e+03    1.9648882e+03    1.2728098e-04    7.0068932e-05    2.9384903e-04    1.2713541e-04    6.0383160e-01    1.2564663e-01    1.1281589e+02    6.2622632e+01    4.2193293e-03    2.3220169e-03
  -5.8767951e+00    5.6674153e-01    2.1518967e-01    2.3957837e+02    9.6405766e+01    5.1021220e+03    1.9517589e+03    1.2674938e-04    6.9813956e-05    2.9356201e-04    1.2693160e-04    6.0173661e-01    1.2546211e-01    1.1257787e+02    6.2505928e+01    4.2131685e-03    2.3194758e-03
  -5.7304980e+00    5.6289470e-01    2.1408839e-01    2.3705626e+02    9.4449664e+01    5.0841733e+03    1.9372420e+03    1.2623357e-04    6.9555830e-05    2.9331484e-04    1.2671124e-04    5.9964028e-01    1.2527835e-01    1.1234685e+02    6.2380815e+01    4.2072034e-03    2.3166131e-03
  -5.5842656e+00    5.5905733e-01    2.1298531e-01    2.3451414e+02    9.2473750e+01    5.0654349e+03    1.9218242e+03    1.2572950e-04    6.9300234e-05    2.9309536e-04    1.2649053e-04    5.9754186e-01    1.2509440e-01    1.1212017e+02    6.2253964e+01    4.2013169e-03    2.3136513e-03
  -5.4380947e+00    5.5522817e-01    2.1187423e-01    2.3205333e+02    9.0637138e+01    5.0482867e+03    1.9094942e+03    1.2522063e-04    6.9061291e-05    2.9285971e-04    1.2631551e-04    5.9544202e-01    1.2490360e-01    1.1188110e+02    6.2135976e+01    4.1949248e-03    2.3110257e-03
  -5.2919858e+00    5.5140821e-01    2.1074529e-01    2.2953776e+02    8.8698146e+01    5.0295793e+03    1.8951393e+03    1.2472876e-04    6.8819413e-05    2.9266526e-04    1.2612132e-04    5.9334044e-01    1.2471006e-01    1.1164967e+02    6.2009681e+01    4.1887826e-03    2.3080830e-03
  -5.1459379e+00    5.4759536e-01    2.0961996e-01    2.2724989e+02    8.6932482e+01    5.0181373e+03    1.8891910e+03    1.2419726e-04    6.8639096e-05    2.9232826e-04    1.2612494e-04    5.9123603e-01    1.2451315e-01    1.1137540e+02    6.1932302e+01    4.1809683e-03    2.3069517e-03
  -4.9999480e+00    5.4383987e-01    2.0853619e-01    2.2478000e+02    8.5253421e+01    4.9990473e+03    1.8743047e+03    1.2372148e-04    6.8402118e-05    2.9216257e-04    1.2594457e-04    5.8915267e-01    1.2433442e-01    1.1114085e+02    6.1796438e+01    4.1746614e-03    2.3036366e-03
  -4.8540169e+00    5.4008491e-01    2.0745346e-01    2.2230771e+02    8.3615694e+01    4.9798576e+03    1.8599137e+03    1.2325603e-04    6.8175974e-05    2.9201934e-04    1.2578679e-04    5.8706331e-01    1.2415022e-01    1.1091048e+02    6.1671215e+01    4.1683730e-03    2.3005546e-03
  -4.7605698e+00    5.3775167e-01    2.0693241e-01    2.2078199e+02    8.2887985e+01    4.9671077e+03    1.8493861e+03    1.2295693e-04    6.8018711e-05    2.9192114e-04    1.2565073e-04    5.8575186e-01    1.2408008e-01    1.1075835e+02    6.1582422e+01    4.1641907e-03    2.2981700e-03
  -4.6312874e+00    5.3568679e-01    2.1097917e-01    2.2026140e+02    9.4957873e+01    4.9584502e+03    1.8427129e+03    1.2247651e-04    6.7745794e-05    2.9149635e-04    1.2539048e-04    5.8435193e-01    1.2512932e-01    1.1048947e+02    6.1442844e+01    4.1563969e-03    2.2938904e-03
  -4.5807199e+00    5.3524069e-01    2.1419658e-01    2.2072584e+02    1.0775777e+02    4.9580629e+03    1.8449673e+03    1.2225820e-04    6.7606006e-05    2.9123390e-04    1.2525093e-04    5.8393416e-01    1.2588893e-01    1.1035891e+02    6.1372500e+01    4.1524938e-03    2.2915386e-03
  -4.4735411e+00    5.3583710e-01    2.2825322e-01    2.2507307e+02    1.7797035e+02    4.9719431e+03    1.8825494e+03    1.2165684e-04    6.7190396e-05    2.9022836e-04    1.2479805e-04    5.8359374e-01    1.2900806e-01    1.0996421e+02    6.1147960e+01    4.1401684e-03    2.2836841e-03
  -4.3981383e+00    5.3775271e-01    2.4403696e-01    2.3198489e+02    2.6218246e+02    4.9981463e+03    1.9603612e+03    1.2109862e-04    6.6800378e-05    2.8907664e-04    1.2431694e-04    5.8390402e-01    1.3250623e-01    1.0957760e+02    6.0934831e+01    4.1278083e-03    2.2761491e-03
  -4.2930707e+00    5.4226807e-01    2.7098931e-01    2.4751325e+02    4.2127627e+02    5.0601908e+03    2.1627278e+03    1.2012902e-04    6.6151364e-05    2.8685073e-04    1.2346511e-04    5.8505804e-01    1.3863309e-01    1.0888543e+02    6.0584413e+01    4.1054556e-03    2.2637351e-03
  -4.1760834e+00    5.4304766e-01    2.7996707e-01    2.5373942e+02    4.6985527e+02    5.0884282e+03    2.2466747e+03    1.1942444e-04    6.5781821e-05    2.8551422e-04    1.2307503e-04    5.8491511e-01    1.4108894e-01    1.0841061e+02    6.0412491e+01    4.0909682e-03    2.2576748e-03
  -4.0822973e+00    5.4110867e-01    2.7772116e-01    2.5175191e+02    4.4592488e+02    5.0823236e+03    2.2190425e+03    1.1908887e-04    6.5656865e-05    2.8519040e-04    1.2303191e-04    5.8385143e-01    1.4091354e-01    1.0819669e+02    6.0353387e+01    4.0848215e-03    2.2555064e-03
  -3.9998946e+00    5.3894485e-01    2.7518630e-01    2.4939535e+02    4.2699407e+02    5.0716793e+03    2.1929992e+03    1.1882591e-04    6.5546384e-05    2.8506145e-04    1.2298744e-04    5.8270748e-01    1.4052955e-01    1.0803188e+02    6.0294038e+01    4.0800086e-03    2.2534519e-03
  -3.8922917e+00    5.3566788e-01    2.7027720e-01    2.4530036e+02    3.9548579e+02    5.0521458e+03    2.1469905e+03    1.1850541e-04    6.5380993e-05    2.8501199e-04    1.2287603e-04    5.8103744e-01    1.3966896e-01    1.0783663e+02    6.0203909e+01    4.0742367e-03    2.2505661e-03
  -3.7303335e+00    5.3069994e-01    2.6356782e-01    2.3963806e+02    3.5640810e+02    5.0241337e+03    2.0888181e+03    1.1800008e-04    6.5123610e-05    2.8489706e-04    1.2270221e-04    5.7846705e-01    1.3847682e-01    1.0753205e+02    6.0079271e+01    4.0650761e-03    2.2469806e-03
  -3.6583520e+00    5.2849382e-01    2.6060175e-01    2.3716074e+02    3.4032479e+02    5.0108385e+03    2.0628820e+03    1.1777760e-04    6.5003607e-05    2.8485119e-04    1.2259825e-04    5.7732149e-01    1.3794605e-01    1.0740071e+02    6.0017520e+01    4.0611357e-03    2.2451720e-03
  -3.5683752e+00    5.2580489e-01    2.5714800e-01    2.3432751e+02    3.2300388e+02    4.9959148e+03    2.0360207e+03    1.1749883e-04    6.4862046e-05    2.8478253e-04    1.2250028e-04    5.7591889e-01    1.3730998e-01    1.0723538e+02    5.9943492e+01    4.0561132e-03    2.2429985e-03
  -3.4559043e+00    5.2255513e-01    2.5310701e-01    2.3102009e+02    3.0368427e+02    4.9775731e+03    2.0054178e+03    1.1715933e-04    6.4677539e-05    2.8471118e-04    1.2236321e-04    5.7421885e-01    1.3653861e-01    1.0703782e+02    5.9844178e+01    4.0501476e-03    2.2400575e-03
  -3.3659275e+00    5.2000473e-01    2.4998660e-01    2.2848096e+02    2.8919703e+02    4.9633552e+03    1.9818834e+03    1.1688738e-04    6.4528506e-05    2.8464594e-04    1.2225136e-04    5.7288106e-01    1.3593057e-01    1.0687971e+02    5.9765960e+01    4.0453719e-03    2.2377826e-03
  -3.2939460e+00    5.1797855e-01    2.4760778e-01    2.2654681e+02    2.7863457e+02    4.9524794e+03    1.9652563e+03    1.1666763e-04    6.4411858e-05    2.8459079e-04    1.2216986e-04    5.7181244e-01    1.3546058e-01    1.0674976e+02    5.9705288e+01    4.0413990e-03    2.2360327e-03
  -3.0914983e+00    5.1220734e-01    2.4161617e-01    2.2123738e+02    2.5348245e+02    4.9199346e+03    1.9213066e+03    1.1607226e-04    6.4098140e-05    2.8452040e-04    1.2198225e-04    5.6871948e-01    1.3427476e-01    1.0638793e+02    5.9532886e+01    4.0301136e-03    2.2309282e-03
  -2.8890505e+00    5.0631210e-01    2.3612368e-01    2.1596655e+02    2.3149905e+02    4.8851426e+03    1.8784030e+03    1.1549765e-04    6.3809230e-05    2.8453998e-04    1.2185056e-04    5.6551587e-01    1.3316607e-01    1.0601898e+02    5.9355939e+01    4.0182472e-03    2.2253979e-03
  -2.7484618e+00    5.0220947e-01    2.3264111e-01    2.1241749e+02    2.1843935e+02    4.8605315e+03    1.8510780e+03    1.1511740e-04    6.3626472e-05    2.8461312e-04    1.2181387e-04    5.6326461e-01    1.3243599e-01    1.0576367e+02    5.9231191e+01    4.0098387e-03    2.2213047e-03
  -2.6033672e+00    4.9801258e-01    2.2918981e-01    2.0884122e+02    2.0578027e+02    4.8352423e+03    1.8236125e+03    1.1473076e-04    6.3444030e-05    2.8469996e-04    1.2178958e-04    5.6094913e-01    1.3169838e-01    1.0549953e+02    5.9104079e+01    4.0010723e-03    2.2171088e-03
  -2.4872915e+00    4.9468748e-01    2.2653428e-01    2.0603891e+02    1.9636685e+02    4.8144175e+03    1.8016286e+03    1.1442795e-04    6.3295376e-05    2.8478775e-04    1.2175666e-04    5.5910397e-01    1.3112745e-01    1.0529094e+02    5.8998826e+01    3.9941168e-03    2.2136071e-03
  -2.3422444e+00    4.9059413e-01    2.2349216e-01    2.0273259e+02    1.8627690e+02    4.7901723e+03    1.7787111e+03    1.1405026e-04    6.3125784e-05    2.8488932e-04    1.2177192e-04    5.5681303e-01    1.3046840e-01    1.0502601e+02    5.8880311e+01    3.9851895e-03    2.2096998e-03
  -2.1972453e+00    4.8656032e-01    2.2050287e-01    1.9945175e+02    1.7609423e+02    4.7655309e+03    1.7541429e+03    1.1367735e-04    6.2950813e-05    2.8499021e-04    1.2175863e-04    5.5454452e-01    1.2982264e-01    1.0476574e+02    5.8762117e+01    3.9764548e-03    2.2058817e-03
  -2.0812460e+00    4.8336801e-01    2.1824125e-01    1.9689263e+02    1.6889963e+02    4.7446546e+03    1.7346679e+03    1.1338937e-04    6.2803303e-05    2.8510756e-04    1.2172105e-04    5.5273779e-01    1.2933009e-01    1.0456315e+02    5.8658446e+01    3.9696224e-03    2.2024516e-03
  -1.9362693e+00    4.7942980e-01    2.1562491e-01    1.9381390e+02    1.6109517e+02    4.7192139e+03    1.7127293e+03    1.1303855e-04    6.2628794e-05    2.8527129e-04    1.2171142e-04    5.5049229e-01    1.2875599e-01    1.0431243e+02    5.8534621e+01    3.9610927e-03    2.1983418e-03
  -1.7913413e+00    4.7552982e-01    2.1304089e-01    1.9075845e+02    1.5325821e+02    4.6933767e+03    1.6899805e+03    1.1269447e-04    6.2453674e-05    2.8544777e-04    1.2168899e-04    5.4825939e-01    1.2818550e-01    1.0406425e+02    5.8410044e+01    3.9526298e-03    2.1942183e-03
  -1.6464266e+00    4.7165997e-01    2.1058012e-01    1.8780766e+02    1.4621340e+02    4.6684904e+03    1.6698117e+03    1.1235325e-04    6.2292286e-05    2.8562947e-04    1.2171133e-04    5.4603108e-01    1.2763243e-01    1.0381025e+02    5.8291531e+01    3.9438512e-03    2.1902496e-03
  -1.5015351e+00    4.6782385e-01    2.0821466e-01    1.8491037e+02    1.3969031e+02    4.6434258e+03    1.6501361e+03    1.1202221e-04    6.2135270e-05    2.8583666e-04    1.2174682e-04    5.4381047e-01    1.2709340e-01    1.0355867e+02    5.8171742e+01    3.9350826e-03    2.1861768e-03
  -1.3566653e+00    4.6401881e-01    2.0592029e-01    1.8207280e+02    1.3353300e+02    4.6186692e+03    1.6317242e+03    1.1169726e-04    6.1985493e-05    2.8605723e-04    1.2180345e-04    5.4159711e-01    1.2656399e-01    1.0330546e+02    5.8054200e+01    3.9261744e-03    2.1821444e-03
  -1.2400822e+00    4.6097854e-01    2.0408209e-01    1.7980066e+02    1.2860293e+02    4.5981395e+03    1.6159096e+03    1.1144071e-04    6.1861722e-05    2.8624919e-04    1.2183217e-04    5.3982309e-01    1.2613508e-01    1.0310280e+02    5.7954750e+01    3.9190129e-03    2.1787042e-03
  -1.1234526e+00    4.5795944e-01    2.0232054e-01    1.7757301e+02    1.2413153e+02    4.5776481e+03    1.6009571e+03    1.1119062e-04    6.1741698e-05    2.8645841e-04    1.2187576e-04    5.3805314e-01    1.2571837e-01    1.0290115e+02    5.7854570e+01    3.9118277e-03    2.1751902e-03
  -1.0067637e+00    4.5496488e-01    2.0062703e-01    1.7539701e+02    1.2002039e+02    4.5574252e+03    1.5869456e+03    1.1094374e-04    6.1626231e-05    2.8667554e-04    1.2193599e-04    5.3628930e-01    1.2531445e-01    1.0269827e+02    5.7756081e+01    3.9045473e-03    2.1717092e-03
  -8.9001897e-01    4.5199430e-01    1.9898350e-01    1.7325963e+02    1.1615599e+02    4.5373601e+03    1.5732254e+03    1.1070001e-04    6.1513034e-05    2.8689891e-04    1.2200669e-04    5.3453201e-01    1.2492023e-01    1.0249469e+02    5.7658433e+01    3.8971997e-03    2.1682430e-03
  -7.4516304e-01    4.4834869e-01    1.9703492e-01    1.7065643e+02    1.1175572e+02    4.5124543e+03    1.5570539e+03    1.1040892e-04    6.1379138e-05    2.8720142e-04    1.2211302e-04    5.3236334e-01    1.2445241e-01    1.0224729e+02    5.7540931e+01    3.8882163e-03    2.1640524e-03
  -6.0032421e-01    4.4474484e-01    1.9512946e-01    1.6810527e+02    1.0752543e+02    4.4876925e+03    1.5412002e+03    1.1012205e-04    6.1248732e-05    2.8751104e-04    1.2222624e-04    5.3020971e-01    1.2399282e-01    1.0199959e+02    5.7425347e+01    3.8791805e-03    2.1599222e-03
  -4.5549734e-01    4.4117713e-01    1.9326500e-01    1.6559624e+02    1.0348647e+02    4.4628983e+03    1.5257572e+03    1.0984252e-04    6.1121503e-05    2.8783777e-04    1.2234645e-04    5.2806819e-01    1.2353975e-01    1.0175304e+02    5.7309962e+01    3.8701268e-03    2.1557726e-03
  -3.1067383e-01    4.3764897e-01    1.9144349e-01    1.6312798e+02    9.9655359e+01    4.4379848e+03    1.5104713e+03    1.0957167e-04    6.0996697e-05    2.8818479e-04    1.2247301e-04    5.2594127e-01    1.2309249e-01    1.0150918e+02    5.7193303e+01    3.8611147e-03    2.1515390e-03
  -1.6584831e-01    4.3415884e-01    1.8966419e-01    1.6072594e+02    9.6047848e+01    4.4138932e+03    1.4966572e+03    1.0930324e-04    6.0881550e-05    2.8853166e-04    1.2263315e-04    5.2382850e-01    1.2264964e-01    1.0126109e+02    5.7081888e+01    3.8518749e-03    2.1474629e-03
  -2.1018502e-02    4.3070901e-01    1.8792468e-01    1.5837002e+02    9.2661030e+01    4.3897888e+03    1.4833724e+03    1.0904298e-04    6.0768590e-05    2.8889882e-04    1.2280128e-04    5.2173164e-01    1.2221062e-01    1.0101475e+02    5.6968834e+01    3.8426352e-03    2.1432862e-03
   1.2381658e-01    4.2729874e-01    1.8622351e-01    1.5601265e+02    8.9465885e+01    4.3636863e+03    1.4671496e+03    1.0880093e-04    6.0646780e-05    2.8932384e-04    1.2293029e-04    5.1965038e-01    1.2177563e-01    1.0077965e+02    5.6843760e+01    3.8337488e-03    2.1386198e-03
   2.6865781e-01    4.2392747e-01    1.8455642e-01    1.5375060e+02    8.6449301e+01    4.3400534e+03    1.4550692e+03    1.0855439e-04    6.0543276e-05    2.8971892e-04    1.2313347e-04    5.1758465e-01    1.2134433e-01    1.0053414e+02    5.6732688e+01    3.8244122e-03    2.1344420e-03
   4.1350685e-01    4.2059628e-01    1.8292072e-01    1.5153380e+02    8.3598179e+01    4.3164626e+03    1.4436173e+03    1.0831500e-04    6.0442834e-05    2.9013213e-04    1.2334464e-04    5.1553546e-01    1.2091611e-01    1.0028984e+02    5.6621255e+01    3.8150619e-03    2.1302192e-03
   5.5836559e-01    4.1730362e-01    1.8131347e-01    1.4936223e+02    8.0896602e+01    4.2931187e+03    1.4328226e+03    1.0808167e-04    6.0346808e-05    2.9055791e-04    1.2357171e-04    5.1350212e-01    1.2049059e-01    1.0004549e+02    5.6510898e+01    3.8056483e-03    2.1260042e-03
   7.0323574e-01    4.1405106e-01    1.7973598e-01    1.4723775e+02    7.8339469e+01    4.2700829e+03    1.4227555e+03    1.0785374e-04    6.0255369e-05    2.9099391e-04    1.2381463e-04    5.1148572e-01    1.2006833e-01    9.9801110e+01    5.6401975e+01    3.7961787e-03    2.1218129e-03
   8.4811870e-01    4.1083625e-01    1.7818490e-01    1.4515515e+02    7.5914390e+01    4.2472466e+03    1.4132337e+03    1.0763207e-04    6.0168279e-05    2.9144341e-04    1.2407291e-04    5.0948509e-01    1.1964855e-01    9.9556804e+01    5.6294131e+01    3.7866495e-03    2.1176305e-03
   9.9301591e-01    4.0766239e-01    1.7665765e-01    1.4311856e+02    7.3613933e+01    4.2247324e+03    1.4044539e+03    1.0741596e-04    6.0085589e-05    2.9190331e-04    1.2434720e-04    5.0750276e-01    1.1923034e-01    9.9312665e+01    5.6187520e+01    3.7770732e-03    2.1134633e-03
   1.1379288e+00    4.0452724e-01    1.7515184e-01    1.4112403e+02    7.1428974e+01    4.2024748e+03    1.3963054e+03    1.0720600e-04    6.0007488e-05    2.9237594e-04    1.2463814e-04    5.0553763e-01    1.1881302e-01    9.9068475e+01    5.6082070e+01    3.7674344e-03    2.1093062e-03
   1.2828594e+00    4.0143368e-01    1.7366488e-01    1.3917319e+02    6.9350185e+01    4.1805171e+03    1.3887955e+03    1.0700197e-04    5.9933590e-05    2.9285984e-04    1.2494492e-04    5.0359211e-01    1.1839528e-01    9.8824621e+01    5.5977468e+01    3.7577534e-03    2.1051487e-03
   1.4278093e+00    3.9838047e-01    1.7219567e-01    1.3727074e+02    6.7372049e+01    4.1591578e+03    1.3822928e+03    1.0680201e-04    5.9866451e-05    2.9334787e-04    1.2527766e-04    5.0166566e-01    1.1797688e-01    9.8578929e+01    5.5876018e+01    3.7479457e-03    2.1010766e-03
   1.5727807e+00    3.9536911e-01    1.7074802e-01    1.3540581e+02    6.5523161e+01    4.1377632e+03    1.3760505e+03    1.0661056e-04    5.9801444e-05    2.9385729e-04    1.2561914e-04    4.9975919e-01    1.1755915e-01    9.8335652e+01    5.5773230e+01    3.7381679e-03    2.0969161e-03
   1.7177690e+00    3.9239806e-01    1.6931350e-01    1.3358055e+02    6.3745968e+01    4.1166548e+03    1.3704038e+03    1.0642479e-04    5.9740344e-05    2.9437736e-04    1.2597497e-04    4.9787229e-01    1.1714046e-01    9.8092644e+01    5.5671416e+01    3.7283483e-03    2.0927658e-03
   1.8627783e+00    3.8946657e-01    1.6788620e-01    1.3179110e+02    6.2004526e+01    4.0958200e+03    1.3652415e+03    1.0624470e-04    5.9683103e-05    2.9490729e-04    1.2634370e-04    4.9600516e-01    1.1671874e-01    9.7849955e+01    5.5570564e+01    3.7184928e-03    2.0886296e-03
   2.0078103e+00    3.8657596e-01    1.6649170e-01    1.3004906e+02    6.0460655e+01    4.0752655e+03    1.3608711e+03    1.0607130e-04    5.9630748e-05    2.9545359e-04    1.2673514e-04    4.9415715e-01    1.1630143e-01    9.7607602e+01    5.5470338e+01    3.7085787e-03    2.0844620e-03
   2.1528557e+00    3.8373473e-01    1.6508646e-01    1.2834220e+02    5.8876228e+01    4.0551075e+03    1.3572630e+03    1.0590863e-04    5.9586969e-05    2.9601747e-04    1.2715150e-04    4.9233737e-01    1.1587522e-01    9.7369181e+01    5.5373106e+01    3.6987555e-03    2.0803638e-03
   2.2979322e+00    3.8093696e-01    1.6369408e-01    1.2667905e+02    5.7366189e+01    4.0353896e+03    1.3544202e+03    1.0574967e-04    5.9545865e-05    2.9658545e-04    1.2757944e-04    4.9054036e-01    1.1544753e-01    9.7130063e+01    5.5276698e+01    3.6888656e-03    2.0762805e-03
   2.4430464e+00    3.7817851e-01    1.6232769e-01    1.2505668e+02    5.5989938e+01    4.0158940e+03    1.3521397e+03    1.0559635e-04    5.9507898e-05    2.9716686e-04    1.2802246e-04    4.8876233e-01    1.1502345e-01    9.6890763e+01    5.5180837e+01    3.6789085e-03    2.0721875e-03
   2.5881920e+00    3.7545895e-01    1.6097652e-01    1.2346889e+02    5.4679200e+01    3.9966024e+03    1.3501708e+03    1.0544850e-04    5.9473198e-05    2.9775920e-04    1.2847794e-04    4.8700381e-01    1.1460041e-01    9.6652143e+01    5.5085681e+01    3.6689301e-03    2.0680965e-03
   2.7333691e+00    3.7277639e-01    1.5963894e-01    1.2192458e+02    5.3434222e+01    3.9779776e+03    1.3492899e+03    1.0530314e-04    5.9445471e-05    2.9835158e-04    1.2896007e-04    4.8526381e-01    1.1417807e-01    9.6410838e+01    5.4994481e+01    3.6588011e-03    2.0641278e-03
   2.8785796e+00    3.7013215e-01    1.5831383e-01    1.2040830e+02    5.2250458e+01    3.9593044e+03    1.3484656e+03    1.0516521e-04    5.9419100e-05    2.9896228e-04    1.2944668e-04    4.8354356e-01    1.1375587e-01    9.6171847e+01    5.4901801e+01    3.6487115e-03    2.0600759e-03
   2.9000000e+00    3.6975198e-01    1.5815305e-01    1.2019378e+02    5.2226915e+01    3.9561549e+03    1.3485257e+03    1.0515073e-04    5.9416197e-05    2.9907491e-04    1.2951554e-04    4.8329355e-01    1.1370428e-01    9.6140161e+01    5.4886870e+01    3.6473355e-03    2.0593970e-03
   3.0113000e+00    3.6776637e-01    1.5720890e-01    1.1907646e+02    5.1469240e+01    3.9425785e+03    1.3485667e+03    1.0504597e-04    5.9401534e-05    2.9953453e-04    1.2991698e-04    4.8199161e-01    1.1340931e-01    9.5954906e+01    5.4822669e+01    3.6395073e-03    2.0565734e-03
   3.1225896e+00    3.6578853e-01    1.5620937e-01    1.1795175e+02    5.0567975e+01    3.9285420e+03    1.3482177e+03    1.0494617e-04    5.9385686e-05    3.0001093e-04    1.3030031e-04    4.8069667e-01    1.1309168e-01    9.5772269e+01    5.4754734e+01    3.6317557e-03    2.0535908e-03
   3.2338833e+00    3.6384558e-01    1.5522420e-01    1.1686178e+02    4.9749618e+01    3.9148536e+03    1.3482236e+03    1.0484699e-04    5.9369690e-05    3.0048408e-04    1.3069055e-04    4.7942178e-01    1.1277623e-01    9.5586358e+01    5.4682620e+01    3.6238373e-03    2.0504022e-03
   3.3191367e+00    3.6252341e-01    1.5501370e-01    1.1627747e+02    5.2412804e+01    3.9063642e+03    1.3527959e+03    1.0476114e-04    5.9357833e-05    3.0079783e-04    1.3101086e-04    4.7852022e-01    1.1269724e-01    9.5432700e+01    5.4626292e+01    3.6173182e-03    2.0478966e-03
   3.4195533e+00    3.6155760e-01    1.6163221e-01    1.1934677e+02    2.8602727e+02    3.9079171e+03    1.5549838e+03    1.0463342e-04    5.9343922e-05    3.0109498e-04    1.3143822e-04    4.7763999e-01    1.1357133e-01    9.5225343e+01    5.4558310e+01    3.6086118e-03    2.0448883e-03
   3.5218706e+00    3.6125090e-01    1.8298221e-01    1.4552078e+02    1.6781524e+03    3.9620781e+03    3.5491050e+03    1.0444320e-04    5.9352858e-05    3.0124250e-04    1.3196226e-04    4.7690720e-01    1.1573009e-01    9.4955201e+01    5.4506911e+01    3.5975062e-03    2.0425021e-03
   3.6057105e+00    3.6107162e-01    1.9962714e-01    1.8043538e+02    2.9314606e+03    4.0416953e+03    5.7571566e+03    1.0427358e-04    5.9373578e-05    3.0131844e-04    1.3244414e-04    4.7634902e-01    1.1749905e-01    9.4718536e+01    5.4473108e+01    3.5877836e-03    2.0408443e-03
   3.7020958e+00    3.6117698e-01    2.2061982e-01    2.3505378e+02    4.5054742e+03    4.1676364e+03    8.3831982e+03    1.0406865e-04    5.9402185e-05    3.0136026e-04    1.3303394e-04    4.7582079e-01    1.1991340e-01    9.4434298e+01    5.4434011e+01    3.5760969e-03    2.0389211e-03
   3.8068414e+00    3.6185983e-01    2.4722252e-01    3.1307585e+02    6.2482677e+03    4.3440348e+03    1.1154360e+04    1.0381481e-04    5.9432305e-05    3.0130602e-04    1.3370726e-04    4.7543243e-01    1.2330406e-01    9.4093656e+01    5.4385309e+01    3.5621462e-03    2.0366122e-03
   3.9171763e+00    3.6363487e-01    2.8562298e-01    4.3297638e+02    8.5886777e+03    4.5861940e+03    1.4274250e+04    1.0351315e-04    5.9457325e-05    3.0112297e-04    1.3443666e-04    4.7532557e-01    1.2840892e-01    9.3700498e+01    5.4321607e+01    3.5461026e-03    2.0337456e-03
   4.0155408e+00    3.6653528e-01    3.3266682e-01    5.9052124e+02    1.1384239e+04    4.8614867e+03    1.7418007e+04    1.0318917e-04    5.9459842e-05    3.0079580e-04    1.3511534e-04    4.7557320e-01    1.3485913e-01    9.3297312e+01    5.4240253e+01    3.5297700e-03    2.0302921e-03
   4.1042082e+00    3.7050511e-01    3.8702721e-01    7.8068752e+02    1.4244111e+04    5.1559620e+03    2.0327347e+04    1.0286517e-04    5.9452795e-05    3.0040656e-04    1.3576596e-04    4.7611199e-01    1.4255097e-01    9.2906955e+01    5.4162227e+01    3.5139313e-03    2.0269146e-03
   4.2112598e+00    3.7754676e-01    4.7591080e-01    1.1074292e+03    1.8820180e+04    5.5784876e+03    2.4153199e+04    1.0247060e-04    5.9457512e-05    2.9993512e-04    1.3665337e-04    4.7718218e-01    1.5490321e-01    9.2460435e+01    5.4111557e+01    3.4953109e-03    2.0242074e-03
   4.3085568e+00    3.8684503e-01    5.8871660e-01    1.5469356e+03    2.4649205e+04    6.0335035e+03    2.8062292e+04    1.0217980e-04    5.9488966e-05    2.9967902e-04    1.3750159e-04    4.7858871e-01    1.6985151e-01    9.2146512e+01    5.4078631e+01    3.4814619e-03    2.0225914e-03
   4.4088505e+00    4.0207208e-01    7.4855747e-01    2.2222842e+03    3.2870437e+04    6.6418848e+03    3.2843036e+04    1.0184708e-04    5.9494616e-05    2.9915128e-04    1.3839410e-04    4.8123142e-01    1.9095646e-01    9.1842001e+01    5.4041769e+01    3.4679223e-03    2.0212177e-03
   4.5018395e+00    4.2059574e-01    9.4265038e-01    3.0611089e+03    4.2755015e+04    7.1938479e+03    3.6640902e+04    1.0158138e-04    5.9542131e-05    2.9880167e-04    1.3932719e-04    4.8409602e-01    2.1458844e-01    9.1597673e+01    5.4024664e+01    3.4566453e-03    2.0204819e-03
   4.6018099e+00    4.4973459e-01    1.2229193e+00    4.3078504e+03    5.7034488e+04    7.8786854e+03    4.0635740e+04    1.0117573e-04    5.9537967e-05    2.9770689e-04    1.4022014e-04    4.8891270e-01    2.4655108e-01    9.1268282e+01    5.4014456e+01    3.4421777e-03    2.0197634e-03
   4.7017275e+00    4.9040139e-01    1.5788127e+00    5.8547844e+03    7.3377985e+04    8.5964707e+03    4.3631260e+04    1.0048710e-04    5.9360644e-05    2.9534567e-04    1.4063316e-04    4.9588906e-01    2.8465470e-01    9.0684760e+01    5.3900326e+01    3.4188022e-03    2.0146597e-03
   4.8014131e+00    5.3811338e-01    1.9966746e+00    7.5317785e+03    9.0034429e+04    9.2594296e+03    4.5377478e+04    9.9740267e-05    5.9153786e-05    2.9299563e-04    1.4114502e-04    5.0307241e-01    3.2505446e-01    8.9970187e+01    5.3693910e+01    3.3907767e-03    2.0054791e-03
   4.9012961e+00    5.9734229e-01    2.5005686e+00    9.6266248e+03    1.1006686e+05    1.0085039e+04    4.7950203e+04    9.8896024e-05    5.8861289e-05    2.9023543e-04    1.4147031e-04    5.1138101e-01    3.6975351e-01    8.9149551e+01    5.3430519e+01    3.3589766e-03    1.9938682e-03
   5.0012265e+00    6.6924921e-01    3.1037573e+00    1.2094708e+04    1.3324321e+05    1.0886927e+04    5.0092663e+04    9.8064738e-05    5.8557603e-05    2.8733633e-04    1.4176281e-04    5.2065275e-01    4.1843380e-01    8.8342527e+01    5.3201517e+01    3.3276923e-03    1.9829367e-03
   5.1010651e+00    7.5798524e-01    3.8557276e+00    1.5128889e+04    1.6291735e+05    1.1581491e+04    5.1436620e+04    9.7300747e-05    5.8328936e-05    2.8441184e-04    1.4215004e-04    5.3092453e-01    4.7269719e-01    8.7590583e+01    5.3082840e+01    3.2985156e-03    1.9750218e-03
   5.2009631e+00    8.6651951e-01    4.7592041e+00    1.8700311e+04    1.9533146e+05    1.2346721e+04    5.2902973e+04    9.6573656e-05    5.8260196e-05    2.8134928e-04    1.4273082e-04    5.4244063e-01    5.3238881e-01    8.6884548e+01    5.3192622e+01    3.2715236e-03    1.9750735e-03
   5.3007893e+00    9.9790921e-01    5.8537799e+00    2.2839509e+04    2.3257580e+05    1.3207291e+04    5.4333458e+04    9.5824617e-05    5.8488134e-05    2.7794280e-04    1.4367403e-04    5.5504219e-01    5.9766292e-01    8.6169925e+01    5.3647330e+01    3.2445981e-03    1.9869587e-03
   5.4005382e+00    1.1588275e+00    7.1902596e+00    2.7973500e+04    2.8025413e+05    1.4269471e+04    5.6185268e+04    9.4899774e-05    5.9021047e-05    2.7379253e-04    1.4486314e-04    5.6916597e-01    6.6977741e-01    8.5296541e+01    5.4411727e+01    3.2122371e-03    2.0092738e-03
   5.5003765e+00    1.3610502e+00    8.8470855e+00    3.4533751e+04    3.3944300e+05    1.5300120e+04    5.7629904e+04    9.4067733e-05    5.9864325e-05    2.6956265e-04    1.4599964e-04    5.8534444e-01    7.5149098e-01    8.4477275e+01    5.5389112e+01    3.1827098e-03    2.0398699e-03
   5.6002085e+00    1.6175597e+00    1.0889273e+01    4.2913802e+04    4.1450036e+05    1.6189718e+04    5.8774699e+04    9.3542599e-05    6.1100423e-05    2.6553408e-04    1.4681840e-04    6.0470482e-01    8.4421870e-01    8.3942811e+01    5.6680080e+01    3.1644938e-03    2.0818582e-03
   5.7001301e+00    1.9837993e+00    1.3582243e+01    5.4852228e+04    5.1484552e+05    1.6853997e+04    5.9370583e+04    9.3557671e-05    6.3301202e-05    2.6172718e-04    1.4712481e-04    6.3005616e-01    9.6206138e-01    8.3982012e+01    5.9448912e+01    3.1679222e-03    2.1724048e-03
   5.8098907e+00    2.6582720e+00    1.8528721e+01    7.7467204e+04    7.2234534e+05    1.7157620e+04    5.9575633e+04    9.4577122e-05    6.8870617e-05    2.5740425e-04    1.4644094e-04    6.7068418e-01    1.1499409e+00    8.5130559e+01    6.7496215e+01    3.2132699e-03    2.4424189e-03
   5.9096771e+00    3.4244113e+00    2.3755384e+01    1.0444260e+05    9.7223477e+05    1.7659896e+04    6.0741449e+04    9.6019430e-05    7.5118915e-05    2.5362069e-04    1.4565138e-04    7.1427094e-01    1.3314495e+00    8.6452508e+01    7.4338241e+01    3.2683986e-03    2.6983201e-03
   6.0061604e+00    4.2785232e+00    2.9679905e+01    1.3694864e+05    1.3335390e+06    1.8603118e+04    6.2741902e+04    9.7253585e-05    8.2122108e-05    2.4948266e-04    1.4520923e-04    7.5983235e-01    1.5083115e+00    8.7036090e+01    7.7634405e+01    3.3027224e-03    2.8740101e-03
   6.1076948e+00    5.1785075e+00    3.5406557e+01    1.7052692e+05    1.6496807e+06    1.9752217e+04    6.4432318e+04    9.8280231e-05    9.0484271e-05    2.4371102e-04    1.4445854e-04    8.0757933e-01    1.6733661e+00    8.6911640e+01    7.9994444e+01    3.3168252e-03    3.0296888e-03
   6.2008562e+00    5.9878244e+00    4.0167050e+01    1.9902741e+05    1.8727685e+06    2.0801631e+04    6.5565678e+04    9.8857742e-05    9.8840072e-05    2.3641976e-04    1.4294444e-04    8.5142717e-01    1.8074719e+00    8.6285360e+01    8.2593401e+01    3.3139754e-03    3.1856261e-03
   6.3054876e+00    6.8557274e+00    4.5124403e+01    2.2638396e+05    2.0997740e+06    2.1847854e+04    6.6126509e+04    9.9497351e-05    1.1010891e-04    2.2721131e-04    1.4040080e-04    8.9886665e-01    1.9397226e+00    8.5470228e+01    8.6820268e+01    3.3059781e-03    3.4062889e-03
   6.4010208e+00    7.6406285e+00    4.9445199e+01    2.4990985e+05    2.2577935e+06    2.2690578e+04    6.6514585e+04    1.0037144e-04    1.2105137e-04    2.1995913e-04    1.3835304e-04    9.3977001e-01    2.0519709e+00    8.4967438e+01    9.2065659e+01    3.3074111e-03    3.6515257e-03
   6.5069482e+00    8.5421682e+00    5.4342333e+01    2.7549406e+05    2.4804094e+06    2.3510111e+04    6.6794531e+04    1.0140502e-04    1.3529925e-04    2.1195074e-04    1.3566735e-04    9.8376827e-01    2.1741616e+00    8.4489818e+01    9.9909741e+01    3.3116628e-03    3.9949880e-03
   6.6007567e+00    9.3178623e+00    5.7755084e+01    2.9323718e+05    2.5299713e+06    2.4065006e+04    6.6724267e+04    1.0300393e-04    1.4937855e-04    2.0638283e-04    1.3347731e-04    1.0209686e+00    2.2736603e+00    8.4669864e+01    1.0823105e+02    3.3402996e-03    4.3682723e-03
   6.7066443e+00    1.0236399e+01    6.1609225e+01    3.1300496e+05    2.5327533e+06    2.4803974e+04    6.6891090e+04    1.0497990e-04    1.6561263e-04    2.0021301e-04    1.3086011e-04    1.0647974e+00    2.3854711e+00    8.5021702e+01    1.1774189e+02    3.3800295e-03    4.8068406e-03
   6.8045023e+00    1.1147009e+01    6.5781335e+01    3.3428065e+05    2.6087997e+06    2.5399319e+04    6.7142657e+04    1.0720870e-04    1.8224695e-04    1.9497324e-04    1.2811124e-04    1.1049301e+00    2.4920813e+00    8.5536205e+01    1.2685856e+02    3.4247603e-03    5.2305725e-03
   6.9024472e+00    1.2013304e+01    6.9831063e+01    3.5337760e+05    2.7422159e+06    2.5690685e+04    6.7208492e+04    1.1036278e-04    2.0100559e-04    1.9203507e-04    1.2642748e-04    1.1400241e+00    2.5902152e+00    8.6532176e+01    1.3590810e+02    3.4870396e-03    5.6627948e-03
   7.0055998e+00    1.2784822e+01    7.2822238e+01    3.6560887e+05    2.7984582e+06    2.5903059e+04    6.7136562e+04    1.1416490e-04    2.2033638e-04    1.9085377e-04    1.2606647e-04    1.1728613e+00    2.6735017e+00    8.7820807e+01    1.4416146e+02    3.5607368e-03    6.0737603e-03
   7.1029610e+00    1.3441102e+01    7.4934963e+01    3.7221649e+05    2.7458874e+06    2.6055900e+04    6.6683471e+04    1.1771293e-04    2.3752701e-04    1.9017400e-04    1.2572820e-04    1.2018153e+00    2.7416008e+00    8.8901342e+01    1.5039644e+02    3.6269213e-03    6.4200411e-03
   7.2054962e+00    1.4198435e+01    7.7992653e+01    3.8434868e+05    2.7642049e+06    2.6253309e+04    6.6668606e+04    1.2145462e-04    2.5624504e-04    1.8935815e-04    1.2512750e-04    1.2317332e+00    2.8193007e+00    8.9967249e+01    1.5693822e+02    3.6949434e-03    6.7849637e-03
   7.3013640e+00    1.4978222e+01    8.1466099e+01    4.0270351e+05    2.8678204e+06    2.6574683e+04    6.7259703e+04    1.2495058e-04    2.7471008e-04    1.8839130e-04    1.2447467e-04    1.2604161e+00    2.8977289e+00    9.0791176e+01    1.6228897e+02    3.7527269e-03    7.1039893e-03
   7.4015411e+00    1.5794008e+01    8.5075724e+01    4.2097061e+05    2.9826896e+06    2.6906834e+04    6.7760914e+04    1.2868085e-04    2.9492329e-04    1.8707485e-04    1.2335675e-04    1.2906200e+00    2.9771863e+00    9.1673755e+01    1.6792943e+02    3.8144551e-03    7.4339720e-03
   7.5001420e+00    1.6519018e+01    8.7834728e+01    4.3149024e+05    3.0061075e+06    2.7174362e+04    6.7750513e+04    1.3252288e-04    3.1535964e-04    1.8581993e-04    1.2205077e-04    1.3196950e+00    3.0448455e+00    9.2823895e+01    1.7515669e+02    3.8865594e-03    7.8100216e-03
   7.6004177e+00    1.7138446e+01    8.9851217e+01    4.3361376e+05    2.9654570e+06    2.7338523e+04    6.7283460e+04    1.3678579e-04    3.3733416e-04    1.8504581e-04    1.2112447e-04    1.3466004e+00    3.1003706e+00    9.3964843e+01    1.8223700e+02    3.9623290e-03    8.2078466e-03
   7.7009011e+00    1.7744338e+01    9.1659220e+01    4.3717585e+05    2.9511725e+06    2.7582540e+04    6.7146724e+04    1.4118040e-04    3.5868880e-04    1.8452450e-04    1.2058387e-04    1.3746437e+00    3.1527628e+00    9.5178902e+01    1.8885572e+02    4.0416436e-03    8.5908860e-03
   7.8014176e+00    1.8378174e+01    9.3732528e+01    4.4494494e+05    2.9630202e+06    2.7890635e+04    6.7255438e+04    1.4542038e-04    3.7855092e-04    1.8382362e-04    1.1999805e-04    1.4036072e+00    3.2065563e+00    9.6175799e+01    1.9393106e+02    4.1128738e-03    8.9204323e-03
   7.9040367e+00    1.9083877e+01    9.6320496e+01    4.5735600e+05    3.0168188e+06    2.8160332e+04    6.6600026e+04    1.4968385e-04    3.9770973e-04    1.8284009e-04    1.1922869e-04    1.4354257e+00    3.2652929e+00    9.7202849e+01    1.9810958e+02    4.1851363e-03    9.2177561e-03
   8.0095269e+00    1.9706142e+01    9.8486571e+01    4.5963281e+05    2.9857405e+06    2.8182497e+04    6.4442397e+04    1.5418461e-04    4.1691591e-04    1.8168200e-04    1.1832292e-04    1.4666450e+00    3.3145709e+00    9.8472264e+01    2.0310963e+02    4.2667519e-03    9.5266492e-03
   8.1000000e+00    2.0108481e+01    9.9894904e+01    4.5372816e+05    2.9038480e+06    2.8049075e+04    6.2460232e+04    1.5818871e-04    4.3340670e-04    1.8088847e-04    1.1753196e-04    1.4896704e+00    3.3446279e+00    9.9564315e+01    2.0732172e+02    4.3391865e-03    9.7968528e-03
   8.2077829e+00    2.0415247e+01    1.0115806e+02    4.4177979e+05    2.8384243e+06    2.7750022e+04    6.0333481e+04    1.6301591e-04    4.5303597e-04    1.8041666e-04    1.1679417e-04    1.5104565e+00    3.3658113e+00    1.0040854e+02    2.0997173e+02    4.4136236e-03    1.0078188e-02
   8.3039024e+00    2.0498873e+01    1.0180229e+02    4.2856304e+05    2.8027528e+06    2.7425846e+04    5.8865470e+04    1.6695803e-04    4.6961319e-04    1.8031309e-04    1.1631659e-04    1.5215161e+00    3.3691103e+00    1.0014773e+02    2.0689050e+02    4.4453763e-03    1.0182829e-02
   8.4105382e+00    2.0370247e+01    1.0165163e+02    4.0970677e+05    2.7424729e+06    2.7062944e+04    5.7547601e+04    1.7074386e-04    4.8682202e-04    1.8017438e-04    1.1566920e-04    1.5273522e+00    3.3537084e+00    9.9285580e+01    2.0053335e+02    4.4536684e-03    1.0160940e-02
   8.5032950e+00    2.0075380e+01    1.0048929e+02    3.8954068e+05    2.6546661e+06    2.6743263e+04    5.6540115e+04    1.7365541e-04    5.0137396e-04    1.8000300e-04    1.1495147e-04    1.5281994e+00    3.3238822e+00    9.8309377e+01    1.9352120e+02    4.4489133e-03    1.0069352e-02
   8.6109632e+00    1.9454496e+01    9.7161455e+01    3.6098543e+05    2.5222876e+06    2.6357075e+04    5.5445138e+04    1.7667525e-04    5.1804308e-04    1.7985882e-04    1.1414634e-04    1.5241322e+00    3.2629259e+00    9.7126130e+01    1.8476053e+02    4.4394988e-03    9.9346390e-03
   8.7060587e+00    1.8639899e+01    9.2231047e+01    3.3181743e+05    2.3829796e+06    2.5990389e+04    5.4455331e+04    1.7887691e-04    5.3077529e-04    1.7987232e-04    1.1355513e-04    1.5158263e+00    3.1825885e+00    9.5974517e+01    1.7563224e+02    4.4245019e-03    9.7556142e-03
   8.8033479e+00    1.7638401e+01    8.5845808e+01    3.0014309e+05    2.1989210e+06    2.5613553e+04    5.3358041e+04    1.8063594e-04    5.4033538e-04    1.8002760e-04    1.1315132e-04    1.5042833e+00    3.0815687e+00    9.4733939e+01    1.6480851e+02    4.4026704e-03    9.4952613e-03
   8.9104089e+00    1.6442000e+01    7.8060500e+01    2.6505499e+05    1.9435816e+06    2.5200605e+04    5.1933669e+04    1.8175554e-04    5.4403163e-04    1.8021573e-04    1.1283953e-04    1.4895406e+00    2.9567892e+00    9.3299124e+01    1.5131998e+02    4.3686366e-03    9.0938687e-03
   9.0008124e+00    1.5413235e+01    7.1269409e+01    2.3629664e+05    1.7136664e+06    2.4873210e+04    5.0564406e+04    1.8214582e-04    5.4175035e-04    1.8031792e-04    1.1267344e-04    1.4766572e+00    2.8451667e+00    9.2148191e+01    1.4000804e+02    4.3363859e-03    8.7021118e-03
   9.1060742e+00    1.4261527e+01    6.3583792e+01    2.0443466e+05    1.4427931e+06    2.4511046e+04    4.8766678e+04    1.8237072e-04    5.3554637e-04    1.8036913e-04    1.1264500e-04    1.4622313e+00    2.7146942e+00    9.1048744e+01    1.2869601e+02    4.3039343e-03    8.2645779e-03
   9.2072826e+00    1.3237112e+01    5.6746008e+01    1.7659326e+05    1.1961045e+06    2.4163708e+04    4.6878995e+04    1.8249983e-04    5.2729823e-04    1.8041922e-04    1.1271694e-04    1.4492763e+00    2.5931331e+00    9.0239586e+01    1.1962162e+02    4.2803320e-03    7.8862281e-03
   9.3007189e+00    1.2379767e+01    5.1097562e+01    1.5407322e+05    1.0044109e+06    2.3849637e+04    4.5116948e+04    1.8265258e-04    5.1945084e-04    1.8047523e-04    1.1282828e-04    1.4380152e+00    2.4870245e+00    8.9701695e+01    1.1301065e+02    4.2660871e-03    7.5966156e-03
   9.4104243e+00    1.1474298e+01    4.5297340e+01    1.3067488e+05    8.1395975e+05    2.3396596e+04    4.2809446e+04    1.8299361e-04    5.1042953e-04    1.8055034e-04    1.1279548e-04    1.4248522e+00    2.3705123e+00    8.9304009e+01    1.0700483e+02    4.2586341e-03    7.3173921e-03
   9.5093637e+00    1.0758808e+01    4.0837349e+01    1.1315396e+05    6.7869275e+05    2.2978208e+04    4.0811327e+04    1.8336583e-04    5.0279367e-04    1.8058081e-04    1.1262102e-04    1.4134077e+00    2.2748225e+00    8.9064892e+01    1.0295215e+02    4.2573153e-03    7.1178185e-03
   9.6192153e+00    1.0071462e+01    3.6639121e+01    9.6889388e+04    5.5481609e+05    2.2517977e+04    3.8643680e+04    1.8384411e-04    4.9468843e-04    1.8057252e-04    1.1237011e-04    1.4015911e+00    2.1794151e+00    8.8903220e+01    9.9717266e+01    4.2608026e-03    6.9448044e-03
   9.7158274e+00    9.5548057e+00    3.3527206e+01    8.5436647e+04    4.7342566e+05    2.2133444e+04    3.6928841e+04    1.8433752e-04    4.8773767e-04    1.8059008e-04    1.1212957e-04    1.3923976e+00    2.1050177e+00    8.8860736e+01    9.7750329e+01    4.2684239e-03    6.8270435e-03
   9.8160647e+00    9.0911456e+00    3.0760525e+01    7.5402403e+04    4.0056406e+05    2.1736848e+04    3.5194175e+04    1.8497754e-04    4.8080480e-04    1.8062452e-04    1.1182334e-04    1.3840874e+00    2.0359434e+00    8.8907094e+01    9.6328782e+01    4.2809466e-03    6.7302075e-03
   9.9158736e+00    8.6921851e+00    2.8406142e+01    6.7128878e+04    3.4217903e+05    2.1362998e+04    3.3604726e+04    1.8571842e-04    4.7422000e-04    1.8065815e-04    1.1144529e-04    1.3770381e+00    1.9744762e+00    8.9036442e+01    9.5462531e+01    4.2971042e-03    6.6561231e-03
   1.0018232e+01    8.3397011e+00    2.6339036e+01    6.0163061e+04    2.9609700e+05    2.0997587e+04    3.2102328e+04    1.8660990e-04    4.6772058e-04    1.8069700e-04    1.1100869e-04    1.3711884e+00    1.9182396e+00    8.9261041e+01    9.5005495e+01    4.3175341e-03    6.5971388e-03
   1.0117566e+01    8.0452353e+00    2.4611650e+01    5.4576328e+04    2.6009385e+05    2.0678389e+04    3.0783095e+04    1.8755491e-04    4.6144829e-04    1.8075660e-04    1.1059021e-04    1.3669258e+00    1.8694930e+00    8.9554782e+01    9.4855390e+01    4.3399339e-03    6.5494587e-03
   1.0217017e+01    7.7937460e+00    2.3120348e+01    4.9999846e+04    2.3164529e+05    2.0407100e+04    2.9632996e+04    1.8855246e-04    4.5511994e-04    1.8083030e-04    1.1020737e-04    1.3641715e+00    1.8261617e+00    8.9908778e+01    9.4946416e+01    4.3642455e-03    6.5102122e-03
   1.0317907e+01    7.5745887e+00    2.1803848e+01    4.6049098e+04    2.0745970e+05    2.0143923e+04    2.8499705e+04    1.8964026e-04    4.4855442e-04    1.8094455e-04    1.0980681e-04    1.3625848e+00    1.7869215e+00    9.0332477e+01    9.5226982e+01    4.3912092e-03    6.4764798e-03
   1.0425003e+01    7.3745426e+00    2.0587722e+01    4.2550992e+04    1.8606339e+05    1.9887539e+04    2.7433878e+04    1.9082490e-04    4.4145923e-04    1.8112000e-04    1.0936979e-04    1.3616955e+00    1.7498992e+00    9.0829109e+01    9.5754816e+01    4.4213695e-03    6.4493793e-03
   1.0509428e+01    7.2346064e+00    1.9734687e+01    4.0088289e+04    1.7131055e+05    1.9661981e+04    2.6564321e+04    1.9184632e-04    4.3595677e-04    1.8129449e-04    1.0894017e-04    1.3611922e+00    1.7234346e+00    9.1254877e+01    9.6313279e+01    4.4471037e-03    6.4353938e-03
   1.0626793e+01    7.0616440e+00    1.8680054e+01    3.7207158e+04    1.5355862e+05    1.9385922e+04    2.5559706e+04    1.9318500e-04    4.2844086e-04    1.8151154e-04    1.0826884e-04    1.3605615e+00    1.6901583e+00    9.1828338e+01    9.7298500e+01    4.4818576e-03    6.4260643e-03
   1.0717830e+01    6.9422089e+00    1.7952626e+01    3.5257626e+04    1.4144812e+05    1.9176160e+04    2.4839101e+04    1.9424062e-04    4.2286964e-04    1.8170587e-04    1.0772432e-04    1.3600905e+00    1.6668213e+00    9.2280248e+01    9.8191232e+01    4.5093307e-03    6.4266857e-03
   1.0810450e+01    6.8338058e+00    1.7290164e+01    3.3452063e+04    1.3041147e+05    1.8944070e+04    2.4078632e+04    1.9540235e-04    4.1743029e-04    1.8197607e-04    1.0713576e-04    1.3597688e+00    1.6452658e+00    9.2775875e+01    9.9176750e+01    4.5392421e-03    6.4326852e-03
   1.0905991e+01    6.7348685e+00    1.6682630e+01    3.1822836e+04    1.2027253e+05    1.8727705e+04    2.3372746e+04    1.9660550e-04    4.1212979e-04    1.8227939e-04    1.0657605e-04    1.3596928e+00    1.6251609e+00    9.3293320e+01    1.0027054e+02    4.5702117e-03    6.4440491e-03
   1.1004950e+01    6.6447974e+00    1.6125114e+01    3.0357277e+04    1.1171968e+05    1.8513081e+04    2.2701088e+04    1.9790791e-04    4.0692134e-04    1.8264399e-04    1.0602263e-04    1.3599461e+00    1.6063659e+00    9.3851766e+01    1.0144363e+02    4.6031409e-03    6.4589018e-03
   1.1106553e+01    6.5642833e+00    1.5618586e+01    2.9042447e+04    1.0426764e+05    1.8307331e+04    2.2065532e+04    1.9929661e-04    4.0185288e-04    1.8305650e-04    1.0549568e-04    1.3606215e+00    1.5889928e+00    9.4439114e+01    1.0265503e+02    4.6371837e-03    6.4748055e-03
   1.1211295e+01    6.4928086e+00    1.5156909e+01    2.7832996e+04    9.7820239e+04    1.8088876e+04    2.1403325e+04    2.0083219e-04    3.9688414e-04    1.8357121e-04    1.0495914e-04    1.3618089e+00    1.5729004e+00    9.5082174e+01    1.0386721e+02    4.6735162e-03    6.4897387e-03
   1.1313081e+01    6.4330483e+00    1.4758134e+01    2.6840717e+04    9.2215305e+04    1.7911853e+04    2.0897519e+04    2.0233265e-04    3.9231020e-04    1.8410754e-04    1.0448916e-04    1.3634286e+00    1.5587692e+00    9.5708954e+01    1.0499014e+02    4.7081789e-03    6.5023062e-03
   1.1423953e+01    6.3762813e+00    1.4371047e+01    2.5896237e+04    8.6992967e+04    1.7737867e+04    2.0410244e+04    2.0401034e-04    3.8777948e-04    1.8474508e-04    1.0408860e-04    1.3654718e+00    1.5447786e+00    9.6388281e+01    1.0616769e+02    4.7453184e-03    6.5151251e-03
   1.1536275e+01    6.3253246e+00    1.4021522e+01    2.5017070e+04    8.2201446e+04    1.7563429e+04    1.9906064e+04    2.0572394e-04    3.8353347e-04    1.8540371e-04    1.0371262e-04    1.3675809e+00    1.5318635e+00    9.7057042e+01    1.0732001e+02    4.7821354e-03    6.5274478e-03
   1.1611053e+01    6.2937458e+00    1.3807893e+01    2.4486731e+04    7.9357341e+04    1.7457565e+04    1.9608225e+04    2.0684917e-04    3.8091976e-04    1.8583250e-04    1.0351528e-04    1.3688665e+00    1.5238225e+00    9.7476936e+01    1.0806256e+02    4.8054842e-03    6.5351788e-03
   1.1724787e+01    6.2489553e+00    1.3509653e+01    2.3720708e+04    7.5265044e+04    1.7281368e+04    1.9146540e+04    2.0861088e-04    3.7730281e-04    1.8658846e-04    1.0320579e-04    1.3706193e+00    1.5124063e+00    9.8126267e+01    1.0912317e+02    4.8414426e-03    6.5458759e-03
   1.1801316e+01    6.2211843e+00    1.3326426e+01    2.3259397e+04    7.2961011e+04    1.7167503e+04    1.8872487e+04    2.0979228e-04    3.7504991e-04    1.8711625e-04    1.0302093e-04    1.3717168e+00    1.5052738e+00    9.8551931e+01    1.0980493e+02    4.8651719e-03    6.5526726e-03
   1.1918877e+01    6.1815653e+00    1.3068210e+01    2.2589890e+04    6.9624114e+04    1.6988701e+04    1.8445468e+04    2.1163427e-04    3.7190012e-04    1.8797596e-04    1.0277686e-04    1.3732990e+00    1.4950228e+00    9.9196168e+01    1.1079646e+02    4.9011513e-03    6.5617376e-03
   1.2041633e+01    6.1439762e+00    1.2826540e+01    2.1987118e+04    6.6727118e+04    1.6824289e+04    1.8093614e+04    2.1353625e-04    3.6895992e-04    1.8890012e-04    1.0262883e-04    1.3748992e+00    1.4851385e+00    9.9843316e+01    1.1177157e+02    4.9371345e-03    6.5691198e-03
   1.2126432e+01    6.1199955e+00    1.2674376e+01    2.1616269e+04    6.4996906e+04    1.6720830e+04    1.7892294e+04    2.1484590e-04    3.6713031e-04    1.8955487e-04    1.0257625e-04    1.3760092e+00    1.4787142e+00    1.0027552e+02    1.1240145e+02    4.9610686e-03    6.5725724e-03
   1.2212936e+01    6.0967785e+00    1.2530145e+01    2.1253593e+04    6.3281339e+04    1.6619184e+04    1.7676703e+04    2.1617315e-04    3.6539957e-04    1.9021753e-04    1.0257288e-04    1.3771389e+00    1.4724155e+00    1.0069485e+02    1.1299637e+02    4.9843418e-03    6.5741112e-03
   1.2341526e+01    6.0645117e+00    1.2334363e+01    2.0748014e+04    6.1070388e+04    1.6468293e+04    1.7359298e+04    2.1816065e-04    3.6305538e-04    1.9123771e-04    1.0260705e-04    1.3788181e+00    1.4635124e+00    1.0129682e+02    1.1378064e+02    5.0176482e-03    6.5722619e-03
   1.2431197e+01    6.0431470e+00    1.2208232e+01    2.0411386e+04    5.9587215e+04    1.6368251e+04    1.7147215e+04    2.1955924e-04    3.6161206e-04    1.9197881e-04    1.0269561e-04    1.3799702e+00    1.4575483e+00    1.0170388e+02    1.1426269e+02    5.0400045e-03    6.5685262e-03
   1.2523173e+01    6.0222129e+00    1.2087829e+01    2.0090032e+04    5.8209556e+04    1.6267240e+04    1.6959684e+04    2.2100306e-04    3.6028240e-04    1.9277572e-04    1.0280602e-04    1.3811073e+00    1.4516719e+00    1.0211640e+02    1.1470936e+02    5.0624809e-03    6.5629759e-03
   1.2616724e+01    6.0022631e+00    1.1974011e+01    1.9771880e+04    5.6678704e+04    1.6167721e+04    1.6780172e+04    2.2248834e-04    3.5910587e-04    1.9361158e-04    1.0294365e-04    1.3822789e+00    1.4459646e+00    1.0252700e+02    1.1512174e+02    5.0849442e-03    6.5564304e-03
   1.2711986e+01    5.9825928e+00    1.1867136e+01    1.9458181e+04    5.5206660e+04    1.6065543e+04    1.6602155e+04    2.2400852e-04    3.5808943e-04    1.9447940e-04    1.0310861e-04    1.3833496e+00    1.4403954e+00    1.0293287e+02    1.1549781e+02    5.1073165e-03    6.5488960e-03
   1.2807198e+01    5.9631390e+00    1.1767414e+01    1.9138564e+04    5.3702609e+04    1.5956510e+04    1.6400928e+04    2.2554995e-04    3.5724784e-04    1.9537279e-04    1.0328038e-04    1.3842770e+00    1.4349924e+00    1.0332905e+02    1.1582699e+02    5.1294158e-03    6.5406139e-03
   1.2902307e+01    5.9439899e+00    1.1674925e+01    1.8820194e+04    5.2160200e+04    1.5852303e+04    1.6197672e+04    2.2709555e-04    3.5661411e-04    1.9626890e-04    1.0350595e-04    1.3850755e+00    1.4297642e+00    1.0370794e+02    1.1612444e+02    5.1508605e-03    6.5322073e-03
   1.3044882e+01    5.9169073e+00    1.1551062e+01    1.8357032e+04    5.0144160e+04    1.5689632e+04    1.5892024e+04    2.2949969e-04    3.5603542e-04    1.9772668e-04    1.0386174e-04    1.3861931e+00    1.4223479e+00    1.0429522e+02    1.1650451e+02    5.1838462e-03    6.5191646e-03
   1.3139950e+01    5.8997683e+00    1.1476407e+01    1.8066240e+04    4.8976015e+04    1.5585594e+04    1.5711466e+04    2.3113744e-04    3.5589751e-04    1.9872508e-04    1.0415030e-04    1.3868878e+00    1.4176463e+00    1.0467934e+02    1.1672272e+02    5.2055292e-03    6.5102619e-03
   1.3234991e+01    5.8832109e+00    1.1406713e+01    1.7788531e+04    4.7902568e+04    1.5484604e+04    1.5552043e+04    2.3279052e-04    3.5592313e-04    1.9974681e-04    1.0444805e-04    1.3875607e+00    1.4130873e+00    1.0505576e+02    1.1690194e+02    5.2268054e-03    6.5005403e-03
   1.3330050e+01    5.8664271e+00    1.1339462e+01    1.7514881e+04    4.6890876e+04    1.5389922e+04    1.5405160e+04    2.3446354e-04    3.5614883e-04    2.0077284e-04    1.0482294e-04    1.3881542e+00    1.4085380e+00    1.0541705e+02    1.1705236e+02    5.2475038e-03    6.4908464e-03
   1.3425209e+01    5.8499017e+00    1.1275746e+01    1.7239392e+04    4.5899779e+04    1.5291208e+04    1.5236225e+04    2.3617302e-04    3.5655055e-04    2.0182967e-04    1.0523458e-04    1.3886965e+00    1.4040856e+00    1.0577728e+02    1.1717198e+02    5.2681436e-03    6.4808483e-03
   1.3520623e+01    5.8336765e+00    1.1215266e+01    1.6971041e+04    4.4960185e+04    1.5195272e+04    1.5078741e+04    2.3790822e-04    3.5712624e-04    2.0289866e-04    1.0568785e-04    1.3891896e+00    1.3997392e+00    1.0612727e+02    1.1726640e+02    5.2884107e-03    6.4707255e-03
   1.3616237e+01    5.8178001e+00    1.1157580e+01    1.6699960e+04    4.4022484e+04    1.5095546e+04    1.4904783e+04    2.3968822e-04    3.5787278e-04    2.0399146e-04    1.0617255e-04    1.3896331e+00    1.3955118e+00    1.0647342e+02    1.1733609e+02    5.3087119e-03    6.4606637e-03
   1.3712250e+01    5.8023516e+00    1.1102612e+01    1.6430407e+04    4.3104515e+04    1.4990538e+04    1.4724427e+04    2.4150712e-04    3.5875047e-04    2.0511747e-04    1.0665342e-04    1.3900418e+00    1.3914088e+00    1.0681798e+02    1.1737153e+02    5.3291040e-03    6.4501225e-03
   1.3808642e+01    5.7871279e+00    1.1048014e+01    1.6165058e+04    4.2150750e+04    1.4889557e+04    1.4564331e+04    2.4336957e-04    3.5980577e-04    2.0626732e-04    1.0717961e-04    1.3904652e+00    1.3873326e+00    1.0715904e+02    1.1738414e+02    5.3495643e-03    6.4399768e-03
   1.3905378e+01    5.7722116e+00    1.0996092e+01    1.5899756e+04    4.1214400e+04    1.4787240e+04    1.4398154e+04    2.4527771e-04    3.6105461e-04    2.0744170e-04    1.0774747e-04    1.3908150e+00    1.3833924e+00    1.0749609e+02    1.1738130e+02    5.3701129e-03    6.4304929e-03
   1.4002630e+01    5.7577056e+00    1.0946649e+01    1.5636003e+04    4.0244675e+04    1.4687147e+04    1.4232776e+04    2.4723099e-04    3.6250226e-04    2.0862296e-04    1.0836356e-04    1.3911292e+00    1.3795760e+00    1.0782687e+02    1.1737156e+02    5.3906968e-03    6.4220342e-03
   1.4148051e+01    5.7370733e+00    1.0877674e+01    1.5236113e+04    3.8773282e+04    1.4530500e+04    1.3948456e+04    2.5025611e-04    3.6502833e-04    2.1044149e-04    1.0933456e-04    1.3915534e+00    1.3741524e+00    1.0832632e+02    1.1733452e+02    5.4221935e-03    6.4113488e-03
   1.4244681e+01    5.7238398e+00    1.0832915e+01    1.4976749e+04    3.7868670e+04    1.4424771e+04    1.3766386e+04    2.5232915e-04    3.6692133e-04    2.1168603e-04    1.1000461e-04    1.3918161e+00    1.3706718e+00    1.0865886e+02    1.1729345e+02    5.4434024e-03    6.4051329e-03
   1.4342971e+01    5.7105755e+00    1.0788490e+01    1.4722841e+04    3.6995032e+04    1.4324837e+04    1.3608973e+04    2.5447597e-04    3.6906003e-04    2.1296053e-04    1.1075669e-04    1.3920470e+00    1.3672071e+00    1.0899183e+02    1.1725324e+02    5.4648882e-03    6.4003517e-03
   1.4440823e+01    5.6976908e+00    1.0745561e+01    1.4477057e+04    3.6179936e+04    1.4229646e+04    1.3464494e+04    2.5664916e-04    3.7136687e-04    2.1423635e-04    1.1155698e-04    1.3922531e+00    1.3638518e+00    1.0931548e+02    1.1720356e+02    5.4861045e-03    6.3964827e-03
   1.4538862e+01    5.6850350e+00    1.0703902e+01    1.4230424e+04    3.5375566e+04    1.4130100e+04    1.3296328e+04    2.5887329e-04    3.7384911e-04    2.1553423e-04    1.1239777e-04    1.3924152e+00    1.3605893e+00    1.0963859e+02    1.1715205e+02    5.5075788e-03    6.3939118e-03
   1.4637074e+01    5.6725834e+00    1.0662986e+01    1.3988005e+04    3.4582658e+04    1.4031605e+04    1.3134316e+04    2.6114085e-04    3.7649346e-04    2.1684954e-04    1.1327907e-04    1.3925434e+00    1.3574038e+00    1.0995784e+02    1.1709584e+02    5.5291090e-03    6.3923469e-03
   1.4737067e+01    5.6597806e+00    1.0620304e+01    1.3738459e+04    3.3774717e+04    1.3924032e+04    1.2953470e+04    2.6350103e-04    3.7931228e-04    2.1822786e-04    1.1417677e-04    1.3926242e+00    1.3541731e+00    1.1028775e+02    1.1702462e+02    5.5513835e-03    6.3912317e-03
   1.4835287e+01    5.6475433e+00    1.0578694e+01    1.3502150e+04    3.3005720e+04    1.3822190e+04    1.2798199e+04    2.6585716e-04    3.8222445e-04    2.1960030e-04    1.1509616e-04    1.3927162e+00    1.3510627e+00    1.1060936e+02    1.1694947e+02    5.5734239e-03    6.3912257e-03
   1.4933967e+01    5.6355115e+00    1.0536881e+01    1.3268271e+04    3.2229876e+04    1.3719685e+04    1.2643729e+04    2.6826619e-04    3.8529769e-04    2.2099756e-04    1.1605073e-04    1.3928082e+00    1.3479959e+00    1.1093157e+02    1.1687343e+02    5.5956753e-03    6.3922916e-03
   1.5031867e+01    5.6237392e+00    1.0495933e+01    1.3039763e+04    3.1464547e+04    1.3619364e+04    1.2494919e+04    2.7068930e-04    3.8846773e-04    2.2239768e-04    1.1702488e-04    1.3928661e+00    1.3450217e+00    1.1124797e+02    1.1679448e+02    5.6178915e-03    6.3944071e-03
   1.5131551e+01    5.6117987e+00    1.0454020e+01    1.2802262e+04    3.0622633e+04    1.3515374e+04    1.2319508e+04    2.7320959e-04    3.9184349e-04    2.2385582e-04    1.1804652e-04    1.3928986e+00    1.3420256e+00    1.1157508e+02    1.1671493e+02    5.6409065e-03    6.3978367e-03
   1.5229044e+01    5.6002560e+00    1.0412953e+01    1.2571891e+04    2.9844566e+04    1.3405664e+04    1.2144971e+04    2.7573621e-04    3.9523173e-04    2.2535583e-04    1.1900443e-04    1.3929182e+00    1.3391352e+00    1.1191271e+02    1.1662128e+02    5.6643702e-03    6.4015758e-03
   1.5327928e+01    5.5884955e+00    1.0370451e+01    1.2347529e+04    2.9081426e+04    1.3306723e+04    1.2001405e+04    2.7832572e-04    3.9883159e-04    2.2686612e-04    1.2007570e-04    1.3929099e+00    1.3362132e+00    1.1224439e+02    1.1654293e+02    5.6878088e-03    6.4071555e-03
   1.5427266e+01    5.5768367e+00    1.0327895e+01    1.2130163e+04    2.8354274e+04    1.3212249e+04    1.1876064e+04    2.8095974e-04    4.0258467e-04    2.2840041e-04    1.2119703e-04    1.3928855e+00    1.3333271e+00    1.1257602e+02    1.1646970e+02    5.7114216e-03    6.4141908e-03
   1.5521163e+01    5.5668096e+00    1.0291389e+01    1.1929821e+04    2.7710012e+04    1.3118309e+04    1.1729159e+04    2.8346059e-04    4.0612629e-04    2.2983980e-04    1.2223453e-04    1.3929043e+00    1.3307982e+00    1.1287200e+02    1.1638773e+02    5.7339083e-03    6.4214467e-03
   1.5638921e+01    5.5525907e+00    1.0238387e+01    1.1675637e+04    2.6892800e+04    1.2997932e+04    1.1552366e+04    2.8668547e-04    4.1084870e-04    2.3172349e-04    1.2363697e-04    1.3927423e+00    1.3274019e+00    1.1327291e+02    1.1628571e+02    5.7618307e-03    6.4305247e-03
   1.5739159e+01    5.5406504e+00    1.0194497e+01    1.1466485e+04    2.6227088e+04    1.2900446e+04    1.1409269e+04    2.8944403e-04    4.1494917e-04    2.3332306e-04    1.2488945e-04    1.3925886e+00    1.3245618e+00    1.1359693e+02    1.1621599e+02    5.7855938e-03    6.4406541e-03
   1.5837330e+01    5.5289819e+00    1.0150927e+01    1.1266131e+04    2.5595517e+04    1.2805593e+04    1.1276636e+04    2.9217310e-04    4.1904460e-04    2.3489558e-04    1.2612955e-04    1.3924496e+00    1.3217685e+00    1.1390903e+02    1.1614511e+02    5.8089585e-03    6.4513576e-03
   1.5935697e+01    5.5173793e+00    1.0107129e+01    1.1070767e+04    2.4981242e+04    1.2709651e+04    1.1149119e+04    2.9493832e-04    4.2323223e-04    2.3649539e-04    1.2739113e-04    1.3922981e+00    1.3189992e+00    1.1422161e+02    1.1607321e+02    5.8324713e-03    6.4628638e-03
   1.6035879e+01    5.5055274e+00    1.0062481e+01    1.0875619e+04    2.4362901e+04    1.2614355e+04    1.1021404e+04    2.9777547e-04    4.2757810e-04    2.3813284e-04    1.2871660e-04    1.3920990e+00    1.3162112e+00    1.1453471e+02    1.1600298e+02    5.8562564e-03    6.4754659e-03
   1.6131177e+01    5.4942122e+00    1.0019709e+01    1.0685148e+04    2.3752036e+04    1.2516532e+04    1.0859486e+04    3.0050769e-04    4.3173334e-04    2.3970898e-04    1.2997723e-04    1.3918886e+00    1.3135655e+00    1.1483120e+02    1.1592852e+02    5.8791019e-03    6.4876409e-03
   1.6224635e+01    5.4829470e+00    9.9771481e+00    1.0504933e+04    2.3187363e+04    1.2425973e+04    1.0724947e+04    3.0321334e-04    4.3590039e-04    2.4126893e-04    1.3126617e-04    1.3916431e+00    1.3109644e+00    1.1512045e+02    1.1585941e+02    5.9014478e-03    6.5004688e-03
   1.6318035e+01    5.4717321e+00    9.9347057e+00    1.0331779e+04    2.2645312e+04    1.2342497e+04    1.0614943e+04    3.0593443e-04    4.4013922e-04    2.4282874e-04    1.3260435e-04    1.3913810e+00    1.3083884e+00    1.1540263e+02    1.1579902e+02    5.9235660e-03    6.5142342e-03
   1.6411401e+01    5.4605292e+00    9.8924045e+00    1.0164198e+04    2.2132567e+04    1.2262119e+04    1.0517096e+04    3.0867552e-04    4.4444333e-04    2.4439620e-04    1.3398206e-04    1.3910990e+00    1.3058317e+00    1.1568144e+02    1.1574366e+02    5.9455767e-03    6.5287630e-03
   1.6504751e+01    5.4491889e+00    9.8502100e+00    9.9973331e+03    2.1630684e+04    1.2179722e+04    1.0400251e+04    3.1144035e-04    4.4880886e-04    2.4597659e-04    1.3539354e-04    1.3907700e+00    1.3032848e+00    1.1595859e+02    1.1569360e+02    5.9675783e-03    6.5440047e-03
   1.6644714e+01    5.4317729e+00    9.7862301e+00    9.7512168e+03    2.0908418e+04    1.2054350e+04    1.0215101e+04    3.1561856e-04    4.5541965e-04    2.4836043e-04    1.3755719e-04    1.3901926e+00    1.2994409e+00    1.1636368e+02    1.1562603e+02    6.0003047e-03    6.5677163e-03
   1.6737992e+01    5.4200315e+00    9.7435470e+00    9.5920144e+03    2.0452021e+04    1.1972357e+04    1.0099182e+04    3.1842852e-04    4.5989239e-04    2.4996797e-04    1.3904205e-04    1.3897606e+00    1.2968885e+00    1.1663077e+02    1.1558511e+02    6.0220322e-03    6.5842798e-03
   1.6831262e+01    5.4084959e+00    9.7009583e+00    9.4387921e+03    2.0014948e+04    1.1889861e+04    9.9958970e+03    3.2126283e-04    4.6440375e-04    2.5160183e-04    1.4053851e-04    1.3893610e+00    1.2943492e+00    1.1689769e+02    1.1554123e+02    6.0438157e-03    6.6011242e-03
   1.6924527e+01    5.3968958e+00    9.6586620e+00    9.2892324e+03    1.9590883e+04    1.1809983e+04    9.8971933e+03    3.2410786e-04    4.6896129e-04    2.5323927e-04    1.4207208e-04    1.3889211e+00    1.2918316e+00    1.1715888e+02    1.1550495e+02    6.0653691e-03    6.6185752e-03
   1.7017785e+01    5.3852020e+00    9.6163355e+00    9.1387655e+03    1.9162043e+04    1.1721630e+04    9.7741972e+03    3.2698261e-04    4.7351018e-04    2.5493248e-04    1.4356334e-04    1.3884523e+00    1.2893157e+00    1.1742954e+02    1.1544115e+02    6.0872979e-03    6.6352120e-03
   1.7110986e+01    5.3733695e+00    9.5738229e+00    8.9922650e+03    1.8749221e+04    1.1637699e+04    9.6651269e+03    3.2987156e-04    4.7809182e-04    2.5665036e-04    1.4508661e-04    1.3879496e+00    1.2867954e+00    1.1770108e+02    1.1538387e+02    6.1092284e-03    6.6524426e-03
   1.7204156e+01    5.3615236e+00    9.5315315e+00    8.8501086e+03    1.8353684e+04    1.1557097e+04    9.5700015e+03    3.3277606e-04    4.8271064e-04    2.5837756e-04    1.4664068e-04    1.3874256e+00    1.2842894e+00    1.1797016e+02    1.1533238e+02    6.1310772e-03    6.6701676e-03
   1.7343893e+01    5.3435986e+00    9.4682326e+00    8.6458743e+03    1.7789331e+04    1.1448752e+04    9.4602890e+03    3.3714598e-04    4.8973413e-04    2.6095540e-04    1.4907639e-04    1.3865884e+00    1.2805357e+00    1.1835735e+02    1.1528053e+02    6.1631900e-03    6.6982889e-03
   1.7437043e+01    5.3313139e+00    9.4259380e+00    8.5097070e+03    1.7421241e+04    1.1372588e+04    9.3642254e+03    3.4008610e-04    4.9445365e-04    2.6269638e-04    1.5073309e-04    1.3859584e+00    1.2780174e+00    1.1861510e+02    1.1524859e+02    6.1845803e-03    6.7173301e-03
   1.7530176e+01    5.3188497e+00    9.3832958e+00    8.3732865e+03    1.7059489e+04    1.1289486e+04    9.2464318e+03    3.4305296e-04    4.9917033e-04    2.6446747e-04    1.5238839e-04    1.3853017e+00    1.2754761e+00    1.1887759e+02    1.1521012e+02    6.2061804e-03    6.7361125e-03
   1.7623298e+01    5.3061945e+00    9.3405451e+00    8.2412654e+03    1.6712543e+04    1.1212795e+04    9.1473988e+03    3.4602438e-04    5.0393064e-04    2.6623834e-04    1.5409791e-04    1.3846064e+00    1.2729211e+00    1.1913219e+02    1.1517998e+02    6.2274080e-03    6.7554472e-03
   1.7716390e+01    5.2936593e+00    9.2977867e+00    8.1138201e+03    1.6379011e+04    1.1136437e+04    9.0600229e+03    3.4901238e-04    5.0871025e-04    2.6802521e-04    1.5582860e-04    1.3839437e+00    1.2703567e+00    1.1938479e+02    1.1515365e+02    6.2485522e-03    6.7750202e-03
   1.7809467e+01    5.2810158e+00    9.2551957e+00    7.9888819e+03    1.6054507e+04    1.1061290e+04    8.9751091e+03    3.5201004e-04    5.1350938e-04    2.6982322e-04    1.5758668e-04    1.3832440e+00    1.2677986e+00    1.1963460e+02    1.1513145e+02    6.2695311e-03    6.7948301e-03
   1.7902545e+01    5.2682596e+00    9.2127055e+00    7.8654988e+03    1.5732877e+04    1.0987603e+04    8.8850086e+03    3.5501598e-04    5.1832514e-04    2.7162612e-04    1.5937973e-04    1.3825107e+00    1.2652420e+00    1.1988046e+02    1.1511251e+02    6.2902981e-03    6.8148062e-03
   1.8042137e+01    5.2488050e+00    9.1481805e+00    7.6818749e+03    1.5262183e+04    1.0870887e+04    8.7339893e+03    3.5955506e-04    5.2551229e-04    2.7438230e-04    1.6206624e-04    1.3813703e+00    1.2613561e+00    1.2025211e+02    1.1505897e+02    6.3214779e-03    6.8436538e-03
   1.8135164e+01    5.2356866e+00    9.1052004e+00    7.5649432e+03    1.4963576e+04    1.0801761e+04    8.6600936e+03    3.6258157e-04    5.3033079e-04    2.7621573e-04    1.6392063e-04    1.3805728e+00    1.2587598e+00    1.2049149e+02    1.1503559e+02    6.3418401e-03    6.8634238e-03
   1.8228180e+01    5.2224614e+00    9.0622442e+00    7.4517281e+03    1.4676045e+04    1.0737925e+04    8.6013386e+03    3.6560457e-04    5.3515011e-04    2.7804281e-04    1.6581581e-04    1.3797493e+00    1.2561579e+00    1.2072468e+02    1.1501683e+02    6.3618208e-03    6.8832924e-03
   1.8321190e+01    5.2090063e+00    9.0194452e+00    7.3391118e+03    1.4394878e+04    1.0671140e+04    8.5278334e+03    3.6863910e-04    5.3997516e-04    2.7989031e-04    1.6772764e-04    1.3788727e+00    1.2535473e+00    1.2095736e+02    1.1499924e+02    6.3817269e-03    6.9031592e-03
   1.8414194e+01    5.1954301e+00    8.9766997e+00    7.2261430e+03    1.4117324e+04    1.0597407e+04    8.4214889e+03    3.7167478e-04    5.4478198e-04    2.8175245e-04    1.6963134e-04    1.3779778e+00    1.2509185e+00    1.2118473e+02    1.1495515e+02    6.4013604e-03    6.9220832e-03
   1.8507180e+01    5.1817539e+00    8.9337201e+00    7.1174206e+03    1.3849804e+04    1.0530155e+04    8.3416151e+03    3.7471740e-04    5.4960910e-04    2.8361500e-04    1.7158906e-04    1.3770708e+00    1.2482702e+00    1.2140771e+02    1.1493361e+02    6.4207638e-03    6.9417284e-03
   1.8600151e+01    5.1680416e+00    8.8908201e+00    7.0116362e+03    1.3590983e+04    1.0461844e+04    8.2702116e+03    3.7777500e-04    5.5444719e-04    2.8550629e-04    1.7355459e-04    1.3761572e+00    1.2456132e+00    1.2163428e+02    1.1491324e+02    6.4401945e-03    6.9613350e-03
   1.8739590e+01    5.1472895e+00    8.8267177e+00    6.8567704e+03    1.3214846e+04    1.0364468e+04    8.1655881e+03    3.8236185e-04    5.6170844e-04    2.8834085e-04    1.7657104e-04    1.3747365e+00    1.2416223e+00    1.2196344e+02    1.1489257e+02    6.4687219e-03    6.9908790e-03
   1.8832531e+01    5.1333093e+00    8.7840035e+00    6.7557675e+03    1.2971688e+04    1.0298352e+04    8.0963765e+03    3.8543115e-04    5.6652265e-04    2.9028811e-04    1.7856402e-04    1.3737561e+00    1.2389513e+00    1.2218955e+02    1.1486887e+02    6.4878307e-03    7.0100192e-03
   1.8925448e+01    5.1192066e+00    8.7409796e+00    6.6541801e+03    1.2732911e+04    1.0220174e+04    8.0065822e+03    3.8852723e-04    5.7127211e-04    2.9230910e-04    1.8048210e-04    1.3727729e+00    1.2362439e+00    1.2243422e+02    1.1480432e+02    6.5075302e-03    7.0273758e-03
   1.9018343e+01    5.1049746e+00    8.6980137e+00    6.5577028e+03    1.2502486e+04    1.0158742e+04    7.9555755e+03    3.9159789e-04    5.7606154e-04    2.9427477e-04    1.8251541e-04    1.3717542e+00    1.2335343e+00    1.2265576e+02    1.1477698e+02    6.5262223e-03    7.0460736e-03
   1.9111211e+01    5.0906068e+00    8.6552806e+00    6.4626961e+03    1.2277756e+04    1.0098913e+04    7.9021027e+03    3.9466766e-04    5.8085590e-04    2.9623993e-04    1.8458265e-04    1.3707007e+00    1.2308198e+00    1.2287224e+02    1.1475765e+02    6.5446065e-03    7.0649191e-03
   1.9204059e+01    5.0760674e+00    8.6126991e+00    6.3686218e+03    1.2057185e+04    1.0038515e+04    7.8403158e+03    3.9773711e-04    5.8563977e-04    2.9821649e-04    1.8666756e-04    1.3696061e+00    1.2280978e+00    1.2308593e+02    1.1474038e+02    6.5627590e-03    7.0836561e-03
   1.9343311e+01    5.0541010e+00    8.5488162e+00    6.2277303e+03    1.1733282e+04    9.9349749e+03    7.7125492e+03    4.0236981e-04    5.9279210e-04    3.0123482e-04    1.8977698e-04    1.3679451e+00    1.2239799e+00    1.2341367e+02    1.1469250e+02    6.5901209e-03    7.1107515e-03
   1.9436129e+01    5.0393317e+00    8.5059513e+00    6.1360640e+03    1.1519474e+04    9.8699351e+03    7.6405133e+03    4.0546440e-04    5.9756792e-04    3.0325577e-04    1.9189052e-04    1.3668264e+00    1.2212044e+00    1.2362687e+02    1.1467146e+02    6.6080444e-03    7.1290135e-03
   1.9528934e+01    5.0244909e+00    8.4632635e+00    6.0469541e+03    1.1313761e+04    9.8073439e+03    7.5823886e+03    4.0856615e-04    6.0235121e-04    3.0528861e-04    1.9402842e-04    1.3656857e+00    1.2184265e+00    1.2383996e+02    1.1465533e+02    6.6258759e-03    7.1473544e-03
   1.9621735e+01    5.0095609e+00    8.4206279e+00    5.9589427e+03    1.1111034e+04    9.7452620e+03    7.5185893e+03    4.1166639e-04    6.0710698e-04    3.0733162e-04    1.9618150e-04    1.3645255e+00    1.2156387e+00    1.2405007e+02    1.1463838e+02    6.6434851e-03    7.1654162e-03
   1.9714515e+01    4.9945764e+00    8.3780703e+00    5.8733852e+03    1.0914668e+04    9.6868337e+03    7.4672522e+03    4.1476251e-04    6.1185294e-04    3.0937376e-04    1.9836300e-04    1.3633514e+00    1.2128439e+00    1.2425509e+02    1.1462516e+02    6.6607616e-03    7.1833509e-03
   1.9807276e+01    4.9795226e+00    8.3354278e+00    5.7863732e+03    1.0717606e+04    9.6176956e+03    7.3801211e+03    4.1787035e-04    6.1654781e-04    3.1145719e-04    2.0049356e-04    1.3621775e+00    1.2100223e+00    1.2446802e+02    1.1457110e+02    6.6782106e-03    7.1996877e-03
   1.9900018e+01    4.9642950e+00    8.2926177e+00    5.7039076e+03    1.0530233e+04    9.5620230e+03    7.3332141e+03    4.2095905e-04    6.2126037e-04    3.1350974e-04    2.0270847e-04    1.3609714e+00    1.2071813e+00    1.2466613e+02    1.1454874e+02    6.6949564e-03    7.2169812e-03
   2.0039102e+01    4.9411467e+00    8.2285184e+00    5.5817959e+03    1.0254539e+04    9.4814520e+03    7.2556604e+03    4.2558587e-04    6.2833026e-04    3.1658583e-04    2.0609041e-04    1.3590950e+00    1.2028959e+00    1.2495246e+02    1.1452983e+02    6.7194356e-03    7.2430346e-03
   2.0131807e+01    4.9256675e+00    8.1858747e+00    5.5020536e+03    1.0075489e+04    9.4255629e+03    7.2010470e+03    4.2868026e-04    6.3303832e-04    3.1866020e-04    2.0835699e-04    1.3578337e+00    1.2000275e+00    1.2514516e+02    1.1452081e+02    6.7357096e-03    7.2603019e-03
   2.0224497e+01    4.9101765e+00    8.1433281e+00    5.4237434e+03    9.9003521e+03    9.3678038e+03    7.1453755e+03    4.3178360e-04    6.3774950e-04    3.2075786e-04    2.1062932e-04    1.3565689e+00    1.1971516e+00    1.2534092e+02    1.1451379e+02    6.7519760e-03    7.2774829e-03
   2.0317172e+01    4.8946221e+00    8.1005348e+00    5.3420426e+03    9.7244235e+03    9.2901005e+03    7.0214634e+03    4.3489705e-04    6.4237018e-04    3.2290684e-04    2.1280762e-04    1.3553123e+00    1.1942403e+00    1.2554577e+02    1.1443053e+02    6.7684548e-03    7.2918925e-03
   2.0400578e+01    4.8806118e+00    8.0622147e+00    5.2747808e+03    9.5749108e+03    9.2392228e+03    6.9789479e+03    4.3767944e-04    6.4655138e-04    3.2483731e-04    2.1483517e-04    1.3541620e+00    1.1916319e+00    1.2571777e+02    1.1440611e+02    6.7827757e-03    7.3064297e-03
   2.0530306e+01    4.8585884e+00    8.0020528e+00    5.1718143e+03    9.3435095e+03    9.1644066e+03    6.9243023e+03    4.4201108e-04    6.5305305e-04    3.2785518e-04    2.1803070e-04    1.3523428e+00    1.1875301e+00    1.2599266e+02    1.1438218e+02    6.8047584e-03    7.3289007e-03
   2.0613691e+01    4.8443935e+00    7.9635287e+00    5.1079006e+03    9.2016993e+03    9.1198535e+03    6.9017879e+03    4.4478768e-04    6.5722501e-04    3.2979342e-04    2.2011193e-04    1.3511614e+00    1.1848876e+00    1.2616337e+02    1.1437233e+02    6.8185876e-03    7.3433711e-03
   2.0701992e+01    4.8293055e+00    7.9228504e+00    5.0371242e+03    9.0501044e+03    9.0519174e+03    6.8164977e+03    4.4774487e-04    6.6153367e-04    3.3193281e-04    2.2219468e-04    1.3498961e+00    1.1820819e+00    1.2635942e+02    1.1430793e+02    6.8338448e-03    7.3564953e-03
   2.0839864e+01    4.8053204e+00    7.8589063e+00    4.9328943e+03    8.8201138e+03    8.9771806e+03    6.7576884e+03    4.5232313e-04    6.6839020e-04    3.3516520e-04    2.2568484e-04    1.3478495e+00    1.1776454e+00    1.2663715e+02    1.1429792e+02    6.8558729e-03    7.3796870e-03
   2.0932495e+01    4.7891940e+00    7.8160152e+00    4.8631749e+03    8.6652749e+03    8.9203278e+03    6.7022588e+03    4.5541143e-04    6.7297845e-04    3.3737119e-04    2.2801837e-04    1.3464816e+00    1.1746417e+00    1.2682513e+02    1.1428773e+02    6.8707687e-03    7.3950086e-03
   2.1025116e+01    4.7730357e+00    7.7732227e+00    4.7951870e+03    8.5152338e+03    8.8682501e+03    6.6610741e+03    4.5849422e-04    6.7756693e-04    3.3956724e-04    2.3038936e-04    1.3451014e+00    1.1716339e+00    1.2700772e+02    1.1428730e+02    6.8853551e-03    7.4104619e-03
   2.1117722e+01    4.7568034e+00    7.7302254e+00    4.7246315e+03    8.3636851e+03    8.7992535e+03    6.5614235e+03    4.6158934e-04    6.8208218e-04    3.4181624e-04    2.3268334e-04    1.3437242e+00    1.1685921e+00    1.2719960e+02    1.1424156e+02    6.9001892e-03    7.4241875e-03
   2.1218996e+01    4.7389160e+00    7.6830279e+00    4.6527063e+03    8.2048239e+03    8.7451529e+03    6.5176015e+03    4.6493990e-04    6.8703882e-04    3.4422323e-04    2.3530435e-04    1.3421967e+00    1.1652404e+00    1.2739118e+02    1.1423877e+02    6.9154289e-03    7.4403703e-03
   2.1320339e+01    4.7209521e+00    7.6359319e+00    4.5833304e+03    8.0506474e+03    8.6975600e+03    6.4975911e+03    4.6827876e-04    6.9199642e-04    3.4662565e-04    2.3796487e-04    1.3406500e+00    1.1618773e+00    1.2757306e+02    1.1424568e+02    6.9301779e-03    7.4566728e-03
   2.1421709e+01    4.7028610e+00    7.5888240e+00    4.5148050e+03    7.9014982e+03    8.6478314e+03    6.4692162e+03    4.7161968e-04    6.9693790e-04    3.4904814e-04    2.4063646e-04    1.3390750e+00    1.1584985e+00    1.2775631e+02    1.1425480e+02    6.9448336e-03    7.4727740e-03
   2.1523171e+01    4.6845889e+00    7.5416808e+00    4.4461672e+03    7.7525370e+03    8.5976434e+03    6.4271254e+03    4.7495958e-04    7.0187288e-04    3.5147586e-04    2.4333656e-04    1.3374629e+00    1.1550983e+00    1.2793625e+02    1.1426966e+02    6.9592221e-03    7.4887822e-03
   2.1614514e+01    4.6681985e+00    7.4993166e+00    4.3834720e+03    7.6183269e+03    8.5396382e+03    6.3518126e+03    4.7797299e-04    7.0624457e-04    3.5370356e-04    2.4570434e-04    1.3360324e+00    1.1520199e+00    1.2810253e+02    1.1424195e+02    6.9723894e-03    7.5018265e-03
   2.1705856e+01    4.6517247e+00    7.4567933e+00    4.3230476e+03    7.4873295e+03    8.4893608e+03    6.3028294e+03    4.8098240e-04    7.1063626e-04    3.5592623e-04    2.4812734e-04    1.3345925e+00    1.1489180e+00    1.2826820e+02    1.1424720e+02    6.9852335e-03    7.5154175e-03
   2.1847945e+01    4.6260397e+00    7.3908969e+00    4.2324580e+03    7.2918214e+03    8.4170174e+03    6.2572296e+03    4.8566000e-04    7.1746254e-04    3.5941454e-04    2.5191881e-04    1.3323240e+00    1.1440889e+00    1.2852861e+02    1.1426715e+02    7.0048885e-03    7.5364100e-03
   2.1905119e+01    4.6157934e+00    7.3647743e+00    4.1967730e+03    7.2154783e+03    8.3870317e+03    6.2361694e+03    4.8753463e-04    7.2015506e-04    3.6083999e-04    2.5342348e-04    1.3314088e+00    1.1421673e+00    1.2862880e+02    1.1426304e+02    7.0127936e-03    7.5443455e-03
   2.2045312e+01    4.5902843e+00    7.2998305e+00    4.1095632e+03    7.0289882e+03    8.3092722e+03    6.1827758e+03    4.9215515e-04    7.2682398e-04    3.6440175e-04    2.5710416e-04    1.3291343e+00    1.1373617e+00    1.2890181e+02    1.1425819e+02    7.0320622e-03    7.5632351e-03
   2.2147056e+01    4.5716163e+00    7.2528286e+00    4.0493172e+03    6.9012713e+03    8.2651843e+03    6.1732423e+03    4.9547182e-04    7.3165635e-04    3.6693372e-04    2.5986764e-04    1.3274475e+00    1.1338551e+00    1.2907620e+02    1.1427684e+02    7.0450837e-03    7.5774715e-03
   2.2248828e+01    4.5528463e+00    7.2059873e+00    3.9889717e+03    6.7738300e+03    8.2202198e+03    6.1520820e+03    4.9878954e-04    7.3647651e-04    3.6947710e-04    2.6264907e-04    1.3257305e+00    1.1303404e+00    1.2925183e+02    1.1430273e+02    7.0580410e-03    7.5916836e-03
   2.2350640e+01    4.5340379e+00    7.1591736e+00    3.9286034e+03    6.6452793e+03    8.1692134e+03    6.1131382e+03    5.0211357e-04    7.4125998e-04    3.7205587e-04    2.6541630e-04    1.3240060e+00    1.1268096e+00    1.2943433e+02    1.1432668e+02    7.0711120e-03    7.6054344e-03
   2.2401559e+01    4.5246565e+00    7.1359077e+00    3.8983050e+03    6.5806165e+03    8.1417389e+03    6.0870082e+03    5.0378180e-04    7.4365043e-04    3.7335616e-04    2.6679866e-04    1.3231445e+00    1.1250451e+00    1.2952809e+02    1.1434003e+02    7.0777209e-03    7.6122799e-03
   2.2503421e+01    4.5058761e+00    7.0894576e+00    3.8393881e+03    6.4558424e+03    8.0919433e+03    6.0544820e+03    5.0710753e-04    7.4841548e-04    3.7595016e-04    2.6959001e-04    1.3214125e+00    1.1215108e+00    1.2971042e+02    1.1437202e+02    7.0906200e-03    7.6258833e-03
   2.2605344e+01    4.4870715e+00    7.0428237e+00    3.7776119e+03    6.3294874e+03    8.0222645e+03    5.9399542e+03    5.1043941e-04    7.5308674e-04    3.7859491e-04    2.7230263e-04    1.3196957e+00    1.1179375e+00    1.2989790e+02    1.1435699e+02    7.1036343e-03    7.6377192e-03
   2.2707308e+01    4.4682625e+00    6.9964535e+00    3.7214113e+03    6.2107072e+03    7.9767137e+03    5.9192062e+03    5.1374314e-04    7.5779471e-04    3.8119547e-04    2.7512476e-04    1.3179617e+00    1.1143692e+00    1.3007032e+02    1.1438832e+02    7.1158412e-03    7.6507264e-03
   2.2809331e+01    4.4494036e+00    6.9502680e+00    3.6659887e+03    6.0960584e+03    7.9323142e+03    5.8988995e+03    5.1704339e-04    7.6247641e-04    3.8380221e-04    2.7796680e-04    1.3162087e+00    1.1107942e+00    1.3024221e+02    1.1442414e+02    7.1278608e-03    7.6634674e-03
   2.2911424e+01    4.4304520e+00    6.9041972e+00    3.6112546e+03    5.9836639e+03    7.8893106e+03    5.8756971e+03    5.2034921e-04    7.6717951e-04    3.8641697e-04    2.8084840e-04    1.3144289e+00    1.1072088e+00    1.3041216e+02    1.1447024e+02    7.1396624e-03    7.6763237e-03
   2.3003330e+01    4.4134775e+00    6.8629381e+00    3.5623715e+03    5.8826985e+03    7.8475673e+03    5.8401035e+03    5.2332196e-04    7.7136477e-04    3.8878812e-04    2.8343921e-04    1.3128356e+00    1.1039842e+00    1.3056599e+02    1.1451135e+02    7.1503002e-03    7.6876595e-03
   2.3146296e+01    4.3870731e+00    6.7984821e+00    3.4853436e+03    5.7253504e+03    7.7645405e+03    5.7310867e+03    5.2795265e-04    7.7779511e-04    3.9254205e-04    2.8738663e-04    1.3103905e+00    1.0989050e+00    1.3081812e+02    1.1452223e+02    7.1668532e-03    7.7029158e-03
   2.3212673e+01    4.3748868e+00    6.7689812e+00    3.4514193e+03    5.6555011e+03    7.7335896e+03    5.7055775e+03    5.3008668e-04    7.8075440e-04    3.9427664e-04    2.8924801e-04    1.3092471e+00    1.0965689e+00    1.3092566e+02    1.1453887e+02    7.1742439e-03    7.7101158e-03
   2.3309406e+01    4.3571086e+00    6.7259446e+00    3.4037195e+03    5.5571051e+03    7.6926109e+03    5.6947037e+03    5.3320488e-04    7.8508388e-04    3.9684171e-04    2.9196323e-04    1.3075691e+00    1.0931615e+00    1.3109117e+02    1.1457166e+02    7.1849946e-03    7.7205894e-03
   2.3428218e+01    4.3352493e+00    6.6731911e+00    3.3444467e+03    5.4384523e+03    7.6291443e+03    5.6457907e+03    5.3705286e-04    7.9035622e-04    4.0007147e-04    2.9522832e-04    1.3055047e+00    1.0889554e+00    1.3131516e+02    1.1458887e+02    7.1985322e-03    7.7321712e-03
   2.3530595e+01    4.3163899e+00    6.6280237e+00    3.2966106e+03    5.3426688e+03    7.5911841e+03    5.6500872e+03    5.4033658e-04    7.9493433e-04    4.0278975e-04    2.9815627e-04    1.3037132e+00    1.0853225e+00    1.3148469e+02    1.1463703e+02    7.2092671e-03    7.7432050e-03
   2.3633021e+01    4.2975055e+00    6.5831570e+00    3.2485350e+03    5.2468337e+03    7.5516483e+03    5.6368935e+03    5.4362215e-04    7.9950246e-04    4.0551504e-04    3.0110643e-04    1.3018980e+00    1.0816956e+00    1.3165326e+02    1.1468730e+02    7.2199174e-03    7.7540753e-03
   2.3735477e+01    4.2786707e+00    6.5385503e+00    3.2008405e+03    5.1498220e+03    7.5091806e+03    5.6121810e+03    5.4690652e-04    8.0405115e-04    4.0826382e-04    3.0405648e-04    1.3000811e+00    1.0780706e+00    1.3182206e+02    1.1473877e+02    7.2304670e-03    7.7647127e-03
   2.3837975e+01    4.2598960e+00    6.4942095e+00    3.1540303e+03    5.0538902e+03    7.4666425e+03    5.5939715e+03    5.5018987e-04    8.0857804e-04    4.1102675e-04    3.0701276e-04    1.2982659e+00    1.0744469e+00    1.3199202e+02    1.1479198e+02    7.2409355e-03    7.7751305e-03
   2.3940522e+01    4.2411536e+00    6.4499785e+00    3.1036583e+03    4.9564372e+03    7.3971776e+03    5.4709894e+03    5.5349951e-04    8.1303552e-04    4.1387618e-04    3.0986303e-04    1.2964579e+00    1.0708093e+00    1.3217903e+02    1.1479818e+02    7.2519649e-03    7.7838116e-03
   2.4043113e+01    4.2224405e+00    6.4058446e+00    3.0585713e+03    4.8653257e+03    7.3572871e+03    5.4581015e+03    5.5676877e-04    8.1751378e-04    4.1664918e-04    3.1285028e-04    1.2946502e+00    1.0671650e+00    1.3234195e+02    1.1484877e+02    7.2619149e-03    7.7935923e-03
   2.4145742e+01    4.2037373e+00    6.3619601e+00    3.0146067e+03    4.7775334e+03    7.3207731e+03    5.4557459e+03    5.6003355e-04    8.2198764e-04    4.1942330e-04    3.1586722e-04    1.2928316e+00    1.0635216e+00    1.3250151e+02    1.1490449e+02    7.2715916e-03    7.8032385e-03
   2.4248374e+01    4.1850379e+00    6.3183593e+00    2.9706984e+03    4.6913937e+03    7.2821453e+03    5.4359415e+03    5.6329902e-04    8.2644776e-04    4.2221235e-04    3.1889547e-04    1.2909972e+00    1.0598828e+00    1.3266176e+02    1.1496112e+02    7.2811577e-03    7.8126101e-03
   2.4351087e+01    4.1664103e+00    6.2750000e+00    2.9271250e+03    4.6056285e+03    7.2404967e+03    5.4013887e+03    5.6656711e-04    8.3088430e-04    4.2501812e-04    3.2193318e-04    1.2891695e+00    1.0562428e+00    1.3282375e+02    1.1502021e+02    7.2906826e-03    7.8217824e-03
   2.4429414e+01    4.1523122e+00    6.2421024e+00    2.8922968e+03    4.5379670e+03    7.1926040e+03    5.3219537e+03    5.6907211e-04    8.3419978e-04    4.2721469e-04    3.2417111e-04    1.2877918e+00    1.0534706e+00    1.3295240e+02    1.1502444e+02    7.2982610e-03    7.8273151e-03
   2.4501641e+01    4.1393233e+00    6.2118789e+00    2.8626844e+03    4.4789246e+03    7.1645677e+03    5.3059505e+03    5.7136783e-04    8.3730684e-04    4.2919510e-04    3.2632353e-04    1.2865174e+00    1.0509147e+00    1.3306471e+02    1.1506507e+02    7.3047135e-03    7.8333251e-03
   2.4643329e+01    4.1138673e+00    6.1528934e+00    2.8066402e+03    4.3701008e+03    7.1115012e+03    5.2986919e+03    5.7587332e-04    8.4335901e-04    4.3316453e-04    3.3050070e-04    1.2840065e+00    1.0458993e+00    1.3329796e+02    1.1513891e+02    7.3174628e-03    7.8444746e-03
   2.4746161e+01    4.0954553e+00    6.1104768e+00    2.7674374e+03    4.2939111e+03    7.0780786e+03    5.3103387e+03    5.7913181e-04    8.4774637e-04    4.3604122e-04    3.3356796e-04    1.2821783e+00    1.0422679e+00    1.3345785e+02    1.1519532e+02    7.3263251e-03    7.8524963e-03
   2.4849040e+01    4.0770599e+00    6.0682673e+00    2.7257947e+03    4.2155970e+03    7.0260764e+03    5.2451646e+03    5.8241755e-04    8.5209248e-04    4.3898915e-04    3.3657479e-04    1.2803440e+00    1.0386333e+00    1.3363104e+02    1.1522690e+02    7.3356333e-03    7.8594342e-03
   2.4900494e+01    4.0678847e+00    6.0472605e+00    2.7063021e+03    4.1778469e+03    7.0085252e+03    5.2390023e+03    5.8404314e-04    8.5427138e-04    4.4043214e-04    3.3812390e-04    1.2794260e+00    1.0368183e+00    1.3370834e+02    1.1525457e+02    7.3398852e-03    7.8631984e-03
   2.5003438e+01    4.0495791e+00    6.0054240e+00    2.6673564e+03    4.1019249e+03    6.9688104e+03    5.2151463e+03    5.8730298e-04    8.5861433e-04    4.4335058e-04    3.4120905e-04    1.2775897e+00    1.0331911e+00    1.3386804e+02    1.1530609e+02    7.3485021e-03    7.8704160e-03
   2.5106391e+01    4.0313754e+00    5.9639638e+00    2.6289543e+03    4.0262045e+03    6.9297751e+03    5.1919751e+03    5.9055795e-04    8.6293817e-04    4.4627184e-04    3.4431072e-04    1.2757577e+00    1.0295756e+00    1.3402525e+02    1.1536113e+02    7.3569410e-03    7.8775155e-03
   2.5209377e+01    4.0132527e+00    5.9228004e+00    2.5913095e+03    3.9527338e+03    6.8926287e+03    5.1750903e+03    5.9381162e-04    8.6724880e-04    4.4920239e-04    3.4742634e-04    1.2739249e+00    1.0259713e+00    1.3418224e+02    1.1541754e+02    7.3652566e-03    7.8844104e-03
   2.5312408e+01    3.9952188e+00    5.8819564e+00    2.5551163e+03    3.8816030e+03    6.8608322e+03    5.1770730e+03    5.9705376e-04    8.7155141e-04    4.5212409e-04    3.5057680e-04    1.2720941e+00    1.0223775e+00    1.3433195e+02    1.1547996e+02    7.3731952e-03    7.8912838e-03
   2.5415465e+01    3.9772558e+00    5.8412573e+00    2.5161203e+03    3.8074102e+03    6.8073480e+03    5.0901616e+03    6.0031995e-04    8.7579141e-04    4.5511472e-04    3.5364484e-04    1.2702776e+00    1.0187732e+00    1.3449463e+02    1.1550462e+02    7.3815529e-03    7.8967113e-03
   2.5518507e+01    3.9593459e+00    5.8008627e+00    2.4807318e+03    3.7403987e+03    6.7738843e+03    5.0766523e+03    6.0355613e-04    8.8005779e-04    4.5805621e-04    3.5681649e-04    1.2684512e+00    1.0151825e+00    1.3464124e+02    1.1556228e+02    7.3891538e-03    7.9029256e-03
   2.5621621e+01    3.9415104e+00    5.7607642e+00    2.4455122e+03    3.6736832e+03    6.7369862e+03    5.0490096e+03    6.0679860e-04    8.8431586e-04    4.6101770e-04    3.5999659e-04    1.2666257e+00    1.0115992e+00    1.3478926e+02    1.1561904e+02    7.3967099e-03    7.9088725e-03
   2.5724767e+01    3.9237876e+00    5.7209556e+00    2.4108904e+03    3.6072781e+03    6.7010590e+03    5.0242094e+03    6.1004025e-04    8.8856044e-04    4.6398656e-04    3.6319374e-04    1.2648114e+00    1.0080231e+00    1.3493647e+02    1.1567805e+02    7.4041504e-03    7.9146506e-03
   2.5817607e+01    3.9079188e+00    5.6854493e+00    2.3805536e+03    3.5497562e+03    6.6695735e+03    5.0115396e+03    6.1296183e-04    8.9237312e-04    4.6668963e-04    3.6606608e-04    1.2631783e+00    1.0048183e+00    1.3507079e+02    1.1572672e+02    7.4108157e-03    7.9195417e-03
   2.5920808e+01    3.8903581e+00    5.6460821e+00    2.3460800e+03    3.4858493e+03    6.6197318e+03    4.9576447e+03    6.1622181e-04    8.9655358e-04    4.6978676e-04    3.6915295e-04    1.2613755e+00    1.0012512e+00    1.3523566e+02    1.1574910e+02    7.4186354e-03    7.9237517e-03
   2.6024022e+01    3.8728658e+00    5.6070765e+00    2.3141820e+03    3.4261361e+03    6.5879954e+03    4.9611439e+03    6.1945471e-04    9.0075788e-04    4.7282432e-04    3.7234833e-04    1.2595667e+00    9.9769849e-01    1.3538335e+02    1.1579764e+02    7.4257039e-03    7.9285966e-03
   2.6127260e+01    3.8554358e+00    5.5684101e+00    2.2826381e+03    3.3674845e+03    6.5576241e+03    4.9586718e+03    6.2268216e-04    9.0496074e-04    4.7585796e-04    3.7557500e-04    1.2577508e+00    9.9415962e-01    1.3552607e+02    1.1585030e+02    7.4324935e-03    7.9333686e-03
   2.6230536e+01    3.8381002e+00    5.5300781e+00    2.2509055e+03    3.3085335e+03    6.5226353e+03    4.9356490e+03    6.2591604e-04    9.0914863e-04    4.7891439e-04    3.7879957e-04    1.2559367e+00    9.9063437e-01    1.3567106e+02    1.1589996e+02    7.4393049e-03    7.9378370e-03
   2.6333842e+01    3.8208694e+00    5.4920935e+00    2.2195208e+03    3.2489371e+03    6.4877148e+03    4.9117444e+03    6.2914776e-04    9.1332578e-04    4.8197534e-04    3.8203990e-04    1.2541269e+00    9.8712305e-01    1.3581369e+02    1.1595142e+02    7.4459451e-03    7.9421582e-03
   2.6437195e+01    3.8037389e+00    5.4542734e+00    2.1876605e+03    3.1910580e+03    6.4411104e+03    4.8569137e+03    6.3238557e-04    9.1744013e-04    4.8509035e-04    3.8520916e-04    1.2523363e+00    9.8360548e-01    1.3596351e+02    1.1597519e+02    7.4527823e-03    7.9453974e-03
   2.6540592e+01    3.7866939e+00    5.4168240e+00    2.1580080e+03    3.1344187e+03    6.4115844e+03    4.8552025e+03    6.3559861e-04    9.2158227e-04    4.8815552e-04    3.8847949e-04    1.2505398e+00    9.8010859e-01    1.3609846e+02    1.1602778e+02    7.4589404e-03    7.9493629e-03
   2.6644019e+01    3.7697381e+00    5.3797224e+00    2.1291989e+03    3.0801550e+03    6.3854622e+03    4.8643606e+03    6.3880370e-04    9.2572005e-04    4.9121357e-04    3.9177839e-04    1.2487406e+00    9.7662980e-01    1.3622905e+02    1.1608363e+02    7.4648259e-03    7.9532440e-03
   2.6747469e+01    3.7528715e+00    5.3429669e+00    2.1003147e+03    3.0270449e+03    6.3572433e+03    4.8567560e+03    6.4201293e-04    9.2984585e-04    4.9428389e-04    3.9508682e-04    1.2469393e+00    9.7316844e-01    1.3635959e+02    1.1613827e+02    7.4706482e-03    7.9568843e-03
   2.6850938e+01    3.7361207e+00    5.3065629e+00    2.0718580e+03    2.9745602e+03    6.3277322e+03    4.8424603e+03    6.4521950e-04    9.3396274e-04    4.9736117e-04    3.9840694e-04    1.2451434e+00    9.6972414e-01    1.3648797e+02    1.1619399e+02    7.4763025e-03    7.9603643e-03
   2.6902691e+01    3.7278011e+00    5.2884362e+00    2.0559697e+03    2.9473197e+03    6.2939516e+03    4.7733439e+03    6.4683899e-04    9.3597397e-04    4.9896344e-04    3.9996942e-04    1.2442614e+00    9.6799499e-01    1.3656497e+02    1.1619075e+02    7.4795638e-03    7.9610478e-03
   2.7006222e+01    3.7112267e+00    5.2524988e+00    2.0281395e+03    2.8961457e+03    6.2609606e+03    4.7548887e+03    6.5004444e-04    9.4005378e-04    5.0209167e-04    4.0325289e-04    1.2424829e+00    9.6456585e-01    1.3669706e+02    1.1623320e+02    7.4851777e-03    7.9638098e-03
   2.7109795e+01    3.6947392e+00    5.2168455e+00    2.0011021e+03    2.8464483e+03    6.2294802e+03    4.7485083e+03    6.5325555e-04    9.4412402e-04    5.0525865e-04    4.0653091e-04    1.2407046e+00    9.6115118e-01    1.3683261e+02    1.1627257e+02    7.4908070e-03    7.9663004e-03
   2.7213400e+01    3.6783357e+00    5.1814765e+00    1.9747444e+03    2.7976997e+03    6.2016161e+03    4.7522779e+03    6.5646238e-04    9.4819138e-04    5.0842270e-04    4.0984037e-04    1.2389271e+00    9.5774915e-01    1.3696433e+02    1.1631532e+02    7.4962083e-03    7.9687278e-03
   2.7317048e+01    3.6620194e+00    5.1464588e+00    1.9487196e+03    2.7509845e+03    6.1733605e+03    4.7493169e+03    6.5966767e-04    9.5225439e-04    5.1159401e-04    4.1316543e-04    1.2371455e+00    9.5436743e-01    1.3709396e+02    1.1635695e+02    7.5014482e-03    7.9709532e-03
   2.7420728e+01    3.6458202e+00    5.1116771e+00    1.9210953e+03    2.7030526e+03    6.1263750e+03    4.6749884e+03    6.6288320e-04    9.5626415e-04    5.1482038e-04    4.1641557e-04    1.2353825e+00    9.5098729e-01    1.3723222e+02    1.1637151e+02    7.5069342e-03    7.9721570e-03
   2.7524436e+01    3.6297314e+00    5.0772432e+00    1.8953604e+03    2.6558937e+03    6.0937042e+03    4.6515296e+03    6.6608023e-04    9.6028565e-04    5.1801233e-04    4.1974331e-04    1.2336220e+00    9.4762743e-01    1.3735847e+02    1.1640722e+02    7.5118975e-03    7.9738677e-03
   2.7628194e+01    3.6137653e+00    5.0431491e+00    1.8704364e+03    2.6109901e+03    6.0636848e+03    4.6407017e+03    6.6927230e-04    9.6430062e-04    5.2120816e-04    4.2308647e-04    1.2318663e+00    9.4428923e-01    1.3748256e+02    1.1644414e+02    7.5166975e-03    7.9754533e-03
   2.7731985e+01    3.5979287e+00    5.0094613e+00    1.8461369e+03    2.5663232e+03    6.0362055e+03    4.6374641e+03    6.7245381e-04    9.6830582e-04    5.2439980e-04    4.2644415e-04    1.2301163e+00    9.4097450e-01    1.3760245e+02    1.1648211e+02    7.5212438e-03    7.9769390e-03
   2.7835823e+01    3.5821754e+00    4.9760598e+00    1.8223821e+03    2.5232868e+03    6.0107033e+03    4.6399509e+03    6.7563369e-04    9.7230639e-04    5.2759368e-04    4.2982598e-04    1.2283658e+00    9.3767507e-01    1.3771919e+02    1.1652146e+02    7.5256154e-03    7.9783120e-03
   2.7939706e+01    3.5665363e+00    4.9428971e+00    1.7977846e+03    2.4807704e+03    5.9755809e+03    4.6002770e+03    6.7881698e-04    9.7625924e-04    5.3081173e-04    4.3316704e-04    1.2266314e+00    9.3438016e-01    1.3783909e+02    1.1654070e+02    7.5300423e-03    7.9788832e-03
   2.8043627e+01    3.5510175e+00    4.9101560e+00    1.7742386e+03    2.4390531e+03    5.9455516e+03    4.5772959e+03    6.8198907e-04    9.8021834e-04    5.3402156e-04    4.3654704e-04    1.2248977e+00    9.3111254e-01    1.3795320e+02    1.1657121e+02    7.5341621e-03    7.9796520e-03
   2.8147593e+01    3.5356143e+00    4.8777283e+00    1.7513419e+03    2.3985185e+03    5.9161243e+03    4.5614427e+03    6.8515957e-04    9.8417630e-04    5.3724235e-04    4.3993860e-04    1.2231719e+00    9.2786137e-01    1.3806570e+02    1.1660145e+02    7.5381276e-03    7.9802351e-03
   2.8241170e+01    3.5218609e+00    4.8488368e+00    1.7312858e+03    2.3634391e+03    5.8902747e+03    4.5571483e+03    6.8803535e-04    9.8776548e-04    5.4020131e-04    4.4297595e-04    1.2216221e+00    9.2495766e-01    1.3817331e+02    1.1662532e+02    7.5419265e-03    7.9807600e-03
   2.8345201e+01    3.5066711e+00    4.8170468e+00    1.7094989e+03    2.3246612e+03    5.8641595e+03    4.5603006e+03    6.9121325e-04    9.9171856e-04    5.4348015e-04    4.4635932e-04    1.2199030e+00    9.2174691e-01    1.3828904e+02    1.1665244e+02    7.5458553e-03    7.9810808e-03
   2.8423247e+01    3.4953345e+00    4.7932902e+00    1.6921735e+03    2.2952145e+03    5.8333996e+03    4.5150979e+03    6.9358879e-04    9.9462454e-04    5.4595751e-04    4.4884480e-04    1.2186222e+00    9.1933829e-01    1.3837450e+02    1.1664590e+02    7.5487507e-03    7.9803665e-03
   2.8547267e+01    3.4774411e+00    4.7559259e+00    1.6667325e+03    2.2510634e+03    5.8017753e+03    4.5043811e+03    6.9735288e-04    9.9926913e-04    5.4986843e-04    4.5289318e-04    1.2165839e+00    9.1554228e-01    1.3850491e+02    1.1666966e+02    7.5529335e-03    7.9799271e-03
   2.8651406e+01    3.4625537e+00    4.7250102e+00    1.6457472e+03    2.2146664e+03    5.7736182e+03    4.4903050e+03    7.0050677e-04    1.0031626e-03    5.5315318e-04    4.5629679e-04    1.2148799e+00    9.1237936e-01    1.3861239e+02    1.1669235e+02    7.5562715e-03    7.9795727e-03
   2.8703490e+01    3.4551563e+00    4.7096783e+00    1.6354511e+03    2.1966530e+03    5.7603942e+03    4.4873205e+03    7.0208080e-04    1.0051068e-03    5.5479765e-04    4.5800141e-04    1.2140298e+00    9.1080686e-01    1.3866473e+02    1.1670366e+02    7.5578679e-03    7.9793444e-03
   2.8807690e+01    3.4404410e+00    4.6792251e+00    1.6150272e+03    2.1609718e+03    5.7338598e+03    4.4788903e+03    7.0523040e-04    1.0089887e-03    5.5809338e-04    4.6142012e-04    1.2123344e+00    9.0767429e-01    1.3876895e+02    1.1672492e+02    7.5610023e-03    7.9787637e-03
   2.8911935e+01    3.4258368e+00    4.6490108e+00    1.5942922e+03    2.1252293e+03    5.7003331e+03    4.4496164e+03    7.0837886e-04    1.0128268e-03    5.6142069e-04    4.6479289e-04    1.2106546e+00    9.0454779e-01    1.3887654e+02    1.1672849e+02    7.5641721e-03    7.9774414e-03
   2.9016219e+01    3.4113327e+00    4.6191343e+00    1.5744998e+03    2.0913269e+03    5.6755231e+03    4.4402427e+03    7.1151315e-04    1.0166741e-03    5.6471532e-04    4.6823240e-04    1.2089734e+00    9.0144616e-01    1.3897437e+02    1.1674635e+02    7.5669492e-03    7.9764870e-03
   2.9120534e+01    3.3969432e+00    4.5895693e+00    1.5549294e+03    2.0580922e+03    5.6498082e+03    4.4263960e+03    7.1464850e-04    1.0205131e-03    5.6802109e-04    4.7167634e-04    1.2072962e+00    8.9836779e-01    1.3907202e+02    1.1676245e+02    7.5696597e-03    7.9753470e-03
   2.9224886e+01    3.3826683e+00    4.5603304e+00    1.5356237e+03    2.0252201e+03    5.6221145e+03    4.4062157e+03    7.1778146e-04    1.0243388e-03    5.7133806e-04    4.7512194e-04    1.2056255e+00    8.9530967e-01    1.3916810e+02    1.1677776e+02    7.5722514e-03    7.9740579e-03
   2.9329271e+01    3.3685105e+00    4.5314088e+00    1.5169683e+03    1.9938597e+03    5.5958116e+03    4.3996198e+03    7.2091596e-04    1.0281535e-03    5.7468787e-04    4.7855297e-04    1.2039614e+00    8.9227277e-01    1.3926606e+02    1.1678820e+02    7.5748336e-03    7.9725256e-03
   2.9433694e+01    3.3544466e+00    4.5026411e+00    1.4977608e+03    1.9622355e+03    5.5588563e+03    4.3615500e+03    7.2405161e-04    1.0319198e-03    5.7810163e-04    4.8189303e-04    1.2023109e+00    8.8923905e-01    1.3936972e+02    1.1676471e+02    7.5775036e-03    7.9698586e-03
   2.9538164e+01    3.3404503e+00    4.4741922e+00    1.4798121e+03    1.9322651e+03    5.5344928e+03    4.3601646e+03    7.2717369e-04    1.0357106e-03    5.8147616e-04    4.8532696e-04    1.2006528e+00    8.8622788e-01    1.3946321e+02    1.1676733e+02    7.5797267e-03    7.9678090e-03
   2.9642678e+01    3.3265576e+00    4.4460511e+00    1.4620178e+03    1.9028179e+03    5.5105599e+03    4.3519974e+03    7.3029296e-04    1.0394975e-03    5.8484931e-04    4.8878024e-04    1.1989974e+00    8.8323851e-01    1.3955415e+02    1.1677054e+02    7.5817957e-03    7.9656515e-03
   2.9747236e+01    3.3127784e+00    4.4182259e+00    1.4444193e+03    1.8735066e+03    5.4844255e+03    4.3376706e+03    7.3340857e-04    1.0432691e-03    5.8823293e-04    4.9223087e-04    1.1973487e+00    8.8026993e-01    1.3964379e+02    1.1677306e+02    7.5837563e-03    7.9633517e-03
   2.9851835e+01    3.2991037e+00    4.3906659e+00    1.4272182e+03    1.8450280e+03    5.4596598e+03    4.3310937e+03    7.3653127e-04    1.0470502e-03    5.9163064e-04    4.9569942e-04    1.1957054e+00    8.7732039e-01    1.3973334e+02    1.1677653e+02    7.5857028e-03    7.9610772e-03
   2.9904146e+01    3.2923171e+00    4.3770302e+00    1.4186847e+03    1.8306900e+03    5.4474359e+03    4.3268804e+03    7.3808560e-04    1.0489253e-03    5.9332660e-04    4.9742958e-04    1.1948868e+00    8.7585592e-01    1.3977708e+02    1.1677676e+02    7.5865934e-03    7.9598205e-03
   3.0008800e+01    3.2788095e+00    4.3498157e+00    1.4012547e+03    1.8025595e+03    5.4143511e+03    4.2935095e+03    7.4118129e-04    1.0526123e-03    5.9674232e-04    5.0082534e-04    1.1932681e+00    8.7291704e-01    1.3986615e+02    1.1675307e+02    7.5883435e-03    7.9564426e-03
   3.0113484e+01    3.2653622e+00    4.3228692e+00    1.3847374e+03    1.7757396e+03    5.3915057e+03    4.2880106e+03    7.4427824e-04    1.0563283e-03    6.0013960e-04    5.0430613e-04    1.1916407e+00    8.7000037e-01    1.3994925e+02    1.1675139e+02    7.5898638e-03    7.9536243e-03
   3.0218216e+01    3.2520284e+00    4.2962450e+00    1.3683766e+03    1.7494577e+03    5.3670110e+03    4.2739296e+03    7.4737182e-04    1.0600368e-03    6.0354155e-04    5.0779040e-04    1.1900182e+00    8.6710755e-01    1.4003062e+02    1.1674921e+02    7.5912414e-03    7.9506666e-03
   3.0322993e+01    3.2388003e+00    4.2699436e+00    1.3523378e+03    1.7233922e+03    5.3434116e+03    4.2632101e+03    7.5045890e-04    1.0637397e-03    6.0694306e-04    5.1128448e-04    1.1884001e+00    8.6423685e-01    1.4010815e+02    1.1674647e+02    7.5924056e-03    7.9475657e-03
   3.0427812e+01    3.2256716e+00    4.2439018e+00    1.3368641e+03    1.6990850e+03    5.3202726e+03    4.2604222e+03    7.5354251e-04    1.0674359e-03    6.1037447e-04    5.1476394e-04    1.1867868e+00    8.6138538e-01    1.4018621e+02    1.1673978e+02    7.5934949e-03    7.9442773e-03
   3.0532660e+01    3.2126316e+00    4.2179909e+00    1.3208251e+03    1.6735343e+03    5.2893354e+03    4.2299330e+03    7.5661062e-04    1.0710714e-03    6.1383524e-04    5.1817601e-04    1.1851927e+00    8.5852934e-01    1.4026414e+02    1.1671135e+02    7.5944770e-03    7.9401593e-03
   3.0637558e+01    3.1996603e+00    4.1923783e+00    1.3056121e+03    1.6495047e+03    5.2655643e+03    4.2240113e+03    7.5969043e-04    1.0747273e-03    6.1730683e-04    5.2163815e-04    1.1835874e+00    8.5570299e-01    1.4034380e+02    1.1669538e+02    7.5954753e-03    7.9363118e-03
   3.0742498e+01    3.1867887e+00    4.1670514e+00    1.2907065e+03    1.6263753e+03    5.2432557e+03    4.2186838e+03    7.6276293e-04    1.0783752e-03    6.2077128e-04    5.2511833e-04    1.1819853e+00    8.5289897e-01    1.4041932e+02    1.1668135e+02    7.5962793e-03    7.9324402e-03
   3.0847476e+01    3.1740098e+00    4.1419851e+00    1.2759157e+03    1.6028223e+03    5.2189742e+03    4.2076067e+03    7.6583277e-04    1.0820110e-03    6.2424739e-04    5.2859722e-04    1.1803862e+00    8.5011472e-01    1.4049352e+02    1.1666542e+02    7.5969867e-03    7.9284411e-03
   3.0952505e+01    3.1613187e+00    4.1171451e+00    1.2614292e+03    1.5799317e+03    5.1965283e+03    4.2021136e+03    7.6889943e-04    1.0856394e-03    6.2772471e-04    5.3209371e-04    1.1787911e+00    8.4734726e-01    1.4056526e+02    1.1665027e+02    7.5975481e-03    7.9243388e-03
   3.1005029e+01    3.1550134e+00    4.1047214e+00    1.2536368e+03    1.5681668e+03    5.1764574e+03    4.1705170e+03    7.7042839e-04    1.0874169e-03    6.2948127e-04    5.3378850e-04    1.1780108e+00    8.4595082e-01    1.4060442e+02    1.1662478e+02    7.5979029e-03    7.9217101e-03
   3.1110105e+01    3.1424429e+00    4.0802072e+00    1.2396966e+03    1.5462638e+03    5.1569967e+03    4.1756398e+03    7.7347724e-04    1.0910238e-03    6.3294928e-04    5.3730222e-04    1.1764260e+00    8.4319853e-01    1.4067061e+02    1.1660916e+02    7.5981606e-03    7.9174675e-03
   3.1215223e+01    3.1299610e+00    4.0559436e+00    1.2256237e+03    1.5246994e+03    5.1349597e+03    4.1653044e+03    7.7652607e-04    1.0946074e-03    6.3642896e-04    5.4080978e-04    1.1748443e+00    8.4046507e-01    1.4073774e+02    1.1658968e+02    7.5984047e-03    7.9129647e-03
   3.1320380e+01    3.1175796e+00    4.0319485e+00    1.2117703e+03    1.5033232e+03    5.1121774e+03    4.1529755e+03    7.7957154e-04    1.0981806e-03    6.3991638e-04    5.4431987e-04    1.1732678e+00    8.3775232e-01    1.4080371e+02    1.1656943e+02    7.5985521e-03    7.9083553e-03
   3.1425577e+01    3.1052927e+00    4.0082006e+00    1.1982129e+03    1.4822529e+03    5.0904551e+03    4.1430890e+03    7.8260762e-04    1.1017482e-03    6.4339690e-04    5.4784696e-04    1.1716973e+00    8.3505721e-01    1.4086543e+02    1.1655049e+02    7.5984781e-03    7.9036793e-03
   3.1530826e+01    3.0930876e+00    3.9845722e+00    1.1842692e+03    1.4610832e+03    5.0585749e+03    4.1112638e+03    7.8565106e-04    1.1052588e-03    6.4697830e-04    5.5125455e-04    1.1701401e+00    8.3236440e-01    1.4094012e+02    1.1650279e+02    7.5987273e-03    7.8979901e-03
   3.1636127e+01    3.0809427e+00    3.9612008e+00    1.1712891e+03    1.4412995e+03    5.0373188e+03    4.1127047e+03    7.8868133e-04    1.1087934e-03    6.5052377e-04    5.5473885e-04    1.1685767e+00    8.2969294e-01    1.4100447e+02    1.1647100e+02    7.5985534e-03    7.8926934e-03
   3.1741483e+01    3.0688803e+00    3.9380787e+00    1.1584982e+03    1.4219720e+03    5.0171874e+03    4.1111808e+03    7.9170723e-04    1.1123313e-03    6.5406274e-04    5.5824840e-04    1.1670150e+00    8.2704068e-01    1.4106480e+02    1.1644264e+02    7.5982023e-03    7.8874651e-03
   3.1846907e+01    3.0568987e+00    3.9151920e+00    1.1458276e+03    1.4027263e+03    4.9960746e+03    4.1062952e+03    7.9473115e-04    1.1158591e-03    6.5761124e-04    5.6175886e-04    1.1654543e+00    8.2440817e-01    1.4112410e+02    1.1641222e+02    7.5977708e-03    7.8820934e-03
   3.1952370e+01    3.0450048e+00    3.8925523e+00    1.1333134e+03    1.3835905e+03    4.9745217e+03    4.1008378e+03    7.9774747e-04    1.1193680e-03    6.6116373e-04    5.6526796e-04    1.1638965e+00    8.2179561e-01    1.4118179e+02    1.1637996e+02    7.5972125e-03    7.8765444e-03
   3.2005127e+01    3.0390914e+00    3.8813186e+00    1.1270894e+03    1.3739864e+03    4.9639042e+03    4.0972652e+03    7.9925438e-04    1.1211179e-03    6.6294084e-04    5.6702530e-04    1.1631194e+00    8.2049624e-01    1.4121009e+02    1.1636376e+02    7.5968953e-03    7.8737336e-03
   3.2110669e+01    3.0273159e+00    3.8588488e+00    1.1142230e+03    1.3548529e+03    4.9342174e+03    4.0626377e+03    8.0224983e-04    1.1245555e-03    6.6651319e-04    5.7047806e-04    1.1615871e+00    8.1787906e-01    1.4126959e+02    1.1631078e+02    7.5962335e-03    7.8673373e-03
   3.2216213e+01    3.0156254e+00    3.8367384e+00    1.1020746e+03    1.3365163e+03    4.9137907e+03    4.0542010e+03    8.0523764e-04    1.1280189e-03    6.7005741e-04    5.7399538e-04    1.1600448e+00    8.1529926e-01    1.4132073e+02    1.1627467e+02    7.5952631e-03    7.8614019e-03
   3.2321769e+01    3.0040198e+00    3.8148402e+00    1.0900884e+03    1.3183410e+03    4.8928212e+03    4.0423275e+03    8.0822023e-04    1.1314635e-03    6.7360282e-04    5.7752086e-04    1.1585074e+00    8.1273646e-01    1.4137043e+02    1.1623956e+02    7.5942257e-03    7.8554618e-03
   3.2427373e+01    2.9925081e+00    3.7932013e+00    1.0782733e+03    1.3002890e+03    4.8719865e+03    4.0313320e+03    8.1119456e-04    1.1349069e-03    6.7714687e-04    5.8104848e-04    1.1569732e+00    8.1019649e-01    1.4141689e+02    1.1620272e+02    7.5929801e-03    7.8493409e-03
   3.2533032e+01    2.9810628e+00    3.7717232e+00    1.0668128e+03    1.2829238e+03    4.8508991e+03    4.0309238e+03    8.1418821e-04    1.1383517e-03    6.8076739e-04    5.8454239e-04    1.1554422e+00    8.0766862e-01    1.4147126e+02    1.1615958e+02    7.5919658e-03    7.8430308e-03
   3.2638688e+01    2.9696845e+00    3.7503079e+00    1.0549834e+03    1.2651326e+03    4.8231200e+03    4.0070840e+03    8.1714422e-04    1.1417040e-03    6.8439314e-04    5.8795946e-04    1.1539295e+00    8.0513124e-01    1.4152356e+02    1.1609163e+02    7.5907304e-03    7.8357862e-03
   3.2744352e+01    2.9583682e+00    3.7291782e+00    1.0437757e+03    1.2482046e+03    4.8031143e+03    4.0023773e+03    8.2010209e-04    1.1450894e-03    6.8799738e-04    5.9145324e-04    1.1524066e+00    8.0262355e-01    1.4157084e+02    1.1604415e+02    7.5893106e-03    7.8290735e-03
   3.2849050e+01    2.9472406e+00    3.7084572e+00    1.0328021e+03    1.2314645e+03    4.7833082e+03    3.9938098e+03    8.2302359e-04    1.1484324e-03    6.9156090e-04    5.9492768e-04    1.1509016e+00    8.0015787e-01    1.4161440e+02    1.1599896e+02    7.5877522e-03    7.8224215e-03
   3.2901932e+01    2.9416547e+00    3.6980713e+00    1.0273438e+03    1.2229753e+03    4.7734919e+03    3.9910134e+03    8.2449601e-04    1.1501188e-03    6.9336126e-04    5.9668367e-04    1.1501434e+00    7.9892013e-01    1.4163550e+02    1.1597608e+02    7.5869023e-03    7.8190102e-03
   3.3007723e+01    2.9305343e+00    3.6774576e+00    1.0164868e+03    1.2063354e+03    4.7534450e+03    3.9849174e+03    8.2744214e-04    1.1534806e-03    6.9697138e-04    6.0019504e-04    1.1486283e+00    7.9645624e-01    1.4167864e+02    1.1592882e+02    7.5852010e-03    7.8120912e-03
   3.3113535e+01    2.9195087e+00    3.6569943e+00    1.0052902e+03    1.1895151e+03    4.7260171e+03    3.9541603e+03    8.3037155e-04    1.1567824e-03    7.0060023e-04    6.0364527e-04    1.1471344e+00    7.9399102e-01    1.4172402e+02    1.1586457e+02    7.5834834e-03    7.8045237e-03
   3.3219372e+01    2.9085426e+00    3.6367686e+00    9.9479996e+02    1.1736323e+03    4.7084888e+03    3.9504472e+03    8.3329345e-04    1.1601228e-03    7.0419257e-04    6.0717850e-04    1.1456353e+00    7.9154791e-01    1.4176043e+02    1.1581805e+02    7.5814241e-03    7.7974873e-03
   3.3325243e+01    2.8976555e+00    3.6167456e+00    9.8437302e+02    1.1579016e+03    4.6892305e+03    3.9403872e+03    8.3621856e-04    1.1634634e-03    7.0779572e-04    6.1071727e-04    1.1441397e+00    7.8912275e-01    1.4179712e+02    1.1577085e+02    7.5793563e-03    7.7904085e-03
   3.3431186e+01    2.8868428e+00    3.5968951e+00    9.7416508e+02    1.1423277e+03    4.6711174e+03    3.9335567e+03    8.3913027e-04    1.1667789e-03    7.1139348e-04    6.1426334e-04    1.1426489e+00    7.8671172e-01    1.4183036e+02    1.1572405e+02    7.5770904e-03    7.7831845e-03
   3.3537173e+01    2.8761214e+00    3.5772952e+00    9.6419787e+02    1.1274445e+03    4.6513137e+03    3.9323396e+03    8.4204222e-04    1.1700658e-03    7.1505517e-04    6.1773884e-04    1.1411611e+00    7.8432497e-01    1.4186957e+02    1.1566587e+02    7.5749516e-03    7.7755886e-03
   3.3643181e+01    2.8654788e+00    3.5577797e+00    9.5397400e+02    1.1124213e+03    4.6248183e+03    3.9088730e+03    8.4493123e-04    1.1732992e-03    7.1873245e-04    6.2115747e-04    1.1396885e+00    7.8193945e-01    1.4190804e+02    1.1559005e+02    7.5726723e-03    7.7673338e-03
   3.3749235e+01    2.8548808e+00    3.5384848e+00    9.4424193e+02    1.0979425e+03    4.6062536e+03    3.9044124e+03    8.4781468e-04    1.1765502e-03    7.2237946e-04    6.2464459e-04    1.1382096e+00    7.7957219e-01    1.4194050e+02    1.1552992e+02    7.5701613e-03    7.7594839e-03
   3.3802271e+01    2.8496084e+00    3.5289087e+00    9.3947437e+02    1.0907391e+03    4.5978342e+03    3.9046309e+03    8.4925298e-04    1.1781748e-03    7.2419869e-04    6.2639671e-04    1.1374709e+00    7.7839506e-01    1.4195539e+02    1.1550071e+02    7.5688468e-03    7.7555691e-03
   3.3908373e+01    2.8391251e+00    3.5099360e+00    9.2996398e+02    1.0764325e+03    4.5787494e+03    3.8977428e+03    8.5213662e-04    1.1814555e-03    7.2784693e-04    6.2991372e-04    1.1359949e+00    7.7605783e-01    1.4198439e+02    1.1544291e+02    7.5661630e-03    7.7478054e-03
   3.4014535e+01    2.8287031e+00    3.4911014e+00    9.2059044e+02    1.0625074e+03    4.5604129e+03    3.8938356e+03    8.5501046e-04    1.1846894e-03    7.3150008e-04    6.3342367e-04    1.1345224e+00    7.7373178e-01    1.4201298e+02    1.1538258e+02    7.5633954e-03    7.7397687e-03
   3.4120751e+01    2.8183586e+00    3.4724644e+00    9.1158637e+02    1.0490408e+03    4.5464119e+03    3.9034018e+03    8.5787245e-04    1.1879219e-03    7.3513516e-04    6.3696115e-04    1.1330546e+00    7.7142267e-01    1.4203678e+02    1.1532584e+02    7.5603887e-03    7.7317358e-03
   3.4227008e+01    2.8080986e+00    3.4539479e+00    9.0158473e+02    1.0345579e+03    4.5162606e+03    3.8509808e+03    8.6073093e-04    1.1911082e-03    7.3881759e-04    6.4040543e-04    1.1316048e+00    7.6911400e-01    1.4206577e+02    1.1524462e+02    7.5575228e-03    7.7230088e-03
   3.4333363e+01    2.7978862e+00    3.4356135e+00    8.9249128e+02    1.0211426e+03    4.4973687e+03    3.8385643e+03    8.6357696e-04    1.1942948e-03    7.4246780e-04    6.4392306e-04    1.1301477e+00    7.6682699e-01    1.4208813e+02    1.1518144e+02    7.5543906e-03    7.7146630e-03
   3.4439737e+01    2.7877406e+00    3.4174255e+00    8.8367298e+02    1.0082845e+03    4.4790220e+03    3.8334170e+03    8.6642175e-04    1.1974649e-03    7.4614603e-04    6.4742868e-04    1.1286943e+00    7.6455399e-01    1.4211208e+02    1.1511691e+02    7.5512620e-03    7.7062209e-03
   3.4546197e+01    2.7776714e+00    3.3994447e+00    8.7507111e+02    9.9621852e+02    4.4605710e+03    3.8339277e+03    8.6926834e-04    1.2006310e-03    7.4985969e-04    6.5090689e-04    1.1272427e+00    7.6230234e-01    1.4213856e+02    1.1504608e+02    7.5481340e-03    7.6975110e-03
   3.4652695e+01    2.7676778e+00    3.3816740e+00    8.6664868e+02    9.8438022e+02    4.4442672e+03    3.8380255e+03    8.7210494e-04    1.2037836e-03    7.5356157e-04    6.5439926e-04    1.1257943e+00    7.6006958e-01    1.4216253e+02    1.1497930e+02    7.5448700e-03    7.6888517e-03
   3.4705789e+01    2.7627199e+00    3.3727814e+00    8.6197427e+02    9.7799929e+02    4.4277327e+03    3.8112015e+03    8.7350213e-04    1.2053030e-03    7.5542777e-04    6.5606829e-04    1.1250843e+00    7.5894576e-01    1.4217655e+02    1.1492813e+02    7.5432440e-03    7.6839327e-03
   3.4807422e+01    2.7532509e+00    3.3559504e+00    8.5392699e+02    9.6648256e+02    4.4099788e+03    3.8019566e+03    8.7619284e-04    1.2082862e-03    7.5896170e-04    6.5940516e-04    1.1237093e+00    7.5682096e-01    1.4219654e+02    1.1486172e+02    7.5399585e-03    7.6754907e-03
   3.4914023e+01    2.7434032e+00    3.3385370e+00    8.4573443e+02    9.5476114e+02    4.3932613e+03    3.8012069e+03    8.7899873e-04    1.2113997e-03    7.6265408e-04    6.6290371e-04    1.1222714e+00    7.5461404e-01    1.4221433e+02    1.1479358e+02    7.5363345e-03    7.6666014e-03
   3.5020693e+01    2.7336250e+00    3.3213070e+00    8.3761636e+02    9.4311531e+02    4.3768632e+03    3.8003461e+03    8.8180264e-04    1.2145031e-03    7.6635055e-04    6.6640697e-04    1.1208375e+00    7.5242268e-01    1.4223136e+02    1.1472502e+02    7.5326591e-03    7.6576472e-03
   3.5127405e+01    2.7239008e+00    3.3041909e+00    8.2976840e+02    9.3197595e+02    4.3637032e+03    3.8081499e+03    8.8460120e-04    1.2176042e-03    7.7003581e-04    6.6994373e-04    1.1194077e+00    7.5024023e-01    1.4224551e+02    1.1466100e+02    7.5288637e-03    7.6487949e-03
   3.5234151e+01    2.7142412e+00    3.2871247e+00    8.2129271e+02    9.2021327e+02    4.3394045e+03    3.7739817e+03    8.8738712e-04    1.2206365e-03    7.7376043e-04    6.7339786e-04    1.1179952e+00    7.4805140e-01    1.4226416e+02    1.1457631e+02    7.5251010e-03    7.6391085e-03
   3.5340919e+01    2.7046478e+00    3.2703245e+00    8.1347368e+02    9.0919902e+02    4.3225588e+03    3.7656332e+03    8.9014340e-04    1.2236519e-03    7.7743970e-04    6.7689276e-04    1.1165771e+00    7.4589142e-01    1.4227382e+02    1.1450517e+02    7.5209664e-03    7.6297074e-03
   3.5447714e+01    2.6951234e+00    3.2536971e+00    8.0577928e+02    8.9848151e+02    4.3042367e+03    3.7610493e+03    8.9291217e-04    1.2266646e-03    7.8118704e-04    6.8033654e-04    1.1151611e+00    7.4375038e-01    1.4229107e+02    1.1442669e+02    7.5170574e-03    7.6201197e-03
   3.5501123e+01    2.6903889e+00    3.2454490e+00    8.0197871e+02    8.9335044e+02    4.2952855e+03    3.7596609e+03    8.9430198e-04    1.2281807e-03    7.8306633e-04    6.8206691e-04    1.1144547e+00    7.4268651e-01    1.4230029e+02    1.1438834e+02    7.5151283e-03    7.6153706e-03
   3.5607967e+01    2.6809677e+00    3.2290881e+00    7.9464630e+02    8.8339529e+02    4.2808917e+03    3.7667520e+03    8.9706923e-04    1.2312076e-03    7.8680433e-04    6.8555025e-04    1.1130441e+00    7.4057042e-01    1.4231423e+02    1.1431588e+02    7.5110935e-03    7.6059893e-03
   3.5714853e+01    2.6716065e+00    3.2128754e+00    7.8727263e+02    8.7322607e+02    4.2662203e+03    3.7671094e+03    8.9983385e-04    1.2342284e-03    7.9054229e-04    6.8904466e-04    1.1116349e+00    7.3847057e-01    1.4232703e+02    1.1424388e+02    7.5069800e-03    7.5965353e-03
   3.5821767e+01    2.6623076e+00    3.1967165e+00    7.7947024e+02    8.6253132e+02    4.2402675e+03    3.7312314e+03    9.0253824e-04    1.2371305e-03    7.9428586e-04    6.9241768e-04    1.1102437e+00    7.3636316e-01    1.4233712e+02    1.1414793e+02    7.5025318e-03    7.5860414e-03
   3.5928687e+01    2.6530545e+00    3.1807581e+00    7.7223835e+02    8.5267395e+02    4.2238676e+03    3.7271259e+03    9.0525579e-04    1.2400601e-03    7.9801063e-04    6.9587260e-04    1.1088444e+00    7.3428004e-01    1.4234499e+02    1.1406907e+02    7.4980861e-03    7.5761014e-03
   3.6035630e+01    2.6438685e+00    3.1649656e+00    7.6528890e+02    8.4342869e+02    4.2110234e+03    3.7341040e+03    9.0798948e-04    1.2430389e-03    8.0173617e-04    6.9938254e-04    1.1074489e+00    7.3221308e-01    1.4235137e+02    1.1399751e+02    7.4936213e-03    7.5664731e-03
   3.6142633e+01    2.6347405e+00    3.1493205e+00    7.5822077e+02    8.3394931e+02    4.1964505e+03    3.7294670e+03    9.1072707e-04    1.2460129e-03    8.0546994e-04    7.0289839e-04    1.1060570e+00    7.3015857e-01    1.4235901e+02    1.1392608e+02    7.4892141e-03    7.5568962e-03
   3.6249690e+01    2.6257056e+00    3.1339362e+00    7.5123392e+02    8.2456262e+02    4.1803231e+03    3.7200204e+03    9.1347271e-04    1.2490334e-03    8.0921022e-04    7.0642852e-04    1.1046689e+00    7.2813261e-01    1.4236501e+02    1.1385654e+02    7.4847280e-03    7.5474499e-03
   3.6303230e+01    2.6212015e+00    3.1261487e+00    7.4714210e+02    8.1909429e+02    4.1613980e+03    3.6782346e+03    9.1481305e-04    1.2504493e-03    8.1110020e-04    7.0808833e-04    1.1039907e+00    7.2709853e-01    1.4236820e+02    1.1379448e+02    7.4823960e-03    7.5418490e-03
   3.6409876e+01    2.6122555e+00    3.1108833e+00    7.4036057e+02    8.1017020e+02    4.1437818e+03    3.6737005e+03    9.1751757e-04    1.2533505e-03    8.1488193e-04    7.1151176e-04    1.1026168e+00    7.2507919e-01    1.4237797e+02    1.1371043e+02    7.4779039e-03    7.5317489e-03
   3.6516604e+01    2.6033780e+00    3.0958077e+00    7.3374071e+02    8.0172107e+02    4.1276554e+03    3.6731537e+03    9.2023012e-04    1.2562820e-03    8.1866541e-04    7.1496241e-04    1.1012453e+00    7.2307967e-01    1.4238671e+02    1.1362944e+02    7.4733717e-03    7.5217873e-03
   3.6622449e+01    2.5946285e+00    3.0809753e+00    7.2726268e+02    7.9331668e+02    4.1132343e+03    3.6729489e+03    9.2290747e-04    1.2591518e-03    8.2240733e-04    7.1839130e-04    1.0998883e+00    7.2110898e-01    1.4239345e+02    1.1355239e+02    7.4687784e-03    7.5118740e-03
   3.6726827e+01    2.5860550e+00    3.0664724e+00    7.2093551e+02    7.8511907e+02    4.0982009e+03    3.6694419e+03    9.2553913e-04    1.2619597e-03    8.2609544e-04    7.2177247e-04    1.0985531e+00    7.1917852e-01    1.4239975e+02    1.1347797e+02    7.4642090e-03    7.5020934e-03
   3.6833675e+01    2.5773371e+00    3.0516783e+00    7.1390301e+02    7.7611007e+02    4.0727612e+03    3.6302663e+03    9.2821462e-04    1.2647657e-03    8.2989816e-04    7.2514897e-04    1.0972017e+00    7.1719819e-01    1.4240969e+02    1.1338404e+02    7.4595650e-03    7.4914408e-03
   3.6940565e+01    2.5686643e+00    3.0370601e+00    7.0768640e+02    7.6810593e+02    4.0601950e+03    3.6350495e+03    9.3089298e-04    1.2676451e-03    8.3365997e-04    7.2864223e-04    1.0958470e+00    7.1523583e-01    1.4241140e+02    1.1330945e+02    7.4546360e-03    7.4813923e-03
   3.7047457e+01    2.5600663e+00    3.0226473e+00    7.0144195e+02    7.6018186e+02    4.0464977e+03    3.6320709e+03    9.3357477e-04    1.2705298e-03    8.3742670e-04    7.3213631e-04    1.0944961e+00    7.1329452e-01    1.4241365e+02    1.1323613e+02    7.4497249e-03    7.4714155e-03
   3.7100913e+01    2.5557839e+00    3.0154685e+00    6.9836469e+02    7.5631848e+02    4.0399755e+03    3.6315539e+03    9.3490513e-04    1.2719429e-03    8.3930368e-04    7.3387563e-04    1.0938220e+00    7.1232668e-01    1.4241413e+02    1.1319918e+02    7.4472320e-03    7.4663604e-03
   3.7207842e+01    2.5472643e+00    3.0012350e+00    6.9220995e+02    7.4855654e+02    4.0252794e+03    3.6256227e+03    9.3758134e-04    1.2748093e-03    8.4307451e-04    7.3737548e-04    1.0924746e+00    7.1040507e-01    1.4241590e+02    1.1312611e+02    7.4422731e-03    7.4563379e-03
   3.7314795e+01    2.5387961e+00    2.9871136e+00    6.8621163e+02    7.4108756e+02    4.0099948e+03    3.6264993e+03    9.4025345e-04    1.2776221e-03    8.4690739e-04    7.4080370e-04    1.0911294e+00    7.0849646e-01    1.4242338e+02    1.1304468e+02    7.4374174e-03    7.4459134e-03
   3.7421774e+01    2.5303988e+00    2.9730905e+00    6.7979550e+02    7.3315254e+02    3.9863949e+03    3.5966187e+03    9.4291075e-04    1.2804247e-03    8.5075711e-04    7.4417322e-04    1.0898038e+00    7.0658340e-01    1.4243051e+02    1.1294540e+02    7.4324913e-03    7.4350616e-03
   3.7528753e+01    2.5220542e+00    2.9592816e+00    6.7385499e+02    7.2571785e+02    3.9712501e+03    3.5907864e+03    9.4557014e-04    1.2832482e-03    8.5457507e-04    7.4761501e-04    1.0884693e+00    7.0470140e-01    1.4243466e+02    1.1286658e+02    7.4275311e-03    7.4248887e-03
   3.7635752e+01    2.5137538e+00    2.9455681e+00    6.6804285e+02    7.1833054e+02    3.9564530e+03    3.5857155e+03    9.4822190e-04    1.2860756e-03    8.5838572e-04    7.5108166e-04    1.0871365e+00    7.0283014e-01    1.4243613e+02    1.1279064e+02    7.4224353e-03    7.4147238e-03
   3.7742769e+01    2.5055090e+00    2.9319943e+00    6.6233822e+02    7.1130082e+02    3.9427914e+03    3.5853917e+03    9.5087563e-04    1.2888985e-03    8.6220150e-04    7.5455607e-04    1.0858063e+00    7.0097365e-01    1.4243754e+02    1.1271562e+02    7.4173130e-03    7.4045246e-03
   3.7849815e+01    2.4973222e+00    2.9185606e+00    6.5690143e+02    7.0449570e+02    3.9336048e+03    3.5984490e+03    9.5351632e-04    1.2917158e-03    8.6598968e-04    7.5806154e-04    1.0844802e+00    6.9913106e-01    1.4243428e+02    1.1264695e+02    7.4120152e-03    7.3944838e-03
   3.7903394e+01    2.4932489e+00    2.9118106e+00    6.5327557e+02    6.9984185e+02    3.9136760e+03    3.5477307e+03    9.5483354e-04    1.2930679e-03    8.6793730e-04    7.5970518e-04    1.0838291e+00    6.9819788e-01    1.4243796e+02    1.1258899e+02    7.4094997e-03    7.3887112e-03
   3.8010507e+01    2.4851310e+00    2.8984814e+00    6.4761744e+02    6.9282251e+02    3.8988549e+03    3.5377441e+03    9.5743686e-04    1.2957659e-03    8.7173334e-04    7.6313394e-04    1.0825155e+00    6.9635780e-01    1.4243539e+02    1.1251170e+02    7.4041068e-03    7.3781222e-03
   3.8117666e+01    2.4770656e+00    2.8852946e+00    6.4206945e+02    6.8592861e+02    3.8849344e+03    3.5310710e+03    9.6005048e-04    1.2985106e-03    8.7552814e-04    7.6660101e-04    1.0812031e+00    6.9453366e-01    1.4243138e+02    1.1243825e+02    7.3987092e-03    7.3678153e-03
   3.8224850e+01    2.4690515e+00    2.8722305e+00    6.3667787e+02    6.7948249e+02    3.8703207e+03    3.5314720e+03    9.6268713e-04    1.3012732e-03    8.7939990e-04    7.7003182e-04    1.0798922e+00    6.9272449e-01    1.4243514e+02    1.1235907e+02    7.3935374e-03    7.3573762e-03
   3.8332067e+01    2.4610837e+00    2.8592731e+00    6.3140214e+02    6.7344534e+02    3.8571686e+03    3.5348666e+03    9.6531746e-04    1.3040218e-03    8.8326276e-04    7.7347486e-04    1.0785840e+00    6.9092618e-01    1.4243749e+02    1.1228238e+02    7.3883125e-03    7.3470018e-03
   3.8439319e+01    2.4531535e+00    2.8462757e+00    6.2565893e+02    6.6633648e+02    3.8360182e+03    3.5057378e+03    9.6791684e-04    1.3066641e-03    8.8714617e-04    7.7683232e-04    1.0772930e+00    6.8911200e-01    1.4244058e+02    1.1218772e+02    7.3829806e-03    7.3357696e-03
   3.8546593e+01    2.4452630e+00    2.8334421e+00    6.2043298e+02    6.5997277e+02    3.8217621e+03    3.5009497e+03    9.7049696e-04    1.3093024e-03    8.9099000e-04    7.8024289e-04    1.0759953e+00    6.8732056e-01    1.4243778e+02    1.1210754e+02    7.3774036e-03    7.3248875e-03
   3.8600254e+01    2.4413440e+00    2.8271081e+00    6.1786965e+02    6.5694288e+02    3.8153297e+03    3.5011925e+03    9.7179140e-04    1.3106425e-03    8.9291049e-04    7.8195979e-04    1.0753467e+00    6.8643441e-01    1.4243583e+02    1.1206883e+02    7.3746174e-03    7.3195616e-03
   3.8707568e+01    2.4335376e+00    2.8144945e+00    6.1280341e+02    6.5087736e+02    3.8033792e+03    3.5043415e+03    9.7437482e-04    1.3132937e-03    8.9675156e-04    7.8539267e-04    1.0740527e+00    6.8466722e-01    1.4243184e+02    1.1199231e+02    7.3690388e-03    7.3088838e-03
   3.8814910e+01    2.4257859e+00    2.8020048e+00    6.0786608e+02    6.4498971e+02    3.7938494e+03    3.5113704e+03    9.7695603e-04    1.3159510e-03    9.0057967e-04    7.8885642e-04    1.0727623e+00    6.8291414e-01    1.4242558e+02    1.1192105e+02    7.3633827e-03    7.2983514e-03
   3.8922297e+01    2.4180895e+00    2.7896571e+00    6.0285269e+02    6.3901191e+02    3.7818017e+03    3.5089528e+03    9.7952526e-04    1.3185711e-03    9.0440784e-04    7.9228964e-04    1.0714748e+00    6.8117656e-01    1.4241948e+02    1.1184842e+02    7.3577236e-03    7.2877663e-03
   3.9029710e+01    2.4104362e+00    2.7773101e+00    5.9731243e+02    6.3230198e+02    3.7570624e+03    3.4682965e+03    9.8207936e-04    1.3211203e-03    9.0831238e-04    7.9558724e-04    1.0702057e+00    6.7942417e-01    1.4242003e+02    1.1174877e+02    7.3521563e-03    7.2762756e-03
   3.9137112e+01    2.4028381e+00    2.7651739e+00    5.9241124e+02    6.2661670e+02    3.7424590e+03    3.4668022e+03    9.8465435e-04    1.3237400e-03    9.1221598e-04    7.9896222e-04    1.0689285e+00    6.7770485e-01    1.4241963e+02    1.1166652e+02    7.3466095e-03    7.2654277e-03
   3.9244519e+01    2.3952823e+00    2.7531283e+00    5.8762202e+02    6.2106208e+02    3.7296768e+03    3.4685139e+03    9.8722266e-04    1.3263510e-03    9.1610767e-04    8.0235586e-04    1.0676541e+00    6.7599527e-01    1.4241737e+02    1.1158749e+02    7.3410057e-03    7.2546761e-03
   3.9351942e+01    2.3877723e+00    2.7411748e+00    5.8285179e+02    6.1547055e+02    3.7168012e+03    3.4666865e+03    9.8978538e-04    1.3289415e-03    9.1999879e-04    8.0575541e-04    1.0663833e+00    6.7429589e-01    1.4241394e+02    1.1150951e+02    7.3353165e-03    7.2438086e-03
   3.9405662e+01    2.3840388e+00    2.7352558e+00    5.8051257e+02    6.1259317e+02    3.7113046e+03    3.4680279e+03    9.9106412e-04    1.3302389e-03    9.2193331e-04    8.0746260e-04    1.0657490e+00    6.7345257e-01    1.4241097e+02    1.1147349e+02    7.3324570e-03    7.2385379e-03
   3.9513138e+01    2.3765994e+00    2.7234045e+00    5.7518667e+02    6.0612308e+02    3.6874116e+03    3.4256490e+03    9.9361449e-04    1.3327786e-03    9.2585495e-04    8.1077924e-04    1.0644929e+00    6.7175486e-01    1.4241045e+02    1.1138031e+02    7.3268484e-03    7.2272788e-03
   3.9620643e+01    2.3692034e+00    2.7116775e+00    5.7062444e+02    6.0080034e+02    3.6769614e+03    3.4294322e+03    9.9615727e-04    1.3353630e-03    9.2971918e-04    8.1421272e-04    1.0632363e+00    6.7007280e-01    1.4240149e+02    1.1130653e+02    7.3209428e-03    7.2165583e-03
   3.9728165e+01    2.3618694e+00    2.7001020e+00    5.6600122e+02    5.9539665e+02    3.6649831e+03    3.4246239e+03    9.9870570e-04    1.3379462e-03    9.3359487e-04    8.1763942e-04    1.0619839e+00    6.6840836e-01    1.4239408e+02    1.1123340e+02    7.3150834e-03    7.2058354e-03
   3.9835721e+01    2.3545852e+00    2.6886338e+00    5.6137351e+02    5.8985081e+02    3.6521976e+03    3.4157669e+03    1.0012425e-03    1.3404925e-03    9.3745913e-04    8.2105057e-04    1.0607352e+00    6.6675648e-01    1.4238702e+02    1.1116292e+02    7.3092825e-03    7.1952921e-03
   3.9943316e+01    2.3473286e+00    2.6772121e+00    5.5695530e+02    5.8476216e+02    3.6407436e+03    3.4181130e+03    1.0037849e-03    1.3430482e-03    9.4135844e-04    8.2446525e-04    1.0594874e+00    6.6511062e-01    1.4238161e+02    1.1109002e+02    7.3034864e-03    7.1846239e-03
   4.0050939e+01    2.3401157e+00    2.6656641e+00    5.5062091e+02    5.8015375e+02    3.5137638e+03    3.3763585e+03    1.0073556e-03    1.3446364e-03    9.5078419e-04    8.2262407e-04    1.0584369e+00    6.6316548e-01    1.4307284e+02    1.1023492e+02    7.3180257e-03    7.1535668e-03
   4.0104762e+01    2.3365205e+00    2.6599925e+00    5.4838088e+02    5.7755201e+02    3.5065277e+03    3.3728974e+03    1.0086200e-03    1.3458652e-03    9.5277606e-04    8.2426610e-04    1.0578200e+00    6.6234224e-01    1.4307402e+02    1.1019014e+02    7.3151727e-03    7.1478846e-03
   4.0209460e+01    2.3295543e+00    2.6490545e+00    5.4405269e+02    5.7260687e+02    3.4923225e+03    3.3650047e+03    1.0110875e-03    1.3482842e-03    9.5664421e-04    8.2749412e-04    1.0566170e+00    6.6075468e-01    1.4307463e+02    1.1010762e+02    7.3096200e-03    7.1370612e-03
   4.0317179e+01    2.3224334e+00    2.6379283e+00    5.3974753e+02    5.6772100e+02    3.4794346e+03    3.3639605e+03    1.0136160e-03    1.3507641e-03    9.6061111e-04    8.3081944e-04    1.0553806e+00    6.5913626e-01    1.4307394e+02    1.1002637e+02    7.3038626e-03    7.1260806e-03
   4.0424918e+01    2.3153516e+00    2.6268926e+00    5.3558534e+02    5.6307346e+02    3.4686789e+03    3.3705975e+03    1.0161432e-03    1.3532473e-03    9.6457286e-04    8.3416850e-04    1.0541461e+00    6.5752853e-01    1.4307179e+02    1.0994864e+02    7.2980503e-03    7.1151903e-03
   4.0532669e+01    2.3083162e+00    2.6159625e+00    5.3142046e+02    5.5845142e+02    3.4579138e+03    3.3743961e+03    1.0186746e-03    1.3557284e-03    9.6854156e-04    8.3752536e-04    1.0529144e+00    6.5593352e-01    1.4307010e+02    1.0987302e+02    7.2922425e-03    7.1043042e-03
   4.0640436e+01    2.3013262e+00    2.6050094e+00    5.2604620e+02    5.5249985e+02    3.4033220e+03    3.3177159e+03    1.0214502e-03    1.3578610e-03    9.7396729e-04    8.3936989e-04    1.0517080e+00    6.5431473e-01    1.4324805e+02    1.0958137e+02    7.2917142e-03    7.0877555e-03
   4.0748260e+01    2.2943452e+00    2.5941702e+00    5.2193390e+02    5.4762683e+02    3.3919175e+03    3.3187659e+03    1.0239526e-03    1.3603103e-03    9.7793415e-04    8.4270786e-04    1.0504844e+00    6.5272195e-01    1.4324328e+02    1.0950407e+02    7.2857504e-03    7.0768475e-03
   4.0802196e+01    2.2908675e+00    2.5887825e+00    5.1993205e+02    5.4539823e+02    3.3862984e+03    3.3228448e+03    1.0252119e-03    1.3615384e-03    9.7993935e-04    8.4436962e-04    1.0498730e+00    6.5192923e-01    1.4324301e+02    1.0946347e+02    7.2828262e-03    7.0713199e-03
   4.0910097e+01    2.2839459e+00    2.5780950e+00    5.1597755e+02    5.4116101e+02    3.3757983e+03    3.3314746e+03    1.0277265e-03    1.3639890e-03    9.8393569e-04    8.4770765e-04    1.0486511e+00    6.5035491e-01    1.4324085e+02    1.0938555e+02    7.2769181e-03    7.0603558e-03
   4.1018021e+01    2.2770750e+00    2.5675280e+00    5.1216181e+02    5.3679719e+02    3.3672313e+03    3.3408323e+03    1.0302255e-03    1.3664430e-03    9.8790378e-04    8.5107397e-04    1.0474315e+00    6.4879674e-01    1.4323337e+02    1.0931480e+02    7.2708156e-03    7.0495959e-03
   4.1124897e+01    2.2703181e+00    2.5570669e+00    5.0751541e+02    5.3108317e+02    3.3409730e+03    3.2856718e+03    1.0326745e-03    1.3687606e-03    9.9191337e-04    8.5420979e-04    1.0462428e+00    6.4724130e-01    1.4323322e+02    1.0921777e+02    7.2649462e-03    7.0381401e-03
   4.1234124e+01    2.2634476e+00    2.5465027e+00    5.0358445e+02    5.2659937e+02    3.3296427e+03    3.2871066e+03    1.0351817e-03    1.3711815e-03    9.9593122e-04    8.5756797e-04    1.0450243e+00    6.4566959e-01    1.4322692e+02    1.0914431e+02    7.2588080e-03    7.0272153e-03
   4.1343408e+01    2.2566100e+00    2.5360259e+00    4.9977154e+02    5.2222653e+02    3.3210681e+03    3.2961564e+03    1.0376937e-03    1.3736323e-03    9.9993867e-04    8.6097137e-04    1.0438059e+00    6.4410862e-01    1.4321805e+02    1.0907549e+02    7.2525966e-03    7.0164528e-03
   4.1452703e+01    2.2498149e+00    2.5256315e+00    4.9602297e+02    5.1806124e+02    3.3128626e+03    3.3039468e+03    1.0401951e-03    1.3760715e-03    1.0039262e-03    8.6439189e-04    1.0425929e+00    6.4255481e-01    1.4320691e+02    1.0900855e+02    7.2462781e-03    7.0056861e-03
   4.1507373e+01    2.2464324e+00    2.5204696e+00    4.9407955e+02    5.1581188e+02    3.3072283e+03    3.3021566e+03    1.0414510e-03    1.3772861e-03    1.0059334e-03    8.6609193e-04    1.0419869e+00    6.4178264e-01    1.4320293e+02    1.0897372e+02    7.2431782e-03    7.0002621e-03
   4.1616757e+01    2.2396978e+00    2.5102201e+00    4.9027864e+02    5.1148194e+02    3.2969578e+03    3.3041440e+03    1.0439624e-03    1.3797080e-03    1.0099535e-03    8.6949086e-04    1.0407761e+00    6.4024756e-01    1.4319520e+02    1.0890461e+02    7.2369781e-03    6.9894358e-03
   4.1726225e+01    2.2330013e+00    2.4999175e+00    4.8555947e+02    5.0600797e+02    3.2664925e+03    3.2339250e+03    1.0464433e-03    1.3820074e-03    1.0140364e-03    8.7270463e-04    1.0395879e+00    6.3868965e-01    1.4319330e+02    1.0880576e+02    7.2308736e-03    6.9776569e-03
   4.1835781e+01    2.2263276e+00    2.4897396e+00    4.8185817e+02    5.0188394e+02    3.2561173e+03    3.2356497e+03    1.0489373e-03    1.3844038e-03    1.0180634e-03    8.7610581e-04    1.0383897e+00    6.3715407e-01    1.4318281e+02    1.0873367e+02    7.2245267e-03    6.9666994e-03
   4.1944756e+01    2.2197301e+00    2.4797158e+00    4.7821489e+02    4.9789970e+02    3.2454341e+03    3.2373767e+03    1.0514326e-03    1.3867837e-03    1.0221262e-03    8.7945531e-04    1.0371972e+00    6.3564302e-01    1.4317753e+02    1.0865776e+02    7.2183704e-03    6.9556737e-03
   4.2054418e+01    2.2131411e+00    2.4697471e+00    4.7458253e+02    4.9387570e+02    3.2350450e+03    3.2395771e+03    1.0539392e-03    1.3891623e-03    1.0262096e-03    8.8282117e-04    1.0359993e+00    6.3413956e-01    1.4317178e+02    1.0858397e+02    7.2121810e-03    6.9446744e-03
   4.2109260e+01    2.2098639e+00    2.4648025e+00    4.7281823e+02    4.9196023e+02    3.2304901e+03    3.2433724e+03    1.0551902e-03    1.3903483e-03    1.0282481e-03    8.8450684e-04    1.0354013e+00    6.3339300e-01    1.4316851e+02    1.0854825e+02    7.2090766e-03    6.9392170e-03
   4.2218967e+01    2.2033495e+00    2.4549166e+00    4.6835723e+02    4.8675400e+02    3.2027232e+03    3.1803643e+03    1.0576895e-03    1.3926237e-03    1.0324082e-03    8.8770151e-04    1.0342195e+00    6.3189381e-01    1.4317107e+02    1.0845131e+02    7.2031119e-03    6.9273998e-03
   4.2323182e+01    2.1972092e+00    2.4456602e+00    4.6491303e+02    4.8287036e+02    3.1911294e+03    3.1735540e+03    1.0600422e-03    1.3948191e-03    1.0362717e-03    8.9085281e-04    1.0330975e+00    6.3048845e-01    1.4316467e+02    1.0838333e+02    7.1971871e-03    6.9170113e-03
   4.2432909e+01    2.1907663e+00    2.4359442e+00    4.6140229e+02    4.7892196e+02    3.1802775e+03    3.1728562e+03    1.0625139e-03    1.3971308e-03    1.0403345e-03    8.9419205e-04    1.0319183e+00    6.2901146e-01    1.4315692e+02    1.0831345e+02    7.1909344e-03    6.9061911e-03
   4.2542711e+01    2.1843432e+00    2.4262722e+00    4.5800681e+02    4.7532905e+02    3.1706126e+03    3.1789931e+03    1.0650038e-03    1.3994794e-03    1.0444240e-03    8.9757291e-04    1.0307390e+00    6.2753955e-01    1.4314944e+02    1.0824264e+02    7.1846460e-03    6.8952398e-03
   4.2652561e+01    2.1779618e+00    2.4166960e+00    4.5458352e+02    4.7161207e+02    3.1605372e+03    3.1805375e+03    1.0674965e-03    1.4018173e-03    1.0485164e-03    9.0095505e-04    1.0295621e+00    6.2608023e-01    1.4314177e+02    1.0817353e+02    7.1783621e-03    6.8843324e-03
   4.2707427e+01    2.1747965e+00    2.4119632e+00    4.5290707e+02    4.6986194e+02    3.1558528e+03    3.1821977e+03    1.0687411e-03    1.4029888e-03    1.0505584e-03    9.0264891e-04    1.0289762e+00    6.2535766e-01    1.4313759e+02    1.0813999e+02    7.1752028e-03    6.8788901e-03
   4.2817378e+01    2.1684879e+00    2.4024446e+00    4.4870907e+02    4.6506043e+02    3.1284610e+03    3.1271760e+03    1.0712259e-03    1.4051706e-03    1.0547646e-03    9.0578141e-04    1.0278212e+00    6.2389278e-01    1.4314387e+02    1.0804210e+02    7.1693337e-03    6.8670139e-03
   4.2927425e+01    2.1622052e+00    2.3930446e+00    4.4535876e+02    4.6139811e+02    3.1182879e+03    3.1278095e+03    1.0736860e-03    1.4074453e-03    1.0588299e-03    9.0913723e-04    1.0266584e+00    6.2244886e-01    1.4313317e+02    1.0797725e+02    7.1629532e-03    6.8562615e-03
   4.3037529e+01    2.1559481e+00    2.3836954e+00    4.4216599e+02    4.5771653e+02    3.1123658e+03    3.1367230e+03    1.0761378e-03    1.4097642e-03    1.0628426e-03    9.1259422e-04    1.0254975e+00    6.2101007e-01    1.4311235e+02    1.0792379e+02    7.1562321e-03    6.8457486e-03
   4.3147722e+01    2.1497307e+00    2.3744291e+00    4.3886283e+02    4.5403777e+02    3.1027107e+03    3.1345084e+03    1.0786078e-03    1.4120672e-03    1.0669081e-03    9.1600392e-04    1.0243406e+00    6.1958066e-01    1.4309947e+02    1.0786359e+02    7.1497605e-03    6.8350583e-03
   4.3202828e+01    2.1466378e+00    2.3698300e+00    4.3724302e+02    4.5219689e+02    3.0983136e+03    3.1353210e+03    1.0798408e-03    1.4132121e-03    1.0689397e-03    9.1770660e-04    1.0237633e+00    6.1887048e-01    1.4309319e+02    1.0783431e+02    7.1465354e-03    6.8297520e-03
   4.3313115e+01    2.1404724e+00    2.3606701e+00    4.3410548e+02    4.4898813e+02    3.0896227e+03    3.1408047e+03    1.0823076e-03    1.4154950e-03    1.0730197e-03    9.2110681e-04    1.0226094e+00    6.1745575e-01    1.4308202e+02    1.0777481e+02    7.1401263e-03    6.8191378e-03
   4.3423452e+01    2.1343447e+00    2.3514519e+00    4.3011651e+02    4.4441978e+02    3.0634612e+03    3.0828389e+03    1.0847568e-03    1.4176397e-03    1.0772087e-03    9.2427458e-04    1.0214805e+00    6.1601459e-01    1.4308093e+02    1.0768283e+02    7.1339339e-03    6.8073505e-03
   4.3533552e+01    2.1282667e+00    2.3424184e+00    4.2687746e+02    4.4085361e+02    3.0519957e+03    3.0768278e+03    1.0872054e-03    1.4198545e-03    1.0813280e-03    9.2758127e-04    1.0203431e+00    6.1460920e-01    1.4307375e+02    1.0761583e+02    7.1276333e-03    6.7965331e-03
   4.3644067e+01    2.1221959e+00    2.3334151e+00    4.2373887e+02    4.3750191e+02    3.0413528e+03    3.0769638e+03    1.0896774e-03    1.4221015e-03    1.0855036e-03    9.3090828e-04    1.0192013e+00    6.1320962e-01    1.4306902e+02    1.0754718e+02    7.1213635e-03    6.7855917e-03
   4.3754666e+01    2.1161617e+00    2.3244939e+00    4.2065893e+02    4.3411957e+02    3.0323617e+03    3.0809080e+03    1.0921429e-03    1.4243359e-03    1.0896578e-03    9.3424868e-04    1.0180618e+00    6.1182073e-01    1.4306196e+02    1.0748362e+02    7.1150388e-03    6.7748166e-03
   4.3809997e+01    2.1131574e+00    2.3200603e+00    4.1920689e+02    4.3253196e+02    3.0300271e+03    3.0877001e+03    1.0933648e-03    1.4254589e-03    1.0917039e-03    9.3595267e-04    1.0174928e+00    6.1113007e-01    1.4305357e+02    1.0745766e+02    7.1117254e-03    6.7695944e-03
   4.3920739e+01    2.1071680e+00    2.3111460e+00    4.1542465e+02    4.2814256e+02    3.0049823e+03    3.0352687e+03    1.0958425e-03    1.4275810e-03    1.0960170e-03    9.3906287e-04    1.0163684e+00    6.0973271e-01    1.4306336e+02    1.0736149e+02    7.1058818e-03    6.7578136e-03
   4.4031580e+01    2.1012137e+00    2.3023454e+00    4.1246353e+02    4.2472556e+02    2.9967120e+03    3.0345730e+03    1.0982664e-03    1.4297954e-03    1.1001102e-03    9.4245346e-04    1.0152415e+00    6.0835333e-01    1.4304472e+02    1.0730817e+02    7.0991447e-03    6.7473074e-03
   4.4142531e+01    2.0952839e+00    2.2936001e+00    4.0949292e+02    4.2164946e+02    2.9869862e+03    3.0366358e+03    1.1007229e-03    1.4320074e-03    1.1042852e-03    9.4580213e-04    1.0141143e+00    6.0698284e-01    1.4303645e+02    1.0724451e+02    7.0927399e-03    6.7365146e-03
   4.4253404e+01    2.0894019e+00    2.2849652e+00    4.0660193e+02    4.1858938e+02    2.9796531e+03    3.0405485e+03    1.1031587e-03    1.4342267e-03    1.1083888e-03    9.4920792e-04    1.0129900e+00    6.0562847e-01    1.4301887e+02    1.0719205e+02    7.0860650e-03    6.7260416e-03
   4.4308966e+01    2.0864697e+00    2.2806695e+00    4.0510614e+02    4.1689875e+02    2.9748755e+03    3.0393600e+03    1.1043860e-03    1.4353230e-03    1.1104723e-03    9.5088142e-04    1.0124280e+00    6.0495401e-01    1.4301412e+02    1.0716227e+02    7.0828618e-03    6.7207222e-03
   4.4419093e+01    2.0806783e+00    2.2721917e+00    4.0225915e+02    4.1382601e+02    2.9668184e+03    3.0428938e+03    1.1068117e-03    1.4374960e-03    1.1145846e-03    9.5422747e-04    1.0113153e+00    6.0362260e-01    1.4300256e+02    1.0710661e+02    7.0764548e-03    6.7103010e-03
   4.4530419e+01    2.0748606e+00    2.2635776e+00    3.9865359e+02    4.0936825e+02    2.9427371e+03    2.9899937e+03    1.1092195e-03    1.4395927e-03    1.1187899e-03    9.5743376e-04    1.0102119e+00    6.0225599e-01    1.4299094e+02    1.0702653e+02    7.0698294e-03    6.6989402e-03
   4.4641960e+01    2.0690684e+00    2.2550921e+00    3.9599436e+02    4.0630953e+02    2.9391732e+03    3.0001077e+03    1.1116133e-03    1.4417981e-03    1.1228158e-03    9.6093257e-04    1.0091001e+00    6.0091254e-01    1.4295925e+02    1.0698750e+02    7.0626595e-03    6.6888429e-03
   4.4753563e+01    2.0633063e+00    2.2466695e+00    3.9317209e+02    4.0320550e+02    2.9309079e+03    2.9992451e+03    1.1140428e-03    1.4439763e-03    1.1269457e-03    9.6433992e-04    1.0079906e+00    5.9957693e-01    1.4294153e+02    1.0693538e+02    7.0559611e-03    6.6784058e-03
   4.4809400e+01    2.0604344e+00    2.2424742e+00    3.9176045e+02    4.0162346e+02    2.9266341e+03    2.9986143e+03    1.1152593e-03    1.4450563e-03    1.1290181e-03    9.6604082e-04    1.0074363e+00    5.9891147e-01    1.4293347e+02    1.0690899e+02    7.0526484e-03    6.6731979e-03
   4.4921144e+01    2.0547114e+00    2.2341320e+00    3.8905387e+02    3.9884971e+02    2.9188349e+03    3.0036783e+03    1.1177013e-03    1.4472396e-03    1.1331833e-03    9.6945809e-04    1.0063277e+00    5.9758865e-01    1.4291824e+02    1.0685561e+02    7.0460081e-03    6.6627178e-03
   4.5032988e+01    2.0490189e+00    2.2257873e+00    3.8560600e+02    3.9479987e+02    2.8961603e+03    2.9516875e+03    1.1201363e-03    1.4493444e-03    1.1374144e-03    9.7273280e-04    1.0052323e+00    5.9625544e-01    1.4290901e+02    1.0678371e+02    7.0394844e-03    6.6515810e-03
   4.5145586e+01    2.0433255e+00    2.2174974e+00    3.8279499e+02    3.9169608e+02    2.8860441e+03    2.9445295e+03    1.1225758e-03    1.4514965e-03    1.1416241e-03    9.7611996e-04    1.0041270e+00    5.9493359e-01    1.4289277e+02    1.0672934e+02    7.0327623e-03    6.6410084e-03
   4.5202889e+01    2.0404393e+00    2.2133047e+00    3.8140388e+02    3.9018459e+02    2.8812696e+03    2.9440766e+03    1.1238228e-03    1.4525920e-03    1.1437905e-03    9.7782819e-04    1.0035646e+00    5.9426513e-01    1.4288684e+02    1.0669984e+02    7.0294194e-03    6.6356006e-03
   4.5315277e+01    2.0348021e+00    2.2051265e+00    3.7870716e+02    3.8735510e+02    2.8721354e+03    2.9459087e+03    1.1262765e-03    1.4547314e-03    1.1480631e-03    9.8116520e-04    1.0024632e+00    5.9296053e-01    1.4287858e+02    1.0663920e+02    7.0229790e-03    6.6249431e-03
   4.5429565e+01    2.0291042e+00    2.1968806e+00    3.7603205e+02    3.8452862e+02    2.8644324e+03    2.9505410e+03    1.1287692e-03    1.4569186e-03    1.1523844e-03    9.8459724e-04    1.0013459e+00    5.9164394e-01    1.4286737e+02    1.0658346e+02    7.0163576e-03    6.6143010e-03
   4.5544276e+01    2.0234183e+00    2.1886709e+00    3.7336082e+02    3.8162692e+02    2.8566721e+03    2.9526501e+03    1.1312663e-03    1.4591068e-03    1.1567144e-03    9.8805524e-04    1.0002264e+00    5.9033275e-01    1.4285459e+02    1.0652952e+02    7.0096569e-03    6.6036372e-03
   4.5601637e+01    2.0205908e+00    2.1845045e+00    3.7128500e+02    3.7880640e+02    2.8367077e+03    2.8979792e+03    1.1325113e-03    1.4600857e-03    1.1590086e-03    9.8954124e-04    9.9968204e-01    5.8965784e-01    1.4286145e+02    1.0647056e+02    7.0066441e-03    6.5972684e-03
   4.5715949e+01    2.0149880e+00    2.1763986e+00    3.6864946e+02    3.7599384e+02    2.8272798e+03    2.8976310e+03    1.1349724e-03    1.4622191e-03    1.1633220e-03    9.9293069e-04    9.9858133e-01    5.8835419e-01    1.4284792e+02    1.0641344e+02    6.9999018e-03    6.5865401e-03
   4.5830740e+01    2.0093880e+00    2.1683160e+00    3.6606877e+02    3.7336500e+02    2.8187356e+03    2.9016268e+03    1.1374504e-03    1.4643603e-03    1.1676677e-03    9.9634000e-04    9.9747684e-01    5.8705362e-01    1.4283623e+02    1.0635611e+02    6.9932142e-03    6.5758167e-03
   4.5943544e+01    2.0039159e+00    2.1604404e+00    3.6354971e+02    3.7075479e+02    2.8107526e+03    2.9043830e+03    1.1398852e-03    1.4664610e-03    1.1719290e-03    9.9970648e-04    9.9639308e-01    5.8578558e-01    1.4282345e+02    1.0630207e+02    6.9866295e-03    6.5653741e-03
   4.6001008e+01    2.0011394e+00    2.1564501e+00    3.6227966e+02    3.6937816e+02    2.8070415e+03    2.9066731e+03    1.1411274e-03    1.4675410e-03    1.1740994e-03    1.0014374e-03    9.9584197e-01    5.8514246e-01    1.4281652e+02    1.0627541e+02    6.9832497e-03    6.5600503e-03
   4.6115954e+01    1.9956206e+00    2.1485513e+00    3.5973846e+02    3.6662929e+02    2.7996924e+03    2.9089415e+03    1.1436116e-03    1.4697161e-03    1.1784162e-03    1.0049207e-03    9.9474245e-01    5.8386746e-01    1.4280049e+02    1.0622663e+02    6.9764715e-03    6.5496483e-03
   4.6230929e+01    1.9901379e+00    2.1405726e+00    3.5658711e+02    3.6257439e+02    2.7788100e+03    2.8583948e+03    1.1460478e-03    1.4717693e-03    1.1827861e-03    1.0082079e-03    9.9366836e-01    5.8256484e-01    1.4278631e+02    1.0615239e+02    6.9696153e-03    6.5383518e-03
   4.6345621e+01    1.9847027e+00    2.1327414e+00    3.5406746e+02    3.5974084e+02    2.7708512e+03    2.8527176e+03    1.1484841e-03    1.4738808e-03    1.1870458e-03    1.0116841e-03    9.9259120e-01    5.8128981e-01    1.4276312e+02    1.0610749e+02    6.9626053e-03    6.5279811e-03
   4.6403149e+01    1.9819899e+00    2.1288400e+00    3.5286172e+02    3.5846157e+02    2.7676675e+03    2.8550528e+03    1.1497065e-03    1.4749335e-03    1.1891861e-03    1.0134222e-03    9.9205192e-01    5.8065442e-01    1.4275241e+02    1.0608480e+02    6.9591260e-03    6.5228028e-03
   4.6518220e+01    1.9765846e+00    2.1210872e+00    3.5047161e+02    3.5603855e+02    2.7603193e+03    2.8605395e+03    1.1521656e-03    1.4770422e-03    1.1935126e-03    1.0168729e-03    9.9097329e-01    5.7939193e-01    1.4273612e+02    1.0603443e+02    6.9523079e-03    6.5123128e-03
   4.6633339e+01    1.9712068e+00    2.1133932e+00    3.4812077e+02    3.5361225e+02    2.7542389e+03    2.8675863e+03    1.1546192e-03    1.4791446e-03    1.1978194e-03    1.0203473e-03    9.8989586e-01    5.7813846e-01    1.4271732e+02    1.0598837e+02    6.9454290e-03    6.5019659e-03
   4.6747464e+01    1.9659023e+00    2.1057521e+00    3.4496105e+02    3.4977137e+02    2.7289877e+03    2.8102868e+03    1.1571010e-03    1.4811078e-03    1.2023885e-03    1.0234208e-03    9.8883971e-01    5.7688609e-01    1.4272868e+02    1.0589803e+02    6.9395058e-03    6.4903903e-03
   4.6805081e+01    1.9632398e+00    2.1019380e+00    3.4374785e+02    3.4844560e+02    2.7245075e+03    2.8084854e+03    1.1583310e-03    1.4821446e-03    1.2045877e-03    1.0251130e-03    9.8830611e-01    5.7626171e-01    1.4272223e+02    1.0587117e+02    6.9361537e-03    6.4851235e-03
   4.6920386e+01    1.9579317e+00    2.0943528e+00    3.4135345e+02    3.4592571e+02    2.7153972e+03    2.8090273e+03    1.1608039e-03    1.4842130e-03    1.2090303e-03    1.0284680e-03    9.8723898e-01    5.7501910e-01    1.4271473e+02    1.0581169e+02    6.9295865e-03    6.4743878e-03
   4.7035272e+01    1.9526730e+00    2.0868545e+00    3.3907487e+02    3.4347615e+02    2.7089593e+03    2.8143804e+03    1.1632499e-03    1.4862672e-03    1.2134049e-03    1.0318574e-03    9.8617729e-01    5.7379123e-01    1.4270106e+02    1.0576130e+02    6.9228892e-03    6.4639971e-03
   4.7150644e+01    1.9474240e+00    2.0793904e+00    3.3675337e+02    3.4097046e+02    2.7016755e+03    2.8166723e+03    1.1657170e-03    1.4883300e-03    1.2178132e-03    1.0352626e-03    9.8511330e-01    5.7256829e-01    1.4268981e+02    1.0570921e+02    6.9162538e-03    6.4535273e-03
   4.7208344e+01    1.9448112e+00    2.0756832e+00    3.3563045e+02    3.3978282e+02    2.6985343e+03    2.8192905e+03    1.1669480e-03    1.4893648e-03    1.2200091e-03    1.0369775e-03    9.8458213e-01    5.7196049e-01    1.4268301e+02    1.0568476e+02    6.9128995e-03    6.4483386e-03
   4.7323779e+01    1.9396054e+00    2.0682035e+00    3.3249217e+02    3.3585303e+02    2.6728639e+03    2.7579608e+03    1.1694247e-03    1.4912706e-03    1.2245960e-03    1.0400720e-03    9.8353675e-01    5.7072387e-01    1.4269087e+02    1.0559522e+02    6.9068354e-03    6.4366980e-03
   4.7439202e+01    1.9344371e+00    2.0608460e+00    3.3025583e+02    3.3346820e+02    2.6651252e+03    2.7562574e+03    1.1718538e-03    1.4932994e-03    1.2289666e-03    1.0434779e-03    9.8248889e-01    5.6950881e-01    1.4267352e+02    1.0554649e+02    6.8999696e-03    6.4262906e-03
   4.7552762e+01    1.9293795e+00    2.0536717e+00    3.2804759e+02    3.3107205e+02    2.6575286e+03    2.7555000e+03    1.1742490e-03    1.4952841e-03    1.2332752e-03    1.0468196e-03    9.8145838e-01    5.6832422e-01    1.4265706e+02    1.0549905e+02    6.8932942e-03    6.4161447e-03
   4.7610311e+01    1.9268261e+00    2.0500504e+00    3.2695906e+02    3.2996708e+02    2.6540380e+03    2.7580704e+03    1.1754690e-03    1.4962961e-03    1.2354702e-03    1.0485165e-03    9.8093692e-01    5.6772659e-01    1.4264988e+02    1.0547402e+02    6.8899479e-03    6.4109714e-03
   4.7725313e+01    1.9217452e+00    2.0428492e+00    3.2489322e+02    3.2766601e+02    2.6513207e+03    2.7706165e+03    1.1778760e-03    1.4983233e-03    1.2397461e-03    1.0520112e-03    9.7989683e-01    5.6653830e-01    1.4262391e+02    1.0543892e+02    6.8829273e-03    6.4010709e-03
   4.7840151e+01    1.9167029e+00    2.0357221e+00    3.2280247e+02    3.2547226e+02    2.6461970e+03    2.7760603e+03    1.1802965e-03    1.5003394e-03    1.2440780e-03    1.0554538e-03    9.7886228e-01    5.6535878e-01    1.4260494e+02    1.0539744e+02    6.8761294e-03    6.3910261e-03
   4.7954827e+01    1.9117033e+00    2.0285835e+00    3.1991864e+02    3.2198241e+02    2.6226297e+03    2.7182637e+03    1.1827330e-03    1.5022151e-03    1.2485942e-03    1.0585798e-03    9.7784949e-01    5.6416244e-01    1.4260472e+02    1.0531701e+02    6.8698968e-03    6.3797978e-03
   4.8012087e+01    1.9092193e+00    2.0250768e+00    3.1887496e+02    3.2094712e+02    2.6188944e+03    2.7192525e+03    1.1839335e-03    1.5031959e-03    1.2507672e-03    1.0602585e-03    9.7733973e-01    5.6357779e-01    1.4259633e+02    1.0529350e+02    6.8665410e-03    6.3747279e-03
   4.8126515e+01    1.9042713e+00    2.0181068e+00    3.1682268e+02    3.1881441e+02    2.6131251e+03    2.7247453e+03    1.1863289e-03    1.5051705e-03    1.2550795e-03    1.0636609e-03    9.7632097e-01    5.6241581e-01    1.4257625e+02    1.0525227e+02    6.8597421e-03    6.3647599e-03
   4.8240580e+01    1.8993628e+00    2.0112022e+00    3.1476211e+02    3.1669093e+02    2.6064791e+03    2.7283275e+03    1.1887364e-03    1.5071234e-03    1.2594544e-03    1.0669948e-03    9.7530637e-01    5.6126584e-01    1.4256402e+02    1.0520437e+02    6.8532172e-03    6.3546700e-03
   4.8354692e+01    1.8944714e+00    2.0043479e+00    3.1302230e+02    3.1521168e+02    2.6034851e+03    2.7413544e+03    1.1911159e-03    1.5091016e-03    1.2637926e-03    1.0703838e-03    9.7428985e-01    5.6012522e-01    1.4254140e+02    1.0516836e+02    6.8463521e-03    6.3449289e-03
   4.8411671e+01    1.8920381e+00    2.0009464e+00    3.1198966e+02    3.1407596e+02    2.6002352e+03    2.7436752e+03    1.1923248e-03    1.5100723e-03    1.2660000e-03    1.0720364e-03    9.7378269e-01    5.5955874e-01    1.4253729e+02    1.0514348e+02    6.8431650e-03    6.3398732e-03
   4.8517303e+01    1.8875493e+00    1.9945638e+00    3.0933155e+02    3.1056342e+02    2.5776610e+03    2.6853883e+03    1.1945617e-03    1.5117420e-03    1.2702308e-03    1.0748338e-03    9.7286334e-01    5.5848289e-01    1.4254358e+02    1.0506455e+02    6.8376193e-03    6.3294186e-03
   4.8614594e+01    1.8834394e+00    1.9888059e+00    3.0753809e+02    3.0861534e+02    2.5706359e+03    2.6811895e+03    1.1966088e-03    1.5133681e-03    1.2739917e-03    1.0776302e-03    9.7200736e-01    5.5751946e-01    1.4253494e+02    1.0502233e+02    6.8321288e-03    6.3207765e-03
   4.8711850e+01    1.8793480e+00    1.9830997e+00    3.0583360e+02    3.0677319e+02    2.5649000e+03    2.6821941e+03    1.1986546e-03    1.5150220e-03    1.2777385e-03    1.0804574e-03    9.7115074e-01    5.5656529e-01    1.4252464e+02    1.0498318e+02    6.8265990e-03    6.3123070e-03
   4.8809068e+01    1.8752784e+00    1.9774201e+00    3.0420254e+02    3.0504694e+02    2.5601257e+03    2.6873851e+03    1.2006894e-03    1.5166506e-03    1.2814708e-03    1.0832862e-03    9.7029765e-01    5.5561505e-01    1.4251254e+02    1.0494754e+02    6.8210310e-03    6.3039233e-03
   4.8906265e+01    1.8712271e+00    1.9717781e+00    3.0254142e+02    3.0337462e+02    2.5546789e+03    2.6913795e+03    1.2027383e-03    1.5182865e-03    1.2852298e-03    1.0861070e-03    9.6944593e-01    5.5467044e-01    1.4250391e+02    1.0490855e+02    6.8155720e-03    6.2954425e-03
   4.9042287e+01    1.8655994e+00    1.9638648e+00    2.9928342e+02    2.9928823e+02    2.5273595e+03    2.6289005e+03    1.2056333e-03    1.5204048e-03    1.2907204e-03    1.0896636e-03    9.6827765e-01    5.5332748e-01    1.4251594e+02    1.0480694e+02    6.8086767e-03    6.2821863e-03
   4.9129701e+01    1.8620021e+00    1.9588647e+00    2.9777215e+02    2.9769639e+02    2.5215947e+03    2.6291788e+03    1.2074678e-03    1.5218575e-03    1.2941006e-03    1.0921764e-03    9.6752032e-01    5.5248457e-01    1.4250771e+02    1.0477104e+02    6.8037695e-03    6.2745758e-03
   4.9248175e+01    1.8571494e+00    1.9521219e+00    2.9589813e+02    2.9560270e+02    2.5190794e+03    2.6425091e+03    1.2099239e-03    1.5238360e-03    1.2985719e-03    1.0956988e-03    9.6649571e-01    5.5134891e-01    1.4248552e+02    1.0473733e+02    6.7968062e-03    6.2647023e-03
   4.9335561e+01    1.8535887e+00    1.9471762e+00    2.9452632e+02    2.9405909e+02    2.5165400e+03    2.6479220e+03    1.2117362e-03    1.5253096e-03    1.3018774e-03    1.0983080e-03    9.6574343e-01    5.5051376e-01    1.4246906e+02    1.0471178e+02    6.7916428e-03    6.2573895e-03
   4.9422897e+01    1.8500525e+00    1.9422171e+00    2.9246018e+02    2.9113179e+02    2.4990599e+03    2.5978986e+03    1.2135622e-03    1.5266760e-03    1.3053069e-03    1.1006823e-03    9.6500541e-01    5.4966618e-01    1.4246591e+02    1.0465886e+02    6.7868833e-03    6.2492650e-03
   4.9523818e+01    1.8459850e+00    1.9365890e+00    2.9089976e+02    2.8946429e+02    2.4956710e+03    2.6058555e+03    1.2156428e-03    1.5283423e-03    1.3091193e-03    1.1036595e-03    9.6414221e-01    5.4871347e-01    1.4244461e+02    1.0463086e+02    6.7808910e-03    6.2408769e-03
   4.9611129e+01    1.8424825e+00    1.9317388e+00    2.8956997e+02    2.8805805e+02    2.4928916e+03    2.6138149e+03    1.2174438e-03    1.5297799e-03    1.3124229e-03    1.1062353e-03    9.6339897e-01    5.4789056e-01    1.4242811e+02    1.0460596e+02    6.7757692e-03    6.2336404e-03
   4.9737203e+01    1.8374468e+00    1.9247816e+00    2.8755676e+02    2.8594123e+02    2.4865575e+03    2.6188804e+03    1.2200748e-03    1.5318419e-03    1.3172843e-03    1.1098810e-03    9.6232592e-01    5.4671138e-01    1.4241347e+02    1.0456018e+02    6.7686850e-03    6.2229540e-03
   4.9807025e+01    1.8346728e+00    1.9209048e+00    2.8591878e+02    2.8361607e+02    2.4706208e+03    2.5727110e+03    1.2215469e-03    1.5328967e-03    1.3201328e-03    1.1116656e-03    9.6174340e-01    5.4604473e-01    1.4241880e+02    1.0450698e+02    6.7651457e-03    6.2162168e-03
   4.9925304e+01    1.8299982e+00    1.9144390e+00    2.8403101e+02    2.8158856e+02    2.4634336e+03    2.5760153e+03    1.2240234e-03    1.5347946e-03    1.3247780e-03    1.1149910e-03    9.6074658e-01    5.4494476e-01    1.4241184e+02    1.0445427e+02    6.7587068e-03    6.2059520e-03
   5.0012547e+01    1.8265676e+00    1.9013064e+00    2.8950839e+02    3.2930675e+02    2.3295735e+03    2.1303616e+03    1.2198857e-03    1.5296212e-03    1.3310540e-03    1.1064746e-03    9.6169566e-01    5.4115914e-01    1.4283011e+02    1.0323559e+02    6.7493443e-03    6.1624249e-03
   5.0138552e+01    1.8218524e+00    1.8941355e+00    2.8826963e+02    3.2790069e+02    2.3244124e+03    2.1341606e+03    1.2204633e-03    1.5291927e-03    1.3340380e-03    1.1079842e-03    9.6082633e-01    5.3979719e-01    1.4267966e+02    1.0306013e+02    6.7343188e-03    6.1440617e-03
   5.0208340e+01    1.8188946e+00    1.8889399e+00    2.8450279e+02    3.3763334e+02    2.2011714e+03    1.8966879e+03    1.2231044e-03    1.5272587e-03    1.3452774e-03    1.1002759e-03    9.6055003e-01    5.3846082e-01    1.4366325e+02    1.0184171e+02    6.7569309e-03    6.1044815e-03
   5.0317382e+01    1.8140536e+00    1.8821735e+00    2.8268049e+02    3.3245044e+02    2.1940222e+03    1.8887935e+03    1.2243972e-03    1.5282077e-03    1.3488328e-03    1.1027530e-03    9.5959962e-01    5.3715701e-01    1.4358625e+02    1.0175158e+02    6.7469213e-03    6.0926045e-03
   5.0487762e+01    1.8065361e+00    1.8717422e+00    2.7986791e+02    3.2497955e+02    2.1833258e+03    1.8820860e+03    1.2265872e-03    1.5297168e-03    1.3545972e-03    1.1066410e-03    9.5810397e-01    5.3515806e-01    1.4348232e+02    1.0161363e+02    6.7322088e-03    6.0743501e-03
   5.0599010e+01    1.8016643e+00    1.8650352e+00    2.7802908e+02    3.2029588e+02    2.1766259e+03    1.8776826e+03    1.2280765e-03    1.5307271e-03    1.3584101e-03    1.1092149e-03    9.5712301e-01    5.3387740e-01    1.4341821e+02    1.0152845e+02    6.7229090e-03    6.0627441e-03
   5.0710142e+01    1.7968236e+00    1.8584149e+00    2.7620084e+02    3.1584404e+02    2.1698975e+03    1.8736490e+03    1.2296101e-03    1.5317658e-03    1.3622659e-03    1.1118133e-03    9.5613791e-01    5.3261871e-01    1.4335741e+02    1.0144490e+02    6.7138256e-03    6.0512460e-03
   5.0821132e+01    1.7920153e+00    1.8518650e+00    2.7440189e+02    3.1159049e+02    2.1634847e+03    1.8697817e+03    1.2311764e-03    1.5328213e-03    1.3661540e-03    1.1144304e-03    9.5515175e-01    5.3137744e-01    1.4330011e+02    1.0136323e+02    6.7049467e-03    6.0398739e-03
   5.0931991e+01    1.7872396e+00    1.8453964e+00    2.7264966e+02    3.0752073e+02    2.1578636e+03    1.8673585e+03    1.2327536e-03    1.5338966e-03    1.3700245e-03    1.1170935e-03    9.5416346e-01    5.3015581e-01    1.4324109e+02    1.0128663e+02    6.6960849e-03    6.0287348e-03
   5.1042720e+01    1.7824951e+00    1.8389903e+00    2.7095604e+02    3.0364132e+02    2.1528354e+03    1.8675996e+03    1.2343466e-03    1.5349843e-03    1.3739027e-03    1.1197779e-03    9.5317496e-01    5.2894951e-01    1.4318285e+02    1.0121468e+02    6.6873174e-03    6.0177907e-03
   5.1153320e+01    1.7777801e+00    1.8249095e+00    2.6354454e+02    2.8775522e+02    2.0051779e+03    1.3875178e+03    1.2340067e-03    1.5287100e-03    1.3815546e-03    1.1113439e-03    9.5381034e-01    5.2481669e-01    1.4364767e+02    9.9859797e+01    6.6898838e-03    5.9626681e-03
   5.1291571e+01    1.7716503e+00    1.8165026e+00    2.6137618e+02    2.8362366e+02    1.9956651e+03    1.3817501e+03    1.2356948e-03    1.5294179e-03    1.3864786e-03    1.1140445e-03    9.5260899e-01    5.2310256e-01    1.4356856e+02    9.9700564e+01    6.6782327e-03    5.9467347e-03
   5.1464385e+01    1.7639894e+00    1.8058994e+00    2.5872829e+02    2.7868337e+02    1.9847500e+03    1.3760806e+03    1.2378245e-03    1.5304827e-03    1.3925681e-03    1.1176582e-03    9.5109254e-01    5.2097591e-01    1.4346161e+02    9.9524463e+01    6.6636090e-03    5.9274937e-03
   5.1602636e+01    1.7578862e+00    1.7974961e+00    2.5661500e+02    2.7481281e+02    1.9762999e+03    1.3713123e+03    1.2395751e-03    1.5314564e-03    1.3974361e-03    1.1206971e-03    9.4986725e-01    5.1930373e-01    1.4337309e+02    9.9397505e+01    6.6519477e-03    5.9125041e-03
   5.1713236e+01    1.7530325e+00    1.7908747e+00    2.5492053e+02    2.7176372e+02    1.9695931e+03    1.3671474e+03    1.2410156e-03    1.5323031e-03    1.4013527e-03    1.1231931e-03    9.4887811e-01    5.1799483e-01    1.4330210e+02    9.9299373e+01    6.6427055e-03    5.9007744e-03
   5.1851487e+01    1.7470126e+00    1.7826812e+00    2.5284592e+02    2.6812234e+02    1.9613854e+03    1.3629240e+03    1.2428446e-03    1.5333607e-03    1.4063068e-03    1.1262936e-03    9.4764343e-01    5.1637872e-01    1.4322198e+02    9.9176569e+01    6.6315172e-03    5.8862071e-03
   5.2024301e+01    1.7395599e+00    1.7725481e+00    2.5024293e+02    2.6368312e+02    1.9507243e+03    1.3556950e+03    1.2451535e-03    1.5346858e-03    1.4125132e-03    1.1301884e-03    9.4610508e-01    5.1438487e-01    1.4312137e+02    9.9027202e+01    6.6176759e-03    5.8682346e-03
   5.2162552e+01    1.7336470e+00    1.7645764e+00    2.4824894e+02    2.6012149e+02    1.9446217e+03    1.3521541e+03    1.2469431e-03    1.5358808e-03    1.4172231e-03    1.1336120e-03    9.4486780e-01    5.1282501e-01    1.4300914e+02    9.8941200e+01    6.6056660e-03    5.8549256e-03
   5.2335365e+01    1.7263275e+00    1.7547082e+00    2.4579119e+02    2.5593447e+02    1.9376621e+03    1.3481797e+03    1.2491939e-03    1.5373596e-03    1.4230145e-03    1.1380043e-03    9.4332996e-01    5.1089490e-01    1.4286567e+02    9.8850226e+01    6.5907654e-03    5.8387404e-03
   5.2473616e+01    1.7205158e+00    1.7469314e+00    2.4383525e+02    2.5272711e+02    1.9306647e+03    1.3452376e+03    1.2510815e-03    1.5385508e-03    1.4279232e-03    1.1413283e-03    9.4209347e-01    5.0938240e-01    1.4277581e+02    9.8753985e+01    6.5796583e-03    5.8253031e-03
   5.2646430e+01    1.7133374e+00    1.7291169e+00    2.2471835e+02    2.0078864e+02    1.7162137e+03    7.5142465e+02    1.2570718e-03    1.5286291e-03    1.4489588e-03    1.1235108e-03    9.4222880e-01    5.0441036e-01    1.4397992e+02    9.6501958e+01    6.6111618e-03    5.7371125e-03
   5.2784681e+01    1.7078471e+00    1.7212979e+00    2.2303775e+02    1.9886480e+02    1.7097374e+03    7.5046824e+02    1.2590490e-03    1.5295403e-03    1.4539905e-03    1.1265241e-03    9.4113224e-01    5.0282684e-01    1.4389417e+02    9.6387485e+01    6.6007186e-03    5.7237659e-03
   5.2957494e+01    1.7008966e+00    1.7112333e+00    2.2117676e+02    1.9646166e+02    1.7044911e+03    7.5259673e+02    1.2611753e-03    1.5311331e-03    1.4596110e-03    1.1310898e-03    9.3975760e-01    5.0078607e-01    1.4371979e+02    9.6302030e+01    6.5848590e-03    5.7088987e-03
   5.3095745e+01    1.6953288e+00    1.7032749e+00    2.1951789e+02    1.9453295e+02    1.6982456e+03    7.5223511e+02    1.2632160e-03    1.5323491e-03    1.4647457e-03    1.1344643e-03    9.3862409e-01    4.9920336e-01    1.4362976e+02    9.6195051e+01    6.5742203e-03    5.6956526e-03
   5.3268559e+01    1.6884643e+00    1.6935103e+00    2.1751041e+02    1.9232058e+02    1.6901366e+03    7.5285238e+02    1.2657830e-03    1.5337895e-03    1.4713013e-03    1.1385045e-03    9.3721266e-01    4.9726785e-01    1.4353787e+02    9.6045776e+01    6.5615728e-03    5.6789255e-03
   5.3406810e+01    1.6830118e+00    1.6858173e+00    2.1595102e+02    1.9057758e+02    1.6842932e+03    7.5403624e+02    1.2678082e-03    1.5350177e-03    1.4764406e-03    1.1418638e-03    9.3608117e-01    4.9574176e-01    1.4345516e+02    9.5942945e+01    6.5511827e-03    5.6660402e-03
   5.3579623e+01    1.6762702e+00    1.6763062e+00    2.1404071e+02    1.8852572e+02    1.6769600e+03    7.5568470e+02    1.2703346e-03    1.5364856e-03    1.4828955e-03    1.1460057e-03    9.3467319e-01    4.9386182e-01    1.4335627e+02    9.5814302e+01    6.5383983e-03    5.6500754e-03
   5.3717874e+01    1.6709046e+00    1.6688213e+00    2.1253260e+02    1.8689882e+02    1.6713719e+03    7.5708759e+02    1.2723580e-03    1.5377532e-03    1.4880172e-03    1.1494223e-03    9.3353779e-01    4.9238564e-01    1.4327014e+02    9.5718928e+01    6.5280008e-03    5.6375507e-03
   5.3828475e+01    1.6666349e+00    1.6628802e+00    2.1134664e+02    1.8563786e+02    1.6669926e+03    7.5847348e+02    1.2739833e-03    1.5387791e-03    1.4921243e-03    1.1521797e-03    9.3262730e-01    4.9121912e-01    1.4320151e+02    9.5644241e+01    6.5197160e-03    5.6276378e-03
   5.3966726e+01    1.6613405e+00    1.6555169e+00    2.0990540e+02    1.8412944e+02    1.6616947e+03    7.6073119e+02    1.2759927e-03    1.5400479e-03    1.4972468e-03    1.1556133e-03    9.3149595e-01    4.8977103e-01    1.4311670e+02    9.5552373e+01    6.5093900e-03    5.6153544e-03
   5.4139539e+01    1.6547697e+00    1.6463870e+00    2.0809711e+02    1.8224001e+02    1.6549242e+03    7.6255731e+02    1.2784952e-03    1.5415843e-03    1.5036448e-03    1.1598813e-03    9.3008125e-01    4.8798428e-01    1.4300951e+02    9.5441296e+01    6.4964991e-03    5.6000459e-03
   5.4277790e+01    1.6495520e+00    1.6391724e+00    2.0662626e+02    1.8066662e+02    1.6493863e+03    7.6298972e+02    1.2805359e-03    1.5428715e-03    1.5087818e-03    1.1633485e-03    9.2894976e-01    4.8657339e-01    1.4292175e+02    9.5355994e+01    6.4862224e-03    5.5879245e-03
   5.4450604e+01    1.6430982e+00    1.6302571e+00    2.0485367e+02    1.7882111e+02    1.6427613e+03    7.6452108e+02    1.2830487e-03    1.5444457e-03    1.5151712e-03    1.1676650e-03    9.2754466e-01    4.8482959e-01    1.4281099e+02    9.5252054e+01    6.4733843e-03    5.5730087e-03
   5.4588855e+01    1.6379725e+00    1.6232116e+00    2.0347763e+02    1.7736717e+02    1.6379686e+03    7.6634367e+02    1.2850392e-03    1.5457852e-03    1.5201992e-03    1.1712427e-03    9.2642009e-01    4.8345372e-01    1.4271229e+02    9.5179721e+01    6.4628127e-03    5.5614360e-03
   5.4761668e+01    1.6316256e+00    1.6144994e+00    2.0180294e+02    1.7566729e+02    1.6320357e+03    7.6892052e+02    1.2875034e-03    1.5474307e-03    1.5264736e-03    1.1756897e-03    9.2502147e-01    4.8175273e-01    1.4259104e+02    9.5089392e+01    6.4496661e-03    5.5470617e-03
   5.4977685e+01    1.6237828e+00    1.6037665e+00    1.9978923e+02    1.7361754e+02    1.6252669e+03    7.7274631e+02    1.2905015e-03    1.5495185e-03    1.5341572e-03    1.1813446e-03    9.2328317e-01    4.7965620e-01    1.4242410e+02    9.4987180e+01    6.4327805e-03    5.5295658e-03
   5.5150499e+01    1.6175449e+00    1.5953000e+00    1.9802577e+02    1.7169426e+02    1.6186818e+03    7.7159083e+02    1.2930282e-03    1.5512044e-03    1.5404588e-03    1.1858302e-03    9.2188649e-01    4.7800477e-01    1.4229783e+02    9.4898467e+01    6.4197713e-03    5.5153631e-03
   5.5288750e+01    1.6125943e+00    1.5886446e+00    1.9664039e+02    1.7022727e+02    1.6134224e+03    7.7115166e+02    1.2950659e-03    1.5525800e-03    1.5455299e-03    1.1894168e-03    9.2076681e-01    4.7670886e-01    1.4220024e+02    9.4826382e+01    6.4095094e-03    5.5040700e-03
   5.5399350e+01    1.6086627e+00    1.5833861e+00    1.9554560e+02    1.6908024e+02    1.6092991e+03    7.7097384e+02    1.2967047e-03    1.5537009e-03    1.5495893e-03    1.1923029e-03    9.1987470e-01    4.7568089e-01    1.4212351e+02    9.4770901e+01    6.4013575e-03    5.4951250e-03
   5.5537601e+01    1.6037922e+00    1.5768675e+00    1.9412881e+02    1.6758170e+02    1.6035637e+03    7.6921126e+02    1.2987966e-03    1.5550408e-03    1.5547530e-03    1.1958018e-03    9.1876975e-01    4.7440170e-01    1.4203524e+02    9.4693117e+01    6.3915400e-03    5.4837668e-03
   5.5648202e+01    1.5999165e+00    1.5717008e+00    1.9299540e+02    1.6636549e+02    1.5990826e+03    7.6766338e+02    1.3004739e-03    1.5561292e-03    1.5588587e-03    1.1986435e-03    9.1788483e-01    4.7339033e-01    1.4195995e+02    9.4633904e+01    6.3835809e-03    5.4747244e-03
   5.5786453e+01    1.5951125e+00    1.5652821e+00    1.9169524e+02    1.6490917e+02    1.5947316e+03    7.6786382e+02    1.3024455e-03    1.5575643e-03    1.5637459e-03    1.2023951e-03    9.1678880e-01    4.7212987e-01    1.4184897e+02    9.4579574e+01    6.3729613e-03    5.4641712e-03
   5.5959266e+01    1.5891557e+00    1.5572902e+00    1.8999413e+02    1.6310654e+02    1.5879833e+03    7.6646737e+02    1.3050500e-03    1.5592336e-03    1.5701684e-03    1.2068227e-03    9.1542551e-01    4.7056696e-01    1.4173264e+02    9.4490635e+01    6.3606518e-03    5.4503154e-03
   5.6097517e+01    1.5844247e+00    1.5509870e+00    1.8864892e+02    1.6171153e+02    1.5821137e+03    7.6583367e+02    1.3072011e-03    1.5605966e-03    1.5755192e-03    1.2102461e-03    9.1433669e-01    4.6933098e-01    1.4165851e+02    9.4398408e+01    6.3513556e-03    5.4387369e-03
   5.6270331e+01    1.5785737e+00    1.5431894e+00    1.8703217e+02    1.6008357e+02    1.5751337e+03    7.6615163e+02    1.3098519e-03    1.5622663e-03    1.5821736e-03    1.2144942e-03    9.1298658e-01    4.6780122e-01    1.4156904e+02    9.4289533e+01    6.3398165e-03    5.4245268e-03
   5.6408582e+01    1.5739202e+00    1.5370124e+00    1.8575369e+02    1.5877421e+02    1.5698650e+03    7.6645801e+02    1.3119710e-03    1.5636467e-03    1.5874461e-03    1.2179919e-03    9.1190698e-01    4.6658953e-01    1.4148952e+02    9.4210506e+01    6.3304281e-03    5.4134199e-03
   5.6581395e+01    1.5681648e+00    1.5293752e+00    1.8419821e+02    1.5724201e+02    1.5633728e+03    7.6720432e+02    1.3145946e-03    1.5653256e-03    1.5940247e-03    1.2223142e-03    9.1056739e-01    4.6509167e-01    1.4139308e+02    9.4113934e+01    6.3188094e-03    5.3996607e-03
   5.6719646e+01    1.5635850e+00    1.5233245e+00    1.8297642e+02    1.5600965e+02    1.5584938e+03    7.6809537e+02    1.3166906e-03    1.5667264e-03    1.5992466e-03    1.2258633e-03    9.0949630e-01    4.6390352e-01    1.4130990e+02    9.4041394e+01    6.3093707e-03    5.3888572e-03
   5.6892460e+01    1.5579091e+00    1.5158417e+00    1.8146452e+02    1.5451992e+02    1.5523205e+03    7.6892170e+02    1.3193006e-03    1.5684367e-03    1.6057807e-03    1.2302551e-03    9.0816228e-01    4.6243634e-01    1.4120872e+02    9.3951555e+01    6.2977067e-03    5.3754244e-03
   5.7030711e+01    1.5533983e+00    1.5099296e+00    1.8027067e+02    1.5331643e+02    1.5476212e+03    7.6964996e+02    1.3213890e-03    1.5698628e-03    1.6109695e-03    1.2338507e-03    9.0709546e-01    4.6127724e-01    1.4112123e+02    9.3885141e+01    6.2882125e-03    5.3648750e-03
   5.7203524e+01    1.5478168e+00    1.5026049e+00    1.7878802e+02    1.5183097e+02    1.5416335e+03    7.7012173e+02    1.3239884e-03    1.5715847e-03    1.6174597e-03    1.2382821e-03    9.0577343e-01    4.5983946e-01    1.4101516e+02    9.3800714e+01    6.2764768e-03    5.3516434e-03
   5.7341775e+01    1.5433781e+00    1.4968119e+00    1.7763582e+02    1.5065675e+02    1.5373085e+03    7.7108048e+02    1.3260511e-03    1.5730340e-03    1.6225731e-03    1.2419505e-03    9.0471498e-01    4.5870418e-01    1.4091987e+02    9.3741209e+01    6.2668129e-03    5.3413992e-03
   5.7514589e+01    1.5378913e+00    1.4896154e+00    1.7625024e+02    1.4928956e+02    1.5321667e+03    7.7291635e+02    1.3285883e-03    1.5748034e-03    1.6289174e-03    1.2465263e-03    9.0340722e-01    4.5729233e-01    1.4080012e+02    9.3672226e+01    6.2547275e-03    5.3287806e-03
   5.7652839e+01    1.5335264e+00    1.4839140e+00    1.7515578e+02    1.4819043e+02    1.5282733e+03    7.7437249e+02    1.3306158e-03    1.5762661e-03    1.6339488e-03    1.2502753e-03    9.0236065e-01    4.5617561e-01    1.4069803e+02    9.3622410e+01    6.2449299e-03    5.3189375e-03
   5.7763440e+01    1.5300545e+00    1.4794075e+00    1.7423359e+02    1.4721263e+02    1.5247392e+03    7.7409180e+02    1.3322755e-03    1.5774305e-03    1.6380247e-03    1.2532395e-03    9.0152326e-01    4.5529343e-01    1.4061990e+02    9.3579955e+01    6.2372702e-03    5.3109851e-03
   5.7901691e+01    1.5257444e+00    1.4738084e+00    1.7308329e+02    1.4602570e+02    1.5201612e+03    7.7349419e+02    1.3343576e-03    1.5788491e-03    1.6431478e-03    1.2568996e-03    9.0048191e-01    4.5419742e-01    1.4052570e+02    9.3525897e+01    6.2278619e-03    5.3010557e-03
   5.8074505e+01    1.5204028e+00    1.4668676e+00    1.7168058e+02    1.4461892e+02    1.5145232e+03    7.7316346e+02    1.3369426e-03    1.5806060e-03    1.6495400e-03    1.2614601e-03    8.9918875e-01    4.5283715e-01    1.4040923e+02    9.3458556e+01    6.2161704e-03    5.2886898e-03
   5.8290522e+01    1.5138043e+00    1.4582887e+00    1.6999011e+02    1.4294290e+02    1.5079637e+03    7.7354316e+02    1.3401284e-03    1.5828196e-03    1.6574367e-03    1.2672209e-03    8.9759268e-01    4.5114330e-01    1.4025698e+02    9.3379807e+01    6.2013622e-03    5.2734573e-03
   5.8463335e+01    1.5085731e+00    1.4514847e+00    1.6857981e+02    1.4143819e+02    1.5023265e+03    7.7190417e+02    1.3427359e-03    1.5846014e-03    1.6638013e-03    1.2718467e-03    8.9632352e-01    4.4979942e-01    1.4013471e+02    9.3316252e+01    6.1896741e-03    5.2613046e-03
   5.8601586e+01    1.5044154e+00    1.4461066e+00    1.6750587e+02    1.4024348e+02    1.4986105e+03    7.7165560e+02    1.3447638e-03    1.5860995e-03    1.6687351e-03    1.2757201e-03    8.9530916e-01    4.4873724e-01    1.4002585e+02    9.3281029e+01    6.1799552e-03    5.2521115e-03
   5.8774400e+01    1.4992692e+00    1.4394186e+00    1.6613812e+02    1.3881355e+02    1.4931076e+03    7.7043603e+02    1.3473557e-03    1.5878338e-03    1.6750846e-03    1.2803267e-03    8.9405173e-01    4.4741960e-01    1.3990271e+02    9.3218409e+01    6.1683420e-03    5.2401407e-03
   5.8912650e+01    1.4951830e+00    1.4341353e+00    1.6504939e+02    1.3770864e+02    1.4880703e+03    7.6969631e+02    1.3495065e-03    1.5892374e-03    1.6804136e-03    1.2838456e-03    8.9304897e-01    4.4637679e-01    1.3982619e+02    9.3147291e+01    6.1596827e-03    5.2300859e-03
   5.9085464e+01    1.4901238e+00    1.4275806e+00    1.6373952e+02    1.3642325e+02    1.4820708e+03    7.6966849e+02    1.3521607e-03    1.5909663e-03    1.6870450e-03    1.2882293e-03    8.9180748e-01    4.4507898e-01    1.3973292e+02    9.3062342e+01    6.1489126e-03    5.2176604e-03
   5.9223715e+01    1.4861002e+00    1.4223849e+00    1.6269073e+02    1.3537446e+02    1.4773783e+03    7.6935123e+02    1.3542938e-03    1.5923795e-03    1.6923255e-03    1.2918013e-03    8.9081389e-01    4.4405411e-01    1.3965358e+02    9.2997704e+01    6.1402272e-03    5.2078847e-03
   5.9396529e+01    1.4811157e+00    1.4159401e+00    1.6142815e+02    1.3415119e+02    1.4718431e+03    7.6974820e+02    1.3569175e-03    1.5941260e-03    1.6988659e-03    1.2962662e-03    8.8958168e-01    4.4278089e-01    1.3955301e+02    9.2920518e+01    6.1293193e-03    5.1958392e-03
   5.9534779e+01    1.4771502e+00    1.4108312e+00    1.6043800e+02    1.3317143e+02    1.4676974e+03    7.7036426e+02    1.3590118e-03    1.5955714e-03    1.7040575e-03    1.2999223e-03    8.8859750e-01    4.4177063e-01    1.3946665e+02    9.2863123e+01    6.1204477e-03    5.1863721e-03
   5.9707593e+01    1.4722335e+00    1.4045198e+00    1.5921280e+02    1.3198368e+02    1.4624829e+03    7.7091830e+02    1.3616169e-03    1.5973603e-03    1.7105352e-03    1.3044692e-03    8.8737120e-01    4.4052399e-01    1.3935916e+02    9.2791460e+01    6.1094103e-03    5.1746163e-03
   5.9923610e+01    1.4661592e+00    1.3967034e+00    1.5769555e+02    1.3048281e+02    1.4560518e+03    7.7121100e+02    1.3648818e-03    1.5996372e-03    1.7186128e-03    1.3102034e-03    8.8585457e-01    4.3897737e-01    1.3922395e+02    9.2710014e+01    6.0957241e-03    5.1603222e-03
   6.0096424e+01    1.4613307e+00    1.3905161e+00    1.5651229e+02    1.2928607e+02    1.4513201e+03    7.7183740e+02    1.3674513e-03    1.6014635e-03    1.7249801e-03    1.3148671e-03    8.8464196e-01    4.3775458e-01    1.3910524e+02    9.2649223e+01    6.0844430e-03    5.1489666e-03
   6.0312441e+01    1.4553703e+00    1.3828688e+00    1.5509438e+02    1.2790567e+02    1.4458145e+03    7.7346236e+02    1.3706461e-03    1.6038045e-03    1.7328830e-03    1.3207785e-03    8.8314378e-01    4.3623843e-01    1.3895574e+02    9.2584610e+01    6.0703950e-03    5.1352915e-03
   6.0485254e+01    1.4506386e+00    1.3768317e+00    1.5398734e+02    1.2681196e+02    1.4417470e+03    7.7494939e+02    1.3731488e-03    1.6056473e-03    1.7391010e-03    1.3255480e-03    8.8194572e-01    4.3504500e-01    1.3882698e+02    9.2537245e+01    6.0588629e-03    5.1244077e-03
   6.0623505e+01    1.4468750e+00    1.3720750e+00    1.5305420e+02    1.2584454e+02    1.4380002e+03    7.7457507e+02    1.3752032e-03    1.6071411e-03    1.7441453e-03    1.3293361e-03    8.8098642e-01    4.3410402e-01    1.3872744e+02    9.2496181e+01    6.0498415e-03    5.1156573e-03
   6.0796319e+01    1.4422128e+00    1.3661742e+00    1.5189635e+02    1.2469046e+02    1.4330887e+03    7.7386620e+02    1.3777743e-03    1.6089600e-03    1.7504888e-03    1.3339936e-03    8.7979710e-01    4.3293447e-01    1.3861004e+02    9.2441062e+01    6.0388135e-03    5.1046408e-03
   6.0934569e+01    1.4385030e+00    1.3614897e+00    1.5098611e+02    1.2377431e+02    1.4293818e+03    7.7358312e+02    1.3798314e-03    1.6104469e-03    1.7555389e-03    1.3377870e-03    8.7884865e-01    4.3200351e-01    1.3851376e+02    9.2401843e+01    6.0299425e-03    5.0959922e-03
   6.1107383e+01    1.4339168e+00    1.3556702e+00    1.4985705e+02    1.2263728e+02    1.4246702e+03    7.7300630e+02    1.3823989e-03    1.6122721e-03    1.7618596e-03    1.3424786e-03    8.7768048e-01    4.3083812e-01    1.3839706e+02    9.2350219e+01    6.0189967e-03    5.0851506e-03
   6.1323400e+01    1.4282454e+00    1.3484585e+00    1.4847476e+02    1.2120681e+02    1.4192086e+03    7.7225999e+02    1.3855448e-03    1.6145445e-03    1.7696073e-03    1.3484279e-03    8.7623235e-01    4.2939548e-01    1.3824041e+02    9.2295420e+01    6.0050311e-03    5.0719353e-03
   6.1496214e+01    1.4237390e+00    1.3427535e+00    1.4735144e+02    1.2001413e+02    1.4146514e+03    7.7101369e+02    1.3881068e-03    1.6163929e-03    1.7758588e-03    1.3532101e-03    8.7507663e-01    4.2825250e-01    1.3811446e+02    9.2253200e+01    5.9939592e-03    5.0614171e-03
   6.1712231e+01    1.4181807e+00    1.3357020e+00    1.4596866e+02    1.1866694e+02    1.4077682e+03    7.6986059e+02    1.3914243e-03    1.6186635e-03    1.7841029e-03    1.3588062e-03    8.7365044e-01    4.2683572e-01    1.3799812e+02    9.2164292e+01    5.9813539e-03    5.0475929e-03
   6.1885044e+01    1.4137643e+00    1.3301314e+00    1.4488868e+02    1.1759515e+02    1.4026551e+03    7.6936768e+02    1.3940384e-03    1.6204778e-03    1.7906141e-03    1.3633367e-03    8.7251083e-01    4.2571636e-01    1.3789668e+02    9.2096352e+01    5.9710007e-03    5.0365789e-03
   6.2023295e+01    1.4102557e+00    1.3257142e+00    1.4403840e+02    1.1675955e+02    1.3987020e+03    7.6915730e+02    1.3961274e-03    1.6219300e-03    1.7958082e-03    1.3669842e-03    8.7160134e-01    4.2483122e-01    1.3781499e+02    9.2045887e+01    5.9627528e-03    5.0279314e-03
   6.2196109e+01    1.4059074e+00    1.3202392e+00    1.4301237e+02    1.1577994e+02    1.3940382e+03    7.6950297e+02    1.3986968e-03    1.6237172e-03    1.8022362e-03    1.3715435e-03    8.7047171e-01    4.2373414e-01    1.3770961e+02    9.1983877e+01    5.9523444e-03    5.0172050e-03
   6.2412126e+01    1.4005208e+00    1.3134609e+00    1.4174191e+02    1.1456700e+02    1.3882650e+03    7.6970337e+02    1.4019264e-03    1.6260222e-03    1.8102671e-03    1.3773109e-03    8.6906872e-01    4.2237435e-01    1.3757815e+02    9.1913135e+01    5.9394591e-03    5.0041656e-03
   6.2584939e+01    1.3962413e+00    1.3080854e+00    1.4074854e+02    1.1359595e+02    1.3839670e+03    7.7013167e+02    1.4044714e-03    1.6278425e-03    1.8166143e-03    1.3819683e-03    8.6794922e-01    4.2129760e-01    1.3746500e+02    9.1859950e+01    5.9289131e-03    4.9937976e-03
   6.2800956e+01    1.3909464e+00    1.3014203e+00    1.3952039e+02    1.1240041e+02    1.3786208e+03    7.7042847e+02    1.4076664e-03    1.6301622e-03    1.8245443e-03    1.3878376e-03    8.6656281e-01    4.1996010e-01    1.3732549e+02    9.1798877e+01    5.9158980e-03    4.9811491e-03
   6.2973770e+01    1.3867452e+00    1.2961459e+00    1.3857259e+02    1.1146633e+02    1.3747851e+03    7.7124771e+02    1.4101685e-03    1.6319977e-03    1.8307828e-03    1.3925831e-03    8.6545777e-01    4.1890288e-01    1.3720495e+02    9.1756101e+01    5.9052303e-03    4.9711865e-03
   6.3112021e+01    1.3834060e+00    1.2919673e+00    1.3782596e+02    1.1073932e+02    1.3718176e+03    7.7199053e+02    1.4121713e-03    1.6334802e-03    1.8357603e-03    1.3964152e-03    8.6457598e-01    4.1806585e-01    1.3710792e+02    9.1724226e+01    5.8967137e-03    4.9633424e-03
   6.3284834e+01    1.3792636e+00    1.2867985e+00    1.3687556e+02    1.0978636e+02    1.3678705e+03    7.7198904e+02    1.4146723e-03    1.6353117e-03    1.8419758e-03    1.4011617e-03    8.6347863e-01    4.1702964e-01    1.3698712e+02    9.1682554e+01    5.8861229e-03    4.9535192e-03
   6.3423085e+01    1.3759648e+00    1.2826932e+00    1.3610856e+02    1.0900324e+02    1.3646661e+03    7.7162703e+02    1.4166895e-03    1.6367948e-03    1.8469557e-03    1.4049903e-03    8.6260132e-01    4.1620772e-01    1.3688835e+02    9.1651149e+01    5.8776601e-03    4.9457379e-03
   6.3595899e+01    1.3718749e+00    1.2775981e+00    1.3517025e+02    1.0809658e+02    1.3606026e+03    7.7136434e+02    1.4192050e-03    1.6386240e-03    1.8531953e-03    1.4097331e-03    8.6151383e-01    4.1518333e-01    1.3676958e+02    9.1607496e+01    5.8672256e-03    4.9359491e-03
   6.3734150e+01    1.3686311e+00    1.2735539e+00    1.3441553e+02    1.0733041e+02    1.3573901e+03    7.7083850e+02    1.4212261e-03    1.6400999e-03    1.8581735e-03    1.4135570e-03    8.6065183e-01    4.1436595e-01    1.3667277e+02    9.1574429e+01    5.8588873e-03    4.9282136e-03
   6.3844750e+01    1.3660516e+00    1.2703305e+00    1.3380125e+02    1.0669609e+02    1.3546811e+03    7.6998886e+02    1.4228586e-03    1.6412511e-03    1.8621845e-03    1.4165897e-03    8.5996542e-01    4.1371550e-01    1.3659707e+02    9.1547491e+01    5.8523158e-03    4.9219811e-03
   6.3983001e+01    1.3628501e+00    1.2663491e+00    1.3305820e+02    1.0592339e+02    1.3516084e+03    7.6937692e+02    1.4248626e-03    1.6427236e-03    1.8671124e-03    1.4204398e-03    8.5911077e-01    4.1291093e-01    1.3649922e+02    9.1517736e+01    5.8439823e-03    4.9143903e-03
   6.4155815e+01    1.3588747e+00    1.2613989e+00    1.3212907e+02    1.0498162e+02    1.3475887e+03    7.6834679e+02    1.4273723e-03    1.6445354e-03    1.8732975e-03    1.4252014e-03    8.5804860e-01    4.1190906e-01    1.3637704e+02    9.1479292e+01    5.8336298e-03    4.9048676e-03
   6.4294066e+01    1.3557189e+00    1.2574628e+00    1.3138375e+02    1.0425616e+02    1.3436888e+03    7.6749282e+02    1.4294522e-03    1.6459551e-03    1.8784986e-03    1.4288049e-03    8.5720494e-01    4.1111109e-01    1.3629868e+02    9.1428606e+01    5.8259212e-03    4.8967939e-03
   6.4466879e+01    1.3518051e+00    1.2525846e+00    1.3048302e+02    1.0341174e+02    1.3390169e+03    7.6701557e+02    1.4320237e-03    1.6477260e-03    1.8849666e-03    1.4333047e-03    8.5615708e-01    4.1012009e-01    1.3620076e+02    9.1364795e+01    5.8162746e-03    4.8867488e-03
   6.4605130e+01    1.3486909e+00    1.2487091e+00    1.2977259e+02    1.0272742e+02    1.3355123e+03    7.6679745e+02    1.4340749e-03    1.6491631e-03    1.8901024e-03    1.4369701e-03    8.5532024e-01    4.0933429e-01    1.3611822e+02    9.1319517e+01    5.8084883e-03    4.8789041e-03
   6.4777944e+01    1.3448276e+00    1.2439087e+00    1.2890255e+02    1.0191868e+02    1.3312120e+03    7.6668272e+02    1.4366160e-03    1.6509428e-03    1.8964912e-03    1.4415361e-03    8.5427976e-01    4.0835989e-01    1.3601483e+02    9.1262906e+01    5.7987682e-03    4.8691512e-03
   6.4916195e+01    1.3417537e+00    1.2400967e+00    1.2822117e+02    1.0127237e+02    1.3280002e+03    7.6688776e+02    1.4386431e-03    1.6523951e-03    1.9015694e-03    1.4452510e-03    8.5344909e-01    4.0758694e-01    1.3592897e+02    9.1221894e+01    5.7909218e-03    4.8615013e-03
   6.5089008e+01    1.3379373e+00    1.2353787e+00    1.2737731e+02    1.0048958e+02    1.3239763e+03    7.6700125e+02    1.4411574e-03    1.6541894e-03    1.9078921e-03    1.4498693e-03    8.5241441e-01    4.0662994e-01    1.3582187e+02    9.1170683e+01    5.7811376e-03    4.8519756e-03
   6.5305025e+01    1.3332129e+00    1.2295235e+00    1.2634942e+02    9.9536599e+01    1.3192150e+03    7.6743183e+02    1.4442906e-03    1.6564841e-03    1.9157427e-03    1.4557282e-03    8.5113221e-01    4.0544117e-01    1.3568365e+02    9.1112533e+01    5.7688839e-03    4.8404354e-03
   6.5477839e+01    1.3294568e+00    1.2248751e+00    1.2553333e+02    9.8742697e+01    1.3155783e+03    7.6766134e+02    1.4467670e-03    1.6582778e-03    1.9219624e-03    1.4604332e-03    8.5010893e-01    4.0449889e-01    1.3556750e+02    9.1067739e+01    5.7589145e-03    4.8311566e-03
   6.5616090e+01    1.3264741e+00    1.2212009e+00    1.2489681e+02    9.8131221e+01    1.3128503e+03    7.6813199e+02    1.4487440e-03    1.6597452e-03    1.9269113e-03    1.4642450e-03    8.4929337e-01    4.0375341e-01    1.3547293e+02    9.1035865e+01    5.7509244e-03    4.8239018e-03
   6.5788903e+01    1.3227731e+00    1.2166491e+00    1.2411686e+02    9.7410639e+01    1.3094963e+03    7.6879985e+02    1.4511897e-03    1.6615648e-03    1.9330562e-03    1.4689982e-03    8.4827855e-01    4.0283026e-01    1.3535371e+02    9.0995475e+01    5.7409295e-03    4.8148990e-03
   6.5927154e+01    1.3198264e+00    1.2130320e+00    1.2347959e+02    9.6772010e+01    1.3067775e+03    7.6877646e+02    1.4531574e-03    1.6630329e-03    1.9379668e-03    1.4728353e-03    8.4746806e-01    4.0209716e-01    1.3525646e+02    9.0966478e+01    5.7329356e-03    4.8077952e-03
   6.6099968e+01    1.3161687e+00    1.2085489e+00    1.2268154e+02    9.5997804e+01    1.3031984e+03    7.6835556e+02    1.4556155e-03    1.6648453e-03    1.9441118e-03    1.4775867e-03    8.4646001e-01    4.0118727e-01    1.3513579e+02    9.0927819e+01    5.7230160e-03    4.7988866e-03
   6.6315985e+01    1.3116377e+00    1.2030002e+00    1.2171174e+02    9.5086401e+01    1.2988633e+03    7.6817729e+02    1.4586493e-03    1.6670933e-03    1.9517355e-03    1.4835116e-03    8.4520984e-01    4.0005678e-01    1.3498383e+02    9.0878274e+01    5.7105950e-03    4.7877939e-03
   6.6488798e+01    1.3080476e+00    1.1985867e+00    1.2093700e+02    9.4324193e+01    1.2954410e+03    7.6782555e+02    1.4610970e-03    1.6689100e-03    1.9578447e-03    1.4882921e-03    8.4422137e-01    3.9915166e-01    1.3486218e+02    9.0840803e+01    5.7007280e-03    4.7790185e-03
   6.6704815e+01    1.3036040e+00    1.1931329e+00    1.1998284e+02    9.3384291e+01    1.2913273e+03    7.6723573e+02    1.4641123e-03    1.6711753e-03    1.9653782e-03    1.4942971e-03    8.4299439e-01    3.9803241e-01    1.3470555e+02    9.0796514e+01    5.6882839e-03    4.7681681e-03
   6.6877629e+01    1.3000730e+00    1.1888131e+00    1.1921324e+02    9.2604561e+01    1.2879723e+03    7.6643715e+02    1.4665446e-03    1.6729923e-03    1.9714233e-03    1.4991129e-03    8.4201496e-01    3.9714750e-01    1.3457823e+02    9.0763522e+01    5.6783641e-03    4.7596047e-03
   6.7015880e+01    1.2972706e+00    1.1853766e+00    1.1859431e+02    9.2018408e+01    1.2845799e+03    7.6570195e+02    1.4685570e-03    1.6743936e-03    1.9765156e-03    1.5027280e-03    8.4123767e-01    3.9644200e-01    1.3449767e+02    9.0718653e+01    5.6710435e-03    4.7523339e-03
   6.7188693e+01    1.2937941e+00    1.1811016e+00    1.1784490e+02    9.1334942e+01    1.2805117e+03    7.6526535e+02    1.4710403e-03    1.6761090e-03    1.9828424e-03    1.5072245e-03    8.4027255e-01    3.9556473e-01    1.3439758e+02    9.0662890e+01    5.6618849e-03    4.7432543e-03
   6.7326944e+01    1.2910271e+00    1.1777117e+00    1.1724696e+02    9.0774161e+01    1.2773631e+03    7.6484894e+02    1.4730338e-03    1.6775122e-03    1.9878870e-03    1.5108782e-03    8.3950138e-01    3.9486978e-01    1.3431400e+02    9.0620751e+01    5.6545271e-03    4.7361226e-03
   6.7499758e+01    1.2875911e+00    1.1735056e+00    1.1652232e+02    9.0119099e+01    1.2736302e+03    7.6474727e+02    1.4754943e-03    1.6792659e-03    1.9941381e-03    1.5154613e-03    8.3854204e-01    3.9400677e-01    1.3420797e+02    9.0569064e+01    5.6452850e-03    4.7272922e-03
   6.7638009e+01    1.2848557e+00    1.1701612e+00    1.1595509e+02    8.9595165e+01    1.2708546e+03    7.6495372e+02    1.4774575e-03    1.6806925e-03    1.9991114e-03    1.5191852e-03    8.3777648e-01    3.9332049e-01    1.3412047e+02    9.0531872e+01    5.6378407e-03    4.7203667e-03
   6.7810822e+01    1.2814577e+00    1.1660150e+00    1.1525216e+02    8.8960830e+01    1.2673748e+03    7.6507961e+02    1.4798925e-03    1.6824589e-03    2.0053018e-03    1.5238181e-03    8.3682335e-01    3.9246888e-01    1.3401146e+02    9.0485149e+01    5.6285599e-03    4.7117310e-03
   6.8026839e+01    1.2772489e+00    1.1608850e+00    1.1438021e+02    8.8159386e+01    1.2630861e+03    7.6502677e+02    1.4829409e-03    1.6847180e-03    2.0130160e-03    1.5296622e-03    8.3564045e-01    3.9141323e-01    1.3387340e+02    9.0430773e+01    5.6169991e-03    4.7011904e-03
   6.8199653e+01    1.2739017e+00    1.1568140e+00    1.1370131e+02    8.7521869e+01    1.2599602e+03    7.6533749e+02    1.4853417e-03    1.6865038e-03    2.0191106e-03    1.5343795e-03    8.3469624e-01    3.9057645e-01    1.3375686e+02    9.0391334e+01    5.6075771e-03    4.6928350e-03
   6.8415670e+01    1.2697507e+00    1.1517696e+00    1.1287971e+02    8.6778889e+01    1.2563107e+03    7.6613292e+02    1.4883456e-03    1.6888573e-03    2.0266820e-03    1.5404129e-03    8.3352388e-01    3.8953611e-01    1.3360870e+02    9.0346231e+01    5.5957323e-03    4.6825415e-03
   6.8685691e+01    1.2646073e+00    1.1455389e+00    1.1186071e+02    8.5838849e+01    1.2518545e+03    7.6666629e+02    1.4920624e-03    1.6918425e-03    2.0360391e-03    1.5480236e-03    8.3206680e-01    3.8824788e-01    1.3341605e+02    9.0292399e+01    5.5807579e-03    4.6697873e-03
   6.9023218e+01    1.2582717e+00    1.1379004e+00    1.1058759e+02    8.4671828e+01    1.2459162e+03    7.6627020e+02    1.4966566e-03    1.6954538e-03    2.0476856e-03    1.5573500e-03    8.3026458e-01    3.8666335e-01    1.3317594e+02    9.0222419e+01    5.5622337e-03    4.6540108e-03
   6.9293239e+01    1.2533041e+00    1.1319565e+00    1.0957140e+02    8.3699919e+01    1.2411177e+03    7.6533551e+02    1.5002568e-03    1.6980854e-03    2.0569091e-03    1.5645648e-03    8.2884118e-01    3.8543270e-01    1.3298170e+02    9.0168740e+01    5.5475051e-03    4.6416003e-03
   6.9630765e+01    1.2471475e+00    1.1245158e+00    1.0834058e+02    8.2513504e+01    1.2357493e+03    7.6467612e+02    1.5047768e-03    1.7016393e-03    2.0683232e-03    1.5739823e-03    8.2708290e-01    3.8388224e-01    1.3273265e+02    9.0114028e+01    5.5290184e-03    4.6265583e-03
   6.9900787e+01    1.2422838e+00    1.1187014e+00    1.0735583e+02    8.1626559e+01    1.2302502e+03    7.6399536e+02    1.5084973e-03    1.7044045e-03    2.0778903e-03    1.5810766e-03    8.2568219e-01    3.8267230e-01    1.3256271e+02    9.0039510e+01    5.5151331e-03    4.6139413e-03
   7.0238313e+01    1.2362739e+00    1.1114710e+00    1.0616351e+02    8.0582983e+01    1.2237678e+03    7.6352430e+02    1.5130889e-03    1.7078680e-03    2.0897172e-03    1.5900165e-03    8.2395189e-01    3.8116385e-01    1.3234790e+02    8.9949143e+01    5.4977521e-03    4.5983604e-03
   7.0508334e+01    1.2315222e+00    1.1058400e+00    1.0523523e+02    7.9756828e+01    1.2190010e+03    7.6360995e+02    1.5167146e-03    1.7105860e-03    2.0990816e-03    1.5971701e-03    8.2256713e-01    3.7999750e-01    1.3217043e+02    8.9888963e+01    5.4838388e-03    4.5864312e-03
   7.0845861e+01    1.2256299e+00    1.0987793e+00    1.0409615e+02    7.8745793e+01    1.2132304e+03    7.6354772e+02    1.5212373e-03    1.7140894e-03    2.1107185e-03    1.6062880e-03    8.2085558e-01    3.7852703e-01    1.3194564e+02    8.9811834e+01    5.4663704e-03    4.5714037e-03
   7.1115882e+01    1.2209649e+00    1.0932595e+00    1.0322585e+02    7.7970518e+01    1.2092520e+03    7.6443084e+02    1.5248021e-03    1.7169127e-03    2.1198948e-03    1.6136944e-03    8.1948721e-01    3.7738218e-01    1.3175636e+02    8.9763163e+01    5.4522376e-03    4.5598896e-03
   7.1453409e+01    1.2151989e+00    1.0864047e+00    1.0212780e+02    7.6983887e+01    1.2039836e+03    7.6424480e+02    1.5292410e-03    1.7204072e-03    2.1313185e-03    1.6229205e-03    8.1779620e-01    3.7595475e-01    1.3152062e+02    8.9700948e+01    5.4347069e-03    4.5455365e-03
   7.1723430e+01    1.2106410e+00    1.0810554e+00    1.0126649e+02    7.6214829e+01    1.1998769e+03    7.6419199e+02    1.5327170e-03    1.7230436e-03    2.1403644e-03    1.6301610e-03    8.1644598e-01    3.7484661e-01    1.3132926e+02    8.9653247e+01    5.4206802e-03    4.5342031e-03
   7.2060956e+01    1.2050151e+00    1.0743438e+00    1.0019011e+02    7.5231447e+01    1.1946558e+03    7.6326732e+02    1.5371448e-03    1.7265524e-03    2.1517070e-03    1.6394515e-03    8.1479424e-01    3.7343504e-01    1.3109397e+02    8.9590015e+01    5.4033702e-03    4.5200663e-03
   7.2330978e+01    1.2005677e+00    1.0690708e+00    9.9343415e+01    7.4434385e+01    1.1907484e+03    7.6268537e+02    1.5406701e-03    1.7293279e-03    2.1607201e-03    1.6469229e-03    8.1347972e-01    3.7232946e-01    1.3089966e+02    8.9548576e+01    5.3894868e-03    4.5090778e-03
   7.2668504e+01    1.1950730e+00    1.0625294e+00    9.8302585e+01    7.3560071e+01    1.1846108e+03    7.6203058e+02    1.5451424e-03    1.7327077e-03    2.1724034e-03    1.6557660e-03    8.1185493e-01    3.7095402e-01    1.3069231e+02    8.9459772e+01    5.3731163e-03    4.4945922e-03
   7.2938525e+01    1.1907185e+00    1.0574114e+00    9.7492019e+01    7.2861810e+01    1.1801790e+03    7.6197435e+02    1.5486864e-03    1.7354272e-03    2.1816458e-03    1.6629315e-03    8.1055412e-01    3.6988420e-01    1.3051976e+02    8.9399674e+01    5.3599336e-03    4.4834241e-03
   7.3276052e+01    1.1853238e+00    1.0510426e+00    9.6505337e+01    7.2040605e+01    1.1748653e+03    7.6206546e+02    1.5530709e-03    1.7388443e-03    2.1931030e-03    1.6719525e-03    8.0894232e-01    3.6854877e-01    1.3030262e+02    8.9325762e+01    5.3434683e-03    4.4695842e-03
   7.3546073e+01    1.1810505e+00    1.0460548e+00    9.5724541e+01    7.1363287e+01    1.1708020e+03    7.6209986e+02    1.5565624e-03    1.7415705e-03    2.2022185e-03    1.6791975e-03    8.0765360e-01    3.6750876e-01    1.3012495e+02    8.9274025e+01    5.3303017e-03    4.4588206e-03
   7.3883600e+01    1.1757620e+00    1.0398416e+00    9.4785974e+01    7.0584242e+01    1.1661273e+03    7.6261288e+02    1.5608658e-03    1.7450066e-03    2.2134703e-03    1.6883627e-03    8.0606070e-01    3.6620691e-01    1.2989938e+02    8.9213153e+01    5.3137843e-03    4.4455488e-03
   7.4153621e+01    1.1715701e+00    1.0349721e+00    9.4021675e+01    6.9908534e+01    1.1622579e+03    7.6216842e+02    1.5642671e-03    1.7476371e-03    2.2224122e-03    1.6955934e-03    8.0478739e-01    3.6519032e-01    1.2971388e+02    8.9165940e+01    5.3005181e-03    4.4349449e-03
   7.4491147e+01    1.1663909e+00    1.0288994e+00    9.3096910e+01    6.9137871e+01    1.1575587e+03    7.6199141e+02    1.5685465e-03    1.7510459e-03    2.2335949e-03    1.7047630e-03    8.0321976e-01    3.6391198e-01    1.2948827e+02    8.9107460e+01    5.2842347e-03    4.4219650e-03
   7.4761169e+01    1.1622992e+00    1.0241295e+00    9.2351076e+01    6.8455984e+01    1.1538702e+03    7.6119472e+02    1.5719181e-03    1.7536647e-03    2.2424319e-03    1.7120486e-03    8.0197474e-01    3.6290859e-01    1.2930159e+02    8.9063381e+01    5.2711022e-03    4.4116328e-03
   7.5098695e+01    1.1572500e+00    1.0181805e+00    9.1417916e+01    6.7693700e+01    1.1479011e+03    7.5975394e+02    1.5762875e-03    1.7569595e-03    2.2539856e-03    1.7207778e-03    8.0044504e-01    3.6164591e-01    1.2910400e+02    8.8977374e+01    5.2557814e-03    4.3981757e-03
   7.5368716e+01    1.1532473e+00    1.0135017e+00    9.0700512e+01    6.7097852e+01    1.1436884e+03    7.5944738e+02    1.5797430e-03    1.7595760e-03    2.2631314e-03    1.7278412e-03    7.9922258e-01    3.6065886e-01    1.2893995e+02    8.8917511e+01    5.2434401e-03    4.3877340e-03
   7.5706243e+01    1.1482924e+00    1.0076883e+00    8.9833168e+01    6.6407987e+01    1.1387149e+03    7.5942731e+02    1.5840155e-03    1.7628932e-03    2.2744519e-03    1.7367499e-03    7.9770892e-01    3.5942833e-01    1.2873347e+02    8.8844217e+01    5.2280122e-03    4.3748365e-03
   7.5976264e+01    1.1443615e+00    1.0031377e+00    8.9151059e+01    6.5849450e+01    1.1349976e+03    7.5956885e+02    1.5874077e-03    1.7655440e-03    2.2834389e-03    1.7439193e-03    7.9649614e-01    3.5847115e-01    1.2856369e+02    8.8793173e+01    5.2156369e-03    4.3648236e-03
   7.6313791e+01    1.1394915e+00    9.9744407e-01    8.8319828e+01    6.5177978e+01    1.1305883e+03    7.5981912e+02    1.5915827e-03    1.7687893e-03    2.2945606e-03    1.7529030e-03    7.9499728e-01    3.5726786e-01    1.2835012e+02    8.8730295e+01    5.2001739e-03    4.3523200e-03
   7.6583812e+01    1.1356338e+00    9.9300165e-01    8.7677717e+01    6.4655274e+01    1.1274847e+03    7.6050910e+02    1.5948971e-03    1.7714653e-03    2.3033454e-03    1.7602183e-03    7.9379775e-01    3.5633458e-01    1.2817225e+02    8.8689629e+01    5.1877135e-03    4.3427762e-03
   7.6921339e+01    1.1308502e+00    9.8744221e-01    8.6859735e+01    6.3981821e+01    1.1232522e+03    7.6017166e+02    1.5990230e-03    1.7747118e-03    2.3143188e-03    1.7692863e-03    7.9231467e-01    3.5515852e-01    1.2795204e+02    8.8634723e+01    5.1722814e-03    4.3306908e-03
   7.7191360e+01    1.1270794e+00    9.8308711e-01    8.6201124e+01    6.3433494e+01    1.1195673e+03    7.5930416e+02    1.6023179e-03    1.7772429e-03    2.3231130e-03    1.7763977e-03    7.9114065e-01    3.5423543e-01    1.2777840e+02    8.8585571e+01    5.1600793e-03    4.3209552e-03
   7.7528886e+01    1.1224083e+00    9.7763241e-01    8.5402776e+01    6.2759309e+01    1.1154893e+03    7.5863587e+02    1.6064118e-03    1.7804669e-03    2.3339782e-03    1.7855043e-03    7.8969055e-01    3.5307373e-01    1.2755861e+02    8.8534529e+01    5.1448428e-03    4.3091540e-03
   7.7798908e+01    1.1187164e+00    9.7336845e-01    8.4763372e+01    6.2258017e+01    1.1113375e+03    7.5795788e+02    1.6097750e-03    1.7830307e-03    2.3430099e-03    1.7924571e-03    7.8853581e-01    3.5216784e-01    1.2740219e+02    8.8475108e+01    5.1332679e-03    4.2994476e-03
   7.8136434e+01    1.1141333e+00    9.6801494e-01    8.3984778e+01    6.1663074e+01    1.1064337e+03    7.5734436e+02    1.6139354e-03    1.7862218e-03    2.3542121e-03    1.8012327e-03    7.8710719e-01    3.5102397e-01    1.2720588e+02    8.8399343e+01    5.1187726e-03    4.2871889e-03
   7.8533981e+01    1.1087824e+00    9.6176060e-01    8.3104874e+01    6.0996418e+01    1.1012998e+03    7.5737941e+02    1.6187818e-03    1.7900666e-03    2.3672467e-03    1.8117837e-03    7.8543541e-01    3.4968482e-01    1.2696732e+02    8.8319082e+01    5.1015867e-03    4.2731220e-03
   7.8852019e+01    1.1045800e+00    9.5699488e-01    8.2415035e+01    6.0457280e+01    1.0974245e+03    7.5749872e+02    1.6225582e-03    1.7930119e-03    2.3774812e-03    1.8200311e-03    7.8409816e-01    3.4867857e-01    1.2676957e+02    8.8265637e+01    5.0878551e-03    4.2625449e-03
   7.9249566e+01    1.0993497e+00    9.5094619e-01    8.1585310e+01    5.9832332e+01    1.0930766e+03    7.5811428e+02    1.6272804e-03    1.7968670e-03    2.3901992e-03    1.8307108e-03    7.8244571e-01    3.4738816e-01    1.2652093e+02    8.8200953e+01    5.0706502e-03    4.2492693e-03
   7.9567604e+01    1.0952214e+00    9.4629120e-01    8.0909020e+01    5.9306571e+01    1.0892692e+03    7.5768642e+02    1.6309585e-03    1.7997097e-03    2.4002623e-03    1.8389163e-03    7.8112124e-01    3.4640616e-01    1.2631853e+02    8.8149032e+01    5.0569244e-03    4.2387903e-03
   7.9965151e+01    1.0901202e+00    9.4036435e-01    8.0089203e+01    5.8670624e+01    1.0848332e+03    7.5735809e+02    1.6356609e-03    1.8035325e-03    2.4129056e-03    1.8495996e-03    7.7950755e-01    3.4513009e-01    1.2607306e+02    8.8086351e+01    5.0400506e-03    4.2257938e-03
   8.0283189e+01    1.0860955e+00    9.3581004e-01    7.9433993e+01    5.8141111e+01    1.0813553e+03    7.5682195e+02    1.6393524e-03    1.8064908e-03    2.4228771e-03    1.8580112e-03    7.7821365e-01    3.4416161e-01    1.2586928e+02    8.8046821e+01    5.0265384e-03    4.2159274e-03
   8.0680736e+01    1.0811048e+00    9.3002465e-01    7.8630029e+01    5.7559740e+01    1.0760482e+03    7.5619716e+02    1.6440899e-03    1.8102309e-03    2.4358051e-03    1.8683130e-03    7.7662508e-01    3.4291405e-01    1.2564613e+02    8.7964698e+01    5.0104428e-03    4.2027073e-03
   8.0998774e+01    1.0771697e+00    9.2557858e-01    7.8005094e+01    5.7101460e+01    1.0721667e+03    7.5611231e+02    1.6477881e-03    1.8131234e-03    2.4459686e-03    1.8764398e-03    7.7535268e-01    3.4196694e-01    1.2546159e+02    8.7909291e+01    4.9975501e-03    4.1926780e-03
   8.1396321e+01    1.0722683e+00    9.1994397e-01    7.7239148e+01    5.6551136e+01    1.0675352e+03    7.5601707e+02    1.6524341e-03    1.8168760e-03    2.4586668e-03    1.8868837e-03    7.7377664e-01    3.4075688e-01    1.2523232e+02    8.7839393e+01    4.9814848e-03    4.1800168e-03
   8.1714359e+01    1.0684056e+00    9.1561619e-01    7.6644294e+01    5.6112236e+01    1.0641999e+03    7.5629275e+02    1.6560517e-03    1.8197788e-03    2.4686226e-03    1.8951342e-03    7.7251540e-01    3.3983873e-01    1.2504138e+02    8.7794597e+01    4.9685800e-03    4.1704545e-03
   8.2111906e+01    1.0635970e+00    9.1011399e-01    7.5899586e+01    5.5564019e+01    1.0599565e+03    7.5599161e+02    1.6606193e-03    1.8235006e-03    2.4811132e-03    1.9056759e-03    7.7095750e-01    3.3865797e-01    1.2480659e+02    8.7736577e+01    4.9525886e-03    4.1582924e-03
   8.2429943e+01    1.0598148e+00    9.0588230e-01    7.5315721e+01    5.5138523e+01    1.0566328e+03    7.5584023e+02    1.6642053e-03    1.8263737e-03    2.4909858e-03    1.9139275e-03    7.6971627e-01    3.3775738e-01    1.2461717e+02    8.7694588e+01    4.9398980e-03    4.1489627e-03
   8.2827491e+01    1.0551250e+00    9.0050322e-01    7.4584341e+01    5.4587267e+01    1.0524337e+03    7.5490958e+02    1.6687350e-03    1.8300779e-03    2.5033512e-03    1.9244830e-03    7.6819312e-01    3.3659471e-01    1.2438371e+02    8.7639644e+01    4.9241645e-03    4.1371172e-03
   8.3145528e+01    1.0514373e+00    8.9633774e-01    7.4006809e+01    5.4182480e+01    1.0484065e+03    7.5425133e+02    1.6723452e-03    1.8328130e-03    2.5134438e-03    1.9323894e-03    7.6698338e-01    3.3570028e-01    1.2421183e+02    8.7581109e+01    4.9120900e-03    4.1274980e-03
   8.3543076e+01    1.0468462e+00    8.9108653e-01    7.3303788e+01    5.3702848e+01    1.0436955e+03    7.5370921e+02    1.6768886e-03    1.8364522e-03    2.5260352e-03    1.9426155e-03    7.6548291e-01    3.3456445e-01    1.2399706e+02    8.7509313e+01    4.8970208e-03    4.1155206e-03
   8.3861113e+01    1.0432214e+00    8.8702587e-01    7.2759294e+01    5.3326513e+01    1.0402924e+03    7.5374954e+02    1.6804203e-03    1.8392052e-03    2.5359327e-03    1.9506440e-03    7.6428275e-01    3.3369569e-01    1.2382027e+02    8.7459524e+01    4.8849581e-03    4.1063181e-03
   8.4258660e+01    1.0387067e+00    8.8190570e-01    7.2088214e+01    5.2868604e+01    1.0361794e+03    7.5365205e+02    1.6848743e-03    1.8428580e-03    2.5483009e-03    1.9610020e-03    7.6279319e-01    3.3259232e-01    1.2359937e+02    8.7398130e+01    4.8699288e-03    4.0948520e-03
   8.4576698e+01    1.0351473e+00    8.7794490e-01    7.1571678e+01    5.2513310e+01    1.0332799e+03    7.5406815e+02    1.6883289e-03    1.8456224e-03    2.5579995e-03    1.9691463e-03    7.6160508e-01    3.3174674e-01    1.2341782e+02    8.7357375e+01    4.8578876e-03    4.0860587e-03
   8.4974245e+01    1.0307130e+00    8.7295028e-01    7.0918845e+01    5.2061442e+01    1.0294985e+03    7.5380308e+02    1.6927077e-03    1.8492670e-03    2.5701647e-03    1.9795921e-03    7.6013111e-01    3.3067005e-01    1.2319129e+02    8.7306210e+01    4.8429290e-03    4.0750540e-03
   8.5292283e+01    1.0272365e+00    8.6906640e-01    7.0403781e+01    5.1698139e+01    1.0263968e+03    7.5337038e+02    1.6960940e-03    1.8518904e-03    2.5797605e-03    1.9875836e-03    7.5896908e-01    3.2983369e-01    1.2301090e+02    8.7261395e+01    4.8310455e-03    4.0662001e-03
   8.5689830e+01    1.0229060e+00    8.6416388e-01    6.9766749e+01    5.1251408e+01    1.0226940e+03    7.5272898e+02    1.7003971e-03    1.8554177e-03    2.5917728e-03    1.9979638e-03    7.5752677e-01    3.2877128e-01    1.2278348e+02    8.7210898e+01    4.8162552e-03    4.0553378e-03
   8.6007868e+01    1.0195012e+00    8.6036200e-01    6.9259418e+01    5.0918381e+01    1.0190072e+03    7.5212898e+02    1.7038589e-03    1.8580747e-03    2.6016207e-03    2.0057730e-03    7.5638289e-01    3.2795185e-01    1.2261880e+02    8.7157129e+01    4.8050030e-03    4.0465634e-03
   8.6405415e+01    1.0152586e+00    8.5557409e-01    6.8648038e+01    5.0528290e+01    1.0149004e+03    7.5190444e+02    1.7081958e-03    1.8616196e-03    2.6138491e-03    2.0159202e-03    7.5496163e-01    3.2691285e-01    1.2241014e+02    8.7093687e+01    4.7908888e-03    4.0357361e-03
   8.6723453e+01    1.0119061e+00    8.5186603e-01    6.8166449e+01    5.0214605e+01    1.0117424e+03    7.5182827e+02    1.7115861e-03    1.8643029e-03    2.6235136e-03    2.0238486e-03    7.5382487e-01    3.2611674e-01    1.2224087e+02    8.7047425e+01    4.7796552e-03    4.0273368e-03
   8.7121000e+01    1.0077307e+00    8.4719886e-01    6.7579074e+01    4.9838069e+01    1.0081048e+03    7.5187380e+02    1.7158401e-03    1.8678599e-03    2.6355348e-03    2.0340989e-03    7.5241307e-01    3.2510777e-01    1.2202713e+02    8.6992801e+01    4.7656000e-03    4.0169558e-03
   8.7439038e+01    1.0044342e+00    8.4357670e-01    6.7107690e+01    4.9526171e+01    1.0051162e+03    7.5154111e+02    1.7191243e-03    1.8704322e-03    2.6449983e-03    2.0419697e-03    7.5128691e-01    3.2433132e-01    1.2185223e+02    8.6950173e+01    4.7543342e-03    4.0086796e-03
   8.7836585e+01    1.0003273e+00    8.3901717e-01    6.6529813e+01    4.9157855e+01    1.0015458e+03    7.5123718e+02    1.7232938e-03    1.8738995e-03    2.6568597e-03    2.0521590e-03    7.4988830e-01    3.2334568e-01    1.2163648e+02    8.6899020e+01    4.7403942e-03    3.9984838e-03
   8.8154623e+01    9.9709981e-01    8.3545338e-01    6.6073646e+01    4.8849348e+01    9.9877831e+02    7.5082580e+02    1.7265501e-03    1.8765153e-03    2.6662099e-03    2.0601419e-03    7.4878525e-01    3.2257380e-01    1.2146163e+02    8.6859052e+01    4.7292455e-03    3.9903829e-03
   8.8552170e+01    9.9310695e-01    8.3099038e-01    6.5498440e+01    4.8496083e+01    9.9435275e+02    7.4975477e+02    1.7307486e-03    1.8798577e-03    2.6782957e-03    2.0699056e-03    7.4742556e-01    3.2159965e-01    1.2126426e+02    8.6791138e+01    4.7159900e-03    3.9800271e-03
   8.8870208e+01    9.8994351e-01    8.2752726e-01    6.5050479e+01    4.8215014e+01    9.9113152e+02    7.4931872e+02    1.7340777e-03    1.8825734e-03    2.6878593e-03    2.0777548e-03    7.4633543e-01    3.2085164e-01    1.2110226e+02    8.6744596e+01    4.7054006e-03    3.9721499e-03
   8.9267755e+01    9.8601158e-01    8.2316285e-01    6.4511519e+01    4.7888179e+01    9.8749939e+02    7.4923915e+02    1.7381760e-03    1.8859219e-03    2.6996936e-03    2.0876660e-03    7.4498527e-01    3.1990312e-01    1.2089935e+02    8.6686775e+01    4.6921660e-03    3.9622570e-03
   8.9585792e+01    9.8289741e-01    8.1976424e-01    6.4080263e+01    4.7615761e+01    9.8461329e+02    7.4901166e+02    1.7414334e-03    1.8885634e-03    2.7091103e-03    2.0955262e-03    7.4390501e-01    3.1917124e-01    1.2073588e+02    8.6645222e+01    4.6816642e-03    3.9545804e-03
   8.9983340e+01    9.7902808e-01    8.1550884e-01    6.3561554e+01    4.7296975e+01    9.8142294e+02    7.4913977e+02    1.7454495e-03    1.8919324e-03    2.7207232e-03    2.1055386e-03    7.4256526e-01    3.1824866e-01    1.2052739e+02    8.6595624e+01    4.6684704e-03    3.9451041e-03
   9.0301377e+01    9.7596139e-01    8.1220349e-01    6.3140623e+01    4.7027710e+01    9.7873723e+02    7.4877154e+02    1.7486094e-03    1.8945477e-03    2.7299207e-03    2.1134069e-03    7.4149219e-01    3.1753781e-01    1.2035682e+02    8.6557743e+01    4.6579033e-03    3.9376453e-03
   9.0698924e+01    9.7216947e-01    8.0802965e-01    6.2630261e+01    4.6715423e+01    9.7550949e+02    7.4848107e+02    1.7525915e-03    1.8978899e-03    2.7414468e-03    2.1233947e-03    7.4017542e-01    3.1662806e-01    1.2015054e+02    8.6509371e+01    4.6449580e-03    3.9283815e-03
   9.1016962e+01    9.6917058e-01    8.0476668e-01    6.2223446e+01    4.6447953e+01    9.7301664e+02    7.4806533e+02    1.7556991e-03    1.9004282e-03    2.7505266e-03    2.1312539e-03    7.3912646e-01    3.1592055e-01    1.1998128e+02    8.6473703e+01    4.6345533e-03    3.9210555e-03
   9.1414509e+01    9.6544944e-01    8.0065758e-01    6.1713749e+01    4.6152377e+01    9.6903941e+02    7.4718065e+02    1.7597253e-03    1.9037448e-03    2.7622884e-03    2.1409791e-03    7.3783118e-01    3.1502081e-01    1.1978961e+02    8.6411432e+01    4.6221348e-03    3.9115867e-03
   9.1732547e+01    9.6251180e-01    7.9748135e-01    6.1315338e+01    4.5912465e+01    9.6610535e+02    7.4678879e+02    1.7628804e-03    1.9062935e-03    2.7715664e-03    2.1486213e-03    7.3679677e-01    3.1433272e-01    1.1963452e+02    8.6368318e+01    4.6122771e-03    3.9043634e-03
   9.2130094e+01    9.5884721e-01    7.9347892e-01    6.0828549e+01    4.5628593e+01    9.6266145e+02    7.4644086e+02    1.7668145e-03    1.9095986e-03    2.7831037e-03    2.1584061e-03    7.3550945e-01    3.1346023e-01    1.1943882e+02    8.6314292e+01    4.5999250e-03    3.8953111e-03
   9.2448132e+01    9.5595122e-01    7.9039466e-01    6.0442839e+01    4.5393558e+01    9.6001706e+02    7.4620652e+02    1.7699177e-03    1.9122087e-03    2.7922208e-03    2.1661382e-03    7.3447882e-01    3.1279653e-01    1.1928026e+02    8.6277961e+01    4.5901214e-03    3.8884622e-03
   9.2845679e+01    9.5234070e-01    7.8647861e-01    5.9974949e+01    4.5117792e+01    9.5700106e+02    7.4614080e+02    1.7737727e-03    1.9155041e-03    2.8035523e-03    2.1760093e-03    7.3320114e-01    3.1194534e-01    1.1908134e+02    8.6232065e+01    4.5778434e-03    3.8797744e-03
   9.3163717e+01    9.4948974e-01    7.8344231e-01    5.9598119e+01    4.4882457e+01    9.5453604e+02    7.4578690e+02    1.7767644e-03    1.9179435e-03    2.8124743e-03    2.1836359e-03    7.3218283e-01    3.1129001e-01    1.1891971e+02    8.6197429e+01    4.5680298e-03    3.8729205e-03
   9.3561264e+01    9.4595921e-01    7.7959661e-01    5.9135761e+01    4.4606479e+01    9.5142892e+02    7.4521445e+02    1.7805932e-03    1.9212144e-03    2.8237288e-03    2.1934558e-03    7.3093232e-01    3.1044712e-01    1.1872358e+02    8.6151777e+01    4.5559966e-03    3.8643964e-03
   9.3879302e+01    9.4316806e-01    7.7663072e-01    5.8771765e+01    4.4373530e+01    9.4916542e+02    7.4486065e+02    1.7835504e-03    1.9237186e-03    2.8325113e-03    2.2011717e-03    7.2993107e-01    3.0980532e-01    1.1856021e+02    8.6121460e+01    4.5462808e-03    3.8578494e-03
   9.4276849e+01    9.3969858e-01    7.7286391e-01    5.8313465e+01    4.4116693e+01    9.4544912e+02    7.4399151e+02    1.7873891e-03    1.9269234e-03    2.8439431e-03    2.2106817e-03    7.2869546e-01    3.0898000e-01    1.1837701e+02    8.6065192e+01    4.5347303e-03    3.8492458e-03
   9.4594887e+01    9.3695514e-01    7.6995600e-01    5.7954514e+01    4.3905521e+01    9.4274060e+02    7.4357030e+02    1.7904090e-03    1.9294681e-03    2.8529445e-03    2.2182427e-03    7.2770646e-01    3.0835056e-01    1.1822773e+02    8.6028086e+01    4.5255275e-03    3.8427606e-03
   9.4992434e+01    9.3353165e-01    7.6627136e-01    5.7515509e+01    4.3656706e+01    9.3954332e+02    7.4316498e+02    1.7941681e-03    1.9326837e-03    2.8641643e-03    2.2278606e-03    7.2647804e-01    3.0754527e-01    1.1804161e+02    8.5980081e+01    4.5140319e-03    3.8345093e-03
   9.5310472e+01    9.3082564e-01    7.6342933e-01    5.7166875e+01    4.3448546e+01    9.3707225e+02    7.4285721e+02    1.7971341e-03    1.9352243e-03    2.8730308e-03    2.2354573e-03    7.2549503e-01    3.0693221e-01    1.1789134e+02    8.5947851e+01    4.5049097e-03    3.8282586e-03
   9.5708019e+01    9.2745129e-01    7.5982691e-01    5.6743257e+01    4.3203973e+01    9.3424493e+02    7.4267446e+02    1.8008185e-03    1.9384396e-03    2.8840531e-03    2.2451448e-03    7.2427562e-01    3.0614651e-01    1.1770292e+02    8.5907002e+01    4.4934869e-03    3.8203334e-03
   9.6026056e+01    9.2478375e-01    7.5704381e-01    5.6401543e+01    4.2994537e+01    9.3192814e+02    7.4224471e+02    1.8036860e-03    1.9408833e-03    2.8927249e-03    2.2526797e-03    7.2330100e-01    3.0554569e-01    1.1754918e+02    8.5877332e+01    4.4843449e-03    3.8141584e-03
   9.6423604e+01    9.2148119e-01    7.5350104e-01    5.5985576e+01    4.2752839e+01    9.2907624e+02    7.4173747e+02    1.8073396e-03    1.9440669e-03    2.9036654e-03    2.2623249e-03    7.2210663e-01    3.0476680e-01    1.1736443e+02    8.5837993e+01    4.4731537e-03    3.8063958e-03
   9.6741641e+01    9.1887079e-01    7.5074596e-01    5.5654958e+01    4.2545210e+01    9.2691110e+02    7.4128429e+02    1.8101594e-03    1.9464236e-03    2.9122328e-03    2.2698288e-03    7.2115367e-01    3.0416758e-01    1.1721293e+02    8.5810255e+01    4.4641643e-03    3.8003080e-03
   9.7139189e+01    9.1562526e-01    7.4727306e-01    5.5239110e+01    4.2316218e+01    9.2341947e+02    7.4035134e+02    1.8138199e-03    1.9495252e-03    2.9233364e-03    2.2791391e-03    7.1997379e-01    3.0340499e-01    1.1704060e+02    8.5760877e+01    4.4534157e-03    3.7924441e-03
   9.7457226e+01    9.1305851e-01    7.4459020e-01    5.4912312e+01    4.2125984e+01    9.2084797e+02    7.3982179e+02    1.8167036e-03    1.9519923e-03    2.9320875e-03    2.2865388e-03    7.1902977e-01    3.0282315e-01    1.1690090e+02    8.5728446e+01    4.4448678e-03    3.7865117e-03
   9.7854773e+01    9.0985446e-01    7.4119293e-01    5.4512594e+01    4.1902231e+01    9.1781418e+02    7.3929528e+02    1.8202916e-03    1.9551071e-03    2.9429949e-03    2.2959441e-03    7.1785640e-01    3.0207917e-01    1.1672665e+02    8.5686420e+01    4.4341858e-03    3.7789701e-03
   9.8172811e+01    9.0732081e-01    7.3856916e-01    5.4194511e+01    4.1713522e+01    9.1546617e+02    7.3887261e+02    1.8231242e-03    1.9575713e-03    2.9516146e-03    2.3033783e-03    7.1691766e-01    3.0151219e-01    1.1658625e+02    8.5658433e+01    4.4257131e-03    3.7732494e-03
   9.8570358e+01    9.0416053e-01    7.3524411e-01    5.3807601e+01    4.1492332e+01    9.1275538e+02    7.3854005e+02    1.8266437e-03    1.9606816e-03    2.9623418e-03    2.3128379e-03    7.1575273e-01    3.0078518e-01    1.1641077e+02    8.5622618e+01    4.4151171e-03    3.7659895e-03
   9.8888396e+01    9.0166227e-01    7.3267296e-01    5.3495238e+01    4.1302199e+01    9.1052393e+02    7.3800222e+02    1.8293834e-03    1.9630475e-03    2.9707821e-03    2.3201918e-03    7.1482226e-01    3.0022877e-01    1.1626784e+02    8.5596309e+01    4.4066414e-03    3.7603203e-03
   9.9285943e+01    8.9855508e-01    7.2941117e-01    5.3114568e+01    4.1081653e+01    9.0785214e+02    7.3748284e+02    1.8328614e-03    1.9661341e-03    2.9814045e-03    2.3296242e-03    7.1367283e-01    2.9951263e-01    1.1609427e+02    8.5563110e+01    4.3962196e-03    3.7532444e-03
   9.9603981e+01    8.9610778e-01    7.2688211e-01    5.2810266e+01    4.0891283e+01    9.0572631e+02    7.3685718e+02    1.8355657e-03    1.9684841e-03    2.9897403e-03    2.3369798e-03    7.1276015e-01    2.9896180e-01    1.1595300e+02    8.5538780e+01    4.3878811e-03    3.7477208e-03
   1.0000153e+02    8.9306375e-01    7.2367271e-01    5.2430542e+01    4.0681715e+01    9.0245909e+02    7.3587458e+02    1.8390576e-03    1.9714944e-03    3.0005206e-03    2.3461041e-03    7.1163208e-01    2.9825427e-01    1.1579191e+02    8.5496402e+01    4.3778954e-03    3.7405522e-03
   1.0031957e+02    8.9065670e-01    7.2117415e-01    5.2130717e+01    4.0506025e+01    8.9998010e+02    7.3522938e+02    1.8418053e-03    1.9738119e-03    3.0090480e-03    2.3532777e-03    7.1073221e-01    2.9770935e-01    1.1566330e+02    8.5466867e+01    4.3699932e-03    3.7350268e-03
   1.0071711e+02    8.8765350e-01    7.1803388e-01    5.1767870e+01    4.0301160e+01    8.9717935e+02    7.3474588e+02    1.8452179e-03    1.9768193e-03    3.0196189e-03    2.3624621e-03    7.0961142e-01    2.9701959e-01    1.1550041e+02    8.5430347e+01    4.3600564e-03    3.7281214e-03
   1.0103515e+02    8.8527704e-01    7.1560606e-01    5.1475517e+01    4.0124658e+01    8.9492238e+02    7.3419605e+02    1.8479211e-03    1.9792000e-03    3.0279964e-03    2.3697073e-03    7.0871472e-01    2.9649307e-01    1.1537001e+02    8.5405845e+01    4.3522020e-03    3.7228692e-03
   1.0143270e+02    8.8230582e-01    7.1251893e-01    5.1121549e+01    3.9921167e+01    8.9236833e+02    7.3378733e+02    1.8512913e-03    1.9822586e-03    3.0384340e-03    2.3790136e-03    7.0759976e-01    2.9581491e-01    1.1520584e+02    8.5374113e+01    4.3423252e-03    3.7161573e-03
   1.0186730e+02    8.7909002e-01    7.0920366e-01    5.0739092e+01    3.9694277e+01    8.8971575e+02    7.3332523e+02    1.8549405e-03    1.9856033e-03    3.0497302e-03    2.3891930e-03    7.0638793e-01    2.9508661e-01    1.1502632e+02    8.5345369e+01    4.3316407e-03    3.7091253e-03
   1.0221497e+02    8.7656116e-01    7.0665942e-01    5.0433380e+01    3.9500387e+01    8.8752789e+02    7.3275770e+02    1.8577241e-03    1.9880440e-03    3.0585307e-03    2.3969383e-03    7.0542425e-01    2.9453477e-01    1.1488044e+02    8.5322222e+01    4.3230809e-03    3.7035872e-03
   1.0243227e+02    8.7500757e-01    7.0509064e-01    5.0238355e+01    3.9366945e+01    8.8602983e+02    7.3212859e+02    1.8594665e-03    1.9894617e-03    3.0640514e-03    2.4016112e-03    7.0483178e-01    2.9419474e-01    1.1479432e+02    8.5308900e+01    4.3179352e-03    3.7002273e-03
   1.0260611e+02    8.7375964e-01    7.0382035e-01    5.0082906e+01    3.9265368e+01    8.8484138e+02    7.3164878e+02    1.8608847e-03    1.9906379e-03    3.0685128e-03    2.4054344e-03    7.0435625e-01    2.9391955e-01    1.1472607e+02    8.5299277e+01    4.3138526e-03    3.6975645e-03
   1.0274518e+02    8.7276102e-01    7.0279923e-01    4.9957181e+01    3.9191051e+01    8.8367059e+02    7.3117251e+02    1.8620597e-03    1.9916386e-03    3.0721960e-03    2.4084920e-03    7.0397544e-01    2.9369927e-01    1.1467514e+02    8.5287837e+01    4.3106861e-03    3.6953730e-03
   1.0291902e+02    8.7151263e-01    7.0150315e-01    4.9802986e+01    3.9104702e+01    8.8226343e+02    7.3068295e+02    1.8635214e-03    1.9928653e-03    3.0768037e-03    2.4123323e-03    7.0350153e-01    2.9341781e-01    1.1461258e+02    8.5272648e+01    4.3067458e-03    3.6925530e-03
   1.0313632e+02    8.6995826e-01    6.9988727e-01    4.9613169e+01    3.8998318e+01    8.8058695e+02    7.3014607e+02    1.8653332e-03    1.9943959e-03    3.0825227e-03    2.4171513e-03    7.0291156e-01    2.9306572e-01    1.1453360e+02    8.5254151e+01    4.3018103e-03    3.6890441e-03
   1.0331016e+02    8.6871969e-01    6.9860374e-01    4.9462492e+01    3.8910119e+01    8.7929396e+02    7.2975209e+02    1.8667808e-03    1.9956235e-03    3.0870867e-03    2.4210127e-03    7.0244063e-01    2.9278595e-01    1.1447038e+02    8.5240195e+01    4.2978748e-03    3.6862663e-03
   1.0352746e+02    8.6717765e-01    6.9701097e-01    4.9277590e+01    3.8806094e+01    8.7774711e+02    7.2935110e+02    1.8685739e-03    1.9971633e-03    3.0927528e-03    2.4258508e-03    7.0185374e-01    2.9243762e-01    1.1439091e+02    8.5222970e+01    4.2929477e-03    3.6828187e-03
   1.0379909e+02    8.6525887e-01    6.9503309e-01    4.9050241e+01    3.8676618e+01    8.7592443e+02    7.2892628e+02    1.8707888e-03    1.9990948e-03    3.0997690e-03    2.4319264e-03    7.0112296e-01    2.9200316e-01    1.1428990e+02    8.5202357e+01    4.2867547e-03    3.6785435e-03
   1.0401638e+02    8.6372835e-01    6.9345707e-01    4.8867500e+01    3.8567595e+01    8.7445303e+02    7.2850991e+02    1.8725698e-03    2.0006476e-03    3.1053994e-03    2.4368060e-03    7.0053909e-01    2.9165713e-01    1.1420973e+02    8.5186620e+01    4.2818405e-03    3.6751469e-03
   1.0419022e+02    8.6250744e-01    6.9221281e-01    4.8722874e+01    3.8481164e+01    8.7332732e+02    7.2822758e+02    1.8740008e-03    2.0019520e-03    3.1098852e-03    2.4407726e-03    7.0007115e-01    2.9138522e-01    1.1414484e+02    8.5175514e+01    4.2779111e-03    3.6725258e-03
   1.0440752e+02    8.6098751e-01    6.9065286e-01    4.8545304e+01    3.8378028e+01    8.7199385e+02    7.2796124e+02    1.8757593e-03    2.0035117e-03    3.1154514e-03    2.4456875e-03    6.9948972e-01    2.9104261e-01    1.1406421e+02    8.5161488e+01    4.2730095e-03    3.6692022e-03
   1.0458136e+02    8.5977573e-01    6.8942282e-01    4.8403656e+01    3.8291692e+01    8.7095853e+02    7.2774703e+02    1.8771713e-03    2.0048147e-03    3.1198835e-03    2.4496687e-03    6.9902382e-01    2.9077401e-01    1.1399899e+02    8.5151814e+01    4.2690955e-03    3.6666455e-03
   1.0479866e+02    8.5826788e-01    6.8788449e-01    4.8225480e+01    3.8186982e+01    8.6959105e+02    7.2735040e+02    1.8789153e-03    2.0063606e-03    3.1254142e-03    2.4545513e-03    6.9844467e-01    2.9043696e-01    1.1391859e+02    8.5138704e+01    4.2642372e-03    3.6633775e-03
   1.0507029e+02    8.5639501e-01    6.8598162e-01    4.8003652e+01    3.8054839e+01    8.6787198e+02    7.2681454e+02    1.8810653e-03    2.0082623e-03    3.1322687e-03    2.4605908e-03    6.9772385e-01    2.9001971e-01    1.1381799e+02    8.5121977e+01    4.2581829e-03    3.6593213e-03
   1.0528758e+02    8.5491162e-01    6.8446248e-01    4.7828353e+01    3.7944992e+01    8.6653320e+02    7.2638732e+02    1.8827868e-03    2.0097706e-03    3.1377446e-03    2.4654208e-03    6.9715381e-01    2.8968542e-01    1.1373859e+02    8.5109325e+01    4.2533928e-03    3.6561128e-03
   1.0546142e+02    8.5373157e-01    6.8325426e-01    4.7687226e+01    3.7856535e+01    8.6540891e+02    7.2595627e+02    1.8841670e-03    2.0109699e-03    3.1421346e-03    2.4692566e-03    6.9669967e-01    2.8942002e-01    1.1367585e+02    8.5099127e+01    4.2495986e-03    3.6535521e-03
   1.0567872e+02    8.5226232e-01    6.8175469e-01    4.7514571e+01    3.7749097e+01    8.6413851e+02    7.2554768e+02    1.8858658e-03    2.0124731e-03    3.1475460e-03    2.4740804e-03    6.9613349e-01    2.8909003e-01    1.1359628e+02    8.5087617e+01    4.2448325e-03    3.6504063e-03
   1.0585256e+02    8.5109446e-01    6.8055863e-01    4.7376188e+01    3.7661452e+01    8.6306479e+02    7.2515313e+02    1.8872335e-03    2.0136716e-03    3.1518988e-03    2.4779200e-03    6.9568339e-01    2.8882682e-01    1.1353361e+02    8.5078367e+01    4.2410652e-03    3.6478956e-03
   1.0606986e+02    8.4963951e-01    6.7907449e-01    4.7202499e+01    3.7561158e+01    8.6147784e+02    7.2458743e+02    1.8889469e-03    2.0151437e-03    3.1574172e-03    2.4825849e-03    6.9512109e-01    2.8850133e-01    1.1345968e+02    8.5061961e+01    4.2364670e-03    3.6446687e-03
   1.0624370e+02    8.4847922e-01    6.7790337e-01    4.7063712e+01    3.7476994e+01    8.6022951e+02    7.2413278e+02    1.8903269e-03    2.0163785e-03    3.1618233e-03    2.4863660e-03    6.9467050e-01    2.8824592e-01    1.1339988e+02    8.5050039e+01    4.2327955e-03    3.6421735e-03
   1.0646100e+02    8.4703396e-01    6.7643457e-01    4.6893033e+01    3.7377438e+01    8.5872945e+02    7.2364464e+02    1.8920250e-03    2.0178538e-03    3.1672999e-03    2.4910469e-03    6.9411040e-01    2.8792371e-01    1.1332589e+02    8.5034648e+01    4.2282201e-03    3.6389963e-03
   1.0663484e+02    8.4588128e-01    6.7527561e-01    4.6756939e+01    3.7293842e+01    8.5756097e+02    7.2326559e+02    1.8933911e-03    2.0190903e-03    3.1716684e-03    2.4948428e-03    6.9366160e-01    2.8767071e-01    1.1326604e+02    8.5023651e+01    4.2245663e-03    3.6365434e-03
   1.0685214e+02    8.4444524e-01    6.7382226e-01    4.6589079e+01    3.7194421e+01    8.5614787e+02    7.2284464e+02    1.8950721e-03    2.0205664e-03    3.1770988e-03    2.4995390e-03    6.9310346e-01    2.8735185e-01    1.1319188e+02    8.5009502e+01    4.2200123e-03    3.6334213e-03
   1.0702598e+02    8.4330008e-01    6.7267586e-01    4.6454571e+01    3.7110502e+01    8.5502629e+02    7.2248191e+02    1.8964258e-03    2.0218021e-03    3.1814342e-03    2.5033408e-03    6.9265626e-01    2.8710166e-01    1.1313200e+02    8.4999365e+01    4.2163783e-03    3.6310080e-03
   1.0724328e+02    8.4187388e-01    6.7123639e-01    4.6288190e+01    3.7010285e+01    8.5365364e+02    7.2205374e+02    1.8980921e-03    2.0232688e-03    3.1868267e-03    2.5080353e-03    6.9210053e-01    2.8678583e-01    1.1305791e+02    8.4986204e+01    4.2118542e-03    3.6279320e-03
   1.0741712e+02    8.4073701e-01    6.7009187e-01    4.6155733e+01    3.6925554e+01    8.5259693e+02    7.2173040e+02    1.8994214e-03    2.0244440e-03    3.1911246e-03    2.5117972e-03    6.9165669e-01    2.8653511e-01    1.1299864e+02    8.4976356e+01    4.2082462e-03    3.6254963e-03
   1.0763441e+02    8.3932212e-01    6.6867116e-01    4.5992450e+01    3.6825027e+01    8.5131850e+02    7.2137343e+02    1.9010650e-03    2.0259090e-03    3.1964533e-03    2.5164940e-03    6.9110361e-01    2.8622347e-01    1.1292411e+02    8.4964429e+01    4.2037352e-03    3.6224803e-03
   1.0780825e+02    8.3819357e-01    6.6754021e-01    4.5862302e+01    3.6739740e+01    8.5033691e+02    7.2109860e+02    1.9023778e-03    2.0270850e-03    3.2007027e-03    2.5202688e-03    6.9066169e-01    2.8597578e-01    1.1286461e+02    8.4955761e+01    4.2001421e-03    3.6201008e-03
   1.0802555e+02    8.3678924e-01    6.6613648e-01    4.5699341e+01    3.6638031e+01    8.4905913e+02    7.2066568e+02    1.9040071e-03    2.0285424e-03    3.2059934e-03    2.5249519e-03    6.9011104e-01    2.8566808e-01    1.1279004e+02    8.4944774e+01    4.1956613e-03    3.6171358e-03
   1.0819939e+02    8.3566980e-01    6.6503010e-01    4.5567629e+01    3.6552378e+01    8.4799237e+02    7.2023419e+02    1.9053223e-03    2.0297565e-03    3.2102301e-03    2.5287215e-03    6.8966984e-01    2.8542725e-01    1.1273044e+02    8.4936487e+01    4.1921022e-03    3.6148318e-03
   1.0841669e+02    8.3427724e-01    6.6364194e-01    4.5406613e+01    3.6450129e+01    8.4674396e+02    7.1981752e+02    1.9069355e-03    2.0312033e-03    3.2154827e-03    2.5333854e-03    6.8912270e-01    2.8512231e-01    1.1265649e+02    8.4925861e+01    4.1876634e-03    3.6119060e-03
   1.0859053e+02    8.3317380e-01    6.6254307e-01    4.5276383e+01    3.6364204e+01    8.4566424e+02    7.1932671e+02    1.9082436e-03    2.0324030e-03    3.2197012e-03    2.5371266e-03    6.8868878e-01    2.8488062e-01    1.1259796e+02    8.4917350e+01    4.1841543e-03    3.6096175e-03
   1.0880783e+02    8.3179960e-01    6.6116585e-01    4.5118349e+01    3.6262930e+01    8.4445590e+02    7.1889267e+02    1.9098439e-03    2.0338428e-03    3.2249121e-03    2.5417854e-03    6.8814910e-01    2.8457667e-01    1.1252448e+02    8.4907183e+01    4.1797528e-03    3.6067280e-03
   1.0907945e+02    8.3009131e-01    6.5945868e-01    4.4921279e+01    3.6135069e+01    8.4294364e+02    7.1830351e+02    1.9118219e-03    2.0356265e-03    3.2313763e-03    2.5475733e-03    6.8747749e-01    2.8419872e-01    1.1243179e+02    8.4894697e+01    4.1742494e-03    3.6031377e-03
   1.0929675e+02    8.2873272e-01    6.5809747e-01    4.4761135e+01    3.6032402e+01    8.4144297e+02    7.1765897e+02    1.9134308e-03    2.0370255e-03    3.2366725e-03    2.5520753e-03    6.8694237e-01    2.8389903e-01    1.1236297e+02    8.4880404e+01    4.1699973e-03    3.6001836e-03
   1.0947059e+02    8.2764959e-01    6.5701491e-01    4.4633616e+01    3.5950141e+01    8.4025656e+02    7.1715806e+02    1.9147173e-03    2.0381473e-03    3.2409056e-03    2.5556743e-03    6.8651497e-01    2.8366104e-01    1.1230832e+02    8.4869128e+01    4.1666165e-03    3.5978306e-03
   1.0968789e+02    8.2630087e-01    6.5567046e-01    4.4476904e+01    3.5853260e+01    8.3883747e+02    7.1661937e+02    1.9163070e-03    2.0395462e-03    3.2461519e-03    2.5601728e-03    6.8598202e-01    2.8336535e-01    1.1223962e+02    8.4855582e+01    4.1623903e-03    3.5949229e-03
   1.0986173e+02    8.2522555e-01    6.5461014e-01    4.4351963e+01    3.5770856e+01    8.3774961e+02    7.1620221e+02    1.9175838e-03    2.0407194e-03    3.2503262e-03    2.5638260e-03    6.8555509e-01    2.8313352e-01    1.1218386e+02    8.4846255e+01    4.1590117e-03    3.5926880e-03
   1.1007903e+02    8.2388536e-01    6.5328152e-01    4.4198720e+01    3.5674283e+01    8.3644749e+02    7.1578021e+02    1.9191536e-03    2.0421255e-03    3.2555133e-03    2.5683487e-03    6.8502378e-01    2.8284151e-01    1.1211470e+02    8.4834024e+01    4.1547947e-03    3.5898385e-03
   1.1025287e+02    8.2281762e-01    6.5223430e-01    4.4074718e+01    3.5591275e+01    8.3538756e+02    7.1535534e+02    1.9204170e-03    2.0432909e-03    3.2596536e-03    2.5719917e-03    6.8459848e-01    2.8261282e-01    1.1205906e+02    8.4825363e+01    4.1514404e-03    3.5876409e-03
   1.1047017e+02    8.2148749e-01    6.5092152e-01    4.3921533e+01    3.5492956e+01    8.3408221e+02    7.1486492e+02    1.9219717e-03    2.0446769e-03    3.2648065e-03    2.5764823e-03    6.8406954e-01    2.8232461e-01    1.1199031e+02    8.4813897e+01    4.1472652e-03    3.5848374e-03
   1.1064401e+02    8.2042701e-01    6.4988582e-01    4.3798779e+01    3.5409306e+01    8.3305464e+02    7.1445000e+02    1.9232230e-03    2.0458381e-03    3.2689151e-03    2.5801216e-03    6.8364589e-01    2.8209863e-01    1.1193474e+02    8.4805822e+01    4.1439318e-03    3.5826733e-03
   1.1086131e+02    8.1910589e-01    6.4858687e-01    4.3648529e+01    3.5310722e+01    8.3184743e+02    7.1404249e+02    1.9247582e-03    2.0472265e-03    3.2740102e-03    2.5846314e-03    6.8311906e-01    2.8181367e-01    1.1186549e+02    8.4795583e+01    4.1397656e-03    3.5799236e-03
   1.1113293e+02    8.1746400e-01    6.4697743e-01    4.3463227e+01    3.5187434e+01    8.3041018e+02    7.1357996e+02    1.9266479e-03    2.0489505e-03    3.2803049e-03    2.5902546e-03    6.8246334e-01    2.8146011e-01    1.1177795e+02    8.4783248e+01    4.1345467e-03    3.5765191e-03
   1.1135023e+02    8.1615545e-01    6.4569640e-01    4.3311812e+01    3.5081533e+01    8.2916839e+02    7.1301397e+02    1.9281691e-03    2.0503216e-03    3.2853647e-03    2.5947315e-03    6.8193991e-01    2.8117893e-01    1.1170903e+02    8.4773575e+01    4.1304254e-03    3.5738087e-03
   1.1152407e+02    8.1511239e-01    6.4468495e-01    4.3190423e+01    3.4996999e+01    8.2814745e+02    7.1252474e+02    1.9293959e-03    2.0514611e-03    3.2894133e-03    2.5983375e-03    6.8152070e-01    2.8095870e-01    1.1165400e+02    8.4766376e+01    4.1271521e-03    3.5717050e-03
   1.1174137e+02    8.1381481e-01    6.4341703e-01    4.3042594e+01    3.4896738e+01    8.2697381e+02    7.1206314e+02    1.9308972e-03    2.0528216e-03    3.2944232e-03    2.6027992e-03    6.8100075e-01    2.8067986e-01    1.1158546e+02    8.4757186e+01    4.1230608e-03    3.5690316e-03
   1.1191521e+02    8.1278578e-01    6.4240313e-01    4.2922432e+01    3.4812141e+01    8.2593124e+02    7.1151738e+02    1.9321106e-03    2.0539022e-03    3.2984642e-03    2.6063372e-03    6.8058926e-01    2.8045578e-01    1.1153226e+02    8.4749043e+01    4.1198455e-03    3.5668800e-03
   1.1213251e+02    8.1150487e-01    6.4114468e-01    4.2775554e+01    3.4713621e+01    8.2470196e+02    7.1095173e+02    1.9336087e-03    2.0552530e-03    3.3034668e-03    2.6107639e-03    6.8007616e-01    2.8017791e-01    1.1146478e+02    8.4739567e+01    4.1158103e-03    3.5642210e-03
   1.1240413e+02    8.0991268e-01    6.3958518e-01    4.2595870e+01    3.4588007e+01    8.2333999e+02    7.1038861e+02    1.9354445e-03    2.0569361e-03    3.3096121e-03    2.6163207e-03    6.7943768e-01    2.7983250e-01    1.1137870e+02    8.4729156e+01    4.1107310e-03    3.5609566e-03
   1.1262143e+02    8.0864581e-01    6.3834249e-01    4.2447734e+01    3.4485767e+01    8.2190214e+02    7.0966680e+02    1.9369446e-03    2.0582587e-03    3.3146691e-03    2.6206242e-03    6.7892881e-01    2.7955836e-01    1.1131510e+02    8.4716347e+01    4.1068170e-03    3.5582527e-03
   1.1279527e+02    8.0763590e-01    6.3736316e-01    4.2330461e+01    3.4404596e+01    8.2079261e+02    7.0914078e+02    1.9381492e-03    2.0593665e-03    3.3186964e-03    2.6241113e-03    6.7852099e-01    2.7934424e-01    1.1126374e+02    8.4707267e+01    4.1036928e-03    3.5561700e-03
   1.1301257e+02    8.0637769e-01    6.3613497e-01    4.2186568e+01    3.4309225e+01    8.1946666e+02    7.0857913e+02    1.9396281e-03    2.0606876e-03    3.3236966e-03    2.6284231e-03    6.7801382e-01    2.7907415e-01    1.1120003e+02    8.4695595e+01    4.0997961e-03    3.5535200e-03
   1.1328419e+02    8.0481365e-01    6.3461305e-01    4.2008916e+01    3.4189700e+01    8.1788210e+02    7.0792919e+02    1.9414490e-03    2.0623275e-03    3.3298755e-03    2.6337979e-03    6.7738240e-01    2.7873916e-01    1.1111946e+02    8.4681460e+01    4.0949151e-03    3.5502398e-03
   1.1350149e+02    8.0356701e-01    6.3341580e-01    4.1866367e+01    3.4087684e+01    8.1663182e+02    7.0737120e+02    1.9429187e-03    2.0637142e-03    3.3348055e-03    2.6381645e-03    6.7687629e-01    2.7847769e-01    1.1105454e+02    8.4671561e+01    4.0910263e-03    3.5477162e-03
   1.1367533e+02    8.0257317e-01    6.3245996e-01    4.1751908e+01    3.4004618e+01    8.1562468e+02    7.0688843e+02    1.9440913e-03    2.0648026e-03    3.3387456e-03    2.6416377e-03    6.7647267e-01    2.7826875e-01    1.1100325e+02    8.4664012e+01    4.0879461e-03    3.5457110e-03
   1.1389263e+02    8.0133562e-01    6.3126391e-01    4.1611010e+01    3.3907768e+01    8.1438828e+02    7.0634528e+02    1.9455306e-03    2.0660960e-03    3.3436427e-03    2.6459084e-03    6.7597052e-01    2.7800649e-01    1.1093972e+02    8.4653880e+01    4.0841075e-03    3.5431490e-03
   1.1406647e+02    8.0034823e-01    6.3031053e-01    4.1497469e+01    3.3824019e+01    8.1339906e+02    7.0586492e+02    1.9466841e-03    2.0671330e-03    3.3475603e-03    2.6493315e-03    6.7556953e-01    2.7779722e-01    1.1088934e+02    8.4646134e+01    4.0810601e-03    3.5411158e-03
   1.1428377e+02    7.9911880e-01    6.2912690e-01    4.1358817e+01    3.3726253e+01    8.1224451e+02    7.0538470e+02    1.9481063e-03    2.0684301e-03    3.3524048e-03    2.6536185e-03    6.7506950e-01    2.7753746e-01    1.1082548e+02    8.4637090e+01    4.0772345e-03    3.5386035e-03
   1.1455539e+02    7.9758981e-01    6.2765893e-01    4.1187776e+01    3.3604241e+01    8.1086912e+02    7.0483323e+02    1.9498598e-03    2.0700493e-03    3.3583947e-03    2.6589772e-03    6.7444680e-01    2.7721482e-01    1.1074478e+02    8.4626161e+01    4.0724400e-03    3.5354864e-03
   1.1477269e+02    7.9637242e-01    6.2649263e-01    4.1047618e+01    3.3498482e+01    8.0966908e+02    7.0418715e+02    1.9512689e-03    2.0713287e-03    3.3632057e-03    2.6632234e-03    6.7395009e-01    2.7695888e-01    1.1068141e+02    8.4617469e+01    4.0686606e-03    3.5330067e-03
   1.1504431e+02    7.9485959e-01    6.2504702e-01    4.0876949e+01    3.3374869e+01    8.0828034e+02    7.0353940e+02    1.9529989e-03    2.0729145e-03    3.3691399e-03    2.6685206e-03    6.7333210e-01    2.7664106e-01    1.1060111e+02    8.4607468e+01    4.0639212e-03    3.5299500e-03
   1.1526161e+02    7.9365398e-01    6.2389437e-01    4.0738519e+01    3.3268565e+01    8.0710578e+02    7.0289875e+02    1.9543913e-03    2.0741806e-03    3.3739102e-03    2.6727452e-03    6.7283930e-01    2.7638729e-01    1.1053842e+02    8.4599083e+01    4.0601852e-03    3.5275047e-03
   1.1543545e+02    7.9269726e-01    6.2297222e-01    4.0627752e+01    3.3184439e+01    8.0611420e+02    7.0231077e+02    1.9555121e-03    2.0751874e-03    3.3777454e-03    2.6761050e-03    6.7244888e-01    2.7618354e-01    1.1048952e+02    8.4591896e+01    4.0572405e-03    3.5255433e-03
   1.1565275e+02    7.9150679e-01    6.2182713e-01    4.0492736e+01    3.3087134e+01    8.0495049e+02    7.0170639e+02    1.9568937e-03    2.0764417e-03    3.3824892e-03    2.6803040e-03    6.7196240e-01    2.7593066e-01    1.1042751e+02    8.4583654e+01    4.0535467e-03    3.5231225e-03
   1.1582659e+02    7.9055712e-01    6.2091328e-01    4.0385086e+01    3.3002208e+01    8.0409397e+02    7.0124024e+02    1.9579931e-03    2.0774460e-03    3.3862536e-03    2.6836926e-03    6.7157403e-01    2.7572885e-01    1.1037778e+02    8.4578037e+01    4.0505971e-03    3.5212177e-03
   1.1604389e+02    7.8937910e-01    6.1977890e-01    4.0252512e+01    3.2905761e+01    8.0297565e+02    7.0067071e+02    1.9593583e-03    2.0786889e-03    3.3909502e-03    2.6878733e-03    6.7109209e-01    2.7547801e-01    1.1031593e+02    8.4570178e+01    4.0469273e-03    3.5188237e-03
   1.1631551e+02    7.8791296e-01    6.1837544e-01    4.0085542e+01    3.2788076e+01    8.0134075e+02    6.9985570e+02    1.9610622e-03    2.0802117e-03    3.3968825e-03    2.6929467e-03    6.7049008e-01    2.7516969e-01    1.1024212e+02    8.4556146e+01    4.0424332e-03    3.5157614e-03
   1.1653281e+02    7.8674345e-01    6.1725830e-01    3.9951002e+01    3.2686644e+01    8.0003923e+02    6.9914347e+02    1.9624289e-03    2.0814368e-03    3.4016286e-03    2.6970208e-03    6.7000913e-01    2.7492435e-01    1.1018364e+02    8.4545427e+01    4.0388669e-03    3.5133286e-03
   1.1670665e+02    7.8581203e-01    6.1637777e-01    3.9843909e+01    3.2605256e+01    7.9902046e+02    6.9858542e+02    1.9635260e-03    2.0824564e-03    3.4054068e-03    2.7003110e-03    6.6962432e-01    2.7473252e-01    1.1013652e+02    8.4537892e+01    4.0360262e-03    3.5114580e-03
   1.1692395e+02    7.8465125e-01    6.1527367e-01    3.9713072e+01    3.2510705e+01    7.9781157e+02    6.9801196e+02    1.9648708e-03    2.0836705e-03    3.4100959e-03    2.7043766e-03    6.6914560e-01    2.7449044e-01    1.1007802e+02    8.4528169e+01    4.0324810e-03    3.5090767e-03
   1.1719558e+02    7.8320748e-01    6.1390513e-01    3.9550895e+01    3.2391917e+01    7.9634688e+02    6.9731360e+02    1.9665281e-03    2.0851770e-03    3.4158963e-03    2.7094411e-03    6.6854910e-01    2.7419048e-01    1.1000411e+02    8.4516347e+01    4.0280425e-03    3.5061248e-03
   1.1741288e+02    7.8205791e-01    6.1282827e-01    3.9419669e+01    3.2289129e+01    7.9515522e+02    6.9665647e+02    1.9678669e-03    2.0864424e-03    3.4205292e-03    2.7135356e-03    6.6807186e-01    2.7395608e-01    1.0994498e+02    8.4507923e+01    4.0245205e-03    3.5038524e-03
   1.1758671e+02    7.8114089e-01    6.1196929e-01    3.9314651e+01    3.2206753e+01    7.9419854e+02    6.9610864e+02    1.9689367e-03    2.0874470e-03    3.4242339e-03    2.7168043e-03    6.6769077e-01    2.7376930e-01    1.0989815e+02    8.4501413e+01    4.0217238e-03    3.5020413e-03
   1.1780401e+02    7.7999944e-01    6.1090431e-01    3.9186966e+01    3.2111078e+01    7.9309503e+02    6.9557499e+02    1.9702555e-03    2.0887090e-03    3.4288104e-03    2.7209029e-03    6.6721557e-01    2.7353794e-01    1.0983874e+02    8.4494038e+01    4.0182127e-03    3.4998144e-03
   1.1807564e+02    7.7857891e-01    6.0956813e-01    3.9029098e+01    3.1990610e+01    7.9177486e+02    6.9494858e+02    1.9718648e-03    2.0901914e-03    3.4344748e-03    2.7259475e-03    6.6662538e-01    2.7324570e-01    1.0976474e+02    8.4484318e+01    4.0138284e-03    3.4969676e-03
   1.1829294e+02    7.7744728e-01    6.0850618e-01    3.8901362e+01    3.1886275e+01    7.9070058e+02    6.9434985e+02    1.9731524e-03    2.0913722e-03    3.4390011e-03    2.7299719e-03    6.6615440e-01    2.7301374e-01    1.0970637e+02    8.4476736e+01    4.0103562e-03    3.4947029e-03
   1.1856456e+02    7.7604103e-01    6.0718972e-01    3.8743833e+01    3.1764668e+01    7.8936053e+02    6.9363105e+02    1.9747422e-03    2.0928354e-03    3.4446154e-03    2.7349664e-03    6.6556854e-01    2.7272551e-01    1.0963278e+02    8.4467498e+01    4.0060173e-03    3.4918930e-03
   1.1878186e+02    7.7492053e-01    6.0614079e-01    3.8615444e+01    3.1659332e+01    7.8821331e+02    6.9290579e+02    1.9760219e-03    2.0940025e-03    3.4491285e-03    2.7389424e-03    6.6510142e-01    2.7249548e-01    1.0957534e+02    8.4459616e+01    4.0025981e-03    3.4896427e-03
   1.1895570e+02    7.7403124e-01    6.0531205e-01    3.8513961e+01    3.1575957e+01    7.8731686e+02    6.9234051e+02    1.9770505e-03    2.0949733e-03    3.4527218e-03    2.7421511e-03    6.6472977e-01    2.7231446e-01    1.0952937e+02    8.4454077e+01    3.9998811e-03    3.4879093e-03
   1.1917300e+02    7.7292540e-01    6.0427117e-01    3.8389439e+01    3.1479974e+01    7.8619873e+02    6.9169592e+02    1.9783152e-03    2.0961202e-03    3.4572010e-03    2.7460887e-03    6.6426897e-01    2.7208515e-01    1.0947267e+02    8.4446498e+01    3.9965032e-03    3.4856888e-03
   1.1934684e+02    7.7204407e-01    6.0344981e-01    3.8288460e+01    3.1397280e+01    7.8528308e+02    6.9109171e+02    1.9793365e-03    2.0970813e-03    3.4607781e-03    2.7492726e-03    6.6390006e-01    2.7190579e-01    1.0942702e+02    8.4441117e+01    3.9938135e-03    3.4839708e-03
   1.1956414e+02    7.7094589e-01    6.0241973e-01    3.8166297e+01    3.1300051e+01    7.8427672e+02    6.9052677e+02    1.9805806e-03    2.0982303e-03    3.4651864e-03    2.7532362e-03    6.6344131e-01    2.7167915e-01    1.0936967e+02    8.4434646e+01    3.9904354e-03    3.4817966e-03
   1.1983576e+02    7.6958451e-01    6.0114101e-01    3.8014442e+01    3.1180852e+01    7.8296014e+02    6.8976636e+02    1.9821225e-03    2.0996444e-03    3.4706769e-03    2.7581248e-03    6.6287241e-01    2.7139733e-01    1.0929831e+02    8.4425737e+01    3.9862373e-03    3.4790713e-03
   1.2005306e+02    7.6849809e-01    6.0012481e-01    3.7889295e+01    3.1079733e+01    7.8167693e+02    6.8895887e+02    1.9833733e-03    2.1007551e-03    3.4751606e-03    2.7619291e-03    6.6241676e-01    2.7117539e-01    1.0924505e+02    8.4415721e+01    3.9829842e-03    3.4768371e-03
   1.2022690e+02    7.6763251e-01    5.9932233e-01    3.7789665e+01    3.0998896e+01    7.8067149e+02    6.8832223e+02    1.9843789e-03    2.1016835e-03    3.4787309e-03    2.7650087e-03    6.6205224e-01    2.7100155e-01    1.0920206e+02    8.4408620e+01    3.9803899e-03    3.4751149e-03
   1.2044420e+02    7.6655439e-01    5.9831703e-01    3.7668170e+01    3.0905307e+01    7.7948136e+02    6.8765864e+02    1.9856088e-03    2.1027853e-03    3.4831565e-03    2.7688060e-03    6.6159893e-01    2.7078240e-01    1.0914854e+02    8.4399447e+01    3.9771480e-03    3.4729193e-03
   1.2061804e+02    7.6569512e-01    5.9752396e-01    3.7570013e+01    3.0824132e+01    7.7853258e+02    6.8706705e+02    1.9866003e-03    2.1037109e-03    3.4866833e-03    2.7718837e-03    6.6123606e-01    2.7061095e-01    1.0910539e+02    8.4392904e+01    3.9745643e-03    3.4712263e-03
   1.2083534e+02    7.6462573e-01    5.9654089e-01    3.7450577e+01    3.0730596e+01    7.7741745e+02    6.8646647e+02    1.9878238e-03    2.1048705e-03    3.4910490e-03    2.7757310e-03    6.6078378e-01    2.7039837e-01    1.0905097e+02    8.4385261e+01    3.9713301e-03    3.4691390e-03
   1.2100918e+02    7.6377240e-01    5.9575712e-01    3.7353338e+01    3.0649261e+01    7.7649523e+02    6.8588501e+02    1.9888035e-03    2.1057905e-03    3.4945433e-03    2.7787978e-03    6.6042247e-01    2.7022909e-01    1.0900796e+02    8.4379099e+01    3.9687646e-03    3.4674683e-03
