# Supplementary material for: Research on combustion and emissions of heavy duty diesel engines under low-speed and low-load conditions in low temperature environments
Source: PLoS One. 2025 Feb 21;20(2):e0318933. doi: 10.1371/journal.pone.0318933 (PMC11844864; doi:10.1371/journal.pone.0318933)
Supplement: S1 File — (ZIP) [file pone.0318933.s001.zip › 1000rpm_30%/3-tigaojinqiwendu/Tin302K/amr.out]

# CONVERGE Release Build 2.3.20/  Jan 30, 2017        Run Date:Wed Aug 30 22:30:00 2023
# column       1                2                3 
#          Crank    subgrid_scale    subgrid_scale 
#                     Temperature         Velocity 
#                        Region_0         Region_0 
  -2.9952704e+01    5.0000000e+00               -1 
  -2.9517886e+01    5.0000000e+00               -1 
  -2.9170031e+01    5.0000000e+00               -1 
  -2.8735213e+01    5.0000000e+00               -1 
  -2.8495172e+01    5.0000000e+00               -1 
  -2.8195121e+01    5.0000000e+00               -1 
  -2.7820057e+01    5.0000000e+00               -1 
  -2.7520006e+01    5.0000000e+00               -1 
  -2.7144942e+01    5.0000000e+00               -1 
  -2.6844891e+01    5.0000000e+00               -1 
  -2.6469827e+01    5.0000000e+00               -1 
  -2.6169776e+01    5.0000000e+00               -1 
  -2.5794712e+01    5.0000000e+00               -1 
  -2.5494661e+01    5.0000000e+00               -1 
  -2.5119597e+01    5.0000000e+00               -1 
  -2.4819546e+01    5.0000000e+00               -1 
  -2.4444482e+01    5.0000000e+00               -1 
  -2.4144431e+01    5.0000000e+00               -1 
  -2.3769367e+01    5.0000000e+00               -1 
  -2.3469316e+01    5.0000000e+00               -1 
  -2.3094252e+01    5.0000000e+00               -1 
  -2.2794201e+01    5.0000000e+00               -1 
  -2.2419137e+01    5.0000000e+00               -1 
  -2.2119086e+01    5.0000000e+00               -1 
  -2.1744022e+01    5.0000000e+00               -1 
  -2.1443971e+01    5.0000000e+00               -1 
  -2.1068907e+01    5.0000000e+00               -1 
  -2.0600078e+01    5.0000000e+00               -1 
  -2.0225014e+01    5.0000000e+00               -1 
  -1.9924963e+01    5.0000000e+00               -1 
  -1.9841744e+01    5.0000000e+00               -1 
  -1.9737721e+01    5.0000000e+00               -1 
  -1.9654502e+01    5.0000000e+00               -1 
  -1.9587927e+01    5.0000000e+00               -1 
  -1.9504709e+01    5.0000000e+00               -1 
  -1.9438134e+01    5.0000000e+00               -1 
  -1.9354915e+01    5.0000000e+00               -1 
  -1.9288341e+01    5.0000000e+00               -1 
  -1.9205122e+01    5.0000000e+00               -1 
  -1.9138547e+01    5.0000000e+00               -1 
  -1.9085287e+01    5.0000000e+00               -1 
  -1.9018712e+01    5.0000000e+00               -1 
  -1.8935494e+01    5.0000000e+00               -1 
  -1.8868919e+01    5.0000000e+00               -1 
  -1.8785700e+01    5.0000000e+00               -1 
  -1.8681677e+01    5.0000000e+00               -1 
  -1.8551648e+01    5.0000000e+00               -1 
  -1.8500000e+01    5.0000000e+00               -1 
  -1.8369971e+01    5.0000000e+00               -1 
  -1.8265948e+01    5.0000000e+00               -1 
  -1.8135919e+01    5.0000000e+00               -1 
  -1.8031896e+01    5.0000000e+00               -1 
  -1.7901867e+01    5.0000000e+00               -1 
  -1.7797843e+01    5.0000000e+00               -1 
  -1.7667814e+01    5.0000000e+00               -1 
  -1.7563791e+01    5.0000000e+00               -1 
  -1.7446474e+01    5.0000000e+00               -1 
  -1.7340927e+01    5.0000000e+00               -1 
  -1.7247316e+01    5.0000000e+00               -1 
  -1.7155983e+01    5.0000000e+00               -1 
  -1.7062223e+01    5.0000000e+00               -1 
  -1.7000000e+01    5.0000000e+00               -1 
  -1.6899819e+01    5.0000000e+00               -1 
  -1.6794943e+01    5.0000000e+00               -1 
  -1.6681996e+01    5.0000000e+00               -1 
  -1.6561970e+01    5.0000000e+00               -1 
  -1.6435102e+01    5.0000000e+00               -1 
  -1.6303156e+01    5.0000000e+00               -1 
  -1.6197600e+01    5.0000000e+00               -1 
  -1.6113155e+01    5.0000000e+00               -1 
  -1.6007599e+01    5.0000000e+00               -1 
  -1.5923154e+01    5.0000000e+00               -1 
  -1.5855598e+01    5.0000000e+00               -1 
  -1.5771153e+01    5.0000000e+00               -1 
  -1.5665596e+01    5.0000000e+00               -1 
  -1.5533651e+01    5.0000000e+00               -1 
  -1.5452051e+01    5.0000000e+00               -1 
  -1.5350052e+01    5.0000000e+00               -1 
  -1.5222553e+01    5.0000000e+00               -1 
  -1.5063178e+01    5.0000000e+00               -1 
  -1.4973408e+01    5.0000000e+00    5.0000000e+00 
  -1.4861196e+01    5.0000000e+00    5.0000000e+00 
  -1.4771426e+01    5.0000000e+00    5.0000000e+00 
  -1.4659214e+01    5.0000000e+00    5.0000000e+00 
  -1.4569444e+01    5.0000000e+00    5.0000000e+00 
  -1.4457232e+01    5.0000000e+00    5.0000000e+00 
  -1.4316966e+01    5.0000000e+00    5.0000000e+00 
  -1.4204754e+01    5.0000000e+00    5.0000000e+00 
  -1.4064489e+01    5.0000000e+00    5.0000000e+00 
  -1.3952276e+01    5.0000000e+00    5.0000000e+00 
  -1.3812011e+01    5.0000000e+00    5.0000000e+00 
  -1.3699799e+01    5.0000000e+00    5.0000000e+00 
  -1.3559533e+01    5.0000000e+00    5.0000000e+00 
  -1.3447321e+01    5.0000000e+00    5.0000000e+00 
  -1.3307055e+01    5.0000000e+00    5.0000000e+00 
  -1.3194843e+01    5.0000000e+00    5.0000000e+00 
  -1.3054578e+01    5.0000000e+00    5.0000000e+00 
  -1.2942365e+01    5.0000000e+00    5.0000000e+00 
  -1.2802100e+01    5.0000000e+00    5.0000000e+00 
  -1.2689888e+01    5.0000000e+00    5.0000000e+00 
  -1.2549622e+01    5.0000000e+00    5.0000000e+00 
  -1.2437410e+01    5.0000000e+00    5.0000000e+00 
  -1.2297145e+01    5.0000000e+00    5.0000000e+00 
  -1.2184932e+01    5.0000000e+00    5.0000000e+00 
  -1.2044667e+01    5.0000000e+00    5.0000000e+00 
  -1.1932455e+01    5.0000000e+00    5.0000000e+00 
  -1.1792189e+01    5.0000000e+00    5.0000000e+00 
  -1.1679977e+01    5.0000000e+00    5.0000000e+00 
  -1.1539711e+01    5.0000000e+00    5.0000000e+00 
  -1.1427499e+01    5.0000000e+00    5.0000000e+00 
  -1.1287234e+01    5.0000000e+00    5.0000000e+00 
  -1.1175021e+01    5.0000000e+00    5.0000000e+00 
  -1.1034756e+01    5.0000000e+00    5.0000000e+00 
  -1.0922544e+01    5.0000000e+00    5.0000000e+00 
  -1.0782278e+01    5.0000000e+00    5.0000000e+00 
  -1.0670066e+01    5.0000000e+00    5.0000000e+00 
  -1.0529801e+01    5.0000000e+00    5.0000000e+00 
  -1.0417588e+01    5.0000000e+00    5.0000000e+00 
  -1.0277323e+01    5.0000000e+00    5.0000000e+00 
  -1.0165110e+01    5.0000000e+00    5.0000000e+00 
  -1.0094978e+01    5.0000000e+00    5.0000000e+00 
  -1.0073061e+01    5.0000000e+00    5.0000000e+00 
  -1.0045666e+01    5.0000000e+00    5.0000000e+00 
  -1.0011421e+01    5.0000000e+00    5.0000000e+00 
  -9.9686156e+00    5.0000000e+00    5.0000000e+00 
  -9.9151086e+00    5.0000000e+00    5.0000000e+00 
  -9.8482249e+00    5.0000000e+00    5.0000000e+00 
  -9.7646202e+00    5.0000000e+00    5.0000000e+00 
  -9.6601143e+00    5.0000000e+00    5.0000000e+00 
  -9.5294820e+00    5.0000000e+00    5.0000000e+00 
  -9.3850810e+00    5.0000000e+00    5.0000000e+00 
  -9.2695602e+00    5.0000000e+00    5.0000000e+00 
  -9.1253184e+00    5.0000000e+00    5.0000000e+00 
  -9.0099250e+00    5.0000000e+00    5.0000000e+00 
  -8.8658481e+00    5.0000000e+00    5.0000000e+00 
  -8.7505865e+00    5.0000000e+00    5.0000000e+00 
  -8.6066736e+00    5.0000000e+00    5.0000000e+00 
  -8.4915433e+00    5.0000000e+00    5.0000000e+00 
  -8.3477889e+00    5.0000000e+00    5.0000000e+00 
  -8.2327854e+00    5.0000000e+00    5.0000000e+00 
  -8.0891866e+00    5.0000000e+00    5.0000000e+00 
  -8.0171286e+00    5.0000000e+00    5.0000000e+00 
  -7.9573091e+00    5.0000000e+00    5.0000000e+00 
  -7.8894653e+00    5.0000000e+00    5.0000000e+00 
  -7.8394855e+00    5.0000000e+00    5.0000000e+00 
  -7.7822578e+00    5.0000000e+00    5.0000000e+00 
  -7.7364756e+00    5.0000000e+00    5.0000000e+00 
  -7.6875129e+00    5.0000000e+00    5.0000000e+00 
  -7.6363418e+00    5.0000000e+00    5.0000000e+00 
  -7.5970406e+00    5.0000000e+00    5.0000000e+00 
  -7.5555692e+00    5.0000000e+00    5.0000000e+00 
  -7.5123079e+00    5.0000000e+00    5.0000000e+00 
  -7.4667577e+00    5.0000000e+00    5.0000000e+00 
  -7.4193931e+00    5.0000000e+00    5.0000000e+00 
  -7.3691978e+00    5.0000000e+00    5.0000000e+00 
  -7.3290416e+00    5.0000000e+00    5.0000000e+00 
  -7.2833587e+00    5.0000000e+00    5.0000000e+00 
  -7.2360074e+00    5.0000000e+00    5.0000000e+00 
  -7.1861433e+00    5.0000000e+00    5.0000000e+00 
  -7.1343867e+00    5.0000000e+00    5.0000000e+00 
  -7.0918712e+00    5.0000000e+00    5.0000000e+00 
  -7.0443692e+00    5.0000000e+00    5.0000000e+00 
  -6.9920939e+00    5.0000000e+00    5.0000000e+00 
  -6.9357676e+00    5.0000000e+00    5.0000000e+00 
  -6.8777538e+00    5.0000000e+00    5.0000000e+00 
  -6.8174444e+00    5.0000000e+00    5.0000000e+00 
  -6.7494600e+00    5.0000000e+00    5.0000000e+00 
  -6.6717999e+00    5.0000000e+00    5.0000000e+00 
  -6.6096718e+00    5.0000000e+00    5.0000000e+00 
  -6.5320117e+00    5.0000000e+00    5.0000000e+00 
  -6.4349365e+00    5.0000000e+00    5.0000000e+00 
  -6.3572764e+00    5.0000000e+00    5.0000000e+00 
  -6.2951483e+00    5.0000000e+00    5.0000000e+00 
  -6.2174882e+00    5.0000000e+00    5.0000000e+00 
  -6.1204130e+00    5.0000000e+00    5.0000000e+00 
  -6.0427529e+00    5.0000000e+00    5.0000000e+00 
  -5.9806248e+00    5.0000000e+00    5.0000000e+00 
  -5.9029647e+00    5.0000000e+00    5.0000000e+00 
  -5.8058896e+00    5.0000000e+00    5.0000000e+00 
  -5.7282294e+00    5.0000000e+00    5.0000000e+00 
  -5.6311543e+00    5.0000000e+00    5.0000000e+00 
  -5.5534942e+00    5.0000000e+00    5.0000000e+00 
  -5.4564190e+00    5.0000000e+00    5.0000000e+00 
  -5.3350751e+00    5.0000000e+00    5.0000000e+00 
  -5.2380000e+00    5.0000000e+00    5.0000000e+00 
  -5.1603398e+00    5.0000000e+00    5.0000000e+00 
  -5.0632647e+00    5.0000000e+00    5.0000000e+00 
  -4.9419207e+00    5.0000000e+00    5.0000000e+00 
  -4.8448456e+00    5.0000000e+00    5.0000000e+00 
  -4.7235017e+00    5.0000000e+00    5.0000000e+00 
  -4.6264265e+00    5.0000000e+00    5.0000000e+00 
  -4.5050826e+00    5.0000000e+00    5.0000000e+00 
  -4.4080074e+00    5.0000000e+00    5.0000000e+00 
  -4.2866635e+00    5.0000000e+00    5.0000000e+00 
  -4.1895884e+00    5.0000000e+00    5.0000000e+00 
  -4.0682444e+00    5.0000000e+00    5.0000000e+00 
  -3.9266742e+00    5.0000000e+00    5.0000000e+00 
  -3.8134181e+00    5.0000000e+00    5.0000000e+00 
  -3.6719224e+00    5.0000000e+00    5.0000000e+00 
  -3.5587259e+00    5.0000000e+00    5.0000000e+00 
  -3.4173014e+00    5.0000000e+00    5.0000000e+00 
  -3.2759301e+00    5.0000000e+00    5.0000000e+00 
  -3.1628331e+00    5.0000000e+00    5.0000000e+00 
  -3.0215061e+00    5.0000000e+00    5.0000000e+00 
  -2.8802412e+00    5.0000000e+00    5.0000000e+00 
  -2.7672293e+00    5.0000000e+00    5.0000000e+00 
  -2.6259943e+00    5.0000000e+00    5.0000000e+00 
  -2.4848093e+00    5.0000000e+00    5.0000000e+00 
  -2.3718614e+00    5.0000000e+00    5.0000000e+00 
  -2.2307045e+00    5.0000000e+00    5.0000000e+00 
  -2.0895859e+00    5.0000000e+00    5.0000000e+00 
  -1.9484865e+00    5.0000000e+00    5.0000000e+00 
  -1.8074138e+00    5.0000000e+00    5.0000000e+00 
  -1.6663558e+00    5.0000000e+00    5.0000000e+00 
  -1.5253151e+00    5.0000000e+00    5.0000000e+00 
  -1.3842886e+00    5.0000000e+00    5.0000000e+00 
  -1.2432738e+00    5.0000000e+00    5.0000000e+00 
  -1.1022681e+00    5.0000000e+00    5.0000000e+00 
  -9.6127008e-01    5.0000000e+00    5.0000000e+00 
  -8.2027808e-01    5.0000000e+00    5.0000000e+00 
  -6.7929098e-01    5.0000000e+00    5.0000000e+00 
  -5.3830735e-01    5.0000000e+00    5.0000000e+00 
  -3.9732551e-01    5.0000000e+00    5.0000000e+00 
  -2.5634394e-01    5.0000000e+00    5.0000000e+00 
  -1.1536107e-01    5.0000000e+00    5.0000000e+00 
   2.5624469e-02    5.0000000e+00    5.0000000e+00 
   1.6661432e-01    5.0000000e+00    5.0000000e+00 
   3.0760950e-01    5.0000000e+00    5.0000000e+00 
   4.4861176e-01    5.0000000e+00    5.0000000e+00 
   5.8962290e-01    5.0000000e+00    5.0000000e+00 
   7.3064432e-01    5.0000000e+00    5.0000000e+00 
   8.7167763e-01    5.0000000e+00    5.0000000e+00 
   1.0127244e+00    5.0000000e+00    5.0000000e+00 
   1.1537860e+00    5.0000000e+00    5.0000000e+00 
   1.2948643e+00    5.0000000e+00    5.0000000e+00 
   1.4447722e+00    5.0000000e+00    5.0000000e+00 
   1.5947236e+00    5.0000000e+00    5.0000000e+00 
   1.7447021e+00    5.0000000e+00    5.0000000e+00 
   1.8947049e+00    5.0000000e+00    5.0000000e+00 
   2.0447154e+00    5.0000000e+00    5.0000000e+00 
   2.1859038e+00    5.0000000e+00    5.0000000e+00 
   2.3271431e+00    5.0000000e+00    5.0000000e+00 
   2.4684092e+00    5.0000000e+00    5.0000000e+00 
   2.6097062e+00    5.0000000e+00    5.0000000e+00 
   2.7510365e+00    5.0000000e+00    5.0000000e+00 
   2.8923948e+00    5.0000000e+00    5.0000000e+00 
   2.9000000e+00    5.0000000e+00    5.0000000e+00 
   3.0408936e+00    5.0000000e+00    5.0000000e+00 
   3.1822710e+00    5.0000000e+00    5.0000000e+00 
   3.3145393e+00    5.0000000e+00    5.0000000e+00 
   3.3839917e+00    5.0000000e+00    5.0000000e+00 
   3.4291118e+00    5.0000000e+00    5.0000000e+00 
   3.4660690e+00    5.0000000e+00    5.0000000e+00 
   3.4991391e+00    5.0000000e+00    5.0000000e+00 
   3.5298238e+00    5.0000000e+00    5.0000000e+00 
   3.5586889e+00    5.0000000e+00    5.0000000e+00 
   3.5861303e+00    5.0000000e+00    5.0000000e+00 
   3.6122588e+00    5.0000000e+00    5.0000000e+00 
   3.6373016e+00    5.0000000e+00    5.0000000e+00 
   3.6614545e+00    5.0000000e+00    5.0000000e+00 
   3.6847416e+00    5.0000000e+00    5.0000000e+00 
   3.7072605e+00    5.0000000e+00    5.0000000e+00 
   3.7291087e+00    5.0000000e+00    5.0000000e+00 
   3.7503826e+00    5.0000000e+00    5.0000000e+00 
   3.7710649e+00    5.0000000e+00    5.0000000e+00 
   3.7911672e+00    5.0000000e+00    5.0000000e+00 
   3.8107918e+00    5.0000000e+00    5.0000000e+00 
   3.8300021e+00    5.0000000e+00    5.0000000e+00 
   3.8487837e+00    5.0000000e+00    5.0000000e+00 
   3.8671402e+00    5.0000000e+00    5.0000000e+00 
   3.8851859e+00    5.0000000e+00    5.0000000e+00 
   3.9028443e+00    5.0000000e+00    5.0000000e+00 
   3.9201667e+00    5.0000000e+00    5.0000000e+00 
   3.9371878e+00    5.0000000e+00    5.0000000e+00 
   3.9538899e+00    5.0000000e+00    5.0000000e+00 
   3.9703053e+00    5.0000000e+00    5.0000000e+00 
   3.9864312e+00    5.0000000e+00    5.0000000e+00 
   4.0022681e+00    5.0000000e+00    5.0000000e+00 
   4.0178275e+00    5.0000000e+00    5.0000000e+00 
   4.0331267e+00    5.0000000e+00    5.0000000e+00 
   4.0481693e+00    5.0000000e+00    5.0000000e+00 
   4.0629656e+00    5.0000000e+00    5.0000000e+00 
   4.0775456e+00    5.0000000e+00    5.0000000e+00 
   4.0918668e+00    5.0000000e+00    5.0000000e+00 
   4.1059880e+00    5.0000000e+00    5.0000000e+00 
   4.1199176e+00    5.0000000e+00    5.0000000e+00 
   4.1336278e+00    5.0000000e+00    5.0000000e+00 
   4.1471964e+00    5.0000000e+00    5.0000000e+00 
   4.1605845e+00    5.0000000e+00    5.0000000e+00 
   4.1737728e+00    5.0000000e+00    5.0000000e+00 
   4.1867705e+00    5.0000000e+00    5.0000000e+00 
   4.1996388e+00    5.0000000e+00    5.0000000e+00 
   4.2123470e+00    5.0000000e+00    5.0000000e+00 
   4.2249244e+00    5.0000000e+00    5.0000000e+00 
   4.2373443e+00    5.0000000e+00    5.0000000e+00 
   4.2496437e+00    5.0000000e+00    5.0000000e+00 
   4.2618031e+00    5.0000000e+00    5.0000000e+00 
   4.2738097e+00    5.0000000e+00    5.0000000e+00 
   4.2857021e+00    5.0000000e+00    5.0000000e+00 
   4.2974798e+00    5.0000000e+00    5.0000000e+00 
   4.3091350e+00    5.0000000e+00    5.0000000e+00 
   4.3206705e+00    5.0000000e+00    5.0000000e+00 
   4.3320888e+00    5.0000000e+00    5.0000000e+00 
   4.3433981e+00    5.0000000e+00    5.0000000e+00 
   4.3545969e+00    5.0000000e+00    5.0000000e+00 
   4.3656911e+00    5.0000000e+00    5.0000000e+00 
   4.3766935e+00    5.0000000e+00    5.0000000e+00 
   4.3875820e+00    5.0000000e+00    5.0000000e+00 
   4.3983841e+00    5.0000000e+00    5.0000000e+00 
   4.4090887e+00    5.0000000e+00    5.0000000e+00 
   4.4197094e+00    5.0000000e+00    5.0000000e+00 
   4.4302589e+00    5.0000000e+00    5.0000000e+00 
   4.4407246e+00    5.0000000e+00    5.0000000e+00 
   4.4510974e+00    5.0000000e+00    5.0000000e+00 
   4.4613864e+00    5.0000000e+00    5.0000000e+00 
   4.4715924e+00    5.0000000e+00    5.0000000e+00 
   4.4817211e+00    5.0000000e+00    5.0000000e+00 
   4.4917503e+00    5.0000000e+00    5.0000000e+00 
   4.5017181e+00    5.0000000e+00    5.0000000e+00 
   4.5116682e+00    5.0000000e+00    5.0000000e+00 
   4.5216166e+00    5.0000000e+00    5.0000000e+00 
   4.5315806e+00    5.0000000e+00    5.0000000e+00 
   4.5415441e+00    5.0000000e+00    5.0000000e+00 
   4.5515034e+00    5.0000000e+00    5.0000000e+00 
   4.5614541e+00    5.0000000e+00    5.0000000e+00 
   4.5714075e+00    5.0000000e+00    5.0000000e+00 
   4.5813658e+00    5.0000000e+00    5.0000000e+00 
   4.5913146e+00    5.0000000e+00    5.0000000e+00 
   4.6012644e+00    5.0000000e+00    5.0000000e+00 
   4.6112126e+00    5.0000000e+00    5.0000000e+00 
   4.6211602e+00    5.0000000e+00    5.0000000e+00 
   4.6311354e+00    5.0000000e+00    5.0000000e+00 
   4.6411074e+00    5.0000000e+00    5.0000000e+00 
   4.6510820e+00    5.0000000e+00    5.0000000e+00 
   4.6610429e+00    5.0000000e+00    5.0000000e+00 
   4.6710169e+00    5.0000000e+00    5.0000000e+00 
   4.6809686e+00    5.0000000e+00    5.0000000e+00 
   4.6909268e+00    5.0000000e+00    5.0000000e+00 
   4.7008908e+00    5.0000000e+00    5.0000000e+00 
   4.7108502e+00    5.0000000e+00    5.0000000e+00 
   4.7208010e+00    5.0000000e+00    5.0000000e+00 
   4.7307553e+00    5.0000000e+00    5.0000000e+00 
   4.7407105e+00    5.0000000e+00    5.0000000e+00 
   4.7506681e+00    5.0000000e+00    5.0000000e+00 
   4.7606403e+00    5.0000000e+00    5.0000000e+00 
   4.7705869e+00    5.0000000e+00    5.0000000e+00 
   4.7805427e+00    5.0000000e+00    5.0000000e+00 
   4.7905060e+00    5.0000000e+00    5.0000000e+00 
   4.8004811e+00    5.0000000e+00    5.0000000e+00 
   4.8104653e+00    5.0000000e+00    5.0000000e+00 
   4.8204326e+00    5.0000000e+00    5.0000000e+00 
   4.8304069e+00    5.0000000e+00    5.0000000e+00 
   4.8403913e+00    5.0000000e+00    5.0000000e+00 
   4.8503651e+00    5.0000000e+00    5.0000000e+00 
   4.8603352e+00    5.0000000e+00    5.0000000e+00 
   4.8703033e+00    5.0000000e+00    5.0000000e+00 
   4.8802586e+00    5.0000000e+00    5.0000000e+00 
   4.8902265e+00    5.0000000e+00    5.0000000e+00 
   4.9001877e+00    5.0000000e+00    5.0000000e+00 
   4.9101420e+00    5.0000000e+00    5.0000000e+00 
   4.9200878e+00    5.0000000e+00    5.0000000e+00 
   4.9300379e+00    5.0000000e+00    5.0000000e+00 
   4.9399825e+00    5.0000000e+00    5.0000000e+00 
   4.9499469e+00    5.0000000e+00    5.0000000e+00 
   4.9599093e+00    5.0000000e+00    5.0000000e+00 
   4.9698758e+00    5.0000000e+00    5.0000000e+00 
   4.9798389e+00    5.0000000e+00    5.0000000e+00 
   4.9898088e+00    5.0000000e+00    5.0000000e+00 
   4.9997826e+00    5.0000000e+00    5.0000000e+00 
   5.0097412e+00    5.0000000e+00    5.0000000e+00 
   5.0197169e+00    5.0000000e+00    5.0000000e+00 
   5.0296825e+00    5.0000000e+00    5.0000000e+00 
   5.0396464e+00    5.0000000e+00    5.0000000e+00 
   5.0495917e+00    5.0000000e+00    5.0000000e+00 
   5.0595464e+00    5.0000000e+00    5.0000000e+00 
   5.0695244e+00    5.0000000e+00    5.0000000e+00 
   5.0794957e+00    5.0000000e+00    5.0000000e+00 
   5.0894543e+00    5.0000000e+00    5.0000000e+00 
   5.0994192e+00    5.0000000e+00    5.0000000e+00 
   5.1093978e+00    5.0000000e+00    5.0000000e+00 
   5.1193581e+00    5.0000000e+00    5.0000000e+00 
   5.1293111e+00    5.0000000e+00    5.0000000e+00 
   5.1392780e+00    5.0000000e+00    5.0000000e+00 
   5.1492499e+00    5.0000000e+00    5.0000000e+00 
   5.1591962e+00    5.0000000e+00    5.0000000e+00 
   5.1691656e+00    5.0000000e+00    5.0000000e+00 
   5.1791459e+00    5.0000000e+00    5.0000000e+00 
   5.1891111e+00    5.0000000e+00    5.0000000e+00 
   5.1990791e+00    5.0000000e+00    5.0000000e+00 
   5.2090366e+00    5.0000000e+00    5.0000000e+00 
   5.2190022e+00    5.0000000e+00    5.0000000e+00 
   5.2289579e+00    5.0000000e+00    5.0000000e+00 
   5.2389137e+00    5.0000000e+00    5.0000000e+00 
   5.2488743e+00    5.0000000e+00    5.0000000e+00 
   5.2588414e+00    5.0000000e+00    5.0000000e+00 
   5.2688058e+00    5.0000000e+00    5.0000000e+00 
   5.2787417e+00    5.0000000e+00    5.0000000e+00 
   5.2886862e+00    5.0000000e+00    5.0000000e+00 
   5.2986183e+00    5.0000000e+00    5.0000000e+00 
   5.3085811e+00    5.0000000e+00    5.0000000e+00 
   5.3185442e+00    5.0000000e+00    5.0000000e+00 
   5.3284877e+00    5.0000000e+00    5.0000000e+00 
   5.3384603e+00    5.0000000e+00    5.0000000e+00 
   5.3484355e+00    5.0000000e+00    5.0000000e+00 
   5.3584020e+00    5.0000000e+00    5.0000000e+00 
   5.3683732e+00    5.0000000e+00    5.0000000e+00 
   5.3783402e+00    5.0000000e+00    5.0000000e+00 
   5.3882977e+00    5.0000000e+00    5.0000000e+00 
   5.3982578e+00    5.0000000e+00    5.0000000e+00 
   5.4082302e+00    5.0000000e+00    5.0000000e+00 
   5.4182250e+00    5.0000000e+00    5.0000000e+00 
   5.4282062e+00    5.0000000e+00    5.0000000e+00 
   5.4381810e+00    5.0000000e+00    5.0000000e+00 
   5.4481540e+00    5.0000000e+00    5.0000000e+00 
   5.4581145e+00    5.0000000e+00    5.0000000e+00 
   5.4680811e+00    5.0000000e+00    5.0000000e+00 
   5.4780542e+00    5.0000000e+00    5.0000000e+00 
   5.4880424e+00    5.0000000e+00    5.0000000e+00 
   5.4980197e+00    5.0000000e+00    5.0000000e+00 
   5.5079830e+00    5.0000000e+00    5.0000000e+00 
   5.5179213e+00    5.0000000e+00    5.0000000e+00 
   5.5278772e+00    5.0000000e+00    5.0000000e+00 
   5.5378141e+00    5.0000000e+00    5.0000000e+00 
   5.5477652e+00    5.0000000e+00    5.0000000e+00 
   5.5577306e+00    5.0000000e+00    5.0000000e+00 
   5.5676942e+00    5.0000000e+00    5.0000000e+00 
   5.5776456e+00    5.0000000e+00    5.0000000e+00 
   5.5876062e+00    5.0000000e+00    5.0000000e+00 
   5.5975705e+00    5.0000000e+00    5.0000000e+00 
   5.6075126e+00    5.0000000e+00    5.0000000e+00 
   5.6174583e+00    5.0000000e+00    5.0000000e+00 
   5.6274172e+00    5.0000000e+00    5.0000000e+00 
   5.6373901e+00    5.0000000e+00    5.0000000e+00 
   5.6473532e+00    5.0000000e+00    5.0000000e+00 
   5.6573158e+00    5.0000000e+00    5.0000000e+00 
   5.6672919e+00    5.0000000e+00    5.0000000e+00 
   5.6772523e+00    5.0000000e+00    5.0000000e+00 
   5.6872224e+00    5.0000000e+00    5.0000000e+00 
   5.6971940e+00    5.0000000e+00    5.0000000e+00 
   5.7071543e+00    5.0000000e+00    5.0000000e+00 
   5.7171053e+00    5.0000000e+00    5.0000000e+00 
   5.7270715e+00    5.0000000e+00    5.0000000e+00 
   5.7370289e+00    5.0000000e+00    5.0000000e+00 
   5.7469918e+00    5.0000000e+00    5.0000000e+00 
   5.7569520e+00    5.0000000e+00    5.0000000e+00 
   5.7669176e+00    5.0000000e+00    5.0000000e+00 
   5.7768848e+00    5.0000000e+00    5.0000000e+00 
   5.7868412e+00    5.0000000e+00    5.0000000e+00 
   5.7968083e+00    5.0000000e+00    5.0000000e+00 
   5.8067739e+00    5.0000000e+00    5.0000000e+00 
   5.8167504e+00    5.0000000e+00    5.0000000e+00 
   5.8267089e+00    5.0000000e+00    5.0000000e+00 
   5.8366639e+00    5.0000000e+00    5.0000000e+00 
   5.8462497e+00    5.0000000e+00    5.0000000e+00 
   5.8556403e+00    5.0000000e+00    5.0000000e+00 
   5.8651289e+00    5.0000000e+00    5.0000000e+00 
   5.8746102e+00    5.0000000e+00    5.0000000e+00 
   5.8845470e+00    5.0000000e+00    5.0000000e+00 
   5.8944945e+00    5.0000000e+00    5.0000000e+00 
   5.9044740e+00    5.0000000e+00    5.0000000e+00 
   5.9144460e+00    5.0000000e+00    5.0000000e+00 
   5.9239693e+00    5.0000000e+00    5.0000000e+00 
   5.9331911e+00    5.0000000e+00    5.0000000e+00 
   5.9423304e+00    5.0000000e+00    5.0000000e+00 
   5.9514716e+00    5.0000000e+00    5.0000000e+00 
   5.9606518e+00    5.0000000e+00    5.0000000e+00 
   5.9697461e+00    5.0000000e+00    5.0000000e+00 
   5.9787957e+00    5.0000000e+00    5.0000000e+00 
   5.9877548e+00    5.0000000e+00    5.0000000e+00 
   5.9965488e+00    5.0000000e+00    5.0000000e+00 
   6.0052084e+00    5.0000000e+00    5.0000000e+00 
   6.0137460e+00    5.0000000e+00    5.0000000e+00 
   6.0222527e+00    5.0000000e+00    5.0000000e+00 
   6.0307734e+00    5.0000000e+00    5.0000000e+00 
   6.0393595e+00    5.0000000e+00    5.0000000e+00 
   6.0482040e+00    5.0000000e+00    5.0000000e+00 
   6.0575716e+00    5.0000000e+00    5.0000000e+00 
   6.0670953e+00    5.0000000e+00    5.0000000e+00 
   6.0766806e+00    5.0000000e+00    5.0000000e+00 
   6.0863516e+00    5.0000000e+00    5.0000000e+00 
   6.0960270e+00    5.0000000e+00    5.0000000e+00 
   6.1058994e+00    5.0000000e+00    5.0000000e+00 
   6.1158421e+00    5.0000000e+00    5.0000000e+00 
   6.1258052e+00    5.0000000e+00    5.0000000e+00 
   6.1356961e+00    5.0000000e+00    5.0000000e+00 
   6.1454870e+00    5.0000000e+00    5.0000000e+00 
   6.1551810e+00    5.0000000e+00    5.0000000e+00 
   6.1647922e+00    5.0000000e+00    5.0000000e+00 
   6.1743387e+00    5.0000000e+00    5.0000000e+00 
   6.1839322e+00    5.0000000e+00    5.0000000e+00 
   6.1936610e+00    5.0000000e+00    5.0000000e+00 
   6.2035043e+00    5.0000000e+00    5.0000000e+00 
   6.2134499e+00    5.0000000e+00    5.0000000e+00 
   6.2234056e+00    5.0000000e+00    5.0000000e+00 
   6.2334038e+00    5.0000000e+00    5.0000000e+00 
   6.2434078e+00    5.0000000e+00    5.0000000e+00 
   6.2533947e+00    5.0000000e+00    5.0000000e+00 
   6.2633748e+00    5.0000000e+00    5.0000000e+00 
   6.2733626e+00    5.0000000e+00    5.0000000e+00 
   6.2833389e+00    5.0000000e+00    5.0000000e+00 
   6.2933281e+00    5.0000000e+00    5.0000000e+00 
   6.3032961e+00    5.0000000e+00    5.0000000e+00 
   6.3132491e+00    5.0000000e+00    5.0000000e+00 
   6.3232278e+00    5.0000000e+00    5.0000000e+00 
   6.3331902e+00    5.0000000e+00    5.0000000e+00 
   6.3431575e+00    5.0000000e+00    5.0000000e+00 
   6.3531271e+00    5.0000000e+00    5.0000000e+00 
   6.3629997e+00    5.0000000e+00    5.0000000e+00 
   6.3728539e+00    5.0000000e+00    5.0000000e+00 
   6.3826016e+00    5.0000000e+00    5.0000000e+00 
   6.3922148e+00    5.0000000e+00    5.0000000e+00 
   6.4015565e+00    5.0000000e+00    5.0000000e+00 
   6.4108572e+00    5.0000000e+00    5.0000000e+00 
   6.4200982e+00    5.0000000e+00    5.0000000e+00 
   6.4294178e+00    5.0000000e+00    5.0000000e+00 
   6.4387807e+00    5.0000000e+00    5.0000000e+00 
   6.4480546e+00    5.0000000e+00    5.0000000e+00 
   6.4573591e+00    5.0000000e+00    5.0000000e+00 
   6.4667210e+00    5.0000000e+00    5.0000000e+00 
   6.4762571e+00    5.0000000e+00    5.0000000e+00 
   6.4858808e+00    5.0000000e+00    5.0000000e+00 
   6.4955473e+00    5.0000000e+00    5.0000000e+00 
   6.5054653e+00    5.0000000e+00    5.0000000e+00 
   6.5154513e+00    5.0000000e+00    5.0000000e+00 
   6.5254341e+00    5.0000000e+00    5.0000000e+00 
   6.5354113e+00    5.0000000e+00    5.0000000e+00 
   6.5453935e+00    5.0000000e+00    5.0000000e+00 
   6.5553781e+00    5.0000000e+00    5.0000000e+00 
   6.5653672e+00    5.0000000e+00    5.0000000e+00 
   6.5753438e+00    5.0000000e+00    5.0000000e+00 
   6.5851286e+00    5.0000000e+00    5.0000000e+00 
   6.5947135e+00    5.0000000e+00    5.0000000e+00 
   6.6041429e+00    5.0000000e+00    5.0000000e+00 
   6.6135268e+00    5.0000000e+00    5.0000000e+00 
   6.6227584e+00    5.0000000e+00    5.0000000e+00 
   6.6319867e+00    5.0000000e+00    5.0000000e+00 
   6.6411714e+00    5.0000000e+00    5.0000000e+00 
   6.6503842e+00    5.0000000e+00    5.0000000e+00 
   6.6596171e+00    5.0000000e+00    5.0000000e+00 
   6.6687560e+00    5.0000000e+00    5.0000000e+00 
   6.6777840e+00    5.0000000e+00    5.0000000e+00 
   6.6867636e+00    5.0000000e+00    5.0000000e+00 
   6.6956229e+00    5.0000000e+00    5.0000000e+00 
   6.7044294e+00    5.0000000e+00    5.0000000e+00 
   6.7132119e+00    5.0000000e+00    5.0000000e+00 
   6.7219636e+00    5.0000000e+00    5.0000000e+00 
   6.7307553e+00    5.0000000e+00    5.0000000e+00 
   6.7396250e+00    5.0000000e+00    5.0000000e+00 
   6.7485599e+00    5.0000000e+00    5.0000000e+00 
   6.7575559e+00    5.0000000e+00    5.0000000e+00 
   6.7666240e+00    5.0000000e+00    5.0000000e+00 
   6.7758085e+00    5.0000000e+00    5.0000000e+00 
   6.7850598e+00    5.0000000e+00    5.0000000e+00 
   6.7941833e+00    5.0000000e+00    5.0000000e+00 
   6.8026717e+00    5.0000000e+00    5.0000000e+00 
   6.8109183e+00    5.0000000e+00    5.0000000e+00 
   6.8191274e+00    5.0000000e+00    5.0000000e+00 
   6.8273795e+00    5.0000000e+00    5.0000000e+00 
   6.8357021e+00    5.0000000e+00    5.0000000e+00 
   6.8441094e+00    5.0000000e+00    5.0000000e+00 
   6.8526045e+00    5.0000000e+00    5.0000000e+00 
   6.8612040e+00    5.0000000e+00    5.0000000e+00 
   6.8699253e+00    5.0000000e+00    5.0000000e+00 
   6.8787689e+00    5.0000000e+00    5.0000000e+00 
   6.8877694e+00    5.0000000e+00    5.0000000e+00 
   6.8969835e+00    5.0000000e+00    5.0000000e+00 
   6.9065278e+00    5.0000000e+00    5.0000000e+00 
   6.9159292e+00    5.0000000e+00    5.0000000e+00 
   6.9251293e+00    5.0000000e+00    5.0000000e+00 
   6.9343402e+00    5.0000000e+00    5.0000000e+00 
   6.9436278e+00    5.0000000e+00    5.0000000e+00 
   6.9530445e+00    5.0000000e+00    5.0000000e+00 
   6.9626370e+00    5.0000000e+00    5.0000000e+00 
   6.9724538e+00    5.0000000e+00    5.0000000e+00 
   6.9824499e+00    5.0000000e+00    5.0000000e+00 
   6.9924620e+00    5.0000000e+00    5.0000000e+00 
   7.0020975e+00    5.0000000e+00    5.0000000e+00 
   7.0114229e+00    5.0000000e+00    5.0000000e+00 
   7.0205252e+00    5.0000000e+00    5.0000000e+00 
   7.0294957e+00    5.0000000e+00    5.0000000e+00 
   7.0383529e+00    5.0000000e+00    5.0000000e+00 
   7.0471466e+00    5.0000000e+00    5.0000000e+00 
   7.0559339e+00    5.0000000e+00    5.0000000e+00 
   7.0646808e+00    5.0000000e+00    5.0000000e+00 
   7.0734216e+00    5.0000000e+00    5.0000000e+00 
   7.0821854e+00    5.0000000e+00    5.0000000e+00 
   7.0909540e+00    5.0000000e+00    5.0000000e+00 
   7.0997591e+00    5.0000000e+00    5.0000000e+00 
   7.1085739e+00    5.0000000e+00    5.0000000e+00 
   7.1174397e+00    5.0000000e+00    5.0000000e+00 
   7.1263221e+00    5.0000000e+00    5.0000000e+00 
   7.1352515e+00    5.0000000e+00    5.0000000e+00 
   7.1442163e+00    5.0000000e+00    5.0000000e+00 
   7.1533599e+00    5.0000000e+00    5.0000000e+00 
   7.1626746e+00    5.0000000e+00    5.0000000e+00 
   7.1721450e+00    5.0000000e+00    5.0000000e+00 
   7.1816942e+00    5.0000000e+00    5.0000000e+00 
   7.1913264e+00    5.0000000e+00    5.0000000e+00 
   7.2010182e+00    5.0000000e+00    5.0000000e+00 
   7.2107245e+00    5.0000000e+00    5.0000000e+00 
   7.2204939e+00    5.0000000e+00    5.0000000e+00 
   7.2303137e+00    5.0000000e+00    5.0000000e+00 
   7.2402335e+00    5.0000000e+00    5.0000000e+00 
   7.2502352e+00    5.0000000e+00    5.0000000e+00 
   7.2602406e+00    5.0000000e+00    5.0000000e+00 
   7.2702359e+00    5.0000000e+00    5.0000000e+00 
   7.2802155e+00    5.0000000e+00    5.0000000e+00 
   7.2901889e+00    5.0000000e+00    5.0000000e+00 
   7.3001922e+00    5.0000000e+00    5.0000000e+00 
   7.3101917e+00    5.0000000e+00    5.0000000e+00 
   7.3201907e+00    5.0000000e+00    5.0000000e+00 
   7.3302002e+00    5.0000000e+00    5.0000000e+00 
   7.3402196e+00    5.0000000e+00    5.0000000e+00 
   7.3502455e+00    5.0000000e+00    5.0000000e+00 
   7.3602733e+00    5.0000000e+00    5.0000000e+00 
   7.3702959e+00    5.0000000e+00    5.0000000e+00 
   7.3803196e+00    5.0000000e+00    5.0000000e+00 
   7.3903202e+00    5.0000000e+00    5.0000000e+00 
   7.4003209e+00    5.0000000e+00    5.0000000e+00 
   7.4103297e+00    5.0000000e+00    5.0000000e+00 
   7.4203437e+00    5.0000000e+00    5.0000000e+00 
   7.4303607e+00    5.0000000e+00    5.0000000e+00 
   7.4403677e+00    5.0000000e+00    5.0000000e+00 
   7.4503794e+00    5.0000000e+00    5.0000000e+00 
   7.4603885e+00    5.0000000e+00    5.0000000e+00 
   7.4704066e+00    5.0000000e+00    5.0000000e+00 
   7.4804152e+00    5.0000000e+00    5.0000000e+00 
   7.4904143e+00    5.0000000e+00    5.0000000e+00 
   7.5004130e+00    5.0000000e+00    5.0000000e+00 
   7.5104317e+00    5.0000000e+00    5.0000000e+00 
   7.5204484e+00    5.0000000e+00    5.0000000e+00 
   7.5304573e+00    5.0000000e+00    5.0000000e+00 
   7.5404807e+00    5.0000000e+00    5.0000000e+00 
   7.5504806e+00    5.0000000e+00    5.0000000e+00 
   7.5604956e+00    5.0000000e+00    5.0000000e+00 
   7.5705277e+00    5.0000000e+00    5.0000000e+00 
   7.5805539e+00    5.0000000e+00    5.0000000e+00 
   7.5905689e+00    5.0000000e+00    5.0000000e+00 
   7.6005889e+00    5.0000000e+00    5.0000000e+00 
   7.6106021e+00    5.0000000e+00    5.0000000e+00 
   7.6206030e+00    5.0000000e+00    5.0000000e+00 
   7.6306072e+00    5.0000000e+00    5.0000000e+00 
   7.6406131e+00    5.0000000e+00    5.0000000e+00 
   7.6506122e+00    5.0000000e+00    5.0000000e+00 
   7.6606269e+00    5.0000000e+00    5.0000000e+00 
   7.6706345e+00    5.0000000e+00    5.0000000e+00 
   7.6806479e+00    5.0000000e+00    5.0000000e+00 
   7.6906500e+00    5.0000000e+00    5.0000000e+00 
   7.7006551e+00    5.0000000e+00    5.0000000e+00 
   7.7106708e+00    5.0000000e+00    5.0000000e+00 
   7.7206755e+00    5.0000000e+00    5.0000000e+00 
   7.7306991e+00    5.0000000e+00    5.0000000e+00 
   7.7406858e+00    5.0000000e+00    5.0000000e+00 
   7.7506961e+00    5.0000000e+00    5.0000000e+00 
   7.7606922e+00    5.0000000e+00    5.0000000e+00 
   7.7706782e+00    5.0000000e+00    5.0000000e+00 
   7.7806283e+00    5.0000000e+00    5.0000000e+00 
   7.7906286e+00    5.0000000e+00    5.0000000e+00 
   7.8006529e+00    5.0000000e+00    5.0000000e+00 
   7.8106697e+00    5.0000000e+00    5.0000000e+00 
   7.8208176e+00    5.0000000e+00    5.0000000e+00 
   7.8311000e+00    5.0000000e+00    5.0000000e+00 
   7.8418450e+00    5.0000000e+00    5.0000000e+00 
   7.8528718e+00    5.0000000e+00    5.0000000e+00 
   7.8642762e+00    5.0000000e+00    5.0000000e+00 
   7.8756070e+00    5.0000000e+00    5.0000000e+00 
   7.8868720e+00    5.0000000e+00    5.0000000e+00 
   7.8980942e+00    5.0000000e+00    5.0000000e+00 
   7.9093199e+00    5.0000000e+00    5.0000000e+00 
   7.9205974e+00    5.0000000e+00    5.0000000e+00 
   7.9319429e+00    5.0000000e+00    5.0000000e+00 
   7.9434309e+00    5.0000000e+00    5.0000000e+00 
   7.9550570e+00    5.0000000e+00    5.0000000e+00 
   7.9669342e+00    5.0000000e+00    5.0000000e+00 
   7.9790792e+00    5.0000000e+00    5.0000000e+00 
   7.9916891e+00    5.0000000e+00    5.0000000e+00 
   8.0017771e+00    5.0000000e+00    5.0000000e+00 
   8.0143870e+00    5.0000000e+00    5.0000000e+00 
   8.0271957e+00    5.0000000e+00    5.0000000e+00 
   8.0399827e+00    5.0000000e+00    5.0000000e+00 
   8.0527038e+00    5.0000000e+00    5.0000000e+00 
   8.0654324e+00    5.0000000e+00    5.0000000e+00 
   8.0776513e+00    5.0000000e+00    5.0000000e+00 
   8.0904535e+00    5.0000000e+00    5.0000000e+00 
   8.1000000e+00    5.0000000e+00    5.0000000e+00 
   8.1130326e+00    5.0000000e+00    5.0000000e+00 
   8.1262026e+00    5.0000000e+00    5.0000000e+00 
   8.1392612e+00    5.0000000e+00    5.0000000e+00 
   8.1522583e+00    5.0000000e+00    5.0000000e+00 
   8.1651919e+00    5.0000000e+00    5.0000000e+00 
   8.1780763e+00    5.0000000e+00    5.0000000e+00 
   8.1909051e+00    5.0000000e+00    5.0000000e+00 
   8.2037025e+00    5.0000000e+00    5.0000000e+00 
   8.2164933e+00    5.0000000e+00    5.0000000e+00 
   8.2293397e+00    5.0000000e+00    5.0000000e+00 
   8.2422905e+00    5.0000000e+00    5.0000000e+00 
   8.2551693e+00    5.0000000e+00    5.0000000e+00 
   8.2679683e+00    5.0000000e+00    5.0000000e+00 
   8.2807237e+00    5.0000000e+00    5.0000000e+00 
   8.2934535e+00    5.0000000e+00    5.0000000e+00 
   8.3061720e+00    5.0000000e+00    5.0000000e+00 
   8.3188974e+00    5.0000000e+00    5.0000000e+00 
   8.3316873e+00    5.0000000e+00    5.0000000e+00 
   8.3445001e+00    5.0000000e+00    5.0000000e+00 
   8.3573248e+00    5.0000000e+00    5.0000000e+00 
   8.3699789e+00    5.0000000e+00    5.0000000e+00 
   8.3825424e+00    5.0000000e+00    5.0000000e+00 
   8.3950677e+00    5.0000000e+00    5.0000000e+00 
   8.4077189e+00    5.0000000e+00    5.0000000e+00 
   8.4202885e+00    5.0000000e+00    5.0000000e+00 
   8.4328631e+00    5.0000000e+00    5.0000000e+00 
   8.4455382e+00    5.0000000e+00    5.0000000e+00 
   8.4583385e+00    5.0000000e+00    5.0000000e+00 
   8.4712212e+00    5.0000000e+00    5.0000000e+00 
   8.4841030e+00    5.0000000e+00    5.0000000e+00 
   8.4969527e+00    5.0000000e+00    5.0000000e+00 
   8.5098079e+00    5.0000000e+00    5.0000000e+00 
   8.5227312e+00    5.0000000e+00    5.0000000e+00 
   8.5357774e+00    5.0000000e+00    5.0000000e+00 
   8.5489042e+00    5.0000000e+00    5.0000000e+00 
   8.5621735e+00    5.0000000e+00    5.0000000e+00 
   8.5755849e+00    5.0000000e+00    5.0000000e+00 
   8.5891128e+00    5.0000000e+00    5.0000000e+00 
   8.6027562e+00    5.0000000e+00    5.0000000e+00 
   8.6165258e+00    5.0000000e+00    5.0000000e+00 
   8.6304297e+00    5.0000000e+00    5.0000000e+00 
   8.6444634e+00    5.0000000e+00    5.0000000e+00 
   8.6586428e+00    5.0000000e+00    5.0000000e+00 
   8.6729870e+00    5.0000000e+00    5.0000000e+00 
   8.6875102e+00    5.0000000e+00    5.0000000e+00 
   8.7022201e+00    5.0000000e+00    5.0000000e+00 
   8.7171374e+00    5.0000000e+00    5.0000000e+00 
   8.7322754e+00    5.0000000e+00    5.0000000e+00 
   8.7462944e+00    5.0000000e+00    5.0000000e+00 
   8.7589565e+00    5.0000000e+00    5.0000000e+00 
   8.7713205e+00    5.0000000e+00    5.0000000e+00 
   8.7836554e+00    5.0000000e+00    5.0000000e+00 
   8.7960955e+00    5.0000000e+00    5.0000000e+00 
   8.8087040e+00    5.0000000e+00    5.0000000e+00 
   8.8215193e+00    5.0000000e+00    5.0000000e+00 
   8.8345828e+00    5.0000000e+00    5.0000000e+00 
   8.8476674e+00    5.0000000e+00    5.0000000e+00 
   8.8603220e+00    5.0000000e+00    5.0000000e+00 
   8.8728492e+00    5.0000000e+00    5.0000000e+00 
   8.8854824e+00    5.0000000e+00    5.0000000e+00 
   8.8983340e+00    5.0000000e+00    5.0000000e+00 
   8.9114396e+00    5.0000000e+00    5.0000000e+00 
   8.9247827e+00    5.0000000e+00    5.0000000e+00 
   8.9383647e+00    5.0000000e+00    5.0000000e+00 
   8.9521729e+00    5.0000000e+00    5.0000000e+00 
   8.9661965e+00    5.0000000e+00    5.0000000e+00 
   8.9804316e+00    5.0000000e+00    5.0000000e+00 
   8.9948700e+00    5.0000000e+00    5.0000000e+00 
   9.0095785e+00    5.0000000e+00    5.0000000e+00 
   9.0245686e+00    5.0000000e+00    5.0000000e+00 
   9.0396345e+00    5.0000000e+00    5.0000000e+00 
   9.0547606e+00    5.0000000e+00    5.0000000e+00 
   9.0699516e+00    5.0000000e+00    5.0000000e+00 
   9.0851628e+00    5.0000000e+00    5.0000000e+00 
   9.1004678e+00    5.0000000e+00    5.0000000e+00 
   9.1159545e+00    5.0000000e+00    5.0000000e+00 
   9.1316640e+00    5.0000000e+00    5.0000000e+00 
   9.1476108e+00    5.0000000e+00    5.0000000e+00 
   9.1637901e+00    5.0000000e+00    5.0000000e+00 
   9.1802744e+00    5.0000000e+00    5.0000000e+00 
   9.1970519e+00    5.0000000e+00    5.0000000e+00 
   9.2141941e+00    5.0000000e+00    5.0000000e+00 
   9.2317713e+00    5.0000000e+00    5.0000000e+00 
   9.2497802e+00    5.0000000e+00    5.0000000e+00 
   9.2682983e+00    5.0000000e+00    5.0000000e+00 
   9.2873296e+00    5.0000000e+00    5.0000000e+00 
   9.3048023e+00    5.0000000e+00    5.0000000e+00 
   9.3226604e+00    5.0000000e+00    5.0000000e+00 
   9.3406564e+00    5.0000000e+00    5.0000000e+00 
   9.3596537e+00    5.0000000e+00    5.0000000e+00 
   9.3792243e+00    5.0000000e+00    5.0000000e+00 
   9.3991719e+00    5.0000000e+00    5.0000000e+00 
   9.4193689e+00    5.0000000e+00    5.0000000e+00 
   9.4387653e+00    5.0000000e+00    5.0000000e+00 
   9.4585854e+00    5.0000000e+00    5.0000000e+00 
   9.4788986e+00    5.0000000e+00    5.0000000e+00 
   9.4997523e+00    5.0000000e+00    5.0000000e+00 
   9.5211516e+00    5.0000000e+00    5.0000000e+00 
   9.5427283e+00    5.0000000e+00    5.0000000e+00 
   9.5654703e+00    5.0000000e+00    5.0000000e+00 
   9.5875204e+00    5.0000000e+00    5.0000000e+00 
   9.6103516e+00    5.0000000e+00    5.0000000e+00 
   9.6334898e+00    5.0000000e+00    5.0000000e+00 
   9.6569524e+00    5.0000000e+00    5.0000000e+00 
   9.6814346e+00    5.0000000e+00    5.0000000e+00 
   9.7064860e+00    5.0000000e+00    5.0000000e+00 
   9.7314533e+00    5.0000000e+00    5.0000000e+00 
   9.7560977e+00    5.0000000e+00    5.0000000e+00 
   9.7794291e+00    5.0000000e+00    5.0000000e+00 
   9.8033461e+00    5.0000000e+00    5.0000000e+00 
   9.8271366e+00    5.0000000e+00    5.0000000e+00 
   9.8517264e+00    5.0000000e+00    5.0000000e+00 
   9.8765201e+00    5.0000000e+00    5.0000000e+00 
   9.9017540e+00    5.0000000e+00    5.0000000e+00 
   9.9276007e+00    5.0000000e+00    5.0000000e+00 
   9.9536273e+00    5.0000000e+00    5.0000000e+00 
   9.9797722e+00    5.0000000e+00    5.0000000e+00 
   1.0006082e+01    5.0000000e+00    5.0000000e+00 
   1.0032617e+01    5.0000000e+00    5.0000000e+00 
   1.0059545e+01    5.0000000e+00    5.0000000e+00 
   1.0086554e+01    5.0000000e+00    5.0000000e+00 
   1.0112831e+01    5.0000000e+00    5.0000000e+00 
   1.0139216e+01    5.0000000e+00    5.0000000e+00 
   1.0166188e+01    5.0000000e+00    5.0000000e+00 
   1.0193091e+01    5.0000000e+00    5.0000000e+00 
   1.0220162e+01    5.0000000e+00    5.0000000e+00 
   1.0247531e+01    5.0000000e+00    5.0000000e+00 
   1.0275261e+01    5.0000000e+00    5.0000000e+00 
   1.0303420e+01    5.0000000e+00    5.0000000e+00 
   1.0331554e+01    5.0000000e+00    5.0000000e+00 
   1.0356917e+01    5.0000000e+00    5.0000000e+00 
   1.0382677e+01    5.0000000e+00    5.0000000e+00 
   1.0409631e+01    5.0000000e+00    5.0000000e+00 
   1.0436926e+01    5.0000000e+00    5.0000000e+00 
   1.0466076e+01    5.0000000e+00    5.0000000e+00 
   1.0495789e+01    5.0000000e+00    5.0000000e+00 
   1.0526306e+01    5.0000000e+00    5.0000000e+00 
   1.0556516e+01    5.0000000e+00    5.0000000e+00 
   1.0586494e+01    5.0000000e+00    5.0000000e+00 
   1.0616483e+01    5.0000000e+00    5.0000000e+00 
   1.0646622e+01    5.0000000e+00    5.0000000e+00 
   1.0676994e+01    5.0000000e+00    5.0000000e+00 
   1.0707617e+01    5.0000000e+00    5.0000000e+00 
   1.0738543e+01    5.0000000e+00    5.0000000e+00 
   1.0769100e+01    5.0000000e+00    5.0000000e+00 
   1.0799804e+01    5.0000000e+00    5.0000000e+00 
   1.0831837e+01    5.0000000e+00    5.0000000e+00 
   1.0860377e+01    5.0000000e+00    5.0000000e+00 
   1.0893673e+01    5.0000000e+00    5.0000000e+00 
   1.0926962e+01    5.0000000e+00    5.0000000e+00 
   1.0961130e+01    5.0000000e+00    5.0000000e+00 
   1.0995176e+01    5.0000000e+00    5.0000000e+00 
   1.1029183e+01    5.0000000e+00    5.0000000e+00 
   1.1063474e+01    5.0000000e+00    5.0000000e+00 
   1.1098622e+01    5.0000000e+00    5.0000000e+00 
   1.1134381e+01    5.0000000e+00    5.0000000e+00 
   1.1169885e+01    5.0000000e+00    5.0000000e+00 
   1.1205525e+01    5.0000000e+00    5.0000000e+00 
   1.1241311e+01    5.0000000e+00    5.0000000e+00 
   1.1277328e+01    5.0000000e+00    5.0000000e+00 
   1.1313588e+01    5.0000000e+00    5.0000000e+00 
   1.1350006e+01    5.0000000e+00    5.0000000e+00 
   1.1386496e+01    5.0000000e+00    5.0000000e+00 
   1.1423200e+01    5.0000000e+00    5.0000000e+00 
   1.1460131e+01    5.0000000e+00    5.0000000e+00 
   1.1497483e+01    5.0000000e+00    5.0000000e+00 
   1.1535340e+01    5.0000000e+00    5.0000000e+00 
   1.1573769e+01    5.0000000e+00    5.0000000e+00 
   1.1612838e+01    5.0000000e+00    5.0000000e+00 
   1.1652574e+01    5.0000000e+00    5.0000000e+00 
   1.1692734e+01    5.0000000e+00    5.0000000e+00 
   1.1733105e+01    5.0000000e+00    5.0000000e+00 
   1.1772283e+01    5.0000000e+00    5.0000000e+00 
   1.1812196e+01    5.0000000e+00    5.0000000e+00 
   1.1850077e+01    5.0000000e+00    5.0000000e+00 
   1.1888291e+01    5.0000000e+00    5.0000000e+00 
   1.1926975e+01    5.0000000e+00    5.0000000e+00 
   1.1966041e+01    5.0000000e+00    5.0000000e+00 
   1.2005521e+01    5.0000000e+00    5.0000000e+00 
   1.2045522e+01    5.0000000e+00    5.0000000e+00 
   1.2086098e+01    5.0000000e+00    5.0000000e+00 
   1.2127244e+01    5.0000000e+00    5.0000000e+00 
   1.2168935e+01    5.0000000e+00    5.0000000e+00 
   1.2211237e+01    5.0000000e+00    5.0000000e+00 
   1.2252900e+01    5.0000000e+00    5.0000000e+00 
   1.2296370e+01    5.0000000e+00    5.0000000e+00 
   1.2340007e+01    5.0000000e+00    5.0000000e+00 
   1.2384784e+01    5.0000000e+00    5.0000000e+00 
   1.2420605e+01    5.0000000e+00    5.0000000e+00 
   1.2465382e+01    5.0000000e+00    5.0000000e+00 
   1.2511255e+01    5.0000000e+00    5.0000000e+00 
   1.2557637e+01    5.0000000e+00    5.0000000e+00 
   1.2604220e+01    5.0000000e+00    5.0000000e+00 
   1.2651055e+01    5.0000000e+00    5.0000000e+00 
   1.2698132e+01    5.0000000e+00    5.0000000e+00 
   1.2745398e+01    5.0000000e+00    5.0000000e+00 
   1.2792681e+01    5.0000000e+00    5.0000000e+00 
   1.2840008e+01    5.0000000e+00    5.0000000e+00 
   1.2887400e+01    5.0000000e+00    5.0000000e+00 
   1.2934809e+01    5.0000000e+00    5.0000000e+00 
   1.2982263e+01    5.0000000e+00    5.0000000e+00 
   1.3027832e+01    5.0000000e+00    5.0000000e+00 
   1.3074030e+01    5.0000000e+00    5.0000000e+00 
   1.3121025e+01    5.0000000e+00    5.0000000e+00 
   1.3168797e+01    5.0000000e+00    5.0000000e+00 
   1.3216645e+01    5.0000000e+00    5.0000000e+00 
   1.3264560e+01    5.0000000e+00    5.0000000e+00 
   1.3312534e+01    5.0000000e+00    5.0000000e+00 
   1.3360544e+01    5.0000000e+00    5.0000000e+00 
   1.3408601e+01    5.0000000e+00    5.0000000e+00 
   1.3456708e+01    5.0000000e+00    5.0000000e+00 
   1.3504885e+01    5.0000000e+00    5.0000000e+00 
   1.3553145e+01    5.0000000e+00    5.0000000e+00 
   1.3601483e+01    5.0000000e+00    5.0000000e+00 
   1.3649893e+01    5.0000000e+00    5.0000000e+00 
   1.3698341e+01    5.0000000e+00    5.0000000e+00 
   1.3746910e+01    5.0000000e+00    5.0000000e+00 
   1.3795528e+01    5.0000000e+00    5.0000000e+00 
   1.3844180e+01    5.0000000e+00    5.0000000e+00 
   1.3892868e+01    5.0000000e+00    5.0000000e+00 
   1.3941641e+01    5.0000000e+00    5.0000000e+00 
   1.3990444e+01    5.0000000e+00    5.0000000e+00 
   1.4039327e+01    5.0000000e+00    5.0000000e+00 
   1.4088274e+01    5.0000000e+00    5.0000000e+00 
   1.4137280e+01    5.0000000e+00    5.0000000e+00 
   1.4184711e+01    5.0000000e+00    5.0000000e+00 
   1.4233866e+01    5.0000000e+00    5.0000000e+00 
   1.4283104e+01    5.0000000e+00    5.0000000e+00 
   1.4332427e+01    5.0000000e+00    5.0000000e+00 
   1.4381858e+01    5.0000000e+00    5.0000000e+00 
   1.4430652e+01    5.0000000e+00    5.0000000e+00 
   1.4480000e+01    5.0000000e+00    5.0000000e+00 
   1.4529672e+01    5.0000000e+00    5.0000000e+00 
   1.4578969e+01    5.0000000e+00    5.0000000e+00 
   1.4628072e+01    5.0000000e+00    5.0000000e+00 
   1.4677891e+01    5.0000000e+00    5.0000000e+00 
   1.4726595e+01    5.0000000e+00    5.0000000e+00 
   1.4776437e+01    5.0000000e+00    5.0000000e+00 
   1.4825661e+01    5.0000000e+00    5.0000000e+00 
   1.4874271e+01    5.0000000e+00    5.0000000e+00 
   1.4923096e+01    5.0000000e+00    5.0000000e+00 
   1.4973521e+01    5.0000000e+00    5.0000000e+00 
   1.5022461e+01    5.0000000e+00    5.0000000e+00 
   1.5071224e+01    5.0000000e+00    5.0000000e+00 
   1.5120923e+01    5.0000000e+00    5.0000000e+00 
   1.5170643e+01    5.0000000e+00    5.0000000e+00 
   1.5210419e+01    5.0000000e+00    5.0000000e+00 
   1.5259736e+01    5.0000000e+00    5.0000000e+00 
   1.5309561e+01    5.0000000e+00    5.0000000e+00 
   1.5359466e+01    5.0000000e+00    5.0000000e+00 
   1.5408694e+01    5.0000000e+00    5.0000000e+00 
   1.5458000e+01    5.0000000e+00    5.0000000e+00 
   1.5506792e+01    5.0000000e+00    5.0000000e+00 
   1.5526308e+01    5.0000000e+00    5.0000000e+00 
   1.5550704e+01    5.0000000e+00    5.0000000e+00 
   1.5581199e+01    5.0000000e+00    5.0000000e+00 
   1.5619317e+01    5.0000000e+00    5.0000000e+00 
   1.5666965e+01    5.0000000e+00    5.0000000e+00 
   1.5715621e+01    5.0000000e+00    5.0000000e+00 
   1.5765458e+01    5.0000000e+00    5.0000000e+00 
   1.5814860e+01    5.0000000e+00    5.0000000e+00 
   1.5863723e+01    5.0000000e+00    5.0000000e+00 
   1.5913485e+01    5.0000000e+00    5.0000000e+00 
   1.5963023e+01    5.0000000e+00    5.0000000e+00 
   1.6011645e+01    5.0000000e+00    5.0000000e+00 
   1.6060966e+01    5.0000000e+00    5.0000000e+00 
   1.6111164e+01    5.0000000e+00    5.0000000e+00 
   1.6160482e+01    5.0000000e+00    5.0000000e+00 
   1.6207037e+01    5.0000000e+00    5.0000000e+00 
   1.6256414e+01    5.0000000e+00    5.0000000e+00 
   1.6304990e+01    5.0000000e+00    5.0000000e+00 
   1.6354255e+01    5.0000000e+00    5.0000000e+00 
   1.6404440e+01    5.0000000e+00    5.0000000e+00 
   1.6453780e+01    5.0000000e+00    5.0000000e+00 
   1.6502822e+01    5.0000000e+00    5.0000000e+00 
   1.6552466e+01    5.0000000e+00    5.0000000e+00 
   1.6601716e+01    5.0000000e+00    5.0000000e+00 
   1.6651517e+01    5.0000000e+00    5.0000000e+00 
   1.6701405e+01    5.0000000e+00    5.0000000e+00 
   1.6750422e+01    5.0000000e+00    5.0000000e+00 
   1.6800128e+01    5.0000000e+00    5.0000000e+00 
   1.6849869e+01    5.0000000e+00    5.0000000e+00 
   1.6899202e+01    5.0000000e+00    5.0000000e+00 
   1.6948425e+01    5.0000000e+00    5.0000000e+00 
   1.6998016e+01    5.0000000e+00    5.0000000e+00 
   1.7047224e+01    5.0000000e+00    5.0000000e+00 
   1.7096349e+01    5.0000000e+00    5.0000000e+00 
   1.7146272e+01    5.0000000e+00    5.0000000e+00 
   1.7196296e+01    5.0000000e+00    5.0000000e+00 
   1.7246669e+01    5.0000000e+00    5.0000000e+00 
   1.7296907e+01    5.0000000e+00    5.0000000e+00 
   1.7346178e+01    5.0000000e+00    5.0000000e+00 
   1.7396134e+01    5.0000000e+00    5.0000000e+00 
   1.7445941e+01    5.0000000e+00    5.0000000e+00 
   1.7495869e+01    5.0000000e+00    5.0000000e+00 
   1.7545815e+01    5.0000000e+00    5.0000000e+00 
   1.7595728e+01    5.0000000e+00    5.0000000e+00 
   1.7645554e+01    5.0000000e+00    5.0000000e+00 
   1.7695497e+01    5.0000000e+00    5.0000000e+00 
   1.7745112e+01    5.0000000e+00    5.0000000e+00 
   1.7794728e+01    5.0000000e+00    5.0000000e+00 
   1.7844044e+01    5.0000000e+00    5.0000000e+00 
   1.7893881e+01    5.0000000e+00    5.0000000e+00 
   1.7944128e+01    5.0000000e+00    5.0000000e+00 
   1.7994433e+01    5.0000000e+00    5.0000000e+00 
   1.8044692e+01    5.0000000e+00    5.0000000e+00 
   1.8094362e+01    5.0000000e+00    5.0000000e+00 
   1.8144049e+01    5.0000000e+00    5.0000000e+00 
   1.8193729e+01    5.0000000e+00    5.0000000e+00 
   1.8243377e+01    5.0000000e+00    5.0000000e+00 
   1.8293443e+01    5.0000000e+00    5.0000000e+00 
   1.8343499e+01    5.0000000e+00    5.0000000e+00 
   1.8393753e+01    5.0000000e+00    5.0000000e+00 
   1.8444292e+01    5.0000000e+00    5.0000000e+00 
   1.8494564e+01    5.0000000e+00    5.0000000e+00 
   1.8544021e+01    5.0000000e+00    5.0000000e+00 
   1.8593421e+01    5.0000000e+00    5.0000000e+00 
   1.8643136e+01    5.0000000e+00    5.0000000e+00 
   1.8692559e+01    5.0000000e+00    5.0000000e+00 
   1.8742648e+01    5.0000000e+00    5.0000000e+00 
   1.8792743e+01    5.0000000e+00    5.0000000e+00 
   1.8842879e+01    5.0000000e+00    5.0000000e+00 
   1.8892943e+01    5.0000000e+00    5.0000000e+00 
   1.8942877e+01    5.0000000e+00    5.0000000e+00 
   1.8992891e+01    5.0000000e+00    5.0000000e+00 
   1.9042978e+01    5.0000000e+00    5.0000000e+00 
   1.9093096e+01    5.0000000e+00    5.0000000e+00 
   1.9143188e+01    5.0000000e+00    5.0000000e+00 
   1.9193325e+01    5.0000000e+00    5.0000000e+00 
   1.9243476e+01    5.0000000e+00    5.0000000e+00 
   1.9293590e+01    5.0000000e+00    5.0000000e+00 
   1.9343752e+01    5.0000000e+00    5.0000000e+00 
   1.9393972e+01    5.0000000e+00    5.0000000e+00 
   1.9443939e+01    5.0000000e+00    5.0000000e+00 
   1.9494211e+01    5.0000000e+00    5.0000000e+00 
   1.9544479e+01    5.0000000e+00    5.0000000e+00 
   1.9594775e+01    5.0000000e+00    5.0000000e+00 
   1.9645105e+01    5.0000000e+00    5.0000000e+00 
   1.9695448e+01    5.0000000e+00    5.0000000e+00 
   1.9735722e+01    5.0000000e+00    5.0000000e+00 
   1.9767942e+01    5.0000000e+00    5.0000000e+00 
   1.9808216e+01    5.0000000e+00    5.0000000e+00 
   1.9858559e+01    5.0000000e+00    5.0000000e+00 
   1.9898833e+01    5.0000000e+00    5.0000000e+00 
   1.9949150e+01    5.0000000e+00    5.0000000e+00 
   1.9989404e+01    5.0000000e+00    5.0000000e+00 
   2.0039647e+01    5.0000000e+00    5.0000000e+00 
   2.0089930e+01    5.0000000e+00    5.0000000e+00 
   2.0130156e+01    5.0000000e+00    5.0000000e+00 
   2.0180421e+01    5.0000000e+00    5.0000000e+00 
   2.0220633e+01    5.0000000e+00    5.0000000e+00 
   2.0270889e+01    5.0000000e+00    5.0000000e+00 
   2.0321149e+01    5.0000000e+00    5.0000000e+00 
   2.0371408e+01    5.0000000e+00    5.0000000e+00 
   2.0411615e+01    5.0000000e+00    5.0000000e+00 
   2.0461870e+01    5.0000000e+00    5.0000000e+00 
   2.0502074e+01    5.0000000e+00    5.0000000e+00 
   2.0552329e+01    5.0000000e+00    5.0000000e+00 
   2.0602593e+01    5.0000000e+00    5.0000000e+00 
   2.0642805e+01    5.0000000e+00    5.0000000e+00 
   2.0667736e+01    5.0000000e+00    5.0000000e+00 
   2.0698901e+01    5.0000000e+00    5.0000000e+00 
   2.0737857e+01    5.0000000e+00    5.0000000e+00 
   2.0786552e+01    5.0000000e+00    5.0000000e+00 
   2.0836854e+01    5.0000000e+00    5.0000000e+00 
   2.0887179e+01    5.0000000e+00    5.0000000e+00 
   2.0937516e+01    5.0000000e+00    5.0000000e+00 
   2.0987871e+01    5.0000000e+00    5.0000000e+00 
   2.1038235e+01    5.0000000e+00    5.0000000e+00 
   2.1088605e+01    5.0000000e+00    5.0000000e+00 
   2.1138981e+01    5.0000000e+00    5.0000000e+00 
   2.1189365e+01    5.0000000e+00    5.0000000e+00 
   2.1239759e+01    5.0000000e+00    5.0000000e+00 
   2.1290164e+01    5.0000000e+00    5.0000000e+00 
   2.1340583e+01    5.0000000e+00    5.0000000e+00 
   2.1391011e+01    5.0000000e+00    5.0000000e+00 
   2.1441444e+01    5.0000000e+00    5.0000000e+00 
   2.1491892e+01    5.0000000e+00    5.0000000e+00 
   2.1542353e+01    5.0000000e+00    5.0000000e+00 
   2.1582722e+01    5.0000000e+00    5.0000000e+00 
   2.1598870e+01    5.0000000e+00    5.0000000e+00 
   2.1619054e+01    5.0000000e+00    5.0000000e+00 
   2.1644285e+01    5.0000000e+00    5.0000000e+00 
   2.1675823e+01    5.0000000e+00    5.0000000e+00 
   2.1715246e+01    5.0000000e+00    5.0000000e+00 
   2.1764524e+01    5.0000000e+00    5.0000000e+00 
   2.1815055e+01    5.0000000e+00    5.0000000e+00 
   2.1855479e+01    5.0000000e+00    5.0000000e+00 
   2.1906010e+01    5.0000000e+00    5.0000000e+00 
   2.1931296e+01    5.0000000e+00    5.0000000e+00 
   2.1962903e+01    5.0000000e+00    5.0000000e+00 
   2.2002412e+01    5.0000000e+00    5.0000000e+00 
   2.2046890e+01    5.0000000e+00    5.0000000e+00 
   2.2091350e+01    5.0000000e+00    5.0000000e+00 
   2.2135783e+01    5.0000000e+00    5.0000000e+00 
   2.2180193e+01    5.0000000e+00    5.0000000e+00 
   2.2224579e+01    5.0000000e+00    5.0000000e+00 
   2.2268939e+01    5.0000000e+00    5.0000000e+00 
   2.2313277e+01    5.0000000e+00    5.0000000e+00 
   2.2357595e+01    5.0000000e+00    5.0000000e+00 
   2.2401893e+01    5.0000000e+00    5.0000000e+00 
   2.2446171e+01    5.0000000e+00    5.0000000e+00 
   2.2490430e+01    5.0000000e+00    5.0000000e+00 
   2.2534672e+01    5.0000000e+00    5.0000000e+00 
   2.2578898e+01    5.0000000e+00    5.0000000e+00 
   2.2623108e+01    5.0000000e+00    5.0000000e+00 
   2.2667301e+01    5.0000000e+00    5.0000000e+00 
   2.2711477e+01    5.0000000e+00    5.0000000e+00 
   2.2755634e+01    5.0000000e+00    5.0000000e+00 
   2.2799774e+01    5.0000000e+00    5.0000000e+00 
   2.2843901e+01    5.0000000e+00    5.0000000e+00 
   2.2888012e+01    5.0000000e+00    5.0000000e+00 
   2.2932113e+01    5.0000000e+00    5.0000000e+00 
   2.2976203e+01    5.0000000e+00    5.0000000e+00 
   2.3020284e+01    5.0000000e+00    5.0000000e+00 
   2.3064356e+01    5.0000000e+00    5.0000000e+00 
   2.3108423e+01    5.0000000e+00    5.0000000e+00 
   2.3152485e+01    5.0000000e+00    5.0000000e+00 
   2.3196540e+01    5.0000000e+00    5.0000000e+00 
   2.3231785e+01    5.0000000e+00    5.0000000e+00 
   2.3275834e+01    5.0000000e+00    5.0000000e+00 
   2.3311073e+01    5.0000000e+00    5.0000000e+00 
   2.3355122e+01    5.0000000e+00    5.0000000e+00 
   2.3390361e+01    5.0000000e+00    5.0000000e+00 
   2.3434406e+01    5.0000000e+00    5.0000000e+00 
   2.3478454e+01    5.0000000e+00    5.0000000e+00 
   2.3522498e+01    5.0000000e+00    5.0000000e+00 
   2.3566540e+01    5.0000000e+00    5.0000000e+00 
   2.3610587e+01    5.0000000e+00    5.0000000e+00 
   2.3654636e+01    5.0000000e+00    5.0000000e+00 
   2.3698698e+01    5.0000000e+00    5.0000000e+00 
   2.3742763e+01    5.0000000e+00    5.0000000e+00 
   2.3786831e+01    5.0000000e+00    5.0000000e+00 
   2.3830905e+01    5.0000000e+00    5.0000000e+00 
   2.3874984e+01    5.0000000e+00    5.0000000e+00 
   2.3919066e+01    5.0000000e+00    5.0000000e+00 
   2.3963157e+01    5.0000000e+00    5.0000000e+00 
   2.4007253e+01    5.0000000e+00    5.0000000e+00 
   2.4051353e+01    5.0000000e+00    5.0000000e+00 
   2.4095447e+01    5.0000000e+00    5.0000000e+00 
   2.4139553e+01    5.0000000e+00    5.0000000e+00 
   2.4183671e+01    5.0000000e+00    5.0000000e+00 
   2.4227783e+01    5.0000000e+00    5.0000000e+00 
   2.4271904e+01    5.0000000e+00    5.0000000e+00 
   2.4316038e+01    5.0000000e+00    5.0000000e+00 
   2.4360178e+01    5.0000000e+00    5.0000000e+00 
   2.4404326e+01    5.0000000e+00    5.0000000e+00 
   2.4448481e+01    5.0000000e+00    5.0000000e+00 
   2.4492648e+01    5.0000000e+00    5.0000000e+00 
   2.4536822e+01    5.0000000e+00    5.0000000e+00 
   2.4587802e+01    5.0000000e+00    5.0000000e+00 
   2.4638808e+01    5.0000000e+00    5.0000000e+00 
   2.4689819e+01    5.0000000e+00    5.0000000e+00 
   2.4740889e+01    5.0000000e+00    5.0000000e+00 
   2.4791919e+01    5.0000000e+00    5.0000000e+00 
   2.4842963e+01    5.0000000e+00    5.0000000e+00 
   2.4894046e+01    5.0000000e+00    5.0000000e+00 
   2.4945114e+01    5.0000000e+00    5.0000000e+00 
   2.4996207e+01    5.0000000e+00    5.0000000e+00 
   2.5047283e+01    5.0000000e+00    5.0000000e+00 
   2.5098430e+01    5.0000000e+00    5.0000000e+00 
   2.5149625e+01    5.0000000e+00    5.0000000e+00 
   2.5200838e+01    5.0000000e+00    5.0000000e+00 
   2.5252052e+01    5.0000000e+00    5.0000000e+00 
   2.5303277e+01    5.0000000e+00    5.0000000e+00 
   2.5354477e+01    5.0000000e+00    5.0000000e+00 
   2.5405692e+01    5.0000000e+00    5.0000000e+00 
   2.5456909e+01    5.0000000e+00    5.0000000e+00 
   2.5508121e+01    5.0000000e+00    5.0000000e+00 
   2.5559355e+01    5.0000000e+00    5.0000000e+00 
   2.5610587e+01    5.0000000e+00    5.0000000e+00 
   2.5661833e+01    5.0000000e+00    5.0000000e+00 
   2.5713090e+01    5.0000000e+00    5.0000000e+00 
   2.5764351e+01    5.0000000e+00    5.0000000e+00 
   2.5815629e+01    5.0000000e+00    5.0000000e+00 
   2.5866895e+01    5.0000000e+00    5.0000000e+00 
   2.5918197e+01    5.0000000e+00    5.0000000e+00 
   2.5969502e+01    5.0000000e+00    5.0000000e+00 
   2.6020814e+01    5.0000000e+00    5.0000000e+00 
   2.6072118e+01    5.0000000e+00    5.0000000e+00 
   2.6123454e+01    5.0000000e+00    5.0000000e+00 
   2.6174784e+01    5.0000000e+00    5.0000000e+00 
   2.6226119e+01    5.0000000e+00    5.0000000e+00 
   2.6277468e+01    5.0000000e+00    5.0000000e+00 
   2.6328843e+01    5.0000000e+00    5.0000000e+00 
   2.6380201e+01    5.0000000e+00    5.0000000e+00 
   2.6431565e+01    5.0000000e+00    5.0000000e+00 
   2.6482941e+01    5.0000000e+00    5.0000000e+00 
   2.6534323e+01    5.0000000e+00    5.0000000e+00 
   2.6585703e+01    5.0000000e+00    5.0000000e+00 
   2.6636935e+01    5.0000000e+00    5.0000000e+00 
   2.6688191e+01    5.0000000e+00    5.0000000e+00 
   2.6739467e+01    5.0000000e+00    5.0000000e+00 
   2.6790760e+01    5.0000000e+00    5.0000000e+00 
   2.6842068e+01    5.0000000e+00    5.0000000e+00 
   2.6893391e+01    5.0000000e+00    5.0000000e+00 
   2.6944729e+01    5.0000000e+00    5.0000000e+00 
   2.6996081e+01    5.0000000e+00    5.0000000e+00 
   2.7047446e+01    5.0000000e+00    5.0000000e+00 
   2.7098826e+01    5.0000000e+00    5.0000000e+00 
   2.7150220e+01    5.0000000e+00    5.0000000e+00 
   2.7201628e+01    5.0000000e+00    5.0000000e+00 
   2.7253050e+01    5.0000000e+00    5.0000000e+00 
   2.7304487e+01    5.0000000e+00    5.0000000e+00 
   2.7355939e+01    5.0000000e+00    5.0000000e+00 
   2.7407406e+01    5.0000000e+00    5.0000000e+00 
   2.7458885e+01    5.0000000e+00    5.0000000e+00 
   2.7510378e+01    5.0000000e+00    5.0000000e+00 
   2.7561884e+01    5.0000000e+00    5.0000000e+00 
   2.7613404e+01    5.0000000e+00    5.0000000e+00 
   2.7664938e+01    5.0000000e+00    5.0000000e+00 
   2.7716485e+01    5.0000000e+00    5.0000000e+00 
   2.7768046e+01    5.0000000e+00    5.0000000e+00 
   2.7819619e+01    5.0000000e+00    5.0000000e+00 
   2.7871206e+01    5.0000000e+00    5.0000000e+00 
   2.7922807e+01    5.0000000e+00    5.0000000e+00 
   2.7974420e+01    5.0000000e+00    5.0000000e+00 
   2.8026046e+01    5.0000000e+00    5.0000000e+00 
   2.8077685e+01    5.0000000e+00    5.0000000e+00 
   2.8129341e+01    5.0000000e+00    5.0000000e+00 
   2.8180993e+01    5.0000000e+00    5.0000000e+00 
   2.8232651e+01    5.0000000e+00    5.0000000e+00 
   2.8284321e+01    5.0000000e+00    5.0000000e+00 
   2.8336009e+01    5.0000000e+00    5.0000000e+00 
   2.8387719e+01    5.0000000e+00    5.0000000e+00 
   2.8439433e+01    5.0000000e+00    5.0000000e+00 
   2.8491152e+01    5.0000000e+00    5.0000000e+00 
   2.8542885e+01    5.0000000e+00    5.0000000e+00 
   2.8594623e+01    5.0000000e+00    5.0000000e+00 
   2.8646373e+01    5.0000000e+00    5.0000000e+00 
   2.8698124e+01    5.0000000e+00    5.0000000e+00 
   2.8749874e+01    5.0000000e+00    5.0000000e+00 
   2.8801646e+01    5.0000000e+00    5.0000000e+00 
   2.8853429e+01    5.0000000e+00    5.0000000e+00 
   2.8905217e+01    5.0000000e+00    5.0000000e+00 
   2.8957015e+01    5.0000000e+00    5.0000000e+00 
   2.9004012e+01    5.0000000e+00    5.0000000e+00 
   2.9055825e+01    5.0000000e+00    5.0000000e+00 
   2.9107644e+01    5.0000000e+00    5.0000000e+00 
   2.9159484e+01    5.0000000e+00    5.0000000e+00 
   2.9211336e+01    5.0000000e+00    5.0000000e+00 
   2.9263150e+01    5.0000000e+00    5.0000000e+00 
   2.9314991e+01    5.0000000e+00    5.0000000e+00 
   2.9366853e+01    5.0000000e+00    5.0000000e+00 
   2.9418733e+01    5.0000000e+00    5.0000000e+00 
   2.9470630e+01    5.0000000e+00    5.0000000e+00 
   2.9522542e+01    5.0000000e+00    5.0000000e+00 
   2.9574460e+01    5.0000000e+00    5.0000000e+00 
   2.9626396e+01    5.0000000e+00    5.0000000e+00 
   2.9678347e+01    5.0000000e+00    5.0000000e+00 
   2.9730303e+01    5.0000000e+00    5.0000000e+00 
   2.9782275e+01    5.0000000e+00    5.0000000e+00 
   2.9834253e+01    5.0000000e+00    5.0000000e+00 
   2.9886243e+01    5.0000000e+00    5.0000000e+00 
   2.9938238e+01    5.0000000e+00    5.0000000e+00 
   2.9990254e+01    5.0000000e+00    5.0000000e+00 
   3.0042274e+01    5.0000000e+00    5.0000000e+00 
   3.0094302e+01    5.0000000e+00    5.0000000e+00 
   3.0146349e+01    5.0000000e+00    5.0000000e+00 
   3.0198410e+01    5.0000000e+00    5.0000000e+00 
   3.0250475e+01    5.0000000e+00    5.0000000e+00 
   3.0302550e+01    5.0000000e+00    5.0000000e+00 
   3.0354644e+01    5.0000000e+00    5.0000000e+00 
   3.0406750e+01    5.0000000e+00    5.0000000e+00 
   3.0458867e+01    5.0000000e+00    5.0000000e+00 
   3.0511000e+01    5.0000000e+00    5.0000000e+00 
   3.0563140e+01    5.0000000e+00    5.0000000e+00 
   3.0615289e+01    5.0000000e+00    5.0000000e+00 
   3.0667449e+01    5.0000000e+00    5.0000000e+00 
   3.0719619e+01    5.0000000e+00    5.0000000e+00 
   3.0771803e+01    5.0000000e+00    5.0000000e+00 
   3.0823994e+01    5.0000000e+00    5.0000000e+00 
   3.0876194e+01    5.0000000e+00    5.0000000e+00 
   3.0928401e+01    5.0000000e+00    5.0000000e+00 
   3.0980620e+01    5.0000000e+00    5.0000000e+00 
   3.1032856e+01    5.0000000e+00    5.0000000e+00 
   3.1085106e+01    5.0000000e+00    5.0000000e+00 
   3.1137365e+01    5.0000000e+00    5.0000000e+00 
   3.1189638e+01    5.0000000e+00    5.0000000e+00 
   3.1241917e+01    5.0000000e+00    5.0000000e+00 
   3.1294213e+01    5.0000000e+00    5.0000000e+00 
   3.1346398e+01    5.0000000e+00    5.0000000e+00 
   3.1398611e+01    5.0000000e+00    5.0000000e+00 
   3.1450843e+01    5.0000000e+00    5.0000000e+00 
   3.1503095e+01    5.0000000e+00    5.0000000e+00 
   3.1555362e+01    5.0000000e+00    5.0000000e+00 
   3.1607643e+01    5.0000000e+00    5.0000000e+00 
   3.1659937e+01    5.0000000e+00    5.0000000e+00 
   3.1712244e+01    5.0000000e+00    5.0000000e+00 
   3.1764563e+01    5.0000000e+00    5.0000000e+00 
   3.1816895e+01    5.0000000e+00    5.0000000e+00 
   3.1869240e+01    5.0000000e+00    5.0000000e+00 
   3.1921599e+01    5.0000000e+00    5.0000000e+00 
   3.1973968e+01    5.0000000e+00    5.0000000e+00 
   3.2026347e+01    5.0000000e+00    5.0000000e+00 
   3.2078736e+01    5.0000000e+00    5.0000000e+00 
   3.2131133e+01    5.0000000e+00    5.0000000e+00 
   3.2183537e+01    5.0000000e+00    5.0000000e+00 
   3.2235950e+01    5.0000000e+00    5.0000000e+00 
   3.2288370e+01    5.0000000e+00    5.0000000e+00 
   3.2340798e+01    5.0000000e+00    5.0000000e+00 
   3.2393233e+01    5.0000000e+00    5.0000000e+00 
   3.2445673e+01    5.0000000e+00    5.0000000e+00 
   3.2498120e+01    5.0000000e+00    5.0000000e+00 
   3.2550590e+01    5.0000000e+00    5.0000000e+00 
   3.2603074e+01    5.0000000e+00    5.0000000e+00 
   3.2655566e+01    5.0000000e+00    5.0000000e+00 
   3.2708066e+01    5.0000000e+00    5.0000000e+00 
   3.2760576e+01    5.0000000e+00    5.0000000e+00 
   3.2813094e+01    5.0000000e+00    5.0000000e+00 
   3.2865640e+01    5.0000000e+00    5.0000000e+00 
   3.2918199e+01    5.0000000e+00    5.0000000e+00 
   3.2970771e+01    5.0000000e+00    5.0000000e+00 
   3.3023352e+01    5.0000000e+00    5.0000000e+00 
   3.3075944e+01    5.0000000e+00    5.0000000e+00 
   3.3128549e+01    5.0000000e+00    5.0000000e+00 
   3.3181165e+01    5.0000000e+00    5.0000000e+00 
   3.3233792e+01    5.0000000e+00    5.0000000e+00 
   3.3286432e+01    5.0000000e+00    5.0000000e+00 
   3.3339082e+01    5.0000000e+00    5.0000000e+00 
   3.3391753e+01    5.0000000e+00    5.0000000e+00 
   3.3444218e+01    5.0000000e+00    5.0000000e+00 
   3.3496710e+01    5.0000000e+00    5.0000000e+00 
   3.3549221e+01    5.0000000e+00    5.0000000e+00 
   3.3601744e+01    5.0000000e+00    5.0000000e+00 
   3.3654278e+01    5.0000000e+00    5.0000000e+00 
   3.3706823e+01    5.0000000e+00    5.0000000e+00 
   3.3759378e+01    5.0000000e+00    5.0000000e+00 
   3.3811943e+01    5.0000000e+00    5.0000000e+00 
   3.3864512e+01    5.0000000e+00    5.0000000e+00 
   3.3917088e+01    5.0000000e+00    5.0000000e+00 
   3.3969673e+01    5.0000000e+00    5.0000000e+00 
   3.4022269e+01    5.0000000e+00    5.0000000e+00 
   3.4074876e+01    5.0000000e+00    5.0000000e+00 
   3.4127488e+01    5.0000000e+00    5.0000000e+00 
   3.4180104e+01    5.0000000e+00    5.0000000e+00 
   3.4232727e+01    5.0000000e+00    5.0000000e+00 
   3.4285375e+01    5.0000000e+00    5.0000000e+00 
   3.4327494e+01    5.0000000e+00    5.0000000e+00 
   3.4361188e+01    5.0000000e+00    5.0000000e+00 
   3.4403307e+01    5.0000000e+00    5.0000000e+00 
   3.4437002e+01    5.0000000e+00    5.0000000e+00 
   3.4463958e+01    5.0000000e+00    5.0000000e+00 
   3.4497653e+01    5.0000000e+00    5.0000000e+00 
   3.4539772e+01    5.0000000e+00    5.0000000e+00 
   3.4573466e+01    5.0000000e+00    5.0000000e+00 
   3.4600422e+01    5.0000000e+00    5.0000000e+00 
   3.4634117e+01    5.0000000e+00    5.0000000e+00 
   3.4676236e+01    5.0000000e+00    5.0000000e+00 
   3.4709931e+01    5.0000000e+00    5.0000000e+00 
   3.4752050e+01    5.0000000e+00    5.0000000e+00 
   3.4785745e+01    5.0000000e+00    5.0000000e+00 
   3.4812700e+01    5.0000000e+00    5.0000000e+00 
   3.4846395e+01    5.0000000e+00    5.0000000e+00 
   3.4888514e+01    5.0000000e+00    5.0000000e+00 
   3.4922209e+01    5.0000000e+00    5.0000000e+00 
   3.4949165e+01    5.0000000e+00    5.0000000e+00 
   3.4982860e+01    5.0000000e+00    5.0000000e+00 
   3.5024979e+01    5.0000000e+00    5.0000000e+00 
   3.5058673e+01    5.0000000e+00    5.0000000e+00 
   3.5100792e+01    5.0000000e+00    5.0000000e+00 
   3.5134487e+01    5.0000000e+00    5.0000000e+00 
   3.5161443e+01    5.0000000e+00    5.0000000e+00 
   3.5195138e+01    5.0000000e+00    5.0000000e+00 
   3.5222094e+01    5.0000000e+00    5.0000000e+00 
   3.5255789e+01    5.0000000e+00    5.0000000e+00 
   3.5282745e+01    5.0000000e+00    5.0000000e+00 
   3.5316440e+01    5.0000000e+00    5.0000000e+00 
   3.5358558e+01    5.0000000e+00    5.0000000e+00 
   3.5392253e+01    5.0000000e+00    5.0000000e+00 
   3.5434372e+01    5.0000000e+00    5.0000000e+00 
   3.5468067e+01    5.0000000e+00    5.0000000e+00 
   3.5495023e+01    5.0000000e+00    5.0000000e+00 
   3.5528718e+01    5.0000000e+00    5.0000000e+00 
   3.5570836e+01    5.0000000e+00    5.0000000e+00 
   3.5604531e+01    5.0000000e+00    5.0000000e+00 
   3.5646650e+01    5.0000000e+00    5.0000000e+00 
   3.5698376e+01    5.0000000e+00    5.0000000e+00 
   3.5739758e+01    5.0000000e+00    5.0000000e+00 
   3.5772863e+01    5.0000000e+00    5.0000000e+00 
   3.5814244e+01    5.0000000e+00    5.0000000e+00 
   3.5847349e+01    5.0000000e+00    5.0000000e+00 
   3.5888730e+01    5.0000000e+00    5.0000000e+00 
   3.5921835e+01    5.0000000e+00    5.0000000e+00 
   3.5948319e+01    5.0000000e+00    5.0000000e+00 
   3.5981424e+01    5.0000000e+00    5.0000000e+00 
   3.6022805e+01    5.0000000e+00    5.0000000e+00 
   3.6055910e+01    5.0000000e+00    5.0000000e+00 
   3.6097292e+01    5.0000000e+00    5.0000000e+00 
   3.6148937e+01    5.0000000e+00    5.0000000e+00 
   3.6190254e+01    5.0000000e+00    5.0000000e+00 
   3.6223307e+01    5.0000000e+00    5.0000000e+00 
   3.6264624e+01    5.0000000e+00    5.0000000e+00 
   3.6297678e+01    5.0000000e+00    5.0000000e+00 
   3.6338994e+01    5.0000000e+00    5.0000000e+00 
   3.6372048e+01    5.0000000e+00    5.0000000e+00 
   3.6413364e+01    5.0000000e+00    5.0000000e+00 
   3.6446418e+01    5.0000000e+00    5.0000000e+00 
   3.6487734e+01    5.0000000e+00    5.0000000e+00 
   3.6520788e+01    5.0000000e+00    5.0000000e+00 
   3.6562104e+01    5.0000000e+00    5.0000000e+00 
   3.6595158e+01    5.0000000e+00    5.0000000e+00 
   3.6636475e+01    5.0000000e+00    5.0000000e+00 
   3.6688120e+01    5.0000000e+00    5.0000000e+00 
   3.6729437e+01    5.0000000e+00    5.0000000e+00 
   3.6762490e+01    5.0000000e+00    5.0000000e+00 
   3.6788933e+01    5.0000000e+00    5.0000000e+00 
   3.6821987e+01    5.0000000e+00    5.0000000e+00 
   3.6863303e+01    5.0000000e+00    5.0000000e+00 
   3.6896357e+01    5.0000000e+00    5.0000000e+00 
   3.6937673e+01    5.0000000e+00    5.0000000e+00 
   3.6970727e+01    5.0000000e+00    5.0000000e+00 
   3.7012043e+01    5.0000000e+00    5.0000000e+00 
   3.7063689e+01    5.0000000e+00    5.0000000e+00 
   3.7105006e+01    5.0000000e+00    5.0000000e+00 
   3.7156652e+01    5.0000000e+00    5.0000000e+00 
   3.7197969e+01    5.0000000e+00    5.0000000e+00 
   3.7231022e+01    5.0000000e+00    5.0000000e+00 
   3.7272339e+01    5.0000000e+00    5.0000000e+00 
   3.7305392e+01    5.0000000e+00    5.0000000e+00 
   3.7346709e+01    5.0000000e+00    5.0000000e+00 
   3.7398355e+01    5.0000000e+00    5.0000000e+00 
   3.7439671e+01    5.0000000e+00    5.0000000e+00 
   3.7472725e+01    5.0000000e+00    5.0000000e+00 
   3.7514041e+01    5.0000000e+00    5.0000000e+00 
   3.7547095e+01    5.0000000e+00    5.0000000e+00 
   3.7588411e+01    5.0000000e+00    5.0000000e+00 
   3.7621465e+01    5.0000000e+00    5.0000000e+00 
   3.7662781e+01    5.0000000e+00    5.0000000e+00 
   3.7695835e+01    5.0000000e+00    5.0000000e+00 
   3.7737152e+01    5.0000000e+00    5.0000000e+00 
   3.7788797e+01    5.0000000e+00    5.0000000e+00 
   3.7830114e+01    5.0000000e+00    5.0000000e+00 
   3.7881760e+01    5.0000000e+00    5.0000000e+00 
   3.7923077e+01    5.0000000e+00    5.0000000e+00 
   3.7974723e+01    5.0000000e+00    5.0000000e+00 
   3.8016039e+01    5.0000000e+00    5.0000000e+00 
   3.8049093e+01    5.0000000e+00    5.0000000e+00 
   3.8075535e+01    5.0000000e+00    5.0000000e+00 
   3.8108589e+01    5.0000000e+00    5.0000000e+00 
   3.8149905e+01    5.0000000e+00    5.0000000e+00 
   3.8182959e+01    5.0000000e+00    5.0000000e+00 
   3.8224275e+01    5.0000000e+00    5.0000000e+00 
   3.8257329e+01    5.0000000e+00    5.0000000e+00 
   3.8298646e+01    5.0000000e+00    5.0000000e+00 
   3.8331699e+01    5.0000000e+00    5.0000000e+00 
   3.8373016e+01    5.0000000e+00    5.0000000e+00 
   3.8406069e+01    5.0000000e+00    5.0000000e+00 
   3.8447386e+01    5.0000000e+00    5.0000000e+00 
   3.8480439e+01    5.0000000e+00    5.0000000e+00 
   3.8521756e+01    5.0000000e+00    5.0000000e+00 
   3.8554809e+01    5.0000000e+00    5.0000000e+00 
   3.8581252e+01    5.0000000e+00    5.0000000e+00 
   3.8614305e+01    5.0000000e+00    5.0000000e+00 
   3.8655622e+01    5.0000000e+00    5.0000000e+00 
   3.8688675e+01    5.0000000e+00    5.0000000e+00 
   3.8729992e+01    5.0000000e+00    5.0000000e+00 
   3.8763045e+01    5.0000000e+00    5.0000000e+00 
   3.8804362e+01    5.0000000e+00    5.0000000e+00 
   3.8837415e+01    5.0000000e+00    5.0000000e+00 
   3.8878732e+01    5.0000000e+00    5.0000000e+00 
   3.8930378e+01    5.0000000e+00    5.0000000e+00 
   3.8971695e+01    5.0000000e+00    5.0000000e+00 
   3.9004748e+01    5.0000000e+00    5.0000000e+00 
   3.9046065e+01    5.0000000e+00    5.0000000e+00 
   3.9097711e+01    5.0000000e+00    5.0000000e+00 
   3.9139027e+01    5.0000000e+00    5.0000000e+00 
   3.9190673e+01    5.0000000e+00    5.0000000e+00 
   3.9231990e+01    5.0000000e+00    5.0000000e+00 
   3.9265043e+01    5.0000000e+00    5.0000000e+00 
   3.9306360e+01    5.0000000e+00    5.0000000e+00 
   3.9339413e+01    5.0000000e+00    5.0000000e+00 
   3.9380730e+01    5.0000000e+00    5.0000000e+00 
   3.9413783e+01    5.0000000e+00    5.0000000e+00 
   3.9455100e+01    5.0000000e+00    5.0000000e+00 
   3.9506746e+01    5.0000000e+00    5.0000000e+00 
   3.9548063e+01    5.0000000e+00    5.0000000e+00 
   3.9581116e+01    5.0000000e+00    5.0000000e+00 
   3.9622433e+01    5.0000000e+00    5.0000000e+00 
   3.9655486e+01    5.0000000e+00    5.0000000e+00 
   3.9681929e+01    5.0000000e+00    5.0000000e+00 
   3.9714982e+01    5.0000000e+00    5.0000000e+00 
   3.9756299e+01    5.0000000e+00    5.0000000e+00 
   3.9789352e+01    5.0000000e+00    5.0000000e+00 
   3.9830669e+01    5.0000000e+00    5.0000000e+00 
   3.9863722e+01    5.0000000e+00    5.0000000e+00 
   3.9905039e+01    5.0000000e+00    5.0000000e+00 
   3.9938092e+01    5.0000000e+00    5.0000000e+00 
   3.9979409e+01    5.0000000e+00    5.0000000e+00 
   4.0012462e+01    5.0000000e+00    5.0000000e+00 
   4.0053779e+01    5.0000000e+00    5.0000000e+00 
   4.0086833e+01    5.0000000e+00    5.0000000e+00 
   4.0128149e+01    5.0000000e+00    5.0000000e+00 
   4.0179795e+01    5.0000000e+00    5.0000000e+00 
   4.0230928e+01    5.0000000e+00    5.0000000e+00 
   4.0283571e+01    5.0000000e+00    5.0000000e+00 
   4.0336232e+01    5.0000000e+00    5.0000000e+00 
   4.0378360e+01    5.0000000e+00    5.0000000e+00 
   4.0431021e+01    5.0000000e+00    5.0000000e+00 
   4.0483735e+01    5.0000000e+00    5.0000000e+00 
   4.0536465e+01    5.0000000e+00    5.0000000e+00 
   4.0589220e+01    5.0000000e+00    5.0000000e+00 
   4.0641988e+01    5.0000000e+00    5.0000000e+00 
   4.0694775e+01    5.0000000e+00    5.0000000e+00 
   4.0747579e+01    5.0000000e+00    5.0000000e+00 
   4.0800400e+01    5.0000000e+00    5.0000000e+00 
   4.0842657e+01    5.0000000e+00    5.0000000e+00 
   4.0895479e+01    5.0000000e+00    5.0000000e+00 
   4.0948351e+01    5.0000000e+00    5.0000000e+00 
   4.1001246e+01    5.0000000e+00    5.0000000e+00 
   4.1053945e+01    5.0000000e+00    5.0000000e+00 
   4.1106870e+01    5.0000000e+00    5.0000000e+00 
   4.1149210e+01    5.0000000e+00    5.0000000e+00 
   4.1202135e+01    5.0000000e+00    5.0000000e+00 
   4.1255109e+01    5.0000000e+00    5.0000000e+00 
   4.1308098e+01    5.0000000e+00    5.0000000e+00 
   4.1350490e+01    5.0000000e+00    5.0000000e+00 
   4.1403480e+01    5.0000000e+00    5.0000000e+00 
   4.1456516e+01    5.0000000e+00    5.0000000e+00 
   4.1509569e+01    5.0000000e+00    5.0000000e+00 
   4.1562640e+01    5.0000000e+00    5.0000000e+00 
   4.1615726e+01    5.0000000e+00    5.0000000e+00 
   4.1668836e+01    5.0000000e+00    5.0000000e+00 
   4.1721957e+01    5.0000000e+00    5.0000000e+00 
   4.1775095e+01    5.0000000e+00    5.0000000e+00 
   4.1817606e+01    5.0000000e+00    5.0000000e+00 
   4.1870744e+01    5.0000000e+00    5.0000000e+00 
   4.1923930e+01    5.0000000e+00    5.0000000e+00 
   4.1977139e+01    5.0000000e+00    5.0000000e+00 
   4.2019706e+01    5.0000000e+00    5.0000000e+00 
   4.2072915e+01    5.0000000e+00    5.0000000e+00 
   4.2126167e+01    5.0000000e+00    5.0000000e+00 
   4.2179437e+01    5.0000000e+00    5.0000000e+00 
   4.2222053e+01    5.0000000e+00    5.0000000e+00 
   4.2275323e+01    5.0000000e+00    5.0000000e+00 
   4.2328641e+01    5.0000000e+00    5.0000000e+00 
   4.2381978e+01    5.0000000e+00    5.0000000e+00 
   4.2435337e+01    5.0000000e+00    5.0000000e+00 
   4.2488710e+01    5.0000000e+00    5.0000000e+00 
   4.2542101e+01    5.0000000e+00    5.0000000e+00 
   4.2595509e+01    5.0000000e+00    5.0000000e+00 
   4.2648934e+01    5.0000000e+00    5.0000000e+00 
   4.2691675e+01    5.0000000e+00    5.0000000e+00 
   4.2744926e+01    5.0000000e+00    5.0000000e+00 
   4.2798402e+01    5.0000000e+00    5.0000000e+00 
   4.2851896e+01    5.0000000e+00    5.0000000e+00 
   4.2894691e+01    5.0000000e+00    5.0000000e+00 
   4.2948185e+01    5.0000000e+00    5.0000000e+00 
   4.3001728e+01    5.0000000e+00    5.0000000e+00 
   4.3055290e+01    5.0000000e+00    5.0000000e+00 
   4.3108869e+01    5.0000000e+00    5.0000000e+00 
   4.3162465e+01    5.0000000e+00    5.0000000e+00 
   4.3216077e+01    5.0000000e+00    5.0000000e+00 
   4.3269705e+01    5.0000000e+00    5.0000000e+00 
   4.3323350e+01    5.0000000e+00    5.0000000e+00 
   4.3377012e+01    5.0000000e+00    5.0000000e+00 
   4.3430689e+01    5.0000000e+00    5.0000000e+00 
   4.3484384e+01    5.0000000e+00    5.0000000e+00 
   4.3538095e+01    5.0000000e+00    5.0000000e+00 
   4.3591822e+01    5.0000000e+00    5.0000000e+00 
   4.3645566e+01    5.0000000e+00    5.0000000e+00 
   4.3688561e+01    5.0000000e+00    5.0000000e+00 
   4.3742306e+01    5.0000000e+00    5.0000000e+00 
   4.3796093e+01    5.0000000e+00    5.0000000e+00 
   4.3849897e+01    5.0000000e+00    5.0000000e+00 
   4.3903716e+01    5.0000000e+00    5.0000000e+00 
   4.3957551e+01    5.0000000e+00    5.0000000e+00 
   4.4000619e+01    5.0000000e+00    5.0000000e+00 
   4.4054453e+01    5.0000000e+00    5.0000000e+00 
   4.4108331e+01    5.0000000e+00    5.0000000e+00 
   4.4162224e+01    5.0000000e+00    5.0000000e+00 
   4.4216133e+01    5.0000000e+00    5.0000000e+00 
   4.4259259e+01    5.0000000e+00    5.0000000e+00 
   4.4313168e+01    5.0000000e+00    5.0000000e+00 
   4.4366990e+01    5.0000000e+00    5.0000000e+00 
   4.4420956e+01    5.0000000e+00    5.0000000e+00 
   4.4474937e+01    5.0000000e+00    5.0000000e+00 
   4.4518122e+01    5.0000000e+00    5.0000000e+00 
   4.4572103e+01    5.0000000e+00    5.0000000e+00 
   4.4626126e+01    5.0000000e+00    5.0000000e+00 
   4.4680165e+01    5.0000000e+00    5.0000000e+00 
   4.4734219e+01    5.0000000e+00    5.0000000e+00 
   4.4788287e+01    5.0000000e+00    5.0000000e+00 
   4.4842370e+01    5.0000000e+00    5.0000000e+00 
   4.4896468e+01    5.0000000e+00    5.0000000e+00 
   4.4950581e+01    5.0000000e+00    5.0000000e+00 
   4.5004708e+01    5.0000000e+00    5.0000000e+00 
   4.5058849e+01    5.0000000e+00    5.0000000e+00 
   4.5113004e+01    5.0000000e+00    5.0000000e+00 
   4.5167038e+01    5.0000000e+00    5.0000000e+00 
   4.5221222e+01    5.0000000e+00    5.0000000e+00 
   4.5264570e+01    5.0000000e+00    5.0000000e+00 
   4.5310781e+01    5.0000000e+00    5.0000000e+00 
   4.5356971e+01    5.0000000e+00    5.0000000e+00 
   4.5403141e+01    5.0000000e+00    5.0000000e+00 
   4.5449294e+01    5.0000000e+00    5.0000000e+00 
   4.5495432e+01    5.0000000e+00    5.0000000e+00 
   4.5541550e+01    5.0000000e+00    5.0000000e+00 
   4.5587651e+01    5.0000000e+00    5.0000000e+00 
   4.5633739e+01    5.0000000e+00    5.0000000e+00 
   4.5679814e+01    5.0000000e+00    5.0000000e+00 
   4.5725884e+01    5.0000000e+00    5.0000000e+00 
   4.5771935e+01    5.0000000e+00    5.0000000e+00 
   4.5817974e+01    5.0000000e+00    5.0000000e+00 
   4.5864000e+01    5.0000000e+00    5.0000000e+00 
   4.5910018e+01    5.0000000e+00    5.0000000e+00 
   4.5956020e+01    5.0000000e+00    5.0000000e+00 
   4.6002013e+01    5.0000000e+00    5.0000000e+00 
   4.6047994e+01    5.0000000e+00    5.0000000e+00 
   4.6093967e+01    5.0000000e+00    5.0000000e+00 
   4.6139928e+01    5.0000000e+00    5.0000000e+00 
   4.6185879e+01    5.0000000e+00    5.0000000e+00 
   4.6231817e+01    5.0000000e+00    5.0000000e+00 
   4.6277742e+01    5.0000000e+00    5.0000000e+00 
   4.6323657e+01    5.0000000e+00    5.0000000e+00 
   4.6369562e+01    5.0000000e+00    5.0000000e+00 
   4.6415457e+01    5.0000000e+00    5.0000000e+00 
   4.6461346e+01    5.0000000e+00    5.0000000e+00 
   4.6507219e+01    5.0000000e+00    5.0000000e+00 
   4.6553081e+01    5.0000000e+00    5.0000000e+00 
   4.6598937e+01    5.0000000e+00    5.0000000e+00 
   4.6644785e+01    5.0000000e+00    5.0000000e+00 
   4.6690626e+01    5.0000000e+00    5.0000000e+00 
   4.6736460e+01    5.0000000e+00    5.0000000e+00 
   4.6782287e+01    5.0000000e+00    5.0000000e+00 
   4.6828105e+01    5.0000000e+00    5.0000000e+00 
   4.6873916e+01    5.0000000e+00    5.0000000e+00 
   4.6919713e+01    5.0000000e+00    5.0000000e+00 
   4.6965502e+01    5.0000000e+00    5.0000000e+00 
   4.7011281e+01    5.0000000e+00    5.0000000e+00 
   4.7057052e+01    5.0000000e+00    5.0000000e+00 
   4.7102813e+01    5.0000000e+00    5.0000000e+00 
   4.7148569e+01    5.0000000e+00    5.0000000e+00 
   4.7194324e+01    5.0000000e+00    5.0000000e+00 
   4.7240075e+01    5.0000000e+00    5.0000000e+00 
   4.7285816e+01    5.0000000e+00    5.0000000e+00 
   4.7331551e+01    5.0000000e+00    5.0000000e+00 
   4.7377281e+01    5.0000000e+00    5.0000000e+00 
   4.7423002e+01    5.0000000e+00    5.0000000e+00 
   4.7468715e+01    5.0000000e+00    5.0000000e+00 
   4.7514425e+01    5.0000000e+00    5.0000000e+00 
   4.7560124e+01    5.0000000e+00    5.0000000e+00 
   4.7605815e+01    5.0000000e+00    5.0000000e+00 
   4.7651500e+01    5.0000000e+00    5.0000000e+00 
   4.7697182e+01    5.0000000e+00    5.0000000e+00 
   4.7742854e+01    5.0000000e+00    5.0000000e+00 
   4.7788527e+01    5.0000000e+00    5.0000000e+00 
   4.7834192e+01    5.0000000e+00    5.0000000e+00 
   4.7879850e+01    5.0000000e+00    5.0000000e+00 
   4.7925497e+01    5.0000000e+00    5.0000000e+00 
   4.7971145e+01    5.0000000e+00    5.0000000e+00 
   4.8016786e+01    5.0000000e+00    5.0000000e+00 
   4.8062419e+01    5.0000000e+00    5.0000000e+00 
   4.8108078e+01    5.0000000e+00    5.0000000e+00 
   4.8153735e+01    5.0000000e+00    5.0000000e+00 
   4.8199392e+01    5.0000000e+00    5.0000000e+00 
   4.8245056e+01    5.0000000e+00    5.0000000e+00 
   4.8290716e+01    5.0000000e+00    5.0000000e+00 
   4.8336373e+01    5.0000000e+00    5.0000000e+00 
   4.8382027e+01    5.0000000e+00    5.0000000e+00 
   4.8427672e+01    5.0000000e+00    5.0000000e+00 
   4.8473315e+01    5.0000000e+00    5.0000000e+00 
   4.8518947e+01    5.0000000e+00    5.0000000e+00 
   4.8564576e+01    5.0000000e+00    5.0000000e+00 
   4.8610204e+01    5.0000000e+00    5.0000000e+00 
   4.8655829e+01    5.0000000e+00    5.0000000e+00 
   4.8701451e+01    5.0000000e+00    5.0000000e+00 
   4.8747069e+01    5.0000000e+00    5.0000000e+00 
   4.8792682e+01    5.0000000e+00    5.0000000e+00 
   4.8838287e+01    5.0000000e+00    5.0000000e+00 
   4.8883892e+01    5.0000000e+00    5.0000000e+00 
   4.8929493e+01    5.0000000e+00    5.0000000e+00 
   4.8975088e+01    5.0000000e+00    5.0000000e+00 
   4.9020677e+01    5.0000000e+00    5.0000000e+00 
   4.9066259e+01    5.0000000e+00    5.0000000e+00 
   4.9111843e+01    5.0000000e+00    5.0000000e+00 
   4.9157407e+01    5.0000000e+00    5.0000000e+00 
   4.9202984e+01    5.0000000e+00    5.0000000e+00 
   4.9248535e+01    5.0000000e+00    5.0000000e+00 
   4.9294096e+01    5.0000000e+00    5.0000000e+00 
   4.9339639e+01    5.0000000e+00    5.0000000e+00 
   4.9385191e+01    5.0000000e+00    5.0000000e+00 
   4.9430721e+01    5.0000000e+00    5.0000000e+00 
   4.9467145e+01    5.0000000e+00    5.0000000e+00 
   4.9512667e+01    5.0000000e+00    5.0000000e+00 
   4.9558203e+01    5.0000000e+00    5.0000000e+00 
   4.9603720e+01    5.0000000e+00    5.0000000e+00 
   4.9649244e+01    5.0000000e+00    5.0000000e+00 
   4.9694749e+01    5.0000000e+00    5.0000000e+00 
   4.9740253e+01    5.0000000e+00    5.0000000e+00 
   4.9785754e+01    5.0000000e+00    5.0000000e+00 
   4.9831249e+01    5.0000000e+00    5.0000000e+00 
   4.9876739e+01    5.0000000e+00    5.0000000e+00 
   4.9922225e+01    5.0000000e+00    5.0000000e+00 
   4.9967707e+01    5.0000000e+00    5.0000000e+00 
