# Supplementary material for: Research on combustion and emissions of heavy duty diesel engines under low-speed and low-load conditions in low temperature environments
Source: PLoS One. 2025 Feb 21;20(2):e0318933. doi: 10.1371/journal.pone.0318933 (PMC11844864; doi:10.1371/journal.pone.0318933)
Supplement: S1 File — (ZIP) [file pone.0318933.s001.zip › 1000rpm_30%/3-tigaojinqiwendu/Tin302K/apparent-HR.out]

# CONVERGE Studio v2.3.0
# column        1                2                3                4                5
#           crank         Pressure             AHRR             AIHR           Volume
#           (DEG)             (Pa)          (J/CAD)              (J)            (m^3)
    -1.458723e+02     1.685913e+05     5.884822e-01     7.514917e-02     2.087038e-03
    -1.457937e+02     1.686661e+05     5.842362e-01     1.210585e-01     2.086454e-03
    -1.456709e+02     1.687833e+05     5.800310e-01     1.922747e-01     2.085539e-03
    -1.455857e+02     1.688649e+05     5.748730e-01     2.412941e-01     2.084901e-03
    -1.454791e+02     1.689672e+05     5.709893e-01     3.021501e-01     2.084102e-03
    -1.453459e+02     1.690955e+05     5.678485e-01     3.777989e-01     2.083100e-03
    -1.451793e+02     1.692564e+05     5.579322e-01     4.707169e-01     2.081841e-03
    -1.449712e+02     1.694582e+05     5.418250e-01     5.835032e-01     2.080259e-03
    -1.447110e+02     1.697107e+05     5.052792e-01     7.149819e-01     2.078268e-03
    -1.443857e+02     1.700297e+05     5.075459e-01     8.800663e-01     2.075758e-03
    -1.439791e+02     1.704213e+05     3.521988e-01     1.023263e+00     2.072587e-03
    -1.434709e+02     1.709134e+05     2.964086e-01     1.173904e+00     2.068572e-03
    -1.428709e+02     1.714788e+05     6.259310e-02     1.211460e+00     2.063759e-03
    -1.422709e+02     1.720967e+05     4.070793e-01     1.455708e+00     2.058865e-03
    -1.416709e+02     1.727319e+05     4.435766e-01     1.721853e+00     2.053891e-03
    -1.410709e+02     1.733794e+05     4.372589e-01     1.984209e+00     2.048837e-03
    -1.404709e+02     1.740387e+05     4.225769e-01     2.237755e+00     2.043703e-03
    -1.398709e+02     1.747098e+05     4.084922e-01     2.482850e+00     2.038488e-03
    -1.392709e+02     1.753928e+05     3.914351e-01     2.717711e+00     2.033194e-03
    -1.386709e+02     1.761173e+05     6.249546e-01     3.092684e+00     2.027820e-03
    -1.380709e+02     1.768017e+05     1.652029e-01     3.191806e+00     2.022365e-03
    -1.374709e+02     1.775515e+05     5.951757e-01     3.548911e+00     2.016830e-03
    -1.368709e+02     1.782916e+05     3.885295e-01     3.782029e+00     2.011215e-03
    -1.362709e+02     1.790424e+05     3.533131e-01     3.994017e+00     2.005521e-03
    -1.356709e+02     1.798076e+05     3.463183e-01     4.201808e+00     1.999746e-03
    -1.350709e+02     1.805880e+05     3.448012e-01     4.408688e+00     1.993891e-03
    -1.344709e+02     1.813827e+05     3.328505e-01     4.608399e+00     1.987956e-03
    -1.338709e+02     1.821909e+05     3.131330e-01     4.796278e+00     1.981941e-03
    -1.332709e+02     1.830161e+05     3.190252e-01     4.987694e+00     1.975847e-03
    -1.326709e+02     1.838570e+05     3.123163e-01     5.175083e+00     1.969672e-03
    -1.320709e+02     1.847136e+05     3.029496e-01     5.356853e+00     1.963418e-03
    -1.314709e+02     1.855871e+05     3.011146e-01     5.537522e+00     1.957085e-03
    -1.308709e+02     1.864769e+05     2.926701e-01     5.713124e+00     1.950671e-03
    -1.302709e+02     1.873838e+05     2.869231e-01     5.885278e+00     1.944178e-03
    -1.296709e+02     1.883082e+05     2.828162e-01     6.054968e+00     1.937606e-03
    -1.290709e+02     1.892499e+05     2.740886e-01     6.219421e+00     1.930955e-03
    -1.284709e+02     1.902100e+05     2.708317e-01     6.381920e+00     1.924225e-03
    -1.278709e+02     1.911882e+05     2.635942e-01     6.540076e+00     1.917415e-03
    -1.272709e+02     1.922165e+05     5.086302e-01     6.845254e+00     1.910527e-03
    -1.266709e+02     1.932377e+05     2.917074e-01     7.020279e+00     1.903560e-03
    -1.260709e+02     1.942449e+05     2.122570e-02     7.033014e+00     1.896514e-03
    -1.254709e+02     1.953312e+05     4.849376e-01     7.323977e+00     1.889391e-03
    -1.248709e+02     1.963798e+05     2.187304e-02     7.337101e+00     1.882189e-03
    -1.242709e+02     1.975082e+05     4.817446e-01     7.626147e+00     1.874909e-03
    -1.236709e+02     1.986312e+05     2.663127e-01     7.785935e+00     1.867551e-03
    -1.230709e+02     1.997736e+05     2.451660e-01     7.933035e+00     1.860116e-03
    -1.224709e+02     2.009391e+05     2.474044e-01     8.081477e+00     1.852603e-03
    -1.218709e+02     2.021269e+05     2.411048e-01     8.226140e+00     1.845014e-03
    -1.212709e+02     2.033384e+05     2.415660e-01     8.371080e+00     1.837347e-03
    -1.206761e+02     2.045674e+05     2.744850e-01     8.534341e+00     1.829672e-03
    -1.200872e+02     2.058080e+05     2.725648e-01     8.694865e+00     1.821998e-03
    -1.195039e+02     2.070609e+05     2.758546e-01     8.855765e+00     1.814326e-03
    -1.189261e+02     2.083242e+05     2.619281e-01     9.007105e+00     1.806655e-03
    -1.183536e+02     2.095661e+05    -3.881789e-03     9.004883e+00     1.798987e-03
    -1.177863e+02     2.108861e+05     5.173987e-01     9.298413e+00     1.791320e-03
    -1.172240e+02     2.121566e+05     2.016950e-02     9.309756e+00     1.783654e-03
    -1.166665e+02     2.134667e+05     2.343275e-01     9.440393e+00     1.775989e-03
    -1.161137e+02     2.147932e+05     2.606704e-01     9.584495e+00     1.768326e-03
    -1.155654e+02     2.161329e+05     2.599080e-01     9.726994e+00     1.760665e-03
    -1.150216e+02     2.174852e+05     2.535233e-01     9.864868e+00     1.753004e-03
    -1.144820e+02     2.188501e+05     2.426577e-01     9.995794e+00     1.745345e-03
    -1.139466e+02     2.202620e+05     5.134511e-01     1.027069e+01     1.737687e-03
    -1.134153e+02     2.216256e+05     1.279875e-03     1.027137e+01     1.730031e-03
    -1.128879e+02     2.230313e+05     2.297294e-01     1.039253e+01     1.722375e-03
    -1.123644e+02     2.244532e+05     2.417077e-01     1.051908e+01     1.714721e-03
    -1.118445e+02     2.259205e+05     4.956119e-01     1.077670e+01     1.707067e-03
    -1.113283e+02     2.273741e+05     2.559510e-01     1.090883e+01     1.699415e-03
    -1.108157e+02     2.288106e+05    -1.343866e-02     1.090194e+01     1.691764e-03
    -1.103064e+02     2.303198e+05     4.629721e-01     1.113770e+01     1.684114e-03
    -1.098005e+02     2.318170e+05     2.307039e-01     1.125441e+01     1.676465e-03
    -1.092979e+02     2.333291e+05     2.205957e-01     1.136529e+01     1.668817e-03
    -1.087984e+02     2.348578e+05     2.241436e-01     1.147724e+01     1.661169e-03
    -1.083021e+02     2.363758e+05    -5.605332e-03     1.147446e+01     1.653523e-03
    -1.078087e+02     2.379642e+05     4.461100e-01     1.169455e+01     1.645877e-03
    -1.073183e+02     2.395450e+05     2.372761e-01     1.181091e+01     1.638233e-03
    -1.068308e+02     2.411144e+05    -5.745421e-03     1.180811e+01     1.630589e-03
    -1.063460e+02     2.427248e+05     1.930531e-01     1.190169e+01     1.622947e-03
    -1.058640e+02     2.443549e+05     2.082734e-01     1.200209e+01     1.615305e-03
    -1.053846e+02     2.460058e+05     2.300288e-01     1.211236e+01     1.607663e-03
    -1.049078e+02     2.476734e+05     2.134041e-01     1.221411e+01     1.600023e-03
    -1.044335e+02     2.493606e+05     2.207918e-01     1.231882e+01     1.592383e-03
    -1.039617e+02     2.510666e+05     2.179592e-01     1.242165e+01     1.584745e-03
    -1.034924e+02     2.527907e+05     2.065368e-01     1.251860e+01     1.577107e-03
    -1.030253e+02     2.545345e+05     2.047123e-01     1.261421e+01     1.569469e-03
    -1.025605e+02     2.562985e+05     2.068269e-01     1.271034e+01     1.561833e-03
    -1.020980e+02     2.580839e+05     2.150947e-01     1.280983e+01     1.554197e-03
    -1.016376e+02     2.598891e+05     2.055885e-01     1.290447e+01     1.546561e-03
    -1.011794e+02     2.617160e+05     2.105082e-01     1.300093e+01     1.538927e-03
    -1.007233e+02     2.635622e+05     1.925167e-01     1.308874e+01     1.531293e-03
    -1.002691e+02     2.654302e+05     1.919144e-01     1.317590e+01     1.523660e-03
    -9.981701e+01     2.673216e+05     2.016120e-01     1.326706e+01     1.516028e-03
    -9.936679e+01     2.692365e+05     2.083991e-01     1.336088e+01     1.508396e-03
    -9.891846e+01     2.711726e+05     1.947053e-01     1.344817e+01     1.500765e-03
    -9.847197e+01     2.731314e+05     1.874659e-01     1.353188e+01     1.493134e-03
    -9.802727e+01     2.751436e+05     4.371017e-01     1.372625e+01     1.485504e-03
    -9.758432e+01     2.771262e+05    -1.808526e-02     1.371824e+01     1.477875e-03
    -9.714307e+01     2.791574e+05     1.845940e-01     1.379970e+01     1.470246e-03
    -9.670350e+01     2.812424e+05     4.272999e-01     1.398752e+01     1.462618e-03
    -9.626553e+01     2.832995e+05    -2.457558e-02     1.397676e+01     1.454990e-03
    -9.582918e+01     2.854074e+05     1.862346e-01     1.405803e+01     1.447364e-03
    -9.539436e+01     2.875433e+05     1.989517e-01     1.414453e+01     1.439737e-03
    -9.496104e+01     2.897057e+05     1.937009e-01     1.422847e+01     1.432111e-03
    -9.452920e+01     2.918945e+05     1.868785e-01     1.430917e+01     1.424486e-03
    -9.409879e+01     2.941116e+05     1.898905e-01     1.439090e+01     1.416862e-03
    -9.366978e+01     2.963580e+05     1.960111e-01     1.447499e+01     1.409237e-03
    -9.324214e+01     2.986328e+05     1.919943e-01     1.455710e+01     1.401614e-03
    -9.281582e+01     3.009363e+05     1.851867e-01     1.463604e+01     1.393991e-03
    -9.239079e+01     3.032711e+05     1.960401e-01     1.471937e+01     1.386369e-03
    -9.196702e+01     3.056362e+05     1.923476e-01     1.480088e+01     1.378747e-03
    -9.154449e+01     3.080297e+05     1.703102e-01     1.487284e+01     1.371125e-03
    -9.112314e+01     3.104576e+05     1.919338e-01     1.495371e+01     1.363504e-03
    -9.070296e+01     3.129185e+05     1.964992e-01     1.503628e+01     1.355884e-03
    -9.028390e+01     3.154109e+05     1.839202e-01     1.511335e+01     1.348264e-03
    -8.986594e+01     3.179343e+05     1.635783e-01     1.518172e+01     1.340644e-03
    -8.944906e+01     3.204955e+05     1.921543e-01     1.526182e+01     1.333026e-03
    -8.903321e+01     3.230900e+05     1.788174e-01     1.533618e+01     1.325407e-03
    -8.861838e+01     3.257185e+05     1.654587e-01     1.540482e+01     1.317789e-03
    -8.820451e+01     3.283862e+05     1.886280e-01     1.548289e+01     1.310172e-03
    -8.779160e+01     3.311225e+05     4.406620e-01     1.566484e+01     1.302555e-03
    -8.761555e+01     3.323404e+05     1.145570e+00     1.586652e+01     1.299302e-03
    -8.739549e+01     3.338060e+05     1.261074e-01     1.589427e+01     1.295233e-03
    -8.712042e+01     3.356449e+05    -4.551045e-03     1.589302e+01     1.290139e-03
    -8.677657e+01     3.379671e+05    -4.851976e-02     1.587634e+01     1.283761e-03
    -8.636681e+01     3.407673e+05    -1.165459e-01     1.582858e+01     1.276147e-03
    -8.595780e+01     3.436732e+05     3.966161e-01     1.599080e+01     1.268533e-03
    -8.554959e+01     3.465613e+05    -6.966103e-02     1.596236e+01     1.260918e-03
    -8.514214e+01     3.495257e+05     1.996581e-01     1.604371e+01     1.253305e-03
    -8.473545e+01     3.525286e+05     1.641662e-01     1.611048e+01     1.245691e-03
    -8.432947e+01     3.555756e+05     1.661269e-01     1.617792e+01     1.238079e-03
    -8.392418e+01     3.586711e+05     1.944758e-01     1.625674e+01     1.230466e-03
    -8.351955e+01     3.618083e+05     1.634043e-01     1.632286e+01     1.222854e-03
    -8.311557e+01     3.649933e+05     1.712579e-01     1.639204e+01     1.215243e-03
    -8.271220e+01     3.682259e+05     1.700724e-01     1.646065e+01     1.207632e-03
    -8.230942e+01     3.715109e+05     1.983065e-01     1.654052e+01     1.200021e-03
    -8.190720e+01     3.748426e+05     1.745562e-01     1.661073e+01     1.192411e-03
    -8.150552e+01     3.782236e+05     1.624986e-01     1.667600e+01     1.184802e-03
    -8.110435e+01     3.816604e+05     1.916848e-01     1.675290e+01     1.177192e-03
    -8.070368e+01     3.851440e+05     1.439494e-01     1.681058e+01     1.169584e-03
    -8.030346e+01     3.886866e+05     1.789434e-01     1.688219e+01     1.161975e-03
    -7.990369e+01     3.922859e+05     1.881553e-01     1.695741e+01     1.154368e-03
    -7.950433e+01     3.959412e+05     1.818429e-01     1.703003e+01     1.146760e-03
    -7.910537e+01     3.996502e+05     1.502597e-01     1.708998e+01     1.139153e-03
    -7.870677e+01     4.034236e+05     1.874509e-01     1.716470e+01     1.131547e-03
    -7.830851e+01     4.072557e+05     1.732194e-01     1.723368e+01     1.123941e-03
    -7.791057e+01     4.111900e+05     4.587209e-01     1.741623e+01     1.116335e-03
    -7.751293e+01     4.151055e+05    -1.292330e-01     1.736484e+01     1.108730e-03
    -7.711555e+01     4.191688e+05     4.592919e-01     1.754735e+01     1.101126e-03
    -7.687760e+01     4.216743e+05     9.172118e-01     1.776560e+01     1.096570e-03
    -7.658016e+01     4.247465e+05     2.146483e-02     1.777199e+01     1.090873e-03
    -7.620836e+01     4.286168e+05    -1.679835e-01     1.770953e+01     1.083749e-03
    -7.581171e+01     4.328665e+05     1.869649e-01     1.778369e+01     1.076146e-03
    -7.541522e+01     4.371821e+05     1.453889e-01     1.784133e+01     1.068544e-03
    -7.501888e+01     4.415753e+05     1.738090e-01     1.791022e+01     1.060942e-03
    -7.462265e+01     4.460476e+05     1.980299e-01     1.798869e+01     1.053340e-03
    -7.422653e+01     4.505471e+05    -1.386481e-01     1.793376e+01     1.045739e-03
    -7.383047e+01     4.552167e+05     4.738518e-01     1.812144e+01     1.038138e-03
    -7.343446e+01     4.599243e+05     1.826415e-01     1.819376e+01     1.030537e-03
    -7.303847e+01     4.646628e+05    -1.614581e-01     1.812983e+01     1.022937e-03
    -7.264248e+01     4.695296e+05     1.264243e-01     1.817989e+01     1.015338e-03
    -7.224647e+01     4.744908e+05     1.716249e-01     1.824786e+01     1.007739e-03
    -7.185040e+01     4.795390e+05     1.553496e-01     1.830939e+01     1.000141e-03
    -7.145426e+01     4.846824e+05     1.759147e-01     1.837907e+01     9.925428e-04
    -7.105802e+01     4.899173e+05     1.583700e-01     1.844183e+01     9.849453e-04
    -7.066165e+01     4.952499e+05     1.639532e-01     1.850681e+01     9.773483e-04
    -7.026513e+01     5.006789e+05     1.457306e-01     1.856460e+01     9.697518e-04
    -6.986843e+01     5.062085e+05     1.373083e-01     1.861907e+01     9.621557e-04
    -6.947154e+01     5.119123e+05     5.645031e-01     1.884312e+01     9.545602e-04
    -6.907441e+01     5.176606e+05     1.729839e-01     1.891181e+01     9.469652e-04
    -6.867703e+01     5.235198e+05     1.759864e-01     1.898175e+01     9.393706e-04
    -6.827937e+01     5.294906e+05     1.636416e-01     1.904682e+01     9.317766e-04
    -6.788141e+01     5.355841e+05     1.998483e-01     1.912635e+01     9.241831e-04
    -6.748310e+01     5.417829e+05     1.132865e-01     1.917148e+01     9.165901e-04
    -6.708444e+01     5.481122e+05     1.565991e-01     1.923391e+01     9.089976e-04
    -6.668539e+01     5.545760e+05     2.012460e-01     1.931421e+01     9.014056e-04
    -6.628593e+01     5.611664e+05     1.795853e-01     1.938595e+01     8.938141e-04
    -6.588602e+01     5.678854e+05     1.474366e-01     1.944491e+01     8.862232e-04
    -6.548563e+01     5.747502e+05     1.911403e-01     1.952144e+01     8.786328e-04
    -6.508475e+01     5.817543e+05     1.757961e-01     1.959192e+01     8.710430e-04
    -6.468333e+01     5.888972e+05     1.341180e-01     1.964575e+01     8.634537e-04
    -6.428136e+01     5.961932e+05     1.482847e-01     1.970536e+01     8.558650e-04
    -6.387879e+01     6.036460e+05     1.571327e-01     1.976862e+01     8.482768e-04
    -6.347559e+01     6.112615e+05     1.727324e-01     1.983826e+01     8.406892e-04
    -6.307175e+01     6.190414e+05     1.708365e-01     1.990725e+01     8.331022e-04
    -6.266722e+01     6.269899e+05     1.638862e-01     1.997355e+01     8.255157e-04
    -6.234360e+01     6.335529e+05     7.416455e-01     2.021356e+01     8.194566e-04
    -6.193907e+01     6.417040e+05    -3.027029e-01     2.009111e+01     8.118958e-04
    -6.153246e+01     6.501424e+05     9.466154e-02     2.012960e+01     8.043109e-04
    -6.112503e+01     6.587961e+05     2.178724e-01     2.021837e+01     7.967268e-04
    -6.071676e+01     6.678954e+05     1.449076e+00     2.080998e+01     7.891432e-04
    -6.039015e+01     6.750532e+05    -1.411571e-01     2.076388e+01     7.830885e-04
    -5.998188e+01     6.839948e+05    -9.894967e-01     2.035990e+01     7.755359e-04
    -5.957105e+01     6.933982e+05     5.369081e-02     2.038195e+01     7.679541e-04
    -5.915925e+01     7.031502e+05     6.519458e-01     2.065043e+01     7.603730e-04
    -5.874643e+01     7.130306e+05     1.595926e-01     2.071631e+01     7.527925e-04
    -5.833254e+01     7.231594e+05     2.051302e-01     2.080121e+01     7.452127e-04
    -5.791756e+01     7.335278e+05     1.709912e-01     2.087217e+01     7.376336e-04
    -5.750144e+01     7.441501e+05     1.634363e-01     2.094018e+01     7.300552e-04
    -5.708414e+01     7.550341e+05     1.533821e-01     2.100418e+01     7.224777e-04
    -5.666561e+01     7.661835e+05     1.149333e-01     2.105229e+01     7.149008e-04
    -5.624580e+01     7.776187e+05     1.258123e-01     2.110510e+01     7.073246e-04
    -5.582469e+01     7.893515e+05     1.422846e-01     2.116502e+01     6.997491e-04
    -5.540222e+01     8.014024e+05     1.994553e-01     2.124929e+01     6.921744e-04
    -5.497834e+01     8.137505e+05     1.218596e-01     2.130094e+01     6.846008e-04
    -5.455299e+01     8.264333e+05     1.500045e-01     2.136474e+01     6.770277e-04
    -5.412614e+01     8.394649e+05     1.841412e-01     2.144335e+01     6.694554e-04
    -5.369773e+01     8.528140e+05     4.043205e-02     2.146067e+01     6.618839e-04
    -5.326772e+01     8.667044e+05     7.327863e-01     2.177577e+01     6.543136e-04
    -5.292371e+01     8.780582e+05     7.530455e-01     2.203483e+01     6.482789e-04
    -5.249370e+01     8.921688e+05    -7.376002e-01     2.171765e+01     6.407630e-04
    -5.205888e+01     9.071389e+05     6.204397e-01     2.198743e+01     6.331951e-04
    -5.171102e+01     9.195309e+05     1.339435e+00     2.245336e+01     6.271640e-04
    -5.127620e+01     9.348274e+05    -6.334822e-01     2.217791e+01     6.196552e-04
    -5.092835e+01     9.477468e+05     1.260433e+00     2.261636e+01     6.136724e-04
    -5.049353e+01     9.637060e+05    -7.246232e-01     2.230128e+01     6.062247e-04
    -5.014568e+01     9.772283e+05     1.397395e+00     2.278737e+01     6.002919e-04
    -4.971086e+01     9.938967e+05    -7.756021e-01     2.245012e+01     5.929076e-04
    -4.936300e+01     1.008043e+06     1.484975e+00     2.296668e+01     5.870264e-04
    -4.892818e+01     1.025461e+06    -8.157177e-01     2.261199e+01     5.797078e-04
    -4.858033e+01     1.040266e+06     1.575957e+00     2.316019e+01     5.738797e-04
    -4.814551e+01     1.058464e+06    -8.923378e-01     2.277219e+01     5.666289e-04
    -4.779766e+01     1.073940e+06     1.577436e+00     2.332091e+01     5.608556e-04
    -4.736284e+01     1.092958e+06    -9.771985e-01     2.289600e+01     5.536746e-04
    -4.701498e+01     1.109179e+06     1.738111e+00     2.350062e+01     5.479581e-04
    -4.658016e+01     1.129106e+06    -9.157666e-01     2.310242e+01     5.408489e-04
    -4.623231e+01     1.146063e+06     1.695988e+00     2.369238e+01     5.351909e-04
    -4.579749e+01     1.166903e+06    -1.000924e+00     2.325716e+01     5.281553e-04
    -4.544964e+01     1.184668e+06     1.782075e+00     2.387706e+01     5.225574e-04
    -4.501482e+01     1.206480e+06    -1.051529e+00     2.341984e+01     5.155979e-04
    -4.466696e+01     1.225079e+06     1.802404e+00     2.404682e+01     5.100615e-04
    -4.423214e+01     1.247895e+06    -1.172571e+00     2.353696e+01     5.031802e-04
    -4.388429e+01     1.267440e+06     2.071278e+00     2.425746e+01     4.977068e-04
    -4.344947e+01     1.291606e+06    -4.276866e-01     2.407150e+01     4.909057e-04
    -4.310162e+01     1.311822e+06     1.127845e+00     2.446382e+01     4.854970e-04
    -4.266680e+01     1.337136e+06    -4.794034e-01     2.425537e+01     4.787781e-04
    -4.231894e+01     1.358337e+06     1.196219e+00     2.467148e+01     4.734360e-04
    -4.188412e+01     1.384874e+06    -5.014051e-01     2.445346e+01     4.668008e-04
    -4.153627e+01     1.407082e+06     1.148957e+00     2.485313e+01     4.615270e-04
    -4.110145e+01     1.434875e+06    -6.110074e-01     2.458745e+01     4.549776e-04
    -4.075360e+01     1.458212e+06     1.332061e+00     2.505082e+01     4.497736e-04
    -4.031878e+01     1.487374e+06    -6.035142e-01     2.478840e+01     4.433122e-04
    -3.997092e+01     1.511898e+06     1.498241e+00     2.530957e+01     4.381791e-04
    -3.953610e+01     1.542455e+06    -7.216651e-01     2.499577e+01     4.318078e-04
    -3.918825e+01     1.568202e+06     1.569700e+00     2.554180e+01     4.267471e-04
    -3.875343e+01     1.600282e+06    -7.106866e-01     2.523278e+01     4.204678e-04
    -3.840558e+01     1.627514e+06     2.261291e+00     2.601938e+01     4.154811e-04
    -3.797076e+01     1.660908e+06    -1.433491e+00     2.539607e+01     4.092955e-04
    -3.762290e+01     1.689561e+06     2.522607e+00     2.627358e+01     4.043847e-04
    -3.718808e+01     1.724564e+06    -1.613841e+00     2.557185e+01     3.982942e-04
    -3.684023e+01     1.754707e+06     2.760451e+00     2.653208e+01     3.934609e-04
    -3.640541e+01     1.791532e+06    -1.488242e+00     2.588496e+01     3.874676e-04
    -3.605756e+01     1.823111e+06     2.599036e+00     2.678905e+01     3.827129e-04
    -3.562274e+01     1.861756e+06    -1.588116e+00     2.609851e+01     3.768189e-04
    -3.527488e+01     1.894980e+06     2.819239e+00     2.707920e+01     3.721440e-04
    -3.484006e+01     1.935510e+06    -1.759591e+00     2.631409e+01     3.663510e-04
    -3.449221e+01     1.970380e+06     2.802364e+00     2.728891e+01     3.617573e-04
    -3.405739e+01     2.013353e+06    -9.211830e-01     2.688836e+01     3.560672e-04
    -3.370954e+01     2.049674e+06     2.017378e+00     2.759011e+01     3.515562e-04
    -3.327472e+01     2.094815e+06    -9.433824e-01     2.717991e+01     3.459704e-04
    -3.292686e+01     2.132975e+06     2.084578e+00     2.790505e+01     3.415439e-04
    -3.249204e+01     2.180378e+06    -1.006618e+00     2.746735e+01     3.360638e-04
    -3.214419e+01     2.220446e+06     2.094811e+00     2.819604e+01     3.317230e-04
    -3.170937e+01     2.270144e+06    -1.218865e+00     2.766605e+01     3.263506e-04
    -3.136152e+01     2.312348e+06     2.439567e+00     2.851467e+01     3.220966e-04
    -3.092670e+01     2.364568e+06    -1.199593e+00     2.799306e+01     3.168337e-04
    -3.057884e+01     2.409159e+06     3.130659e+00     2.908208e+01     3.126676e-04
    -3.030056e+01     2.444827e+06     9.852893e-01     2.935627e+01     3.093629e-04
    -2.995270e+01     2.489391e+06    -1.126389e+00     2.896445e+01     3.052687e-04
    -2.951789e+01     2.546263e+06    -1.508727e+00     2.830843e+01     3.002065e-04
    -2.917003e+01     2.594746e+06     2.821763e+00     2.928999e+01     2.962023e-04
    -2.873521e+01     2.654459e+06    -1.503260e+00     2.863635e+01     2.912541e-04
    -2.849517e+01     2.690802e+06     7.261323e+00     3.037936e+01     2.885494e-04
    -2.819512e+01     2.734061e+06    -3.180728e-01     3.028392e+01     2.851964e-04
    -2.782006e+01     2.788688e+06    -1.475763e+00     2.973042e+01     2.810485e-04
    -2.752001e+01     2.834987e+06     2.790110e+00     3.056759e+01     2.777648e-04
    -2.714494e+01     2.891896e+06    -1.514495e+00     2.999956e+01     2.737038e-04
    -2.684489e+01     2.940157e+06     2.916780e+00     3.087474e+01     2.704900e-04
    -2.646983e+01     2.999420e+06    -1.554188e+00     3.029182e+01     2.665168e-04
    -2.616978e+01     3.049614e+06     2.824690e+00     3.113938e+01     2.633737e-04
    -2.579471e+01     3.111730e+06    -7.821666e-01     3.084601e+01     2.594891e-04
    -2.549466e+01     3.163579e+06     1.949694e+00     3.143102e+01     2.564174e-04
    -2.511960e+01     3.228163e+06    -8.551253e-01     3.111029e+01     2.526229e-04
    -2.481955e+01     3.282093e+06     1.986409e+00     3.170632e+01     2.496233e-04
    -2.444448e+01     3.349445e+06    -5.058859e-01     3.151658e+01     2.459194e-04
    -2.414443e+01     3.405454e+06     1.906886e+00     3.208874e+01     2.429927e-04
    -2.376937e+01     3.475319e+06    -7.239531e-01     3.181721e+01     2.393799e-04
    -2.346932e+01     3.533550e+06     2.062227e+00     3.243599e+01     2.365266e-04
    -2.309425e+01     3.606028e+06    -8.375205e-01     3.212186e+01     2.330059e-04
    -2.279420e+01     3.666462e+06     2.099263e+00     3.275175e+01     2.302267e-04
    -2.241914e+01     3.741663e+06    -7.904660e-01     3.245527e+01     2.267995e-04
    -2.211909e+01     3.804334e+06     2.160827e+00     3.310363e+01     2.240950e-04
    -2.174402e+01     3.882351e+06    -6.463988e-01     3.286119e+01     2.207616e-04
    -2.144397e+01     3.947201e+06     2.069200e+00     3.348206e+01     2.181325e-04
    -2.106891e+01     4.025740e+06    -4.165277e+00     3.191981e+01     2.148934e-04
    -2.060008e+01     4.127998e+06    -1.592767e+00     3.117307e+01     2.109186e-04
    -2.022501e+01     4.218769e+06     9.672315e+00     3.480081e+01     2.077993e-04
    -1.992496e+01     4.287990e+06     8.649820e-01     3.506035e+01     2.053419e-04
    -1.984174e+01     4.307550e+06     2.210447e+00     3.524430e+01     2.046665e-04
    -1.973772e+01     4.331717e+06     5.782640e-02     3.525032e+01     2.038259e-04
    -1.965450e+01     4.351122e+06    -3.416653e-03     3.525003e+01     2.031564e-04
    -1.958793e+01     4.366700e+06    -6.280059e-02     3.524585e+01     2.026224e-04
    -1.943813e+01     4.401894e+06    -6.653194e-02     3.523589e+01     2.014279e-04
    -1.935491e+01     4.421552e+06    -4.773039e-02     3.523191e+01     2.007679e-04
    -1.928834e+01     4.437282e+06    -5.308419e-01     3.519657e+01     2.002415e-04
    -1.913855e+01     4.472995e+06     1.414579e-01     3.521776e+01     1.990643e-04
    -1.908529e+01     4.485737e+06    -6.960375e-02     3.521406e+01     1.986475e-04
    -1.893549e+01     4.521710e+06    -6.100226e-02     3.520492e+01     1.974818e-04
    -1.886892e+01     4.537582e+06    -1.647554e+00     3.509523e+01     1.969664e-04
    -1.878570e+01     4.557493e+06    -1.612079e+00     3.496108e+01     1.963244e-04
    -1.868168e+01     4.582486e+06    -1.526239e+00     3.480231e+01     1.955259e-04
    -1.855165e+01     4.613488e+06    -3.127260e+00     3.439568e+01     1.945338e-04
    -1.850000e+01     4.627616e+06     1.530008e+01     3.518590e+01     1.941410e-04
    -1.836997e+01     4.658209e+06    -5.775964e+00     3.443485e+01     1.931582e-04
    -1.826595e+01     4.684570e+06     3.384792e+00     3.478695e+01     1.923764e-04
    -1.813592e+01     4.716122e+06    -3.032618e+00     3.439262e+01     1.914050e-04
    -1.803190e+01     4.742814e+06     3.835025e+00     3.479155e+01     1.906326e-04
    -1.790187e+01     4.774656e+06    -3.070575e+00     3.439229e+01     1.896726e-04
    -1.779784e+01     4.801590e+06     3.858847e+00     3.479370e+01     1.889096e-04
    -1.766781e+01     4.833677e+06    -3.112928e+00     3.438893e+01     1.879622e-04
    -1.756379e+01     4.860855e+06     3.920548e+00     3.479676e+01     1.872087e-04
    -1.744647e+01     4.890399e+06    -1.585626e+00     3.461074e+01     1.863641e-04
    -1.734093e+01     4.917683e+06     1.374537e+00     3.475582e+01     1.856087e-04
    -1.724732e+01     4.941968e+06     1.380182e+00     3.488502e+01     1.849424e-04
    -1.715598e+01     4.965570e+06     4.183465e-01     3.492322e+01     1.842956e-04
    -1.706222e+01     4.989671e+06    -7.121321e-01     3.485645e+01     1.836350e-04
    -1.700000e+01     5.006380e+06     4.716307e+00     3.514992e+01     1.831980e-04
    -1.689982e+01     5.031481e+06    -4.755810e+00     3.467348e+01     1.824984e-04
    -1.679494e+01     5.058420e+06    -1.920230e+00     3.447209e+01     1.817704e-04
    -1.668200e+01     5.087800e+06    -6.901102e-01     3.439414e+01     1.809912e-04
    -1.656197e+01     5.118689e+06    -2.583179e+00     3.408409e+01     1.801686e-04
    -1.643510e+01     5.151986e+06    -5.186129e-01     3.401830e+01     1.793051e-04
    -1.630316e+01     5.187357e+06     1.739778e+00     3.424786e+01     1.784135e-04
    -1.619760e+01     5.216906e+06     7.256079e+00     3.501378e+01     1.777054e-04
    -1.600760e+01     5.267136e+06    -1.130543e+00     3.479897e+01     1.764420e-04
    -1.592315e+01     5.290018e+06     1.698174e+00     3.494238e+01     1.758852e-04
    -1.585560e+01     5.307978e+06    -1.124476e+00     3.486641e+01     1.754418e-04
    -1.577115e+01     5.330300e+06    -2.197173e+00     3.468087e+01     1.748898e-04
    -1.566560e+01     5.357983e+06    -3.505065e+00     3.431089e+01     1.742039e-04
    -1.553365e+01     5.392278e+06    -5.022634e+00     3.364818e+01     1.733528e-04
    -1.545205e+01     5.416483e+06     1.261615e+01     3.467765e+01     1.728299e-04
    -1.535005e+01     5.443287e+06    -4.257197e+00     3.424342e+01     1.721799e-04
    -1.522255e+01     5.477056e+06    -3.592238e+00     3.378542e+01     1.713731e-04
    -1.506318e+01     5.518434e+06    -6.449169e+00     3.275758e+01     1.703741e-04
    -1.497341e+01     5.546512e+06     1.876365e+01     3.444199e+01     1.698156e-04
    -1.486120e+01     5.577941e+06     2.719718e+00     3.474718e+01     1.691223e-04
    -1.477143e+01     5.602404e+06    -1.216313e+00     3.463799e+01     1.685711e-04
    -1.465921e+01     5.632998e+06    -1.367973e+00     3.448449e+01     1.678868e-04
    -1.456944e+01     5.658012e+06     1.214931e+00     3.459355e+01     1.673428e-04
    -1.445723e+01     5.688565e+06    -2.012132e+00     3.436777e+01     1.666676e-04
    -1.431697e+01     5.726512e+06    -3.134137e+00     3.392815e+01     1.658303e-04
    -1.420475e+01     5.758492e+06     3.397642e+00     3.430941e+01     1.651661e-04
    -1.406449e+01     5.796607e+06    -2.969847e+00     3.389284e+01     1.643436e-04
    -1.395228e+01     5.828667e+06     3.274301e+00     3.426026e+01     1.636910e-04
    -1.381201e+01     5.866927e+06    -3.010452e+00     3.383800e+01     1.628820e-04
    -1.369980e+01     5.899128e+06     3.366950e+00     3.421581e+01     1.622405e-04
    -1.355953e+01     5.936930e+06    -4.729703e+00     3.355240e+01     1.614466e-04
    -1.344732e+01     5.969710e+06     5.423187e+00     3.416094e+01     1.608167e-04
    -1.330706e+01     6.008153e+06    -3.051783e+00     3.373288e+01     1.600362e-04
    -1.319484e+01     6.040548e+06     3.540071e+00     3.413012e+01     1.594178e-04
    -1.305458e+01     6.078975e+06    -3.178724e+00     3.368426e+01     1.586523e-04
    -1.294237e+01     6.111401e+06     3.454518e+00     3.407190e+01     1.580453e-04
    -1.280210e+01     6.149906e+06    -3.193984e+00     3.362390e+01     1.572933e-04
    -1.268989e+01     6.182378e+06     3.526784e+00     3.401964e+01     1.566979e-04
    -1.254962e+01     6.220870e+06    -3.157317e+00     3.357678e+01     1.559610e-04
    -1.243741e+01     6.253357e+06     3.491746e+00     3.396860e+01     1.553769e-04
    -1.229715e+01     6.291866e+06    -3.199955e+00     3.351975e+01     1.546536e-04
    -1.218493e+01     6.324341e+06     3.510334e+00     3.391366e+01     1.540813e-04
    -1.204467e+01     6.362233e+06    -4.899975e+00     3.322636e+01     1.533731e-04
    -1.193245e+01     6.395209e+06     5.516804e+00     3.384542e+01     1.528120e-04
    -1.179219e+01     6.433088e+06    -4.829988e+00     3.316793e+01     1.521176e-04
    -1.167998e+01     6.465989e+06     5.447334e+00     3.377919e+01     1.515683e-04
    -1.153971e+01     6.503734e+06    -4.872217e+00     3.309578e+01     1.508889e-04
    -1.142750e+01     6.536578e+06     5.429814e+00     3.370507e+01     1.503508e-04
    -1.128723e+01     6.574197e+06    -4.945063e+00     3.301145e+01     1.496855e-04
    -1.117502e+01     6.606530e+06     3.880250e+00     3.344687e+01     1.491593e-04
    -1.103476e+01     6.644346e+06    -3.830120e+00     3.290964e+01     1.485087e-04
    -1.092254e+01     6.676630e+06     4.080917e+00     3.336756e+01     1.479938e-04
    -1.078228e+01     6.714292e+06    -3.779814e+00     3.283738e+01     1.473575e-04
    -1.067007e+01     6.746416e+06     4.064169e+00     3.329343e+01     1.468545e-04
    -1.052980e+01     6.783809e+06    -3.939935e+00     3.274080e+01     1.462328e-04
    -1.041759e+01     6.815777e+06     4.044275e+00     3.319462e+01     1.457411e-04
    -1.027732e+01     6.852921e+06    -3.946793e+00     3.264102e+01     1.451340e-04
    -1.016511e+01     6.884703e+06     4.127758e+00     3.310421e+01     1.446543e-04
    -1.009498e+01     6.905119e+06     7.487475e+00     3.362932e+01     1.443566e-04
    -9.968616e+00     6.939745e+06     9.266059e-01     3.374641e+01     1.438263e-04
    -9.848225e+00     6.972410e+06     1.822972e-01     3.376836e+01     1.433270e-04
    -9.764620e+00     6.994691e+06    -1.453978e+00     3.364680e+01     1.429837e-04
    -9.660114e+00     7.022198e+06    -2.421914e+00     3.339369e+01     1.425587e-04
    -9.529482e+00     7.056305e+06    -2.818969e+00     3.302544e+01     1.420336e-04
    -9.385081e+00     7.094129e+06    -1.904330e+00     3.275046e+01     1.414613e-04
    -9.269560e+00     7.126289e+06     5.419101e+00     3.337648e+01     1.410100e-04
    -9.125318e+00     7.163069e+06    -3.538012e+00     3.286615e+01     1.404539e-04
    -9.009925e+00     7.194732e+06     4.880577e+00     3.342933e+01     1.400151e-04
    -8.865848e+00     7.231030e+06    -3.431050e+00     3.293500e+01     1.394754e-04
    -8.750587e+00     7.262432e+06     5.426759e+00     3.356049e+01     1.390497e-04
    -8.606674e+00     7.298373e+06    -3.066645e+00     3.311916e+01     1.385254e-04
    -8.491543e+00     7.329376e+06     5.524746e+00     3.375523e+01     1.381125e-04
    -8.347789e+00     7.364874e+06    -2.569257e+00     3.338589e+01     1.376050e-04
    -8.232785e+00     7.395514e+06     5.834629e+00     3.405689e+01     1.372048e-04
    -8.089187e+00     7.430520e+06    -2.386799e+00     3.371415e+01     1.367126e-04
    -7.957309e+00     7.467573e+06     1.324403e+01     3.546074e+01     1.362687e-04
    -7.889465e+00     7.485684e+06     8.111968e+00     3.601109e+01     1.360427e-04
    -7.782258e+00     7.515642e+06     1.371152e+01     3.748106e+01     1.356900e-04
    -7.687513e+00     7.543949e+06     2.182865e+01     3.954922e+01     1.353822e-04
    -7.597041e+00     7.572824e+06     3.029581e+01     4.229015e+01     1.350916e-04
    -7.466758e+00     7.615706e+06     3.493799e+01     4.684197e+01     1.346797e-04
    -7.369198e+00     7.646896e+06     3.180467e+01     4.994483e+01     1.343757e-04
    -7.283359e+00     7.673326e+06     2.771808e+01     5.232413e+01     1.341112e-04
    -7.186143e+00     7.702333e+06     2.463883e+01     5.471940e+01     1.338156e-04
    -7.091871e+00     7.728882e+06     1.877499e+01     5.648936e+01     1.335326e-04
    -6.992094e+00     7.756081e+06     1.600045e+01     5.808584e+01     1.332373e-04
    -6.877754e+00     7.785118e+06     9.653333e+00     5.918960e+01     1.329041e-04
    -6.749460e+00     7.816422e+06     6.763091e+00     6.005727e+01     1.325367e-04
    -6.671800e+00     7.834741e+06     4.403247e+00     6.039922e+01     1.323175e-04
    -6.532012e+00     7.867148e+06     3.802612e+00     6.093078e+01     1.319294e-04
    -6.434937e+00     7.888922e+06     1.941047e+00     6.111921e+01     1.316647e-04
    -6.357276e+00     7.906828e+06     5.096449e+00     6.151500e+01     1.314557e-04
    -6.295148e+00     7.920742e+06     2.980246e+00     6.170016e+01     1.312900e-04
    -6.120413e+00     7.958396e+06     1.071102e+00     6.188732e+01     1.308338e-04
    -6.042753e+00     7.975329e+06     3.224587e+00     6.213774e+01     1.306352e-04
    -5.980625e+00     7.988587e+06     1.957807e+00     6.225937e+01     1.304779e-04
    -5.805890e+00     8.024590e+06     3.584193e-01     6.232200e+01     1.300443e-04
    -5.728229e+00     8.040811e+06     2.805153e+00     6.253985e+01     1.298560e-04
    -5.631154e+00     8.060122e+06    -1.959140e-01     6.252083e+01     1.296240e-04
    -5.553494e+00     8.075857e+06     2.085079e+00     6.268276e+01     1.294412e-04
    -5.456419e+00     8.094583e+06    -7.190171e-01     6.261296e+01     1.292162e-04
    -5.335075e+00     8.117823e+06    -1.243619e-01     6.259787e+01     1.289404e-04
    -5.238000e+00     8.136831e+06     2.629717e+00     6.285315e+01     1.287243e-04
    -5.160340e+00     8.151589e+06     1.380487e+00     6.296036e+01     1.285543e-04
    -5.063265e+00     8.169169e+06    -1.034793e+00     6.285991e+01     1.283453e-04
    -4.941921e+00     8.190558e+06    -1.645093e+00     6.266028e+01     1.280896e-04
    -4.844846e+00     8.208445e+06     2.511445e+00     6.290408e+01     1.278895e-04
    -4.723502e+00     8.229158e+06    -1.360361e+00     6.273901e+01     1.276448e-04
    -4.626426e+00     8.246353e+06     2.286807e+00     6.296100e+01     1.274536e-04
    -4.505083e+00     8.265982e+06    -2.257718e+00     6.268704e+01     1.272198e-04
    -4.408007e+00     8.282483e+06     2.127238e+00     6.289355e+01     1.270376e-04
    -4.286664e+00     8.301423e+06    -1.734176e+00     6.268311e+01     1.268153e-04
    -4.189588e+00     8.317249e+06     2.060864e+00     6.288317e+01     1.266419e-04
    -4.068244e+00     8.335010e+06    -2.695759e+00     6.255606e+01     1.264309e-04
    -3.926674e+00     8.355714e+06    -1.245260e+00     6.237977e+01     1.261923e-04
    -3.813418e+00     8.372812e+06     1.985522e+00     6.260464e+01     1.260074e-04
    -3.671922e+00     8.391380e+06    -3.597221e+00     6.209565e+01     1.257843e-04
    -3.558726e+00     8.407984e+06     3.612648e+00     6.250459e+01     1.256118e-04
    -3.417301e+00     8.425066e+06    -4.336193e+00     6.189134e+01     1.254036e-04
    -3.275930e+00     8.443061e+06    -1.041239e-01     6.187662e+01     1.252041e-04
    -3.162833e+00     8.458244e+06     4.056250e+00     6.233537e+01     1.250507e-04
    -3.021506e+00     8.471853e+06    -8.180479e+00     6.117925e+01     1.248662e-04
    -2.880241e+00     8.489486e+06     4.052910e+00     6.175178e+01     1.246904e-04
    -2.767229e+00     8.502223e+06     1.352831e+00     6.190467e+01     1.245559e-04
    -2.625994e+00     8.514437e+06    -6.530416e+00     6.098235e+01     1.243952e-04
    -2.484809e+00     8.529585e+06     2.870349e+00     6.138760e+01     1.242428e-04
    -2.371861e+00     8.540487e+06     7.454225e-01     6.147179e+01     1.241273e-04
    -2.230704e+00     8.551190e+06    -5.061951e+00     6.075726e+01     1.239902e-04
    -2.089586e+00     8.563384e+06     6.134428e-01     6.084383e+01     1.238613e-04
    -1.948487e+00     8.573457e+06    -2.739572e+00     6.045728e+01     1.237415e-04
    -1.807414e+00     8.583953e+06     1.156479e-01     6.047359e+01     1.236293e-04
    -1.666356e+00     8.592983e+06    -1.510519e+00     6.026052e+01     1.235262e-04
    -1.525315e+00     8.601521e+06    -8.964042e-01     6.013409e+01     1.234311e-04
    -1.384289e+00     8.609367e+06    -7.042340e-01     6.003478e+01     1.233444e-04
    -1.243274e+00     8.616424e+06    -6.548696e-01     5.994243e+01     1.232665e-04
    -1.102268e+00     8.622757e+06    -6.813951e-01     5.984635e+01     1.231962e-04
    -9.612701e-01     8.628211e+06    -7.108569e-01     5.974612e+01     1.231353e-04
    -8.202781e-01     8.632905e+06    -7.946936e-01     5.963407e+01     1.230821e-04
    -6.792910e-01     8.636786e+06    -8.259458e-01     5.951763e+01     1.230375e-04
    -5.383073e-01     8.639858e+06    -8.403391e-01     5.939915e+01     1.230014e-04
    -3.973255e-01     8.642164e+06    -9.205038e-01     5.926938e+01     1.229731e-04
    -2.563439e-01     8.643606e+06    -8.915820e-01     5.914368e+01     1.229541e-04
    -1.153611e-01     8.644293e+06    -9.677376e-01     5.900725e+01     1.229428e-04
     2.562447e-02     8.644089e+06    -1.128665e+00     5.884812e+01     1.229403e-04
     1.666143e-01     8.643110e+06    -1.101045e+00     5.869289e+01     1.229461e-04
     3.076095e-01     8.641372e+06    -1.106500e+00     5.853687e+01     1.229599e-04
     4.486118e-01     8.638784e+06    -1.087913e+00     5.838348e+01     1.229827e-04
     5.896229e-01     8.635450e+06    -1.147625e+00     5.822165e+01     1.230133e-04
     7.306443e-01     8.631261e+06    -1.173823e+00     5.805611e+01     1.230529e-04
     8.716776e-01     8.626292e+06    -1.220183e+00     5.788403e+01     1.231005e-04
     1.012724e+00     8.620534e+06    -1.268222e+00     5.770515e+01     1.231564e-04
     1.153786e+00     8.613941e+06    -1.290534e+00     5.752310e+01     1.232212e-04
     1.294864e+00     8.606600e+06    -1.373481e+00     5.732934e+01     1.232937e-04
     1.444772e+00     8.598370e+06    -1.687408e-01     5.730404e+01     1.233808e-04
     1.594724e+00     8.589033e+06    -9.143716e-01     5.716693e+01     1.234765e-04
     1.744702e+00     8.578659e+06    -1.128399e+00     5.699769e+01     1.235826e-04
     1.894705e+00     8.566717e+06    -3.007005e+00     5.654663e+01     1.236974e-04
     2.044715e+00     8.554937e+06    -3.694327e-01     5.649122e+01     1.238225e-04
     2.185904e+00     8.542610e+06    -1.710183e+00     5.624976e+01     1.239483e-04
     2.327143e+00     8.529417e+06    -1.899168e+00     5.598152e+01     1.240829e-04
     2.468409e+00     8.515613e+06    -1.589422e+00     5.575699e+01     1.242259e-04
     2.609706e+00     8.501144e+06    -1.468954e+00     5.554943e+01     1.243769e-04
     2.751037e+00     8.484907e+06    -3.982023e+00     5.498665e+01     1.245371e-04
     2.892395e+00     8.469414e+06    -3.820641e-01     5.493264e+01     1.247050e-04
     2.900000e+00     8.462234e+06    -3.028225e+02     5.262962e+01     1.247141e-04
     3.040894e+00     8.446603e+06     1.249307e+00     5.280564e+01     1.248912e-04
     3.182271e+00     8.432204e+06     6.218901e+00     5.368485e+01     1.250765e-04
     3.314539e+00     8.414660e+06    -3.197261e+00     5.326195e+01     1.252577e-04
     3.429112e+00     8.394380e+06    -1.776757e+01     5.122628e+01     1.254208e-04
     3.529824e+00     8.379953e+06    -4.180803e+00     5.080522e+01     1.255685e-04
     3.612259e+00     8.367658e+06    -5.301349e+00     5.036820e+01     1.256924e-04
     3.707260e+00     8.352949e+06    -6.229336e+00     4.977641e+01     1.258390e-04
     3.810792e+00     8.336230e+06    -7.424903e+00     4.900770e+01     1.260031e-04
     3.902844e+00     8.320823e+06    -8.485754e+00     4.822656e+01     1.261527e-04
     4.002268e+00     8.303583e+06    -9.522150e+00     4.727983e+01     1.263183e-04
     4.105988e+00     8.284947e+06    -1.061677e+01     4.617866e+01     1.264956e-04
     4.212347e+00     8.265198e+06    -1.161985e+01     4.494279e+01     1.266822e-04
     4.309135e+00     8.247118e+06    -1.092995e+01     4.388490e+01     1.268559e-04
     4.409089e+00     8.231052e+06    -1.863413e-01     4.386627e+01     1.270396e-04
     4.501718e+00     8.214302e+06    -6.585062e+00     4.325630e+01     1.272134e-04
     4.601264e+00     8.199893e+06     7.906929e+00     4.404341e+01     1.274043e-04
     4.700891e+00     8.188042e+06     1.865734e+01     4.590217e+01     1.275995e-04
     4.800481e+00     8.174549e+06     1.366776e+01     4.726335e+01     1.277988e-04
     4.900188e+00     8.161965e+06     1.829312e+01     4.908729e+01     1.280026e-04
     5.009741e+00     8.150548e+06     2.782170e+01     5.213526e+01     1.282314e-04
     5.109398e+00     8.143500e+06     4.162003e+01     5.628297e+01     1.284438e-04
     5.209037e+00     8.140204e+06     5.707254e+01     6.196961e+01     1.286603e-04
     5.308581e+00     8.142187e+06     7.847575e+01     6.978144e+01     1.288808e-04
     5.408230e+00     8.148731e+06     9.728572e+01     7.947587e+01     1.291056e-04
     5.507983e+00     8.163185e+06     1.290388e+02     9.234785e+01     1.293348e-04
     5.607513e+00     8.182116e+06     1.482068e+02     1.070988e+02     1.295677e-04
     5.707154e+00     8.205843e+06     1.685954e+02     1.238979e+02     1.298050e-04
     5.806774e+00     8.233533e+06     1.861171e+02     1.424389e+02     1.300464e-04
     5.904474e+00     8.271453e+06     2.311339e+02     1.650207e+02     1.302872e-04
     6.005208e+00     8.314321e+06     2.485066e+02     1.900538e+02     1.305397e-04
     6.105899e+00     8.363080e+06     2.743651e+02     2.176799e+02     1.307963e-04
     6.203504e+00     8.411925e+06     2.835609e+02     2.453568e+02     1.310490e-04
     6.303296e+00     8.469822e+06     3.179751e+02     2.770882e+02     1.313115e-04
     6.401556e+00     8.530800e+06     3.371088e+02     3.102126e+02     1.315741e-04
     6.505465e+00     8.602993e+06     3.700610e+02     3.486652e+02     1.318562e-04
     6.604143e+00     8.683010e+06     4.201713e+02     3.901267e+02     1.321283e-04
     6.704429e+00     8.755509e+06     3.889021e+02     4.291283e+02     1.324089e-04
     6.802672e+00     8.794522e+06     2.610841e+02     4.547778e+02     1.326879e-04
     6.906528e+00     8.816791e+06     1.898100e+02     4.744907e+02     1.329873e-04
     7.002097e+00     8.836788e+06     1.898880e+02     4.926383e+02     1.332666e-04
     7.108574e+00     8.860338e+06     1.970636e+02     5.136209e+02     1.335825e-04
     7.201018e+00     8.881627e+06     2.030130e+02     5.323883e+02     1.338604e-04
     7.300192e+00     8.905255e+06     2.085084e+02     5.530669e+02     1.341625e-04
     7.400321e+00     8.930207e+06     2.154139e+02     5.746360e+02     1.344718e-04
     7.500413e+00     8.956092e+06     2.217581e+02     5.968323e+02     1.347851e-04
     7.600589e+00     8.983973e+06     2.324177e+02     6.201149e+02     1.351029e-04
     7.700655e+00     9.014081e+06     2.444167e+02     6.445727e+02     1.354244e-04
     7.800653e+00     9.046260e+06     2.558265e+02     6.701548e+02     1.357499e-04
     7.909320e+00     9.081503e+06     2.597665e+02     6.983829e+02     1.361085e-04
     8.001777e+00     9.110753e+06     2.590565e+02     7.223345e+02     1.364173e-04
     8.100000e+00     9.140219e+06     2.547299e+02     7.473548e+02     1.367492e-04
     8.203703e+00     9.170358e+06     2.534890e+02     7.736423e+02     1.371041e-04
     8.306172e+00     9.202261e+06     2.650161e+02     8.007983e+02     1.374592e-04
     8.407719e+00     9.234075e+06     2.683739e+02     8.280509e+02     1.378153e-04
     8.509808e+00     9.263445e+06     2.597779e+02     8.545713e+02     1.381777e-04
     8.602756e+00     9.288088e+06     2.522154e+02     8.780143e+02     1.385112e-04
     8.702220e+00     9.313604e+06     2.507390e+02     9.029538e+02     1.388722e-04
     8.808704e+00     9.342415e+06     2.592588e+02     9.305607e+02     1.392633e-04
     8.911440e+00     9.369148e+06     2.571671e+02     9.569809e+02     1.396451e-04
     9.009578e+00     9.393931e+06     2.561196e+02     9.821162e+02     1.400137e-04
     9.100468e+00     9.417557e+06     2.615531e+02     1.005889e+03     1.403586e-04
     9.214194e+00     9.445984e+06     2.597453e+02     1.035428e+03     1.407953e-04
     9.304802e+00     9.467955e+06     2.587522e+02     1.058874e+03     1.411468e-04
     9.419369e+00     9.492982e+06     2.506652e+02     1.087591e+03     1.415964e-04
     9.521152e+00     9.514279e+06     2.490251e+02     1.112938e+03     1.420003e-04
     9.610352e+00     9.531563e+06     2.442644e+02     1.134726e+03     1.423575e-04
     9.706486e+00     9.549008e+06     2.409039e+02     1.157885e+03     1.427464e-04
     9.803346e+00     9.567144e+06     2.456792e+02     1.181682e+03     1.431420e-04
     9.901754e+00     9.583800e+06     2.398161e+02     1.205282e+03     1.435478e-04
     1.000608e+01     9.601330e+06     2.415816e+02     1.230485e+03     1.439826e-04
     1.011283e+01     9.619291e+06     2.440740e+02     1.256540e+03     1.444322e-04
     1.022016e+01     9.636104e+06     2.412120e+02     1.282430e+03     1.448889e-04
     1.030342e+01     9.648040e+06     2.371258e+02     1.302172e+03     1.452461e-04
     1.040963e+01     9.662229e+06     2.348855e+02     1.327120e+03     1.457064e-04
     1.052631e+01     9.673242e+06     2.192678e+02     1.352703e+03     1.462174e-04
     1.061648e+01     9.681221e+06     2.185408e+02     1.372410e+03     1.466159e-04
     1.070762e+01     9.687311e+06     2.103128e+02     1.391577e+03     1.470220e-04
     1.083184e+01     9.693177e+06     2.034190e+02     1.416845e+03     1.475815e-04
     1.092696e+01     9.696156e+06     1.979395e+02     1.435674e+03     1.480140e-04
     1.102918e+01     9.698355e+06     1.951606e+02     1.455624e+03     1.484829e-04
     1.113438e+01     9.699157e+06     1.904867e+02     1.475663e+03     1.489700e-04
     1.120552e+01     9.699422e+06     1.899716e+02     1.489178e+03     1.493016e-04
     1.131359e+01     9.698323e+06     1.851695e+02     1.509188e+03     1.498099e-04
     1.142320e+01     9.695462e+06     1.794064e+02     1.528853e+03     1.503303e-04
     1.153534e+01     9.690473e+06     1.723969e+02     1.548186e+03     1.508678e-04
     1.161284e+01     9.685813e+06     1.662041e+02     1.561066e+03     1.512419e-04
     1.173311e+01     9.677119e+06     1.619975e+02     1.580549e+03     1.518280e-04
     1.181220e+01     9.670747e+06     1.592442e+02     1.593144e+03     1.522162e-04
     1.192698e+01     9.660454e+06     1.563418e+02     1.611089e+03     1.527847e-04
     1.200552e+01     9.652214e+06     1.500410e+02     1.622874e+03     1.531764e-04
     1.212724e+01     9.638348e+06     1.471600e+02     1.640787e+03     1.537891e-04
     1.221124e+01     9.628283e+06     1.453513e+02     1.652995e+03     1.542150e-04
     1.234001e+01     9.612057e+06     1.437758e+02     1.671509e+03     1.548741e-04
     1.242061e+01     9.603147e+06     1.524886e+02     1.683799e+03     1.552898e-04
     1.251126e+01     9.588743e+06     1.296249e+02     1.695550e+03     1.557604e-04
     1.260422e+01     9.575197e+06     1.371264e+02     1.708298e+03     1.562466e-04
     1.274540e+01     9.553406e+06     1.342399e+02     1.727250e+03     1.569922e-04
     1.284001e+01     9.537792e+06     1.299835e+02     1.739547e+03     1.574960e-04
     1.293481e+01     9.521530e+06     1.276416e+02     1.751648e+03     1.580046e-04
     1.302783e+01     9.505286e+06     1.269581e+02     1.763458e+03     1.585070e-04
     1.312102e+01     9.487926e+06     1.219105e+02     1.774819e+03     1.590139e-04
     1.321664e+01     9.469732e+06     1.207108e+02     1.786361e+03     1.595377e-04
     1.331253e+01     9.451252e+06     1.202578e+02     1.797893e+03     1.600666e-04
     1.340860e+01     9.432266e+06     1.185414e+02     1.809281e+03     1.606003e-04
     1.350488e+01     9.412693e+06     1.163941e+02     1.820488e+03     1.611388e-04
     1.360148e+01     9.392891e+06     1.162404e+02     1.831716e+03     1.616829e-04
     1.374691e+01     9.361812e+06     1.127733e+02     1.848117e+03     1.625097e-04
     1.384418e+01     9.340462e+06     1.104728e+02     1.858862e+03     1.630670e-04
     1.394164e+01     9.318753e+06     1.094025e+02     1.869525e+03     1.636294e-04
     1.403933e+01     9.296581e+06     1.078005e+02     1.880055e+03     1.641968e-04
     1.413728e+01     9.273900e+06     1.059748e+02     1.890436e+03     1.647696e-04
     1.423387e+01     9.251221e+06     1.048018e+02     1.900558e+03     1.653382e-04
     1.433243e+01     9.227814e+06     1.039129e+02     1.910800e+03     1.659223e-04
     1.443065e+01     9.204151e+06     1.025956e+02     1.920877e+03     1.665083e-04
     1.452967e+01     9.179908e+06     1.009800e+02     1.930876e+03     1.671029e-04
     1.462807e+01     9.155545e+06     9.996009e+01     1.940713e+03     1.676977e-04
     1.472659e+01     9.131068e+06     9.991526e+01     1.950556e+03     1.682970e-04
     1.482566e+01     9.105943e+06     9.754099e+01     1.960219e+03     1.689037e-04
     1.492310e+01     9.081095e+06     9.714812e+01     1.969685e+03     1.695041e-04
     1.502246e+01     9.055487e+06     9.603979e+01     1.979228e+03     1.701203e-04
     1.512092e+01     9.030023e+06     9.587863e+01     1.988668e+03     1.707348e-04
     1.521042e+01     9.007435e+06     9.952382e+01     1.997575e+03     1.712966e-04
     1.530956e+01     8.980164e+06     8.744479e+01     2.006245e+03     1.719227e-04
     1.540869e+01     8.953992e+06     9.374569e+01     2.015538e+03     1.725528e-04
     1.550679e+01     8.927515e+06     9.073349e+01     2.024439e+03     1.731800e-04
     1.561932e+01     8.898818e+06     9.928468e+01     2.035611e+03     1.739045e-04
     1.571562e+01     8.871592e+06     8.406025e+01     2.043706e+03     1.745283e-04
     1.581486e+01     8.844505e+06     8.964763e+01     2.052603e+03     1.751749e-04
     1.591348e+01     8.817592e+06     8.983374e+01     2.061463e+03     1.758215e-04
     1.601165e+01     8.790652e+06     8.908878e+01     2.070208e+03     1.764688e-04
     1.611116e+01     8.763091e+06     8.780319e+01     2.078946e+03     1.771290e-04
     1.620704e+01     8.736736e+06     8.903479e+01     2.087482e+03     1.777686e-04
     1.630499e+01     8.709428e+06     8.691411e+01     2.095995e+03     1.784258e-04
     1.640444e+01     8.681639e+06     8.661179e+01     2.104609e+03     1.790971e-04
     1.650282e+01     8.654101e+06     8.636204e+01     2.113105e+03     1.797649e-04
     1.660172e+01     8.626276e+06     8.556246e+01     2.121567e+03     1.804400e-04
     1.670141e+01     8.598076e+06     8.467814e+01     2.130008e+03     1.811245e-04
     1.680013e+01     8.570026e+06     8.393247e+01     2.138294e+03     1.818062e-04
     1.694843e+01     8.527543e+06     8.263263e+01     2.150549e+03     1.828378e-04
     1.704722e+01     8.499078e+06     8.146529e+01     2.158597e+03     1.835296e-04
     1.714627e+01     8.470426e+06     8.068595e+01     2.166589e+03     1.842270e-04
     1.724667e+01     8.441297e+06     8.005524e+01     2.174626e+03     1.849378e-04
     1.734618e+01     8.412357e+06     7.950420e+01     2.182538e+03     1.856462e-04
     1.744594e+01     8.383240e+06     7.873443e+01     2.190393e+03     1.863602e-04
     1.754582e+01     8.353997e+06     7.801120e+01     2.198184e+03     1.870790e-04
     1.764555e+01     8.324647e+06     7.692216e+01     2.205856e+03     1.878007e-04
     1.774511e+01     8.295282e+06     7.629520e+01     2.213452e+03     1.885249e-04
     1.784404e+01     8.265984e+06     7.534307e+01     2.220906e+03     1.892484e-04
     1.794413e+01     8.236269e+06     7.462648e+01     2.228375e+03     1.899842e-04
     1.804469e+01     8.206290e+06     7.361481e+01     2.235778e+03     1.907274e-04
     1.814405e+01     8.176601e+06     7.288162e+01     2.243019e+03     1.914656e-04
     1.824338e+01     8.146883e+06     7.233596e+01     2.250204e+03     1.922073e-04
     1.834350e+01     8.116859e+06     7.158235e+01     2.257371e+03     1.929589e-04
     1.844429e+01     8.086631e+06     7.121743e+01     2.264549e+03     1.937194e-04
     1.854402e+01     8.056610e+06     7.014403e+01     2.271544e+03     1.944758e-04
     1.864314e+01     8.026725e+06     6.945547e+01     2.278429e+03     1.952313e-04
     1.874265e+01     7.996617e+06     6.840227e+01     2.285235e+03     1.959936e-04
     1.884288e+01     7.966200e+06     6.739399e+01     2.291990e+03     1.967653e-04
     1.894288e+01     7.935819e+06     6.673850e+01     2.298664e+03     1.975391e-04
     1.904298e+01     7.905379e+06     6.609604e+01     2.305280e+03     1.983175e-04
     1.914319e+01     7.874838e+06     6.518147e+01     2.311812e+03     1.991006e-04
     1.924348e+01     7.844235e+06     6.443375e+01     2.318274e+03     1.998882e-04
     1.934375e+01     7.813916e+06     6.572271e+01     2.324865e+03     2.006796e-04
     1.944394e+01     7.783279e+06     6.298004e+01     2.331174e+03     2.014741e-04
     1.954448e+01     7.752173e+06     6.009828e+01     2.337217e+03     2.022752e-04
     1.964511e+01     7.721308e+06     6.124463e+01     2.343379e+03     2.030809e-04
     1.973572e+01     7.693302e+06     5.914455e+01     2.348739e+03     2.038098e-04
     1.980822e+01     7.671337e+06     6.251092e+01     2.353271e+03     2.043948e-04
     1.994915e+01     7.627548e+06     5.699527e+01     2.361303e+03     2.055389e-04
     2.003965e+01     7.600010e+06     6.040132e+01     2.366769e+03     2.062772e-04
     2.013016e+01     7.572402e+06     5.932760e+01     2.372139e+03     2.070187e-04
     2.022063e+01     7.544383e+06     5.563479e+01     2.377173e+03     2.077631e-04
     2.032115e+01     7.514000e+06     5.996595e+01     2.383200e+03     2.085938e-04
     2.041162e+01     7.485678e+06     5.203810e+01     2.387908e+03     2.093446e-04
     2.050207e+01     7.457890e+06     5.532280e+01     2.392912e+03     2.100984e-04
     2.060259e+01     7.426458e+06     5.097164e+01     2.398036e+03     2.109398e-04
     2.073786e+01     7.385646e+06     5.762340e+01     2.405830e+03     2.120785e-04
     2.083685e+01     7.355134e+06     5.226005e+01     2.411004e+03     2.129159e-04
     2.093752e+01     7.324438e+06     5.373847e+01     2.416413e+03     2.137713e-04
     2.103824e+01     7.293184e+06     4.925676e+01     2.421374e+03     2.146309e-04
     2.113898e+01     7.262562e+06     5.284445e+01     2.426698e+03     2.154946e-04
     2.123976e+01     7.231618e+06     4.989126e+01     2.431726e+03     2.163624e-04
     2.134058e+01     7.200676e+06     4.917117e+01     2.436684e+03     2.172343e-04
     2.144144e+01     7.169347e+06     4.571739e+01     2.441295e+03     2.181105e-04
     2.154235e+01     7.137642e+06     4.232004e+01     2.445565e+03     2.189908e-04
     2.161905e+01     7.114999e+06     5.482858e+01     2.449771e+03     2.196623e-04
     2.171525e+01     7.085264e+06     4.433160e+01     2.454035e+03     2.205078e-04
     2.181506e+01     7.054154e+06     4.162808e+01     2.458190e+03     2.213887e-04
     2.190601e+01     7.027307e+06     5.247630e+01     2.462963e+03     2.221945e-04
     2.200241e+01     6.997539e+06     4.196414e+01     2.467008e+03     2.230521e-04
     2.213578e+01     6.956868e+06     4.374113e+01     2.472842e+03     2.242447e-04
     2.222458e+01     6.929835e+06     4.295085e+01     2.476656e+03     2.250421e-04
     2.231328e+01     6.902836e+06     4.212222e+01     2.480392e+03     2.258414e-04
     2.240189e+01     6.875906e+06     4.161954e+01     2.484080e+03     2.266429e-04
     2.253467e+01     6.835583e+06     4.083642e+01     2.489503e+03     2.278498e-04
     2.262311e+01     6.808802e+06     4.026284e+01     2.493063e+03     2.286570e-04
     2.271148e+01     6.782110e+06     3.993105e+01     2.496592e+03     2.294663e-04
     2.284390e+01     6.741968e+06     3.812135e+01     2.501640e+03     2.306851e-04
     2.293211e+01     6.715591e+06     3.997329e+01     2.505166e+03     2.315002e-04
     2.302028e+01     6.689107e+06     3.805372e+01     2.508521e+03     2.323179e-04
     2.310842e+01     6.662543e+06     3.636915e+01     2.511727e+03     2.331380e-04
     2.323178e+01     6.625525e+06     3.633785e+01     2.516210e+03     2.342911e-04
     2.331107e+01     6.601883e+06     3.656329e+01     2.519109e+03     2.350348e-04
     2.343441e+01     6.565412e+06     3.748607e+01     2.523732e+03     2.361968e-04
     2.352250e+01     6.539053e+06     3.360399e+01     2.526692e+03     2.370299e-04
     2.361059e+01     6.512952e+06     3.485299e+01     2.529762e+03     2.378657e-04
     2.374276e+01     6.474039e+06     3.521634e+01     2.534417e+03     2.391257e-04
     2.383091e+01     6.447904e+06     3.232283e+01     2.537266e+03     2.399692e-04
     2.391907e+01     6.422143e+06     3.463287e+01     2.540319e+03     2.408156e-04
     2.400725e+01     6.396306e+06     3.304941e+01     2.543234e+03     2.416651e-04
     2.413955e+01     6.357460e+06     3.142113e+01     2.547391e+03     2.429453e-04
     2.422778e+01     6.331908e+06     3.321972e+01     2.550322e+03     2.438023e-04
     2.431604e+01     6.306301e+06     3.179358e+01     2.553128e+03     2.446624e-04
     2.440433e+01     6.280740e+06     3.126350e+01     2.555888e+03     2.455255e-04
     2.453682e+01     6.242505e+06     3.085993e+01     2.559977e+03     2.468267e-04
     2.463881e+01     6.213662e+06     3.401850e+01     2.563446e+03     2.478322e-04
     2.474089e+01     6.184443e+06     3.013557e+01     2.566523e+03     2.488425e-04
     2.484296e+01     6.155004e+06     2.719943e+01     2.569299e+03     2.498564e-04
     2.494511e+01     6.125989e+06     2.948665e+01     2.572311e+03     2.508749e-04
     2.504728e+01     6.097349e+06     3.129368e+01     2.575508e+03     2.518972e-04
     2.514963e+01     6.068508e+06     2.888575e+01     2.578465e+03     2.529250e-04
     2.520084e+01     6.053830e+06     2.387154e+01     2.579687e+03     2.534404e-04
     2.530328e+01     6.025392e+06     3.048735e+01     2.582810e+03     2.544748e-04
     2.540569e+01     5.996818e+06     2.814028e+01     2.585692e+03     2.555127e-04
     2.550812e+01     5.968314e+06     2.750236e+01     2.588509e+03     2.565545e-04
     2.561059e+01     5.939957e+06     2.753077e+01     2.591330e+03     2.576004e-04
     2.571309e+01     5.911718e+06     2.733364e+01     2.594132e+03     2.586505e-04
     2.581563e+01     5.883592e+06     2.709048e+01     2.596910e+03     2.597045e-04
     2.591820e+01     5.855577e+06     2.680587e+01     2.599659e+03     2.607626e-04
     2.602081e+01     5.827407e+06     2.439422e+01     2.602162e+03     2.618250e-04
     2.612345e+01     5.799860e+06     2.829434e+01     2.605067e+03     2.628912e-04
     2.622612e+01     5.772221e+06     2.633687e+01     2.607770e+03     2.639615e-04
     2.632884e+01     5.744683e+06     2.605345e+01     2.610447e+03     2.650360e-04
     2.643156e+01     5.717278e+06     2.587798e+01     2.613105e+03     2.661142e-04
     2.653432e+01     5.689984e+06     2.562694e+01     2.615738e+03     2.671966e-04
     2.663694e+01     5.662572e+06     2.303080e+01     2.618102e+03     2.682810e-04
     2.673947e+01     5.635838e+06     2.727257e+01     2.620898e+03     2.693683e-04
     2.684207e+01     5.609004e+06     2.532475e+01     2.623496e+03     2.704600e-04
     2.694473e+01     5.582271e+06     2.504261e+01     2.626067e+03     2.715559e-04
     2.704745e+01     5.555660e+06     2.492482e+01     2.628627e+03     2.726562e-04
     2.715022e+01     5.529130e+06     2.445682e+01     2.631141e+03     2.737607e-04
     2.720163e+01     5.515937e+06     2.463516e+01     2.632407e+03     2.743141e-04
     2.730449e+01     5.489612e+06     2.449010e+01     2.634926e+03     2.754251e-04
     2.740741e+01     5.463418e+06     2.446653e+01     2.637444e+03     2.765403e-04
     2.751038e+01     5.437332e+06     2.421856e+01     2.639938e+03     2.776598e-04
     2.761340e+01     5.411374e+06     2.416271e+01     2.642428e+03     2.787835e-04
     2.771648e+01     5.385507e+06     2.378605e+01     2.644880e+03     2.799115e-04
     2.781962e+01     5.359795e+06     2.395650e+01     2.647350e+03     2.810437e-04
     2.792281e+01     5.334190e+06     2.371070e+01     2.649797e+03     2.821802e-04
     2.802605e+01     5.308701e+06     2.354881e+01     2.652228e+03     2.833208e-04
     2.812934e+01     5.283342e+06     2.351872e+01     2.654657e+03     2.844657e-04
     2.823265e+01     5.257851e+06     2.108682e+01     2.656836e+03     2.856144e-04
     2.833601e+01     5.232951e+06     2.511641e+01     2.659432e+03     2.867673e-04
     2.843943e+01     5.207947e+06     2.304207e+01     2.661815e+03     2.879245e-04
     2.854288e+01     5.183077e+06     2.300123e+01     2.664195e+03     2.890857e-04
     2.864637e+01     5.158321e+06     2.279850e+01     2.666554e+03     2.902509e-04
     2.874987e+01     5.133672e+06     2.249245e+01     2.668882e+03     2.914199e-04
     2.880165e+01     5.121408e+06     2.252340e+01     2.670048e+03     2.920056e-04
     2.890522e+01     5.096968e+06     2.258405e+01     2.672387e+03     2.931809e-04
     2.900401e+01     5.073525e+06     2.004881e+01     2.674368e+03     2.943052e-04
     2.910764e+01     5.049584e+06     2.469865e+01     2.676927e+03     2.954882e-04
     2.921134e+01     5.025490e+06     2.214888e+01     2.679224e+03     2.966755e-04
     2.931499e+01     5.001505e+06     2.175309e+01     2.681479e+03     2.978660e-04
     2.941873e+01     4.977653e+06     2.185897e+01     2.683747e+03     2.990610e-04
     2.952254e+01     4.954212e+06     2.448803e+01     2.686289e+03     3.002604e-04
     2.962640e+01     4.930314e+06     1.906272e+01     2.688268e+03     3.014640e-04
     2.973030e+01     4.906806e+06     2.147995e+01     2.690500e+03     3.026717e-04
     2.983425e+01     4.883385e+06     2.106828e+01     2.692690e+03     3.038835e-04
     2.993824e+01     4.860115e+06     2.124308e+01     2.694899e+03     3.050993e-04
     3.004227e+01     4.836960e+06     2.112445e+01     2.697097e+03     3.063192e-04
     3.014635e+01     4.813918e+06     2.096607e+01     2.699279e+03     3.075432e-04
     3.025048e+01     4.790986e+06     2.080122e+01     2.701445e+03     3.087714e-04
     3.030255e+01     4.779546e+06     2.022914e+01     2.702498e+03     3.093865e-04
     3.040675e+01     4.756790e+06     2.068619e+01     2.704654e+03     3.106210e-04
     3.051100e+01     4.734157e+06     2.064634e+01     2.706806e+03     3.118596e-04
     3.061529e+01     4.711600e+06     2.015163e+01     2.708908e+03     3.131022e-04
     3.071962e+01     4.689176e+06     2.021088e+01     2.711016e+03     3.143488e-04
     3.082399e+01     4.666837e+06     1.981139e+01     2.713084e+03     3.155995e-04
     3.092840e+01     4.644650e+06     2.003478e+01     2.715176e+03     3.168542e-04
     3.103286e+01     4.622564e+06     1.980765e+01     2.717245e+03     3.181130e-04
     3.113736e+01     4.600562e+06     1.943740e+01     2.719276e+03     3.193759e-04
     3.124192e+01     4.578694e+06     1.952130e+01     2.721317e+03     3.206430e-04
     3.134640e+01     4.556928e+06     1.907471e+01     2.723310e+03     3.219126e-04
     3.145084e+01     4.535552e+06     2.153323e+01     2.725559e+03     3.231854e-04
     3.150309e+01     4.524820e+06     1.970390e+01     2.726589e+03     3.238231e-04
     3.160764e+01     4.503095e+06     1.636661e+01     2.728300e+03     3.251024e-04
     3.171224e+01     4.481724e+06     1.867387e+01     2.730253e+03     3.263859e-04
     3.181689e+01     4.460482e+06     1.876096e+01     2.732217e+03     3.276735e-04
     3.192160e+01     4.439311e+06     1.827593e+01     2.734130e+03     3.289652e-04
     3.202635e+01     4.418495e+06     2.063590e+01     2.736292e+03     3.302610e-04
     3.213113e+01     4.397333e+06     1.593032e+01     2.737961e+03     3.315608e-04
     3.223595e+01     4.376498e+06     1.799041e+01     2.739847e+03     3.328644e-04
     3.234080e+01     4.355775e+06     1.787421e+01     2.741721e+03     3.341719e-04
     3.244567e+01     4.335141e+06     1.755057e+01     2.743562e+03     3.354831e-04
     3.255059e+01     4.314649e+06     1.778165e+01     2.745427e+03     3.367984e-04
     3.260307e+01     4.304417e+06     1.708734e+01     2.746324e+03     3.374573e-04
     3.270807e+01     4.284269e+06     1.953508e+01     2.748375e+03     3.387788e-04
     3.281309e+01     4.264041e+06     1.751020e+01     2.750214e+03     3.401042e-04
     3.291820e+01     4.243830e+06     1.653885e+01     2.751952e+03     3.414340e-04
     3.302335e+01     4.223574e+06     1.486919e+01     2.753516e+03     3.427679e-04
     3.312855e+01     4.203597e+06     1.655438e+01     2.755257e+03     3.441058e-04
     3.323379e+01     4.183746e+06     1.666668e+01     2.757011e+03     3.454477e-04
     3.333908e+01     4.164193e+06     1.858613e+01     2.758968e+03     3.467936e-04
     3.344422e+01     4.144326e+06     1.371825e+01     2.760411e+03     3.481410e-04
     3.354922e+01     4.125030e+06     1.817715e+01     2.762319e+03     3.494901e-04
     3.360174e+01     4.115342e+06     1.637613e+01     2.763179e+03     3.501659e-04
     3.370682e+01     4.095793e+06     1.375051e+01     2.764624e+03     3.515211e-04
     3.381194e+01     4.076699e+06     1.738205e+01     2.766451e+03     3.528803e-04
     3.391709e+01     4.057356e+06     1.350494e+01     2.767871e+03     3.542432e-04
     3.402227e+01     4.038470e+06     1.719927e+01     2.769681e+03     3.556099e-04
     3.412749e+01     4.019336e+06     1.332606e+01     2.771083e+03     3.569805e-04
     3.423273e+01     4.000661e+06     1.705234e+01     2.772877e+03     3.583548e-04
     3.432749e+01     3.983302e+06     9.287426e+00     2.773757e+03     3.595951e-04
     3.440331e+01     3.969882e+06     1.525175e+01     2.774914e+03     3.605891e-04
     3.453977e+01     3.945842e+06     1.503376e+01     2.776965e+03     3.623834e-04
     3.460042e+01     3.935205e+06     1.462546e+01     2.777852e+03     3.631822e-04
     3.470993e+01     3.916065e+06     1.442107e+01     2.779432e+03     3.646281e-04
     3.481270e+01     3.898212e+06     1.436521e+01     2.780908e+03     3.659882e-04
     3.492221e+01     3.879283e+06     1.410174e+01     2.782452e+03     3.674410e-04
     3.502498e+01     3.861628e+06     1.407048e+01     2.783898e+03     3.688076e-04
     3.510079e+01     3.848653e+06     1.370248e+01     2.784937e+03     3.698175e-04
     3.522209e+01     3.828021e+06     1.386652e+01     2.786619e+03     3.714376e-04
     3.531644e+01     3.812069e+06     1.373707e+01     2.787915e+03     3.727005e-04
     3.543437e+01     3.792202e+06     1.323440e+01     2.789476e+03     3.742830e-04
     3.552872e+01     3.776422e+06     1.339334e+01     2.790739e+03     3.755518e-04
     3.560453e+01     3.763784e+06     1.301444e+01     2.791726e+03     3.765731e-04
     3.573976e+01     3.741353e+06     1.282391e+01     2.793460e+03     3.783997e-04
     3.581424e+01     3.729090e+06     1.301416e+01     2.794430e+03     3.794078e-04
     3.592184e+01     3.711458e+06     1.290687e+01     2.795818e+03     3.808671e-04
     3.602280e+01     3.695012e+06     1.287121e+01     2.797118e+03     3.822397e-04
     3.614894e+01     3.674548e+06     1.234380e+01     2.798675e+03     3.839586e-04
     3.622331e+01     3.662568e+06     1.253271e+01     2.799607e+03     3.849741e-04
     3.633899e+01     3.644006e+06     1.224355e+01     2.801023e+03     3.865572e-04
     3.641336e+01     3.632142e+06     1.222616e+01     2.801932e+03     3.875768e-04
     3.652079e+01     3.615078e+06     1.205469e+01     2.803227e+03     3.890526e-04
     3.663647e+01     3.596827e+06     1.210551e+01     2.804628e+03     3.906457e-04
     3.672944e+01     3.582209e+06     1.151114e+01     2.805698e+03     3.919286e-04
     3.682199e+01     3.567759e+06     1.183870e+01     2.806794e+03     3.932083e-04
     3.693767e+01     3.549790e+06     1.165023e+01     2.808141e+03     3.948114e-04
     3.701204e+01     3.538306e+06     1.165520e+01     2.809008e+03     3.958438e-04
     3.710501e+01     3.523989e+06     1.124035e+01     2.810053e+03     3.971366e-04
     3.723102e+01     3.504688e+06     1.108659e+01     2.811450e+03     3.988934e-04
     3.730539e+01     3.493385e+06     1.135714e+01     2.812295e+03     3.999320e-04
     3.743967e+01     3.473058e+06     1.101256e+01     2.813774e+03     4.018118e-04
     3.751404e+01     3.461882e+06     1.116277e+01     2.814604e+03     4.028548e-04
     3.762147e+01     3.445795e+06     1.085306e+01     2.815770e+03     4.043645e-04
     3.773715e+01     3.428584e+06     1.084545e+01     2.817024e+03     4.059939e-04
     3.783011e+01     3.414818e+06     1.054819e+01     2.818005e+03     4.073059e-04
     3.792308e+01     3.401122e+06     1.046220e+01     2.818978e+03     4.086203e-04
     3.801604e+01     3.387484e+06     1.023066e+01     2.819929e+03     4.099371e-04
     3.810859e+01     3.374003e+06     1.053648e+01     2.820904e+03     4.112504e-04
     3.822427e+01     3.357233e+06     1.031286e+01     2.822097e+03     4.128957e-04
     3.833170e+01     3.341758e+06     1.024554e+01     2.823197e+03     4.144267e-04
     3.840607e+01     3.331088e+06     9.960604e+00     2.823938e+03     4.154882e-04
     3.852176e+01     3.314576e+06     9.921988e+00     2.825086e+03     4.171430e-04
     3.861431e+01     3.301449e+06     9.937148e+00     2.826006e+03     4.184693e-04
     3.872999e+01     3.285135e+06     9.885454e+00     2.827149e+03     4.201307e-04
     3.880436e+01     3.274675e+06     9.288891e+00     2.827840e+03     4.212003e-04
     3.893038e+01     3.257072e+06     9.511592e+00     2.829039e+03     4.230169e-04
     3.900475e+01     3.246738e+06     9.352396e+00     2.829734e+03     4.240907e-04
     3.913903e+01     3.228186e+06     9.329257e+00     2.830987e+03     4.260338e-04
     3.923199e+01     3.215417e+06     9.132716e+00     2.831836e+03     4.273818e-04
     3.930636e+01     3.205261e+06     9.275350e+00     2.832526e+03     4.284616e-04
     3.941378e+01     3.190656e+06     9.147307e+00     2.833508e+03     4.300244e-04
     3.950675e+01     3.178086e+06     9.057315e+00     2.834350e+03     4.313792e-04
     3.962243e+01     3.162536e+06     9.046057e+00     2.835397e+03     4.330687e-04
     3.971498e+01     3.150150e+06     8.709288e+00     2.836203e+03     4.344226e-04
     3.983067e+01     3.134766e+06     8.765714e+00     2.837217e+03     4.361185e-04
     3.990504e+01     3.124926e+06     8.617432e+00     2.837858e+03     4.372103e-04
     4.001246e+01     3.110776e+06     8.513607e+00     2.838773e+03     4.387903e-04
     4.012815e+01     3.095684e+06     9.086237e+00     2.839824e+03     4.404953e-04
     4.023093e+01     3.082302e+06     8.270793e+00     2.840674e+03     4.420129e-04
     4.033623e+01     3.068664e+06     8.129981e+00     2.841530e+03     4.435707e-04
     4.043102e+01     3.056512e+06     8.904628e+00     2.842374e+03     4.449755e-04
     4.053646e+01     3.043226e+06     1.094922e+01     2.843528e+03     4.465409e-04
     4.064199e+01     3.029576e+06     5.130318e+00     2.844070e+03     4.481104e-04
     4.074758e+01     3.016187e+06     7.611344e+00     2.844874e+03     4.496838e-04
     4.080040e+01     3.009526e+06     7.699062e+00     2.845280e+03     4.504716e-04
     4.094835e+01     2.991263e+06     1.054264e+01     2.846840e+03     4.526835e-04
     4.100125e+01     2.984419e+06     9.371408e-01     2.846890e+03     4.534752e-04
     4.110687e+01     2.971291e+06     7.452971e+00     2.847677e+03     4.550590e-04
     4.120213e+01     2.959575e+06     8.278066e+00     2.848465e+03     4.564898e-04
     4.130810e+01     2.946534e+06     7.127256e+00     2.849221e+03     4.580841e-04
     4.140348e+01     2.934901e+06     7.670580e+00     2.849952e+03     4.595216e-04
     4.150957e+01     2.922049e+06     7.850474e+00     2.850785e+03     4.611233e-04
     4.161573e+01     2.909458e+06     1.045261e+01     2.851895e+03     4.627289e-04
     4.172196e+01     2.896478e+06     4.153969e+00     2.852336e+03     4.643384e-04
     4.181761e+01     2.885084e+06     7.590310e+00     2.853062e+03     4.657900e-04
     4.192393e+01     2.872626e+06     9.460800e+00     2.854068e+03     4.674063e-04
     4.201971e+01     2.861153e+06     4.566879e+00     2.854505e+03     4.688647e-04
     4.212617e+01     2.848618e+06     6.566693e+00     2.855204e+03     4.704886e-04
     4.222205e+01     2.837410e+06     6.808721e+00     2.855857e+03     4.719534e-04
     4.232864e+01     2.825062e+06     7.354196e+00     2.856641e+03     4.735846e-04
     4.243534e+01     2.812748e+06     6.939559e+00     2.857382e+03     4.752202e-04
     4.254210e+01     2.800473e+06     6.536000e+00     2.858079e+03     4.768597e-04
     4.264893e+01     2.788268e+06     6.563615e+00     2.858781e+03     4.785030e-04
     4.274493e+01     2.777387e+06     6.900935e+00     2.859443e+03     4.799820e-04
     4.285190e+01     2.765303e+06     6.484539e+00     2.860137e+03     4.816328e-04
     4.294819e+01     2.754507e+06     6.777758e+00     2.860789e+03     4.831211e-04
     4.300173e+01     2.748519e+06     6.396960e+00     2.861132e+03     4.839494e-04
     4.310887e+01     2.736648e+06     7.285905e+00     2.861912e+03     4.856096e-04
     4.321608e+01     2.724733e+06     5.704206e+00     2.862524e+03     4.872736e-04
     4.332335e+01     2.712927e+06     6.323571e+00     2.863202e+03     4.889414e-04
     4.343069e+01     2.701185e+06     6.311772e+00     2.863880e+03     4.906129e-04
     4.353809e+01     2.689507e+06     6.279750e+00     2.864554e+03     4.922882e-04
     4.364557e+01     2.677882e+06     6.134638e+00     2.865214e+03     4.939674e-04
     4.374231e+01     2.667490e+06     6.285606e+00     2.865822e+03     4.954812e-04
     4.384990e+01     2.655987e+06     6.131588e+00     2.866481e+03     4.971674e-04
     4.390372e+01     2.650262e+06     6.139402e+00     2.866812e+03     4.980117e-04
     4.400062e+01     2.639976e+06     5.816010e+00     2.867375e+03     4.995339e-04
     4.410833e+01     2.628634e+06     6.201547e+00     2.868043e+03     5.012287e-04
     4.421613e+01     2.617309e+06     5.568455e+00     2.868644e+03     5.029275e-04
     4.431317e+01     2.607229e+06     6.451108e+00     2.869270e+03     5.044590e-04
     4.442096e+01     2.596043e+06     5.653569e+00     2.869879e+03     5.061628e-04
     4.451812e+01     2.586028e+06     5.807957e+00     2.870443e+03     5.077010e-04
     4.462613e+01     2.574962e+06     5.843541e+00     2.871074e+03     5.094134e-04
     4.473422e+01     2.563933e+06     5.522901e+00     2.871671e+03     5.111298e-04
     4.484237e+01     2.552978e+06     5.695372e+00     2.872287e+03     5.128499e-04
     4.495058e+01     2.542106e+06     6.027892e+00     2.872940e+03     5.145736e-04
     4.500471e+01     2.536640e+06     4.423917e+00     2.873179e+03     5.154365e-04
     4.511300e+01     2.525826e+06     5.533107e+00     2.873778e+03     5.171657e-04
     4.522122e+01     2.515074e+06     5.349914e+00     2.874357e+03     5.188962e-04
     4.531078e+01     2.506250e+06     5.795920e+00     2.874876e+03     5.203302e-04
     4.540314e+01     2.497171e+06     5.336092e+00     2.875369e+03     5.218110e-04
     4.554155e+01     2.483644e+06     5.242120e+00     2.876095e+03     5.240340e-04
     4.563374e+01     2.474696e+06     5.288914e+00     2.876582e+03     5.255168e-04
     4.572588e+01     2.465797e+06     5.253134e+00     2.877066e+03     5.270009e-04
     4.581797e+01     2.456944e+06     5.148601e+00     2.877541e+03     5.284859e-04
     4.591002e+01     2.448151e+06     5.328373e+00     2.878031e+03     5.299720e-04
     4.600201e+01     2.439396e+06     5.109557e+00     2.878501e+03     5.314593e-04
     4.613993e+01     2.426366e+06     5.266534e+00     2.879227e+03     5.336927e-04
     4.623182e+01     2.417710e+06     4.705103e+00     2.879660e+03     5.351829e-04
     4.632366e+01     2.409133e+06     5.227136e+00     2.880140e+03     5.366741e-04
     4.641546e+01     2.400602e+06     5.209440e+00     2.880618e+03     5.381665e-04
     4.650722e+01     2.392090e+06     4.677391e+00     2.881047e+03     5.396601e-04
     4.664478e+01     2.379440e+06     5.065184e+00     2.881744e+03     5.419029e-04
     4.673646e+01     2.371058e+06     4.953451e+00     2.882198e+03     5.433997e-04
     4.682811e+01     2.362739e+06     5.267197e+00     2.882681e+03     5.448978e-04
     4.691971e+01     2.354408e+06     4.192950e+00     2.883065e+03     5.463970e-04
     4.701128e+01     2.346165e+06     4.966681e+00     2.883520e+03     5.478974e-04
     4.710281e+01     2.337940e+06     4.461213e+00     2.883928e+03     5.493989e-04
     4.724007e+01     2.325709e+06     4.783636e+00     2.884585e+03     5.516543e-04
     4.733155e+01     2.317615e+06     4.891306e+00     2.885032e+03     5.531594e-04
     4.742300e+01     2.309543e+06     4.476560e+00     2.885442e+03     5.546659e-04
     4.751443e+01     2.301524e+06     4.648322e+00     2.885866e+03     5.561736e-04
     4.760581e+01     2.293547e+06     4.635118e+00     2.886290e+03     5.576825e-04
     4.774285e+01     2.281667e+06     4.728894e+00     2.886938e+03     5.599486e-04
     4.783419e+01     2.273791e+06     4.553869e+00     2.887354e+03     5.614610e-04
     4.792550e+01     2.265954e+06     4.490577e+00     2.887764e+03     5.629745e-04
     4.801679e+01     2.258158e+06     4.493214e+00     2.888174e+03     5.644895e-04
     4.810808e+01     2.250390e+06     4.277976e+00     2.888565e+03     5.660062e-04
     4.824506e+01     2.238830e+06     4.589499e+00     2.889193e+03     5.682855e-04
     4.833637e+01     2.231162e+06     4.381689e+00     2.889594e+03     5.698069e-04
     4.842767e+01     2.223533e+06     4.361249e+00     2.889992e+03     5.713297e-04
     4.851895e+01     2.215938e+06     4.240561e+00     2.890379e+03     5.728538e-04
     4.861020e+01     2.208393e+06     4.435186e+00     2.890784e+03     5.743792e-04
     4.870145e+01     2.200877e+06     4.259423e+00     2.891172e+03     5.759061e-04
     4.883829e+01     2.189674e+06     4.246733e+00     2.891753e+03     5.781993e-04
     4.892949e+01     2.182255e+06     4.260653e+00     2.892142e+03     5.797297e-04
     4.902068e+01     2.174872e+06     4.216655e+00     2.892526e+03     5.812614e-04
     4.911184e+01     2.167518e+06     4.020333e+00     2.892893e+03     5.827944e-04
     4.920298e+01     2.160217e+06     4.293255e+00     2.893284e+03     5.843286e-04
     4.933964e+01     2.149323e+06     4.138201e+00     2.893850e+03     5.866322e-04
     4.943072e+01     2.142096e+06     3.887350e+00     2.894204e+03     5.881695e-04
     4.951267e+01     2.135645e+06     4.342980e+00     2.894560e+03     5.895539e-04
     4.960372e+01     2.128488e+06     3.869711e+00     2.894912e+03     5.910936e-04
     4.974025e+01     2.117838e+06     4.119459e+00     2.895474e+03     5.934058e-04
     4.983125e+01     2.110771e+06     3.836307e+00     2.895824e+03     5.949486e-04
     4.992222e+01     2.103741e+06     3.865295e+00     2.896175e+03     5.964927e-04
     5.001319e+01     2.096754e+06     3.987834e+00     2.896538e+03     5.980380e-04
     5.010478e+01     2.090385e+06     1.684324e+01     2.898081e+03     5.995956e-04
     5.024159e+01     2.080156e+06     6.293088e+00     2.898942e+03     6.019255e-04
     5.034405e+01     2.072655e+06     8.294468e+00     2.899791e+03     6.036725e-04
     5.041520e+01     2.067364e+06     5.463033e+00     2.900180e+03     6.048867e-04
     5.050413e+01     2.060784e+06     5.590132e+00     2.900677e+03     6.064058e-04
     5.061531e+01     2.052556e+06     4.802934e+00     2.901211e+03     6.083070e-04
     5.072641e+01     2.044372e+06     4.618872e+00     2.901724e+03     6.102092e-04
     5.082640e+01     2.037046e+06     4.594404e+00     2.902184e+03     6.119231e-04
     5.093924e+01     2.028822e+06     4.505766e+00     2.902692e+03     6.138594e-04
     5.106130e+01     2.019982e+06     4.514700e+00     2.903243e+03     6.159565e-04
     5.114607e+01     2.013874e+06     4.459228e+00     2.903621e+03     6.174144e-04
     5.125202e+01     2.006901e+06     1.573589e+01     2.905289e+03     6.192386e-04
     5.138447e+01     1.997575e+06     6.057338e+00     2.906091e+03     6.215216e-04
     5.155002e+01     1.986185e+06     8.128700e+00     2.907437e+03     6.243799e-04
     5.175144e+01     1.972465e+06     8.142395e+00     2.909077e+03     6.278638e-04
     5.195316e+01     1.958524e+06     4.769774e+00     2.910039e+03     6.313600e-04
     5.215510e+01     1.944683e+06     4.445208e+00     2.910936e+03     6.348670e-04
     5.235725e+01     1.930945e+06     4.154312e+00     2.911776e+03     6.383848e-04
     5.255961e+01     1.917346e+06     4.207391e+00     2.912628e+03     6.419131e-04
     5.276217e+01     1.903860e+06     4.035409e+00     2.913445e+03     6.454519e-04
     5.296495e+01     1.890511e+06     4.104189e+00     2.914277e+03     6.490013e-04
     5.321842e+01     1.874696e+06     9.469383e+00     2.916678e+03     6.534476e-04
     5.353526e+01     1.854785e+06     6.673317e+00     2.918792e+03     6.590202e-04
     5.378874e+01     1.838468e+06     1.615003e+00     2.919201e+03     6.634898e-04
     5.410558e+01     1.819056e+06     6.074444e+00     2.921126e+03     6.690911e-04
     5.435905e+01     1.803192e+06     1.449769e+00     2.921493e+03     6.735837e-04
     5.467589e+01     1.784244e+06     5.354608e+00     2.923190e+03     6.792130e-04
     5.492936e+01     1.768796e+06     1.092103e+00     2.923467e+03     6.837274e-04
     5.524620e+01     1.750412e+06     5.411166e+00     2.925181e+03     6.893839e-04
     5.549968e+01     1.735374e+06     8.007502e-01     2.925384e+03     6.939195e-04
     5.581652e+01     1.717474e+06     5.055074e+00     2.926986e+03     6.996024e-04
     5.606999e+01     1.702854e+06     7.013009e-01     2.927164e+03     7.041589e-04
     5.638683e+01     1.685393e+06     4.501933e+00     2.928590e+03     7.098670e-04
     5.664030e+01     1.671205e+06     8.453896e-01     2.928804e+03     7.144435e-04
     5.695715e+01     1.655302e+06     1.189268e+01     2.932572e+03     7.201763e-04
     5.732195e+01     1.636357e+06     6.086284e+00     2.934793e+03     7.267932e-04
     5.761379e+01     1.619961e+06    -5.410832e+00     2.933214e+03     7.320992e-04
     5.797859e+01     1.601928e+06     7.834496e+00     2.936072e+03     7.387470e-04
     5.827044e+01     1.586122e+06    -4.830163e+00     2.934662e+03     7.440771e-04
     5.863524e+01     1.569100e+06     1.043481e+01     2.938469e+03     7.507543e-04
     5.900275e+01     1.550710e+06     6.190533e-01     2.938696e+03     7.574968e-04
     5.929676e+01     1.535365e+06    -6.346286e+00     2.936830e+03     7.629022e-04
     5.966427e+01     1.519065e+06     1.018634e+01     2.940574e+03     7.696727e-04
     6.003332e+01     1.501436e+06     1.401107e-01     2.940626e+03     7.764866e-04
     6.032856e+01     1.486724e+06    -6.659067e+00     2.938660e+03     7.819481e-04
     6.069761e+01     1.471062e+06     9.265125e+00     2.942079e+03     7.887878e-04
     6.106819e+01     1.454246e+06     2.551207e-01     2.942173e+03     7.956700e-04
     6.136465e+01     1.440206e+06    -6.407422e+00     2.940274e+03     8.011854e-04
     6.173523e+01     1.425263e+06     9.121735e+00     2.943654e+03     8.080915e-04
     6.210735e+01     1.409144e+06    -1.298644e-01     2.943606e+03     8.150390e-04
     6.240504e+01     1.395705e+06    -6.462095e+00     2.941682e+03     8.206061e-04
     6.277715e+01     1.381440e+06     8.952626e+00     2.945014e+03     8.275759e-04
     6.315081e+01     1.365995e+06    -4.261157e-01     2.944854e+03     8.345865e-04
     6.344974e+01     1.353147e+06    -6.335245e+00     2.942961e+03     8.402032e-04
     6.382341e+01     1.339492e+06     8.551229e+00     2.946156e+03     8.472339e-04
     6.419854e+01     1.324728e+06    -4.592835e-01     2.945984e+03     8.543029e-04
     6.449864e+01     1.312454e+06    -6.135489e+00     2.944142e+03     8.599656e-04
     6.487377e+01     1.299384e+06     8.179417e+00     2.947211e+03     8.670529e-04
     6.525034e+01     1.285291e+06    -3.159446e-01     2.947092e+03     8.741770e-04
     6.555160e+01     1.273536e+06    -6.171751e+00     2.945232e+03     8.798828e-04
     6.592817e+01     1.261022e+06     7.813868e+00     2.948175e+03     8.870229e-04
     6.630617e+01     1.247548e+06    -3.212766e-01     2.948053e+03     8.941986e-04
     6.660857e+01     1.236313e+06    -5.977057e+00     2.946246e+03     8.999450e-04
     6.698658e+01     1.224348e+06     7.612806e+00     2.949124e+03     9.071349e-04
     6.736600e+01     1.211434e+06    -5.345014e-01     2.948921e+03     9.143590e-04
     6.766954e+01     1.200699e+06    -5.713322e+00     2.947187e+03     9.201432e-04
     6.804896e+01     1.189262e+06     7.446029e+00     2.950012e+03     9.273794e-04
     6.842979e+01     1.176911e+06    -5.001199e-01     2.949821e+03     9.346484e-04
     6.873446e+01     1.166624e+06    -5.728699e+00     2.948076e+03     9.404678e-04
     6.911529e+01     1.155687e+06     7.283150e+00     2.950850e+03     9.477467e-04
     6.949752e+01     1.143870e+06    -4.884389e-01     2.950663e+03     9.550574e-04
     6.980331e+01     1.134027e+06    -5.574823e+00     2.948958e+03     9.609091e-04
     7.018554e+01     1.123544e+06     6.958495e+00     2.951618e+03     9.682275e-04
     7.056894e+01     1.112248e+06    -4.216774e-01     2.951456e+03     9.755719e-04
     7.087566e+01     1.102853e+06    -5.219279e+00     2.949855e+03     9.814497e-04
     7.125906e+01     1.092794e+06     6.532831e+00     2.952360e+03     9.887997e-04
     7.164406e+01     1.081974e+06    -4.115847e-01     2.952202e+03     9.961829e-04
     7.195207e+01     1.072978e+06    -5.034005e+00     2.950651e+03     1.002091e-03
     7.233707e+01     1.063344e+06     6.387850e+00     2.953111e+03     1.009478e-03
     7.272344e+01     1.053259e+06     1.785385e+00     2.953800e+03     1.016892e-03
     7.311032e+01     1.042927e+06    -1.419789e+00     2.953251e+03     1.024316e-03
     7.341982e+01     1.034434e+06    -4.947770e+00     2.951720e+03     1.030256e-03
     7.380670e+01     1.025343e+06     6.115332e+00     2.954086e+03     1.037682e-03
     7.419419e+01     1.015835e+06     1.611786e+00     2.954710e+03     1.045118e-03
     7.458279e+01     1.006352e+06     7.610346e-01     2.955006e+03     1.052575e-03
     7.497185e+01     9.969964e+05     6.162710e-01     2.955246e+03     1.060039e-03
     7.536136e+01     9.877834e+05     6.119878e-01     2.955484e+03     1.067511e-03
     7.575133e+01     9.787107e+05     6.112489e-01     2.955722e+03     1.074989e-03
     7.614176e+01     9.697815e+05     6.595007e-01     2.955980e+03     1.082473e-03
     7.653264e+01     9.609672e+05     4.867073e-01     2.956170e+03     1.089963e-03
     7.692396e+01     9.523024e+05     6.235245e-01     2.956414e+03     1.097458e-03
     7.731574e+01     9.437588e+05     5.410695e-01     2.956626e+03     1.104957e-03
     7.770797e+01     9.353493e+05     5.863252e-01     2.956856e+03     1.112461e-03
     7.809968e+01     9.270676e+05     4.271883e-01     2.957023e+03     1.119950e-03
     7.849248e+01     9.189548e+05     9.270625e-01     2.957388e+03     1.127455e-03
     7.888594e+01     9.109230e+05     6.159673e-01     2.957630e+03     1.134967e-03
     7.927991e+01     9.029674e+05     2.481928e-01     2.957728e+03     1.142482e-03
     7.967431e+01     8.951888e+05     7.563383e-01     2.958026e+03     1.149999e-03
     8.006916e+01     8.875058e+05     5.823044e-01     2.958256e+03     1.157517e-03
     8.046445e+01     8.799296e+05     5.172145e-01     2.958460e+03     1.165037e-03
     8.086017e+01     8.724721e+05     5.746186e-01     2.958688e+03     1.172556e-03
     8.125632e+01     8.651167e+05     5.014260e-01     2.958886e+03     1.180076e-03
     8.165291e+01     8.578682e+05     4.861873e-01     2.959079e+03     1.187595e-03
     8.204869e+01     8.507335e+05     3.524032e-01     2.959219e+03     1.195089e-03
     8.244553e+01     8.437185e+05     5.898913e-01     2.959453e+03     1.202594e-03
     8.284303e+01     8.367912e+05     4.901176e-01     2.959648e+03     1.210102e-03
     8.324107e+01     8.299676e+05     5.305940e-01     2.959859e+03     1.217608e-03
     8.363958e+01     8.232454e+05     5.531225e-01     2.960079e+03     1.225113e-03
     8.403853e+01     8.166127e+05     4.774200e-01     2.960270e+03     1.232615e-03
     8.443791e+01     8.100696e+05     4.152942e-01     2.960436e+03     1.240113e-03
     8.483770e+01     8.036314e+05     5.066051e-01     2.960638e+03     1.247607e-03
     8.523790e+01     7.972799e+05     4.447338e-01     2.960816e+03     1.255095e-03
     8.563851e+01     7.910228e+05     4.667481e-01     2.961003e+03     1.262578e-03
     8.603820e+01     7.848607e+05     3.203769e-01     2.961131e+03     1.270031e-03
     8.643891e+01     7.787947e+05     4.784654e-01     2.961323e+03     1.277488e-03
     8.684026e+01     7.728135e+05     4.892581e-01     2.961519e+03     1.284943e-03
     8.724214e+01     7.669066e+05     3.966195e-01     2.961679e+03     1.292393e-03
     8.764448e+01     7.610917e+05     4.769419e-01     2.961870e+03     1.299837e-03
     8.804725e+01     7.553513e+05     3.975327e-01     2.962031e+03     1.307273e-03
     8.845043e+01     7.496975e+05     4.439700e-01     2.962210e+03     1.314700e-03
     8.885401e+01     7.441202e+05     4.033383e-01     2.962372e+03     1.322119e-03
     8.925797e+01     7.386243e+05     4.229057e-01     2.962543e+03     1.329527e-03
     8.966231e+01     7.332040e+05     3.954757e-01     2.962703e+03     1.336925e-03
     9.006575e+01     7.278648e+05     2.702990e-01     2.962812e+03     1.344289e-03
     9.047016e+01     7.226102e+05     4.391087e-01     2.962990e+03     1.351653e-03
     9.087519e+01     7.175950e+05     2.111704e+00     2.963845e+03     1.359010e-03
     9.128078e+01     7.123345e+05    -1.026415e+00     2.963429e+03     1.366358e-03
     9.168675e+01     7.074315e+05     1.820292e+00     2.964168e+03     1.373694e-03
     9.209319e+01     7.023157e+05    -1.008253e+00     2.963758e+03     1.381018e-03
     9.249997e+01     6.975474e+05     1.776212e+00     2.964480e+03     1.388329e-03
     9.290718e+01     6.925621e+05    -1.101246e+00     2.964032e+03     1.395627e-03
     9.331469e+01     6.879274e+05     1.756215e+00     2.964748e+03     1.402909e-03
     9.372262e+01     6.832442e+05     5.991067e-01     2.964992e+03     1.410178e-03
     9.412970e+01     6.786090e+05     2.782252e-01     2.965105e+03     1.417410e-03
     9.453772e+01     6.738703e+05    -1.386711e+00     2.964540e+03     1.424637e-03
     9.494629e+01     6.694837e+05     1.604301e+00     2.965195e+03     1.431851e-03
     9.535538e+01     6.650636e+05     6.373873e-01     2.965456e+03     1.439052e-03
     9.576490e+01     6.606732e+05     3.163947e-01     2.965585e+03     1.446238e-03
     9.617481e+01     6.563476e+05     3.614160e-01     2.965733e+03     1.453407e-03
     9.658509e+01     6.520785e+05     3.278150e-01     2.965868e+03     1.460559e-03
     9.699571e+01     6.478664e+05     3.071781e-01     2.965994e+03     1.467692e-03
     9.740668e+01     6.437133e+05     3.159218e-01     2.966124e+03     1.474807e-03
     9.781799e+01     6.396185e+05     3.263021e-01     2.966258e+03     1.481903e-03
     9.822849e+01     6.355823e+05     2.300428e-01     2.966353e+03     1.488960e-03
     9.863991e+01     6.315994e+05     2.694858e-01     2.966463e+03     1.496008e-03
     9.905187e+01     6.276737e+05     3.181944e-01     2.966595e+03     1.503039e-03
     9.946427e+01     6.237996e+05     3.058038e-01     2.966721e+03     1.510051e-03
     9.987707e+01     6.199764e+05     2.889566e-01     2.966840e+03     1.517043e-03
     1.002902e+02     6.162066e+05     3.049675e-01     2.966966e+03     1.524015e-03
     1.007038e+02     6.124875e+05     2.990012e-01     2.967090e+03     1.530966e-03
     1.011176e+02     6.088166e+05     2.714441e-01     2.967202e+03     1.537895e-03
     1.015318e+02     6.051920e+05     2.306605e-01     2.967297e+03     1.544801e-03
     1.019463e+02     6.016229e+05     2.992696e-01     2.967421e+03     1.551685e-03
     1.023601e+02     5.981009e+05     1.824881e-01     2.967497e+03     1.558527e-03
     1.027747e+02     5.946322e+05     2.949646e-01     2.967619e+03     1.565356e-03
     1.031898e+02     5.912072e+05     2.761226e-01     2.967734e+03     1.572163e-03
     1.036053e+02     5.878290e+05     2.908472e-01     2.967855e+03     1.578948e-03
     1.040212e+02     5.844927e+05     2.516000e-01     2.967959e+03     1.585710e-03
     1.044375e+02     5.812003e+05     2.423748e-01     2.968060e+03     1.592447e-03
     1.048541e+02     5.779523e+05     2.427226e-01     2.968161e+03     1.599160e-03
     1.052710e+02     5.747485e+05     2.476850e-01     2.968265e+03     1.605846e-03
     1.056882e+02     5.715856e+05     2.226603e-01     2.968358e+03     1.612507e-03
     1.061057e+02     5.684651e+05     2.190061e-01     2.968449e+03     1.619142e-03
     1.065225e+02     5.653922e+05     1.991310e-01     2.968532e+03     1.625734e-03
     1.069402e+02     5.623632e+05     2.717095e-01     2.968645e+03     1.632308e-03
     1.073583e+02     5.593709e+05     2.404060e-01     2.968746e+03     1.638857e-03
     1.077768e+02     5.565341e+05     1.576288e+00     2.969406e+03     1.645380e-03
     1.081957e+02     5.535223e+05    -8.795741e-01     2.969037e+03     1.651878e-03
     1.086149e+02     5.507423e+05     1.338378e+00     2.969598e+03     1.658346e-03
     1.090344e+02     5.478040e+05    -9.319162e-01     2.969207e+03     1.664788e-03
     1.094542e+02     5.450976e+05     1.311962e+00     2.969758e+03     1.671199e-03
     1.098743e+02     5.422421e+05    -8.540782e-01     2.969399e+03     1.677583e-03
     1.102946e+02     5.396095e+05     1.310592e+00     2.969950e+03     1.683936e-03
     1.107144e+02     5.369381e+05     3.696037e-01     2.970105e+03     1.690247e-03
     1.111349e+02     5.342861e+05     2.134356e-01     2.970195e+03     1.696535e-03
     1.115559e+02     5.316679e+05     2.067804e-01     2.970282e+03     1.702795e-03
     1.119772e+02     5.290836e+05     2.007900e-01     2.970367e+03     1.709026e-03
     1.123989e+02     5.265308e+05     1.688111e-01     2.970438e+03     1.715228e-03
     1.128209e+02     5.240146e+05     1.987858e-01     2.970522e+03     1.721398e-03
     1.132431e+02     5.215294e+05     1.699847e-01     2.970593e+03     1.727538e-03
     1.136657e+02     5.190770e+05     1.655930e-01     2.970663e+03     1.733645e-03
     1.140884e+02     5.166570e+05     1.624672e-01     2.970732e+03     1.739722e-03
     1.145115e+02     5.142685e+05     1.526881e-01     2.970797e+03     1.745766e-03
     1.149340e+02     5.119130e+05     1.095350e-01     2.970843e+03     1.751765e-03
     1.153572e+02     5.095917e+05     1.747158e-01     2.970917e+03     1.757739e-03
     1.157808e+02     5.073006e+05     1.740049e-01     2.970991e+03     1.763682e-03
     1.162047e+02     5.050378e+05     1.532556e-01     2.971056e+03     1.769593e-03
     1.166289e+02     5.028056e+05     1.602544e-01     2.971124e+03     1.775471e-03
     1.170534e+02     5.006055e+05     1.891301e-01     2.971204e+03     1.781316e-03
     1.174782e+02     4.984317e+05     1.546629e-01     2.971270e+03     1.787128e-03
     1.179033e+02     4.962858e+05     1.406136e-01     2.971329e+03     1.792906e-03
     1.183286e+02     4.941665e+05     1.130934e-01     2.971377e+03     1.798649e-03
     1.187541e+02     4.920795e+05     1.627712e-01     2.971447e+03     1.804358e-03
     1.191791e+02     4.900181e+05     9.086415e-02     2.971485e+03     1.810023e-03
     1.196048e+02     4.879878e+05     1.582976e-01     2.971553e+03     1.815658e-03
     1.200308e+02     4.859827e+05     1.407844e-01     2.971613e+03     1.821260e-03
     1.204571e+02     4.840021e+05     1.178901e-01     2.971663e+03     1.826827e-03
     1.208838e+02     4.820531e+05     1.831428e-01     2.971741e+03     1.832360e-03
