# Supplementary material for: Research on combustion and emissions of heavy duty diesel engines under low-speed and low-load conditions in low temperature environments
Source: PLoS One. 2025 Feb 21;20(2):e0318933. doi: 10.1371/journal.pone.0318933 (PMC11844864; doi:10.1371/journal.pone.0318933)
Supplement: S1 File — (ZIP) [file pone.0318933.s001.zip › 1000rpm_30%/3-tigaojinqiwendu/Tin302K/bound1-wall.out]

# CONVERGE Release Build 2.3.20/  Jan 30, 2017        Run Date:Wed Aug 30 22:30:00 2023
# column       1                2                3                4                5                6                7                8                9               10               11               12               13               14               15               16               17               18               19               20               21               22               23               24               25               26               27               28               29               30 
#          Crank      Avg_Vel_Mag              TKE              EPS            OMEGA        Turb_Visc  Near_Wall_Avg_T  Near_Wall_Max_T  Near_Wall_Min_T       Wall_Avg_T       Wall_Max_T       Wall_Min_T         Avg_Pres          Avg_HTC     HT_xfer_Rate        Wall_Area      Tot_HT_xfer     Pres_Force_X     Pres_Force_Y     Pres_Force_Z     Visc_Force_X     Visc_Force_Y     Visc_Force_Z    Pres_Torque_X    Pres_Torque_Y    Pres_Torque_Z    Visc_Torque_X    Visc_Torque_Y    Visc_Torque_Z            Yplus 
#          (DEG)            (m/s)        (m^2/s^2)        (m^2/s^3)              1/s          (m^2/s)              (K)              (K)              (K)              (K)              (K)              (K)          (N/m^2)        (W/m^2-K)            (J/s)            (m^2)              (J)              (N)              (N)              (N)              (N)              (N)              (N)            (N m)            (N m)            (N m)            (N m)            (N m)            (N m)           (none) 
#
  -1.4600000e+02    3.5080390e+00    1.0800000e+01    1.1036913e+04    0.0000000e+00    8.9301055e-04    3.0200000e+02    3.0200000e+02    3.0200000e+02    5.0000000e+02    5.0000000e+02    5.0000000e+02    1.6847000e+05    1.9244002e+02   -8.6737093e+02    2.2763775e-02    0.0000000e+00   -3.2572138e+02    5.1830711e-05   -2.1339237e+03   -1.0994176e-08    5.2464379e-09   -2.9358502e-08    9.1009278e-06    1.4128769e+02    4.7920779e-07    5.1008258e-10    2.9767633e-09   -7.0082106e-13    2.2123732e+02
  -1.4587230e+02    3.5750928e+00    1.0582713e+01    1.0712637e+04    0.0000000e+00    8.8339488e-04    3.0243079e+02    3.0313533e+02    3.0202802e+02    5.0000000e+02    5.0000000e+02    5.0000000e+02    1.6868412e+05    1.9094934e+02   -8.5877776e+02    2.2763775e-02   -1.8357647e-02   -3.2823408e+02    2.0211628e-04   -2.1355933e+03   -5.8266202e-02   -6.1015525e-05    3.2171811e-02    3.5781821e-05    1.4176054e+02    5.5165715e-07   -1.1559290e-05    7.3486784e-03   -5.4756335e-06    2.1874303e+02
  -1.4579372e+02    3.6347719e+00    1.0449607e+01    1.0515037e+04    0.0000000e+00    8.7749961e-04    3.0267468e+02    3.0378271e+02    3.0205842e+02    5.0000000e+02    5.0000000e+02    5.0000000e+02    1.6877575e+05    1.8998952e+02   -8.5340391e+02    2.2763775e-02   -2.9551784e-02   -3.2926771e+02    3.5954550e-04   -2.1363717e+03   -6.3646646e-02   -1.5621109e-05    4.0272571e-02    6.3868806e-05    1.4195583e+02    5.7705616e-07   -2.8821684e-06    8.0383036e-03   -1.5747752e-06    2.1718036e+02
  -1.4567094e+02    3.7275181e+00    1.0254252e+01    1.0226017e+04    0.0000000e+00    8.6888486e-04    3.0302164e+02    3.0465925e+02    3.0211766e+02    5.0000000e+02    5.0000000e+02    5.0000000e+02    1.6888569e+05    1.8854370e+02   -8.4541769e+02    2.2763775e-02   -4.6888959e-02   -3.2984156e+02    4.8756630e-04   -2.1376505e+03   -6.2019617e-02   -9.7432806e-06    1.6206268e-02    8.6948093e-05    1.4208393e+02    6.4575663e-07   -1.7481198e-06    8.6797548e-03   -9.7649728e-07    2.1485784e+02
  -1.4558567e+02    3.7775879e+00    1.0117136e+01    1.0025977e+04    0.0000000e+00    8.6268133e-04    3.0325806e+02    3.0518038e+02    3.0216418e+02    5.0000000e+02    5.0000000e+02    5.0000000e+02    1.6894011e+05    1.8749820e+02   -8.3971935e+02    2.2763775e-02   -5.8822026e-02   -3.2962498e+02    4.8565070e-04   -2.1385435e+03   -6.2712590e-02   -6.5167390e-06    9.4534443e-03    8.6772242e-05    1.4206605e+02    7.1354124e-07   -1.1854353e-06    9.0595540e-03   -8.2608415e-07    2.1320018e+02
  -1.4547909e+02    3.8118105e+00    9.9503582e+00    9.7843151e+03    0.0000000e+00    8.5508820e-04    3.0354729e+02    3.0577804e+02    3.0223100e+02    5.0000000e+02    5.0000000e+02    5.0000000e+02    1.6899643e+05    1.8620576e+02   -8.3270462e+02    2.2763775e-02   -7.3613700e-02   -3.2895077e+02    4.4100825e-04   -2.1396831e+03   -5.7395935e-02   -7.4740892e-06    6.8951228e-03    7.8864219e-05    1.4197376e+02    8.0709814e-07   -1.3892889e-06    8.2133979e-03   -9.1161202e-07    2.1116130e+02
  -1.4534587e+02    3.8130359e+00    9.7563305e+00    9.5085685e+03    0.0000000e+00    8.4591716e-04    3.0389603e+02    3.0651483e+02    3.0230096e+02    5.0000000e+02    5.0000000e+02    5.0000000e+02    1.6907004e+05    1.8469253e+02   -8.2447290e+02    2.2763775e-02   -9.1912932e-02   -3.2798852e+02    3.7230474e-04   -2.1411600e+03   -5.2625382e-02   -8.9398378e-06    5.0694096e-03    6.7235291e-05    1.4183769e+02    9.1556363e-07   -1.7474317e-06    7.4476810e-03   -1.2382516e-06    2.0877398e+02
  -1.4517933e+02    3.7850223e+00    9.5141775e+00    9.1638842e+03    0.0000000e+00    8.3471264e-04    3.0436312e+02    3.0749427e+02    3.0244234e+02    5.0000000e+02    5.0000000e+02    5.0000000e+02    1.6919246e+05    1.8280376e+02   -8.1409731e+02    2.2763775e-02   -1.1450813e-01   -3.2720706e+02    3.5619963e-04   -2.1431495e+03   -5.1415905e-02   -2.4467427e-05    4.9738089e-03    6.3373377e-05    1.4174290e+02    9.9208139e-07   -5.1193322e-06    7.2781209e-03   -3.0796122e-06    2.0577543e+02
  -1.4497117e+02    3.7539271e+00    9.2316948e+00    8.7660931e+03    0.0000000e+00    8.2155949e-04    3.0496604e+02    3.0881694e+02    3.0261636e+02    5.0000000e+02    5.0000000e+02    5.0000000e+02    1.6939320e+05    1.8060962e+02   -8.0184590e+02    2.2763775e-02   -1.4232066e-01   -3.2704289e+02    3.2700958e-04   -2.1458662e+03   -4.7760873e-02    3.3470798e-04    1.3359798e-03    5.8340438e-05    1.4177155e+02    1.0255111e-06    5.8731613e-05    6.9286379e-03    2.0526936e-05    2.0225347e+02
  -1.4471096e+02    3.7515900e+00    8.9057645e+00    8.3134444e+03    0.0000000e+00    8.0623290e-04    3.0572106e+02    3.1052911e+02    3.0283638e+02    5.0000000e+02    5.0000000e+02    5.0000000e+02    1.6967737e+05    1.7806480e+02   -7.8748585e+02    2.2763775e-02   -1.7644811e-01   -3.2753313e+02    3.0413305e-04   -2.1494164e+03   -4.4037545e-02    1.1152208e-04   -2.1684829e-03    5.4585719e-05    1.4193444e+02    9.5868824e-07    1.6794026e-05    6.5521524e-03    5.5149321e-06    1.9814696e+02
  -1.4438570e+02    3.7844652e+00    8.5259568e+00    7.7978604e+03    0.0000000e+00    7.8782792e-04    3.0667178e+02    3.1264119e+02    3.0312194e+02    5.0000000e+02    5.0000000e+02    5.0000000e+02    1.7003618e+05    1.7503784e+02   -7.7030850e+02    2.2763775e-02   -2.1817039e-01   -3.2840920e+02    2.8373767e-04   -2.1538551e+03   -4.1829107e-02    7.6005811e-05   -1.4692871e-03    5.0618165e-05    1.4218655e+02    7.6886546e-07    9.1842566e-06    6.1715469e-03    2.9963844e-06    1.9326035e+02
  -1.4397912e+02    3.8327813e+00    8.0943233e+00    7.2221241e+03    0.0000000e+00    7.6673253e-04    3.0782208e+02    3.1522417e+02    3.0349584e+02    5.0000000e+02    5.0000000e+02    5.0000000e+02    1.7046002e+05    1.7149953e+02   -7.5024481e+02    2.2763775e-02   -2.6893367e-01   -3.2943639e+02    2.3807894e-04   -2.1591537e+03   -3.9815644e-02    9.7161356e-05   -2.9702514e-04    4.4291681e-05    1.4248095e+02    3.9011817e-07    1.2160485e-05    5.8099431e-03    3.6884640e-06    1.8758303e+02
  -1.4347090e+02    3.8626053e+00    7.7654758e+00    6.7763997e+03    0.0000000e+00    7.5244690e-04    3.0889735e+02    3.1836430e+02    3.0400302e+02    5.0000000e+02    5.0000000e+02    5.0000000e+02    1.7097586e+05    1.6883356e+02   -7.3458266e+02    2.2763775e-02   -3.3037133e-01   -3.3054753e+02    2.0870832e-04   -2.1656628e+03   -3.9950222e-02    1.1658156e-04    1.3278328e-03    3.8066402e-05    1.4281115e+02    4.4286909e-08    1.6237007e-05    5.7693693e-03    5.2808568e-06    1.8322592e+02
  -1.4287090e+02    3.9094429e+00    7.2388022e+00    6.1008991e+03    0.0000000e+00    7.2623139e-04    3.1034627e+02    3.2195952e+02    3.0465617e+02    5.0000000e+02    5.0000000e+02    5.0000000e+02    1.7156121e+05    1.6428164e+02   -7.0938040e+02    2.2763775e-02   -4.0106598e-01   -3.3169458e+02    1.5148726e-04   -2.1730771e+03   -3.8118573e-02    9.8486317e-05    3.1831479e-03    2.9218725e-05    1.4315858e+02   -7.1551312e-08    1.3513201e-05    5.4256502e-03    3.7312686e-06    1.7615374e+02
  -1.4227090e+02    3.9515048e+00    6.8239893e+00    5.5665939e+03    0.0000000e+00    7.0742678e-04    3.1157621e+02    3.2547188e+02    3.0537319e+02    5.0000000e+02    5.0000000e+02    5.0000000e+02    1.7218814e+05    1.6064301e+02   -6.8927636e+02    2.2763775e-02   -4.6940188e-01   -3.3288347e+02    1.1347414e-04   -2.1810204e+03   -3.5445303e-02    1.2170153e-04    1.8185993e-03    1.7365193e-05    1.4361275e+02   -2.6164001e-07    1.2828566e-05    5.0418872e-03    4.6151689e-06    1.7056108e+02
  -1.4167090e+02    3.9750148e+00    6.3753173e+00    5.0277201e+03    0.0000000e+00    6.8359080e-04    3.1251202e+02    3.2888609e+02    3.0551662e+02    5.0000000e+02    5.0000000e+02    5.0000000e+02    1.7282160e+05    1.5652715e+02   -6.6830385e+02    2.2763775e-02   -5.3594318e-01   -3.3408615e+02   -3.8512337e-04   -2.1890524e+03   -3.2135887e-02    2.2080933e-04    9.1780718e-04   -6.8761633e-05    1.4397592e+02   -2.2960238e-07    3.4551752e-05    4.5876067e-03    1.3894344e-05    1.6465162e+02
  -1.4107090e+02    4.0354105e+00    6.0386783e+00    4.6549658e+03    0.0000000e+00    6.6280003e-04    3.1367585e+02    3.3227919e+02    3.0580772e+02    5.0000000e+02    5.0000000e+02    5.0000000e+02    1.7346309e+05    1.5338666e+02   -6.5091267e+02    2.2763775e-02   -6.0055636e-01   -3.3541912e+02   -2.4271099e-04   -2.1971255e+03   -2.3595822e-02    8.4436841e-05   -4.4259846e-03   -4.1072129e-05    1.4446231e+02    2.8212171e-07    2.0106946e-05    3.6139441e-03    5.9070981e-06    1.5987454e+02
  -1.4047090e+02    4.0955836e+00    5.6888385e+00    4.2541092e+03    0.0000000e+00    6.4360305e-04    3.1487933e+02    3.3550647e+02    3.0626011e+02    5.0000000e+02    5.0000000e+02    5.0000000e+02    1.7410791e+05    1.4997509e+02   -6.3235526e+02    2.2763775e-02   -6.6349834e-01   -3.3664498e+02   -3.1642997e-05   -2.2053104e+03   -2.2085989e-02    1.4686579e-04   -7.0422674e-03   -6.6721502e-06    1.4485316e+02   -3.3007358e-07    2.5810678e-05    3.5572670e-03    7.0540398e-06    1.5477860e+02
  -1.3987090e+02    4.1578906e+00    5.3590417e+00    3.8989604e+03    0.0000000e+00    6.2310738e-04    3.1617715e+02    3.3871409e+02    3.0627541e+02    5.0000000e+02    5.0000000e+02    5.0000000e+02    1.7476703e+05    1.4664299e+02   -6.1397869e+02    2.2763775e-02   -7.2472967e-01   -3.3790813e+02    7.1288183e-05   -2.2136706e+03   -2.0633931e-02    8.3792125e-05   -6.6353743e-03    1.2548465e-05    1.4525122e+02    4.3431191e-07    1.5349019e-05    3.3184299e-03    3.4098470e-06    1.4977057e+02
  -1.3927090e+02    4.2157744e+00    5.0852494e+00    3.6038224e+03    0.0000000e+00    6.0704497e-04    3.1735391e+02    3.3944994e+02    3.0686759e+02    5.0000000e+02    5.0000000e+02    5.0000000e+02    1.7544403e+05    1.4384554e+02   -5.9848137e+02    2.2763775e-02   -7.8424113e-01   -3.3921193e+02    1.1745780e-04   -2.2222524e+03   -1.8698849e-02    3.7600693e-05   -6.4670745e-03    2.1681341e-05    1.4565826e+02    9.3736371e-07    7.3989807e-06    2.9517438e-03    1.2445790e-06    1.4558230e+02
  -1.3867090e+02    4.2775763e+00    4.8294735e+00    3.3370204e+03    0.0000000e+00    5.9132867e-04    3.1860544e+02    3.4223689e+02    3.0750787e+02    5.0000000e+02    5.0000000e+02    5.0000000e+02    1.7616791e+05    1.4116183e+02   -5.8332619e+02    2.2763775e-02   -8.4230310e-01   -3.4059203e+02    3.2361180e-04   -2.2314306e+03   -1.7767013e-02    4.2331818e-05   -5.5094905e-03    5.4075981e-05    1.4609401e+02    1.0587629e-06    7.5772165e-06    2.7517825e-03    2.1760024e-06    1.4152202e+02
  -1.3807090e+02    4.3485901e+00    4.5989855e+00    3.1000824e+03    0.0000000e+00    5.7726424e-04    3.1988589e+02    3.4513192e+02    3.0822278e+02    5.0000000e+02    5.0000000e+02    5.0000000e+02    1.7686042e+05    1.3868243e+02   -5.6906397e+02    2.2763775e-02   -8.9892300e-01   -3.4194102e+02    1.9274837e-04   -2.2401970e+03   -1.7999994e-02    8.3511122e-05   -4.2779259e-03    3.8058832e-05    1.4650088e+02    5.5659024e-07    1.3893005e-05    2.7420169e-03    3.7298073e-06    1.3773594e+02
  -1.3747090e+02    4.3948490e+00    4.5081901e+00    3.0010265e+03    0.0000000e+00    5.7346514e-04    3.2044385e+02    3.4803044e+02    3.0898556e+02    5.0000000e+02    5.0000000e+02    5.0000000e+02    1.7761381e+05    1.3792957e+02   -5.6457957e+02    2.2763775e-02   -9.5418271e-01   -3.4336938e+02    1.2543818e-04   -2.2497480e+03   -1.8627339e-02    4.7724605e-05   -3.8556482e-03    1.7830617e-05    1.4694657e+02    5.3627727e-08    8.2653255e-06    2.8240715e-03    1.8573448e-06    1.3662215e+02
  -1.3687090e+02    4.4592247e+00    4.3036880e+00    2.7940656e+03    0.0000000e+00    5.6124745e-04    3.2170854e+02    3.5091001e+02    3.0982441e+02    5.0000000e+02    5.0000000e+02    5.0000000e+02    1.7836213e+05    1.3568094e+02   -5.5151416e+02    2.2763775e-02   -1.0090473e+00   -3.4484767e+02    8.8564871e-05   -2.2592093e+03   -1.6447893e-02    8.5965202e-05   -3.8389004e-03    1.6870400e-05    1.4739664e+02   -1.1855222e-07    1.4576396e-05    2.4692938e-03    3.0889312e-06    1.3319033e+02
  -1.3627090e+02    4.4923814e+00    4.1306190e+00    2.6272447e+03    0.0000000e+00    5.4998715e-04    3.2209574e+02    3.5376122e+02    3.0973164e+02    5.0000000e+02    5.0000000e+02    5.0000000e+02    1.7911419e+05    1.3381148e+02   -5.4292936e+02    2.2763775e-02   -1.0626347e+00   -3.4628629e+02    1.8146199e-04   -2.2687433e+03   -1.5140491e-02    7.1326606e-05   -9.3656499e-03    3.5562610e-05    1.4791599e+02   -2.6600951e-07    4.2003536e-06    2.5789886e-03   -5.7021631e-07    1.3081839e+02
  -1.3567090e+02    4.5517800e+00    3.9396858e+00    2.4567777e+03    0.0000000e+00    5.3523807e-04    3.2323721e+02    3.5653708e+02    3.1037038e+02    5.0000000e+02    5.0000000e+02    5.0000000e+02    1.7988120e+05    1.3160993e+02   -5.3054381e+02    2.2763775e-02   -1.1154750e+00   -3.4778325e+02    4.1113570e-03   -2.2784499e+03   -1.3121180e-02   -1.4684367e-05   -7.2993276e-03    6.8951968e-04    1.4845497e+02    5.2586703e-08   -3.5375930e-06    2.1659778e-03   -2.2596862e-06    1.2755403e+02
  -1.3507090e+02    4.6114197e+00    3.8102265e+00    2.3347240e+03    0.0000000e+00    5.2690586e-04    3.2413312e+02    3.5936340e+02    3.1099844e+02    5.0000000e+02    5.0000000e+02    5.0000000e+02    1.8065966e+05    1.3019658e+02   -5.2233189e+02    2.2763775e-02   -1.1670949e+00   -3.4930728e+02    1.1948034e-03   -2.2883032e+03   -1.3276140e-02   -1.0127803e-04   -8.1498571e-03    1.9543803e-04    1.4893124e+02    2.7447940e-07   -1.6318979e-05    2.2594223e-03   -7.8875762e-06    1.2544242e+02
  -1.3447090e+02    4.6785114e+00    3.6405023e+00    2.1832334e+03    0.0000000e+00    5.1438683e-04    3.2530485e+02    3.6187000e+02    3.1044992e+02    5.0000000e+02    5.0000000e+02    5.0000000e+02    1.8145168e+05    1.2814999e+02   -5.1066072e+02    2.2763775e-02   -1.2179674e+00   -3.5082343e+02    6.5747693e-04   -2.2983438e+03   -1.2837421e-02    2.7643622e-05   -8.0175550e-03    1.1096066e-04    1.4940611e+02    3.8570919e-07    3.7313395e-06    2.2050649e-03   -3.8198620e-07    1.2240265e+02
  -1.3387090e+02    4.7407650e+00    3.5115007e+00    2.0716061e+03    0.0000000e+00    5.0446564e-04    3.2628016e+02    3.6130354e+02    3.1119870e+02    5.0000000e+02    5.0000000e+02    5.0000000e+02    1.8225603e+05    1.2664505e+02   -5.0194831e+02    2.2763775e-02   -1.2677315e+00   -3.5238000e+02    4.3655532e-04   -2.3085357e+03   -1.1066381e-02    2.0359965e-04   -8.0011898e-03    7.5031065e-05    1.4988567e+02    9.7042585e-07    3.2005531e-05    1.8963544e-03    1.0251687e-05    1.2016660e+02
  -1.3327090e+02    4.8104809e+00    3.3669024e+00    1.9448378e+03    0.0000000e+00    4.9393562e-04    3.2749015e+02    3.6405699e+02    3.1200746e+02    5.0000000e+02    5.0000000e+02    5.0000000e+02    1.8307962e+05    1.2485877e+02   -4.9137122e+02    2.2763775e-02   -1.3166728e+00   -3.5396549e+02    1.8568647e-03   -2.3189722e+03   -1.0884546e-02    2.1146918e-04   -7.6435391e-03    3.1706567e-04    1.5036997e+02    8.9461617e-07    2.9788969e-05    1.8653227e-03    1.0297634e-05    1.1745811e+02
  -1.3267090e+02    4.8816553e+00    3.2503736e+00    1.8434012e+03    0.0000000e+00    4.8570779e-04    3.2863960e+02    3.6627802e+02    3.1287932e+02    5.0000000e+02    5.0000000e+02    5.0000000e+02    1.8391975e+05    1.2345084e+02   -4.8260154e+02    2.2763775e-02   -1.3645891e+00   -3.5558354e+02    7.6533158e-04   -2.3296164e+03   -1.0988747e-02    2.3769549e-04   -7.3333710e-03    1.3360324e-04    1.5085931e+02    1.6173145e-07    3.2000262e-05    1.8788315e-03    1.1299580e-05    1.1525669e+02
  -1.3207090e+02    4.9265089e+00    3.2196642e+00    1.8147023e+03    0.0000000e+00    4.8454597e-04    3.2895020e+02    3.6848023e+02    3.1382044e+02    5.0000000e+02    5.0000000e+02    5.0000000e+02    1.8477691e+05    1.2337761e+02   -4.8182457e+02    2.2763775e-02   -1.4116453e+00   -3.5723358e+02    1.4005347e-04   -2.3404727e+03   -1.2075886e-02    2.0471057e-04   -7.1538149e-03    2.6285579e-05    1.5135764e+02   -9.3198618e-08    2.5794146e-05    2.0418921e-03    7.9590009e-06    1.1514595e+02
  -1.3147090e+02    4.9732079e+00    3.1334779e+00    1.7392638e+03    0.0000000e+00    4.7893334e-04    3.2936639e+02    3.7066854e+02    3.1475852e+02    5.0000000e+02    5.0000000e+02    5.0000000e+02    1.8565342e+05    1.2243808e+02   -4.7718034e+02    2.2763775e-02   -1.4586472e+00   -3.5894453e+02    3.7738298e-05   -2.3515681e+03   -1.0219745e-02    2.3188580e-04   -1.0614871e-02    5.3579277e-06    1.5196094e+02   -3.0697290e-07    3.0650438e-05    1.9248870e-03    1.0330243e-05    1.1389946e+02
  -1.3087090e+02    5.0232790e+00    3.0151067e+00    1.6475915e+03    0.0000000e+00    4.6823377e-04    3.3002340e+02    3.7279631e+02    3.1443723e+02    5.0000000e+02    5.0000000e+02    5.0000000e+02    1.8654278e+05    1.2095962e+02   -4.6949429e+02    2.2763775e-02   -1.5052719e+00   -3.6062798e+02   -2.7125123e-03   -2.3628493e+03   -9.9182336e-03    2.5521594e-04   -7.6196961e-03   -4.5397766e-04    1.5255268e+02    2.7379672e-07    4.7303614e-05    1.7121920e-03    1.4198063e-05    1.1186358e+02
  -1.3027090e+02    5.0830726e+00    2.9284516e+00    1.5764454e+03    0.0000000e+00    4.6170227e-04    3.3078546e+02    3.7493719e+02    3.1520497e+02    5.0000000e+02    5.0000000e+02    5.0000000e+02    1.8745270e+05    1.1994449e+02   -4.6352989e+02    2.2763775e-02   -1.5511043e+00   -3.6244222e+02   -1.2248652e-03   -2.3743483e+03   -9.9013972e-03    2.7053974e-04   -8.0512391e-03   -1.8986394e-04    1.5311053e+02    4.3562099e-07    4.8695866e-05    1.7464160e-03    1.4927381e-05    1.1035687e+02
  -1.2967090e+02    5.1487826e+00    2.8278122e+00    1.4974171e+03    0.0000000e+00    4.5328074e-04    3.3181711e+02    3.7708628e+02    3.1610483e+02    5.0000000e+02    5.0000000e+02    5.0000000e+02    1.8837590e+05    1.1864693e+02   -4.5569395e+02    2.2763775e-02   -1.5963915e+00   -3.6420683e+02    1.0593311e-03   -2.3860530e+03   -9.5935949e-03    5.6925608e-05   -8.1176826e-03    1.9465077e-04    1.5366004e+02    4.2597592e-07    1.3680842e-05    1.7203439e-03    2.1870772e-07    1.0838915e+02
  -1.2907090e+02    5.2065002e+00    2.7464024e+00    1.4356077e+03    0.0000000e+00    4.4604379e-04    3.3265637e+02    3.6956788e+02    3.1547056e+02    5.0000000e+02    5.0000000e+02    5.0000000e+02    1.8931510e+05    1.1765772e+02   -4.4975466e+02    2.2763775e-02   -1.6409314e+00   -3.6602440e+02   -2.3356621e-03   -2.3979528e+03   -8.0469117e-03   -1.3960278e-04   -8.5007929e-03   -3.7763551e-04    1.5421616e+02    1.0257503e-06   -1.1220950e-05    1.4872217e-03   -1.5408783e-05    1.0689689e+02
  -1.2847090e+02    5.2790608e+00    2.6519268e+00    1.3613482e+03    0.0000000e+00    4.3843097e-04    3.3386663e+02    3.7157081e+02    3.1642484e+02    5.0000000e+02    5.0000000e+02    5.0000000e+02    1.9027501e+05    1.1640876e+02   -4.4168172e+02    2.2763775e-02   -1.6849122e+00   -3.6788594e+02    1.9310937e-03   -2.4101093e+03   -7.8814087e-03    1.0982042e-04   -8.1800799e-03    3.3118536e-04    1.5477779e+02    9.1580375e-07    2.1549692e-05    1.4564717e-03   -2.6267030e-06    1.0491275e+02
  -1.2787090e+02    5.3502282e+00    2.5766490e+00    1.3034215e+03    0.0000000e+00    4.3230231e-04    3.3501316e+02    3.7145758e+02    3.1744619e+02    5.0000000e+02    5.0000000e+02    5.0000000e+02    1.9125116e+05    1.1547214e+02   -4.3507035e+02    2.2763775e-02   -1.7281078e+00   -3.6975713e+02    6.1414239e-04   -2.4224803e+03   -8.1146799e-03    1.2591915e-04   -8.2634509e-03    1.0987006e-04    1.5533991e+02    1.0100676e-07    1.8650111e-05    1.5083663e-03   -2.5468453e-06    1.0333451e+02
  -1.2727090e+02    5.3797105e+00    2.5697260e+00    1.2959759e+03    0.0000000e+00    4.3284006e-04    3.3512471e+02    3.7348257e+02    3.1853770e+02    5.0000000e+02    5.0000000e+02    5.0000000e+02    1.9227822e+05    1.1578109e+02   -4.3630233e+02    2.2763775e-02   -1.7706280e+00   -3.7172283e+02   -1.2300098e-03   -2.4354959e+03   -8.4573273e-03    1.6037939e-04   -8.7166708e-03   -2.0436545e-04    1.5593991e+02   -7.1914438e-08    2.2464707e-05    1.5758403e-03   -4.2329951e-07    1.0373702e+02
  -1.2667090e+02    5.4278571e+00    2.5037909e+00    1.2451733e+03    0.0000000e+00    4.2776919e-04    3.3507457e+02    3.7364095e+02    3.1798984e+02    5.0000000e+02    5.0000000e+02    5.0000000e+02    1.9330565e+05    1.1502410e+02   -4.3369925e+02    2.2763775e-02   -1.8132900e+00   -3.7376595e+02   -1.2445392e-04   -2.4484847e+03   -7.8030120e-03    7.4618246e-05   -1.0451798e-02    8.8006775e-07    1.5662934e+02   -2.3662832e-07    1.3927905e-05    1.5667203e-03   -5.3701575e-06    1.0294655e+02
  -1.2607090e+02    5.4821829e+00    2.4481150e+00    1.2070872e+03    0.0000000e+00    4.2197966e-04    3.3600568e+02    3.7554223e+02    3.1902333e+02    5.0000000e+02    5.0000000e+02    5.0000000e+02    1.9431292e+05    1.1442929e+02   -4.2903845e+02    2.2763775e-02   -1.8557622e+00   -3.7566555e+02   -1.1341844e-03   -2.4612645e+03   -7.5769459e-03    6.4089768e-05   -9.0451919e-03   -1.7555247e-04    1.5729906e+02    7.0657674e-07    7.0380094e-06    1.4548134e-03   -6.4563205e-06    1.0187212e+02
  -1.2547090e+02    5.5360290e+00    2.3815334e+00    1.1583820e+03    0.0000000e+00    4.1612746e-04    3.3691229e+02    3.7698980e+02    3.2004921e+02    5.0000000e+02    5.0000000e+02    5.0000000e+02    1.9539511e+05    1.1360663e+02   -4.2360087e+02    2.2763775e-02   -1.8977492e+00   -3.7774134e+02    1.2946606e-03   -2.4749785e+03   -7.4448019e-03   -1.2254229e-05   -9.8619791e-03    2.0865687e-04    1.5794844e+02    6.7063381e-07   -4.3607152e-06    1.4955566e-03   -1.0067182e-05    1.0056181e+02
  -1.2487090e+02    5.5961850e+00    2.3190951e+00    1.1140627e+03    0.0000000e+00    4.1031555e-04    3.3785318e+02    3.7834304e+02    3.1963545e+02    5.0000000e+02    5.0000000e+02    5.0000000e+02    1.9644475e+05    1.1282870e+02   -4.1830199e+02    2.2763775e-02   -1.9392306e+00   -3.7980350e+02    3.9416619e-04   -2.4882665e+03   -6.9106773e-03   -1.8904823e-05   -1.0126475e-02    8.2405017e-05    1.5856735e+02    1.0902791e-06   -5.7499403e-06    1.4279736e-03   -1.0949175e-05    9.9299419e+01
  -1.2427090e+02    5.6621312e+00    2.2553980e+00    1.0691929e+03    0.0000000e+00    4.0430215e-04    3.3903210e+02    3.8026116e+02    3.2068032e+02    5.0000000e+02    5.0000000e+02    5.0000000e+02    1.9756911e+05    1.1201618e+02   -4.1220926e+02    2.2763775e-02   -1.9802001e+00   -3.8196754e+02    2.6248564e-03   -2.5025118e+03   -6.5438591e-03    6.7647695e-05   -9.9807257e-03    4.2953820e-04    1.5922703e+02    1.2712174e-06    4.0465805e-06    1.3689095e-03   -5.5431764e-06    9.7886465e+01
  -1.2367090e+02    5.7388983e+00    2.2004319e+00    1.0299924e+03    0.0000000e+00    3.9945066e-04    3.4028060e+02    3.8215786e+02    3.2207970e+02    5.0000000e+02    5.0000000e+02    5.0000000e+02    1.9869347e+05    1.1135175e+02   -4.0651438e+02    2.2763775e-02   -2.0205672e+00   -3.8417026e+02    1.1790436e-03   -2.5167391e+03   -6.6656202e-03    1.6053328e-04   -9.2779706e-03    2.0074910e-04    1.5987987e+02    2.9969349e-07    1.5731690e-05    1.3535710e-03    1.1552224e-06    9.6614112e+01
  -1.2307090e+02    5.7727640e+00    2.1992557e+00    1.0274522e+03    0.0000000e+00    4.0030115e-04    3.4049852e+02    3.8404664e+02    3.2353972e+02    5.0000000e+02    5.0000000e+02    5.0000000e+02    1.9983533e+05    1.1180089e+02   -4.0788335e+02    2.2763775e-02   -2.0603444e+00   -3.8634710e+02    4.2852539e-04   -2.5312130e+03   -7.0311078e-03    3.6037167e-04   -9.1440212e-03    7.6786374e-05    1.6053425e+02    8.0492083e-09    4.3878601e-05    1.3893593e-03    1.1845643e-05    9.7092154e+01
  -1.2247090e+02    5.8196093e+00    2.1495611e+00    9.9183886e+02    0.0000000e+00    3.9621884e-04    3.4045457e+02    3.8083027e+02    3.2197185e+02    5.0000000e+02    5.0000000e+02    5.0000000e+02    2.0100471e+05    1.1126500e+02   -4.0611680e+02    2.2763775e-02   -2.1002927e+00   -3.8864460e+02    1.0091828e-04   -2.5460078e+03   -6.5498603e-03    4.7464822e-04   -1.0847522e-02    1.4383211e-05    1.6130101e+02   -2.8851397e-07    5.7826523e-05    1.4056168e-03    1.9368385e-05    9.6538813e+01
  -1.2187090e+02    5.8695931e+00    2.1074743e+00    9.6529864e+02    0.0000000e+00    3.9137694e-04    3.4130151e+02    3.8262412e+02    3.2300228e+02    5.0000000e+02    5.0000000e+02    5.0000000e+02    2.0219099e+05    1.1087812e+02   -4.0251829e+02    2.2763775e-02   -2.1401249e+00   -3.9087421e+02   -1.1068712e-03   -2.5610648e+03   -6.4698165e-03    4.4340511e-04   -9.2790944e-03   -1.6915697e-04    1.6208318e+02    2.6794522e-07    5.8069620e-05    1.3070148e-03    1.8415335e-05    9.5745361e+01
  -1.2127090e+02    5.9374332e+00    2.0609848e+00    9.3397857e+02    0.0000000e+00    3.8686234e-04    3.4226181e+02    3.8444633e+02    3.2421238e+02    5.0000000e+02    5.0000000e+02    5.0000000e+02    2.0340418e+05    1.1036980e+02   -3.9824671e+02    2.2763775e-02   -2.1795658e+00   -3.9327397e+02   -2.5759295e-03   -2.5764030e+03   -6.4004043e-03    1.9373851e-04   -9.1536000e-03   -3.7613634e-04    1.6281028e+02    3.1523645e-07    2.5519585e-05    1.2990154e-03    3.9619180e-06    9.4794806e+01
  -1.2067611e+02    5.9965586e+00    2.0194698e+00    9.0698755e+02    0.0000000e+00    3.8253040e-04    3.4327734e+02    3.8624648e+02    3.2431072e+02    5.0000000e+02    5.0000000e+02    5.0000000e+02    2.0462960e+05    1.0993813e+02   -3.9414349e+02    2.2763775e-02   -2.2182777e+00   -3.9562720e+02    1.2126766e-03   -2.5919416e+03   -5.6300366e-03    2.8062606e-04   -9.7514179e-03    1.9577321e-04    1.6352751e+02    1.1804968e-06    4.0441473e-05    1.2094779e-03    9.9499982e-06    9.3916679e+01
  -1.2008717e+02    6.0648025e+00    1.9725739e+00    8.7481616e+02    0.0000000e+00    3.7825526e-04    3.4451694e+02    3.8803092e+02    3.2549349e+02    5.0000000e+02    5.0000000e+02    5.0000000e+02    2.0586892e+05    1.0938142e+02   -3.8893776e+02    2.2763775e-02   -2.2562248e+00   -3.9802943e+02    9.2788463e-04   -2.6076372e+03   -5.5837466e-03    3.1627393e-04   -9.3713304e-03    1.5306492e-04    1.6424555e+02    9.2395768e-07    4.3775536e-05    1.1872874e-03    1.3515146e-05    9.2789393e+01
  -1.1950389e+02    6.1035603e+00    1.9726881e+00    8.7388840e+02    0.0000000e+00    3.7896821e-04    3.4479596e+02    3.8980148e+02    3.2703456e+02    5.0000000e+02    5.0000000e+02    5.0000000e+02    2.0712116e+05    1.0988200e+02   -3.9022966e+02    2.2763775e-02   -2.2932939e+00   -4.0044663e+02    2.6379362e-04   -2.6234947e+03   -6.2946119e-03    4.0940489e-04   -8.7908158e-03    5.2224718e-05    1.6496317e+02    7.0691051e-08    5.4137696e-05    1.2581379e-03    1.7758048e-05    9.3261240e+01
  -1.1892610e+02    6.1806553e+00    1.9420290e+00    8.5151000e+02    0.0000000e+00    3.7677668e-04    3.4560621e+02    3.9155974e+02    3.2826208e+02    5.0000000e+02    5.0000000e+02    5.0000000e+02    2.0838909e+05    1.0969702e+02   -3.8747441e+02    2.2763775e-02   -2.3301800e+00   -4.0294067e+02   -3.5857024e-03   -2.6395296e+03   -5.6516742e-03    2.1154179e-04   -8.0710273e-03   -5.3038549e-04    1.6570389e+02   -4.8525714e-07    2.7142494e-05    1.1085659e-03    6.0385512e-06    9.2716232e+01
  -1.1835364e+02    6.2100577e+00    1.8935981e+00    8.2235401e+02    0.0000000e+00    3.7105633e-04    3.4587497e+02    3.8919443e+02    3.2643710e+02    5.0000000e+02    5.0000000e+02    5.0000000e+02    2.0962618e+05    1.0909856e+02   -3.8474554e+02    2.2763775e-02   -2.3664715e+00   -4.0524019e+02    1.2690591e-03   -2.6552523e+03   -5.5137773e-03    2.0371203e-04   -9.2760686e-03    1.8407157e-04    1.6657624e+02   -1.9695772e-08    3.0819693e-05    1.1561561e-03    5.2994717e-06    9.1969997e+01
  -1.1778632e+02    6.2532627e+00    1.8689412e+00    8.0586387e+02    0.0000000e+00    3.6886105e-04    3.4670751e+02    3.9086581e+02    3.2767012e+02    5.0000000e+02    5.0000000e+02    5.0000000e+02    2.1094615e+05    1.0902536e+02   -3.8249786e+02    2.2763775e-02   -2.4021546e+00   -4.0781647e+02    6.6477883e-04   -2.6719603e+03   -5.6110618e-03    1.9337669e-04   -9.7696201e-03    9.9562363e-05    1.6737042e+02    4.2439318e-07    2.8168081e-05    1.1993220e-03    4.1626806e-06    9.1580951e+01
  -1.1722396e+02    6.3194368e+00    1.8302164e+00    7.8156158e+02    0.0000000e+00    3.6475511e-04    3.4779849e+02    3.9311108e+02    3.2790035e+02    5.0000000e+02    5.0000000e+02    5.0000000e+02    2.1222030e+05    1.0859211e+02   -3.7821455e+02    2.2763775e-02   -2.4373529e+00   -4.1031096e+02   -7.8946792e-05   -2.6880819e+03   -5.1918112e-03    1.8480841e-04   -9.6169570e-03   -9.5220944e-06    1.6811889e+02    6.8512730e-07    2.5930438e-05    1.1333641e-03    4.4443640e-06    9.0679925e+01
  -1.1666646e+02    6.3835836e+00    1.8020382e+00    7.6419352e+02    0.0000000e+00    3.6163189e-04    3.4884757e+02    3.9473417e+02    3.2939212e+02    5.0000000e+02    5.0000000e+02    5.0000000e+02    2.1352718e+05    1.0840580e+02   -3.7493237e+02    2.2763775e-02   -2.4718752e+00   -4.1284711e+02   -3.2467615e-04   -2.7046355e+03   -4.8676678e-03    2.0204683e-04   -9.4565200e-03   -5.3783790e-05    1.6887857e+02    1.4021112e-06    2.8251350e-05    1.0741978e-03    6.1332867e-06    9.0061771e+01
  -1.1611365e+02    6.4545831e+00    1.7688248e+00    7.4279286e+02    0.0000000e+00    3.5834911e-04    3.5009502e+02    3.9635002e+02    3.3090318e+02    5.0000000e+02    5.0000000e+02    5.0000000e+02    2.1485169e+05    1.0809247e+02   -3.7059652e+02    2.2763775e-02   -2.5058143e+00   -4.1539952e+02    1.4430643e-04   -2.7214165e+03   -4.8596209e-03    2.1068687e-04   -9.0434351e-03    1.6668514e-05    1.6963726e+02    4.7059332e-07    2.8678751e-05    1.0527377e-03    7.6957744e-06    8.9206582e+01
  -1.1556538e+02    6.4871865e+00    1.7742556e+00    7.4533546e+02    0.0000000e+00    3.5948607e-04    3.5046422e+02    3.9796144e+02    3.3175013e+02    5.0000000e+02    5.0000000e+02    5.0000000e+02    2.1619067e+05    1.0874276e+02   -3.7206739e+02    2.2763775e-02   -2.5390584e+00   -4.1798179e+02   -6.9060975e-05   -2.7383747e+03   -5.4960821e-03    2.2211456e-04   -8.3952965e-03   -1.1681500e-05    1.7040157e+02   -5.4145855e-08    2.8785013e-05    1.1056964e-03    7.1140635e-06    8.9776983e+01
  -1.1502155e+02    6.5254491e+00    1.7505027e+00    7.2936250e+02    0.0000000e+00    3.5764513e-04    3.5032220e+02    3.9505540e+02    3.2984260e+02    5.0000000e+02    5.0000000e+02    5.0000000e+02    2.1754551e+05    1.0868546e+02   -3.7228809e+02    2.2763775e-02   -2.5721923e+00   -4.2062949e+02   -2.6803473e-04   -2.7555243e+03   -4.8495528e-03    2.4666972e-04   -9.6009253e-03   -3.9041436e-05    1.7128123e+02   -4.1556789e-08    3.1545679e-05    1.0672553e-03    9.3286816e-06    8.9765905e+01
  -1.1448200e+02    6.5557553e+00    1.7216520e+00    7.1255313e+02    0.0000000e+00    3.5400959e-04    3.5126183e+02    3.9658272e+02    3.3105946e+02    5.0000000e+02    5.0000000e+02    5.0000000e+02    2.1890414e+05    1.0848700e+02   -3.6917271e+02    2.2763775e-02   -2.6051368e+00   -4.2310149e+02    9.7096014e-04   -2.7728145e+03   -5.0699298e-03    2.1327463e-04   -9.5898722e-03    1.4316935e-04    1.7214403e+02    3.2851433e-07    2.8988233e-05    1.0994566e-03    6.6052077e-06    8.9158491e+01
  -1.1394661e+02    6.6039983e+00    1.6994400e+00    6.9891086e+02    0.0000000e+00    3.5168632e-04    3.5218913e+02    3.9878401e+02    3.3220382e+02    5.0000000e+02    5.0000000e+02    5.0000000e+02    2.2031943e+05    1.0844332e+02   -3.6672064e+02    2.2763775e-02   -2.6374976e+00   -4.2593856e+02   -5.7553341e-04   -2.7906853e+03   -4.8859860e-03    1.6737881e-04   -9.6147020e-03   -9.5838475e-05    1.7299796e+02    5.2058309e-07    2.2986947e-05    1.0772911e-03    5.2698016e-06    8.8755487e+01
  -1.1341530e+02    6.6700347e+00    1.6741814e+00    6.8374070e+02    0.0000000e+00    3.4888691e-04    3.5315176e+02    4.0031758e+02    3.3292532e+02    5.0000000e+02    5.0000000e+02    5.0000000e+02    2.2168769e+05    1.0829494e+02   -3.6379336e+02    2.2763775e-02   -2.6694327e+00   -4.2864522e+02   -9.4164123e-04   -2.8079911e+03   -4.6441362e-03    1.8266032e-04   -9.3617028e-03   -1.2544029e-04    1.7379875e+02    1.1729069e-06    2.4112778e-05    1.0276743e-03    6.5566600e-06    8.8216444e+01
  -1.1288790e+02    6.7369724e+00    1.6479776e+00    6.6797002e+02    0.0000000e+00    3.4594347e-04    3.5435649e+02    4.0184268e+02    3.3448696e+02    5.0000000e+02    5.0000000e+02    5.0000000e+02    2.2309056e+05    1.0812193e+02   -3.6007979e+02    2.2763775e-02   -2.7008847e+00   -4.3133856e+02    2.1973491e-04   -2.8257723e+03   -4.3925714e-03    1.6338215e-04   -9.1570987e-03    3.8735865e-05    1.7460322e+02    1.2962433e-06    1.9940412e-05    9.7976971e-04    6.1096106e-06    8.7542996e+01
  -1.1236435e+02    6.8068826e+00    1.6268131e+00    6.5493804e+02    0.0000000e+00    3.4377608e-04    3.5561285e+02    4.0336569e+02    3.3562442e+02    5.0000000e+02    5.0000000e+02    5.0000000e+02    2.2451013e+05    1.0807025e+02   -3.5662550e+02    2.2763775e-02   -2.7317835e+00   -4.3407405e+02    6.4083253e-04   -2.8437556e+03   -4.4870660e-03    2.6072948e-04   -8.7631111e-03    9.7708131e-05    1.7541020e+02    2.5064900e-07    3.2285719e-05    9.7335798e-04    1.2849785e-05    8.6969571e+01
  -1.1184453e+02    6.8170225e+00    1.6369826e+00    6.5946584e+02    0.0000000e+00    3.4576492e-04    3.5584708e+02    4.0489916e+02    3.3630766e+02    5.0000000e+02    5.0000000e+02    5.0000000e+02    2.2597530e+05    1.0888347e+02   -3.5887115e+02    2.2763775e-02   -2.7621290e+00   -4.3687393e+02    3.3152879e-03   -2.8623260e+03   -4.6789348e-03    3.7571194e-04   -8.5296963e-03    4.9232624e-04    1.7624970e+02   -3.3761050e-07    4.3936613e-05    9.8006594e-04    1.9162879e-05    8.7741070e+01
  -1.1132833e+02    6.8524916e+00    1.6129678e+00    6.4478633e+02    0.0000000e+00    3.4334154e-04    3.5566143e+02    4.0224868e+02    3.3452035e+02    5.0000000e+02    5.0000000e+02    5.0000000e+02    2.2743535e+05    1.0880310e+02   -3.5914318e+02    2.2763775e-02   -2.7924825e+00   -4.3976828e+02    1.0573920e-03   -2.8807888e+03   -4.4901020e-03    3.9521330e-04   -9.4148345e-03    1.4504909e-04    1.7718623e+02   -4.9218808e-07    4.7562101e-05    9.9461508e-04    1.9895012e-05    8.7711068e+01
  -1.1081566e+02    6.8771086e+00    1.6001674e+00    6.3787820e+02    0.0000000e+00    3.4150539e-04    3.5640679e+02    4.0367779e+02    3.3577309e+02    5.0000000e+02    5.0000000e+02    5.0000000e+02    2.2886486e+05    1.0901020e+02   -3.5790530e+02    2.2763775e-02   -2.8227163e+00   -4.4236435e+02   -4.6732953e-03   -2.8989841e+03   -4.5101805e-03    2.0186331e-04   -9.4091193e-03   -6.6791068e-04    1.7810258e+02    5.2863718e-07    2.3820700e-05    9.9829109e-04    8.0050407e-06    8.7607553e+01
  -1.1030642e+02    6.9283329e+00    1.5755695e+00    6.2371945e+02    0.0000000e+00    3.3863791e-04    3.5745466e+02    4.0577689e+02    3.3662146e+02    5.0000000e+02    5.0000000e+02    5.0000000e+02    2.3037605e+05    1.0885223e+02   -3.5469020e+02    2.2763775e-02   -2.8526015e+00   -4.4536703e+02   -1.1729773e-03   -2.9180782e+03   -4.3935294e-03    1.3280688e-04   -9.3507928e-03   -1.8404839e-04    1.7900141e+02    7.9033990e-07    1.5549773e-05    9.8494512e-04    4.9172537e-06    8.7032908e+01
  -1.0980052e+02    6.9869176e+00    1.5596929e+00    6.1486530e+02    0.0000000e+00    3.3665272e-04    3.5846520e+02    4.0723849e+02    3.3819443e+02    5.0000000e+02    5.0000000e+02    5.0000000e+02    2.3187356e+05    1.0893106e+02   -3.5236743e+02    2.2763775e-02   -2.8820358e+00   -4.4832237e+02    4.3619280e-04   -2.9370245e+03   -3.9732377e-03    1.5772417e-04   -9.3482126e-03    7.2465721e-05    1.7987507e+02    1.6857566e-06    1.8093008e-05    9.2117939e-04    6.7737653e-06    8.6716479e+01
  -1.0929789e+02    7.0534701e+00    1.5396424e+00    6.0281259e+02    0.0000000e+00    3.3454137e-04    3.5968721e+02    4.0868862e+02    3.3948464e+02    5.0000000e+02    5.0000000e+02    5.0000000e+02    2.3338542e+05    1.0888873e+02   -3.4899195e+02    2.2763775e-02   -2.9110938e+00   -4.5125141e+02    8.9301851e-05   -2.9561710e+03   -3.9173427e-03    1.5431670e-04   -8.9747404e-03    1.7488033e-05    1.8073839e+02    1.0875726e-06    1.7283532e-05    8.9535315e-04    7.2783079e-06    8.6172815e+01
  -1.0879844e+02    7.0752667e+00    1.5513526e+00    6.0914988e+02    0.0000000e+00    3.3627178e-04    3.5995297e+02    4.1013561e+02    3.3987667e+02    5.0000000e+02    5.0000000e+02    5.0000000e+02    2.3491242e+05    1.0978031e+02   -3.5128550e+02    2.2763775e-02   -2.9396731e+00   -4.5418248e+02    4.1619973e-04   -2.9755162e+03   -4.4568356e-03    2.0155705e-04   -8.6511230e-03    6.4399745e-05    1.8160085e+02    1.6309330e-07    2.1727051e-05    9.4603270e-04    1.0045386e-05    8.6984132e+01
  -1.0830207e+02    7.1206305e+00    1.5444862e+00    6.0417768e+02    0.0000000e+00    3.3601226e-04    3.6065476e+02    4.0724677e+02    3.4074574e+02    5.0000000e+02    5.0000000e+02    5.0000000e+02    2.3643481e+05    1.1013887e+02   -3.5066306e+02    2.2763775e-02   -2.9682866e+00   -4.5716245e+02    3.0228154e-04   -2.9947787e+03   -3.7714689e-03    1.8331139e-04   -9.2312298e-03    4.6759118e-05    1.8257990e+02   -2.2005236e-07    1.9756880e-05    8.7519337e-04    9.2737995e-06    8.7065743e+01
  -1.0780872e+02    7.1336821e+00    1.5148412e+00    5.8763317e+02    0.0000000e+00    3.3223515e-04    3.6076206e+02    4.0864331e+02    3.3934138e+02    5.0000000e+02    5.0000000e+02    5.0000000e+02    2.3800943e+05    1.0988401e+02   -3.4942478e+02    2.2763775e-02   -2.9967228e+00   -4.6002273e+02    1.3576467e-03   -3.0148206e+03   -4.1197396e-03    2.0171753e-04   -9.2837130e-03    1.8588041e-04    1.8355778e+02    2.6190099e-07    2.3991326e-05    9.2622289e-04    8.9909569e-06    8.6702086e+01
  -1.0731831e+02    7.1741111e+00    1.5016364e+00    5.7976195e+02    0.0000000e+00    3.3087013e-04    3.6160548e+02    4.1007370e+02    3.4061078e+02    5.0000000e+02    5.0000000e+02    5.0000000e+02    2.3960230e+05    1.1005376e+02   -3.4784287e+02    2.2763775e-02   -3.0248256e+00   -4.6327429e+02    1.3943347e-03   -3.0349165e+03   -4.2339007e-03    1.7784348e-04   -9.2608294e-03    1.9862509e-04    1.8451379e+02   -3.7509201e-07    2.0842727e-05    9.3944914e-04    7.6046740e-06    8.6548468e+01
  -1.0683077e+02    7.2279875e+00    1.4829959e+00    5.6947654e+02    0.0000000e+00    3.2856091e-04    3.6264842e+02    4.1202821e+02    3.4171030e+02    5.0000000e+02    5.0000000e+02    5.0000000e+02    2.4117072e+05    1.1003759e+02   -3.4506567e+02    2.2763775e-02   -3.0526629e+00   -4.6626741e+02    1.6430924e-03   -3.0547995e+03   -3.9279761e-03    1.6558139e-04   -9.1596955e-03    2.3078513e-04    1.8541371e+02    9.5827232e-07    1.9484162e-05    8.9459127e-04    7.5332361e-06    8.6120410e+01
  -1.0634601e+02    7.2844335e+00    1.4712082e+00    5.6296411e+02    0.0000000e+00    3.2713592e-04    3.6365767e+02    4.1342679e+02    3.4311505e+02    5.0000000e+02    5.0000000e+02    5.0000000e+02    2.4277783e+05    1.1023044e+02   -3.4303285e+02    2.2763775e-02   -3.0801281e+00   -4.6940448e+02   -2.3435943e-04   -3.0751446e+03   -3.6734652e-03    1.4770969e-04   -9.0222244e-03   -3.6386222e-05    1.8633712e+02    1.5300703e-06    1.7491459e-05    8.4968803e-04    6.8163475e-06    8.5912003e+01
  -1.0586398e+02    7.3507705e+00    1.4560916e+00    5.5425249e+02    0.0000000e+00    3.2545624e-04    3.6488650e+02    4.1482307e+02    3.4442930e+02    5.0000000e+02    5.0000000e+02    5.0000000e+02    2.4440570e+05    1.1032126e+02   -3.3999654e+02    2.2763775e-02   -3.1072765e+00   -4.7255129e+02   -1.5327970e-04   -3.0957631e+03   -3.6494819e-03    1.2656918e-04   -8.7109478e-03   -3.0576366e-05    1.8725888e+02    3.6603930e-07    1.4809287e-05    8.2965829e-04    6.4140421e-06    8.5498422e+01
  -1.0538460e+02    7.3583371e+00    1.4648049e+00    5.5868579e+02    0.0000000e+00    3.2681853e-04    3.6521702e+02    4.1621982e+02    3.4462356e+02    5.0000000e+02    5.0000000e+02    5.0000000e+02    2.4605434e+05    1.1117672e+02   -3.4184079e+02    2.2763775e-02   -3.1340080e+00   -4.7571379e+02   -4.7271634e-04   -3.1166541e+03   -4.1156741e-03    1.3492752e-04   -8.3917944e-03   -6.3986646e-05    1.8818872e+02   -1.0745889e-08    1.5831297e-05    8.7224144e-04    6.6229429e-06    8.6218612e+01
  -1.0490780e+02    7.3817586e+00    1.4496342e+00    5.4943719e+02    0.0000000e+00    3.2547156e-04    3.6499198e+02    4.1365452e+02    3.4303742e+02    5.0000000e+02    5.0000000e+02    5.0000000e+02    2.4772485e+05    1.1132334e+02   -3.4299808e+02    2.2763775e-02   -3.1607567e+00   -4.7899067e+02    3.0896759e-04   -3.1377933e+03   -3.6914417e-03    1.7446284e-04   -9.4756063e-03    4.3862329e-05    1.8925052e+02   -2.5953231e-07    2.0220605e-05    8.6706308e-04    8.4308325e-06    8.6431246e+01
  -1.0443354e+02    7.3942378e+00    1.4402993e+00    5.4458800e+02    0.0000000e+00    3.2407982e-04    3.6586075e+02    4.1499057e+02    3.4433193e+02    5.0000000e+02    5.0000000e+02    5.0000000e+02    2.4940163e+05    1.1162859e+02   -3.4158517e+02    2.2763775e-02   -3.1875032e+00   -4.8199175e+02    2.0096460e-03   -3.1591604e+03   -3.7672575e-03    8.7971633e-05   -9.4070447e-03    2.7796264e-04    1.9029893e+02    5.2270245e-07    8.9649335e-06    8.7223489e-04    2.7997289e-06    8.6364061e+01
  -1.0396174e+02    7.4328129e+00    1.4256564e+00    5.3658327e+02    0.0000000e+00    3.2229926e-04    3.6682422e+02    4.1703322e+02    3.4560036e+02    5.0000000e+02    5.0000000e+02    5.0000000e+02    2.5111529e+05    1.1175041e+02   -3.3942175e+02    2.2763775e-02   -3.2139583e+00   -4.8545281e+02    2.0861027e-03   -3.1807839e+03   -3.6861939e-03    1.0149784e-04   -9.4860101e-03    2.6315148e-04    1.9131302e+02    7.2591703e-07    9.4845886e-06    8.6871318e-04    4.3533198e-06    8.6106634e+01
  -1.0349235e+02    7.4890031e+00    1.4138200e+00    5.3018106e+02    0.0000000e+00    3.2083396e-04    3.6784457e+02    4.1840295e+02    3.4686527e+02    5.0000000e+02    5.0000000e+02    5.0000000e+02    2.5284215e+05    1.1194564e+02   -3.3730561e+02    2.2763775e-02   -3.2401248e+00   -4.8886923e+02    1.9941860e-03   -3.2026233e+03   -3.5393630e-03    1.3069019e-04   -9.3571625e-03    2.5227011e-04    1.9231621e+02    1.4355288e-06    1.2627246e-05    8.4255798e-04    6.2476020e-06    8.5896961e+01
  -1.0302529e+02    7.5464008e+00    1.4004183e+00    5.2284593e+02    0.0000000e+00    3.1917465e-04    3.6899942e+02    4.1975997e+02    3.4817552e+02    5.0000000e+02    5.0000000e+02    5.0000000e+02    2.5458402e+05    1.1209451e+02   -3.3460354e+02    2.2763775e-02   -3.2660024e+00   -4.9223461e+02    1.2967389e-04   -3.2246905e+03   -3.2603076e-03    1.0455481e-04   -9.1149731e-03    1.5240493e-05    1.9330583e+02    1.3478674e-06    9.9217580e-06    7.9257420e-04    5.1672163e-06    8.5572918e+01
  -1.0256053e+02    7.5673491e+00    1.4094215e+00    5.2751889e+02    0.0000000e+00    3.2052567e-04    3.6962787e+02    4.2111798e+02    3.4844405e+02    5.0000000e+02    5.0000000e+02    5.0000000e+02    2.5634724e+05    1.1298758e+02   -3.3569930e+02    2.2763775e-02   -3.2915338e+00   -4.9564793e+02    4.8044858e-04   -3.2470168e+03   -3.6068549e-03    1.2241077e-04   -8.7837176e-03    6.7126022e-05    1.9429935e+02    1.7031772e-07    1.1309410e-05    8.1418381e-04    6.4391838e-06    8.6210142e+01
  -1.0209800e+02    7.6079183e+00    1.4043916e+00    5.2402809e+02    0.0000000e+00    3.2035417e-04    3.7022318e+02    4.2247956e+02    3.4948309e+02    5.0000000e+02    5.0000000e+02    5.0000000e+02    2.5813373e+05    1.1343253e+02   -3.3523546e+02    2.2763775e-02   -3.3170333e+00   -4.9909925e+02   -1.0283038e-05   -3.2696431e+03   -3.4197855e-03    1.9623559e-04   -8.6545438e-03   -1.0255464e-05    1.9531201e+02   -3.6273138e-07    1.9395301e-05    7.7805112e-04    1.0582971e-05    8.6361422e+01
  -1.0163764e+02    7.6217420e+00    1.3809656e+00    5.1132617e+02    0.0000000e+00    3.1731563e-04    3.7019459e+02    4.1805159e+02    3.4813871e+02    5.0000000e+02    5.0000000e+02    5.0000000e+02    2.5993352e+05    1.1333412e+02   -3.3524638e+02    2.2763775e-02   -3.3423672e+00   -5.0249831e+02    2.4262590e-03   -3.2924841e+03   -3.5482676e-03    1.9209347e-04   -9.1971101e-03    3.1423034e-04    1.9654001e+02   -3.1692562e-07    2.0777700e-05    8.1966212e-04    1.0341243e-05    8.6266306e+01
  -1.0117943e+02    7.6332554e+00    1.3705594e+00    5.0536738e+02    0.0000000e+00    3.1620569e-04    3.7105627e+02    4.1936992e+02    3.4946597e+02    5.0000000e+02    5.0000000e+02    5.0000000e+02    2.6175633e+05    1.1360618e+02   -3.3379610e+02    2.2763775e-02   -3.3675779e+00   -5.0593051e+02   -2.7473681e-03   -3.3156307e+03   -3.6055764e-03    1.2538170e-04   -9.5658249e-03   -3.8666723e-04    1.9759234e+02    2.1980576e-07    1.3796787e-05    8.4788857e-04    5.5157952e-06    8.6201831e+01
  -1.0072328e+02    7.6791523e+00    1.3581517e+00    4.9898933e+02    0.0000000e+00    3.1456520e-04    3.7209197e+02    4.1959053e+02    3.5074225e+02    5.0000000e+02    5.0000000e+02    5.0000000e+02    2.6360284e+05    1.1378402e+02   -3.3145301e+02    2.2763775e-02   -3.3926035e+00   -5.0961146e+02   -1.3017143e-02   -3.3389549e+03   -3.5523070e-03   -2.2371817e-05   -9.5127590e-03   -1.6930670e-03    1.9866975e+02    1.2722604e-06   -1.5900557e-06    8.4221227e-04   -3.4807508e-06    8.5954624e+01
  -1.0026915e+02    7.7282255e+00    1.3509309e+00    4.9544304e+02    0.0000000e+00    3.1350838e-04    3.7311770e+02    4.2054499e+02    3.5204955e+02    5.0000000e+02    5.0000000e+02    5.0000000e+02    2.6547503e+05    1.1414397e+02   -3.2972891e+02    2.2763775e-02   -3.4173414e+00   -5.1329735e+02   -7.5619366e-03   -3.3626440e+03   -3.1674430e-03   -7.3711265e-05   -9.4028840e-03   -9.7779769e-04    1.9974652e+02    2.2449983e-06   -6.9064907e-06    7.8189126e-04   -6.2557499e-06    8.5898591e+01
  -9.9817011e+01    7.7839342e+00    1.3433196e+00    4.9125051e+02    0.0000000e+00    3.1268577e-04    3.7426748e+02    4.2189989e+02    3.5327852e+02    5.0000000e+02    5.0000000e+02    5.0000000e+02    2.6736877e+05    1.1448918e+02   -3.2752191e+02    2.2763775e-02   -3.4418345e+00   -5.1695534e+02   -7.5006702e-03   -3.3866278e+03   -3.1496052e-03   -1.2433115e-04   -9.0697284e-03   -9.6502135e-04    2.0081514e+02    1.7260083e-06   -1.1396261e-05    7.5994298e-04   -8.7656077e-06    8.5764592e+01
  -9.9366792e+01    7.7891520e+00    1.3524224e+00    4.9582647e+02    0.0000000e+00    3.1403210e-04    3.7466475e+02    4.2326266e+02    3.5351625e+02    5.0000000e+02    5.0000000e+02    5.0000000e+02    2.6928421e+05    1.1546053e+02   -3.2924820e+02    2.2763775e-02   -3.4660438e+00   -5.2064305e+02   -3.7775860e-03   -3.4108901e+03   -3.4936196e-03   -1.3248075e-04   -8.6650181e-03   -4.8271250e-04    2.0188920e+02    6.1391804e-07   -1.2476751e-05    7.7810663e-04   -9.3752040e-06    8.6526373e+01
  -9.8918464e+01    7.8132347e+00    1.3468077e+00    4.9198198e+02    0.0000000e+00    3.1378437e-04    3.7499822e+02    4.2462946e+02    3.5440776e+02    5.0000000e+02    5.0000000e+02    5.0000000e+02    2.7122222e+05    1.1593888e+02   -3.2982217e+02    2.2763775e-02   -3.4902946e+00   -5.2442113e+02   -3.5332005e-03   -3.4354298e+03   -3.1420613e-03   -1.7032718e-04   -9.7069985e-03   -4.4248354e-04    2.0311215e+02    2.4038774e-07   -1.6807325e-05    7.8653659e-04   -1.2638557e-05    8.6840932e+01
  -9.8471966e+01    7.8210345e+00    1.3296765e+00    4.8321408e+02    0.0000000e+00    3.1136876e-04    3.7553439e+02    4.2313138e+02    3.5346460e+02    5.0000000e+02    5.0000000e+02    5.0000000e+02    2.7316464e+05    1.1600467e+02   -3.2841263e+02    2.2763775e-02   -3.5145286e+00   -5.2791783e+02    1.5719917e-03   -3.4601628e+03   -3.3264414e-03   -8.7639441e-05   -9.5633468e-03    2.2517153e-04    2.0429770e+02    3.7445772e-07   -9.1683996e-06    8.0186841e-04   -6.7348773e-06    8.6639335e+01
  -9.8027267e+01    7.8462541e+00    1.3250038e+00    4.8073056e+02    0.0000000e+00    3.1084241e-04    3.7637072e+02    4.2456696e+02    3.5483401e+02    5.0000000e+02    5.0000000e+02    5.0000000e+02    2.7518723e+05    1.1648688e+02   -3.2752426e+02    2.2763775e-02   -3.5385147e+00   -5.3202233e+02    1.4577674e-03   -3.4856864e+03   -3.2915672e-03   -3.4370175e-05   -9.8022777e-03    1.9446402e-04    2.0549455e+02    3.4465659e-07   -2.5130072e-06    8.0888685e-04   -4.3132501e-06    8.6774969e+01
  -9.7584316e+01    7.8882175e+00    1.3163029e+00    4.7625522e+02    0.0000000e+00    3.0968933e-04    3.7736384e+02    4.2504168e+02    3.5615870e+02    5.0000000e+02    5.0000000e+02    5.0000000e+02    2.7716822e+05    1.1681423e+02   -3.2572836e+02    2.2763775e-02   -3.5623617e+00   -5.3586042e+02   -7.4056918e-03   -3.5107759e+03   -3.1680865e-03   -6.9759790e-05   -9.6321507e-03   -9.2442563e-04    2.0662611e+02    1.7871608e-06   -5.6974411e-06    7.8670636e-04   -6.2380801e-06    8.6695589e+01
  -9.7143069e+01    7.9407618e+00    1.3071142e+00    4.7160198e+02    0.0000000e+00    3.0843175e-04    3.7853321e+02    4.2638635e+02    3.5738965e+02    5.0000000e+02    5.0000000e+02    5.0000000e+02    2.7919768e+05    1.1712259e+02   -3.2325417e+02    2.2763775e-02   -3.5859842e+00   -5.3983205e+02    2.2984102e-03   -3.5364604e+03   -2.8830252e-03   -3.0076542e-05   -9.4196291e-03    3.1132997e-04    2.0778024e+02    1.8133890e-06   -1.7252579e-06    7.3942024e-04   -3.1435761e-06    8.6513213e+01
  -9.6703497e+01    7.9959662e+00    1.3009526e+00    4.6845406e+02    0.0000000e+00    3.0766704e-04    3.7977886e+02    4.2773535e+02    3.5786536e+02    5.0000000e+02    5.0000000e+02    5.0000000e+02    2.8128110e+05    1.1753535e+02   -3.2081763e+02    2.2763775e-02   -3.6093294e+00   -5.4384919e+02   -2.4524357e-04   -3.5628521e+03   -2.8926959e-03   -1.2584009e-05   -9.2314295e-03   -3.9067424e-05    2.0895221e+02    6.2006672e-07   -1.0072815e-07    7.2866723e-04   -1.6907471e-06    8.6400115e+01
  -9.6265535e+01    7.9866488e+00    1.3105449e+00    4.7313292e+02    0.0000000e+00    3.0912607e-04    3.8016779e+02    4.2906682e+02    3.5877909e+02    5.0000000e+02    5.0000000e+02    5.0000000e+02    2.8333848e+05    1.1858817e+02   -3.2261366e+02    2.2763775e-02   -3.6323815e+00   -5.4781783e+02   -9.7939928e-03   -3.5889150e+03   -3.2190345e-03   -6.3512470e-05   -8.8399988e-03   -1.2304962e-03    2.1010124e+02    4.7214990e-07   -5.6305871e-06    7.4240273e-04   -5.4354200e-06    8.7227705e+01
  -9.5829177e+01    7.9975308e+00    1.2931546e+00    4.6307891e+02    0.0000000e+00    3.0738288e-04    3.7993548e+02    4.2674046e+02    3.5758488e+02    5.0000000e+02    5.0000000e+02    5.0000000e+02    2.8544843e+05    1.1869556e+02   -3.2382629e+02    2.2763775e-02   -3.6555003e+00   -5.5192289e+02   -3.9919230e-03   -3.6156317e+03   -2.9499232e-03   -2.0720454e-04   -1.0010586e-02   -5.1051832e-04    2.1141096e+02    1.8489742e-07   -2.2289650e-05    7.7015426e-04   -1.3686432e-05    8.7396313e+01
  -9.5394356e+01    8.0014922e+00    1.2893460e+00    4.6142552e+02    0.0000000e+00    3.0665368e-04    3.8091866e+02    4.2821240e+02    3.5898937e+02    5.0000000e+02    5.0000000e+02    5.0000000e+02    2.8757096e+05    1.1923813e+02   -3.2241252e+02    2.2763775e-02   -3.6786586e+00   -5.5572889e+02    7.9276047e-03   -3.6426761e+03   -3.0878430e-03   -5.8510357e-05   -9.8710098e-03    1.0008076e-03    2.1272233e+02    5.4063354e-07   -6.0066970e-06    7.7778629e-04   -5.5337213e-06    8.7487405e+01
  -9.4961038e+01    8.0346700e+00    1.2833882e+00    4.5869586e+02    0.0000000e+00    3.0576002e-04    3.8191020e+02    4.2969916e+02    3.6031813e+02    5.0000000e+02    5.0000000e+02    5.0000000e+02    2.8974098e+05    1.1969535e+02   -3.2083577e+02    2.2763775e-02   -3.7016083e+00   -5.6009169e+02    2.4242210e-03   -3.6700669e+03   -3.0341473e-03    8.4205632e-07   -9.9502239e-03    3.2186212e-04    2.1398608e+02    7.7422253e-07    3.3207877e-07    7.7734551e-04   -1.9844013e-06    8.7520621e+01
  -9.4529204e+01    8.0774483e+00    1.2782683e+00    4.5626594e+02    0.0000000e+00    3.0499669e-04    3.8293687e+02    4.3059685e+02    3.6163447e+02    5.0000000e+02    5.0000000e+02    5.0000000e+02    2.9193342e+05    1.2018072e+02   -3.1923186e+02    2.2763775e-02   -3.7243757e+00   -5.6445119e+02   -5.4821611e-04   -3.6977853e+03   -2.7286034e-03   -1.1146372e-05   -9.8683996e-03   -4.7008249e-05    2.1524642e+02    1.8068976e-06   -7.3862232e-07    7.3367743e-04   -1.9250405e-06    8.7569811e+01
  -9.4098795e+01    8.1306551e+00    1.2712649e+00    4.5267042e+02    0.0000000e+00    3.0411753e-04    3.8414704e+02    4.3191752e+02    3.6277287e+02    5.0000000e+02    5.0000000e+02    5.0000000e+02    2.9414894e+05    1.2059158e+02   -3.1677422e+02    2.2763775e-02   -3.7469492e+00   -5.6875799e+02   -1.6817832e-03   -3.7258381e+03   -2.6759678e-03   -2.3884658e-05   -9.6624951e-03   -2.1342735e-04    2.1649469e+02    1.6427188e-06   -1.7987777e-06    7.1690469e-04   -2.5647356e-06    8.7461852e+01
  -9.3669779e+01    8.1286010e+00    1.2796393e+00    4.5697549e+02    0.0000000e+00    3.0533988e-04    3.8463898e+02    4.3323259e+02    3.6311032e+02    5.0000000e+02    5.0000000e+02    5.0000000e+02    2.9639283e+05    1.2163305e+02   -3.1808900e+02    2.2763775e-02   -3.7692589e+00   -5.7306068e+02   -1.1802438e-02   -3.7542726e+03   -3.0071998e-03   -1.2565245e-04   -9.3372399e-03   -1.4481833e-03    2.1774342e+02    8.3805282e-07   -1.0986297e-05    7.3297815e-04   -8.7331342e-06    8.8222185e+01
  -9.3242139e+01    8.1717041e+00    1.2772918e+00    4.5538576e+02    0.0000000e+00    3.0532987e-04    3.8556625e+02    4.3457741e+02    3.6422945e+02    5.0000000e+02    5.0000000e+02    5.0000000e+02    2.9867140e+05    1.2225681e+02   -3.1688193e+02    2.2763775e-02   -3.7916082e+00   -5.7752679e+02    4.1364205e-03   -3.7830967e+03   -2.8584338e-03   -5.5797017e-05   -9.0220586e-03    5.1041707e-04    2.1903083e+02   -2.7405039e-07   -4.1573171e-06    6.9424330e-04   -4.5536809e-06    8.8400095e+01
  -9.2815820e+01    8.1696555e+00    1.2578455e+00    4.4500523e+02    0.0000000e+00    3.0278774e-04    3.8557771e+02    4.3303131e+02    3.6330733e+02    5.0000000e+02    5.0000000e+02    5.0000000e+02    3.0096493e+05    1.2231577e+02   -3.1734893e+02    2.2763775e-02   -3.8137875e+00   -5.8180655e+02   -4.4344015e-03   -3.8122307e+03   -2.9531442e-03   -2.4412020e-04   -9.6922054e-03   -5.5288615e-04    2.2055609e+02    4.2149320e-07   -2.2283468e-05    7.3936620e-04   -1.6163065e-05    8.8432280e+01
  -9.2390790e+01    8.1747070e+00    1.2520666e+00    4.4191478e+02    0.0000000e+00    3.0213496e-04    3.8652925e+02    4.3489335e+02    3.6474566e+02    5.0000000e+02    5.0000000e+02    5.0000000e+02    3.0329915e+05    1.2281832e+02   -3.1590263e+02    2.2763775e-02   -3.8359263e+00   -5.8625771e+02    8.8706115e-03   -3.8418420e+03   -3.0279223e-03   -1.0142648e-04   -1.0095161e-02    1.0378699e-03    2.2189386e+02    2.0450848e-07   -9.8316758e-06    7.7079760e-04   -8.1180614e-06    8.8522390e+01
  -9.1967022e+01    8.2067468e+00    1.2442234e+00    4.3828795e+02    0.0000000e+00    3.0098400e-04    3.8760914e+02    4.3621068e+02    3.6616125e+02    5.0000000e+02    5.0000000e+02    5.0000000e+02    3.0566687e+05    1.2321574e+02   -3.1376673e+02    2.2763775e-02   -3.8579164e+00   -5.9090254e+02    4.2790911e-03   -3.8717903e+03   -2.8811221e-03   -1.0976750e-05   -1.0183801e-02    5.0272351e-04    2.2325116e+02    5.4333133e-07   -7.8541306e-07    7.6055567e-04   -2.6554249e-06    8.8460687e+01
  -9.1544487e+01    8.2444897e+00    1.2404764e+00    4.3664884e+02    0.0000000e+00    3.0035303e-04    3.8869577e+02    4.3752594e+02    3.6728181e+02    5.0000000e+02    5.0000000e+02    5.0000000e+02    3.0806227e+05    1.2379300e+02   -3.1205477e+02    2.2763775e-02   -3.8796921e+00   -5.9563320e+02    9.2931862e-04   -3.9020871e+03   -2.6169601e-03    2.3062044e-05   -1.0076122e-02    1.0350174e-04    2.2461386e+02    1.7553918e-06    3.0426775e-06    7.2243176e-04    2.6008093e-08    8.8558836e+01
  -9.1123141e+01    8.2882365e+00    1.2370901e+00    4.3515747e+02    0.0000000e+00    2.9988673e-04    3.8994143e+02    4.3883456e+02    3.6840942e+02    5.0000000e+02    5.0000000e+02    5.0000000e+02    3.1048790e+05    1.2436946e+02   -3.0974142e+02    2.2763775e-02   -3.9012820e+00   -6.0030951e+02   -1.0519104e-03   -3.9328183e+03   -2.6400151e-03    2.4050682e-05   -1.0069920e-02   -1.4415297e-04    2.2596799e+02    6.5738119e-07    3.2702026e-06    7.2454280e-04    3.3812544e-07    8.8582916e+01
  -9.0702955e+01    8.2788885e+00    1.2465473e+00    4.3993323e+02    0.0000000e+00    3.0125306e-04    3.9043075e+02    4.4015226e+02    3.6883472e+02    5.0000000e+02    5.0000000e+02    5.0000000e+02    3.1295042e+05    1.2553752e+02   -3.1114966e+02    2.2763775e-02   -3.9226346e+00   -6.0509726e+02    5.3609713e-04   -3.9639862e+03   -2.9779306e-03    5.1050472e-05   -9.7068326e-03    6.5772252e-05    2.2734175e+02   -3.2011011e-07    5.7125399e-06    7.3927997e-04    2.1022185e-06    8.9427339e+01
  -9.0283896e+01    8.2923035e+00    1.2390683e+00    4.3527731e+02    0.0000000e+00    3.0071634e-04    3.9052206e+02    4.3693726e+02    3.6968232e+02    5.0000000e+02    5.0000000e+02    5.0000000e+02    3.1544621e+05    1.2606981e+02   -3.1240606e+02    2.2763775e-02   -3.9440400e+00   -6.0998779e+02   -6.8507402e-04   -3.9955706e+03   -2.5896062e-03   -6.0468337e-05   -1.0758618e-02   -7.9493330e-05    2.2888743e+02   -1.8836048e-07   -7.0906230e-06    7.4908426e-04   -4.8940186e-06    8.9840300e+01
  -8.9865945e+01    8.2873449e+00    1.2305708e+00    4.3126685e+02    0.0000000e+00    2.9935294e-04    3.9129002e+02    4.3815271e+02    3.6931034e+02    5.0000000e+02    5.0000000e+02    5.0000000e+02    3.1794948e+05    1.2651190e+02   -3.1115255e+02    2.2763775e-02   -3.9655178e+00   -6.1444070e+02    1.7876305e-03   -4.0274804e+03   -2.8982976e-03    8.2620791e-06   -1.0539610e-02    1.7219622e-04    2.3039231e+02    2.7172615e-07    6.2692027e-09    7.7079331e-04   -1.4385726e-07    8.9896399e+01
  -8.9449062e+01    8.3034027e+00    1.2268069e+00    4.2953681e+02    0.0000000e+00    2.9887097e-04    3.9230657e+02    4.3943641e+02    3.7080405e+02    5.0000000e+02    5.0000000e+02    5.0000000e+02    3.2051913e+05    1.2712495e+02   -3.0960928e+02    2.2763775e-02   -3.9868062e+00   -6.1956126e+02   -2.5910294e-03   -4.0599539e+03   -2.8549268e-03   -4.1147050e-06   -1.0796072e-02   -2.9638929e-04    2.3187708e+02    7.3572014e-07   -6.5211134e-07    7.7977224e-04   -1.6424841e-06    9.0050574e+01
  -8.9033215e+01    8.3360174e+00    1.2218486e+00    4.2720807e+02    0.0000000e+00    2.9813555e-04    3.9339914e+02    4.4058474e+02    3.7201989e+02    5.0000000e+02    5.0000000e+02    5.0000000e+02    3.2311618e+05    1.2769387e+02   -3.0772183e+02    2.2763775e-02   -4.0079532e+00   -6.2467557e+02   -9.0595185e-04   -4.0928041e+03   -2.6657260e-03   -3.6204461e-05   -1.0719312e-02   -9.1911907e-05    2.3335738e+02    1.3891416e-06   -4.1168402e-06    7.5631367e-04   -3.0027969e-06    9.0132013e+01
  -8.8618375e+01    8.3792415e+00    1.2167576e+00    4.2504171e+02    0.0000000e+00    2.9728492e-04    3.9465767e+02    4.4190805e+02    3.7318600e+02    5.0000000e+02    5.0000000e+02    5.0000000e+02    3.2574468e+05    1.2824877e+02   -3.0514492e+02    2.2763775e-02   -4.0289138e+00   -6.2981723e+02    3.3373535e-04   -4.1260691e+03   -2.4470312e-03   -6.4414295e-05   -1.0695108e-02    4.3945615e-05    2.3483666e+02    1.9351584e-06   -7.1421134e-06    7.3062192e-04   -4.2476065e-06    9.0119859e+01
  -8.8204513e+01    8.4292616e+00    1.2146219e+00    4.2431341e+02    0.0000000e+00    2.9693551e-04    3.9600532e+02    4.4322955e+02    3.7375353e+02    5.0000000e+02    5.0000000e+02    5.0000000e+02    3.2841154e+05    1.2892226e+02   -3.0251192e+02    2.2763775e-02   -4.0496349e+00   -6.3499595e+02    6.4711594e-04   -4.1598308e+03   -2.4888403e-03   -8.9351951e-05   -1.0605009e-02    7.5498975e-05    2.3632082e+02    3.3583609e-07   -9.9341066e-06    7.2886756e-04   -5.2652584e-06    9.0175101e+01
  -8.7791601e+01    8.3997477e+00    1.2243838e+00    4.2914067e+02    0.0000000e+00    2.9838434e-04    3.9648658e+02    4.4456168e+02    3.7485206e+02    5.0000000e+02    5.0000000e+02    5.0000000e+02    3.3114858e+05    1.3018966e+02   -3.0393443e+02    2.2763775e-02   -4.0701005e+00   -6.4025027e+02    7.4820676e-04   -4.1945154e+03   -2.7638879e-03   -8.7017083e-05   -1.0357122e-02    8.5896826e-05    2.3784579e+02   -8.5160029e-08   -9.7258171e-06    7.4221240e-04   -5.4029063e-06    9.1085120e+01
  -8.7615552e+01    8.4160899e+00    1.2261507e+00    4.2941492e+02    0.0000000e+00    2.9901606e-04    3.9669248e+02    4.4382066e+02    3.7495974e+02    5.0000000e+02    5.0000000e+02    5.0000000e+02    3.3239728e+05    1.3065226e+02   -3.0439724e+02    2.2763775e-02   -4.0789603e+00   -6.4275947e+02   -2.2811258e-02   -4.2103867e+03   -2.4859316e-03   -1.5245307e-04   -1.1607092e-02   -2.5885386e-03    2.3872612e+02    7.8935485e-07   -1.5765909e-05    7.8123364e-04   -9.9554500e-06    9.1399575e+01
  -8.7395492e+01    8.4179621e+00    1.2142244e+00    4.2291626e+02    0.0000000e+00    2.9758121e-04    3.9637970e+02    4.4420052e+02    3.7398470e+02    5.0000000e+02    5.0000000e+02    5.0000000e+02    3.3385578e+05    1.3064670e+02   -3.0553932e+02    2.2763775e-02   -4.0900397e+00   -6.4543834e+02   -2.8281220e-02   -4.2288517e+03   -2.4972476e-03   -2.5376853e-04   -1.1293492e-02   -3.1643391e-03    2.3950281e+02    6.7310163e-07   -2.4487040e-05    7.6017167e-04   -1.7040537e-05    9.1484219e+01
  -8.7120417e+01    8.4131010e+00    1.2107819e+00    4.2147085e+02    0.0000000e+00    2.9693958e-04    3.9707215e+02    4.4524253e+02    3.7499205e+02    5.0000000e+02    5.0000000e+02    5.0000000e+02    3.3566290e+05    1.3104656e+02   -3.0429630e+02    2.2763775e-02   -4.1039151e+00   -6.4850514e+02   -1.7076514e-03   -4.2519515e+03   -2.7267630e-03   -2.4320404e-04   -1.0817018e-02   -1.3705495e-04    2.4062850e+02    2.4093645e-06   -2.2754983e-05    7.5686060e-04   -1.6518185e-05    9.1544452e+01
  -8.6776572e+01    8.4137626e+00    1.2085684e+00    4.2043872e+02    0.0000000e+00    2.9662593e-04    3.9784271e+02    4.4664613e+02    3.7624722e+02    5.0000000e+02    5.0000000e+02    5.0000000e+02    3.3798240e+05    1.3166372e+02   -3.0336101e+02    2.2763775e-02   -4.1211239e+00   -6.5324646e+02    2.6695314e-03   -4.2811811e+03   -2.8185056e-03   -1.6086028e-04   -1.0922377e-02    3.1186158e-04    2.4196760e+02    6.8935501e-07   -1.4485794e-05    7.7234992e-04   -1.1812414e-05    9.1782618e+01
  -8.6366807e+01    8.4446492e+00    1.2023534e+00    4.1774747e+02    0.0000000e+00    2.9558076e-04    3.9901896e+02    4.4540713e+02    3.7753697e+02    5.0000000e+02    5.0000000e+02    5.0000000e+02    3.4077786e+05    1.3221433e+02   -3.0097111e+02    2.2763775e-02   -4.1415251e+00   -6.5884385e+02    1.3408458e-04   -4.3164966e+03   -2.5278683e-03   -1.2031842e-04   -1.0841182e-02    4.2077938e-05    2.4355969e+02    2.0554605e-06   -1.1012758e-05    7.3655018e-04   -8.9570009e-06    9.1801338e+01
  -8.5957798e+01    8.4759290e+00    1.2007306e+00    4.1735704e+02    0.0000000e+00    2.9521028e-04    4.0019196e+02    4.4673685e+02    3.7869373e+02    5.0000000e+02    5.0000000e+02    5.0000000e+02    3.4368194e+05    1.3297212e+02   -2.9898857e+02    2.2763775e-02   -4.1617196e+00   -6.6449370e+02    2.9754687e-04   -4.3532797e+03   -2.2662015e-03   -9.5093353e-05   -1.0791103e-02    1.2710078e-05    2.4519392e+02    2.5622789e-06   -9.0578096e-06    7.0343251e-04   -6.9220990e-06    9.1998123e+01
  -8.5549586e+01    8.5259332e+00    1.1979272e+00    4.1631839e+02    0.0000000e+00    2.9475809e-04    4.0155421e+02    4.4805979e+02    3.7989282e+02    5.0000000e+02    5.0000000e+02    5.0000000e+02    3.4657476e+05    1.3366918e+02   -2.9612339e+02    2.2763775e-02   -4.1817351e+00   -6.7014700e+02    7.0043904e-04   -4.3898898e+03   -2.2472918e-03   -8.0723840e-05   -1.0568811e-02    1.0088160e-04    2.4680066e+02    8.7479349e-07   -6.9089023e-06    6.8733813e-04   -5.9162771e-06    9.2050159e+01
  -8.5142145e+01    8.5016347e+00    1.2071690e+00    4.2089842e+02    0.0000000e+00    2.9608945e-04    4.0211029e+02    4.4939136e+02    3.8049720e+02    5.0000000e+02    5.0000000e+02    5.0000000e+02    3.4954203e+05    1.3500493e+02   -2.9724738e+02    2.2763775e-02   -4.2014882e+00   -6.7584058e+02   -1.2387978e-03   -4.4274883e+03   -2.5893418e-03   -8.1923673e-05   -1.0188062e-02   -1.3215945e-04    2.4844142e+02    3.4475465e-07   -7.7493567e-06    6.9789440e-04   -6.0432376e-06    9.2968580e+01
  -8.4735447e+01    8.4963435e+00    1.1967889e+00    4.1473518e+02    0.0000000e+00    2.9516126e-04    4.0216464e+02    4.5072883e+02    3.7973878e+02    5.0000000e+02    5.0000000e+02    5.0000000e+02    3.5255073e+05    1.3552244e+02   -2.9853423e+02    2.2763775e-02   -4.2213076e+00   -6.8168481e+02   -1.2156476e-03   -4.4655908e+03   -2.3438725e-03   -1.8801411e-04   -1.1647141e-02   -1.0524646e-04    2.5027069e+02   -5.7167558e-07   -1.7258779e-05    7.5095217e-04   -1.2296681e-05    9.3375832e+01
  -8.4329467e+01    8.4779954e+00    1.1927743e+00    4.1290647e+02    0.0000000e+00    2.9446019e-04    4.0307076e+02    4.5226854e+02    3.8129564e+02    5.0000000e+02    5.0000000e+02    5.0000000e+02    3.5557556e+05    1.3625981e+02   -2.9726525e+02    2.2763775e-02   -4.2412127e+00   -6.8702081e+02   -9.2177067e-04   -4.5041786e+03   -2.5808327e-03   -1.3308416e-04   -1.1350119e-02   -8.3493523e-05    2.5208052e+02    1.7582284e-06   -1.2510191e-05    7.5702423e-04   -9.5996633e-06    9.3631059e+01
  -8.3924177e+01    8.4995851e+00    1.1879256e+00    4.1085679e+02    0.0000000e+00    2.9370594e-04    4.0420524e+02    4.5395933e+02    3.8267700e+02    5.0000000e+02    5.0000000e+02    5.0000000e+02    3.5868825e+05    1.3693130e+02   -2.9507055e+02    2.2763775e-02   -4.2609654e+00   -6.9336487e+02    1.0838056e-03   -4.5434240e+03   -2.4985875e-03   -7.7462441e-05   -1.1374506e-02    1.4087872e-04    2.5387373e+02    1.7182749e-06   -6.8377753e-06    7.5062652e-04   -6.0505380e-06    9.3757518e+01
  -8.3519553e+01    8.5335349e+00    1.1839979e+00    4.0903698e+02    0.0000000e+00    2.9311562e-04    4.0536561e+02    4.5224553e+02    3.8390277e+02    5.0000000e+02    5.0000000e+02    5.0000000e+02    3.6182801e+05    1.3765869e+02   -2.9292134e+02    2.2763775e-02   -4.2805383e+00   -6.9958688e+02   -5.6820957e-04   -4.5831274e+03   -2.3475158e-03   -4.8795294e-05   -1.1219084e-02   -4.6141603e-05    2.5565145e+02    2.4816047e-06   -4.4743867e-06    7.2692522e-04   -4.2829947e-06    9.3922974e+01
  -8.3115569e+01    8.5803331e+00    1.1809727e+00    4.0799999e+02    0.0000000e+00    2.9255370e-04    4.0670181e+02    4.5357057e+02    3.8518110e+02    5.0000000e+02    5.0000000e+02    5.0000000e+02    3.6501141e+05    1.3840568e+02   -2.9002899e+02    2.2763775e-02   -4.2999301e+00   -7.0579832e+02   -6.1218911e-03   -4.6234218e+03   -2.0987775e-03   -1.2047423e-04   -1.0967731e-02   -6.6156125e-04    2.5742739e+02    2.7314757e-06   -9.3284240e-06    6.8498163e-04   -8.5157900e-06    9.4016987e+01
  -8.2712199e+01    8.5682193e+00    1.1893104e+00    4.1233017e+02    0.0000000e+00    2.9369818e-04    4.0759485e+02    4.5490009e+02    3.8582146e+02    5.0000000e+02    5.0000000e+02    5.0000000e+02    3.6824048e+05    1.3975366e+02   -2.8986580e+02    2.2763775e-02   -4.3190817e+00   -7.1202296e+02   -3.4992876e-03   -4.6643290e+03   -2.3372983e-03   -1.4366985e-04   -1.0675242e-02   -3.6199607e-04    2.5920873e+02    8.4848628e-07   -9.0516883e-06    6.8727958e-04   -9.9227267e-06    9.4804880e+01
  -8.2309417e+01    8.5893921e+00    1.1902208e+00    4.1276524e+02    0.0000000e+00    2.9400234e-04    4.0839032e+02    4.5623999e+02    3.8710021e+02    5.0000000e+02    5.0000000e+02    5.0000000e+02    3.7152901e+05    1.4074941e+02   -2.8920023e+02    2.2763775e-02   -4.3381993e+00   -7.1842397e+02   -8.4134481e-05   -4.7059533e+03   -2.3236314e-03   -1.0229311e-04   -1.0416634e-02    4.7066376e-06    2.6103559e+02   -3.2785269e-07   -5.6164273e-06    6.6712434e-04   -7.3611298e-06    9.5300294e+01
  -8.1907199e+01    8.5676345e+00    1.1719875e+00    4.0259055e+02    0.0000000e+00    2.9176301e-04    4.0851186e+02    4.5757254e+02    3.8643916e+02    5.0000000e+02    5.0000000e+02    5.0000000e+02    3.7485052e+05    1.4100321e+02   -2.8988193e+02    2.2763775e-02   -4.3572407e+00   -7.2467996e+02    1.7831780e-03   -4.7481187e+03   -2.4487155e-03   -1.9728862e-04   -1.1242574e-02    1.8795967e-04    2.6317420e+02    3.1993157e-07   -1.4181749e-05    7.2319068e-04   -1.3588427e-05    9.5464224e+01
  -8.1505519e+01    8.5388480e+00    1.1678054e+00    4.0053415e+02    0.0000000e+00    2.9126187e-04    4.0960064e+02    4.5886606e+02    3.8817689e+02    5.0000000e+02    5.0000000e+02    5.0000000e+02    3.7821218e+05    1.4178040e+02   -2.8788658e+02    2.2763775e-02   -4.3763034e+00   -7.3076874e+02    1.6689742e-03   -4.7909307e+03   -2.5799649e-03   -1.3095640e-04   -1.1883875e-02    1.8551723e-04    2.6504949e+02    8.9652422e-07   -1.1285602e-05    7.7372991e-04   -9.7743353e-06    9.5688973e+01
  -8.1104354e+01    8.5599745e+00    1.1628049e+00    3.9861962e+02    0.0000000e+00    2.9041499e-04    4.1082639e+02    4.6101689e+02    3.8931402e+02    5.0000000e+02    5.0000000e+02    5.0000000e+02    3.8166442e+05    1.4248938e+02   -2.8520286e+02    2.2763775e-02   -4.3952202e+00   -7.3774625e+02    4.0023391e-03   -4.8344848e+03   -2.4095353e-03   -4.8587225e-05   -1.2109471e-02    5.0644776e-04    2.6701895e+02    1.0390560e-06   -4.0531107e-06    7.7111850e-04   -4.4028601e-06    9.5796168e+01
  -8.0703677e+01    8.5874592e+00    1.1608937e+00    3.9787978e+02    0.0000000e+00    2.9002029e-04    4.1202771e+02    4.5725056e+02    3.9055196e+02    5.0000000e+02    5.0000000e+02    5.0000000e+02    3.8515592e+05    1.4339236e+02   -2.8302599e+02    2.2763775e-02   -4.4139310e+00   -7.4471770e+02    1.4104501e-03   -4.8786060e+03   -2.1173312e-03   -3.6376261e-05   -1.2073667e-02    1.8279294e-04    2.6898721e+02    2.6719584e-06   -3.3640126e-06    7.3743549e-04   -2.8559920e-06    9.6082055e+01
  -8.0303464e+01    8.6269309e+00    1.1600938e+00    3.9791018e+02    0.0000000e+00    2.8983419e-04    4.1338214e+02    4.5860257e+02    3.9188746e+02    5.0000000e+02    5.0000000e+02    5.0000000e+02    3.8869650e+05    1.4431544e+02   -2.8015462e+02    2.2763775e-02   -4.4324683e+00   -7.5156322e+02   -4.8044150e-03   -4.9234512e+03   -2.1307966e-03   -5.7426061e-05   -1.1971300e-02   -5.2820411e-04    2.7094565e+02    1.4882850e-06   -5.3864632e-06    7.3241054e-04   -3.9407348e-06    9.6308703e+01
  -7.9903691e+01    8.5909903e+00    1.1688151e+00    4.0221125e+02    0.0000000e+00    2.9108691e-04    4.1400807e+02    4.5995123e+02    3.9280552e+02    5.0000000e+02    5.0000000e+02    5.0000000e+02    3.9229470e+05    1.4583398e+02   -2.8089184e+02    2.2763775e-02   -4.4507734e+00   -7.5849978e+02   -1.3097820e-04   -4.9690295e+03   -2.4571601e-03   -8.7656748e-05   -1.1854642e-02   -1.7313717e-05    2.7292486e+02    6.5074783e-08   -7.0361771e-06    7.5275847e-04   -5.9669482e-06    9.7303332e+01
  -7.9504334e+01    8.6039569e+00    1.1701953e+00    4.0241344e+02    0.0000000e+00    2.9153652e-04    4.1497488e+02    4.5845302e+02    3.9349348e+02    5.0000000e+02    5.0000000e+02    5.0000000e+02    3.9595848e+05    1.4699350e+02   -2.7989129e+02    2.2763775e-02   -4.4691221e+00   -7.6570468e+02    8.1103445e-04   -5.0153678e+03   -2.0807817e-03   -1.5526196e-04   -1.2984921e-02    1.0720842e-04    2.7514610e+02   -3.8036274e-07   -1.4307181e-05    7.7889135e-04   -1.0245386e-05    9.7879425e+01
  -7.9105367e+01    8.5840933e+00    1.1555039e+00    3.9504972e+02    0.0000000e+00    2.8950211e-04    4.1530242e+02    4.5993101e+02    3.9355598e+02    5.0000000e+02    5.0000000e+02    5.0000000e+02    3.9963967e+05    1.4738140e+02   -2.7971419e+02    2.2763775e-02   -4.4874266e+00   -7.7238114e+02    1.0557670e-02   -5.0622356e+03   -2.4830098e-03   -3.9499480e-05   -1.2738227e-02    1.0930263e-03    2.7731114e+02   -1.3815000e-07   -3.9409592e-06    8.0035060e-04   -3.5787158e-06    9.8027731e+01
  -7.8706767e+01    8.5722979e+00    1.1525233e+00    3.9372291e+02    0.0000000e+00    2.8911414e-04    4.1642062e+02    4.6131566e+02    3.9541771e+02    5.0000000e+02    5.0000000e+02    5.0000000e+02    4.0341824e+05    1.4829173e+02   -2.7759369e+02    2.2763775e-02   -4.5056605e+00   -7.7969773e+02   -3.1446991e-04   -5.1101072e+03   -2.5521682e-03   -8.8017783e-05   -1.2965648e-02   -2.5164003e-05    2.7944493e+02   -1.4602452e-06   -7.8381673e-06    8.2011423e-04   -6.6100631e-06    9.8337836e+01
  -7.8308510e+01    8.5930309e+00    1.1471218e+00    3.9122236e+02    0.0000000e+00    2.8827439e-04    4.1769228e+02    4.6188870e+02    3.9638595e+02    5.0000000e+02    5.0000000e+02    5.0000000e+02    4.0725522e+05    1.4908852e+02   -2.7470824e+02    2.2763775e-02   -4.5237435e+00   -7.8727349e+02    5.9803266e-04   -5.1586167e+03   -2.2074250e-03   -1.4046241e-04   -1.2925956e-02    2.6714502e-05    2.8160434e+02    1.0366537e-06   -1.2565499e-05    7.8653057e-04   -9.0479739e-06    9.8495917e+01
  -7.7910572e+01    8.6249378e+00    1.1467051e+00    3.9145323e+02    0.0000000e+00    2.8807956e-04    4.1901140e+02    4.6328346e+02    3.9774307e+02    5.0000000e+02    5.0000000e+02    5.0000000e+02    4.1119671e+05    1.5013572e+02   -2.7196944e+02    2.2763775e-02   -4.5416052e+00   -7.9507779e+02    1.1460693e-03   -5.2084486e+03   -1.9576480e-03   -1.1927751e-04   -1.2859189e-02    1.0219488e-04    2.8381106e+02    2.0378263e-06   -1.0769744e-05    7.5766796e-04   -7.5025330e-06    9.8839957e+01
  -7.7512927e+01    8.6766530e+00    1.1454685e+00    3.9127909e+02    0.0000000e+00    2.8780364e-04    4.2051067e+02    4.6464916e+02    3.9913315e+02    5.0000000e+02    5.0000000e+02    5.0000000e+02    4.1511202e+05    1.5113054e+02   -2.6832889e+02    2.2763775e-02   -4.5592632e+00   -8.0272441e+02   -5.3289195e-04   -5.2579983e+03   -1.9190602e-03   -8.6460750e-05   -1.2703760e-02   -4.7087547e-05    2.8596545e+02    7.1303004e-08   -8.2378139e-06    7.4327043e-04   -5.4560885e-06    9.9057643e+01
  -7.7115554e+01    8.6230537e+00    1.1543166e+00    3.9577844e+02    0.0000000e+00    2.8903403e-04    4.2119657e+02    4.6602645e+02    4.0017446e+02    5.0000000e+02    5.0000000e+02    5.0000000e+02    4.1917087e+05    1.5276354e+02   -2.6863665e+02    2.2763775e-02   -4.5766362e+00   -8.1042532e+02   -2.5954619e-03   -5.3094825e+03   -2.2818347e-03   -2.2384560e-04   -1.2618417e-02   -2.6566700e-04    2.8819044e+02   -5.5888360e-07   -2.1579005e-05    7.6983196e-04   -1.4124269e-05    1.0009652e+02
  -7.6877600e+01    8.6246683e+00    1.1548284e+00    3.9519312e+02    0.0000000e+00    2.8950668e-04    4.2169257e+02    4.6598108e+02    4.0028574e+02    5.0000000e+02    5.0000000e+02    5.0000000e+02    4.2170551e+05    1.5355291e+02   -2.6837004e+02    2.2763775e-02   -4.5871595e+00   -8.1542323e+02   -1.2180165e-02   -5.3416219e+03   -2.1210512e-03   -1.3768323e-04   -1.4036383e-02   -1.1770747e-03    2.8981194e+02    1.2335758e-06   -1.2827110e-05    8.3439194e-04   -9.3391016e-06    1.0054450e+02
  -7.6580159e+01    8.6014645e+00    1.1414610e+00    3.8829495e+02    0.0000000e+00    2.8771884e-04    4.2172559e+02    4.6718212e+02    3.9995831e+02    5.0000000e+02    5.0000000e+02    5.0000000e+02    4.2474899e+05    1.5377972e+02   -2.6900087e+02    2.2763775e-02   -4.6002702e+00   -8.2093727e+02    1.0239382e-02   -5.3802957e+03   -2.5068573e-03   -6.2356414e-06   -1.3448760e-02    9.9852555e-04    2.9161109e+02   -3.2614338e-07   -1.2901330e-06    8.2902020e-04   -9.1915334e-07    1.0070864e+02
  -7.6208357e+01    8.5730696e+00    1.1382866e+00    3.8693234e+02    0.0000000e+00    2.8724567e-04    4.2281306e+02    4.6845565e+02    4.0190005e+02    5.0000000e+02    5.0000000e+02    5.0000000e+02    4.2859141e+05    1.5469206e+02   -2.6669538e+02    2.2763775e-02   -4.6166141e+00   -8.2816667e+02   -4.1801091e-04   -5.4290598e+03   -2.5474044e-03   -9.0492798e-06   -1.3591081e-02   -4.6227104e-05    2.9375370e+02    1.4485722e-06   -1.6931794e-06    8.4066444e-04   -1.2757415e-06    1.0102706e+02
  -7.5811708e+01    8.5919879e+00    1.1345472e+00    3.8576571e+02    0.0000000e+00    2.8651877e-04    4.2415585e+02    4.7000296e+02    4.0290377e+02    5.0000000e+02    5.0000000e+02    5.0000000e+02    4.3284753e+05    1.5561909e+02   -2.6339263e+02    2.2763775e-02   -4.6338807e+00   -8.3671585e+02   -5.3663230e-04   -5.4827964e+03   -2.2422350e-03   -3.7240041e-05   -1.3654883e-02   -4.9158968e-05    2.9615755e+02    1.7070913e-06   -4.6242150e-06    8.1709879e-04   -2.2483135e-06    1.0125524e+02
  -7.5415221e+01    8.6147473e+00    1.1328214e+00    3.8503557e+02    0.0000000e+00    2.8616958e-04    4.2547121e+02    4.6879850e+02    4.0429943e+02    5.0000000e+02    5.0000000e+02    5.0000000e+02    4.3717353e+05    1.5672358e+02   -2.6052379e+02    2.2763775e-02   -4.6509131e+00   -8.4531256e+02   -5.2937141e-04   -5.5374928e+03   -1.9224914e-03   -2.7483789e-05   -1.3637260e-02   -3.4304273e-05    2.9857716e+02    3.2427249e-06   -4.5374277e-06    7.8500612e-04   -1.2247281e-06    1.0164043e+02
  -7.5018878e+01    8.6561313e+00    1.1312493e+00    3.8469690e+02    0.0000000e+00    2.8586053e-04    4.2697135e+02    4.7019625e+02    4.0574648e+02    5.0000000e+02    5.0000000e+02    5.0000000e+02    4.4157154e+05    1.5779311e+02   -2.5664237e+02    2.2763775e-02   -4.6677386e+00   -8.5384596e+02   -1.5098906e-03   -5.5931823e+03   -1.8394491e-03   -6.9219266e-05   -1.3517323e-02   -1.2705485e-04    3.0099953e+02    2.2500656e-06   -8.6459847e-06    7.7054767e-04   -3.6320489e-06    1.0190366e+02
  -7.4622654e+01    8.6121225e+00    1.1408626e+00    3.8941473e+02    0.0000000e+00    2.8723840e-04    4.2766399e+02    4.7159560e+02    4.0695277e+02    5.0000000e+02    5.0000000e+02    5.0000000e+02    4.4604738e+05    1.5963159e+02   -2.5700085e+02    2.2763775e-02   -4.6842774e+00   -8.6247736e+02    3.5021571e-06   -5.6498773e+03   -2.1759148e-03   -8.3915673e-05   -1.3417236e-02    1.5452896e-05    3.0344972e+02    5.9148383e-07   -1.0850061e-05    7.8855774e-04   -4.7201479e-06    1.0308546e+02
  -7.4226526e+01    8.6164339e+00    1.1416639e+00    3.8935797e+02    0.0000000e+00    2.8761644e-04    4.2875289e+02    4.7254776e+02    4.0759231e+02    5.0000000e+02    5.0000000e+02    5.0000000e+02    4.5055006e+05    1.6096755e+02   -2.5513152e+02    2.2763775e-02   -4.7008661e+00   -8.7118663e+02   -1.6656311e-03   -5.7069097e+03   -2.0901254e-03   -2.7374219e-05   -1.4730978e-02   -1.2157046e-04    3.0613297e+02    3.3039394e-08   -3.2974954e-06    8.5502155e-04   -1.8638300e-06    1.0371799e+02
  -7.3830469e+01    8.5891158e+00    1.1285334e+00    3.8288367e+02    0.0000000e+00    2.8575639e-04    4.2926534e+02    4.7394583e+02    4.0781212e+02    5.0000000e+02    5.0000000e+02    5.0000000e+02    4.5519387e+05    1.6156790e+02   -2.5443010e+02    2.2763775e-02   -4.7173448e+00   -8.7974175e+02    1.2433113e-02   -5.7659535e+03   -2.4654443e-03    3.8941588e-05   -1.4233772e-02    1.1305841e-03    3.0884529e+02   -1.2189062e-07    2.5379669e-06    8.5365876e-04    2.1830869e-06    1.0398075e+02
  -7.3434459e+01    8.5701956e+00    1.1262145e+00    3.8196378e+02    0.0000000e+00    2.8545563e-04    4.3052151e+02    4.7570274e+02    4.1000114e+02    5.0000000e+02    5.0000000e+02    5.0000000e+02    4.5990647e+05    1.6270740e+02   -2.5148161e+02    2.2763775e-02   -4.7337364e+00   -8.8885611e+02    2.8880654e-03   -5.8256589e+03   -2.4683504e-03    4.5652392e-05   -1.4383917e-02    2.2348609e-04    3.1148618e+02   -1.3812055e-06    3.4000084e-06    8.6265740e-04    2.1722321e-06    1.0439203e+02
  -7.3038472e+01    8.5860638e+00    1.1214633e+00    3.7972961e+02    0.0000000e+00    2.8471380e-04    4.3191430e+02    4.7484694e+02    4.1088554e+02    5.0000000e+02    5.0000000e+02    5.0000000e+02    4.6465231e+05    1.6373125e+02   -2.4783954e+02    2.2763775e-02   -4.7499395e+00   -8.9827334e+02    8.7131424e-04   -5.8856413e+03   -2.0873565e-03    5.4888205e-05   -1.4303868e-02    8.2506156e-05    3.1413631e+02    9.5396705e-07    2.6057294e-06    8.2643292e-04    4.0692204e-06    1.0466084e+02
  -7.2642482e+01    8.6081736e+00    1.1213336e+00    3.8009528e+02    0.0000000e+00    2.8453882e-04    4.3332606e+02    4.7625540e+02    4.1234823e+02    5.0000000e+02    5.0000000e+02    5.0000000e+02    4.6951792e+05    1.6501736e+02   -2.4435887e+02    2.2763775e-02   -4.7658875e+00   -9.0782861e+02   -2.1433900e-03   -5.9472053e+03   -1.8336358e-03    4.4045874e-05   -1.4301577e-02   -1.9043636e-04    3.1682963e+02    2.9957854e-06    1.0977919e-06    8.0208766e-04    3.5011380e-06    1.0511974e+02
  -7.2246467e+01    8.6505745e+00    1.1207957e+00    3.8032227e+02    0.0000000e+00    2.8434197e-04    4.3492640e+02    4.7767508e+02    4.1388051e+02    5.0000000e+02    5.0000000e+02    5.0000000e+02    4.7447965e+05    1.6627211e+02   -2.3987658e+02    2.2763775e-02   -4.7815924e+00   -9.1747078e+02   -5.3183179e-04   -6.0100157e+03   -1.7940919e-03    2.1735066e-05   -1.4267787e-02   -3.1061569e-05    3.1954870e+02    9.5672070e-07   -1.3261604e-06    7.9415332e-04    2.2012255e-06    1.0546143e+02
  -7.1850401e+01    8.5917052e+00    1.1288971e+00    3.8438433e+02    0.0000000e+00    2.8547480e-04    4.3572473e+02    4.7909382e+02    4.1528978e+02    5.0000000e+02    5.0000000e+02    5.0000000e+02    4.7952906e+05    1.6817636e+02   -2.3937379e+02    2.2763775e-02   -4.7969673e+00   -9.2720987e+02   -3.4960914e-05   -6.0739845e+03   -2.1170414e-03   -2.0705172e-06   -1.4002581e-02    1.4600852e-05    3.2230692e+02    7.6551553e-08   -3.7547212e-06    8.0260909e-04    5.3768564e-07    1.0661363e+02
  -7.1454259e+01    8.5705964e+00    1.1152241e+00    3.7631258e+02    0.0000000e+00    2.8417729e-04    4.3601579e+02    4.8052643e+02    4.1493647e+02    5.0000000e+02    5.0000000e+02    5.0000000e+02    4.8468090e+05    1.6892312e+02   -2.3994335e+02    2.2763775e-02   -4.8123350e+00   -9.3731982e+02   -8.3224540e-04   -6.1391718e+03   -1.9403969e-03   -4.2652375e-05   -1.5235223e-02   -6.4494503e-05    3.2535319e+02   -4.2837611e-08   -4.1148074e-06    8.5303487e-04   -3.7609701e-06    1.0710209e+02
  -7.1058016e+01    8.5388097e+00    1.1143712e+00    3.7621803e+02    0.0000000e+00    2.8389210e-04    4.3725154e+02    4.8189772e+02    4.1631143e+02    5.0000000e+02    5.0000000e+02    5.0000000e+02    4.8987730e+05    1.7028629e+02   -2.3700732e+02    2.2763775e-02   -4.8277812e+00   -9.4657095e+02   -1.3150451e-03   -6.2054141e+03   -2.1116435e-03   -1.4223351e-05   -1.4674485e-02   -3.2466797e-05    3.2838353e+02    2.9886312e-06   -2.7629851e-06    8.3296393e-04   -1.1333996e-06    1.0765750e+02
  -7.0661648e+01    8.5266966e+00    1.1112091e+00    3.7514694e+02    0.0000000e+00    2.8331441e-04    4.3863796e+02    4.8330339e+02    4.1791108e+02    5.0000000e+02    5.0000000e+02    5.0000000e+02    4.9521648e+05    1.7150165e+02   -2.3324334e+02    2.2763775e-02   -4.8430094e+00   -9.5705137e+02   -4.3274320e-03   -6.2729515e+03   -1.9653959e-03   -1.0157358e-04   -1.4970305e-02   -5.5962714e-04    3.3136658e+02    1.8231207e-06   -8.8916491e-06    8.3818832e-04   -5.9825363e-06    1.0805326e+02
  -7.0265129e+01    8.5451901e+00    1.1086496e+00    3.7388939e+02    0.0000000e+00    2.8291708e-04    4.4008943e+02    4.8213793e+02    4.1944409e+02    5.0000000e+02    5.0000000e+02    5.0000000e+02    5.0066308e+05    1.7280998e+02   -2.2929289e+02    2.2763775e-02   -4.8579833e+00   -9.6803211e+02    1.3082946e-02   -6.3417218e+03   -1.7745934e-03   -3.1150187e-05   -1.4949390e-02    1.0842132e-03    3.3440853e+02    2.0100147e-06   -3.2596872e-06    8.2248247e-04   -1.7894159e-06    1.0849469e+02
  -6.9868434e+01    8.5802251e+00    1.1072191e+00    3.7369524e+02    0.0000000e+00    2.8255438e-04    4.4168260e+02    4.8359796e+02    4.2101786e+02    5.0000000e+02    5.0000000e+02    5.0000000e+02    5.0619444e+05    1.7414628e+02   -2.2450449e+02    2.2763775e-02   -4.8726918e+00   -9.7882230e+02   -2.1086921e-03   -6.4117366e+03   -1.5084393e-03   -8.8181085e-05   -1.4905130e-02   -2.7590472e-04    3.3744811e+02    2.5700384e-06   -7.4041614e-06    7.9574902e-04   -5.3867550e-06    1.0887855e+02
  -6.9471536e+01    8.6156427e+00    1.1080853e+00    3.7457218e+02    0.0000000e+00    2.8253668e-04    4.4337544e+02    4.8506851e+02    4.2259444e+02    5.0000000e+02    5.0000000e+02    5.0000000e+02    5.1189651e+05    1.7565451e+02   -2.1944160e+02    2.2763775e-02   -4.8870634e+00   -9.8980803e+02    1.3023678e-03   -6.4839612e+03   -1.5619829e-03   -6.9430237e-05   -1.4844892e-02    4.7081911e-05    3.4055997e+02    1.3144704e-07   -6.3459513e-06    7.9239887e-04   -4.5633285e-06    1.0935195e+02
  -6.9074411e+01    8.5294843e+00    1.1167561e+00    3.7860989e+02    0.0000000e+00    2.8395334e-04    4.4415969e+02    4.8604442e+02    4.2420401e+02    5.0000000e+02    5.0000000e+02    5.0000000e+02    5.1764373e+05    1.7780740e+02   -2.1875978e+02    2.2763775e-02   -4.9010732e+00   -1.0008445e+03   -4.7757671e-03   -6.5568005e+03   -1.9174123e-03   -1.0581101e-04   -1.4728505e-02   -5.0151285e-04    3.4369589e+02   -5.1268680e-07   -6.7208675e-06    8.1115261e-04   -7.1911218e-06    1.1066156e+02
  -6.8677031e+01    8.5124217e+00    1.0964694e+00    3.6692202e+02    0.0000000e+00    2.8174078e-04    4.4451348e+02    4.8700014e+02    4.2405820e+02    5.0000000e+02    5.0000000e+02    5.0000000e+02    5.2351831e+05    1.7831943e+02   -2.1886488e+02    2.2763775e-02   -4.9150759e+00   -1.0124860e+03    1.7940465e-02   -6.6310724e+03   -1.9090009e-03    2.1016707e-04   -1.5792904e-02    1.5342721e-03    3.4713157e+02   -2.3248130e-06    1.2900925e-05    8.6721966e-04    1.3016526e-05    1.1095061e+02
  -6.8279372e+01    8.4537818e+00    1.0991955e+00    3.6873505e+02    0.0000000e+00    2.8189833e-04    4.4588836e+02    4.8841257e+02    4.2599895e+02    5.0000000e+02    5.0000000e+02    5.0000000e+02    5.2942689e+05    1.8005730e+02   -2.1519476e+02    2.2763775e-02   -4.9291385e+00   -1.0226967e+03   -1.0952456e-02   -6.7065849e+03   -2.2434183e-03    5.3142435e-05   -1.5684094e-02   -8.9250514e-04    3.5057630e+02    5.6170841e-07    4.2851757e-06    8.8523344e-04    2.3102726e-06    1.1170304e+02
  -6.7881405e+01    8.4562432e+00    1.0963972e+00    3.6799786e+02    0.0000000e+00    2.8132170e-04    4.4744845e+02    4.9004998e+02    4.2697694e+02    5.0000000e+02    5.0000000e+02    5.0000000e+02    5.3554491e+05    1.8143191e+02   -2.1026223e+02    2.2763775e-02   -4.9429319e+00   -1.0350662e+03   -5.2922070e-03   -6.7837713e+03   -1.9282888e-03    3.1961221e-06   -1.5849388e-02   -4.2835242e-04    3.5399680e+02    1.0528770e-06    5.5167394e-07    8.7100504e-04   -3.0676717e-07    1.1211690e+02
  -6.7483105e+01    8.4668993e+00    1.0937358e+00    3.6658735e+02    0.0000000e+00    2.8090712e-04    4.4893599e+02    4.8925086e+02    4.2859833e+02    5.0000000e+02    5.0000000e+02    5.0000000e+02    5.4176065e+05    1.8292307e+02   -2.0588986e+02    2.2763775e-02   -4.9563928e+00   -1.0475104e+03    1.3057215e-03   -6.8622914e+03   -1.6391476e-03   -1.4241814e-05   -1.5908616e-02    9.7565760e-05    3.5744080e+02    3.0170794e-06   -1.8935599e-06    8.5046886e-04   -1.3867168e-06    1.1265671e+02
  -6.7084444e+01    8.5136981e+00    1.0929967e+00    3.6671048e+02    0.0000000e+00    2.8068631e-04    4.5064797e+02    4.9076066e+02    4.3027205e+02    5.0000000e+02    5.0000000e+02    5.0000000e+02    5.4809835e+05    1.8446759e+02   -2.0015704e+02    2.2763775e-02   -4.9695577e+00   -1.0599499e+03    4.7511861e-03   -6.9424602e+03   -1.5389492e-03    2.8604285e-05   -1.5847562e-02    3.9274681e-04    3.6090936e+02    2.0247536e-06    4.1541224e-07    8.3750908e-04    1.5203474e-06    1.1311494e+02
  -6.6685394e+01    8.4389642e+00    1.1019976e+00    3.7125817e+02    0.0000000e+00    2.8193144e-04    4.5155163e+02    4.9170052e+02    4.3199016e+02    5.0000000e+02    5.0000000e+02    5.0000000e+02    5.5455202e+05    1.8682143e+02   -1.9869952e+02    2.2763775e-02   -4.9823232e+00   -1.0722299e+03   -4.4111097e-03   -7.0243056e+03   -1.9087265e-03    1.0438643e-04   -1.6023635e-02   -4.0272679e-04    3.6440409e+02    1.0781027e-06    8.3935391e-06    8.6965977e-04    5.4510678e-06    1.1449716e+02
  -6.6285928e+01    8.4434108e+00    1.1029146e+00    3.7134680e+02    0.0000000e+00    2.8229107e-04    4.5290431e+02    4.9321625e+02    4.3267972e+02    5.0000000e+02    5.0000000e+02    5.0000000e+02    5.6115670e+05    1.8865166e+02   -1.9479186e+02    2.2763775e-02   -4.9950310e+00   -1.0852041e+03    2.6188663e-02   -7.1078522e+03   -1.7264918e-03    1.5837598e-04   -1.6974980e-02    2.1934058e-03    3.6828290e+02   -2.4305930e-06    1.2395925e-05    9.0897179e-04    8.3905871e-06    1.1531032e+02
  -6.5886018e+01    8.3989683e+00    1.0898930e+00    3.6474037e+02    0.0000000e+00    2.8051112e-04    4.5372583e+02    4.9468836e+02    4.3327471e+02    5.0000000e+02    5.0000000e+02    5.0000000e+02    5.6783930e+05    1.8961101e+02   -1.9262419e+02    2.2763775e-02   -5.0075030e+00   -1.0975767e+03   -1.9433523e-02   -7.1927898e+03   -2.2377014e-03   -6.4481691e-05   -1.6487920e-02   -1.5328244e-03    3.7212132e+02    8.9393862e-08   -1.4560221e-06    9.1404120e-04   -5.8800879e-06    1.1569179e+02
  -6.5485634e+01    8.3512304e+00    1.0848830e+00    3.6208035e+02    0.0000000e+00    2.7994497e-04    4.5516836e+02    4.9417059e+02    4.3584177e+02    5.0000000e+02    5.0000000e+02    5.0000000e+02    5.7469303e+05    1.9107150e+02   -1.8796025e+02    2.2763775e-02   -5.0198240e+00   -1.1105182e+03   -8.7169438e-03   -7.2797878e+03   -2.3218815e-03    1.3530794e-05   -1.6786956e-02   -6.4331792e-04    3.7590143e+02    1.7529448e-07    1.4883317e-06    9.3783377e-04   -1.1900535e-06    1.1620032e+02
  -6.5084749e+01    8.3521951e+00    1.0796321e+00    3.5966587e+02    0.0000000e+00    2.7913886e-04    4.5678310e+02    4.9568892e+02    4.3680455e+02    5.0000000e+02    5.0000000e+02    5.0000000e+02    5.8171018e+05    1.9251323e+02   -1.8236744e+02    2.2763775e-02   -5.0318421e+00   -1.1244187e+03    8.9555143e-03   -7.3684909e+03   -1.9160681e-03   -2.5369609e-05   -1.6940879e-02    6.3142795e-04    3.7978427e+02    1.4731264e-06   -2.0227769e-06    9.1725526e-04   -3.5372390e-06    1.1661952e+02
  -6.4683333e+01    8.3776094e+00    1.0795586e+00    3.6000728e+02    0.0000000e+00    2.7898555e-04    4.5845244e+02    4.9724476e+02    4.3853544e+02    5.0000000e+02    5.0000000e+02    5.0000000e+02    5.8887393e+05    1.9432560e+02   -1.7659661e+02    2.2763775e-02   -5.0434744e+00   -1.1387528e+03    6.5675766e-03   -7.4589810e+03   -1.6311836e-03    2.0194514e-05   -1.6935670e-02    5.2290123e-04    3.8372838e+02    3.6882994e-06    8.3483060e-07    8.9373949e-04   -6.3433778e-07    1.1727485e+02
  -6.4281355e+01    8.4105810e+00    1.0793473e+00    3.6037833e+02    0.0000000e+00    2.7883203e-04    4.6028538e+02    4.9875687e+02    4.4032141e+02    5.0000000e+02    5.0000000e+02    5.0000000e+02    5.9616317e+05    1.9611607e+02   -1.6978316e+02    2.2763775e-02   -5.0547166e+00   -1.1527505e+03   -3.0379367e-03   -7.5513513e+03   -1.6336556e-03   -3.8736984e-06   -1.7139187e-02   -2.9282053e-04    3.8768025e+02    1.2598803e-06   -6.2219391e-07    9.0208973e-04   -2.3581790e-06    1.1782586e+02
  -6.3878786e+01    8.3381304e+00    1.0865993e+00    3.6403142e+02    0.0000000e+00    2.7983098e-04    4.6130933e+02    5.0030398e+02    4.4215890e+02    5.0000000e+02    5.0000000e+02    5.0000000e+02    6.0362163e+05    1.9861637e+02   -1.6711008e+02    2.2763775e-02   -5.0654768e+00   -1.1672384e+03    4.2138689e-03   -7.6457808e+03   -1.9454564e-03   -1.9501057e-05   -1.6874440e-02    3.1547569e-04    3.9172778e+02   -1.9705759e-07   -1.6417189e-06    9.0418628e-04   -3.0372247e-06    1.1921437e+02
  -6.3475595e+01    8.2978934e+00    1.0726222e+00    3.5586166e+02    0.0000000e+00    2.7847292e-04    4.6201094e+02    5.0183608e+02    4.4222702e+02    5.0000000e+02    5.0000000e+02    5.0000000e+02    6.1124064e+05    1.9974243e+02   -1.6562268e+02    2.2763775e-02   -5.0761002e+00   -1.1820510e+03   -2.7431094e-03   -7.7422664e+03   -1.9575947e-03   -1.6735960e-04   -1.8008179e-02   -1.6509374e-04    3.9614188e+02   -2.1472772e-07   -1.0304145e-05    9.6411364e-04   -1.3341995e-05    1.1978185e+02
  -6.3071752e+01    8.2342231e+00    1.0694336e+00    3.5437339e+02    0.0000000e+00    2.7794426e-04    4.6355893e+02    5.0112435e+02    4.4378792e+02    5.0000000e+02    5.0000000e+02    5.0000000e+02    6.1895557e+05    2.0150249e+02   -1.6000895e+02    2.2763775e-02   -5.0866709e+00   -1.1956528e+03   -5.3065551e-03   -7.8406969e+03   -2.2516158e-03   -3.9163019e-05   -1.7437283e-02   -2.8490604e-04    4.0055923e+02    2.3443868e-06   -4.0145955e-06    9.4973953e-04   -4.4655964e-06    1.2042017e+02
  -6.2667223e+01    8.2107361e+00    1.0652170e+00    3.5232383e+02    0.0000000e+00    2.7735789e-04    4.6517859e+02    5.0270397e+02    4.4556087e+02    5.0000000e+02    5.0000000e+02    5.0000000e+02    6.2693034e+05    2.0323788e+02   -1.5401652e+02    2.2763775e-02   -5.0968518e+00   -1.2116397e+03    2.5427972e-04   -7.9413815e+03   -2.0431601e-03   -1.6988599e-05   -1.7692613e-02    1.3357738e-04    4.0498244e+02    3.1299149e-06   -1.5243987e-06    9.4899052e-04   -3.1115830e-06    1.2102316e+02
  -6.2343600e+01    8.2384633e+00    1.0621991e+00    3.5097816e+02    0.0000000e+00    2.7693936e-04    4.6661667e+02    5.0405311e+02    4.4695894e+02    5.0000000e+02    5.0000000e+02    5.0000000e+02    6.3353205e+05    2.0464108e+02   -1.4832183e+02    2.2763775e-02   -5.1047540e+00   -1.2250507e+03   -5.0696952e-05   -8.0247307e+03   -1.7522586e-03   -7.8711799e-05   -1.7627057e-02    1.0856651e-05    4.0864740e+02    3.6480471e-06   -6.0482509e-06    9.2658193e-04   -6.5729109e-06    1.2144291e+02
  -6.1939072e+01    8.2655307e+00    1.0625111e+00    3.5154352e+02    0.0000000e+00    2.7678232e-04    4.6837267e+02    5.0565118e+02    4.4885278e+02    5.0000000e+02    5.0000000e+02    5.0000000e+02    6.4167647e+05    2.0670749e+02   -1.4148970e+02    2.2763775e-02   -5.1141026e+00   -1.2409942e+03    7.0175406e-03   -8.1277269e+03   -1.4967337e-03   -5.5876533e-05   -1.7569745e-02    5.8149816e-04    4.1308086e+02    4.4187112e-06   -4.9005223e-06    9.0146634e-04   -4.8131090e-06    1.2220490e+02
  -6.1532456e+01    8.2941883e+00    1.0633936e+00    3.5242259e+02    0.0000000e+00    2.7678702e-04    4.7029339e+02    5.0725955e+02    4.5076955e+02    5.0000000e+02    5.0000000e+02    5.0000000e+02    6.5010079e+05    2.0883088e+02   -1.3359339e+02    2.2763775e-02   -5.1230053e+00   -1.2570939e+03    8.0241609e-03   -8.2345273e+03   -1.4812780e-03    1.7592028e-05   -1.7584107e-02    5.4874248e-04    4.1762761e+02    4.6212575e-07    1.3623334e-07    8.9651143e-04   -5.8695135e-07    1.2292086e+02
  -6.1125031e+01    8.2011615e+00    1.0702739e+00    3.5582099e+02    0.0000000e+00    2.7774714e-04    4.7141863e+02    5.0889284e+02    4.5272631e+02    5.0000000e+02    5.0000000e+02    5.0000000e+02    6.5875774e+05    2.1161483e+02   -1.2974151e+02    2.2763775e-02   -5.1313390e+00   -1.2737777e+03    1.8854429e-04   -8.3442113e+03   -1.8367274e-03    2.3704106e-05   -1.7364601e-02   -1.1664916e-05    4.2230964e+02   -8.6405114e-07    7.1529089e-07    9.0190126e-04   -1.7001211e-07    1.2442673e+02
  -6.0716762e+01    8.1352338e+00    1.0511991e+00    3.4473646e+02    0.0000000e+00    2.7577514e-04    4.7220053e+02    5.0996571e+02    4.5313122e+02    5.0000000e+02    5.0000000e+02    5.0000000e+02    6.6785410e+05    2.1262399e+02   -1.2762818e+02    2.2763775e-02   -5.1394704e+00   -1.2911823e+03   -2.2059491e-02   -8.4595520e+03   -2.1196248e-03   -9.7707350e-05   -1.8901718e-02   -1.5648812e-03    4.2753957e+02    1.3786126e-06   -4.5633627e-06    1.0047676e-03   -7.8695691e-06    1.2486771e+02
  -6.0390147e+01    8.0882097e+00    1.0510684e+00    3.4486443e+02    0.0000000e+00    2.7568510e-04    4.7362749e+02    5.1134254e+02    4.5430609e+02    5.0000000e+02    5.0000000e+02    5.0000000e+02    6.7496662e+05    2.1438600e+02   -1.2160962e+02    2.2763775e-02   -5.1459811e+00   -1.3037643e+03    5.6965022e-03   -8.5503532e+03   -2.4003687e-03   -1.5901929e-04   -1.8159942e-02    4.5802514e-04    4.3166329e+02   -2.8804442e-08   -8.2894450e-06    9.8018860e-04   -1.1785386e-05    1.2551179e+02
  -5.9981877e+01    8.0708846e+00    1.0492666e+00    3.4427616e+02    0.0000000e+00    2.7534247e-04    4.7534358e+02    5.1318236e+02    4.5620683e+02    5.0000000e+02    5.0000000e+02    5.0000000e+02    6.8393324e+05    2.1650836e+02   -1.1438699e+02    2.2763775e-02   -5.1535579e+00   -1.3220140e+03    1.4711106e-02   -8.6633224e+03   -2.1309860e-03   -1.4199988e-04   -1.8301796e-02    1.0515758e-03    4.3660481e+02    4.0485701e-07   -7.2052087e-06    9.6843501e-04   -1.0454930e-05    1.2630291e+02
  -5.9571054e+01    8.0801498e+00    1.0474725e+00    3.4361372e+02    0.0000000e+00    2.7500907e-04    4.7718596e+02    5.1294686e+02    4.5814625e+02    5.0000000e+02    5.0000000e+02    5.0000000e+02    6.9334425e+05    2.1868178e+02   -1.0638399e+02    2.2763775e-02   -5.1606566e+00   -1.3405598e+03    1.0862495e-02   -8.7823830e+03   -1.8058467e-03   -8.6682100e-05   -1.8341284e-02    7.5981044e-04    4.4175900e+02    2.1981727e-06   -3.9584644e-06    9.4889953e-04   -6.3567050e-06    1.2707035e+02
  -5.9159250e+01    8.1011581e+00    1.0459126e+00    3.4328633e+02    0.0000000e+00    2.7462177e-04    4.7916130e+02    5.1466136e+02    4.6009839e+02    5.0000000e+02    5.0000000e+02    5.0000000e+02    7.0310185e+05    2.2089786e+02   -9.7371473e+01    2.2763775e-02   -5.1671897e+00   -1.3595083e+03    2.5091766e-02   -8.9059341e+03   -1.4580011e-03    1.3835878e-05   -1.8246248e-02    1.8099046e-03    4.4706671e+02    2.2561112e-06    9.0007125e-07    9.1604383e-04    2.9016976e-07    1.2778758e+02
  -5.8746426e+01    8.1302545e+00    1.0467350e+00    3.4408783e+02    0.0000000e+00    2.7462477e-04    4.8121331e+02    5.1636532e+02    4.6213352e+02    5.0000000e+02    5.0000000e+02    5.0000000e+02    7.1299067e+05    2.2334098e+02   -8.7820344e+01    2.2763775e-02   -5.1730739e+00   -1.3787326e+03    1.3599801e-02   -9.0311119e+03   -1.5439989e-03    1.0459668e-04   -1.8177709e-02    9.8481697e-04    4.5240774e+02   -5.2166636e-07    4.8165373e-06    9.1117084e-04    5.5924213e-06    1.2862225e+02
  -5.8332543e+01    8.0267958e+00    1.0528326e+00    3.4679205e+02    0.0000000e+00    2.7556689e-04    4.8245366e+02    5.1807063e+02    4.6422946e+02    5.0000000e+02    5.0000000e+02    5.0000000e+02    7.2312077e+05    2.2646949e+02   -8.2517099e+01    2.2763775e-02   -5.1782543e+00   -1.3982818e+03    7.0596129e-03   -9.1594533e+03   -1.9303783e-03    1.5295823e-04   -1.8009804e-02    4.9064989e-04    4.5787628e+02   -7.8452686e-07    1.1080011e-05    9.2045681e-04    8.2925582e-06    1.3026952e+02
  -5.7917562e+01    7.9643223e+00    1.0330451e+00    3.3574202e+02    0.0000000e+00    2.7342126e-04    4.8340549e+02    5.1959463e+02    4.6495624e+02    5.0000000e+02    5.0000000e+02    5.0000000e+02    7.3348580e+05    2.2755598e+02   -7.9077469e+01    2.2763775e-02   -5.1831321e+00   -1.4182933e+03   -1.0814201e-02   -9.2907943e+03   -2.1900823e-03    8.6244617e-05   -1.9834894e-02   -6.9882992e-04    4.6377840e+02    2.0027820e-06    6.8102907e-06    1.0384004e-03    4.1471064e-06    1.3066824e+02
  -5.7501442e+01    7.8908747e+00    1.0343284e+00    3.3663400e+02    0.0000000e+00    2.7346814e-04    4.8529745e+02    5.2144241e+02    4.6677586e+02    5.0000000e+02    5.0000000e+02    5.0000000e+02    7.4403695e+05    2.3025711e+02   -6.9928968e+01    2.2763775e-02   -5.1877912e+00   -1.4372818e+03   -9.5488764e-03   -9.4252013e+03   -2.4200459e-03   -1.9818381e-05   -1.9258963e-02   -7.1797295e-04    4.6980673e+02    1.3209703e-07    1.0871360e-06    1.0189722e-03   -2.7266519e-06    1.3171423e+02
  -5.7084141e+01    7.8831044e+00    1.0326695e+00    3.3631796e+02    0.0000000e+00    2.7308437e-04    4.8725790e+02    5.2320279e+02    4.6861508e+02    5.0000000e+02    5.0000000e+02    5.0000000e+02    7.5496489e+05    2.3272099e+02   -6.0311084e+01    2.2763775e-02   -5.1917962e+00   -1.4593174e+03   -6.4291406e-04   -9.5631027e+03   -2.0214035e-03   -4.7213723e-05   -1.9410724e-02   -8.2858134e-05    4.7581653e+02    8.0991308e-07   -7.3835558e-07    1.0019489e-03   -3.7718015e-06    1.3258742e+02
  -5.6665607e+01    7.8868546e+00    1.0315839e+00    3.3590587e+02    0.0000000e+00    2.7284417e-04    4.8924548e+02    5.2314435e+02    4.7071748e+02    5.0000000e+02    5.0000000e+02    5.0000000e+02    7.6613445e+05    2.3533573e+02   -5.0400557e+01    2.2763775e-02   -5.1951019e+00   -1.4814447e+03    3.7129432e-03   -9.7043397e+03   -1.6880449e-03   -3.1008416e-05   -1.9573280e-02    2.3401876e-04    4.8191057e+02    4.0671724e-06   -7.2034653e-07    9.8690771e-04   -2.7656695e-06    1.3354434e+02
  -5.6245804e+01    7.9147309e+00    1.0304313e+00    3.3565821e+02    0.0000000e+00    2.7261529e-04    4.9137286e+02    5.2491404e+02    4.7288444e+02    5.0000000e+02    5.0000000e+02    5.0000000e+02    7.7757130e+05    2.3793880e+02   -3.9294461e+01    2.2763775e-02   -5.1976906e+00   -1.5036379e+03   -9.0888966e-03   -9.8491503e+03   -1.5304520e-03   -7.0988769e-05   -1.9539533e-02   -6.4727579e-04    4.8808759e+02    3.4702383e-06   -2.7177315e-06    9.7282978e-04   -5.2115695e-06    1.3440734e+02
  -5.5824689e+01    7.8198341e+00    1.0360895e+00    3.3845096e+02    0.0000000e+00    2.7341275e-04    4.9277129e+02    5.2669646e+02    4.7510222e+02    5.0000000e+02    5.0000000e+02    5.0000000e+02    7.8930344e+05    2.4135523e+02   -3.2042427e+01    2.2763775e-02   -5.1994474e+00   -1.5262717e+03   -5.1085816e-04   -9.9977728e+03   -2.0114464e-03   -8.0505525e-05   -1.9601200e-02   -3.8521361e-05    4.9439378e+02    1.9432038e-07   -2.6963658e-06    9.9364047e-04   -5.8598008e-06    1.3612325e+02
  -5.5402216e+01    7.8287295e+00    1.0359169e+00    3.3819276e+02    0.0000000e+00    2.7354560e-04    4.9473209e+02    5.2850054e+02    4.7738246e+02    5.0000000e+02    5.0000000e+02    5.0000000e+02    8.0136869e+05    2.4425917e+02   -2.1454554e+01    2.2763775e-02   -5.2007128e+00   -1.5498107e+03    4.9594463e-03   -1.0150479e+04   -2.0579754e-03   -8.2532514e-05   -1.9228881e-02    3.0397111e-04    5.0091473e+02   -1.0955008e-06   -2.6070440e-06    9.7038321e-04   -6.1963088e-06    1.3723684e+02
  -5.4978339e+01    7.7653427e+00    1.0158376e+00    3.2723168e+02    0.0000000e+00    2.7110646e-04    4.9611647e+02    5.3028704e+02    4.7793240e+02    5.0000000e+02    5.0000000e+02    5.0000000e+02    8.1368927e+05    2.4560150e+02   -1.4979124e+01    2.2763775e-02   -5.2012216e+00   -1.5732699e+03    2.4339648e-03   -1.0306724e+04   -2.6758070e-03   -1.7747611e-05   -2.0267024e-02    1.7178644e-04    5.0822347e+02   -1.4130795e-07   -3.3427678e-07    1.0636549e-03   -1.0190435e-06    1.3758987e+02
  -5.4552992e+01    7.6642367e+00    1.0122722e+00    3.2556914e+02    0.0000000e+00    2.7065336e-04    4.9811767e+02    5.3204134e+02    4.8099169e+02    5.0000000e+02    5.0000000e+02    5.0000000e+02    8.2629751e+05    2.4826233e+02   -3.9787403e+00    2.2763775e-02   -5.2012953e+00   -1.5961285e+03    5.4664569e-03   -1.0467305e+04   -2.6876457e-03    8.7759381e-05   -2.0512410e-02    8.4015593e-05    5.1505064e+02    2.4723201e-06    4.3277058e-06    1.0791303e-03    5.6327629e-06    1.3852046e+02
  -5.4126140e+01    7.6252736e+00    1.0091665e+00    3.2451359e+02    0.0000000e+00    2.7007829e-04    5.0029427e+02    5.3437270e+02    4.8235803e+02    5.0000000e+02    5.0000000e+02    5.0000000e+02    8.3936133e+05    2.5099521e+02    8.3785539e+00    2.2763775e-02   -5.2005256e+00   -1.6220837e+03    2.0656740e-02   -1.0632385e+04   -2.2625403e-03    1.6032510e-04   -2.0760643e-02    1.1227699e-03    5.2217972e+02    3.3931944e-06    8.7291834e-06    1.0667947e-03    1.0460521e-05    1.3941323e+02
  -5.3697734e+01    7.5961984e+00    1.0053702e+00    3.2237508e+02    0.0000000e+00    2.6957602e-04    5.0240664e+02    5.3396834e+02    4.8466101e+02    5.0000000e+02    5.0000000e+02    5.0000000e+02    8.5274142e+05    2.5386079e+02    2.0403091e+01    2.2763775e-02   -5.1988178e+00   -1.6487147e+03    1.5211428e-02   -1.0801476e+04   -2.0248878e-03    2.7208998e-04   -2.1160840e-02    8.9761102e-04    5.2944239e+02    6.3799074e-06    1.5797997e-05    1.0722507e-03    1.6310546e-05    1.4041960e+02
  -5.3267721e+01    7.6170079e+00    1.0045375e+00    3.2208360e+02    0.0000000e+00    2.6943347e-04    5.0471471e+02    5.3575400e+02    4.8698581e+02    5.0000000e+02    5.0000000e+02    5.0000000e+02    8.6665371e+05    2.5699580e+02    3.4181207e+01    2.2763775e-02   -5.1961942e+00   -1.6759398e+03    2.2729369e-02   -1.0977483e+04   -2.0638261e-03    5.0120012e-04   -2.1501315e-02    1.4689626e-03    5.3694376e+02    2.9852045e-06    2.7278202e-05    1.0861896e-03    3.0785944e-05    1.4149481e+02
  -5.2923710e+01    7.5055132e+00    1.0089141e+00    3.2398946e+02    0.0000000e+00    2.7016738e-04    5.0585354e+02    5.3728495e+02    4.8888907e+02    5.0000000e+02    5.0000000e+02    5.0000000e+02    8.7801661e+05    2.6017743e+02    4.1428620e+01    2.2763775e-02   -5.1934512e+00   -1.6977878e+03   -1.0390991e-02   -1.1121543e+04   -2.4909172e-03    5.2035219e-04   -2.1610471e-02   -7.3335113e-04    5.4304662e+02    1.5073379e-06    2.8309575e-05    1.1103167e-03    3.2483437e-05    1.4309053e+02
  -5.2493696e+01    7.5069177e+00    1.0095625e+00    3.2420266e+02    0.0000000e+00    2.7035805e-04    5.0789350e+02    5.3917294e+02    4.9045045e+02    5.0000000e+02    5.0000000e+02    5.0000000e+02    8.9213500e+05    2.6361237e+02    5.4182913e+01    2.2763775e-02   -5.1892907e+00   -1.7255858e+03    1.0732917e-02   -1.1300024e+04   -2.3914900e-03    8.7760979e-04   -2.1428524e-02    7.2745499e-04    5.5065012e+02   -1.8184446e-06    4.6080479e-05    1.0843298e-03    5.4576656e-05    1.4445825e+02
  -5.2058878e+01    7.4688599e+00    9.8913137e-01    3.1353402e+02    0.0000000e+00    2.6777361e-04    5.0955000e+02    5.4004091e+02    4.9234079e+02    5.0000000e+02    5.0000000e+02    5.0000000e+02    9.0707449e+05    2.6518128e+02    6.3358794e+01    2.2763775e-02   -5.1841387e+00   -1.7539488e+03   -1.6370252e-02   -1.1489516e+04   -2.9244532e-03    4.7153580e-04   -2.1364478e-02   -1.0633138e-03    5.5943442e+02   -6.8489451e-07    2.5099619e-05    1.1065738e-03    3.0233632e-05    1.4480626e+02
  -5.1711023e+01    7.3836003e+00    9.8464394e-01    3.1121563e+02    0.0000000e+00    2.6728758e-04    5.1127484e+02    5.4159310e+02    4.9491643e+02    5.0000000e+02    5.0000000e+02    5.0000000e+02    9.1938916e+05    2.6754235e+02    7.4200786e+01    2.2763775e-02   -5.1796920e+00   -1.7759085e+03   -1.9445479e-02   -1.1646629e+04   -2.8701414e-03    4.3600081e-04   -2.1192777e-02   -8.0537003e-04    5.6609173e+02    4.5257934e-06    2.5923661e-05    1.1005168e-03    2.7272298e-05    1.4560264e+02
  -5.1276204e+01    7.3960883e+00    9.8180520e-01    3.1034755e+02    0.0000000e+00    2.6669223e-04    5.1362087e+02    5.4372056e+02    4.9650921e+02    5.0000000e+02    5.0000000e+02    5.0000000e+02    9.3476317e+05    2.7073707e+02    8.9518119e+01    2.2763775e-02   -5.1730493e+00   -1.8074408e+03   -8.5756977e-02   -1.1840284e+04   -2.4225355e-03    3.4936453e-04   -2.1475600e-02   -4.6619918e-03    5.7447068e+02    1.1595611e-06    2.0523412e-05    1.0897792e-03    2.1831016e-05    1.4666415e+02
  -5.0928349e+01    7.3879148e+00    9.7999810e-01    3.0918231e+02    0.0000000e+00    2.6652402e-04    5.1543859e+02    5.4426543e+02    4.9840107e+02    5.0000000e+02    5.0000000e+02    5.0000000e+02    9.4769061e+05    2.7353177e+02    1.0146674e+02    2.2763775e-02   -5.1669985e+00   -1.8326912e+03   -6.4426093e-02   -1.2004022e+04   -2.1055240e-03    3.1914863e-04   -2.1778268e-02   -3.6064125e-03    5.8147794e+02    5.1066231e-06    1.8052338e-05    1.0859687e-03    2.1358895e-05    1.4770732e+02
  -5.0493531e+01    7.4139237e+00    9.7852995e-01    3.0873360e+02    0.0000000e+00    2.6619750e-04    5.1787693e+02    5.4624169e+02    5.0100869e+02    5.0000000e+02    5.0000000e+02    5.0000000e+02    9.6365194e+05    2.7700141e+02    1.1820296e+02    2.2763775e-02   -5.1582805e+00   -1.8636909e+03   -3.5166931e-02   -1.2206013e+04   -2.1113935e-03    2.7768553e-04   -2.2309572e-02   -1.9883258e-03    5.9003088e+02    3.7395157e-06    1.5068492e-05    1.1098256e-03    1.9551487e-05    1.4889055e+02
  -5.0145676e+01    7.4298306e+00    9.7877810e-01    3.0893801e+02    0.0000000e+00    2.6625508e-04    5.1993303e+02    5.4788522e+02    5.0299835e+02    5.0000000e+02    5.0000000e+02    5.0000000e+02    9.7716486e+05    2.8002057e+02    1.3272122e+02    2.2763775e-02   -5.1505002e+00   -1.8895410e+03   -1.9332699e-02   -1.2377361e+04   -2.4477521e-03    3.1738091e-04   -2.2921732e-02   -1.0607846e-03    5.9727120e+02   -1.1771019e-07    1.6776768e-05    1.1540613e-03    2.1541985e-05    1.4993510e+02
  -4.9710858e+01    7.2895737e+00    9.8436416e-01    3.1140531e+02    0.0000000e+00    2.6714139e-04    5.2161440e+02    5.4986467e+02    5.0567844e+02    5.0000000e+02    5.0000000e+02    5.0000000e+02    9.9383617e+05    2.8460271e+02    1.4582653e+02    2.2763775e-02   -5.1394080e+00   -1.9218457e+03   -1.0194170e-02   -1.2588432e+04   -3.0706311e-03    4.4468515e-04   -2.3092318e-02   -6.5850979e-04    6.0618309e+02   -2.2132036e-06    1.9771028e-05    1.1868612e-03    2.8891264e-05    1.5213226e+02
  -4.9363003e+01    7.2225252e+00    9.6849704e-01    3.0315723e+02    0.0000000e+00    2.6523906e-04    5.2285824e+02    5.5050295e+02    5.0672291e+02    5.0000000e+02    5.0000000e+02    5.0000000e+02    1.0080040e+06    2.8610250e+02    1.5371594e+02    2.2763775e-02   -5.1300014e+00   -1.9494893e+03   -6.6155497e-03   -1.2767871e+04   -3.1759774e-03   -5.4850631e-05   -2.3943280e-02   -4.8272279e-04    6.1424197e+02   -6.5018523e-07   -1.0196340e-07    1.2348716e-03   -4.1721395e-06    1.5259203e+02
  -4.8928184e+01    7.1032236e+00    9.6442586e-01    3.0115550e+02    0.0000000e+00    2.6465019e-04    5.2517996e+02    5.5265899e+02    5.0923887e+02    5.0000000e+02    5.0000000e+02    5.0000000e+02    1.0252744e+06    2.8960481e+02    1.7069489e+02    2.2763775e-02   -5.1174290e+00   -1.9801633e+03    5.3447657e-02   -1.2988063e+04   -3.4404112e-03    2.1202847e-04   -2.2949480e-02    2.7588529e-03    6.2388489e+02    5.4366137e-06    1.1118579e-05    1.1886879e-03    1.3731880e-05    1.5380518e+02
  -4.8580329e+01    7.0415874e+00    9.6118232e-01    2.9949002e+02    0.0000000e+00    2.6427557e-04    5.2712106e+02    5.5432070e+02    5.1167975e+02    5.0000000e+02    5.0000000e+02    5.0000000e+02    1.0401102e+06    2.9253698e+02    1.8514466e+02    2.2763775e-02   -5.1065834e+00   -2.0093504e+03    6.8242119e-02   -1.3175732e+04   -3.3072803e-03    2.2656517e-04   -2.2665564e-02    3.1877285e-03    6.3195250e+02   -2.1540335e-06    1.1467633e-05    1.1758992e-03    1.3979464e-05    1.5481816e+02
  -4.8145511e+01    7.0522629e+00    9.5794606e-01    2.9815223e+02    0.0000000e+00    2.6368510e-04    5.2963788e+02    5.5576851e+02    5.1332949e+02    5.0000000e+02    5.0000000e+02    5.0000000e+02    1.0583983e+06    2.9625189e+02    2.0433787e+02    2.2763775e-02   -5.0916357e+00   -2.0466994e+03    2.3392777e-02   -1.3406265e+04   -2.6128185e-03    2.3888800e-04   -2.2960054e-02    1.1799659e-03    6.4186017e+02    3.3633889e-06    1.1687729e-05    1.1508822e-03    1.5825299e-05    1.5605811e+02
  -4.7797656e+01    7.0521672e+00    9.5744251e-01    2.9797530e+02    0.0000000e+00    2.6362123e-04    5.3168824e+02    5.5748265e+02    5.1541925e+02    5.0000000e+02    5.0000000e+02    5.0000000e+02    1.0738672e+06    2.9956161e+02    2.2055165e+02    2.2763775e-02   -5.0787545e+00   -2.0764582e+03   -1.6860671e-03   -1.3602410e+04   -2.3886581e-03    1.0284690e-04   -2.3424488e-02   -3.9944658e-04    6.5018979e+02    5.8750937e-06    4.8743425e-06    1.1586961e-03    8.9076677e-06    1.5723232e+02
  -4.7362838e+01    7.0573193e+00    9.5726819e-01    2.9813984e+02    0.0000000e+00    2.6349071e-04    5.3426247e+02    5.5955612e+02    5.1805869e+02    5.0000000e+02    5.0000000e+02    5.0000000e+02    1.0928859e+06    3.0375397e+02    2.4145847e+02    2.2763775e-02   -5.0611067e+00   -2.1133877e+03    5.5265805e-03   -1.3843086e+04   -2.8029613e-03    1.6438559e-04   -2.4391581e-02    5.8356838e-05    6.6033695e+02    3.0107210e-06    7.9314222e-06    1.2177185e-03    1.0152281e-05    1.5870685e+02
  -4.7014983e+01    6.9371177e+00    9.6127829e-01    3.0002572e+02    0.0000000e+00    2.6409546e-04    5.3569671e+02    5.6128011e+02    5.2032430e+02    5.0000000e+02    5.0000000e+02    5.0000000e+02    1.1091160e+06    3.0784899e+02    2.5478441e+02    2.2763775e-02   -5.0459710e+00   -2.1446597e+03    1.5688681e-02   -1.4048808e+04   -3.2360805e-03    4.9347862e-05   -2.4468411e-02    5.5817652e-04    6.6902143e+02   -3.5436859e-07    2.7689410e-06    1.2335416e-03    3.3815846e-06    1.6061499e+02
  -4.6580164e+01    6.9294660e+00    9.6101349e-01    2.9976983e+02    0.0000000e+00    2.6415472e-04    5.3814046e+02    5.6336634e+02    5.2304568e+02    5.0000000e+02    5.0000000e+02    5.0000000e+02    1.1290516e+06    3.1229958e+02    2.7586058e+02    2.2763775e-02   -5.0257656e+00   -2.1835906e+03    9.6273663e-03   -1.4301022e+04   -3.4366860e-03    2.9862987e-05   -2.4486962e-02    4.9043668e-04    6.7966746e+02   -2.7098208e-06    1.1777291e-06    1.2365597e-03    1.7390622e-06    1.6226675e+02
  -4.6232309e+01    6.8729904e+00    9.4213252e-01    2.9024814e+02    0.0000000e+00    2.6178204e-04    5.3967426e+02    5.6379726e+02    5.2471768e+02    5.0000000e+02    5.0000000e+02    5.0000000e+02    1.1459947e+06    3.1366371e+02    2.8689379e+02    2.2763775e-02   -5.0086238e+00   -2.2159398e+03    6.2743576e-03   -1.4515914e+04   -3.5954401e-03   -4.8671928e-05   -2.5272164e-02    3.3739858e-04    6.8919756e+02   -2.6168983e-06   -8.3911718e-07    1.2840058e-03   -2.9356522e-06    1.6246825e+02
  -4.5797491e+01    6.7758158e+00    9.4188296e-01    2.9016826e+02    0.0000000e+00    2.6168574e-04    5.4224177e+02    5.6600836e+02    5.2750763e+02    5.0000000e+02    5.0000000e+02    5.0000000e+02    1.1667313e+06    3.1824743e+02    3.0966026e+02    2.2763775e-02   -4.9860528e+00   -2.2541491e+03    2.1712677e-02   -1.4779575e+04   -3.5123306e-03   -4.6187181e-05   -2.3633057e-02    7.5274251e-04    7.0080154e+02    1.2870934e-07   -5.1064787e-07    1.1961928e-03   -3.5854623e-06    1.6411945e+02
  -4.5449636e+01    6.7358996e+00    9.4031741e-01    2.8946604e+02    0.0000000e+00    2.6149106e-04    5.4436491e+02    5.6794441e+02    5.2884403e+02    5.0000000e+02    5.0000000e+02    5.0000000e+02    1.1845397e+06    3.2184468e+02    3.2856166e+02    2.2763775e-02   -4.9669257e+00   -2.2892761e+03    1.1527356e-02   -1.5004800e+04   -3.1789855e-03   -1.1376097e-04   -2.3870638e-02    2.4310865e-04    7.1044766e+02    1.1342598e-06   -3.1326507e-06    1.1900239e-03   -7.8190822e-06    1.6536533e+02
  -4.5014818e+01    6.7381946e+00    9.3681418e-01    2.8807034e+02    0.0000000e+00    2.6086356e-04    5.4708309e+02    5.7028031e+02    5.3158482e+02    5.0000000e+02    5.0000000e+02    5.0000000e+02    1.2064003e+06    3.2611655e+02    3.5302561e+02    2.2763775e-02   -4.9412241e+00   -2.3328478e+03   -3.8004072e-03   -1.5280996e+04   -2.6901567e-03   -1.6223590e-04   -2.4004146e-02   -3.4507467e-04    7.2221003e+02    3.2659395e-06   -5.4527014e-06    1.1753256e-03   -1.0394333e-05    1.6673009e+02
  -4.4666963e+01    6.7326637e+00    9.3632818e-01    2.8790361e+02    0.0000000e+00    2.6079584e-04    5.4927175e+02    5.7207081e+02    5.3394823e+02    5.0000000e+02    5.0000000e+02    5.0000000e+02    1.2250015e+06    3.2997234e+02    3.7356945e+02    2.2763775e-02   -4.9194774e+00   -2.3688092e+03   -3.7040322e-03   -1.5516718e+04   -2.4404479e-03   -2.1907463e-04   -2.4375661e-02   -3.4761800e-04    7.3219683e+02    5.5400649e-06   -7.6397488e-06    1.1774336e-03   -1.3593033e-05    1.6807051e+02
  -4.4232144e+01    6.7346385e+00    9.3569586e-01    2.8786360e+02    0.0000000e+00    2.6058531e-04    5.5202420e+02    5.7421426e+02    5.3676697e+02    5.0000000e+02    5.0000000e+02    5.0000000e+02    1.2478209e+06    3.3480970e+02    3.9999304e+02    2.2763775e-02   -4.8903397e+00   -2.4131248e+03   -6.4946854e-03   -1.5805507e+04   -2.9287750e-03   -2.0564852e-04   -2.5446557e-02   -4.1139121e-04    7.4433896e+02    2.4821473e-06   -6.0841215e-06    1.2400579e-03   -1.3993803e-05    1.6972558e+02
  -4.3884290e+01    6.6070650e+00    9.4056710e-01    2.9000735e+02    0.0000000e+00    2.6135153e-04    5.5374466e+02    5.7601069e+02    5.3920179e+02    5.0000000e+02    5.0000000e+02    5.0000000e+02    1.2673760e+06    3.3969415e+02    4.1916001e+02    2.2763775e-02   -4.8657559e+00   -2.4507911e+03   -1.7643773e-03   -1.6053375e+04   -3.2602394e-03   -2.1741675e-04   -2.5679057e-02   -1.8044520e-04    7.5477664e+02   -1.4498877e-06   -5.7805359e-06    1.2557965e-03   -1.4112295e-05    1.7186344e+02
  -4.3449471e+01    6.6023826e+00    9.3983120e-01    2.8952158e+02    0.0000000e+00    2.6132792e-04    5.5638222e+02    5.7792806e+02    5.4213286e+02    5.0000000e+02    5.0000000e+02    5.0000000e+02    1.2915547e+06    3.4482535e+02    4.4620164e+02    2.2763775e-02   -4.8331974e+00   -2.4979866e+03    7.1887677e-02   -1.6359299e+04   -3.7032244e-03    1.5240573e-04   -2.5570397e-02    3.7495599e-03    7.6765830e+02   -4.0775280e-06    6.5691544e-06    1.2584623e-03    7.6912280e-06    1.7369795e+02
  -4.3101616e+01    6.5190180e+00    9.2490929e-01    2.8220278e+02    0.0000000e+00    2.5941687e-04    5.5809387e+02    5.7889543e+02    5.4400011e+02    5.0000000e+02    5.0000000e+02    5.0000000e+02    1.3117561e+06    3.4696535e+02    4.6155317e+02    2.2763775e-02   -4.8059092e+00   -2.5367326e+03    3.7192420e-02   -1.6615438e+04   -3.7246625e-03    2.0316015e-04   -2.5927218e-02    1.8393064e-03    7.7898722e+02   -4.1718988e-06    1.2640748e-05    1.2889239e-03    7.7513321e-06    1.7421507e+02
  -4.2666798e+01    6.3864079e+00    9.1872193e-01    2.7917466e+02    0.0000000e+00    2.5856373e-04    5.6080044e+02    5.8077379e+02    5.4699560e+02    5.0000000e+02    5.0000000e+02    5.0000000e+02    1.3369070e+06    3.5145943e+02    4.8879278e+02    2.2763775e-02   -4.7702538e+00   -2.5822722e+03   -3.4802912e-02   -1.6935658e+04   -4.0736355e-03    1.8362619e-05   -2.5033339e-02   -1.8541237e-03    7.9294832e+02   -3.5981236e-06   -4.6622085e-07    1.2517675e-03   -3.2529127e-07    1.7562003e+02
  -4.2318943e+01    6.3490754e+00    9.1741505e-01    2.7847768e+02    0.0000000e+00    2.5844692e-04    5.6305480e+02    5.8274881e+02    5.4945023e+02    5.0000000e+02    5.0000000e+02    5.0000000e+02    1.3582201e+06    3.5574060e+02    5.1282932e+02    2.2763775e-02   -4.7404630e+00   -2.6253872e+03    4.8520042e-02   -1.7204600e+04   -3.6414536e-03    6.2182950e-05   -2.4728296e-02    1.9030209e-03    8.0446644e+02   -2.3581365e-06    1.8441839e-06    1.2191362e-03    1.4971681e-06    1.7709284e+02
  -4.1884124e+01    6.3335205e+00    9.1389649e-01    2.7710933e+02    0.0000000e+00    2.5780943e-04    5.6596414e+02    5.8507635e+02    5.5158238e+02    5.0000000e+02    5.0000000e+02    5.0000000e+02    1.3847691e+06    3.6073550e+02    5.4379261e+02    2.2763775e-02   -4.7009593e+00   -2.6773822e+03   -8.9691461e-03   -1.7540540e+04   -2.9891445e-03   -7.7035010e-05   -2.5147735e-02   -8.5157659e-04    8.1870281e+02    1.9215925e-06   -3.7391092e-06    1.2102924e-03   -5.4784721e-06    1.7865616e+02
  -4.1536270e+01    6.3127975e+00    9.1390145e-01    2.7714854e+02    0.0000000e+00    2.5781097e-04    5.6827179e+02    5.8698378e+02    5.5405743e+02    5.0000000e+02    5.0000000e+02    5.0000000e+02    1.4069960e+06    3.6531716e+02    5.6971998e+02    2.2763775e-02   -4.6678557e+00   -2.7207119e+03    1.8099049e-02   -1.7822040e+04   -2.7216207e-03   -5.7480619e-05   -2.5556466e-02    4.5189557e-04    8.3060983e+02    4.8918087e-06   -2.6414594e-06    1.2137620e-03   -6.0218629e-06    1.8025019e+02
  -4.1101451e+01    6.3288717e+00    9.1083319e-01    2.7588478e+02    0.0000000e+00    2.5728372e-04    5.7124725e+02    5.8930387e+02    5.5711013e+02    5.0000000e+02    5.0000000e+02    5.0000000e+02    1.4348014e+06    3.7061018e+02    6.0309082e+02    2.2763775e-02   -4.6240218e+00   -2.7747521e+03    9.7309817e-03   -1.8173907e+04   -2.8657164e-03   -1.4330594e-04   -2.6147541e-02    4.5827577e-04    8.4539923e+02    5.3496390e-06   -6.3791890e-06    1.2390360e-03   -1.0024858e-05    1.8190252e+02
  -4.0753596e+01    6.3331351e+00    9.1135857e-01    2.7610763e+02    0.0000000e+00    2.5741439e-04    5.7366579e+02    5.9121213e+02    5.5966006e+02    5.0000000e+02    5.0000000e+02    5.0000000e+02    1.4581459e+06    3.7545761e+02    6.3158511e+02    2.2763775e-02   -4.5873465e+00   -2.8199354e+03    6.1191866e-03   -1.8469630e+04   -3.3151646e-03   -8.2239657e-05   -2.6950546e-02    1.7551309e-04    8.5781756e+02   -9.7911333e-08   -2.8545636e-06    1.2806348e-03   -7.7749295e-06    1.8355162e+02
  -4.0318778e+01    6.1646695e+00    9.1483254e-01    2.7780173e+02    0.0000000e+00    2.5784895e-04    5.7597395e+02    5.9352348e+02    5.6277474e+02    5.0000000e+02    5.0000000e+02    5.0000000e+02    1.4872945e+06    3.8215876e+02    6.6287040e+02    2.2763775e-02   -4.5388447e+00   -2.8760442e+03   -1.1990554e-02   -1.8838897e+04   -4.2656651e-03   -1.3350102e-04   -2.7218501e-02   -6.4564080e-04    8.7326848e+02   -1.8106141e-06   -3.2762252e-06    1.3158567e-03   -1.1884549e-05    1.8630585e+02
  -3.9970923e+01    6.1153761e+00    9.1439572e-01    2.7725608e+02    0.0000000e+00    2.5799128e-04    5.7822987e+02    5.9594490e+02    5.6491151e+02    5.0000000e+02    5.0000000e+02    5.0000000e+02    1.5118180e+06    3.8713177e+02    6.9123604e+02    2.2763775e-02   -4.4986482e+00   -2.9233670e+03    4.3337131e-02   -1.9149792e+04   -4.2493400e-03   -7.2018068e-05   -2.6246642e-02    1.4126434e-03    8.8636074e+02   -9.5023009e-07   -1.5824136e-06    1.2660362e-03   -7.5872363e-06    1.8806509e+02
  -3.9536104e+01    6.0512682e+00    8.9459392e-01    2.6793114e+02    0.0000000e+00    2.5524359e-04    5.8092210e+02    5.9793618e+02    5.6810333e+02    5.0000000e+02    5.0000000e+02    5.0000000e+02    1.5423720e+06    3.9010917e+02    7.1941876e+02    2.2763775e-02   -4.4457780e+00   -2.9824939e+03    3.2743228e-02   -1.9536552e+04   -4.9675994e-03    7.1481532e-06   -2.6538504e-02    1.2078925e-03    9.0384661e+02   -3.1116714e-06    1.8758481e-06    1.3105458e-03    6.4446450e-07    1.8848777e+02
  -3.9188250e+01    5.9115445e+00    8.9227539e-01    2.6687418e+02    0.0000000e+00    2.5495809e-04    5.8331602e+02    5.9981022e+02    5.7076002e+02    5.0000000e+02    5.0000000e+02    5.0000000e+02    1.5678811e+06    3.9478962e+02    7.4937087e+02    2.2763775e-02   -4.4022881e+00   -3.0272549e+03   -4.9774174e-02   -1.9862437e+04   -4.7075830e-03   -1.3862489e-06   -2.6600956e-02   -2.0889635e-03    9.1748097e+02    2.2362996e-06    1.3956228e-06    1.3037618e-03   -1.2239637e-06    1.8998538e+02
  -3.8753431e+01    5.8550652e+00    8.9012406e-01    2.6609710e+02    0.0000000e+00    2.5455336e-04    5.8639408e+02    6.0236710e+02    5.7304518e+02    5.0000000e+02    5.0000000e+02    5.0000000e+02    1.6001241e+06    4.0092434e+02    7.8887207e+02    2.2763775e-02   -4.3450722e+00   -3.0925512e+03   -1.4987095e-02   -2.0268989e+04   -3.9594830e-03   -8.4467519e-05   -2.6601602e-02   -5.9813017e-04    9.3476910e+02    4.2890264e-06   -2.5241341e-06    1.2734836e-03   -6.3853761e-06    1.9195833e+02
  -3.8405576e+01    5.8388742e+00    8.8706994e-01    2.6467957e+02    0.0000000e+00    2.5414833e-04    5.8892977e+02    6.0442228e+02    5.7574247e+02    5.0000000e+02    5.0000000e+02    5.0000000e+02    1.6273919e+06    4.0577086e+02    8.2169653e+02    2.2763775e-02   -4.2973649e+00   -3.1464719e+03   -1.3941912e-02   -2.0614001e+04   -3.6972280e-03    9.5834168e-05   -2.6950182e-02   -3.9773570e-04    9.4939130e+02    7.0898250e-06    4.8269952e-06    1.2782042e-03    3.4700028e-06    1.9344713e+02
  -3.7970758e+01    5.8442890e+00    8.8521825e-01    2.6402395e+02    0.0000000e+00    2.5376041e-04    5.9205834e+02    6.0691112e+02    5.7897478e+02    5.0000000e+02    5.0000000e+02    5.0000000e+02    1.6608591e+06    4.1216394e+02    8.6383087e+02    2.2763775e-02   -4.2346940e+00   -3.2123036e+03   -9.9953951e-03   -2.1037122e+04   -3.5650649e-03    5.3216401e-05   -2.7491989e-02   -2.4800668e-04    9.6719271e+02    1.2105943e-05    3.2472286e-06    1.2894957e-03    1.4254888e-06    1.9549835e+02
  -3.7622903e+01    5.8465243e+00    8.8229905e-01    2.6262703e+02    0.0000000e+00    2.5340483e-04    5.9463272e+02    6.0864742e+02    5.8176760e+02    5.0000000e+02    5.0000000e+02    5.0000000e+02    1.6894701e+06    4.1723137e+02    8.9885871e+02    2.2763775e-02   -4.1824876e+00   -3.2671537e+03    4.6054873e-03   -2.1399873e+04   -3.5537440e-03    2.9368423e-05   -2.7772130e-02    1.3664214e-04    9.8240705e+02    1.0620261e-05    1.9825567e-07    1.2933011e-03    8.6671200e-07    1.9704991e+02
  -3.7188084e+01    5.8636485e+00    8.8168000e-01    2.6247889e+02    0.0000000e+00    2.5322951e-04    5.9784744e+02    6.1148215e+02    5.8505352e+02    5.0000000e+02    5.0000000e+02    5.0000000e+02    1.7245172e+06    4.2412571e+02    9.4465195e+02    2.2763775e-02   -4.1139741e+00   -3.3354524e+03    2.2982764e-02   -2.1843303e+04   -4.0895984e-03   -4.6044170e-05   -2.8385828e-02    1.1200022e-03    1.0009378e+03    2.4350840e-06   -2.7895061e-06    1.3217626e-03   -2.2921764e-06    1.9928484e+02
  -3.6840230e+01    5.6848186e+00    8.8592706e-01    2.6436289e+02    0.0000000e+00    2.5389794e-04    5.9980085e+02    6.1381112e+02    5.8790358e+02    5.0000000e+02    5.0000000e+02    5.0000000e+02    1.7546355e+06    4.3088624e+02    9.7871103e+02    2.2763775e-02   -4.0569504e+00   -3.3932896e+03    1.3607654e-02   -2.2225180e+04   -4.9338349e-03   -6.5349289e-05   -2.8138371e-02    4.1271264e-04    1.0169215e+03   -5.4402373e-07   -2.0645940e-06    1.3194180e-03   -4.2983944e-06    2.0205837e+02
  -3.6405411e+01    5.6280360e+00    8.8451193e-01    2.6351785e+02    0.0000000e+00    2.5381503e-04    6.0290566e+02    6.1678934e+02    5.9106587e+02    5.0000000e+02    5.0000000e+02    5.0000000e+02    1.7914552e+06    4.3801002e+02    1.0256844e+03    2.2763775e-02   -3.9825031e+00   -3.4643590e+03    6.1215990e-02   -2.2691636e+04   -5.2224426e-03   -4.7753514e-05   -2.7360021e-02    2.0597668e-03    1.0364441e+03   -5.1076156e-07   -3.4897245e-07    1.2876006e-03   -2.9376063e-06    2.0442075e+02
  -3.6057556e+01    5.5453050e+00    8.6707272e-01    2.5557924e+02    0.0000000e+00    2.5137227e-04    6.0536883e+02    6.1875592e+02    5.9388464e+02    5.0000000e+02    5.0000000e+02    5.0000000e+02    1.8229959e+06    4.4053452e+02    1.0553842e+03    2.2763775e-02   -3.9206896e+00   -3.5247189e+03    7.6727062e-02   -2.3091465e+04   -5.4461680e-03   -1.2149039e-04   -2.8818420e-02    2.3693183e-03    1.0538787e+03   -1.0541093e-05   -3.7216645e-06    1.3952350e-03   -5.5985370e-06    2.0460143e+02
  -3.5622738e+01    5.4136574e+00    8.6586333e-01    2.5504673e+02    0.0000000e+00    2.5117167e-04    6.0860903e+02    6.2097676e+02    5.9735682e+02    5.0000000e+02    5.0000000e+02    5.0000000e+02    1.8615021e+06    4.4788227e+02    1.1059265e+03    2.2763775e-02   -3.8405161e+00   -3.5960708e+03    1.8386735e-02   -2.3580870e+04   -5.5742739e-03   -3.2730001e-04   -2.8032361e-02    7.4824402e-04    1.0751594e+03   -1.6301816e-06   -9.5662911e-06    1.3466281e-03   -1.7590243e-05    2.0698316e+02
  -3.5274883e+01    5.3356773e+00    8.6443705e-01    2.5444644e+02    0.0000000e+00    2.5097909e-04    6.1131910e+02    6.2329388e+02    6.0024461e+02    5.0000000e+02    5.0000000e+02    5.0000000e+02    1.8947230e+06    4.5389018e+02    1.1485973e+03    2.2763775e-02   -3.7739472e+00   -3.6606000e+03   -2.2071848e-02   -2.4001658e+04   -4.9571006e-03   -3.1196784e-04   -2.7657670e-02   -1.0174526e-03    1.0929311e+03    2.7002077e-06   -9.3585514e-06    1.3136499e-03   -1.7494592e-05    2.0889973e+02
  -3.4840064e+01    5.3244607e+00    8.6065607e-01    2.5297855e+02    0.0000000e+00    2.5030733e-04    6.1470007e+02    6.2657944e+02    6.0328510e+02    5.0000000e+02    5.0000000e+02    5.0000000e+02    1.9354173e+06    4.6094201e+02    1.2017984e+03    2.2763775e-02   -3.6867991e+00   -3.7423832e+03    4.7183533e-03   -2.4515331e+04   -4.5509126e-03   -2.2995674e-04   -2.8461339e-02   -9.5720573e-05    1.1146131e+03    3.6849709e-06   -7.7693875e-06    1.3305206e-03   -1.5128545e-05    2.1102343e+02
  -3.4492210e+01    5.3085531e+00    8.5985241e-01    2.5257917e+02    0.0000000e+00    2.5023315e-04    6.1744175e+02    6.2927716e+02    6.0606984e+02    5.0000000e+02    5.0000000e+02    5.0000000e+02    1.9703007e+06    4.6734502e+02    1.2474811e+03    2.2763775e-02   -3.6144637e+00   -3.8105354e+03    1.8976432e-02   -2.4957010e+04   -4.3552091e-03   -5.6351978e-05   -2.9039450e-02    3.5395469e-04    1.1332018e+03    4.6922249e-06   -1.4658648e-06    1.3424189e-03   -3.8913383e-06    2.1309593e+02
  -3.4057391e+01    5.3143937e+00    8.5738064e-01    2.5160205e+02    0.0000000e+00    2.4978775e-04    6.2085569e+02    6.3250903e+02    6.0974746e+02    5.0000000e+02    5.0000000e+02    5.0000000e+02    2.0133082e+06    4.7503737e+02    1.3048730e+03    2.2763775e-02   -3.5198383e+00   -3.8939248e+03   -1.0114320e-03   -2.5501366e+04   -4.3353754e-03   -1.1061786e-04   -2.9695570e-02   -2.8502979e-05    1.1559698e+03    1.0358982e-05   -2.6232615e-06    1.3581818e-03   -7.6921549e-06    2.1548178e+02
  -3.3709536e+01    5.3033935e+00    8.5508210e-01    2.5060358e+02    0.0000000e+00    2.4946809e-04    6.2365723e+02    6.3511966e+02    6.1259858e+02    5.0000000e+02    5.0000000e+02    5.0000000e+02    2.0495653e+06    4.8128265e+02    1.3527427e+03    2.2763775e-02   -3.4413566e+00   -3.9631329e+03   -2.4686540e-02   -2.5961295e+04   -4.6470073e-03   -1.2076174e-04   -3.0354859e-02   -1.0183346e-03    1.1751640e+03    8.7694465e-06   -2.6858394e-06    1.3901511e-03   -8.4106369e-06    2.1737542e+02
  -3.3274718e+01    5.1239949e+00    8.5915314e-01    2.5250986e+02    0.0000000e+00    2.5000425e-04    6.2659310e+02    6.3821702e+02    6.1631546e+02    5.0000000e+02    5.0000000e+02    5.0000000e+02    2.0947455e+06    4.9092597e+02    1.4124239e+03    2.2763775e-02   -3.3388035e+00   -4.0508633e+03   -2.2662436e-03   -2.6533170e+04   -5.6483185e-03   -2.5882556e-05   -3.0976469e-02   -3.9485392e-05    1.1990010e+03    1.9237727e-06    8.1124062e-07    1.4297285e-03   -3.6049924e-06    2.2099067e+02
  -3.2926863e+01    5.1208671e+00    8.5759756e-01    2.5185111e+02    0.0000000e+00    2.4978823e-04    6.2932522e+02    6.4069648e+02    6.1921378e+02    5.0000000e+02    5.0000000e+02    5.0000000e+02    2.1329526e+06    4.9763742e+02    1.4626632e+03    2.2763775e-02   -3.2539182e+00   -4.1258195e+03    2.7674146e-03   -2.7016738e+04   -6.3094082e-03    7.3661070e-05   -2.9849884e-02   -7.2308471e-05    1.2192297e+03    1.3600482e-07    4.4148029e-06    1.3935685e-03    1.2871702e-06    2.2311672e+02
  -3.2492044e+01    5.0289670e+00    8.5403304e-01    2.5010326e+02    0.0000000e+00    2.4937448e-04    6.3271298e+02    6.4357373e+02    6.2275706e+02    5.0000000e+02    5.0000000e+02    5.0000000e+02    2.1803155e+06    5.0578233e+02    1.5252600e+03    2.2763775e-02   -3.1431854e+00   -4.2166841e+03    3.0212086e-03   -2.7616933e+04   -6.5596924e-03   -2.8409355e-04   -3.1735231e-02    1.5340779e-04    1.2452489e+03   -1.0348598e-06   -8.3876781e-06    1.5216798e-03   -1.6201713e-05    2.2564056e+02
  -3.2144190e+01    4.9506727e+00    8.4522383e-01    2.4645626e+02    0.0000000e+00    2.4802000e-04    6.3555000e+02    6.4578059e+02    6.2575241e+02    5.0000000e+02    5.0000000e+02    5.0000000e+02    2.2202459e+06    5.1078261e+02    1.5729837e+03    2.2763775e-02   -3.0515470e+00   -4.2911777e+03   -1.7501927e-02   -2.8124313e+04   -6.5231445e-03   -4.0655407e-04   -3.0929622e-02   -8.7554668e-04    1.2662151e+03    7.2523460e-09   -1.0484965e-05    1.4669218e-03   -2.6427194e-05    2.2678371e+02
  -3.1709371e+01    4.8359542e+00    8.4089507e-01    2.4461624e+02    0.0000000e+00    2.4735981e-04    6.3912230e+02    6.4948988e+02    6.2954759e+02    5.0000000e+02    5.0000000e+02    5.0000000e+02    2.2699003e+06    5.1898763e+02    1.6402328e+03    2.2763775e-02   -2.9325497e+00   -4.3860347e+03   -4.2086151e-02   -2.8753708e+04   -6.7813563e-03   -2.8486877e-04   -3.0097009e-02   -1.1484581e-03    1.2935767e+03    2.5635338e-06   -7.7115962e-06    1.4117698e-03   -1.6922335e-05    2.2917259e+02
  -3.1361516e+01    4.7768777e+00    8.4003119e-01    2.4427636e+02    0.0000000e+00    2.4723473e-04    6.4204244e+02    6.5239256e+02    6.3255948e+02    5.0000000e+02    5.0000000e+02    5.0000000e+02    2.3121595e+06    5.2644946e+02    1.6986772e+03    2.2763775e-02   -2.8341653e+00   -4.4690581e+03    1.0002739e-01   -2.9288492e+04   -6.0130585e-03   -2.9616410e-04   -2.9592965e-02    2.6536238e-03    1.3160997e+03   -5.3428049e-06   -7.2140545e-06    1.3673265e-03   -1.7074868e-05    2.3148816e+02
  -3.0926698e+01    4.7714655e+00    8.3668396e-01    2.4300154e+02    0.0000000e+00    2.4663154e-04    6.4570347e+02    6.5668075e+02    6.3613755e+02    5.0000000e+02    5.0000000e+02    5.0000000e+02    2.3644968e+06    5.3523066e+02    1.7715452e+03    2.2763775e-02   -2.7057778e+00   -4.5725510e+03    4.4664272e-02   -2.9950093e+04   -5.4869392e-03   -2.5692261e-04   -3.0223683e-02    1.1715659e-03    1.3438868e+03   -1.2898070e-06   -6.0099714e-06    1.3686887e-03   -1.6943457e-05    2.3405426e+02
  -3.0578843e+01    4.7306682e+00    8.3428239e-01    2.4188495e+02    0.0000000e+00    2.4632936e-04    6.4867197e+02    6.6010196e+02    6.3895554e+02    5.0000000e+02    5.0000000e+02    5.0000000e+02    2.4090185e+06    5.4258047e+02    1.8324375e+03    2.2763775e-02   -2.5995347e+00   -4.6577360e+03    1.6972182e-02   -3.0514818e+04   -5.4074926e-03   -1.3665958e-04   -3.0987307e-02   -4.4215234e-04    1.3675245e+03    4.6695487e-06   -7.2066700e-06    1.3984101e-03   -9.2197062e-06    2.3622356e+02
  -3.0300559e+01    4.7279760e+00    8.3301215e-01    2.4136603e+02    0.0000000e+00    2.4612932e-04    6.5104913e+02    6.6287952e+02    6.4157953e+02    5.0000000e+02    5.0000000e+02    5.0000000e+02    2.4447909e+06    5.4869430e+02    1.8827373e+03    2.2763775e-02   -2.5122335e+00   -4.7285731e+03    7.8222767e-02   -3.0967092e+04   -5.1979675e-03   -1.1954737e-04   -3.1163827e-02    2.2375297e-03    1.3864870e+03    4.6438807e-06   -6.7076718e-06    1.3896796e-03   -7.9657208e-06    2.3805695e+02
  -2.9952704e+01    4.7271816e+00    8.3077322e-01    2.4045911e+02    0.0000000e+00    2.4575716e-04    6.5399601e+02    6.6440442e+02    6.4474250e+02    5.0000000e+02    5.0000000e+02    5.0000000e+02    2.4893488e+06    5.5623702e+02    1.9459581e+03    2.2763775e-02   -2.3993952e+00   -4.8145903e+03    3.1943211e-02   -3.1531214e+04   -5.3292031e-03   -1.1521013e-04   -3.1499128e-02    7.5864167e-04    1.4099875e+03    7.9120835e-06   -6.1930797e-06    1.3953898e-03   -7.5779494e-06    2.4028082e+02
  -2.9517886e+01    4.7170056e+00    8.2862725e-01    2.3963565e+02    0.0000000e+00    2.4537254e-04    6.5774861e+02    6.6873132e+02    6.4879987e+02    5.0000000e+02    5.0000000e+02    5.0000000e+02    2.5461906e+06    5.6604639e+02    2.0286391e+03    2.2763775e-02   -2.2524192e+00   -4.9239794e+03    2.1286506e-02   -3.2251284e+04   -5.9771184e-03   -3.6744902e-05   -3.2269599e-02    3.8821453e-04    1.4399071e+03    2.3671281e-06   -2.7849088e-06    1.4285747e-03   -5.0305876e-06    2.4317924e+02
  -2.9170031e+01    4.7083182e+00    8.2638959e-01    2.3864119e+02    0.0000000e+00    2.4504984e-04    6.6075069e+02    6.7205014e+02    6.5189529e+02    5.0000000e+02    5.0000000e+02    5.0000000e+02    2.5946486e+06    5.7399435e+02    2.0964258e+03    2.2763775e-02   -2.1308640e+00   -5.0175069e+03    2.3731633e-02   -3.2865391e+04   -6.0712234e-03    5.5921948e-05   -3.0652308e-02    2.0255426e-04    1.4654742e+03   -5.6277632e-06   -5.8881394e-07    1.3518041e-03   -2.4028968e-06    2.4551023e+02
  -2.8735213e+01    4.4859548e+00    8.2891511e-01    2.3996673e+02    0.0000000e+00    2.4533223e-04    6.6406250e+02    6.7437978e+02    6.5591590e+02    5.0000000e+02    5.0000000e+02    5.0000000e+02    2.6544313e+06    5.8546447e+02    2.1822870e+03    2.2763775e-02   -1.9726636e+00   -5.1338310e+03    6.3349168e-03   -3.3622066e+04   -7.3398907e-03   -4.3544046e-04   -2.9750470e-02    3.0468795e-04    1.4969403e+03   -7.4612120e-06   -1.4227837e-05    1.3286674e-03   -2.9670235e-05    2.4942237e+02
  -2.8495172e+01    4.4321122e+00    8.2781975e-01    2.3912287e+02    0.0000000e+00    2.4539135e-04    6.6613340e+02    6.7675430e+02    6.5799717e+02    5.0000000e+02    5.0000000e+02    5.0000000e+02    2.6906116e+06    5.9145453e+02    2.2326762e+03    2.2763775e-02   -1.8833745e+00   -5.2017054e+03   -1.4658350e-01   -3.4082624e+04   -7.0378065e-03   -2.6708179e-04   -2.9715068e-02   -4.6465836e-03    1.5161232e+03   -4.4110741e-06   -9.4549126e-06    1.3268646e-03   -1.4637329e-05    2.5122544e+02
  -2.8195121e+01    4.3467760e+00    8.2214517e-01    2.3679491e+02    0.0000000e+00    2.4450000e-04    6.6883136e+02    6.7975819e+02    6.6072420e+02    5.0000000e+02    5.0000000e+02    5.0000000e+02    2.7340199e+06    5.9733614e+02    2.2912332e+03    2.2763775e-02   -1.7685877e+00   -5.2875260e+03   -7.6993990e-02   -3.4630546e+04   -7.5341457e-03   -2.1620862e-04   -3.2711772e-02   -2.2570018e-03    1.5402451e+03   -7.3887618e-06   -1.0461533e-05    1.5072880e-03   -1.4523069e-05    2.5264767e+02
  -2.7820057e+01    4.2537194e+00    8.1291214e-01    2.3319811e+02    0.0000000e+00    2.4296475e-04    6.7225788e+02    6.8354129e+02    6.6421975e+02    5.0000000e+02    5.0000000e+02    5.0000000e+02    2.7884660e+06    6.0384795e+02    2.3628055e+03    2.2763775e-02   -1.6202970e+00   -5.3891228e+03   -4.9936665e-02   -3.5322112e+04   -8.2238484e-03   -8.8172362e-05   -3.2748150e-02   -1.2364135e-03    1.5687210e+03   -9.7506799e-06   -7.2579827e-06    1.5128096e-03   -3.0884854e-06    2.5396774e+02
  -2.7520006e+01    4.1632010e+00    8.1123447e-01    2.3244255e+02    0.0000000e+00    2.4274449e-04    6.7494302e+02    6.8657144e+02    6.6691135e+02    5.0000000e+02    5.0000000e+02    5.0000000e+02    2.8345633e+06    6.1131984e+02    2.4295234e+03    2.2763775e-02   -1.4988337e+00   -5.4745549e+03   -8.5784152e-02   -3.5908263e+04   -8.5713934e-03   -3.7830354e-04   -3.1999189e-02   -2.1394895e-03    1.5943931e+03    2.5485758e-05   -1.5529312e-05    1.4661530e-03   -2.3075484e-05    2.5611116e+02
  -2.7144942e+01    4.0742054e+00    8.0940517e-01    2.3172039e+02    0.0000000e+00    2.4243484e-04    6.7837014e+02    6.9039164e+02    6.7034055e+02    5.0000000e+02    5.0000000e+02    5.0000000e+02    2.8916958e+06    6.2080660e+02    2.5156895e+03    2.2763775e-02   -1.3417947e+00   -5.5889313e+03   -1.5723475e-01   -3.6629594e+04   -8.5442309e-03   -7.2434756e-04   -3.2259789e-02   -3.8412035e-03    1.6246791e+03    1.5057514e-05   -2.3333552e-05    1.4752841e-03   -4.6370478e-05    2.5879766e+02
  -2.6844891e+01    4.0576819e+00    8.0780235e-01    2.3111197e+02    0.0000000e+00    2.4217561e-04    6.8112246e+02    6.9345467e+02    6.7298430e+02    5.0000000e+02    5.0000000e+02    5.0000000e+02    2.9400041e+06    6.2849560e+02    2.5862167e+03    2.2763775e-02   -1.2125488e+00   -5.6838732e+03   -1.3891043e-01   -3.7240983e+04   -8.1983862e-03   -9.2731643e-04   -3.2213955e-02   -4.1881886e-03    1.6503123e+03    6.5849547e-06   -2.8492189e-05    1.4607468e-03   -5.9280841e-05    2.6096686e+02
  -2.6469827e+01    4.0528700e+00    8.0526044e-01    2.3020105e+02    0.0000000e+00    2.4169537e-04    6.8453660e+02    6.9729907e+02    6.7714302e+02    5.0000000e+02    5.0000000e+02    5.0000000e+02    2.9993720e+06    6.3796613e+02    2.6748046e+03    2.2763775e-02   -1.0454199e+00   -5.8003005e+03   -1.1308672e-01   -3.7991932e+04   -7.3152412e-03   -1.1098174e-03   -3.3030249e-02   -2.1144394e-03    1.6817070e+03    2.6782130e-06   -3.2480114e-05    1.4522374e-03   -7.1218997e-05    2.6359039e+02
  -2.6169776e+01    4.0302603e+00    8.0290423e-01    2.2918437e+02    0.0000000e+00    2.4136409e-04    6.8730630e+02    7.0038006e+02    6.7993095e+02    5.0000000e+02    5.0000000e+02    5.0000000e+02    3.0494933e+06    6.4568735e+02    2.7479512e+03    2.2763775e-02   -9.0801488e-01   -5.8963943e+03   -7.6075687e-02   -3.8627475e+04   -7.1973125e-03   -1.4163206e-03   -3.3459214e-02   -2.1105762e-03    1.7082166e+03    1.5177786e-05   -3.7791366e-05    1.4607192e-03   -9.0928254e-05    2.6570598e+02
  -2.5794712e+01    4.0265698e+00    8.0102756e-01    2.2851340e+02    0.0000000e+00    2.4101655e-04    6.9076237e+02    7.0423002e+02    6.8360879e+02    5.0000000e+02    5.0000000e+02    5.0000000e+02    3.1117223e+06    6.5573403e+02    2.8424014e+03    2.2763775e-02   -7.3047493e-01   -6.0182748e+03    9.5643843e-02   -3.9414505e+04   -7.2119718e-03   -1.2491036e-03   -3.3755042e-02    3.4546907e-03    1.7410401e+03    1.4896747e-05   -2.9513806e-05    1.4582211e-03   -8.1391439e-05    2.6851341e+02
  -2.5494661e+01    4.0140066e+00    7.9874550e-01    2.2755271e+02    0.0000000e+00    2.4067400e-04    6.9351873e+02    7.0536983e+02    6.8647610e+02    5.0000000e+02    5.0000000e+02    5.0000000e+02    3.1635264e+06    6.6370502e+02    2.9187177e+03    2.2763775e-02   -5.8452092e-01   -6.1180683e+03    4.2891606e-02   -4.0071167e+04   -7.1898948e-03   -1.0907745e-03   -3.3628189e-02    1.5127851e-03    1.7683674e+03    1.6040928e-05   -2.2671529e-05    1.4372696e-03   -7.1530444e-05    2.7070454e+02
  -2.5119597e+01    4.0166152e+00    7.9597053e-01    2.2648370e+02    0.0000000e+00    2.4018950e-04    6.9697600e+02    7.0914373e+02    6.8935694e+02    5.0000000e+02    5.0000000e+02    5.0000000e+02    3.2281514e+06    6.7375936e+02    3.0161649e+03    2.2763775e-02   -3.9600044e-01   -6.2434914e+03    1.2916098e-02   -4.0889162e+04   -7.6843753e-03   -8.0071006e-04   -3.2444681e-02    6.2818231e-04    1.8023570e+03    1.4080759e-05   -1.2598514e-05    1.3824500e-03   -5.6971943e-05    2.7345737e+02
  -2.4819546e+01    3.9982948e+00    7.9488754e-01    2.2604374e+02    0.0000000e+00    2.4003825e-04    6.9980095e+02    7.1206927e+02    6.9141154e+02    5.0000000e+02    5.0000000e+02    5.0000000e+02    3.2820430e+06    6.8238236e+02    3.0987953e+03    2.2763775e-02   -2.4116735e-01   -6.3473386e+03    3.2915666e-03   -4.1572195e+04   -8.2841006e-03   -8.6114812e-04   -3.1012689e-02    1.9778515e-04    1.8307191e+03    7.5420162e-06   -1.0766904e-05    1.3205482e-03   -5.8708155e-05    2.7588086e+02
  -2.4444482e+01    4.0006103e+00    7.9218417e-01    2.2498717e+02    0.0000000e+00    2.3955025e-04    7.0324010e+02    7.1574229e+02    6.9392644e+02    5.0000000e+02    5.0000000e+02    5.0000000e+02    3.3494265e+06    6.9283708e+02    3.2007806e+03    2.2763775e-02   -4.1103376e-02   -6.4779336e+03    2.6917278e-03   -4.2425219e+04   -8.4974457e-03   -8.2948258e-04   -3.0324543e-02    2.8799962e-04    1.8661017e+03    6.6738672e-07   -7.2717586e-06    1.2736715e-03   -5.7559220e-05    2.7878206e+02
  -2.4144431e+01    3.7742206e+00    7.9372777e-01    2.2589403e+02    0.0000000e+00    2.3972460e-04    7.0568087e+02    7.1792683e+02    6.9597860e+02    5.0000000e+02    5.0000000e+02    5.0000000e+02    3.4054399e+06    7.0247020e+02    3.2839983e+03    2.2763775e-02    1.2311612e-01   -6.5863755e+03    2.9700789e-03   -4.3134995e+04   -9.3319938e-03   -1.0686338e-03   -2.9633033e-02    1.3384822e-04    1.8955619e+03   -2.1741046e-06   -8.3871612e-06    1.2394717e-03   -6.9142116e-05    2.8190661e+02
  -2.3769367e+01    3.7365101e+00    7.9220140e-01    2.2525564e+02    0.0000000e+00    2.3947170e-04    7.0915532e+02    7.2187501e+02    6.9845396e+02    5.0000000e+02    5.0000000e+02    5.0000000e+02    3.4752909e+06    7.1370975e+02    3.3934387e+03    2.2763775e-02    3.3508897e-01   -6.7206891e+03    4.6788926e-02   -4.4020080e+04   -9.7956294e-03   -1.1289814e-03   -2.9189489e-02    1.2344327e-03    1.9322596e+03   -1.3745893e-05   -6.7368039e-06    1.2113460e-03   -7.2738502e-05    2.8511146e+02
  -2.3469316e+01    3.7030309e+00    7.8989190e-01    2.2422790e+02    0.0000000e+00    2.3919274e-04    7.1201574e+02    7.2502403e+02    7.0051717e+02    5.0000000e+02    5.0000000e+02    5.0000000e+02    3.5334696e+06    7.2233460e+02    3.4816124e+03    2.2763775e-02    5.0917607e-01   -6.8329996e+03   -7.9857310e-02   -4.4757433e+04   -9.8176112e-03   -1.2563503e-03   -2.8121003e-02   -2.4684632e-03    1.9629016e+03   -1.0109923e-05   -8.9329797e-06    1.1414369e-03   -7.9842218e-05    2.8744682e+02
  -2.3094252e+01    3.6156003e+00    7.8022056e-01    2.2079257e+02    0.0000000e+00    2.3744170e-04    7.1589108e+02    7.2898965e+02    7.0300633e+02    5.0000000e+02    5.0000000e+02    5.0000000e+02    3.6059861e+06    7.2974218e+02    3.5809986e+03    2.2763775e-02    7.3375126e-01   -6.9730646e+03    2.3080584e-03   -4.5675599e+04   -1.0719413e-02   -1.2167873e-03   -3.4469084e-02   -2.3934150e-04    2.0025311e+03   -8.0401678e-06   -1.9366806e-05    1.5292070e-03   -7.5602776e-05    2.8866868e+02
  -2.2794201e+01    3.5157292e+00    7.7649982e-01    2.1933122e+02    0.0000000e+00    2.3683016e-04    7.1880586e+02    7.3217314e+02    7.0495530e+02    5.0000000e+02    5.0000000e+02    5.0000000e+02    3.6659420e+06    7.3786181e+02    3.6697784e+03    2.2763775e-02    9.1740200e-01   -7.0797343e+03    3.7233093e-02   -4.6440654e+04   -1.0904123e-02   -9.6253466e-04   -3.4713011e-02    1.5971513e-03    2.0339317e+03    2.8838227e-05   -1.5287345e-05    1.5361682e-03   -5.7576260e-05    2.9070024e+02
  -2.2419137e+01    3.4626512e+00    7.7445353e-01    2.1853432e+02    0.0000000e+00    2.3650473e-04    7.2238251e+02    7.3613166e+02    7.0746538e+02    5.0000000e+02    5.0000000e+02    5.0000000e+02    3.7414555e+06    7.4935681e+02    3.7882420e+03    2.2763775e-02    1.1541231e+00   -7.2314782e+03    1.2744382e-01   -4.7393473e+04   -1.2498846e-02   -4.7424558e-04   -3.3941432e-02    3.6470542e-03    2.0754170e+03    1.6234312e-06   -8.9072816e-06    1.5047972e-03   -2.7865575e-05    2.9384618e+02
  -2.2119086e+01    3.4153034e+00    7.7299976e-01    2.1798850e+02    0.0000000e+00    2.3625752e-04    7.2535363e+02    7.3929549e+02    7.0951789e+02    5.0000000e+02    5.0000000e+02    5.0000000e+02    3.8042214e+06    7.5876471e+02    3.8873087e+03    2.2763775e-02    1.3483243e+00   -7.3552751e+03    7.8216698e-02   -4.8187488e+04   -1.2065158e-02   -4.3644796e-04   -3.4270985e-02    2.1899502e-03    2.1086095e+03    3.3840875e-06   -8.2134110e-06    1.5024008e-03   -2.1608243e-05    2.9636859e+02
  -2.1744022e+01    3.4101785e+00    7.7154617e-01    2.1753589e+02    0.0000000e+00    2.3595793e-04    7.2899637e+02    7.4324152e+02    7.1195925e+02    5.0000000e+02    5.0000000e+02    5.0000000e+02    3.8823676e+06    7.7072500e+02    4.0127725e+03    2.2763775e-02    1.5988555e+00   -7.5081591e+03    2.4371893e-02   -4.9176044e+04   -1.1645133e-02   -4.9767867e-04   -3.4511877e-02    8.7300673e-04    2.1498392e+03    4.5156803e-06   -1.0253939e-05    1.5079025e-03   -3.1781194e-05    2.9961598e+02
  -2.1443971e+01    3.3940968e+00    7.6977300e-01    2.1688769e+02    0.0000000e+00    2.3564969e-04    7.3191458e+02    7.4639152e+02    7.1391770e+02    5.0000000e+02    5.0000000e+02    5.0000000e+02    3.9471587e+06    7.8020979e+02    4.1141999e+03    2.2763775e-02    1.8045088e+00   -7.6335804e+03    1.0943904e-02   -4.9997394e+04   -1.0012771e-02   -4.0519583e-04   -3.5700223e-02    3.5676404e-04    2.1840709e+03    5.1434527e-06   -1.0799986e-05    1.4927207e-03   -2.4258609e-05    3.0214450e+02
  -2.1068907e+01    3.4020602e+00    7.6696199e-01    2.1585300e+02    0.0000000e+00    2.3514086e-04    7.3547410e+02    7.5030312e+02    7.1617525e+02    5.0000000e+02    5.0000000e+02    5.0000000e+02    4.0258371e+06    7.9175549e+02    4.2395800e+03    2.2763775e-02    2.0694684e+00   -7.7871346e+03    6.6378570e-04   -5.0992753e+04   -1.0145312e-02   -3.4522430e-04   -3.6150093e-02    3.2147716e-04    2.2254503e+03    6.6805245e-06   -1.1518741e-05    1.5081964e-03   -1.8911236e-05    3.0517779e+02
  -2.0600078e+01    3.3512971e+00    7.6425163e-01    2.1478200e+02    0.0000000e+00    2.3470306e-04    7.4004608e+02    7.5514861e+02    7.2319839e+02    5.0000000e+02    5.0000000e+02    5.0000000e+02    4.1279535e+06    8.0696501e+02    4.4058376e+03    2.2763775e-02    2.4133666e+00   -7.9824798e+03   -3.3474758e-03   -5.2286994e+04   -1.0273422e-02    5.4407394e-05   -3.7063471e-02   -2.1636827e-04    2.2791265e+03    1.6494882e-05   -6.5476871e-06    1.5396069e-03    5.8477159e-06    3.0916615e+02
  -2.0225014e+01    3.3008549e+00    7.6084135e-01    2.1342521e+02    0.0000000e+00    2.3414439e-04    7.4383267e+02    7.5903115e+02    7.2603753e+02    5.0000000e+02    5.0000000e+02    5.0000000e+02    4.2185761e+06    8.1916929e+02    4.5436146e+03    2.2763775e-02    2.6973427e+00   -8.1559157e+03   -4.1909463e-03   -5.3436112e+04   -1.0356702e-02    3.1546807e-04   -3.5819440e-02    1.5497752e-04    2.3269270e+03    2.6794950e-05   -7.3623445e-07    1.4796542e-03    1.6341035e-05    3.1224727e+02
  -1.9924963e+01    3.3183476e+00    7.5852894e-01    8.4977242e+02    0.0000000e+00    5.8455811e-05    7.4674156e+02    7.6063964e+02    7.2819719e+02    5.0000000e+02    5.0000000e+02    5.0000000e+02    4.2882200e+06    1.0353046e+03    5.8118347e+03    2.2763775e-02    2.9300156e+00   -8.2968967e+03   -7.7244613e-02   -5.4315180e+04   -1.3100929e-02    4.2105754e-05   -3.1675718e-02   -1.3106609e-03    2.3629928e+03    2.4905609e-05   -5.8574700e-06    1.2833221e-03    1.4042309e-06    7.8773437e+01
  -1.9841744e+01    3.2777799e+00    7.5005485e-01    8.3669162e+02    0.0000000e+00    5.8045166e-05    7.4733124e+02    7.6148882e+02    7.2828393e+02    5.0000000e+02    5.0000000e+02    5.0000000e+02    4.3068673e+06    1.0342306e+03    5.8199628e+03    2.2763775e-02    3.0107258e+00   -8.3172715e+03    1.5826768e-01   -5.4566290e+04   -1.3064539e-02    9.0007135e-05   -3.3816567e-02    2.8972097e-03    2.3731829e+03    9.1538370e-06   -3.5091065e-06    1.3997937e-03    4.0840729e-06    7.8574762e+01
  -1.9737721e+01    3.2315977e+00    7.3984369e-01    8.2099580e+02    0.0000000e+00    5.7565709e-05    7.4811618e+02    7.6238451e+02    7.2852534e+02    5.0000000e+02    5.0000000e+02    5.0000000e+02    4.3309843e+06    1.0331512e+03    5.8324851e+03    2.2763775e-02    3.1118280e+00   -8.3612097e+03    1.0312108e-01   -5.4869619e+04   -1.3633686e-02    7.1765568e-05   -3.3100906e-02    2.5986801e-03    2.3857942e+03    1.0425154e-05   -2.7042509e-06    1.3913798e-03    4.1614034e-06    7.8344889e+01
  -1.9654502e+01    3.1991563e+00    7.3191615e-01    8.0719771e+02    0.0000000e+00    5.7291949e-05    7.4876269e+02    7.6311856e+02    7.2874444e+02    5.0000000e+02    5.0000000e+02    5.0000000e+02    4.3504623e+06    1.0323498e+03    5.8432800e+03    2.2763775e-02    3.1928454e+00   -8.4000360e+03    2.9919463e-02   -5.5115138e+04   -1.3981441e-02   -8.2997171e-06   -3.2584906e-02    1.0167412e-03    2.3960601e+03    1.2693488e-05   -4.0623346e-06    1.3857902e-03    9.7255580e-07    7.8164508e+01
  -1.9587927e+01    3.1922897e+00    7.2576139e-01    7.9645066e+02    0.0000000e+00    5.7087981e-05    7.4929075e+02    7.6369792e+02    7.2891285e+02    5.0000000e+02    5.0000000e+02    5.0000000e+02    4.3663178e+06    1.0318174e+03    5.8527556e+03    2.2763775e-02    3.2577677e+00   -8.4353871e+03   -5.4800034e-03   -5.5312482e+04   -1.4056982e-02    3.6540042e-05   -3.2342698e-02    5.3811949e-05    2.4043682e+03    1.4435355e-05   -2.8485947e-06    1.3788235e-03    3.1414923e-06    7.8028789e+01
  -1.9438134e+01    3.2018619e+00    7.1237196e-01    7.7434654e+02    0.0000000e+00    5.6566738e-05    7.5047252e+02    7.6496624e+02    7.2910026e+02    5.0000000e+02    5.0000000e+02    5.0000000e+02    4.4020783e+06    1.0307520e+03    5.8746103e+03    2.2763775e-02    3.4042458e+00   -8.5166959e+03   -1.2013479e-02   -5.5756922e+04   -1.3807481e-02    3.4498080e-05   -3.2095905e-02   -2.9584394e-04    2.4230851e+03    1.5740400e-05   -2.6514746e-06    1.3570436e-03    2.3847314e-06    7.7737601e+01
  -1.9354915e+01    3.2177870e+00    7.0543695e-01    7.6335946e+02    0.0000000e+00    5.6269171e-05    7.5113178e+02    7.6565909e+02    7.2966370e+02    5.0000000e+02    5.0000000e+02    5.0000000e+02    4.4218744e+06    1.0303598e+03    5.8879655e+03    2.2763775e-02    3.4858592e+00   -8.5578409e+03   -2.0829728e-03   -5.6005709e+04   -1.3688836e-02    1.5973606e-05   -3.1963124e-02   -6.3844808e-05    2.4334864e+03    1.4891465e-05   -2.8122338e-06    1.3449981e-03    2.2041139e-06    7.7594125e+01
  -1.9288341e+01    3.2351342e+00    6.9996895e-01    7.5401089e+02    0.0000000e+00    5.6081939e-05    7.5164911e+02    7.6620431e+02    7.2980268e+02    5.0000000e+02    5.0000000e+02    5.0000000e+02    4.4376194e+06    1.0300507e+03    5.8984190e+03    2.2763775e-02    3.5512754e+00   -8.5885194e+03    3.4544874e-03   -5.6205120e+04   -1.3530199e-02    3.2113593e-05   -3.1839285e-02    1.3543419e-04    2.4417866e+03    1.4184591e-05   -2.4978159e-06    1.3322897e-03    2.8516073e-06    7.7481704e+01
  -1.9138547e+01    3.2562987e+00    6.8811699e-01    7.3473866e+02    0.0000000e+00    5.5615519e-05    7.5279054e+02    7.6738947e+02    7.3003826e+02    5.0000000e+02    5.0000000e+02    5.0000000e+02    4.4730986e+06    1.0294791e+03    5.9221266e+03    2.2763775e-02    3.6988849e+00   -8.6529591e+03    4.0444631e-03   -5.6656856e+04   -1.3550538e-02    4.6620721e-05   -3.1327752e-02    1.6868702e-04    2.4605192e+03    1.6470745e-05   -1.8679341e-06    1.3091481e-03    4.0155632e-06    7.7244301e+01
  -1.9085287e+01    3.2622953e+00    6.8402569e-01    7.2783924e+02    0.0000000e+00    5.5473000e-05    7.5319128e+02    7.6779313e+02    7.3012364e+02    5.0000000e+02    5.0000000e+02    5.0000000e+02    4.4857649e+06    1.0293230e+03    5.9306945e+03    2.2763775e-02    3.7515064e+00   -8.6755495e+03    2.9494997e-03   -5.6818655e+04   -1.3545641e-02    6.3766523e-05   -3.1197048e-02    1.4234717e-04    2.4672283e+03    1.7409958e-05   -1.5301353e-06    1.3037817e-03    4.8966525e-06    7.7165248e+01
  -1.8935494e+01    3.2595202e+00    6.7291396e-01    7.1074939e+02    0.0000000e+00    5.4980577e-05    7.5428994e+02    7.6885383e+02    7.3038960e+02    5.0000000e+02    5.0000000e+02    5.0000000e+02    4.5215776e+06    1.0290019e+03    5.9547900e+03    2.2763775e-02    3.8999197e+00   -8.7415751e+03    1.6240974e-03   -5.7273710e+04   -1.3562311e-02    9.3197297e-05   -3.0803403e-02    3.2152509e-05    2.4861444e+03    1.7546151e-05   -1.0458514e-06    1.2894826e-03    7.0946717e-06    7.6959044e+01
  -1.8868919e+01    3.2613040e+00    6.6811339e-01    7.0280680e+02    0.0000000e+00    5.4807580e-05    7.5476068e+02    7.6941667e+02    7.3180541e+02    5.0000000e+02    5.0000000e+02    5.0000000e+02    4.5375357e+06    1.0289175e+03    5.9653897e+03    2.2763775e-02    3.9660746e+00   -8.7727579e+03    9.4793569e-04   -5.7475873e+04   -1.3363704e-02    9.7643695e-05   -3.1279207e-02    4.7933658e-05    2.4946757e+03    1.6426255e-05   -6.7571362e-07    1.3217905e-03    6.2464048e-06    7.6875809e+01
  -1.8785700e+01    3.2620060e+00    6.6252408e-01    6.9432674e+02    0.0000000e+00    5.4553774e-05    7.5533676e+02    7.7017242e+02    7.3233822e+02    5.0000000e+02    5.0000000e+02    5.0000000e+02    4.5575109e+06    1.0290399e+03    5.9795830e+03    2.2763775e-02    4.0489401e+00   -8.8127742e+03    1.8867701e-03   -5.7728051e+04   -1.3436048e-02    8.8552610e-05   -3.0935591e-02    5.5595613e-05    2.5051916e+03    1.5082950e-05   -8.1551409e-07    1.3119335e-03    6.5305797e-06    7.6795238e+01
  -1.8681677e+01    3.2217730e+00    6.6207255e-01    6.9396920e+02    0.0000000e+00    5.4535760e-05    7.5677196e+02    7.7276146e+02    7.3279647e+02    5.0000000e+02    5.0000000e+02    5.0000000e+02    4.5825465e+06    1.0328300e+03    6.0375903e+03    2.2763775e-02    4.1527960e+00   -8.8631191e+03    2.3347567e-03   -5.8044104e+04   -1.4315864e-02    8.1861377e-05   -3.0568547e-02    2.9978864e-05    2.5183640e+03    1.5352729e-05   -7.9005132e-07    1.3058127e-03    6.2596177e-06    7.6902415e+01
  -1.8551648e+01    3.2241537e+00    6.5319699e-01    6.8028438e+02    0.0000000e+00    5.4149788e-05    7.5781210e+02    7.7395822e+02    7.3326252e+02    5.0000000e+02    5.0000000e+02    5.0000000e+02    4.6136371e+06    1.0327863e+03    6.0620743e+03    2.2763775e-02    4.2840210e+00   -8.9248003e+03    2.0293442e-03   -5.8437292e+04   -1.4408209e-02    1.0505547e-04   -3.0114689e-02    6.1694088e-05    2.5347245e+03    2.1266187e-05   -4.9026653e-07    1.2918220e-03    7.9527418e-06    7.6731984e+01
  -1.8500000e+01    3.2184479e+00    6.4980782e-01    6.7406896e+02    0.0000000e+00    5.4082974e-05    7.5825823e+02    7.7445603e+02    7.3338682e+02    5.0000000e+02    5.0000000e+02    5.0000000e+02    4.6273622e+06    1.0329134e+03    6.0734481e+03    2.2763775e-02    4.3362737e+00   -8.9508786e+03    3.6047350e-03   -5.8611881e+04   -1.3934700e-02    9.7507444e-05   -3.0182814e-02   -3.1348867e-04    2.5419662e+03    2.2180282e-05   -5.2160569e-07    1.2803585e-03    7.7389555e-06    7.6672192e+01
  -1.8369971e+01    3.2142454e+00    6.4134519e-01    6.6173950e+02    0.0000000e+00    5.3663507e-05    7.5930925e+02    7.7561998e+02    7.3499100e+02    5.0000000e+02    5.0000000e+02    5.0000000e+02    4.6583039e+06    1.0330123e+03    6.0990473e+03    2.2763775e-02    4.4682806e+00   -9.0101019e+03   -9.7011780e-05   -5.9003492e+04   -1.4069265e-02    8.1228785e-05   -2.9689121e-02    1.2738112e-04    2.5582038e+03    1.6520317e-05   -9.1566705e-07    1.2649700e-03    6.8377797e-06    7.6513570e+01
  -1.8265948e+01    3.2033675e+00    6.3473927e-01    6.5121015e+02    0.0000000e+00    5.3413620e-05    7.6016436e+02    7.7655950e+02    7.3533708e+02    5.0000000e+02    5.0000000e+02    5.0000000e+02    4.6845223e+06    1.0332000e+03    6.1205384e+03    2.2763775e-02    4.5742865e+00   -9.0595744e+03    2.5290586e-03   -5.9336102e+04   -1.3884872e-02    7.0092444e-05   -2.9438002e-02   -1.1800651e-05    2.5720016e+03    1.4335391e-05   -9.6649834e-07    1.2503480e-03    6.3615787e-06    7.6394505e+01
  -1.8135919e+01    3.1921649e+00    6.2661287e-01    6.4013791e+02    0.0000000e+00    5.2974493e-05    7.6126204e+02    7.7768691e+02    7.3586578e+02    5.0000000e+02    5.0000000e+02    5.0000000e+02    4.7161875e+06    1.0333544e+03    6.1475239e+03    2.2763775e-02    4.7073265e+00   -9.1206725e+03    1.6990523e-03   -5.9737116e+04   -1.4057128e-02    4.7691052e-05   -2.8466415e-02    1.1492293e-04    2.5887445e+03    1.2933399e-05   -1.2462539e-06    1.2099087e-03    5.3489916e-06    7.6235341e+01
  -1.8031896e+01    3.1697386e+00    6.2019458e-01    6.2991112e+02    0.0000000e+00    5.2734769e-05    7.6211134e+02    7.7859139e+02    7.3616773e+02    5.0000000e+02    5.0000000e+02    5.0000000e+02    4.7425510e+06    1.0335131e+03    6.1686984e+03    2.2763775e-02    4.8141555e+00   -9.1679582e+03   -1.3819406e-03   -6.0074012e+04   -1.3824398e-02    3.0713641e-05   -2.8300592e-02   -2.9060243e-05    2.6027280e+03    1.4106553e-05   -1.5090623e-06    1.1976706e-03    4.5243667e-06    7.6115667e+01
  -1.7901867e+01    3.1516925e+00    6.1253035e-01    6.1873442e+02    0.0000000e+00    5.2376129e-05    7.6318490e+02    7.7967406e+02    7.3618967e+02    5.0000000e+02    5.0000000e+02    5.0000000e+02    4.7745926e+06    1.0338430e+03    6.1962943e+03    2.2763775e-02    4.9482243e+00   -9.2308901e+03    3.1913550e-04   -6.0479095e+04   -1.3973358e-02   -1.3089567e-06   -2.7952443e-02    1.1388551e-04    2.6195953e+03    1.6812104e-05   -1.9582366e-06    1.1901228e-03    3.9318018e-06    7.5975903e+01
  -1.7797843e+01    3.1389805e+00    6.0638394e-01    6.0897765e+02    0.0000000e+00    5.2151691e-05    7.6403217e+02    7.8057155e+02    7.3647586e+02    5.0000000e+02    5.0000000e+02    5.0000000e+02    4.8014646e+06    1.0341246e+03    6.2181347e+03    2.2763775e-02    5.0559156e+00   -9.2841930e+03    1.8220998e-03   -6.0818587e+04   -1.4005255e-02   -1.2787177e-07   -2.7698303e-02   -1.4493887e-05    2.6337515e+03    1.7533290e-05   -1.9235806e-06    1.1811056e-03    3.8957904e-06    7.5868160e+01
  -1.7667814e+01    3.1340502e+00    5.9915214e-01    5.9852990e+02    0.0000000e+00    5.1808725e-05    7.6508087e+02    7.8154179e+02    7.3688329e+02    5.0000000e+02    5.0000000e+02    5.0000000e+02    4.8337879e+06    1.0346442e+03    6.2462290e+03    2.2763775e-02    5.1910667e+00   -9.3489474e+03    1.7352465e-03   -6.1226491e+04   -1.4241618e-02    3.2669471e-05   -2.7319011e-02    1.4088591e-04    2.6507634e+03    1.6196716e-05   -1.3002896e-06    1.1730695e-03    3.6648597e-06    7.5750350e+01
  -1.7563791e+01    3.1300857e+00    5.9385619e-01    5.9012260e+02    0.0000000e+00    5.1620209e-05    7.6594351e+02    7.8239106e+02    7.3712998e+02    5.0000000e+02    5.0000000e+02    5.0000000e+02    4.8608732e+06    1.0354024e+03    6.2714075e+03    2.2763775e-02    5.2996263e+00   -9.4018339e+03    2.0235088e-03   -6.1569350e+04   -1.4030025e-02    2.3397669e-05   -2.7191604e-02   -3.7553985e-05    2.6650495e+03    1.5869916e-05   -1.2922917e-06    1.1601376e-03    2.9167871e-06    7.5682979e+01
  -1.7446474e+01    3.1310552e+00    5.8762421e-01    5.8105038e+02    0.0000000e+00    5.1335028e-05    7.6686474e+02    7.8317660e+02    7.3745940e+02    5.0000000e+02    5.0000000e+02    5.0000000e+02    4.8905304e+06    1.0359755e+03    6.2968235e+03    2.2763775e-02    5.4225801e+00   -9.4595294e+03    9.6725564e-04   -6.1944751e+04   -1.4202449e-02    2.2446335e-05   -2.6893857e-02    9.6130396e-05    2.6806808e+03    1.8165680e-05   -1.2536688e-06    1.1525620e-03    3.0199082e-06    7.5590503e+01
  -1.7340927e+01    3.1310814e+00    5.8230340e-01    5.7304040e+02    0.0000000e+00    5.1115867e-05    7.6768975e+02    7.8395051e+02    7.3771475e+02    5.0000000e+02    5.0000000e+02    5.0000000e+02    4.9177690e+06    1.0366492e+03    6.3206335e+03    2.2763775e-02    5.5336215e+00   -9.5119432e+03    1.8674114e-03   -6.2289939e+04   -1.4281191e-02    3.4526120e-05   -2.6620512e-02    2.4278261e-05    2.6950557e+03    1.9433228e-05   -1.0810339e-06    1.1435630e-03    3.6609149e-06    7.5521911e+01
  -1.7247316e+01    3.1297268e+00    5.7772083e-01    5.6616605e+02    0.0000000e+00    5.0927180e-05    7.6841009e+02    7.8517400e+02    7.3793604e+02    5.0000000e+02    5.0000000e+02    5.0000000e+02    4.9420263e+06    1.0373069e+03    6.3418614e+03    2.2763775e-02    5.6324523e+00   -9.5585684e+03    1.4088739e-03   -6.2597438e+04   -1.4345407e-02    4.8002665e-05   -2.6442727e-02    3.3477211e-05    2.7078636e+03    1.9401658e-05   -8.4033378e-07    1.1382774e-03    4.3481068e-06    7.5468389e+01
  -1.7155983e+01    3.1297053e+00    5.7341111e-01    5.5988815e+02    0.0000000e+00    5.0735823e-05    7.6910923e+02    7.8598362e+02    7.4011357e+02    5.0000000e+02    5.0000000e+02    5.0000000e+02    4.9656511e+06    1.0380159e+03    6.3629055e+03    2.2763775e-02    5.7291925e+00   -9.6041279e+03    1.3831504e-03   -6.2896737e+04   -1.4123616e-02    3.6631858e-05   -2.6795788e-02    5.8907020e-05    2.7204281e+03    1.8010997e-05   -9.1060612e-07    1.1591949e-03    2.9746019e-06    7.5422974e+01
  -1.7062223e+01    3.1294949e+00    5.6917885e-01    5.5378411e+02    0.0000000e+00    5.0542758e-05    7.6979295e+02    7.8678656e+02    7.4037662e+02    5.0000000e+02    5.0000000e+02    5.0000000e+02    4.9898143e+06    1.0388732e+03    6.3843904e+03    2.2763775e-02    5.8288414e+00   -9.6510775e+03    2.0376901e-03   -6.3202627e+04   -1.4176610e-02    2.9226423e-05   -2.6556410e-02    8.0018363e-05    2.7331426e+03    1.6507468e-05   -1.0370718e-06    1.1514176e-03    2.7191998e-06    7.5393822e+01
  -1.7000000e+01    3.1281192e+00    5.6651455e-01    5.4950726e+02    0.0000000e+00    5.0459908e-05    7.7025821e+02    7.8730909e+02    7.4053226e+02    5.0000000e+02    5.0000000e+02    5.0000000e+02    5.0063891e+06    1.0395540e+03    6.3996552e+03    2.2763775e-02    5.8951468e+00   -9.6830685e+03    2.1509103e-03   -6.3412933e+04   -1.4058849e-02    3.8828290e-05   -2.6503457e-02   -7.0336093e-05    2.7418799e+03    1.6419962e-05   -9.1934467e-07    1.1456979e-03    2.9880621e-06    7.5382460e+01
  -1.6899819e+01    3.0097745e+00    5.6769062e-01    5.5238512e+02    0.0000000e+00    5.0470130e-05    7.7194380e+02    7.8995606e+02    7.4099853e+02    5.0000000e+02    5.0000000e+02    5.0000000e+02    5.0317558e+06    1.0438849e+03    6.4689442e+03    2.2763775e-02    6.0022459e+00   -9.7329751e+03    1.5997128e-03   -6.3733489e+04   -1.4925730e-02    1.6562222e-05   -2.6162323e-02    1.7513699e-04    2.7552114e+03    1.7613271e-05   -1.4981228e-06    1.1439614e-03    4.0554903e-06    7.5499950e+01
  -1.6794943e+01    3.0071759e+00    5.6275971e-01    5.4529802e+02    0.0000000e+00    5.0246384e-05    7.7283533e+02    7.9085995e+02    7.4131549e+02    5.0000000e+02    5.0000000e+02    5.0000000e+02    5.0586912e+06    1.0445618e+03    6.4946713e+03    2.2763775e-02    6.1156358e+00   -9.7863153e+03    3.3696762e-03   -6.4074189e+04   -1.5081525e-02    2.0599590e-05   -2.5924146e-02    4.0895937e-05    2.7693867e+03    2.3763205e-05   -1.4551075e-06    1.1391481e-03    4.6528750e-06    7.5421653e+01
  -1.6681996e+01    3.0027055e+00    5.5768491e-01    5.3800726e+02    0.0000000e+00    5.0015645e-05    7.7380783e+02    7.9182527e+02    7.4304794e+02    5.0000000e+02    5.0000000e+02    5.0000000e+02    5.0879557e+06    1.0454694e+03    6.5238742e+03    2.2763775e-02    6.2382746e+00   -9.8428703e+03    2.1229095e-03   -6.4444935e+04   -1.5024708e-02   -6.1680776e-07   -2.5774427e-02    8.6143144e-06    2.7847594e+03    2.2149805e-05   -1.6980728e-06    1.1310844e-03    4.0372445e-06    7.5350679e+01
  -1.6561970e+01    3.0009941e+00    5.5222474e-01    5.3018765e+02    0.0000000e+00    4.9766777e-05    7.7481842e+02    7.9280537e+02    7.4372651e+02    5.0000000e+02    5.0000000e+02    5.0000000e+02    5.1188218e+06    1.0463196e+03    6.5536387e+03    2.2763775e-02    6.3692157e+00   -9.9017188e+03    1.8030668e-03   -6.4836256e+04   -1.5029200e-02   -4.7100467e-06   -2.5574165e-02    5.0238580e-05    2.8009598e+03    1.7089891e-05   -1.7602312e-06    1.1230750e-03    4.1717322e-06    7.5269165e+01
  -1.6435102e+01    2.9897134e+00    5.4688121e-01    5.2264397e+02    0.0000000e+00    4.9519067e-05    7.7592118e+02    7.9383439e+02    7.4445062e+02    5.0000000e+02    5.0000000e+02    5.0000000e+02    5.1519940e+06    1.0474753e+03    6.5876896e+03    2.2763775e-02    6.5082879e+00   -9.9642162e+03    2.0328069e-03   -6.5257017e+04   -1.4903181e-02    3.1864098e-06   -2.5424832e-02    1.9601084e-05    2.8183674e+03    1.4722840e-05   -1.6329018e-06    1.1138733e-03    4.5544948e-06    7.5200040e+01
  -1.6303156e+01    2.9752297e+00    5.4039533e-01    5.1434456e+02    0.0000000e+00    4.9156730e-05    7.7710469e+02    7.9489712e+02    7.4504801e+02    5.0000000e+02    5.0000000e+02    5.0000000e+02    5.1870798e+06    1.0478660e+03    6.6185718e+03    2.2763775e-02    6.6537010e+00   -1.0028475e+04    1.7333600e-03   -6.5702631e+04   -1.4927267e-02    1.3320789e-05   -2.4664090e-02   -2.0170943e-05    2.8368680e+03    1.4405566e-05   -1.5832550e-06    1.0721439e-03    4.8801057e-06    7.5054995e+01
  -1.6197600e+01    2.9530658e+00    5.3600719e-01    5.0782637e+02    0.0000000e+00    4.8983420e-05    7.7805375e+02    7.9577455e+02    7.4542765e+02    5.0000000e+02    5.0000000e+02    5.0000000e+02    5.2164835e+06    1.0489085e+03    6.6481900e+03    2.2763775e-02    6.7704932e+00   -1.0081395e+04   -1.2870330e-03   -6.6078444e+04   -1.4521117e-02    4.1058171e-05   -2.4518210e-02   -7.5320692e-05    2.8524695e+03    1.6367603e-05   -1.0201520e-06    1.0533344e-03    4.8711870e-06    7.5000521e+01
  -1.6007599e+01    2.9390894e+00    5.2798643e-01    4.9660941e+02    0.0000000e+00    4.8614086e-05    7.7968435e+02    7.9724931e+02    7.4520697e+02    5.0000000e+02    5.0000000e+02    5.0000000e+02    5.2671722e+06    1.0504176e+03    6.6973623e+03    2.2763775e-02    6.9819624e+00   -1.0183169e+04    2.9606428e-03   -6.6717927e+04   -1.5076423e-02   -1.0376732e-05   -2.3836929e-02    2.0148714e-04    2.8791774e+03    1.9360107e-05   -2.1040606e-06    1.0428833e-03    3.9518030e-06    7.4882575e+01
  -1.5923154e+01    2.9371983e+00    5.2451735e-01    4.9152175e+02    0.0000000e+00    4.8476231e-05    7.8041606e+02    7.9788907e+02    7.4547736e+02    5.0000000e+02    5.0000000e+02    5.0000000e+02    5.2901630e+06    1.0511491e+03    6.7198255e+03    2.2763775e-02    7.0764466e+00   -1.0231259e+04    2.9600250e-03   -6.7007443e+04   -1.5219394e-02    1.5018516e-06   -2.3586525e-02    6.2029001e-05    2.8913055e+03    1.8760918e-05   -1.9362432e-06    1.0369204e-03    4.3339568e-06    7.4834199e+01
  -1.5855598e+01    2.9414524e+00    5.2194015e-01    4.8772921e+02    0.0000000e+00    4.8374628e-05    7.8098826e+02    7.9838396e+02    7.4571706e+02    5.0000000e+02    5.0000000e+02    5.0000000e+02    5.3082631e+06    1.0518736e+03    6.7383314e+03    2.2763775e-02    7.1522488e+00   -1.0269108e+04    8.1723557e-04   -6.7235522e+04   -1.5358111e-02    1.3526491e-05   -2.3411846e-02    1.0838571e-04    2.9008540e+03    1.8111314e-05   -1.7568474e-06    1.0339406e-03    5.0122731e-06    7.4810106e+01
  -1.5771153e+01    2.9495391e+00    5.1877640e-01    4.8350325e+02    0.0000000e+00    4.8211591e-05    7.8169612e+02    7.9898377e+02    7.4601546e+02    5.0000000e+02    5.0000000e+02    5.0000000e+02    5.3307076e+06    1.0527859e+03    6.7613554e+03    2.2763775e-02    7.2473047e+00   -1.0314874e+04    1.7530535e-03   -6.7518654e+04   -1.5484347e-02    2.2272597e-05   -2.3231074e-02    9.4420131e-05    2.9126711e+03    1.7186179e-05   -1.6593082e-06    1.0304820e-03    5.2139692e-06    7.4781748e+01
  -1.5665596e+01    2.9596282e+00    5.1474019e-01    4.7813898e+02    0.0000000e+00    4.8002539e-05    7.8255080e+02    7.9960554e+02    7.4638774e+02    5.0000000e+02    5.0000000e+02    5.0000000e+02    5.3584007e+06    1.0537826e+03    6.7885926e+03    2.2763775e-02    7.3665916e+00   -1.0369116e+04    1.8878703e-03   -6.7868979e+04   -1.5612068e-02    3.7491947e-05   -2.3049436e-02    7.3866093e-05    2.9272310e+03    1.8274369e-05   -1.4618001e-06    1.0259575e-03    6.2545593e-06    7.4738054e+01
  -1.5533651e+01    2.9636593e+00    5.0999435e-01    4.7183823e+02    0.0000000e+00    4.7758154e-05    7.8364529e+02    8.0043908e+02    7.4689699e+02    5.0000000e+02    5.0000000e+02    5.0000000e+02    5.3923819e+06    1.0551977e+03    6.8244481e+03    2.2763775e-02    7.5163986e+00   -1.0430816e+04    2.8046599e-03   -6.8300749e+04   -1.5719422e-02    3.6813158e-05   -2.2875008e-02    9.1100121e-05    2.9450334e+03    2.0941613e-05   -1.3334352e-06    1.0202441e-03    6.3571643e-06    7.4694078e+01
  -1.5452051e+01    2.9644086e+00    5.0714060e-01    4.6745455e+02    0.0000000e+00    4.7669195e-05    7.8431798e+02    8.0098536e+02    7.4697834e+02    5.0000000e+02    5.0000000e+02    5.0000000e+02    5.4165403e+06    1.0562230e+03    6.8475142e+03    2.2763775e-02    7.6094360e+00   -1.0477698e+04    2.1356159e-03   -6.8608029e+04   -1.4954354e-02    2.4429306e-05   -2.3155922e-02   -5.1776168e-04    2.9578562e+03    2.1535711e-05   -1.4891066e-06    1.0081152e-03    6.4952247e-06    7.4680744e+01
  -1.5350052e+01    2.9672694e+00    5.0375671e-01    4.6306698e+02    0.0000000e+00    4.7487844e-05    7.8513938e+02    8.0337484e+02    7.4734774e+02    5.0000000e+02    5.0000000e+02    5.0000000e+02    5.4432871e+06    1.0574899e+03    6.8758684e+03    2.2763775e-02    7.7261619e+00   -1.0527263e+04   -3.2703502e-03   -6.8947105e+04   -1.5127451e-02    3.2116497e-05   -2.3014054e-02    1.8104503e-04    2.9718978e+03    2.1277396e-05   -1.4077270e-06    1.0065477e-03    6.4894612e-06    7.4665397e+01
  -1.5222553e+01    2.9689451e+00    4.9943127e-01    4.5748175e+02    0.0000000e+00    4.7253389e-05    7.8611738e+02    8.0448291e+02    7.5016899e+02    5.0000000e+02    5.0000000e+02    5.0000000e+02    5.4770115e+06    1.0589733e+03    6.9093974e+03    2.2763775e-02    7.8727785e+00   -1.0590194e+04    3.7873593e-03   -6.9374380e+04   -1.5277700e-02    2.7195560e-05   -2.3209137e-02    2.0731222e-04    2.9896944e+03    1.9103963e-05   -1.2411167e-06    1.0313586e-03    5.2509698e-06    7.4645846e+01
  -1.5063178e+01    2.9661905e+00    4.9451639e-01    4.5118723e+02    0.0000000e+00    4.6982386e-05    7.8735846e+02    8.0587129e+02    7.5078388e+02    5.0000000e+02    5.0000000e+02    5.0000000e+02    5.5183358e+06    1.0611687e+03    6.9541052e+03    2.2763775e-02    8.0570898e+00   -1.0669051e+04    3.4764084e-03   -6.9897927e+04   -1.5488331e-02    4.7682510e-05   -2.2833127e-02    1.3473278e-04    3.0113459e+03    1.8259810e-05   -9.6201027e-07    1.0229806e-03    5.9326514e-06    7.4647775e+01
  -1.4973408e+01    2.8505781e+00    4.9681205e-01    4.5436629e+02    0.0000000e+00    4.7146189e-05    7.8895702e+02    8.0760958e+02    7.5157164e+02    5.0000000e+02    5.0000000e+02    5.0000000e+02    5.5465180e+06    1.0662176e+03    7.0291418e+03    2.2763775e-02    8.1614177e+00   -1.0727112e+04    3.0012051e-03   -7.0255480e+04   -1.5604970e-02    4.2616995e-05   -2.2862392e-02   -6.8537065e-04    3.0263484e+03    1.9550431e-05   -6.2076760e-07    1.0085598e-03    5.8745396e-06    7.4835217e+01
  -1.4861196e+01    2.8479958e+00    4.9294996e-01    4.4928589e+02    0.0000000e+00    4.6946474e-05    7.8991550e+02    8.0854302e+02    7.5199041e+02    5.0000000e+02    5.0000000e+02    5.0000000e+02    5.5780234e+06    1.0674526e+03    7.0609483e+03    2.2763775e-02    8.2933107e+00   -1.0790185e+04   -4.2371597e-03   -7.0653319e+04   -1.5572256e-02    6.9399324e-05   -2.2782845e-02    1.1488321e-05    3.0429229e+03    2.6217524e-05   -1.6267686e-07    1.0033945e-03    7.1923992e-06    7.4797438e+01
  -1.4771426e+01    2.8457711e+00    4.8982314e-01    4.4491385e+02    0.0000000e+00    4.6811190e-05    7.9067177e+02    8.0927918e+02    7.5234876e+02    5.0000000e+02    5.0000000e+02    5.0000000e+02    5.6026007e+06    1.0683877e+03    7.0858397e+03    2.2763775e-02    8.3992294e+00   -1.0837784e+04    2.8308714e-03   -7.0963728e+04   -1.5865213e-02    6.4354187e-05   -2.2472542e-02    4.2766991e-04    3.0558016e+03    2.6040909e-05   -4.8228932e-07    9.9922191e-04    6.9083058e-06    7.4763939e+01
  -1.4659214e+01    2.8434274e+00    4.8616168e-01    4.4010682e+02    0.0000000e+00    4.6620887e-05    7.9161678e+02    8.1018847e+02    7.5450514e+02    5.0000000e+02    5.0000000e+02    5.0000000e+02    5.6332290e+06    1.0697193e+03    7.1180515e+03    2.2763775e-02    8.5321769e+00   -1.0896108e+04    5.8485487e-03   -7.1351311e+04   -1.6212682e-02    4.3142468e-05   -2.2132651e-02    2.4956033e-04    3.0718529e+03    2.0207135e-05   -8.6005473e-07    9.9617216e-04    6.6479356e-06    7.4736392e+01
  -1.4569444e+01    2.8398944e+00    4.8333221e-01    4.3619398e+02    0.0000000e+00    4.6497359e-05    7.9236009e+02    8.1091568e+02    7.5500452e+02    5.0000000e+02    5.0000000e+02    5.0000000e+02    5.6581978e+06    1.0708478e+03    7.1440256e+03    2.2763775e-02    8.6389518e+00   -1.0944213e+04    3.7587459e-03   -7.1668017e+04   -1.6128684e-02    3.4527054e-05   -2.2020867e-02   -7.2517654e-06    3.0849851e+03    1.8437675e-05   -9.1925442e-07    9.9004489e-04    6.7071518e-06    7.4721464e+01
  -1.4457232e+01    2.8312001e+00    4.7975684e-01    4.3155091e+02    0.0000000e+00    4.6310133e-05    7.9329749e+02    8.1180143e+02    7.5560133e+02    5.0000000e+02    5.0000000e+02    5.0000000e+02    5.6886595e+06    1.0721341e+03    7.1759811e+03    2.2763775e-02    8.7729823e+00   -1.1002031e+04    1.1985369e-03   -7.2054369e+04   -1.6181419e-02    2.8207995e-05   -2.1795527e-02    5.2096160e-05    3.1009662e+03    1.6317885e-05   -6.9343071e-07    9.8399301e-04    6.5835731e-06    7.4690725e+01
  -1.4316966e+01    2.8209120e+00    4.7455525e-01    4.2541424e+02    0.0000000e+00    4.5986899e-05    7.9449822e+02    8.1522741e+02    7.5634258e+02    5.0000000e+02    5.0000000e+02    5.0000000e+02    5.7265414e+06    1.0729903e+03    7.2112432e+03    2.2763775e-02    8.9413933e+00   -1.1074416e+04    1.6117412e-03   -7.2534576e+04   -1.6298350e-02   -2.5132919e-06   -2.1051182e-02    6.0383924e-05    3.1209513e+03    1.5798388e-05   -1.3795642e-06    9.4603456e-04    4.8099945e-06    7.4587892e+01
  -1.4204754e+01    2.8041841e+00    4.7109958e-01    4.2060756e+02    0.0000000e+00    4.5840570e-05    7.9545548e+02    8.1614739e+02    7.5695731e+02    5.0000000e+02    5.0000000e+02    5.0000000e+02    5.7583448e+06    1.0743395e+03    7.2441684e+03    2.2763775e-02    9.0766709e+00   -1.1133587e+04   -1.7125202e-03   -7.2940413e+04   -1.5983354e-02   -2.9370658e-05   -2.0898256e-02   -1.3574746e-04    3.1378147e+03    1.7579711e-05   -1.8823424e-06    9.2800391e-04    3.5377400e-06    7.4560453e+01
  -1.4064489e+01    2.7906754e+00    4.6670488e-01    4.1511349e+02    0.0000000e+00    4.5597320e-05    7.9660890e+02    8.1726616e+02    7.5650488e+02    5.0000000e+02    5.0000000e+02    5.0000000e+02    5.7964943e+06    1.0758229e+03    7.2829371e+03    2.2763775e-02    9.2466548e+00   -1.1207059e+04   -2.2494629e-04   -7.3422671e+04   -1.6127951e-02   -1.0115838e-05   -2.0573966e-02    1.4949819e-04    3.1578051e+03    2.0431878e-05   -1.4182900e-06    9.1680249e-04    3.9510339e-06    7.4515688e+01
  -1.3952276e+01    2.7838447e+00    4.6317587e-01    4.1023881e+02    0.0000000e+00    4.5448826e-05    7.9752109e+02    8.1815228e+02    7.5685244e+02    5.0000000e+02    5.0000000e+02    5.0000000e+02    5.8286622e+06    1.0770411e+03    7.3138614e+03    2.2763775e-02    9.3832829e+00   -1.1271358e+04    2.3440421e-03   -7.3829058e+04   -1.6059236e-02   -5.4324305e-06   -2.0432024e-02   -6.0839718e-05    3.1747337e+03    2.1395320e-05   -1.3409177e-06    9.0728693e-04    4.1520054e-06    7.4484808e+01
  -1.3812011e+01    2.7791284e+00    4.5909107e-01    4.0514092e+02    0.0000000e+00    4.5220799e-05    7.9867738e+02    8.1923117e+02    7.5736736e+02    5.0000000e+02    5.0000000e+02    5.0000000e+02    5.8669788e+06    1.0787450e+03    7.3543549e+03    2.2763775e-02    9.5548984e+00   -1.1345993e+04    1.5679875e-03   -7.4313274e+04   -1.6408228e-02   -8.5895531e-06   -2.0008188e-02    1.7851143e-04    3.1948274e+03    2.0195628e-05   -1.2826556e-06    8.9968979e-04    4.4436432e-06    7.4458674e+01
  -1.3699799e+01    2.7771333e+00    4.5596453e-01    4.0079706e+02    0.0000000e+00    4.5092600e-05    7.9959076e+02    8.2008696e+02    7.5766094e+02    5.0000000e+02    5.0000000e+02    5.0000000e+02    5.8992179e+06    1.0802675e+03    7.3875281e+03    2.2763775e-02    9.6928617e+00   -1.1409653e+04    2.4278253e-03   -7.4721414e+04   -1.6325662e-02   -2.3910670e-05   -1.9808567e-02   -9.2059393e-05    3.2118236e+03    1.9064100e-05   -1.4991654e-06    8.8859603e-04    3.8330008e-06    7.4453779e+01
  -1.3559533e+01    2.7742934e+00    4.5208917e-01    3.9597848e+02    0.0000000e+00    4.4876348e-05    8.0069263e+02    8.2113469e+02    7.5819211e+02    5.0000000e+02    5.0000000e+02    5.0000000e+02    5.9369838e+06    1.0820322e+03    7.4272251e+03    2.2763775e-02    9.8661843e+00   -1.1481537e+04    1.2415358e-03   -7.5199640e+04   -1.6900562e-02   -2.0558954e-05   -1.9311227e-02    2.0278451e-04    3.2316323e+03    2.0606041e-05   -1.3964826e-06    8.8540500e-04    3.9301710e-06    7.4441837e+01
  -1.3447321e+01    2.7728345e+00    4.4900929e-01    3.9176493e+02    0.0000000e+00    4.4746257e-05    8.0159561e+02    8.2195473e+02    7.5843978e+02    5.0000000e+02    5.0000000e+02    5.0000000e+02    5.9697698e+06    1.0835167e+03    7.4600550e+03    2.2763775e-02    1.0005512e+01   -1.1546040e+04    2.9152195e-03   -7.5615358e+04   -1.6517199e-02   -5.4059627e-05   -1.9307984e-02   -1.9694538e-04    3.2489567e+03    2.2929656e-05   -1.9184217e-06    8.7318680e-04    3.2717736e-06    7.4435558e+01
  -1.3307055e+01    2.7734630e+00    4.4531855e-01    3.8724833e+02    0.0000000e+00    4.4536506e-05    8.0266799e+02    8.2293562e+02    7.5892942e+02    5.0000000e+02    5.0000000e+02    5.0000000e+02    6.0081999e+06    1.0853539e+03    7.4996661e+03    2.2763775e-02    1.0180540e+01   -1.1619466e+04    1.0441446e-03   -7.6102000e+04   -1.6890952e-02   -2.2621167e-05   -1.8961179e-02    1.9122228e-04    3.2691403e+03    2.3952992e-05   -1.3602957e-06    8.6915614e-04    4.1713381e-06    7.4434496e+01
  -1.3194843e+01    2.7713039e+00    4.4243312e-01    3.8336802e+02    0.0000000e+00    4.4409876e-05    8.0351640e+02    8.2371038e+02    7.5920415e+02    5.0000000e+02    5.0000000e+02    5.0000000e+02    6.0406041e+06    1.0869179e+03    7.5317674e+03    2.2763775e-02    1.0321216e+01   -1.1682756e+04    2.9404902e-03   -7.6512493e+04   -1.6773484e-02    1.9389573e-05   -1.8869823e-02   -6.0136314e-05    3.2862371e+03    2.3379014e-05   -7.2493980e-07    8.6149114e-04    5.7598063e-06    7.4443268e+01
  -1.3054578e+01    2.7701392e+00    4.3893217e-01    3.7914450e+02    0.0000000e+00    4.4204320e-05    8.0453321e+02    8.2463278e+02    7.6211677e+02    5.0000000e+02    5.0000000e+02    5.0000000e+02    6.0790121e+06    1.0888388e+03    7.5705844e+03    2.2763775e-02    1.0497910e+01   -1.1755977e+04    1.5971755e-03   -7.6998799e+04   -1.7034554e-02    4.0916441e-05   -1.8911109e-02    1.8595657e-04    3.3064998e+03    2.1050995e-05   -2.7027269e-07    8.7940583e-04    5.5507467e-06    7.4458151e+01
  -1.2942365e+01    2.7693809e+00    4.3626850e-01    3.7560332e+02    0.0000000e+00    4.4085304e-05    8.0533650e+02    8.2546061e+02    7.6244115e+02    5.0000000e+02    5.0000000e+02    5.0000000e+02    6.1114501e+06    1.0905404e+03    7.6025319e+03    2.2763775e-02    1.0639909e+01   -1.1819538e+04    2.6927663e-03   -7.7409925e+04   -1.6985725e-02    4.1094945e-05   -1.8762375e-02   -1.1616911e-04    3.3235814e+03    2.0039002e-05   -3.1643170e-07    8.7154880e-04    5.6910644e-06    7.4485533e+01
  -1.2802100e+01    2.6468122e+00    4.3813220e-01    3.7876749e+02    0.0000000e+00    4.4150179e-05    8.0742886e+02    8.2713474e+02    7.6347518e+02    5.0000000e+02    5.0000000e+02    5.0000000e+02    6.1499511e+06    1.0970457e+03    7.7049824e+03    2.2763775e-02    1.0818254e+01   -1.1893198e+04    1.3210998e-03   -7.7897524e+04   -1.7993731e-02    3.8503618e-05   -1.8508364e-02    1.5527514e-04    3.3437568e+03    2.1237784e-05   -3.1299287e-07    8.7058703e-04    5.5050848e-06    7.4713044e+01
  -1.2689888e+01    2.6395615e+00    4.3497959e-01    3.7463059e+02    0.0000000e+00    4.4004285e-05    8.0830432e+02    8.2800316e+02    7.6385316e+02    5.0000000e+02    5.0000000e+02    5.0000000e+02    6.1824591e+06    1.0981815e+03    7.7352604e+03    2.2763775e-02    1.0962779e+01   -1.1957560e+04    2.7117076e-03   -7.8309290e+04   -1.7882367e-02    4.7397644e-05   -1.8408051e-02   -1.0513290e-04    3.3608812e+03    2.6791122e-05   -3.2208778e-07    8.6342401e-04    6.1526647e-06    7.4681360e+01
  -1.2549622e+01    2.6323236e+00    4.3159298e-01    3.7047606e+02    0.0000000e+00    4.3814592e-05    8.0941800e+02    8.2907024e+02    7.6439192e+02    5.0000000e+02    5.0000000e+02    5.0000000e+02    6.2209472e+06    1.1000551e+03    7.7769917e+03    2.2763775e-02    1.1144265e+01   -1.2031284e+04    1.5750521e-03   -7.8796406e+04   -1.8057037e-02    4.7023525e-05   -1.8247139e-02    1.8028924e-04    3.3810302e+03    2.9289063e-05   -2.9890068e-07    8.6143479e-04    6.3477357e-06    7.4676239e+01
  -1.2437410e+01    2.6251140e+00    4.2870936e-01    3.6666381e+02    0.0000000e+00    4.3683193e-05    8.1030865e+02    8.2993416e+02    7.6634930e+02    5.0000000e+02    5.0000000e+02    5.0000000e+02    6.2534005e+06    1.1014484e+03    7.8095428e+03    2.2763775e-02    1.1290144e+01   -1.2094245e+04    2.7251988e-03   -7.9207738e+04   -1.7844817e-02    4.6097748e-05   -1.8162072e-02   -1.2483706e-04    3.3980900e+03    2.4101574e-05    3.8888311e-08    8.5262466e-04    6.4425520e-06    7.4663616e+01
  -1.2297145e+01    2.6190872e+00    4.2533532e-01    3.6253150e+02    0.0000000e+00    4.3493961e-05    8.1138573e+02    8.3096974e+02    7.6708747e+02    5.0000000e+02    5.0000000e+02    5.0000000e+02    6.2919086e+06    1.1032499e+03    7.8500196e+03    2.2763775e-02    1.1473367e+01   -1.2167704e+04    1.6260459e-03   -7.9695514e+04   -1.7915632e-02    2.9786469e-05   -1.8000878e-02    1.6689317e-04    3.4182656e+03    2.0370291e-05   -5.2412749e-07    8.4921589e-04    6.1360016e-06    7.4657322e+01
  -1.2184932e+01    2.6095717e+00    4.2260540e-01    3.5903007e+02    0.0000000e+00    4.3365015e-05    8.1225581e+02    8.3180236e+02    7.6769653e+02    5.0000000e+02    5.0000000e+02    5.0000000e+02    6.3243358e+06    1.1046289e+03    7.8822244e+03    2.2763775e-02    1.1620604e+01   -1.2230670e+04    2.7889730e-03   -8.0106454e+04   -1.7755477e-02    3.1835745e-05   -1.7939539e-02   -1.1784128e-04    3.4353098e+03    1.8384358e-05   -4.4168089e-07    8.4309948e-04    6.0198094e-06    7.4646090e+01
  -1.2044667e+01    2.5977299e+00    4.1866407e-01    3.5464173e+02    0.0000000e+00    4.3104332e-05    8.1338876e+02    8.3726470e+02    7.6838620e+02    5.0000000e+02    5.0000000e+02    5.0000000e+02    6.3622575e+06    1.1056779e+03    7.9185003e+03    2.2763775e-02    1.1805505e+01   -1.2303139e+04    1.6851351e-03   -8.0586641e+04   -1.8008963e-02    1.6109721e-05   -1.7121068e-02    2.3409215e-04    3.4552856e+03    1.7488650e-05   -8.4790981e-07    8.0459929e-04    5.7503796e-06    7.4572748e+01
  -1.1932455e+01    2.5832846e+00    4.1583615e-01    3.5096647e+02    0.0000000e+00    4.2973424e-05    8.1421911e+02    8.3812555e+02    7.6895909e+02    5.0000000e+02    5.0000000e+02    5.0000000e+02    6.3950415e+06    1.1068876e+03    7.9484223e+03    2.2763775e-02    1.1954001e+01   -1.2364515e+04   -8.5329839e-04   -8.1005005e+04   -1.7578439e-02    1.8557661e-05   -1.7133172e-02   -2.0663501e-04    3.4726665e+03    1.8452865e-05   -7.7003823e-07    7.9187237e-04    5.7391443e-06    7.4554266e+01
  -1.1792189e+01    2.5720117e+00    4.1254579e-01    3.4707727e+02    0.0000000e+00    4.2780138e-05    8.1530606e+02    8.3917051e+02    7.6887225e+02    5.0000000e+02    5.0000000e+02    5.0000000e+02    6.4330279e+06    1.1085189e+03    7.9881762e+03    2.2763775e-02    1.2140423e+01   -1.2437845e+04   -1.1986529e-04   -8.1485035e+04   -1.7769026e-02   -4.4126921e-06   -1.6952884e-02    2.5068149e-04    3.4925495e+03    2.1009147e-05   -1.2823792e-06    7.8930473e-04    4.5164827e-06    7.4532826e+01
  -1.1679977e+01    2.5629112e+00    4.0992802e-01    3.4369379e+02    0.0000000e+00    4.2662538e-05    8.1615742e+02    8.3999115e+02    7.6917269e+02    5.0000000e+02    5.0000000e+02    5.0000000e+02    6.4659468e+06    1.1098316e+03    8.0196079e+03    2.2763775e-02    1.2290219e+01   -1.2503720e+04    2.8005450e-03   -8.1900965e+04   -1.7570124e-02    2.4120585e-06   -1.6977427e-02   -1.9444470e-04    3.5098560e+03    2.3090642e-05   -1.1280030e-06    7.8251663e-04    4.7396239e-06    7.4519066e+01
  -1.1539711e+01    2.5578771e+00    4.0669320e-01    3.3991551e+02    0.0000000e+00    4.2468451e-05    8.1717800e+02    8.4099256e+02    7.6967440e+02    5.0000000e+02    5.0000000e+02    5.0000000e+02    6.5037655e+06    1.1114038e+03    8.0572187e+03    2.2763775e-02    1.2478289e+01   -1.2576859e+04    1.4532787e-03   -8.2378904e+04   -1.8000469e-02    8.0265573e-06   -1.6698666e-02    2.6986296e-04    3.5296492e+03    2.3712817e-05   -1.2267591e-06    7.8184886e-04    4.9793596e-06    7.4503120e+01
  -1.1427499e+01    2.5532393e+00    4.0411933e-01    3.3657231e+02    0.0000000e+00    4.2352820e-05    8.1801524e+02    8.4177639e+02    7.6990420e+02    5.0000000e+02    5.0000000e+02    5.0000000e+02    6.5365737e+06    1.1127179e+03    8.0883453e+03    2.2763775e-02    1.2629368e+01   -1.2641329e+04    3.0638148e-03   -8.2794565e+04   -1.7720833e-02    1.3309012e-05   -1.6661142e-02   -1.9665824e-04    3.5469300e+03    2.2778367e-05   -1.0781293e-06    7.7140129e-04    5.5607757e-06    7.4491449e+01
  -1.1287234e+01    2.5491130e+00    4.0119532e-01    3.3315182e+02    0.0000000e+00    4.2177581e-05    8.1903982e+02    8.4273517e+02    7.7038498e+02    5.0000000e+02    5.0000000e+02    5.0000000e+02    6.5742158e+06    1.1145337e+03    8.1280339e+03    2.2763775e-02    1.2819030e+01   -1.2712971e+04    1.5636245e-03   -8.3271225e+04   -1.8192104e-02    5.8035701e-05   -1.6235015e-02    2.5971158e-04    3.5666611e+03    2.1410646e-05   -8.2572753e-08    7.6784915e-04    5.6404708e-06    7.4494423e+01
  -1.1175021e+01    2.5438107e+00    3.9883788e-01    3.3008559e+02    0.0000000e+00    4.2073631e-05    8.1984907e+02    8.4346119e+02    7.7062588e+02    5.0000000e+02    5.0000000e+02    5.0000000e+02    6.6064885e+06    1.1159812e+03    8.1595489e+03    2.2763775e-02    1.2971418e+01   -1.2775642e+04    2.7574096e-03   -8.3680391e+04   -1.7993770e-02    3.0652432e-05   -1.6163681e-02   -1.6799499e-04    3.5836588e+03    2.1746063e-05   -4.9182262e-07    7.5908330e-04    5.5040560e-06    7.4497689e+01
  -1.1034756e+01    2.5381900e+00    3.9596458e-01    3.2678670e+02    0.0000000e+00    4.1898761e-05    8.2082969e+02    8.4434888e+02    7.7107446e+02    5.0000000e+02    5.0000000e+02    5.0000000e+02    6.6442993e+06    1.1177082e+03    8.1975962e+03    2.2763775e-02    1.3162727e+01   -1.2847920e+04    1.4294647e-03   -8.4159307e+04   -1.8204586e-02    1.7059524e-05   -1.5990362e-02    1.9392309e-04    3.6034949e+03    2.4205932e-05   -8.5856426e-07    7.5734925e-04    5.2992654e-06    7.4499851e+01
  -1.0922544e+01    2.5339973e+00    3.9348786e-01    3.2360487e+02    0.0000000e+00    4.1785499e-05    8.2159889e+02    8.4503575e+02    7.7130848e+02    5.0000000e+02    5.0000000e+02    5.0000000e+02    6.6765457e+06    1.1189463e+03    8.2265756e+03    2.2763775e-02    1.3316409e+01   -1.2910735e+04    2.8753323e-03   -8.4568018e+04   -1.7985274e-02    3.8119698e-05   -1.5996981e-02   -1.4354906e-04    3.6204826e+03    2.6045257e-05   -4.0795161e-07    7.5149794e-04    5.9018437e-06    7.4491905e+01
  -1.0782278e+01    2.5299736e+00    3.9070532e-01    3.2043155e+02    0.0000000e+00    4.1614471e-05    8.2253880e+02    8.4587493e+02    7.7174478e+02    5.0000000e+02    5.0000000e+02    5.0000000e+02    6.7142366e+06    1.1206603e+03    8.2636316e+03    2.2763775e-02    1.3509275e+01   -1.2983017e+04    1.5229335e-03   -8.5045116e+04   -1.8093639e-02    1.8647878e-05   -1.5853726e-02    2.1028653e-04    3.6402564e+03    2.6771958e-05   -7.6762140e-07    7.4832096e-04    5.6960512e-06    7.4498433e+01
  -1.0670066e+01    2.5238408e+00    3.8859825e-01    3.1778094e+02    0.0000000e+00    4.1515424e-05    8.2328418e+02    8.4651606e+02    7.7196879e+02    5.0000000e+02    5.0000000e+02    5.0000000e+02    6.7463270e+06    1.1221890e+03    8.2942518e+03    2.2763775e-02    1.3664182e+01   -1.3045686e+04    3.1090186e-03   -8.5451753e+04   -1.7924105e-02    3.4545579e-05   -1.5833237e-02   -1.3488734e-04    3.6571678e+03    2.6347817e-05   -5.2215650e-07    7.4251297e-04    6.0876444e-06    7.4517711e+01
  -1.0529801e+01    2.5214249e+00    3.8585879e-01    3.1466290e+02    0.0000000e+00    4.1344467e-05    8.2415952e+02    8.4730252e+02    7.7488570e+02    5.0000000e+02    5.0000000e+02    5.0000000e+02    6.7837576e+06    1.1238584e+03    8.3292612e+03    2.2763775e-02    1.3858612e+01   -1.3117429e+04    1.5326434e-03   -8.5925597e+04   -1.7983161e-02    8.8298909e-06   -1.6014834e-02    2.0710231e-04    3.6769358e+03    2.4391423e-05   -9.1923898e-07    7.5904195e-04    5.1466865e-06    7.4530494e+01
  -1.0417588e+01    2.5173838e+00    3.8387778e-01    3.1216468e+02    0.0000000e+00    4.1253084e-05    8.2485879e+02    8.4790145e+02    7.7514216e+02    5.0000000e+02    5.0000000e+02    5.0000000e+02    6.8157063e+06    1.1254629e+03    8.3591327e+03    2.2763775e-02    1.4014740e+01   -1.3180005e+04    2.9298244e-03   -8.6330492e+04   -1.7866067e-02    2.1820057e-05   -1.5960416e-02   -1.5308353e-04    3.6937413e+03    2.2854304e-05   -6.8042049e-07    7.5397101e-04    5.5566730e-06    7.4563389e+01
  -1.0277323e+01    2.5116177e+00    3.8139155e-01    3.0939287e+02    0.0000000e+00    4.1093273e-05    8.2570932e+02    8.4863530e+02    7.7553716e+02    5.0000000e+02    5.0000000e+02    5.0000000e+02    6.8528659e+06    1.1273031e+03    8.3948374e+03    2.2763775e-02    1.4210668e+01   -1.3251224e+04    1.7126757e-03   -8.6800850e+04   -1.8015187e-02    3.2273435e-05   -1.5731435e-02    2.0617442e-04    3.7131879e+03    2.2584918e-05   -6.2362281e-07    7.4870432e-04    6.0224609e-06    7.4593754e+01
  -1.0165110e+01    2.4032429e+00    3.8400674e-01    3.1297986e+02    0.0000000e+00    4.1233977e-05    8.2776697e+02    8.4997674e+02    7.7610005e+02    5.0000000e+02    5.0000000e+02    5.0000000e+02    6.8846020e+06    1.1334612e+03    8.5009784e+03    2.2763775e-02    1.4368004e+01   -1.3313140e+04    3.0883356e-03   -8.7203279e+04   -1.8736559e-02    1.3374509e-05   -1.5601321e-02   -1.6088308e-04    3.7298827e+03    2.3723527e-05   -6.0978813e-07    7.4334305e-04    4.6942830e-06    7.4776623e+01
  -1.0094978e+01    2.3977510e+00    3.8261815e-01    3.1118345e+02    0.0000000e+00    4.1177281e-05    8.2825073e+02    8.5046350e+02    7.7627416e+02    5.0000000e+02    5.0000000e+02    5.0000000e+02    6.9049361e+06    1.1342326e+03    8.5196054e+03    2.2763775e-02    1.4467512e+01   -1.3353957e+04   -6.0236267e-04   -8.7461388e+04   -1.8234990e-02    8.6919283e-06   -1.5749670e-02   -2.6155117e-04    3.7406110e+03    2.4680544e-05   -7.4970662e-07    7.3580896e-04    4.8515057e-06    7.4769962e+01
  -9.9686156e+00    2.3881029e+00    3.8002031e-01    3.0800997e+02    0.0000000e+00    4.1046419e-05    8.2909115e+02    8.5128038e+02    7.7664787e+02    5.0000000e+02    5.0000000e+02    5.0000000e+02    6.9395230e+06    1.1354422e+03    8.5508923e+03    2.2763775e-02    1.4647273e+01   -1.3420021e+04    5.8405569e-03   -8.7898468e+04   -1.7793449e-02    2.2562041e-05   -1.5852072e-02    4.0672038e-04    3.7586698e+03    3.2340850e-05   -5.6929147e-07    7.2625309e-04    5.5417345e-06    7.4748903e+01
  -9.8482249e+00    2.3766847e+00    3.7758980e-01    3.0520097e+02    0.0000000e+00    4.0900923e-05    8.2992053e+02    8.5208424e+02    7.7699646e+02    5.0000000e+02    5.0000000e+02    5.0000000e+02    6.9721967e+06    1.1366096e+03    8.5817364e+03    2.2763775e-02    1.4819227e+01   -1.3478910e+04    6.5767529e-03   -8.8312404e+04   -1.8042684e-02    1.9977705e-05   -1.5648509e-02    1.5219595e-04    3.7757428e+03    3.3007893e-05   -5.5600809e-07    7.2458953e-04    5.4177047e-06    7.4725155e+01
  -9.7646202e+00    2.3684731e+00    3.7608552e-01    3.0345680e+02    0.0000000e+00    4.0810678e-05    8.3050148e+02    8.5264363e+02    7.7921991e+02    5.0000000e+02    5.0000000e+02    5.0000000e+02    6.9944834e+06    1.1376120e+03    8.6047523e+03    2.2763775e-02    1.4938998e+01   -1.3520334e+04    3.7625454e-03   -8.8595491e+04   -1.8351971e-02    8.6296892e-06   -1.5425562e-02    6.2426721e-05    3.7874466e+03    3.0474887e-05   -7.5147157e-07    7.2639619e-04    5.0400097e-06    7.4723426e+01
  -9.6601143e+00    2.3577707e+00    3.7385149e-01    3.0084333e+02    0.0000000e+00    4.0678900e-05    8.3118868e+02    8.5333847e+02    7.7955676e+02    5.0000000e+02    5.0000000e+02    5.0000000e+02    7.0219921e+06    1.1384115e+03    8.6290035e+03    2.2763775e-02    1.5089166e+01   -1.3573822e+04    1.8468033e-03   -8.8944430e+04   -1.8696131e-02    2.3537136e-05   -1.5147312e-02    1.9047239e-06    3.8019036e+03    2.5172361e-05   -5.2423914e-07    7.2631766e-04    4.9578764e-06    7.4690529e+01
  -9.5294820e+00    2.3457711e+00    3.7136223e-01    2.9795390e+02    0.0000000e+00    4.0530087e-05    8.3204830e+02    8.5419004e+02    7.7997069e+02    5.0000000e+02    5.0000000e+02    5.0000000e+02    7.0561334e+06    1.1396994e+03    8.6616392e+03    2.2763775e-02    1.5277485e+01   -1.3642034e+04    1.8408792e-03   -8.9376585e+04   -1.8592697e-02    1.9325248e-05   -1.5041768e-02    3.4568575e-06    3.8198203e+03    2.3036888e-05   -3.9900074e-07    7.2151721e-04    4.6760477e-06    7.4672240e+01
  -9.3850810e+00    2.3338056e+00    3.6848431e-01    2.9460125e+02    0.0000000e+00    4.0364396e-05    8.3299456e+02    8.5510299e+02    7.8091203e+02    5.0000000e+02    5.0000000e+02    5.0000000e+02    7.0940207e+06    1.1408700e+03    8.6957750e+03    2.2763775e-02    1.5486479e+01   -1.3717196e+04    2.2304106e-03   -8.9855814e+04   -1.8436752e-02   -4.0370019e-06   -1.4981357e-02   -2.3841163e-06    3.8396794e+03    2.0758199e-05   -7.4862651e-07    7.1523164e-04    4.4058654e-06    7.4632303e+01
  -9.2695602e+00    2.3174516e+00    3.6582383e-01    2.9164839e+02    0.0000000e+00    4.0200073e-05    8.3383870e+02    8.6121240e+02    7.8139996e+02    5.0000000e+02    5.0000000e+02    5.0000000e+02    7.1261318e+06    1.1413668e+03    8.7216747e+03    2.2763775e-02    1.5654250e+01   -1.3780384e+04    1.7590812e-03   -9.0262376e+04   -1.8040026e-02   -5.8279296e-06   -1.4582741e-02   -2.0057024e-04    3.8566574e+03    1.9760301e-05   -7.2109812e-07    6.7334605e-04    4.5556494e-06    7.4555821e+01
  -9.1253184e+00    2.3010846e+00    3.6270422e-01    2.8814910e+02    0.0000000e+00    4.0002270e-05    8.3471364e+02    8.6211435e+02    7.8191883e+02    5.0000000e+02    5.0000000e+02    5.0000000e+02    7.1629325e+06    1.1420827e+03    8.7503203e+03    2.2763775e-02    1.5864387e+01   -1.3848635e+04   -1.1868614e-03   -9.0730458e+04   -1.8302663e-02    1.4606345e-05   -1.4335680e-02    2.1848835e-04    3.8760506e+03    1.9909342e-05   -4.8790128e-07    6.7083539e-04    5.0043536e-06    7.4490811e+01
  -9.0099250e+00    2.2885374e+00    3.6060516e-01    2.8556552e+02    0.0000000e+00    3.9903884e-05    8.3546803e+02    8.6281893e+02    7.8236210e+02    5.0000000e+02    5.0000000e+02    5.0000000e+02    7.1945475e+06    1.1431311e+03    8.7784044e+03    2.2763775e-02    1.6032990e+01   -1.3910042e+04    2.2900151e-03   -9.1130683e+04   -1.8153977e-02    1.8723886e-05   -1.4325464e-02   -9.6324973e-05    3.8926500e+03    2.1102019e-05   -3.8881122e-07    6.6482551e-04    4.4034437e-06    7.4469269e+01
  -8.8658481e+00    2.2740726e+00    3.5781207e-01    2.8246714e+02    0.0000000e+00    3.9726842e-05    8.3636168e+02    8.6366571e+02    7.8281513e+02    5.0000000e+02    5.0000000e+02    5.0000000e+02    7.2308839e+06    1.1440760e+03    8.8094594e+03    2.2763775e-02    1.6244219e+01   -1.3980512e+04    1.7384695e-03   -9.1589671e+04   -1.8364146e-02   -2.7211567e-05   -1.4103362e-02    2.1311203e-04    3.9116471e+03    2.3537814e-05   -8.7304397e-07    6.6127634e-04    2.6066970e-06    7.4419520e+01
  -8.7505865e+00    2.2602357e+00    3.5570485e-01    2.7991068e+02    0.0000000e+00    3.9625502e-05    8.3707451e+02    8.6435592e+02    7.8304470e+02    5.0000000e+02    5.0000000e+02    5.0000000e+02    7.2621002e+06    1.1449703e+03    8.8353531e+03    2.2763775e-02    1.6413742e+01   -1.4040732e+04    3.1792841e-03   -9.1985301e+04   -1.8136454e-02   -3.7503688e-05   -1.4139971e-02   -1.2974328e-04    3.9280297e+03    2.5379429e-05   -9.0863984e-07    6.5282993e-04    1.9626996e-06    7.4391336e+01
  -8.6066736e+00    2.2468931e+00    3.5292302e-01    2.7682469e+02    0.0000000e+00    3.9448304e-05    8.3791814e+02    8.6517097e+02    7.8339904e+02    5.0000000e+02    5.0000000e+02    5.0000000e+02    7.2980826e+06    1.1458170e+03    8.8643434e+03    2.2763775e-02    1.6626069e+01   -1.4109065e+04    1.8268725e-03   -9.2441025e+04   -1.8380054e-02   -3.5923322e-05   -1.3952130e-02    1.9401851e-04    3.9468822e+03    2.6756193e-05   -9.6623012e-07    6.4892645e-04    2.1173716e-06    7.4341141e+01
  -8.4915433e+00    2.2342530e+00    3.5068502e-01    2.7411381e+02    0.0000000e+00    3.9339270e-05    8.3858409e+02    8.6583456e+02    7.8355895e+02    5.0000000e+02    5.0000000e+02    5.0000000e+02    7.3289288e+06    1.1464684e+03    8.8870762e+03    2.2763775e-02    1.6796434e+01   -1.4168040e+04    2.8449644e-03   -9.2832282e+04   -1.8231009e-02   -4.9607150e-05   -1.3936102e-02   -1.2692226e-04    3.9630910e+03    2.6502372e-05   -1.1605629e-06    6.4225643e-04    1.7465911e-06    7.4300599e+01
  -8.3477889e+00    2.2181266e+00    3.4808056e-01    2.7123906e+02    0.0000000e+00    3.9171951e-05    8.3942932e+02    8.6661100e+02    7.8390292e+02    5.0000000e+02    5.0000000e+02    5.0000000e+02    7.3644353e+06    1.1474162e+03    8.9169457e+03    2.2763775e-02    1.7009732e+01   -1.4235726e+04    1.9160973e-03   -9.3281997e+04   -1.8280426e-02   -4.5608749e-05   -1.3720402e-02    2.0213297e-04    3.9817036e+03    2.5501603e-05   -1.0614070e-06    6.3568423e-04    1.5820716e-06    7.4258225e+01
  -8.2327854e+00    2.2033671e+00    3.4594537e-01    2.6861203e+02    0.0000000e+00    3.9070446e-05    8.4010874e+02    8.6722898e+02    7.8406143e+02    5.0000000e+02    5.0000000e+02    5.0000000e+02    7.3949989e+06    1.1481510e+03    8.9407260e+03    2.2763775e-02    1.7180899e+01   -1.4294635e+04    3.1322569e-03   -9.3669669e+04   -1.7894067e-02   -3.7727177e-05   -1.3573167e-02   -1.4340926e-04    3.9977844e+03    2.4572805e-05   -9.5267985e-07    6.2128963e-04    1.8834433e-06    7.4222205e+01
  -8.0891866e+00    2.1889286e+00    3.4352414e-01    2.6595912e+02    0.0000000e+00    3.8914857e-05    8.4092696e+02    8.6797168e+02    7.8440197e+02    5.0000000e+02    5.0000000e+02    5.0000000e+02    7.4301300e+06    1.1492017e+03    8.9707282e+03    2.2763775e-02    1.7395225e+01   -1.4362823e+04    1.7776240e-03   -9.4114096e+04   -1.7962578e-02   -7.3981202e-06   -1.3286252e-02    1.8023945e-04    4.0162188e+03    2.4054647e-05   -6.0535308e-07    6.1418768e-04    2.8754157e-06    7.4192267e+01
  -7.9573091e+00    2.1692944e+00    3.4099435e-01    2.6265832e+02    0.0000000e+00    3.8822475e-05    8.4163990e+02    8.6865132e+02    7.8450909e+02    5.0000000e+02    5.0000000e+02    5.0000000e+02    7.4662586e+06    1.1498569e+03    8.9947684e+03    2.2763775e-02    1.7592712e+01   -1.4433870e+04   -6.8263769e-03   -9.4573452e+04   -1.6897297e-02    2.5892444e-05   -1.3531943e-02    4.5715620e-05    4.0352224e+03    2.5380238e-05    5.6550677e-08    5.9568721e-04    3.6850766e-06    7.4145773e+01
  -7.8894653e+00    2.1604152e+00    3.3995654e-01    2.6152699e+02    0.0000000e+00    3.8756617e-05    8.4203830e+02    8.6899053e+02    7.8463954e+02    5.0000000e+02    5.0000000e+02    5.0000000e+02    7.4838368e+06    1.1505047e+03    9.0105342e+03    2.2763775e-02    1.7694505e+01   -1.4465467e+04    1.0947558e-03   -9.4797488e+04   -1.6227483e-02    2.4407394e-05   -1.3784358e-02    3.6620280e-04    4.0443844e+03    2.6421509e-05    1.8786129e-07    5.8658559e-04    3.4328143e-06    7.4141785e+01
  -7.7822578e+00    2.1394966e+00    3.3827529e-01    2.5959154e+02    0.0000000e+00    3.8664650e-05    8.4266758e+02    8.6952141e+02    7.8483812e+02    5.0000000e+02    5.0000000e+02    5.0000000e+02    7.5122651e+06    1.1515412e+03    9.0354657e+03    2.2763775e-02    1.7855741e+01   -1.4510676e+04    7.8071237e-03   -9.5161741e+04   -1.5501489e-02    4.5292122e-05   -1.4016405e-02    3.0028262e-04    4.0591260e+03    2.8050371e-05    5.2700548e-07    5.7442508e-04    4.0197719e-06    7.4137066e+01
  -7.6875129e+00    2.1133190e+00    3.3641475e-01    2.5740568e+02    0.0000000e+00    3.8563434e-05    8.4322592e+02    8.7000238e+02    7.8501857e+02    5.0000000e+02    5.0000000e+02    5.0000000e+02    7.5385697e+06    1.1521587e+03    9.0552339e+03    2.2763775e-02    1.7998606e+01   -1.4546047e+04    4.2797375e-03   -9.5502222e+04   -1.5025765e-02    8.5988267e-05   -1.3970099e-02    5.0222210e-05    4.0727519e+03    2.9308241e-05    9.7124644e-07    5.6370579e-04    5.3349414e-06    7.4108390e+01
  -7.5970406e+00    2.0785333e+00    3.3490716e-01    2.5562860e+02    0.0000000e+00    3.8482011e-05    8.4380930e+02    8.7049063e+02    7.8520672e+02    5.0000000e+02    5.0000000e+02    5.0000000e+02    7.5652617e+06    1.1532813e+03    9.0796656e+03    2.2763775e-02    1.8135361e+01   -1.4575267e+04    6.4566782e-04   -9.5849468e+04   -1.4203210e-02    1.0831107e-04   -1.4132093e-02   -5.3005242e-05    4.0865883e+03    2.9867797e-05    1.1096540e-06    5.5252558e-04    6.4615415e-06    7.4116155e+01
  -7.4667577e+00    2.0107091e+00    3.3262454e-01    2.5302638e+02    0.0000000e+00    3.8347422e-05    8.4471900e+02    8.7128779e+02    7.8554747e+02    5.0000000e+02    5.0000000e+02    5.0000000e+02    7.6069596e+06    1.1551245e+03    9.1185394e+03    2.2763775e-02    1.8332961e+01   -1.4614158e+04    1.4600089e-03   -9.6389422e+04   -1.2779936e-02    1.5684591e-04   -1.4248277e-02    7.3095666e-06    4.1082879e+03    3.0359007e-05    1.3464944e-06    5.4038924e-04    8.0252790e-06    7.4135202e+01
  -7.3691978e+00    1.9395360e+00    3.3085625e-01    2.5097678e+02    0.0000000e+00    3.8244617e-05    8.4543235e+02    8.7200398e+02    7.8591301e+02    5.0000000e+02    5.0000000e+02    5.0000000e+02    7.6401604e+06    1.1566807e+03    9.1497220e+03    2.2763775e-02    1.8481542e+01   -1.4654986e+04    3.0767690e-03   -9.6810976e+04   -1.1369527e-02    1.3945262e-04   -1.3920407e-02    6.8736157e-05    4.1259702e+03    3.0274278e-05    1.4391599e-06    5.2521610e-04    5.3000285e-06    7.4159348e+01
  -7.2833587e+00    1.8874022e+00    3.2939465e-01    2.4922639e+02    0.0000000e+00    3.8165552e-05    8.4609788e+02    8.7272572e+02    7.8633332e+02    5.0000000e+02    5.0000000e+02    5.0000000e+02    7.6697588e+06    1.1582058e+03    9.1792738e+03    2.2763775e-02    1.8612698e+01   -1.4720948e+04    3.5574429e-03   -9.7179553e+04   -1.0965195e-02    1.3710807e-04   -1.3435676e-02    8.5854864e-05    4.1421599e+03    2.9794979e-05    1.1719900e-06    5.2193030e-04    7.3795372e-06    7.4188041e+01
  -7.1861433e+00    1.8682300e+00    3.2755997e-01    2.4707537e+02    0.0000000e+00    3.8060790e-05    8.4679467e+02    8.7415725e+02    7.8896381e+02    5.0000000e+02    5.0000000e+02    5.0000000e+02    7.7029865e+06    1.1596192e+03    9.2084136e+03    2.2763775e-02    1.8761719e+01   -1.4843013e+04    2.8327782e-03   -9.7583857e+04   -1.0799445e-02    1.0630074e-04   -1.3471315e-02    4.6869802e-05    4.1608022e+03    2.8742322e-05    9.0968743e-07    5.4142712e-04    6.3747134e-06    7.4204875e+01
  -7.0918712e+00    1.8806129e+00    3.2588669e-01    2.4505048e+02    0.0000000e+00    3.7972728e-05    8.4746780e+02    8.7508483e+02    7.8968602e+02    5.0000000e+02    5.0000000e+02    5.0000000e+02    7.7340908e+06    1.1609532e+03    9.2362288e+03    2.2763775e-02    1.8906673e+01   -1.4986165e+04    1.9376081e-03   -9.7951580e+04   -1.1478107e-02    8.5176525e-05   -1.3169975e-02    1.8601921e-05    4.1780001e+03    2.7644541e-05    5.8008485e-07    5.5298297e-04    5.9807005e-06    7.4218870e+01
  -6.9920939e+00    1.9072166e+00    3.2421190e-01    2.4311381e+02    0.0000000e+00    3.7873331e-05    8.4810888e+02    8.7594388e+02    7.9037657e+02    5.0000000e+02    5.0000000e+02    5.0000000e+02    7.7650362e+06    1.1622148e+03    9.2624061e+03    2.2763775e-02    1.9060503e+01   -1.5130925e+04    1.9591146e-03   -9.8313710e+04   -1.2603739e-02    4.0122504e-05   -1.2986515e-02    2.8874989e-05    4.1947244e+03    2.6487846e-05   -4.0633792e-08    5.6593027e-04    4.7085135e-06    7.4232803e+01
  -6.8777538e+00    1.9666798e+00    3.2230676e-01    2.4097159e+02    0.0000000e+00    3.7758427e-05    8.4869877e+02    8.7671347e+02    7.9085217e+02    5.0000000e+02    5.0000000e+02    5.0000000e+02    7.7966434e+06    1.1631099e+03    9.2846430e+03    2.2763775e-02    1.9237255e+01   -1.5242808e+04    2.0276299e-03   -9.8692387e+04   -1.4803652e-02    6.3708797e-05   -1.2923367e-02    3.0889857e-05    4.2113400e+03    2.5681953e-05    4.1078012e-09    5.7322806e-04    5.7929640e-06    7.4224659e+01
  -6.7494600e+00    2.1147066e+00    3.2038952e-01    2.3887696e+02    0.0000000e+00    3.7638753e-05    8.4925253e+02    8.7730101e+02    7.9095467e+02    5.0000000e+02    5.0000000e+02    5.0000000e+02    7.8266919e+06    1.1637391e+03    9.3044748e+03    2.2763775e-02    1.9435951e+01   -1.5283604e+04    2.3364158e-03   -9.9076868e+04   -1.7122897e-02    1.2181426e-05   -1.2431574e-02    4.7911052e-05    4.2268007e+03    2.5675643e-05   -2.1662197e-07    5.6244701e-04    2.8966225e-06    7.4199128e+01
  -6.6717999e+00    2.1366189e+00    3.2258516e-01    2.4170796e+02    0.0000000e+00    3.7746353e-05    8.5135034e+02    8.7894649e+02    7.9110112e+02    5.0000000e+02    5.0000000e+02    5.0000000e+02    7.8426120e+06    1.1679337e+03    9.4040785e+03    2.2763775e-02    1.9556402e+01   -1.5275774e+04    2.6915479e-03   -9.9293342e+04   -1.8804804e-02   -3.3393827e-05   -1.1590222e-02    3.4681280e-05    4.2348905e+03    2.6023103e-05   -1.9588027e-07    5.2500756e-04   -1.0206441e-07    7.4202233e+01
  -6.5320117e+00    2.2009199e+00    3.2025424e-01    2.3916616e+02    0.0000000e+00    3.7605074e-05    8.5187998e+02    8.7929378e+02    7.9086889e+02    5.0000000e+02    5.0000000e+02    5.0000000e+02    7.8691482e+06    1.1675482e+03    9.4164461e+03    2.2763775e-02    1.9775583e+01   -1.5241126e+04    2.9192694e-03   -9.9663136e+04   -2.0030883e-02   -1.5300518e-04   -1.0242881e-02    4.3815739e-05    4.2481683e+03    2.7248233e-05    3.1669125e-07    4.6470874e-04   -6.1558488e-06    7.4096263e+01
  -6.4349365e+00    2.1540673e+00    3.1866471e-01    2.3750285e+02    0.0000000e+00    3.7499510e-05    8.5221889e+02    8.7953001e+02    7.9073766e+02    5.0000000e+02    5.0000000e+02    5.0000000e+02    7.8872816e+06    1.1672438e+03    9.4239166e+03    2.2763775e-02    1.9927945e+01   -1.5223805e+04    3.3941333e-03   -9.9912860e+04   -1.9810200e-02   -1.0390453e-04   -1.0655365e-02    4.4366381e-05    4.2572258e+03    2.8178203e-05   -2.4112047e-07    4.9819723e-04   -4.7982394e-06    7.4024142e+01
  -6.3572764e+00    2.0848241e+00    3.1712764e-01    2.3577112e+02    0.0000000e+00    3.7415960e-05    8.5250528e+02    8.7974462e+02    7.9067427e+02    5.0000000e+02    5.0000000e+02    5.0000000e+02    7.9024694e+06    1.1666903e+03    9.4275262e+03    2.2763775e-02    2.0049932e+01   -1.5220615e+04    3.3965088e-03   -1.0011790e+05   -1.8885340e-02   -7.0088250e-05   -1.1390566e-02   -1.6724929e-05    4.2648501e+03    3.2489224e-05   -7.2771791e-07    5.3741170e-04   -1.3792696e-06    7.3941404e+01
  -6.2951483e+00    2.0209487e+00    3.1598234e-01    2.3447766e+02    0.0000000e+00    3.7353989e-05    8.5272118e+02    8.7994212e+02    7.9066482e+02    5.0000000e+02    5.0000000e+02    5.0000000e+02    7.9150019e+06    1.1664152e+03    9.4313963e+03    2.2763775e-02    2.0147561e+01   -1.5225827e+04    2.2041142e-03   -1.0028380e+05   -1.8330533e-02   -6.3053632e-05   -1.1684273e-02    2.7135464e-05    4.2712165e+03    3.5518450e-05   -9.6300325e-07    5.4751216e-04    6.2302778e-07    7.3889885e+01
  -6.1204130e+00    1.8527228e+00    3.1283858e-01    2.3105156e+02    0.0000000e+00    3.7153824e-05    8.5348697e+02    8.8065371e+02    7.9086821e+02    5.0000000e+02    5.0000000e+02    5.0000000e+02    7.9523972e+06    1.1660287e+03    9.4492188e+03    2.2763775e-02    2.0422459e+01   -1.5289976e+04    3.7177404e-03   -1.0075860e+05   -1.7134144e-02   -2.0670408e-05   -1.1697929e-02    4.7583674e-05    4.2907105e+03    3.7994449e-05   -4.9268651e-07    5.5139688e-04    2.3005102e-06    7.3754675e+01
  -6.0427529e+00    1.8015401e+00    3.1145781e-01    2.2945215e+02    0.0000000e+00    3.7081609e-05    8.5383535e+02    8.8102491e+02    7.9102845e+02    5.0000000e+02    5.0000000e+02    5.0000000e+02    7.9700483e+06    1.1659695e+03    9.4581406e+03    2.2763775e-02    2.0544798e+01   -1.5337378e+04    3.0257692e-03   -1.0097768e+05   -1.6642548e-02   -9.7717175e-06   -1.1628513e-02    1.6534642e-05    4.3000947e+03    3.7468951e-05   -6.1032471e-07    5.4647698e-04    3.1946535e-06    7.3702611e+01
  -5.9806248e+00    1.7736220e+00    3.1050094e-01    2.2835566e+02    0.0000000e+00    3.7031667e-05    8.5415096e+02    8.8133731e+02    7.9287344e+02    5.0000000e+02    5.0000000e+02    5.0000000e+02    7.9843761e+06    1.1661375e+03    9.4680475e+03    2.2763775e-02    2.0642759e+01   -1.5380521e+04    1.9541493e-03   -1.0115400e+05   -1.6070528e-02    3.5288151e-05   -1.1533054e-02    8.1139284e-06    4.3077730e+03    3.6594393e-05   -1.3229019e-07    5.4019644e-04    4.5165671e-06    7.3672699e+01
  -5.8058896e+00    1.7395445e+00    3.0698706e-01    2.2443496e+02    0.0000000e+00    3.6814685e-05    8.5494200e+02    8.8221848e+02    7.9338399e+02    5.0000000e+02    5.0000000e+02    5.0000000e+02    8.0243344e+06    1.1655053e+03    9.4837333e+03    2.2763775e-02    2.0918734e+01   -1.5511012e+04    2.8563817e-03   -1.0164017e+05   -1.5734420e-02    4.0006004e-05   -1.1066156e-02    5.4056171e-05    4.3292485e+03    3.0924099e-05   -1.8683306e-08    5.2584795e-04    4.5980098e-06    7.3517506e+01
  -5.7282294e+00    1.7401418e+00    3.0551213e-01    2.2275178e+02    0.0000000e+00    3.6734767e-05    8.5526241e+02    8.8258200e+02    7.9357614e+02    5.0000000e+02    5.0000000e+02    5.0000000e+02    8.0417390e+06    1.1652226e+03    9.4899649e+03    2.2763775e-02    2.1041506e+01   -1.5565692e+04    2.6790484e-03   -1.0185314e+05   -1.5908984e-02    3.2216618e-05   -1.1006056e-02   -1.4091402e-05    4.3385440e+03    2.8703330e-05   -7.8258366e-08    5.2355843e-04    4.1726381e-06    7.3452505e+01
  -5.6311543e+00    1.7561821e+00    3.0371399e-01    2.2079121e+02    0.0000000e+00    3.6621256e-05    8.5566197e+02    8.8299079e+02    7.9376431e+02    5.0000000e+02    5.0000000e+02    5.0000000e+02    8.0623608e+06    1.1648171e+03    9.4974308e+03    2.2763775e-02    2.1195057e+01   -1.5622483e+04    2.1784130e-03   -1.0210811e+05   -1.6422085e-02    2.5995349e-05   -1.0876818e-02    4.6703101e-05    4.3495072e+03    2.7550308e-05    7.1402665e-08    5.2109906e-04    3.4289719e-06    7.3366963e+01
  -5.5534942e+00    1.7716469e+00    3.0231442e-01    2.1920375e+02    0.0000000e+00    3.6544926e-05    8.5594077e+02    8.8328319e+02    7.9386408e+02    5.0000000e+02    5.0000000e+02    5.0000000e+02    8.0783900e+06    1.1644709e+03    9.5020653e+03    2.2763775e-02    2.1317979e+01   -1.5660031e+04    2.5083782e-03   -1.0230871e+05   -1.6597880e-02    3.2160728e-05   -1.0760122e-02    2.5505098e-06    4.3579470e+03    2.6732336e-05    3.3205917e-07    5.1585713e-04    3.5812275e-06    7.3302821e+01
  -5.4564190e+00    1.7934159e+00    3.0053878e-01    2.1730438e+02    0.0000000e+00    3.6429949e-05    8.5628128e+02    8.8359661e+02    7.9392954e+02    5.0000000e+02    5.0000000e+02    5.0000000e+02    8.0971401e+06    1.1638368e+03    9.5061786e+03    2.2763775e-02    2.1471681e+01   -1.5694197e+04    2.4067013e-03   -1.0254667e+05   -1.6984581e-02   -7.3767153e-06   -1.0504056e-02    6.5147847e-05    4.3677523e+03    2.5670463e-05    4.5408228e-07    5.0987768e-04    5.3040896e-07    7.3207702e+01
  -5.3350751e+00    1.8120559e+00    2.9836646e-01    2.1500125e+02    0.0000000e+00    3.6288707e-05    8.5666294e+02    8.8392850e+02    7.9546288e+02    5.0000000e+02    5.0000000e+02    5.0000000e+02    8.1194412e+06    1.1629401e+03    9.5093935e+03    2.2763775e-02    2.1663842e+01   -1.5724160e+04    2.9591404e-03   -1.0283397e+05   -1.7414466e-02    2.6715683e-05   -1.0237838e-02    4.1074361e-05    4.3793134e+03    2.4404718e-05    6.8059477e-07    5.0069082e-04    2.2126235e-06    7.3086634e+01
  -5.2380000e+00    1.8096563e+00    2.9662648e-01    2.1305725e+02    0.0000000e+00    3.6192960e-05    8.5696699e+02    8.8416774e+02    7.9547370e+02    5.0000000e+02    5.0000000e+02    5.0000000e+02    8.1371345e+06    1.1621715e+03    9.5114880e+03    2.2763775e-02    2.1817623e+01   -1.5743324e+04    2.7653611e-03   -1.0306393e+05   -1.7295142e-02    1.3180853e-05   -1.0111686e-02   -1.9628405e-05    4.3884263e+03    2.3542381e-05    4.9700551e-07    4.9003504e-04    1.8409511e-06    7.2985918e+01
  -5.1603398e+00    1.7972566e+00    2.9542468e-01    2.1172421e+02    0.0000000e+00    3.6126813e-05    8.5721072e+02    8.8434728e+02    7.9540846e+02    5.0000000e+02    5.0000000e+02    5.0000000e+02    8.1509474e+06    1.1617873e+03    9.5151348e+03    2.2763775e-02    2.1940681e+01   -1.5756760e+04    1.9432575e-03   -1.0324375e+05   -1.7080917e-02    3.7828517e-06   -1.0122949e-02    3.2953065e-05    4.3955329e+03    2.3091428e-05    4.2589388e-07    4.8394173e-04    1.4455639e-06    7.2923058e+01
  -5.0632647e+00    1.7675346e+00    2.9319767e-01    2.0956182e+02    0.0000000e+00    3.5957656e-05    8.5763172e+02    8.9210586e+02    7.9532562e+02    5.0000000e+02    5.0000000e+02    5.0000000e+02    8.1678368e+06    1.1601731e+03    9.5130972e+03    2.2763775e-02    2.2094536e+01   -1.5774983e+04    2.7455817e-03   -1.0346241e+05   -1.7073192e-02   -1.5920905e-05   -9.4510903e-03    9.2504015e-05    4.4044072e+03    2.2697798e-05    1.9664683e-07    4.4796948e-04    7.9770854e-07    7.2744567e+01
  -4.9419207e+00    1.7230094e+00    2.9085442e-01    2.0713472e+02    0.0000000e+00    3.5797642e-05    8.5796841e+02    8.9245395e+02    7.9523372e+02    5.0000000e+02    5.0000000e+02    5.0000000e+02    8.1887037e+06    1.1588250e+03    9.5111655e+03    2.2763775e-02    2.2286770e+01   -1.5805406e+04    5.8408014e-04   -1.0373167e+05   -1.6951976e-02    2.1081923e-05   -9.1871111e-03    1.1091397e-04    4.4153867e+03    2.2578059e-05    2.2421926e-07    4.4397350e-04    2.9645636e-06    7.2595882e+01
  -4.8448456e+00    1.6883330e+00    2.8895182e-01    2.0497108e+02    0.0000000e+00    3.5698752e-05    8.5822471e+02    8.9267974e+02    7.9518305e+02    5.0000000e+02    5.0000000e+02    5.0000000e+02    8.2061227e+06    1.1577081e+03    9.5088282e+03    2.2763775e-02    2.2440552e+01   -1.5837084e+04    1.6106973e-03   -1.0395340e+05   -1.6298839e-02   -2.3262936e-05   -9.2484750e-03   -4.0434025e-05    4.4244799e+03    2.2670169e-05   -2.2428459e-07    4.3649787e-04    1.2396285e-06    7.2476211e+01
  -4.7235017e+00    1.6525914e+00    2.8677490e-01    2.0274430e+02    0.0000000e+00    3.5547844e-05    8.5858055e+02    8.9296816e+02    7.9513164e+02    5.0000000e+02    5.0000000e+02    5.0000000e+02    8.2272100e+06    1.1565534e+03    9.5088493e+03    2.2763775e-02    2.2632687e+01   -1.5881825e+04    1.9209413e-03   -1.0421829e+05   -1.5917248e-02   -2.9262918e-05   -9.1952356e-03    7.8712132e-05    4.4355314e+03    2.3138982e-05   -1.6198167e-07    4.3147579e-04    6.6214168e-07    7.2340465e+01
  -4.6264265e+00    1.6262844e+00    2.8482134e-01    2.0054156e+02    0.0000000e+00    3.5444186e-05    8.5881047e+02    8.9318532e+02    7.9509743e+02    5.0000000e+02    5.0000000e+02    5.0000000e+02    8.2445137e+06    1.1553005e+03    9.5045443e+03    2.2763775e-02    2.2786418e+01   -1.5919904e+04    2.8556162e-03   -1.0443534e+05   -1.5524397e-02   -1.6822653e-05   -9.1587603e-03   -1.4866556e-05    4.4446031e+03    2.3777380e-05    4.2118735e-08    4.2286421e-04    9.9228477e-07    7.2214476e+01
  -4.5050826e+00    1.6018655e+00    2.8269726e-01    1.9838680e+02    0.0000000e+00    3.5296476e-05    8.5918304e+02    8.9346041e+02    7.9502617e+02    5.0000000e+02    5.0000000e+02    5.0000000e+02    8.2649508e+06    1.1540941e+03    9.5046799e+03    2.2763775e-02    2.2978436e+01   -1.5966867e+04    2.5996378e-03   -1.0469092e+05   -1.5567944e-02   -2.4979180e-05   -8.9359503e-03    1.1237343e-04    4.4553938e+03    2.4856028e-05   -2.7277191e-07    4.1791979e-04    5.4363395e-07    7.2072300e+01
  -4.4080074e+00    1.5844478e+00    2.8098603e-01    1.9643653e+02    0.0000000e+00    3.5209213e-05    8.5946287e+02    8.9365859e+02    7.9497233e+02    5.0000000e+02    5.0000000e+02    5.0000000e+02    8.2816043e+06    1.1531059e+03    9.5039550e+03    2.2763775e-02    2.3132076e+01   -1.6004541e+04    3.2212323e-03   -1.0489992e+05   -1.5333083e-02   -1.8313154e-05   -8.8400054e-03   -1.4401696e-05    4.4641594e+03    2.5843159e-05   -3.4818281e-07    4.0847356e-04    9.8728574e-07    7.1959841e+01
  -4.2866635e+00    1.5694584e+00    2.7873752e-01    1.9416897e+02    0.0000000e+00    3.5051851e-05    8.5975142e+02    8.9389678e+02    7.9491376e+02    5.0000000e+02    5.0000000e+02    5.0000000e+02    8.3010361e+06    1.1515490e+03    9.4987732e+03    2.2763775e-02    2.3324041e+01   -1.6046902e+04    2.4495159e-03   -1.0514426e+05   -1.5585166e-02    6.0100883e-07   -8.6555139e-03    9.3125648e-05    4.4744027e+03    2.6991771e-05   -4.1137794e-08    4.0519733e-04    1.4495253e-06    7.1802837e+01
  -4.1895884e+00    1.5571807e+00    2.7696738e-01    1.9218816e+02    0.0000000e+00    3.4959100e-05    8.5997603e+02    8.9406334e+02    7.9480330e+02    5.0000000e+02    5.0000000e+02    5.0000000e+02    8.3167737e+06    1.1502949e+03    9.4944121e+03    2.2763775e-02    2.3477557e+01   -1.6078842e+04    3.2170942e-03   -1.0534325e+05   -1.5431185e-02   -1.7095060e-05   -8.5690263e-03   -1.6197544e-05    4.4826600e+03    2.7838322e-05   -2.7766878e-07    3.9632328e-04    8.1273871e-07    7.1677374e+01
  -4.0682444e+00    1.5420373e+00    2.7484684e-01    1.9006329e+02    0.0000000e+00    3.4809129e-05    8.6024692e+02    8.9425992e+02    7.9462556e+02    5.0000000e+02    5.0000000e+02    5.0000000e+02    8.3347479e+06    1.1487481e+03    9.4888119e+03    2.2763775e-02    2.3669281e+01   -1.6113193e+04    2.6823585e-03   -1.0557066e+05   -1.5747683e-02    1.0054051e-05   -8.2763970e-03    1.1523272e-04    4.4920868e+03    2.8963933e-05    1.3198642e-07    3.9134071e-04    1.2018935e-06    7.1523804e+01
  -3.9266742e+00    1.5239051e+00    2.7214982e-01    1.8729431e+02    0.0000000e+00    3.4628062e-05    8.6050507e+02    8.9445681e+02    7.9438153e+02    5.0000000e+02    5.0000000e+02    5.0000000e+02    8.3552772e+06    1.1465080e+03    9.4771843e+03    2.2763775e-02    2.3892745e+01   -1.6151055e+04    3.0892983e-03   -1.0583158e+05   -1.5708822e-02    1.2576105e-05   -7.9905414e-03    3.3389386e-05    4.5028385e+03    2.9982282e-05    2.2532253e-07    3.8045724e-04    8.4502849e-07    7.1318741e+01
  -3.8134181e+00    1.5050529e+00    2.7010235e-01    1.8500784e+02    0.0000000e+00    3.4520485e-05    8.6070503e+02    8.9462101e+02    7.9416311e+02    5.0000000e+02    5.0000000e+02    5.0000000e+02    8.3718643e+06    1.1448471e+03    9.4686987e+03    2.2763775e-02    2.4071353e+01   -1.6179466e+04    2.9607554e-03   -1.0604328e+05   -1.5321005e-02    1.4544953e-06   -7.8656331e-03   -5.0393382e-05    4.5114827e+03    3.0525474e-05    1.8551590e-07    3.6668811e-04    1.4726012e-07    7.1166025e+01
  -3.6719224e+00    1.4789959e+00    2.6750812e-01    1.8241391e+02    0.0000000e+00    3.4336584e-05    8.6094024e+02    8.9480686e+02    7.9435098e+02    5.0000000e+02    5.0000000e+02    5.0000000e+02    8.3904424e+06    1.1425570e+03    9.4558275e+03    2.2763775e-02    2.4294163e+01   -1.6211503e+04    2.6401618e-03   -1.0627946e+05   -1.5207747e-02    5.6882399e-06   -7.4034952e-03    1.3361166e-04    4.5211881e+03    3.0823297e-05    2.5067265e-07    3.5138962e-04   -6.6840320e-08    7.0961310e+01
  -3.5587259e+00    1.4538261e+00    2.6542167e-01    1.8012273e+02    0.0000000e+00    3.4224792e-05    8.6110804e+02    8.9493965e+02    7.9419627e+02    5.0000000e+02    5.0000000e+02    5.0000000e+02    8.4064756e+06    1.1406576e+03    9.4444993e+03    2.2763775e-02    2.4472245e+01   -1.6239343e+04    3.1702375e-03   -1.0648413e+05   -1.4624232e-02    9.2604101e-06   -7.1749207e-03   -9.3824130e-05    4.5295533e+03    3.0751429e-05    3.4518831e-07    3.3162909e-04   -7.9575990e-08    7.0794889e+01
  -3.4173014e+00    1.4246139e+00    2.6274174e-01    1.7746306e+02    0.0000000e+00    3.4034836e-05    8.6127236e+02    8.9509460e+02    7.9429035e+02    5.0000000e+02    5.0000000e+02    5.0000000e+02    8.4238700e+06    1.1380326e+03    9.4269461e+03    2.2763775e-02    2.4694330e+01   -1.6271571e+04    2.6506311e-03   -1.0670455e+05   -1.4446008e-02    5.0534258e-05   -6.6587016e-03    1.6006160e-04    4.5386832e+03    3.0392571e-05    7.8617050e-07    3.1681750e-04    1.1791873e-06    7.0574052e+01
  -3.2759301e+00    1.3953087e+00    2.6036497e-01    1.7499332e+02    0.0000000e+00    3.3884499e-05    8.6149364e+02    8.9522543e+02    7.9492687e+02    5.0000000e+02    5.0000000e+02    5.0000000e+02    8.4417918e+06    1.1358367e+03    9.4145218e+03    2.2763775e-02    2.4915896e+01   -1.6307635e+04    3.1437009e-03   -1.0693120e+05   -1.3759573e-02    4.4793469e-05   -6.1807555e-03   -6.9769422e-06    4.5480828e+03    2.9892859e-05    3.1396718e-07    2.9263557e-04    5.6818757e-07    7.0378427e+01
  -3.1628331e+00    1.3708930e+00    2.5833669e-01    1.7277814e+02    0.0000000e+00    3.3775671e-05    8.6162954e+02    8.9531370e+02    7.9481272e+02    5.0000000e+02    5.0000000e+02    5.0000000e+02    8.4565774e+06    1.1338313e+03    9.4013556e+03    2.2763775e-02    2.5093000e+01   -1.6335527e+04    2.3585887e-03   -1.0711916e+05   -1.2814667e-02   -6.6242489e-05   -6.0122494e-03   -9.1078325e-05    4.5558053e+03    2.9555379e-05   -6.5504240e-07    2.6920510e-04   -4.1392655e-06    7.0208775e+01
  -3.0215061e+00    1.3446237e+00    2.5584049e-01    1.7033183e+02    0.0000000e+00    3.3595245e-05    8.6177003e+02    8.9541459e+02    7.9457772e+02    5.0000000e+02    5.0000000e+02    5.0000000e+02    8.4709154e+06    1.1311961e+03    9.3831148e+03    2.2763775e-02    2.5313832e+01   -1.6363843e+04    3.6135652e-03   -1.0729941e+05   -1.2702939e-02   -2.5269396e-05   -5.3289409e-03    3.0259184e-04    4.5633420e+03    2.9189083e-05   -3.9174825e-07    2.5244272e-04   -2.4594736e-06    6.9990659e+01
  -2.8802412e+00    1.3200168e+00    2.5321558e-01    1.6762602e+02    0.0000000e+00    3.3428801e-05    8.6190044e+02    8.9548398e+02    7.9442948e+02    5.0000000e+02    5.0000000e+02    5.0000000e+02    8.4883035e+06    1.1283392e+03    9.3626216e+03    2.2763775e-02    2.5534144e+01   -1.6401023e+04    2.3109952e-03   -1.0751937e+05   -1.1891015e-02   -3.4786896e-06   -5.0112816e-03   -2.1524657e-04    4.5724959e+03    2.8711274e-05    7.3481488e-08    2.2723223e-04   -2.7218582e-06    6.9757518e+01
  -2.7672293e+00    1.2998774e+00    2.5113384e-01    1.6537991e+02    0.0000000e+00    3.3315448e-05    8.6197709e+02    8.9552243e+02    7.9426468e+02    5.0000000e+02    5.0000000e+02    5.0000000e+02    8.5008551e+06    1.1259786e+03    9.3449006e+03    2.2763775e-02    2.5710084e+01   -1.6423935e+04    1.8822791e-03   -1.0767864e+05   -1.1142651e-02   -8.9712883e-05   -4.6187523e-03    2.9289485e-05    4.5790336e+03    2.8323455e-05   -2.9571330e-07    1.9879252e-04   -6.5254511e-06    6.9568788e+01
  -2.6259943e+00    1.2760412e+00    2.4864588e-01    1.6296049e+02    0.0000000e+00    3.3134312e-05    8.6206134e+02    8.9555854e+02    7.9399390e+02    5.0000000e+02    5.0000000e+02    5.0000000e+02    8.5135459e+06    1.1230647e+03    9.3227457e+03    2.2763775e-02    2.5929377e+01   -1.6447864e+04    3.7991498e-03   -1.0783875e+05   -1.0482429e-02   -8.3974162e-05   -3.6687631e-03    2.6360561e-04    4.5856962e+03    2.7907211e-05    6.3379672e-07    1.6056671e-04   -6.9881471e-06    6.9337468e+01
  -2.4848093e+00    1.2532156e+00    2.4621270e-01    1.6050319e+02    0.0000000e+00    3.2976846e-05    8.6212775e+02    8.9556494e+02    7.9378378e+02    5.0000000e+02    5.0000000e+02    5.0000000e+02    8.5284003e+06    1.1201612e+03    9.3002930e+03    2.2763775e-02    2.6148072e+01   -1.6477925e+04    2.8728677e-03   -1.0802733e+05   -9.6178607e-03   -9.4245980e-05   -3.0569636e-03   -1.5378467e-04    4.5935067e+03    2.7573861e-05    1.3007631e-06    1.2354825e-04   -8.5252297e-06    6.9109132e+01
  -2.3718614e+00    1.2337131e+00    2.4425998e-01    1.5842483e+02    0.0000000e+00    3.2869762e-05    8.6215329e+02    8.9555239e+02    7.9356312e+02    5.0000000e+02    5.0000000e+02    5.0000000e+02    8.5390598e+06    1.1177438e+03    9.2807622e+03    2.2763775e-02    2.6322696e+01   -1.6496409e+04    2.2686656e-03   -1.0816286e+05   -8.5022822e-03   -9.9749947e-05   -2.2554276e-03    3.2105070e-05    4.5990440e+03    2.7535297e-05    1.8865100e-06    7.6328875e-05   -8.7471201e-06    6.8923136e+01
  -2.2307045e+00    1.2107218e+00    2.4200556e-01    1.5627185e+02    0.0000000e+00    3.2702369e-05    8.6223760e+02    8.9552553e+02    7.9324963e+02    5.0000000e+02    5.0000000e+02    5.0000000e+02    8.5500515e+06    1.1149126e+03    9.2594136e+03    2.2763775e-02    2.6540300e+01   -1.6516280e+04    3.4286400e-03   -1.0830207e+05   -7.2100385e-03   -9.1670766e-05   -1.0823401e-03    1.9769344e-04    4.6048100e+03    2.7788687e-05    2.9237122e-06    2.0823213e-05   -7.9072448e-06    6.8698110e+01
  -2.0895859e+00    1.1893828e+00    2.3953026e-01    1.5380079e+02    0.0000000e+00    3.2540579e-05    8.6222251e+02    8.9547270e+02    7.9297997e+02    5.0000000e+02    5.0000000e+02    5.0000000e+02    8.5621259e+06    1.1116154e+03    9.2315589e+03    2.2763775e-02    2.6757334e+01   -1.6540687e+04    3.0530611e-03   -1.0845519e+05   -5.7061609e-03   -7.2422275e-05   -1.3622407e-04   -7.1715051e-05    4.6111610e+03    2.8088214e-05    3.1832694e-06   -2.9796070e-05   -6.4620865e-06    6.8450527e+01
  -1.9484865e+00    1.1694066e+00    2.3700071e-01    1.5128675e+02    0.0000000e+00    3.2373887e-05    8.6215178e+02    8.9539588e+02    7.9265965e+02    5.0000000e+02    5.0000000e+02    5.0000000e+02    8.5721728e+06    1.1080887e+03    9.2002521e+03    2.2763775e-02    2.6973649e+01   -1.6559795e+04    2.7663993e-03   -1.0858226e+05   -4.2893844e-03   -7.4771323e-05    9.5589863e-04    8.9511092e-05    4.6163912e+03    2.8520110e-05    3.9934112e-06   -8.8650527e-05   -5.6737618e-06    6.8193149e+01
  -1.8074138e+00    1.1514836e+00    2.3452410e-01    1.4883909e+02    0.0000000e+00    3.2209925e-05    8.6207057e+02    8.9530019e+02    7.9235057e+02    5.0000000e+02    5.0000000e+02    5.0000000e+02    8.5825454e+06    1.1045805e+03    9.1688479e+03    2.2763775e-02    2.7189185e+01   -1.6579211e+04    2.8670015e-03   -1.0871420e+05   -2.4112954e-03    7.0013464e-05    2.0148976e-03   -1.8919538e-05    4.6218303e+03    2.8978890e-05    5.2560768e-06   -1.4836075e-04    5.1737357e-07    6.7938577e+01
  -1.6663558e+00    1.1335123e+00    2.3224880e-01    1.4661004e+02    0.0000000e+00    3.2057426e-05    8.6200174e+02    8.9518159e+02    7.9200930e+02    5.0000000e+02    5.0000000e+02    5.0000000e+02    8.5915184e+06    1.1012849e+03    9.1396423e+03    2.2763775e-02    2.7403938e+01   -1.6595233e+04    2.9488088e-03   -1.0882795e+05   -7.3414917e-04   -1.3567951e-04    3.1199727e-03    6.9801211e-05    4.6265036e+03    2.9453926e-05    3.2600142e-06   -2.0899271e-04   -6.8289283e-06    6.7698354e+01
  -1.5253151e+00    1.1176280e+00    2.3004673e-01    1.4445860e+02    0.0000000e+00    3.1910161e-05    8.6194227e+02    8.9504594e+02    7.9166295e+02    5.0000000e+02    5.0000000e+02    5.0000000e+02    8.6000540e+06    1.0980247e+03    9.1110492e+03    2.2763775e-02    2.7617970e+01   -1.6611071e+04    3.0639044e-03   -1.0893639e+05    1.0135923e-03   -1.3728678e-04    4.2165042e-03    3.4160795e-05    4.6309850e+03    3.0016240e-05    3.2201937e-06   -2.6687857e-04   -6.7936835e-06    6.7459471e+01
  -1.3842886e+00    1.1036034e+00    2.2780008e-01    1.4227825e+02    0.0000000e+00    3.1758804e-05    8.6183061e+02    8.9489042e+02    7.9130586e+02    5.0000000e+02    5.0000000e+02    5.0000000e+02    8.6079008e+06    1.0945824e+03    9.0795429e+03    2.2763775e-02    2.7831296e+01   -1.6626366e+04    2.9008920e-03   -1.0903578e+05    2.5309332e-03   -1.6002779e-04    5.1872194e-03    2.6358668e-05    4.6351004e+03    3.0543598e-05    2.4749984e-06   -3.1899261e-04   -6.7542891e-06    6.7213768e+01
  -1.2432738e+00    1.0908054e+00    2.2565195e-01    1.4020188e+02    0.0000000e+00    3.1613811e-05    8.6173532e+02    8.9471289e+02    7.9093410e+02    5.0000000e+02    5.0000000e+02    5.0000000e+02    8.6149503e+06    1.0912067e+03    9.0490963e+03    2.2763775e-02    2.8043850e+01   -1.6640180e+04    2.8750944e-03   -1.0912489e+05    3.2071627e-03   -1.4504740e-04    5.8147685e-03    3.5095044e-05    4.6387871e+03    3.0981390e-05    2.3578757e-06   -3.5441023e-04   -5.9783513e-06    6.6970823e+01
  -1.1022681e+00    1.0793117e+00    2.2352818e-01    1.3817155e+02    0.0000000e+00    3.1468659e-05    8.6158373e+02    8.9451986e+02    7.9055002e+02    5.0000000e+02    5.0000000e+02    5.0000000e+02    8.6213348e+06    1.0877658e+03    9.0166849e+03    2.2763775e-02    2.8255667e+01   -1.6652828e+04    3.0162090e-03   -1.0920578e+05    3.7268838e-03   -1.0570451e-04    6.3574483e-03    4.5251164e-05    4.6421459e+03    3.1367152e-05    3.0653890e-06   -3.8436705e-04   -4.0532044e-06    6.6730186e+01
  -9.6127008e-01    1.0685555e+00    2.2135741e-01    1.3609807e+02    0.0000000e+00    3.1320294e-05    8.6141809e+02    8.9430118e+02    7.9014725e+02    5.0000000e+02    5.0000000e+02    5.0000000e+02    8.6267679e+06    1.0841336e+03    8.9823321e+03    2.2763775e-02    2.8466691e+01   -1.6663453e+04    2.9962374e-03   -1.0927426e+05    4.0683434e-03   -1.0940714e-04    6.9787680e-03    4.2018612e-05    4.6449752e+03    3.1679580e-05    2.5251019e-06   -4.1770371e-04   -4.2779848e-06    6.6476863e+01
  -8.2027808e-01    1.0593954e+00    2.1915856e-01    1.3400274e+02    0.0000000e+00    3.1169830e-05    8.6121897e+02    8.9406572e+02    7.8972924e+02    5.0000000e+02    5.0000000e+02    5.0000000e+02    8.6314864e+06    1.0803658e+03    8.9460364e+03    2.2763775e-02    2.8676891e+01   -1.6672519e+04    2.9369324e-03   -1.0933422e+05    4.5023143e-03   -1.0565862e-04    7.4415746e-03    4.6270453e-05    4.6474583e+03    3.1928231e-05    2.3959191e-06   -4.4336793e-04   -4.8166774e-06    6.6217322e+01
  -6.7929098e-01    1.0511833e+00    2.1699844e-01    1.3195868e+02    0.0000000e+00    3.1020964e-05    8.6099393e+02    8.9380788e+02    7.8929494e+02    5.0000000e+02    5.0000000e+02    5.0000000e+02    8.6353597e+06    1.0765536e+03    8.9087800e+03    2.2763775e-02    2.8886221e+01   -1.6680028e+04    2.9938473e-03   -1.0938323e+05    5.3721697e-03   -7.6726676e-05    8.1667205e-03    4.2145668e-05    4.6494829e+03    3.2136082e-05    2.8833468e-06   -4.8347133e-04   -3.7886425e-06    6.5957549e+01
  -5.3830735e-01    1.0442340e+00    2.1500685e-01    1.3009046e+02    0.0000000e+00    3.0882492e-05    8.6080025e+02    8.9352858e+02    7.8882422e+02    5.0000000e+02    5.0000000e+02    5.0000000e+02    8.6384072e+06    1.0729317e+03    8.8740816e+03    2.2763775e-02    2.9094662e+01   -1.6685710e+04    3.0120597e-03   -1.0942185e+05    6.3267126e-03   -3.3739633e-05    8.7444816e-03    4.4757219e-05    4.6510711e+03    3.2332975e-05    2.7436306e-06   -5.1674207e-04   -1.0542167e-06    6.5707763e+01
  -3.9732551e-01    1.0402937e+00    2.1295034e-01    1.2816860e+02    0.0000000e+00    3.0739066e-05    8.6054489e+02    8.9323096e+02    7.8833969e+02    5.0000000e+02    5.0000000e+02    5.0000000e+02    8.6407224e+06    1.0691013e+03    8.8360591e+03    2.2763775e-02    2.9302278e+01   -1.6690026e+04    2.8866546e-03   -1.0945138e+05    7.4780636e-03    3.9262728e-05    9.1317375e-03    3.4289515e-05    4.6522892e+03    3.2494569e-05    2.6198878e-06   -5.4032485e-04    2.8501577e-06    6.5450111e+01
  -2.5634394e-01    1.0408953e+00    2.1099348e-01    1.2635552e+02    0.0000000e+00    3.0601249e-05    8.6028771e+02    8.9291115e+02    7.8783803e+02    5.0000000e+02    5.0000000e+02    5.0000000e+02    8.6421104e+06    1.0653369e+03    8.7986565e+03    2.2763775e-02    2.9508991e+01   -1.6692444e+04    3.1350737e-03   -1.0946877e+05    1.0745749e-02    1.5507273e-04    9.5610448e-03    5.8195317e-05    4.6529911e+03    3.2611089e-05    2.3489159e-06   -5.7116155e-04    9.0638061e-06    6.5197383e+01
  -1.1536107e-01    1.0492109e+00    2.0907094e-01    1.2458126e+02    0.0000000e+00    3.0465653e-05    8.6002274e+02    8.9258817e+02    7.8732292e+02    5.0000000e+02    5.0000000e+02    5.0000000e+02    8.6428027e+06    1.0615522e+03    8.7609653e+03    2.2763775e-02    2.9714826e+01   -1.6693471e+04    2.9566176e-03   -1.0947787e+05    1.6840690e-02    2.2282457e-04    9.7995417e-03    5.3689556e-05    4.6533605e+03    3.2658225e-05    2.3341552e-06   -5.9617239e-04    1.3042411e-05    6.4943969e+01
   2.5624469e-02    1.0661185e+00    2.0718646e-01    1.2285473e+02    0.0000000e+00    3.0331685e-05    8.5973147e+02    8.9224532e+02    7.8678987e+02    5.0000000e+02    5.0000000e+02    5.0000000e+02    8.6425595e+06    1.0577282e+03    8.7223761e+03    2.2763775e-02    2.9919771e+01   -1.6692617e+04    3.2596832e-03   -1.0947483e+05    2.0771999e-02    6.1186093e-05    1.0097193e-02    4.4408383e-05    4.6532180e+03    3.2671812e-05    1.8591535e-06   -6.2092278e-04    4.3963066e-06    6.4690615e+01
   1.6661432e-01    1.0877927e+00    2.0533666e-01    1.2078234e+02    0.0000000e+00    3.0285764e-05    8.5941945e+02    8.9188628e+02    7.8624958e+02    5.0000000e+02    5.0000000e+02    5.0000000e+02    8.6416173e+06    1.0538752e+03    8.6831046e+03    2.2763775e-02    3.0123810e+01   -1.6691219e+04    2.8640813e-03   -1.0946274e+05    2.1417325e-02   -4.6076937e-05    1.0450696e-02    3.5104626e-05    4.6527244e+03    3.2639903e-05    1.2579247e-06   -6.4351729e-04   -1.7345342e-06    6.4437472e+01
   3.0760950e-01    1.1112922e+00    2.0353280e-01    1.1918353e+02    0.0000000e+00    3.0144133e-05    8.5909391e+02    8.9151194e+02    7.8569801e+02    5.0000000e+02    5.0000000e+02    5.0000000e+02    8.6399114e+06    1.0500153e+03    8.6435227e+03    2.2763775e-02    3.0326927e+01   -1.6688269e+04    2.8043192e-03   -1.0944110e+05    2.1798197e-02   -1.1034368e-04    1.0729551e-02    4.2740783e-05    4.6518317e+03    3.2565844e-05    1.1492100e-06   -6.6101289e-04   -5.0116660e-06    6.4185326e+01
   4.4861176e-01    1.1370877e+00    2.0178034e-01    1.1761854e+02    0.0000000e+00    3.0016262e-05    8.5875167e+02    8.9111675e+02    7.8513264e+02    5.0000000e+02    5.0000000e+02    5.0000000e+02    8.6372905e+06    1.0461437e+03    8.6035372e+03    2.2763775e-02    3.0529117e+01   -1.6683208e+04    2.9319103e-03   -1.0940769e+05    2.2028114e-02   -1.3802449e-04    1.1059544e-02    4.3292603e-05    4.6504352e+03    3.2432214e-05    7.1749019e-07   -6.8120583e-04   -6.6614397e-06    6.3934075e+01
   5.8962290e-01    1.1635352e+00    2.0008200e-01    1.1611322e+02    0.0000000e+00    2.9891384e-05    8.5839770e+02    8.9070974e+02    7.8456733e+02    5.0000000e+02    5.0000000e+02    5.0000000e+02    8.6339767e+06    1.0422905e+03    8.5635237e+03    2.2763775e-02    3.0730379e+01   -1.6676687e+04    3.0523987e-03   -1.0936596e+05    2.2253171e-02   -1.2437157e-04    1.1294306e-02    4.5217890e-05    4.6487028e+03    3.2241206e-05    5.3781439e-07   -6.9575110e-04   -5.8333278e-06    6.3685381e+01
   7.3064432e-01    1.1913906e+00    1.9843448e-01    1.1466350e+02    0.0000000e+00    2.9769395e-05    8.5802765e+02    8.9029060e+02    7.8398975e+02    5.0000000e+02    5.0000000e+02    5.0000000e+02    8.6297649e+06    1.0384290e+03    8.5231538e+03    2.2763775e-02    3.0930709e+01   -1.6668458e+04    2.8313754e-03   -1.0931246e+05    2.2279995e-02   -1.3051154e-04    1.1585483e-02    4.3411091e-05    4.6464756e+03    3.2053505e-05    4.3496853e-07   -7.1317685e-04   -6.2439317e-06    6.3437756e+01
   8.7167763e-01    1.2199115e+00    1.9683619e-01    1.1326793e+02    0.0000000e+00    2.9650095e-05    8.5764191e+02    8.8985591e+02    7.8340216e+02    5.0000000e+02    5.0000000e+02    5.0000000e+02    8.6247998e+06    1.0345737e+03    8.4825571e+03    2.2763775e-02    3.1130102e+01   -1.6658758e+04    2.8808840e-03   -1.0924970e+05    2.2328318e-02   -1.5981931e-04    1.1819456e-02    4.3932643e-05    4.6438687e+03    3.1819089e-05    5.0496706e-07   -7.2721880e-04   -7.3719016e-06    6.3192264e+01
   1.0127244e+00    1.2484694e+00    1.9529360e-01    1.1193200e+02    0.0000000e+00    2.9533991e-05    8.5724511e+02    8.8940422e+02    7.8281770e+02    5.0000000e+02    5.0000000e+02    5.0000000e+02    8.6190626e+06    1.0307342e+03    8.4419418e+03    2.2763775e-02    3.1328560e+01   -1.6647853e+04    2.9577196e-03   -1.0917700e+05    2.2405004e-02   -1.4143408e-04    1.2058665e-02    4.5669673e-05    4.6408566e+03    3.1540803e-05    3.9476418e-07   -7.4163049e-04   -6.0250535e-06    6.2948991e+01
   1.1537860e+00    1.2780054e+00    1.9380158e-01    1.1065008e+02    0.0000000e+00    2.9420793e-05    8.5683293e+02    8.8893094e+02    7.8222161e+02    5.0000000e+02    5.0000000e+02    5.0000000e+02    8.6124558e+06    1.0268942e+03    8.4010643e+03    2.2763775e-02    3.1526079e+01   -1.6635189e+04    3.0302015e-03   -1.0909313e+05    2.2420031e-02   -1.0974816e-04    1.2321176e-02    4.8063623e-05    4.6373740e+03    3.1209544e-05    2.6015121e-07   -7.5734170e-04   -4.7037578e-06    6.2707241e+01
   1.2948643e+00    1.3068869e+00    1.9236109e-01    1.0942252e+02    0.0000000e+00    2.9310569e-05    8.5640743e+02    8.8844433e+02    7.8161667e+02    5.0000000e+02    5.0000000e+02    5.0000000e+02    8.6051562e+06    1.0230757e+03    8.3601562e+03    2.2763775e-02    3.1722660e+01   -1.6621274e+04    2.9590567e-03   -1.0900078e+05    2.2381898e-02   -1.1036265e-04    1.2475889e-02    4.5827499e-05    4.6335514e+03    3.0806499e-05   -1.9309802e-07   -7.6645172e-04   -4.4217213e-06    6.2468434e+01
   1.4447722e+00    1.3389275e+00    1.9089547e-01    1.0818557e+02    0.0000000e+00    2.9196755e-05    8.5595230e+02    8.8789924e+02    7.8097223e+02    5.0000000e+02    5.0000000e+02    5.0000000e+02    8.5968760e+06    1.0190514e+03    8.3170241e+03    2.2763775e-02    3.1930461e+01   -1.6605440e+04    2.9238967e-03   -1.0889576e+05    2.2274652e-02   -1.0640034e-04    1.2638877e-02    2.5198821e-05    4.6291936e+03    3.0273818e-05   -5.1568096e-07   -7.7632454e-04   -3.9825878e-06    6.2217223e+01
   1.5947236e+00    1.3704642e+00    1.8947771e-01    1.0699888e+02    0.0000000e+00    2.9086274e-05    8.5546956e+02    8.8733048e+02    7.8031022e+02    5.0000000e+02    5.0000000e+02    5.0000000e+02    8.5875688e+06    1.0150292e+03    8.2733699e+03    2.2763775e-02    3.2137240e+01   -1.6587175e+04    2.9113725e-03   -1.0877808e+05    2.2199237e-02   -1.0591005e-04    1.2741878e-02    5.9471293e-05    4.6243148e+03    2.9694865e-05   -6.6131234e-07   -7.8230951e-04   -3.8440347e-06    6.1969136e+01
   1.7447021e+00    1.4025777e+00    1.8812038e-01    1.0587449e+02    0.0000000e+00    2.8979423e-05    8.5496655e+02    8.8672521e+02    7.7962069e+02    5.0000000e+02    5.0000000e+02    5.0000000e+02    8.5772044e+06    1.0110122e+03    8.2294164e+03    2.2763775e-02    3.2342958e+01   -1.6567238e+04    2.9121263e-03   -1.0864648e+05    2.2054061e-02   -1.0065688e-04    1.2930993e-02    5.5623523e-05    4.6188599e+03    2.9149357e-05   -7.4200868e-07   -7.9297444e-04   -3.4325684e-06    6.1723491e+01
   1.8947049e+00    1.4318848e+00    1.8681109e-01    1.0480014e+02    0.0000000e+00    2.8875321e-05    8.5444210e+02    8.8609771e+02    7.7890560e+02    5.0000000e+02    5.0000000e+02    5.0000000e+02    8.5654136e+06    1.0069835e+03    8.1849901e+03    2.2763775e-02    3.2547600e+01   -1.6545125e+04    3.0662465e-03   -1.0849697e+05    2.1903020e-02   -1.0045745e-04    1.3097354e-02    8.0026840e-05    4.6126839e+03    2.8654307e-05   -1.0102905e-06   -8.0082464e-04   -3.4597665e-06    6.1479196e+01
   2.0447154e+00    1.4614601e+00    1.8556394e-01    1.0378796e+02    0.0000000e+00    2.8775142e-05    8.5390760e+02    8.8539110e+02    7.7819278e+02    5.0000000e+02    5.0000000e+02    5.0000000e+02    8.5535768e+06    1.0029980e+03    8.1408168e+03    2.2763775e-02    3.2751149e+01   -1.6523779e+04    2.7967395e-03   -1.0834655e+05    2.1702071e-02   -8.8177236e-05    1.3336412e-02    7.5574653e-06    4.6064616e+03    2.8167151e-05   -1.1755265e-06   -8.1489882e-04   -2.7889521e-06    6.1238992e+01
   2.1859038e+00    1.4949187e+00    1.8445327e-01    1.0289722e+02    0.0000000e+00    2.8685294e-05    8.5339494e+02    8.8470876e+02    7.7747741e+02    5.0000000e+02    5.0000000e+02    5.0000000e+02    8.5410216e+06    9.9930756e+02    8.0996915e+03    2.2763775e-02    3.2941761e+01   -1.6495455e+04    3.7003716e-03   -1.0818860e+05    2.1569077e-02   -6.9092546e-05    1.3471959e-02    7.3101413e-05    4.5998202e+03    2.7814215e-05   -1.1479875e-06   -8.1988468e-04   -1.6303954e-06    6.1018148e+01
   2.3271431e+00    1.5259436e+00    1.8339024e-01    1.0205490e+02    0.0000000e+00    2.8597824e-05    8.5286396e+02    8.8400769e+02    7.7678758e+02    5.0000000e+02    5.0000000e+02    5.0000000e+02    8.5279721e+06    9.9561060e+02    8.0581688e+03    2.2763775e-02    3.3131464e+01   -1.6471799e+04    2.5629201e-03   -1.0802333e+05    2.1510873e-02   -5.9965574e-05    1.3551855e-02    5.6429673e-05    4.5930032e+03    2.7541232e-05   -1.3045496e-06   -8.2523899e-04   -1.0899476e-06    6.0798765e+01
   2.4684092e+00    1.5531527e+00    1.8237018e-01    1.0125585e+02    0.0000000e+00    2.8512993e-05    8.5231375e+02    8.8328284e+02    7.7609238e+02    5.0000000e+02    5.0000000e+02    5.0000000e+02    8.5142497e+06    9.9192251e+02    8.0163847e+03    2.2763775e-02    3.3320219e+01   -1.6447580e+04    2.3761028e-03   -1.0784883e+05    2.1426580e-02   -5.6831973e-05    1.3609420e-02    3.7524537e-05    4.5858143e+03    2.7522025e-05   -1.4525538e-06   -8.2958462e-04   -9.0323358e-07    6.0582004e+01
   2.6097062e+00    1.5792199e+00    1.8138864e-01    1.0049491e+02    0.0000000e+00    2.8430461e-05    8.5174697e+02    8.8253078e+02    7.7538601e+02    5.0000000e+02    5.0000000e+02    5.0000000e+02    8.4998647e+06    9.8824294e+02    7.9744049e+03    2.2763775e-02    3.3508028e+01   -1.6420761e+04    2.7824526e-03   -1.0766611e+05    2.1300819e-02   -5.3857074e-05    1.3666051e-02    5.0073781e-05    4.5782626e+03    2.7804924e-05   -1.5210410e-06   -8.3294492e-04   -7.5809687e-07    6.0367495e+01
   2.7510365e+00    1.6032754e+00    1.8045238e-01    9.9780647e+01    0.0000000e+00    2.8350244e-05    8.5116570e+02    8.8173766e+02    7.7464782e+02    5.0000000e+02    5.0000000e+02    5.0000000e+02    8.4838152e+06    9.8453126e+02    7.9320031e+03    2.2763775e-02    3.3694873e+01   -1.6390732e+04    2.8680858e-03   -1.0746205e+05    2.1094387e-02   -4.9963592e-05    1.3766863e-02    8.5416117e-05    4.5698285e+03    2.8196584e-05   -1.6390231e-06   -8.3690578e-04   -5.1648797e-07    6.0151714e+01
   2.8923948e+00    1.6277428e+00    1.7955854e-01    9.9105826e+01    0.0000000e+00    2.8273235e-05    8.5056934e+02    8.8091932e+02    7.7394055e+02    5.0000000e+02    5.0000000e+02    5.0000000e+02    8.4682226e+06    9.8087986e+02    7.8898501e+03    2.2763775e-02    3.3880773e+01   -1.6360998e+04    2.9635985e-03   -1.0726469e+05    2.0958586e-02   -5.2387513e-05    1.3793915e-02   -2.5287429e-06    4.5616472e+03    2.8700043e-05   -1.6917641e-06   -8.3834916e-04   -6.0735749e-07    5.9941987e+01
   2.9000000e+00    1.6266633e+00    1.7950348e-01    9.9050022e+01    0.0000000e+00    2.8277458e-05    8.5051465e+02    8.8086077e+02    7.7384355e+02    5.0000000e+02    5.0000000e+02    5.0000000e+02    8.4642857e+06    9.8059181e+02    7.8863508e+03    2.2763775e-02    3.3890769e+01   -1.6359083e+04   -1.7795610e-01   -1.0721474e+05    2.0945343e-02   -5.8343028e-05    1.3877604e-02    2.4671367e-03    4.5597160e+03    2.7664397e-05   -2.0324077e-06   -8.4177163e-04   -6.5206558e-07    5.9926270e+01
   3.0408936e+00    1.6319197e+00    1.7860690e-01    9.8390656e+01    0.0000000e+00    2.8190893e-05    8.4987797e+02    8.7997589e+02    7.7310277e+02    5.0000000e+02    5.0000000e+02    5.0000000e+02    8.4465943e+06    9.7670406e+02    7.8414816e+03    2.2763775e-02    3.4074913e+01   -1.6327758e+04    1.0347388e-02   -1.0698657e+05    2.0356125e-02   -4.3553595e-05    1.4049607e-02    1.5727799e-04    4.5503613e+03    2.8980147e-05   -1.7137963e-06   -8.3988912e-04   -4.6912611e-07    5.9703005e+01
   3.1822710e+00    1.6611186e+00    1.7778337e-01    9.7785375e+01    0.0000000e+00    2.8118259e-05    8.4925306e+02    8.7904598e+02    7.7237135e+02    5.0000000e+02    5.0000000e+02    5.0000000e+02    8.4304695e+06    9.7306483e+02    7.7991251e+03    2.2763775e-02    3.4258701e+01   -1.6290171e+04    5.4280251e-03   -1.0678656e+05    2.0499057e-02   -4.8453077e-05    1.3900026e-02   -1.8160965e-04    4.5417422e+03    2.9539366e-05   -1.9550786e-06   -8.4349704e-04   -1.9664127e-07    5.9496461e+01
   3.3145393e+00    1.7002029e+00    1.7708410e-01    9.7285533e+01    0.0000000e+00    2.8055425e-05    8.4864717e+02    8.7817208e+02    7.7161791e+02    5.0000000e+02    5.0000000e+02    5.0000000e+02    8.4126650e+06    9.6968756e+02    7.7594189e+03    2.2763775e-02    3.4429762e+01   -1.6245627e+04    1.3258613e-03   -1.0656427e+05    2.0594120e-02   -4.6001180e-05    1.3870802e-02    1.1132153e-04    4.5323094e+03    2.9956293e-05   -1.8538556e-06   -8.4428933e-04   -3.7822540e-07    5.9307235e+01
   3.4291118e+00    1.7207093e+00    1.7645672e-01    9.6827971e+01    0.0000000e+00    2.8004287e-05    8.4805438e+02    8.7739910e+02    7.7091670e+02    5.0000000e+02    5.0000000e+02    5.0000000e+02    8.3939724e+06    9.6651457e+02    7.7214800e+03    2.2763775e-02    3.4577386e+01   -1.6212456e+04    9.5452531e-03   -1.0632274e+05    2.0201312e-02   -4.1357066e-05    1.4070011e-02    7.7401447e-05    4.5225851e+03    3.0363117e-05   -1.9148815e-06   -8.3956692e-04    2.2265819e-08    5.9132350e+01
   3.5298238e+00    1.7379214e+00    1.7592936e-01    9.6453941e+01    0.0000000e+00    2.7956935e-05    8.4754851e+02    8.7671319e+02    7.7034409e+02    5.0000000e+02    5.0000000e+02    5.0000000e+02    8.3791762e+06    9.6380150e+02    7.6891538e+03    2.2763775e-02    3.4706634e+01   -1.6191280e+04    2.5805503e-03   -1.0613476e+05    1.9661432e-02   -3.0392433e-05    1.4287944e-02   -3.5735911e-04    4.5148623e+03    3.0722790e-05   -1.7118479e-06   -8.3269219e-04    4.1666849e-07    5.8982486e+01
   3.6122588e+00    1.7509364e+00    1.7551310e-01    9.6162749e+01    0.0000000e+00    2.7918749e-05    8.4712570e+02    8.7614036e+02    7.6987181e+02    5.0000000e+02    5.0000000e+02    5.0000000e+02    8.3669657e+06    9.6160337e+02    7.6627274e+03    2.2763775e-02    3.4812038e+01   -1.6172630e+04   -2.3006103e-03   -1.0598037e+05    1.9570768e-02   -3.3574215e-05    1.4279978e-02   -1.1131126e-04    4.5084594e+03    3.0793751e-05   -1.8070374e-06   -8.3075881e-04    3.3695003e-07    5.8862389e+01
   3.7072605e+00    1.7663954e+00    1.7504162e-01    9.5836215e+01    0.0000000e+00    2.7875073e-05    8.4663920e+02    8.7545395e+02    7.6931427e+02    5.0000000e+02    5.0000000e+02    5.0000000e+02    8.3524905e+06    9.5904839e+02    7.6321688e+03    2.2763775e-02    3.4933065e+01   -1.6144141e+04    1.7767884e-03   -1.0579545e+05    1.9407955e-02   -3.5759583e-05    1.4330417e-02    1.7839688e-04    4.5007696e+03    3.0703084e-05   -1.7929947e-06   -8.3174504e-04    1.2228596e-07    5.8722208e+01
   3.8107918e+00    1.7849939e+00    1.7455275e-01    9.5502810e+01    0.0000000e+00    2.7829176e-05    8.4607867e+02    8.7467517e+02    7.6868666e+02    5.0000000e+02    5.0000000e+02    5.0000000e+02    8.3360060e+06    9.5625381e+02    7.5982418e+03    2.2763775e-02    3.5064411e+01   -1.6110150e+04    6.4090063e-03   -1.0558584e+05    1.9234262e-02   -3.6543270e-05    1.4407048e-02    1.6058454e-04    4.4920857e+03    3.0456536e-05   -1.9264993e-06   -8.3401713e-04    2.6323213e-07    5.8571549e+01
   3.9028443e+00    1.8017655e+00    1.7413452e-01    9.5222151e+01    0.0000000e+00    2.7789379e-05    8.4556729e+02    8.7396510e+02    7.6811242e+02    5.0000000e+02    5.0000000e+02    5.0000000e+02    8.3207939e+06    9.5375167e+02    7.5677415e+03    2.2763775e-02    3.5180704e+01   -1.6080011e+04    4.0027712e-03   -1.0539428e+05    1.9067981e-02   -2.3395914e-05    1.4446257e-02    2.4896562e-05    4.4841861e+03    3.0021597e-05   -1.7958194e-06   -8.3223963e-04    7.5040568e-07    5.8437446e+01
   4.0022681e+00    1.8155870e+00    1.7369500e-01    9.4930269e+01    0.0000000e+00    2.7747189e-05    8.4499791e+02    8.7317910e+02    7.6748245e+02    5.0000000e+02    5.0000000e+02    5.0000000e+02    8.3037874e+06    9.5102084e+02    7.5342580e+03    2.2763775e-02    3.5305784e+01   -1.6047349e+04    4.7512158e-04   -1.0517931e+05    1.8922067e-02   -1.8125516e-05    1.4472982e-02   -1.1403401e-05    4.4753219e+03    2.9310257e-05   -1.7328128e-06   -8.3003227e-04    8.0811679e-07    5.8292176e+01
   4.1059880e+00    1.8268258e+00    1.7324264e-01    9.4630638e+01    0.0000000e+00    2.7703631e-05    8.4438732e+02    8.7234399e+02    7.6682626e+02    5.0000000e+02    5.0000000e+02    5.0000000e+02    8.2853750e+06    9.4812394e+02    7.4986212e+03    2.2763775e-02    3.5435675e+01   -1.6015870e+04   -6.6452859e-04   -1.0494508e+05    1.8368645e-02   -3.1098811e-05    1.4699165e-02    2.3396415e-04    4.4656787e+03    2.8519276e-05   -2.0079013e-06   -8.2389655e-04    5.5180040e-07    5.8138702e+01
   4.2123470e+00    1.8363499e+00    1.7278407e-01    9.4327620e+01    0.0000000e+00    2.7659349e-05    8.4374561e+02    8.7146375e+02    7.6614951e+02    5.0000000e+02    5.0000000e+02    5.0000000e+02    8.2657642e+06    9.4509897e+02    7.4613704e+03    2.2763775e-02    3.5568230e+01   -1.5985020e+04    3.9100007e-03   -1.0469354e+05    1.7916593e-02   -2.9223201e-05    1.4891109e-02    8.4527918e-05    4.4553042e+03    2.7434011e-05   -2.0792051e-06   -8.2123119e-04    2.8777633e-07    5.7978717e+01
   4.3091350e+00    1.8489006e+00    1.7237917e-01    9.4061313e+01    0.0000000e+00    2.7620107e-05    8.4314899e+02    8.7062144e+02    7.6552169e+02    5.0000000e+02    5.0000000e+02    5.0000000e+02    8.2474126e+06    9.4233799e+02    7.4272122e+03    2.2763775e-02    3.5688283e+01   -1.5951947e+04    4.2973392e-03   -1.0445832e+05    1.7576803e-02   -3.7729855e-05    1.4941169e-02    8.5591158e-05    4.4455493e+03    2.6622128e-05   -1.9767544e-06   -8.1977307e-04   -4.3277426e-08    5.7833603e+01
   4.4090887e+00    1.8690932e+00    1.7199173e-01    9.3812724e+01    0.0000000e+00    2.7581794e-05    8.4255104e+02    8.6969709e+02    7.6486389e+02    5.0000000e+02    5.0000000e+02    5.0000000e+02    8.2291166e+06    9.3962181e+02    7.3936170e+03    2.2763775e-02    3.5811699e+01   -1.5921794e+04    5.2875828e-03   -1.0423557e+05    1.8315324e-02   -1.1235025e-05    1.4480411e-02    1.6619083e-04    4.4356885e+03    2.5714108e-05   -1.8002351e-06   -8.3100357e-04    1.2781130e-06    5.7691347e+01
   4.5017181e+00    1.9023923e+00    1.7165025e-01    9.3602104e+01    0.0000000e+00    2.7547146e-05    8.4199860e+02    8.6882477e+02    7.6418688e+02    5.0000000e+02    5.0000000e+02    5.0000000e+02    8.2113812e+06    9.3707073e+02    7.3624958e+03    2.2763775e-02    3.5925573e+01   -1.5859091e+04    4.0285321e-04   -1.0401096e+05    1.8076381e-02   -7.2612370e-06    1.4553986e-02    4.1412407e-05    4.4261778e+03    2.4730560e-05   -1.8121804e-06   -8.3026695e-04    1.3398495e-06    5.7556028e+01
   4.6012644e+00    1.9789377e+00    1.7138659e-01    9.3467882e+01    0.0000000e+00    2.7517278e-05    8.4143839e+02    8.6794910e+02    7.6343107e+02    5.0000000e+02    5.0000000e+02    5.0000000e+02    8.1945365e+06    9.3475709e+02    7.3333899e+03    2.2763775e-02    3.6047455e+01   -1.5776574e+04    3.3179478e-03   -1.0380789e+05    1.8123175e-02   -9.0327399e-06    1.4510244e-02   -1.8311005e-04    4.4168046e+03    2.3842361e-05   -1.8975761e-06   -8.3021007e-04    1.2425796e-06    5.7438807e+01
   4.7008908e+00    2.1040812e+00    1.7127685e-01    9.3472048e+01    0.0000000e+00    2.7498313e-05    8.4092551e+02    8.6714997e+02    7.6268148e+02    5.0000000e+02    5.0000000e+02    5.0000000e+02    8.1788446e+06    9.3284482e+02    7.3086243e+03    2.2763775e-02    3.6168984e+01   -1.5733653e+04    1.1219463e-02   -1.0364128e+05    1.8644003e-02    3.7700281e-07    1.4404814e-02    4.4081458e-05    4.4090055e+03    2.3163358e-05   -1.6813150e-06   -8.2638947e-04    1.7915869e-06    5.7346619e+01
   4.8004811e+00    2.2276164e+00    1.7136306e-01    9.3656854e+01    0.0000000e+00    2.7492852e-05    8.4049646e+02    8.6658132e+02    7.6199007e+02    5.0000000e+02    5.0000000e+02    5.0000000e+02    8.1664062e+06    9.3158563e+02    7.2909203e+03    2.2763775e-02    3.6290127e+01   -1.5621073e+04   -1.9193125e-02   -1.0347893e+05    1.8406532e-02   -4.2464890e-06    1.4515575e-02   -5.3138867e-04    4.4013420e+03    2.2653065e-05   -1.8364923e-06   -8.0629249e-04    1.6059731e-06    5.7294948e+01
   4.9001877e+00    2.4265902e+00    1.7166699e-01    9.4047311e+01    0.0000000e+00    2.7502124e-05    8.4010187e+02    8.6606759e+02    7.6149613e+02    5.0000000e+02    5.0000000e+02    5.0000000e+02    8.1545352e+06    9.3073130e+02    7.2769005e+03    2.2763775e-02    3.6411153e+01   -1.5586217e+04    1.3627722e-02   -1.0333686e+05    1.7704900e-02   -1.3602039e-05    1.4299477e-02    7.8153669e-06    4.3958801e+03    2.2337586e-05   -1.5883028e-06   -7.5512816e-04    7.7133062e-07    5.7271570e+01
   5.0097412e+00    2.6746059e+00    1.7227616e-01    9.4724364e+01    0.0000000e+00    2.7532029e-05    8.3970890e+02    8.6581568e+02    7.6109254e+02    5.0000000e+02    5.0000000e+02    5.0000000e+02    8.1432405e+06    9.3041400e+02    7.2667907e+03    2.2763775e-02    3.6543905e+01   -1.5626946e+04    3.8416022e-02   -1.0319255e+05    1.7315821e-02   -3.7434024e-05    1.2932960e-02    2.0195487e-04    4.3910457e+03    2.2370458e-05   -3.6909555e-07   -6.4276234e-04   -6.3383144e-07    5.7290607e+01
   5.1093978e+00    2.8381048e+00    1.7308047e-01    9.5573282e+01    0.0000000e+00    2.7576538e-05    8.3950316e+02    8.6578774e+02    7.6092973e+02    5.0000000e+02    5.0000000e+02    5.0000000e+02    8.1382377e+06    9.3103878e+02    7.2679070e+03    2.2763775e-02    3.6664603e+01   -1.5649873e+04   -5.9638497e-03   -1.0309837e+05    1.7210329e-02   -7.3041850e-05    9.7735410e-03   -3.8275333e-04    4.3876803e+03    2.2765750e-05    2.4590247e-06   -4.4307757e-04   -2.9531887e-06    5.7361769e+01
   5.2090366e+00    2.8903256e+00    1.7400921e-01    9.6541184e+01    0.0000000e+00    2.7629469e-05    8.3924583e+02    8.6598237e+02    7.6106244e+02    5.0000000e+02    5.0000000e+02    5.0000000e+02    8.1360716e+06    9.3215318e+02    7.2723834e+03    2.2763775e-02    3.6785327e+01   -1.5687900e+04    1.6156844e-02   -1.0305604e+05    1.6885311e-02   -7.5716933e-05    1.0514680e-02   -4.7401653e-04    4.3865414e+03    2.3287447e-05    2.4644536e-06   -4.7368415e-04   -3.0057276e-06    5.7472360e+01
   5.3085811e+00    2.9356420e+00    1.7518185e-01    9.7749158e+01    0.0000000e+00    2.7698292e-05    8.3921749e+02    8.6638942e+02    7.6089843e+02    5.0000000e+02    5.0000000e+02    5.0000000e+02    8.1367085e+06    9.3398295e+02    7.2873902e+03    2.2763775e-02    3.6906106e+01   -1.5683427e+04   -1.2198527e-02   -1.0304954e+05    1.6983964e-02   -6.9441982e-05    1.2225742e-02   -3.0961236e-06    4.3860158e+03    2.3943519e-05   -3.6836911e-07   -5.8253160e-04   -2.3387378e-06    5.7614729e+01
   5.4082302e+00    3.1468102e+00    1.7691679e-01    9.9532985e+01    0.0000000e+00    2.7802341e-05    8.3932154e+02    8.6713136e+02    7.6067905e+02    5.0000000e+02    5.0000000e+02    5.0000000e+02    8.1419881e+06    9.3723566e+02    7.3174563e+03    2.2763775e-02    3.7027388e+01   -1.5588194e+04   -1.0260261e-01   -1.0312026e+05    1.6535606e-02   -6.4533097e-05    1.2817958e-02   -6.2520501e-04    4.3877977e+03    1.9585005e-05   -6.5440354e-07   -6.1912829e-04   -1.2053531e-06    5.7849196e+01
   5.5079830e+00    3.7506391e+00    1.8137706e-01    1.0471872e+02    0.0000000e+00    2.8055907e-05    8.3962011e+02    8.6866149e+02    7.6036456e+02    5.0000000e+02    5.0000000e+02    5.0000000e+02    8.1534761e+06    9.4487267e+02    7.3882977e+03    2.2763775e-02    3.7149588e+01   -1.5455835e+04   -2.6814189e-01   -1.0329397e+05    1.3439893e-02   -5.6516523e-05    1.1503979e-02   -4.3633594e-03    4.3930081e+03   -9.8614084e-06   -4.5244647e-07   -4.7739528e-04   -1.0637920e-06    5.8397219e+01
   5.6075126e+00    4.9636083e+00    2.6975329e-01    9.7265238e+02    0.0000000e+00    2.9197540e-05    8.3989837e+02    8.7049966e+02    7.0789053e+02    5.0000000e+02    5.0000000e+02    5.0000000e+02    8.1700291e+06    9.9437720e+02    7.7616852e+03    2.2763775e-02    3.7274641e+01   -1.5373297e+04    4.0020962e-01   -1.0353955e+05    8.9486505e-03   -2.3117578e-03    1.0046628e-02   -1.4716528e-04    4.4017636e+03   -6.7623281e-05   -2.6891523e-05   -2.3311049e-04   -9.1278545e-05    6.0945018e+01
   5.7071543e+00    6.8158064e+00    1.6894827e+00    4.7154599e+04    0.0000000e+00    3.4283557e-05    8.3963318e+02    9.0161607e+02    6.6884091e+02    5.0000000e+02    5.0000000e+02    5.0000000e+02    8.1918561e+06    1.3209026e+03    9.5522945e+03    2.2763775e-02    3.7417557e+01   -1.5384830e+04   -5.7356709e-01   -1.0382298e+05    1.7845089e-02   -2.5368221e-02   -1.6041670e-01   -1.0646913e-03    4.4136812e+03   -3.9882602e-05   -3.1282261e-04    6.3633776e-03   -9.8576998e-04    7.5715925e+01
   5.8067739e+00    8.5562155e+00    5.1415272e+00    2.1687628e+05    0.0000000e+00    4.2521628e-05    8.4041443e+02    9.5921790e+02    6.7882590e+02    5.0000000e+02    5.0000000e+02    5.0000000e+02    8.2219496e+06    1.8415107e+03    1.3042160e+04    2.2763775e-02    3.7604498e+01   -1.5475753e+04    9.6703400e-01   -1.0415224e+05    2.2374855e-02   -1.5157463e-02   -5.7621577e-01    6.2308837e-05    4.4282406e+03    1.1031964e-04   -1.8516615e-04    2.2655424e-02   -5.9617968e-04    9.7917074e+01
   5.9044740e+00    1.0718643e+01    8.8891085e+00    3.9723082e+05    0.0000000e+00    5.1936081e-05    8.4380010e+02    1.0692830e+03    6.8391603e+02    5.0000000e+02    5.0000000e+02    5.0000000e+02    8.2641353e+06    2.4611860e+03    1.9277296e+04    2.2763775e-02    3.7869464e+01   -1.5517380e+04   -2.8384157e-01   -1.0462965e+05   -1.9721776e-03   -1.0517556e-02   -1.0972136e+00    2.0237633e-02    4.4475674e+03    3.7087758e-05   -5.1085206e-05    4.3620153e-02   -4.0013789e-04    1.1672016e+02
   6.0052084e+00    1.2366169e+01    1.3095445e+01    6.2300870e+05    0.0000000e+00    6.2603218e-05    8.4994217e+02    1.4283280e+03    7.4610755e+02    5.0000000e+02    5.0000000e+02    5.0000000e+02    8.3083264e+06    3.0516620e+03    2.8626061e+04    2.2763775e-02    3.8273849e+01   -1.5719109e+04   -1.1962724e+00   -1.0522222e+05   -5.4030690e-02   -1.0385806e-01   -1.4411397e+00   -6.6812360e-04    4.4745065e+03   -8.5059370e-05   -1.2801039e-03    5.8179306e-02   -4.0375910e-03    1.3041820e+02
   6.1058994e+00    1.3847494e+01    1.7148573e+01    8.6154984e+05    0.0000000e+00    6.9141522e-05    8.6023969e+02    1.7857995e+03    7.6438136e+02    5.0000000e+02    5.0000000e+02    5.0000000e+02    8.3560451e+06    3.5110243e+03    3.9517822e+04    2.2763775e-02    3.8855844e+01   -1.5838119e+04    1.2733598e+00   -1.0586264e+05   -1.5138057e-01   -3.9573417e-02   -1.5735858e+00    1.0254579e-02    4.5036710e+03    3.3029638e-04   -5.6795258e-04    6.4951338e-02   -1.5487454e-03    1.3111550e+02
   6.2035043e+00    1.4937655e+01    2.0327052e+01    1.0410531e+06    0.0000000e+00    7.4072766e-05    8.7230662e+02    2.5035772e+03    7.6532149e+02    5.0000000e+02    5.0000000e+02    5.0000000e+02    8.4071230e+06    3.8730341e+03    4.8470314e+04    2.2763775e-02    3.9580065e+01   -1.6019657e+04   -2.3683959e+00   -1.0656563e+05   -2.2039330e-01    1.7850933e-02   -1.8017064e+00   -1.9948235e-02    4.5363908e+03    3.2798742e-05    2.9906254e-04    7.4974278e-02    7.1067436e-04    1.3114541e+02
   6.3032961e+00    1.6031271e+01    2.3044727e+01    1.2011897e+06    0.0000000e+00    7.7357835e-05    8.8744692e+02    2.5750218e+03    7.6684340e+02    5.0000000e+02    5.0000000e+02    5.0000000e+02    8.4727890e+06    4.2306246e+03    5.7317705e+04    2.2763775e-02    4.0465516e+01   -1.6134690e+04    1.2004436e+00   -1.0733749e+05   -2.9051386e-01    1.3648619e-02   -1.9916343e+00    5.0163348e-02    4.5697744e+03    7.0911661e-05    3.3449068e-04    8.3671599e-02    5.4953790e-04    1.3021160e+02
   6.4015565e+00    1.6968304e+01    2.6242043e+01    1.4150795e+06    0.0000000e+00    7.9420343e-05    8.9962117e+02    2.5537990e+03    7.6888066e+02    5.0000000e+02    5.0000000e+02    5.0000000e+02    8.5381975e+06    4.6162098e+03    6.5271058e+04    2.2763775e-02    4.1475911e+01   -1.6461353e+04   -2.1090244e+00   -1.0811940e+05   -3.2978091e-01    3.5891396e-02   -2.1776905e+00   -5.8943179e-02    4.6046262e+03   -5.2757100e-05    5.9087690e-04    9.1866024e-02    1.3543333e-03    1.2923607e+02
   6.5054653e+00    1.7653560e+01    2.9212020e+01    1.5859960e+06    0.0000000e+00    8.4059120e-05    9.1205912e+02    2.5368464e+03    7.7103041e+02    5.0000000e+02    5.0000000e+02    5.0000000e+02    8.6089009e+06    4.9752548e+03    7.3433362e+04    2.2763775e-02    4.2684246e+01   -1.6638716e+04    4.2458186e+00   -1.0890684e+05   -3.6590371e-01    7.6438972e-02   -2.2553362e+00    1.9391372e-02    4.6377276e+03    4.8526824e-06    1.0372827e-03    9.5836428e-02    2.9132001e-03    1.3203672e+02
   6.6041429e+00    1.8374971e+01    3.1535346e+01    1.6986029e+06    0.0000000e+00    8.8757177e-05    9.2488375e+02    2.5229273e+03    7.7228741e+02    5.0000000e+02    5.0000000e+02    5.0000000e+02    8.6788209e+06    5.2887803e+03    8.0871245e+04    2.2763775e-02    4.3960177e+01   -1.6633623e+04   -2.3856045e+00   -1.0987550e+05   -3.8527654e-01    6.0922231e-02   -2.2711837e+00    1.2111408e-02    4.6765594e+03    2.0228009e-04    8.7637009e-04    9.7090538e-02    2.3316783e-03    1.3557143e+02
   6.7044294e+00    1.8826431e+01    3.3410631e+01    1.7861596e+06    0.0000000e+00    9.2664571e-05    9.3911739e+02    2.5883053e+03    7.7256143e+02    5.0000000e+02    5.0000000e+02    5.0000000e+02    8.7326754e+06    5.5448883e+03    8.7203470e+04    2.2763775e-02    4.5371037e+01   -1.6764877e+04   -3.1935172e-01   -1.1074404e+05   -3.9322314e-01    2.7734272e-02   -2.4014679e+00   -1.0701064e-01    4.7162244e+03    1.0005154e-04    6.0139833e-04    1.0250652e-01    1.0591783e-03    1.3808988e+02
   6.8026717e+00    1.9415892e+01    3.5083922e+01    1.8565262e+06    0.0000000e+00    9.6381763e-05    9.5151693e+02    2.5841999e+03    7.7302604e+02    5.0000000e+02    5.0000000e+02    5.0000000e+02    8.7730667e+06    5.7569930e+03    9.2919371e+04    2.2763775e-02    4.6850210e+01   -1.7054004e+04   -2.5866857e+00   -1.1134950e+05   -4.3781513e-01    7.0625368e-03   -2.6683303e+00    3.3191056e-02    4.7509038e+03    2.8904451e-04    3.0048635e-04    1.1379148e-01    2.1239841e-04    1.4024626e+02
   6.9065278e+00    1.9967527e+01    3.6379189e+01    1.8833095e+06    0.0000000e+00    9.9926423e-05    9.5927179e+02    2.5353244e+03    7.7526319e+02    5.0000000e+02    5.0000000e+02    5.0000000e+02    8.8363284e+06    5.9642802e+03    9.8571446e+04    2.2763775e-02    4.8511558e+01   -1.7373462e+04   -1.9073811e-01   -1.1194579e+05   -5.2988973e-01    2.6719004e-03   -2.8316130e+00   -2.1893546e-02    4.7817444e+03    1.6333244e-05    1.2721756e-04    1.2172786e-01   -4.2249719e-05    1.4211352e+02
   7.0020975e+00    1.9866367e+01    3.7914609e+01    1.9670685e+06    0.0000000e+00    1.0305670e-04    9.6569748e+02    2.5568772e+03    7.7888397e+02    5.0000000e+02    5.0000000e+02    5.0000000e+02    8.8953027e+06    6.1745959e+03    1.0382132e+05    2.2763775e-02    5.0127393e+01   -1.7843402e+04    6.0924737e-02   -1.1233827e+05   -6.2790992e-01   -6.5032004e-03   -2.8345172e+00   -1.0682404e-02    4.8020161e+03    2.1129665e-05   -1.8574846e-04    1.2363468e-01   -3.9524891e-04    1.4433675e+02
   7.1085739e+00    1.9128240e+01    3.9927394e+01    2.0859289e+06    0.0000000e+00    1.0659581e-04    9.7308489e+02    2.5497555e+03    7.8173947e+02    5.0000000e+02    5.0000000e+02    5.0000000e+02    8.9291119e+06    6.4057970e+03    1.0944730e+05    2.2763775e-02    5.2024708e+01   -1.8117087e+04   -2.5314057e+00   -1.1250094e+05   -7.2073838e-01    3.0728018e-02   -2.8234810e+00   -2.2126472e-02    4.8128714e+03    1.1899736e-04    2.6242651e-04    1.2502857e-01    1.1122308e-03    1.4672012e+02
   7.2010182e+00    1.9846350e+01    4.1809035e+01    2.2042244e+06    0.0000000e+00    1.0966046e-04    9.7929402e+02    2.5289834e+03    7.8083709e+02    5.0000000e+02    5.0000000e+02    5.0000000e+02    8.9322798e+06    6.6051356e+03    1.1412629e+05    2.2763775e-02    5.3750804e+01   -1.7857455e+04    8.6843166e-01   -1.1270203e+05   -7.7725448e-01    5.9007751e-02   -2.8998637e+00   -1.4532577e-02    4.8203397e+03    6.8879825e-05    6.6446794e-04    1.2897579e-01    2.2715273e-03    1.4867304e+02
   7.3001922e+00    2.0639556e+01    4.3062556e+01    2.2424677e+06    0.0000000e+00    1.1261772e-04    9.8585571e+02    2.5210308e+03    7.7700177e+02    5.0000000e+02    5.0000000e+02    5.0000000e+02    8.9248598e+06    6.7579487e+03    1.1849329e+05    2.2763775e-02    5.5677739e+01   -1.7384594e+04   -1.8161981e+00   -1.1308195e+05   -8.6060076e-01    6.7880331e-03   -2.9334999e+00   -1.8131724e-02    4.8290064e+03    6.0529149e-05    8.6133791e-05    1.3184691e-01    2.7232644e-04    1.4974948e+02
   7.4003209e+00    1.9515174e+01    4.3056521e+01    2.1575164e+06    0.0000000e+00    1.1451057e-04    9.9220663e+02    2.5165129e+03    7.7433133e+02    5.0000000e+02    5.0000000e+02    5.0000000e+02    8.9201887e+06    6.8383420e+03    1.2208469e+05    2.2763775e-02    5.7688170e+01   -1.7058801e+04    1.6917909e-01   -1.1328834e+05   -9.4432081e-01   -3.3659193e-02   -2.8659578e+00   -1.2792828e-03    4.8293632e+03    9.7820049e-06   -4.4699459e-04    1.3073631e-01   -1.3226287e-03    1.4900062e+02
   7.5004130e+00    2.0282311e+01    4.2781295e+01    2.0742820e+06    0.0000000e+00    1.1604424e-04    9.9940182e+02    2.5163391e+03    7.7532694e+02    5.0000000e+02    5.0000000e+02    5.0000000e+02    8.9312377e+06    6.9064983e+03    1.2602214e+05    2.2763775e-02    5.9760261e+01   -1.6918253e+04   -5.6795393e-01   -1.1328457e+05   -1.0014114e+00   -1.8773216e-02   -2.7810014e+00    2.0122287e-02    4.8222534e+03   -6.0196564e-05   -3.5906909e-04    1.2877002e-01   -7.9373875e-04    1.4796780e+02
   7.6005889e+00    2.1031313e+01    4.3090089e+01    2.0648311e+06    0.0000000e+00    1.1781666e-04    1.0077519e+03    2.5126174e+03    7.7752366e+02    5.0000000e+02    5.0000000e+02    5.0000000e+02    8.9548258e+06    7.0174279e+03    1.3042727e+05    2.2763775e-02    6.1903979e+01   -1.6807437e+04   -5.0366223e-02   -1.1338673e+05   -1.0276780e+00    1.5548887e-02   -2.7089091e+00   -1.8012799e-02    4.8212409e+03    1.1126918e-04   -1.0144785e-05    1.2682231e-01    5.2824401e-04    1.4786212e+02
   7.7006551e+00    2.2373080e+01    4.4485308e+01    2.1701279e+06    0.0000000e+00    1.2053957e-04    1.0156924e+03    2.5080842e+03    7.7720116e+02    5.0000000e+02    5.0000000e+02    5.0000000e+02    8.9765977e+06    7.1934177e+03    1.3492885e+05    2.2763775e-02    6.4120332e+01   -1.6635299e+04    5.8883446e-02   -1.1377174e+05   -1.0148725e+00    3.0884766e-02   -2.6619382e+00    3.3070047e-03    4.8348907e+03    1.6132287e-06    2.1519126e-04    1.2510974e-01    1.1625959e-03    1.4999295e+02
   7.8006529e+00    2.3958445e+01    4.6073825e+01    2.2665119e+06    0.0000000e+00    1.2364030e-04    1.0249344e+03    2.4976291e+03    7.7515394e+02    5.0000000e+02    5.0000000e+02    5.0000000e+02    9.0014251e+06    7.3899658e+03    1.3965986e+05    2.2763775e-02    6.6412647e+01   -1.6526054e+04    3.3262861e-02   -1.1435830e+05   -9.6203490e-01    2.7119626e-02   -2.6764252e+00   -7.6008203e-04    4.8607440e+03    6.4053195e-05    2.3791851e-04    1.2556364e-01    1.0579967e-03    1.5247725e+02
   7.9093199e+00    2.6128496e+01    4.7384392e+01    2.3017203e+06    0.0000000e+00    1.2719779e-04    1.0350640e+03    2.5144770e+03    7.7589411e+02    5.0000000e+02    5.0000000e+02    5.0000000e+02    9.0480963e+06    7.5839351e+03    1.4483368e+05    2.2763775e-02    6.8993352e+01   -1.6870820e+04   -1.0765422e-01   -1.1501410e+05   -9.3063582e-01    1.9180485e-02   -2.7160381e+00   -2.2493664e-03    4.8964552e+03    8.9283806e-05    2.0950481e-04    1.2746802e-01    7.6256072e-04    1.5489349e+02
   8.0017771e+00    2.7157456e+01    4.8335912e+01    2.3209859e+06    0.0000000e+00    1.3006810e-04    1.0438918e+03    2.5240120e+03    7.8003491e+02    5.0000000e+02    5.0000000e+02    5.0000000e+02    9.1058533e+06    7.7430165e+03    1.4933081e+05    2.2763775e-02    7.1263780e+01   -1.7537438e+04   -3.0881147e-01   -1.1545909e+05   -9.3799891e-01   -1.4356261e-03   -2.7650463e+00   -4.0204273e-02    4.9263430e+03    5.7270045e-05   -2.2644899e-05    1.2989430e-01   -3.2675966e-05    1.5669874e+02
   8.1000000e+00    2.6946438e+01    4.9080692e+01    2.3196477e+06    0.0000000e+00    1.3275443e-04    1.0532830e+03    2.5053361e+03    7.8477963e+02    5.0000000e+02    5.0000000e+02    5.0000000e+02    9.1702675e+06    7.8976575e+03    1.5408358e+05    2.2763775e-02    7.3750901e+01   -1.8285447e+04   -4.3484786e-01   -1.1584769e+05   -9.5479482e-01   -2.0474764e-02   -2.8769776e+00   -3.3058650e-02    4.9539224e+03    4.6516331e-05   -2.5862768e-04    1.3490993e-01   -7.8261427e-04    1.5830988e+02
   8.2037025e+00    2.5870970e+01    4.9980532e+01    2.3496550e+06    0.0000000e+00    1.3525290e-04    1.0624368e+03    2.4987281e+03    7.8712358e+02    5.0000000e+02    5.0000000e+02    5.0000000e+02    9.2235035e+06    8.0460949e+03    1.5886505e+05    2.2763775e-02    7.6459818e+01   -1.8704403e+04   -1.0715172e-01   -1.1632207e+05   -9.8315350e-01   -3.7496949e-02   -2.9085159e+00   -2.1603881e-02    4.9804587e+03    4.6574616e-05   -4.8504090e-04    1.3706355e-01   -1.4795858e-03    1.5949490e+02
   8.3061720e+00    2.5086359e+01    5.1039657e+01    2.4057255e+06    0.0000000e+00    1.3756345e-04    1.0707112e+03    2.5049436e+03    7.8663577e+02    5.0000000e+02    5.0000000e+02    5.0000000e+02    9.2539582e+06    8.1843596e+03    1.6334991e+05    2.2763775e-02    7.9216099e+01   -1.8612237e+04    2.0723917e-01   -1.1686142e+05   -1.0057463e+00   -3.8946139e-02   -2.9150461e+00   -2.0948795e-02    5.0033973e+03    1.0350475e-04   -5.8253453e-04    1.3791919e-01   -1.5783572e-03    1.6041142e+02
   8.4077189e+00    2.4929383e+01    5.1899756e+01    2.4470545e+06    0.0000000e+00    1.3960994e-04    1.0780039e+03    2.4919417e+03    7.8505139e+02    5.0000000e+02    5.0000000e+02    5.0000000e+02    9.2666358e+06    8.2973900e+03    1.6726567e+05    2.2763775e-02    8.2019156e+01   -1.8271599e+04   -3.8265022e-01   -1.1727736e+05   -1.0344829e+00   -1.5367978e-02   -2.9586228e+00   -1.5606783e-02    5.0171812e+03    2.4206203e-04   -4.0928720e-04    1.4051604e-01   -6.9460616e-04    1.6111996e+02
   8.5098079e+00    2.4813043e+01    5.2429980e+01    2.4606037e+06    0.0000000e+00    1.4103648e-04    1.0841033e+03    2.5020200e+03    7.8411819e+02    5.0000000e+02    5.0000000e+02    5.0000000e+02    9.2753874e+06    8.3813998e+03    1.7051076e+05    2.2763775e-02    8.4897205e+01   -1.7992029e+04   -2.3791148e-01   -1.1753509e+05   -1.0610113e+00    2.3348933e-02   -3.0160752e+00   -7.7753000e-04    5.0222987e+03    3.4931113e-04    1.3661511e-05    1.4363141e-01    8.1473639e-04    1.6093726e+02
   8.6027562e+00    2.5104341e+01    5.2643769e+01    2.4519787e+06    0.0000000e+00    1.4219605e-04    1.0898979e+03    2.5139788e+03    7.8434941e+02    5.0000000e+02    5.0000000e+02    5.0000000e+02    9.2861559e+06    8.4317006e+03    1.7310607e+05    2.2763775e-02    8.7561725e+01   -1.7856475e+04   -3.1729671e-01   -1.1766439e+05   -1.0847009e+00    4.5756176e-02   -3.0096828e+00   -1.9825186e-02    5.0221267e+03    3.6239497e-04    3.5100290e-04    1.4435180e-01    1.7329321e-03    1.6071200e+02
   8.7022201e+00    2.5372331e+01    5.2783941e+01    2.4385690e+06    0.0000000e+00    1.4316304e-04    1.0961773e+03    2.4932560e+03    7.8494108e+02    5.0000000e+02    5.0000000e+02    5.0000000e+02    9.2990193e+06    8.4746917e+03    1.7582403e+05    2.2763775e-02    9.0457075e+01   -1.7767219e+04   -2.2819576e-01   -1.1779188e+05   -1.0960377e+00    3.8297829e-02   -2.9313069e+00   -2.3471891e-02    5.0223007e+03    5.2751502e-04    3.6820883e-04    1.4202061e-01    1.5236289e-03    1.5984781e+02
   8.8087040e+00    2.5631767e+01    5.2542037e+01    2.3836850e+06    0.0000000e+00    1.4421458e-04    1.1038133e+03    2.4964524e+03    7.8493197e+02    5.0000000e+02    5.0000000e+02    5.0000000e+02    9.3139352e+06    8.4904517e+03    1.7852518e+05    2.2763775e-02    9.3605359e+01   -1.7617605e+04   -1.8669428e-02   -1.1804319e+05   -1.0969197e+00   -1.7248291e-03   -2.8042802e+00   -1.5336756e-02    5.0290109e+03    4.9807705e-04   -3.2935873e-05    1.3750214e-01    3.8256251e-05    1.5859680e+02
   8.9114396e+00    2.5981636e+01    5.1393217e+01    2.2475580e+06    0.0000000e+00    1.4467764e-04    1.1124352e+03    2.5401707e+03    7.8434690e+02    5.0000000e+02    5.0000000e+02    5.0000000e+02    9.3328509e+06    8.4384263e+03    1.8048766e+05    2.2763775e-02    9.6681516e+01   -1.7495858e+04    4.6964950e-02   -1.1842877e+05   -1.0976394e+00   -1.4191249e-02   -2.6633167e+00   -2.3350489e-02    5.0446571e+03    4.1394070e-04   -1.6048082e-04    1.3240796e-01   -4.4979536e-04    1.5613425e+02
   9.0095785e+00    2.6527814e+01    4.9606060e+01    2.0713701e+06    0.0000000e+00    1.4430354e-04    1.1230723e+03    2.5803679e+03    7.8452614e+02    5.0000000e+02    5.0000000e+02    5.0000000e+02    9.3626242e+06    8.3311986e+03    1.8206048e+05    2.2763775e-02    9.9648861e+01   -1.7540298e+04   -2.0367110e-01   -1.1886536e+05   -1.1053228e+00   -2.4391800e-02   -2.5243460e+00   -1.9873575e-02    5.0659890e+03    7.0066408e-04   -3.1577868e-04    1.2744198e-01   -8.7278994e-04    1.5238982e+02
   9.1004678e+00    2.6824005e+01    4.7334619e+01    1.8736049e+06    0.0000000e+00    1.4335717e-04    1.1346534e+03    2.4821648e+03    7.8608939e+02    5.0000000e+02    5.0000000e+02    5.0000000e+02    9.4024234e+06    8.1851678e+03    1.8297800e+05    2.2763775e-02    1.0241505e+02   -1.7830313e+04    7.4195084e-02   -1.1928089e+05   -1.1101338e+00   -3.0412303e-02   -2.3429597e+00    1.6436234e-03    5.0892319e+03    3.2102204e-04   -4.3484982e-04    1.2046287e-01   -1.1340510e-03    1.4792183e+02
   9.2141941e+00    2.6384105e+01    4.4025187e+01    1.6180317e+06    0.0000000e+00    1.4207975e-04    1.1505132e+03    2.5266720e+03    7.8896729e+02    5.0000000e+02    5.0000000e+02    5.0000000e+02    9.4573932e+06    7.9506021e+03    1.8310789e+05    2.2763775e-02    1.0588642e+02   -1.8429990e+04    1.2234255e-01   -1.1972811e+05   -1.1015266e+00   -2.9722458e-02   -2.0713890e+00   -2.9836273e-03    5.1183826e+03    4.1395328e-04   -4.7612744e-04    1.0961600e-01   -1.1438598e-03    1.4237568e+02
   9.3048023e+00    2.5340256e+01    4.1295657e+01    1.4298706e+06    0.0000000e+00    1.3993202e-04    1.1638820e+03    2.5847552e+03    7.9089775e+02    5.0000000e+02    5.0000000e+02    5.0000000e+02    9.4972988e+06    7.7475406e+03    1.8286274e+05    2.2763775e-02    1.0864917e+02   -1.8837642e+04   -4.9604419e-01   -1.2005900e+05   -1.0743548e+00   -2.6626792e-02   -1.8611032e+00   -2.2786185e-02    5.1394991e+03    1.9712754e-04   -4.6054161e-04    1.0080634e-01   -1.0499680e-03    1.3708566e+02
   9.4193689e+00    2.3603614e+01    3.7856982e+01    1.2166918e+06    0.0000000e+00    1.3690450e-04    1.1810212e+03    2.6103808e+03    7.9170391e+02    5.0000000e+02    5.0000000e+02    5.0000000e+02    9.5316593e+06    7.4679228e+03    1.8170976e+05    2.2763775e-02    1.1212899e+02   -1.9062584e+04   -3.3536081e-01   -1.2045170e+05   -1.0268751e+00   -1.8587420e-02   -1.6049398e+00   -3.3892742e-03    5.1607531e+03   -9.8860702e-04   -3.6120911e-04    8.9699144e-02   -7.6223016e-04    1.3086684e+02
   9.5211516e+00    2.2143735e+01    3.4880632e+01    1.0510569e+06    0.0000000e+00    1.3349509e-04    1.1971330e+03    2.5986154e+03    7.9113408e+02    5.0000000e+02    5.0000000e+02    5.0000000e+02    9.5468165e+06    7.2108863e+03    1.8031947e+05    2.2763775e-02    1.1519767e+02   -1.8978399e+04   -3.4213671e-01   -1.2073431e+05   -9.7153155e-01   -1.2374695e-02   -1.4012018e+00   -5.0183193e-03    5.1718511e+03   -1.0683278e-03   -2.7570635e-04    8.0238929e-02   -5.2847696e-04    1.2507678e+02
   9.6103516e+00    2.1172734e+01    3.2369778e+01    9.2270190e+05    0.0000000e+00    1.3046107e-04    1.2110417e+03    2.6084842e+03    7.9026196e+02    5.0000000e+02    5.0000000e+02    5.0000000e+02    9.5522109e+06    6.9865718e+03    1.7884987e+05    2.2763775e-02    1.1786480e+02   -1.8782071e+04   -1.8825731e-01   -1.2090013e+05   -9.1824825e-01   -7.3753316e-03   -1.2530057e+00   -1.1331512e-02    5.1753811e+03   -3.2780924e-04   -2.0521411e-04    7.3162339e-02   -3.3963888e-04    1.2034463e+02
   9.7064860e+00    2.0388284e+01    2.9862108e+01    8.0380113e+05    0.0000000e+00    1.2690383e-04    1.2256015e+03    2.5860766e+03    7.8945205e+02    5.0000000e+02    5.0000000e+02    5.0000000e+02    9.5547813e+06    6.7588931e+03    1.7728630e+05    2.2763775e-02    1.2071461e+02   -1.8541432e+04   -2.0772479e-01   -1.2101728e+05   -8.5832496e-01   -5.6129886e-03   -1.1081871e+00   -7.3394606e-03    5.1751196e+03    6.0155284e-05   -1.8304798e-04    6.6100867e-02   -2.6222342e-04    1.1540501e+02
   9.8033461e+00    1.9863212e+01    2.7576586e+01    7.0233334e+05    0.0000000e+00    1.2344712e-04    1.2409504e+03    2.5880152e+03    7.8881343e+02    5.0000000e+02    5.0000000e+02    5.0000000e+02    9.5583334e+06    6.5450656e+03    1.7590437e+05    2.2763775e-02    1.2356241e+02   -1.8321543e+04   -2.3782368e-01   -1.2112806e+05   -7.9216567e-01   -2.8778570e-03   -9.6623703e-01   -1.0716693e-02    5.1744190e+03    2.4400865e-04   -1.4463171e-04    5.9100154e-02   -1.4963308e-04    1.1068918e+02
   9.9017540e+00    1.9535884e+01    2.5502620e+01    6.1606612e+05    0.0000000e+00    1.2006745e-04    1.2568185e+03    2.5989459e+03    7.8832812e+02    5.0000000e+02    5.0000000e+02    5.0000000e+02    9.5636085e+06    6.3431216e+03    1.7453411e+05    2.2763775e-02    1.2643311e+02   -1.8174475e+04   -2.3430366e-01   -1.2125253e+05   -7.2159344e-01   -1.9563844e-03   -8.2969166e-01    3.3039669e-03    5.1762153e+03    6.8841253e-05   -1.2559498e-04    5.2290383e-02   -1.0989028e-04    1.0617715e+02
   1.0006082e+01    1.9405170e+01    2.3582742e+01    5.4144593e+05    0.0000000e+00    1.1679353e-04    1.2745404e+03    2.5815984e+03    7.8814977e+02    5.0000000e+02    5.0000000e+02    5.0000000e+02    9.5763943e+06    6.1487579e+03    1.7331731e+05    2.2763775e-02    1.2945385e+02   -1.8125482e+04   -9.6847916e-02   -1.2145530e+05   -6.4578408e-01   -1.9932190e-03   -7.1151023e-01    3.6135089e-03    5.1840067e+03    4.6172116e-05   -1.0690708e-04    4.6219283e-02   -1.0819649e-04    1.0198722e+02
   1.0112831e+01    1.9352786e+01    2.1880690e+01    4.7866195e+05    0.0000000e+00    1.1399788e-04    1.2931352e+03    2.5768366e+03    7.8858305e+02    5.0000000e+02    5.0000000e+02    5.0000000e+02    9.5989296e+06    5.9701651e+03    1.7221163e+05    2.2763775e-02    1.3252483e+02   -1.8229066e+04   -6.1803301e-03   -1.2172888e+05   -5.7297095e-01   -1.9691886e-03   -6.1200043e-01   -2.6583236e-03    5.1982487e+03   -4.7437249e-05   -1.0106098e-04    4.0840600e-02   -9.8332178e-05    9.8325143e+01
   1.0220162e+01    1.9089828e+01    2.0380607e+01    4.2696974e+05    0.0000000e+00    1.1092504e-04    1.3114355e+03    2.5931756e+03    7.8961781e+02    5.0000000e+02    5.0000000e+02    5.0000000e+02    9.6286597e+06    5.8110374e+03    1.7112196e+05    2.2763775e-02    1.3559276e+02   -1.8486635e+04   -2.9326706e-02   -1.2202495e+05   -5.0794858e-01   -2.1368287e-03   -5.3149444e-01   -9.1443953e-03    5.2163996e+03   -8.4584332e-05   -9.4211647e-05    3.6269725e-02   -1.0148221e-04    9.4760362e+01
   1.0303420e+01    1.8603837e+01    1.9317068e+01    3.9194947e+05    0.0000000e+00    1.0874698e-04    1.3248219e+03    2.5436143e+03    7.9064450e+02    5.0000000e+02    5.0000000e+02    5.0000000e+02    9.6529125e+06    5.6944013e+03    1.7006508e+05    2.2763775e-02    1.3795756e+02   -1.8736435e+04   -2.2550366e-01   -1.2224130e+05   -4.6398477e-01   -2.6443619e-03   -4.8080912e-01    2.4784751e-03    5.2307073e+03   -1.6059724e-03   -8.9732804e-05    3.3280231e-02   -1.2161863e-04    9.2438279e+01
   1.0409631e+01    1.7633170e+01    1.8072370e+01    3.5195608e+05    0.0000000e+00    1.0670187e-04    1.3402663e+03    2.5661913e+03    7.9175864e+02    5.0000000e+02    5.0000000e+02    5.0000000e+02    9.6801906e+06    5.5484810e+03    1.6835177e+05    2.2763775e-02    1.4094935e+02   -1.9012828e+04   -1.3416481e-01   -1.2248790e+05   -4.1791001e-01   -2.4873203e-03   -4.2964710e-01   -3.8650505e-03    5.2468387e+03    6.6642233e-05   -7.4332816e-05    3.0147642e-02   -1.1630706e-04    9.0253136e+01
   1.0526306e+01    1.6324149e+01    1.6815762e+01    3.1480884e+05    0.0000000e+00    1.0333302e-04    1.3546770e+03    2.5641436e+03    7.9227718e+02    5.0000000e+02    5.0000000e+02    5.0000000e+02    9.6970911e+06    5.3980573e+03    1.6614560e+05    2.2763775e-02    1.4419622e+02   -1.9163641e+04   -5.1622938e-02   -1.2265633e+05   -3.7858264e-01   -2.2338697e-03   -3.8881976e-01   -5.5721337e-03    5.2574612e+03    1.7215428e-03   -5.5220296e-05    2.7407987e-02   -1.1753627e-04    8.7014662e+01
   1.0616483e+01    1.5388569e+01    1.5905870e+01    2.8715964e+05    0.0000000e+00    1.0248424e-04    1.3647395e+03    2.5643198e+03    7.9214064e+02    5.0000000e+02    5.0000000e+02    5.0000000e+02    9.7024880e+06    5.2736289e+03    1.6397618e+05    2.2763775e-02    1.4667455e+02   -1.9121223e+04   -2.3170748e-01   -1.2274898e+05   -3.5437267e-01   -2.5528861e-03   -3.5712807e-01   -4.2364974e-03    5.2608446e+03    9.4082602e-04   -4.8987856e-05    2.5249263e-02   -1.3749259e-04    8.5681654e+01
   1.0707617e+01    1.4666590e+01    1.5062937e+01    2.6392815e+05    0.0000000e+00    1.0013927e-04    1.3736903e+03    2.5704109e+03    7.9154515e+02    5.0000000e+02    5.0000000e+02    5.0000000e+02    9.7009483e+06    5.1641369e+03    1.6203776e+05    2.2763775e-02    1.4914537e+02   -1.8978912e+04   -1.4432215e-01   -1.2278610e+05   -3.3364993e-01   -2.2334103e-03   -3.3164174e-01   -9.9341214e-04    5.2600230e+03    5.0488269e-04   -3.4545998e-05    2.3565944e-02   -1.2723911e-04    8.3539679e+01
   1.0831837e+01    1.4026948e+01    1.4016899e+01    2.3627678e+05    0.0000000e+00    9.7045990e-05    1.3849214e+03    2.5791083e+03    7.9039164e+02    5.0000000e+02    5.0000000e+02    5.0000000e+02    9.6929207e+06    5.0233659e+03    1.5942789e+05    2.2763775e-02    1.5246620e+02   -1.8733304e+04   -9.2026684e-02   -1.2278054e+05   -3.0440224e-01   -1.3712045e-03   -2.9822456e-01    1.5911422e-04    5.2554689e+03    3.2166207e-04   -7.5863492e-06    2.1431497e-02   -1.0088924e-04    8.0742360e+01
   1.0926962e+01    1.3744864e+01    1.3300016e+01    2.1707486e+05    0.0000000e+00    9.5729994e-05    1.3927088e+03    2.5956208e+03    7.8963545e+02    5.0000000e+02    5.0000000e+02    5.0000000e+02    9.6872508e+06    4.9193706e+03    1.5729788e+05    2.2763775e-02    1.5497328e+02   -1.8581099e+04    3.3476062e-03   -1.2276888e+05   -2.8015883e-01   -3.6713181e-04   -2.7234574e-01   -3.6278914e-03    5.2522835e+03    1.9420805e-04    1.8087930e-05    1.9838650e-02   -7.0814661e-05    7.9429339e+01
   1.1029183e+01    1.3607923e+01    1.2618299e+01    2.0003771e+05    0.0000000e+00    9.3751566e-05    1.4011406e+03    2.5674026e+03    7.8926426e+02    5.0000000e+02    5.0000000e+02    5.0000000e+02    9.6849112e+06    4.8238973e+03    1.5542166e+05    2.2763775e-02    1.5763158e+02   -1.8503463e+04   -5.9211341e-02   -1.2276903e+05   -2.5398136e-01    4.2585803e-04   -2.4637415e-01    1.4067765e-03    5.2511123e+03    1.2768104e-04    3.9277070e-05    1.8275722e-02   -4.8012938e-05    7.7755802e+01
   1.1134381e+01    1.3532921e+01    1.1992348e+01    1.8486421e+05    0.0000000e+00    9.1736113e-05    1.4095633e+03    2.5706570e+03    7.8936282e+02    5.0000000e+02    5.0000000e+02    5.0000000e+02    9.6868649e+06    4.7373334e+03    1.5371312e+05    2.2763775e-02    1.6033594e+02   -1.8529138e+04   -3.9101775e-03   -1.2278180e+05   -2.2705263e-01    1.2184903e-03   -2.2435263e-01    2.7303381e-03    5.2527990e+03    3.3915431e-04    6.3702164e-05    1.6959098e-02   -2.5485967e-05    7.6044183e+01
   1.1205525e+01    1.3452055e+01    1.1597719e+01    1.7540430e+05    0.0000000e+00    9.0576095e-05    1.4152534e+03    2.5815328e+03    7.8963054e+02    5.0000000e+02    5.0000000e+02    5.0000000e+02    9.6905959e+06    4.6818421e+03    1.5260706e+05    2.2763775e-02    1.6214885e+02   -1.8593788e+04   -3.5130866e-02   -1.2280473e+05   -2.1044673e-01    1.7699139e-03   -2.0962217e-01    9.8867073e-03    5.2556495e+03    3.2798637e-04    7.5476524e-05    1.6035824e-02   -5.2561717e-06    7.5129009e+01
   1.1313588e+01    1.3118643e+01    1.1048189e+01    1.6218199e+05    0.0000000e+00    8.9401228e-05    1.4227912e+03    2.5861820e+03    7.9018082e+02    5.0000000e+02    5.0000000e+02    5.0000000e+02    9.6972122e+06    4.6002437e+03    1.5082390e+05    2.2763775e-02    1.6487685e+02   -1.8732879e+04   -5.2726460e-02   -1.2283655e+05   -1.8914339e-01    2.6541469e-03   -1.9092688e-01    6.5956536e-03    5.2607678e+03    3.5224493e-04    9.9007325e-05    1.4773606e-02    1.6609859e-05    7.4148438e+01
   1.1423200e+01    1.2634239e+01    1.0528122e+01    1.5054619e+05    0.0000000e+00    8.7589706e-05    1.4293034e+03    2.5942489e+03    7.9070347e+02    5.0000000e+02    5.0000000e+02    5.0000000e+02    9.7020960e+06    4.5251577e+03    1.4902742e+05    2.2763775e-02    1.6761044e+02   -1.8871453e+04   -3.6657963e-02   -1.2284642e+05   -1.7225988e-01    3.6198267e-03   -1.7758410e-01    8.6650773e-04    5.2650691e+03   -1.9864413e-04    1.2127475e-04    1.3739286e-02    4.0288648e-05    7.2745246e+01
   1.1535340e+01    1.2028414e+01    1.0030317e+01    1.3966542e+05    0.0000000e+00    8.5714101e-05    1.4348694e+03    2.6101938e+03    7.9098298e+02    5.0000000e+02    5.0000000e+02    5.0000000e+02    9.7019875e+06    4.4520463e+03    1.4711322e+05    2.2763775e-02    1.7037203e+02   -1.8952408e+04   -9.7189824e-02   -1.2280958e+05   -1.5783661e-01    4.0532710e-03   -1.6689869e-01   -1.7591508e-03    5.2662194e+03   -1.8309757e-04    1.3780620e-04    1.2778645e-02    4.2539219e-05    7.1284630e+01
   1.1612838e+01    1.1603658e+01    9.7049779e+00    1.3265729e+05    0.0000000e+00    8.4554229e-05    1.4379844e+03    2.6265211e+03    7.9094885e+02    5.0000000e+02    5.0000000e+02    5.0000000e+02    9.6980905e+06    4.4022212e+03    1.4570811e+05    2.2763775e-02    1.7225859e+02   -1.8956180e+04   -5.9721626e-02   -1.2275547e+05   -1.4936513e-01    4.3108023e-03   -1.5971218e-01    3.1438025e-03    5.2647079e+03   -1.8044627e-04    1.3996510e-04    1.2096552e-02    4.7652294e-05    7.0412667e+01
   1.1733105e+01    1.1058660e+01    9.2324093e+00    1.2260330e+05    0.0000000e+00    8.3152082e-05    1.4413015e+03    2.6243915e+03    7.9052093e+02    5.0000000e+02    5.0000000e+02    5.0000000e+02    9.6860045e+06    4.3249111e+03    1.4331149e+05    2.2763775e-02    1.7514738e+02   -1.8877152e+04   -2.5250466e-02   -1.2262414e+05   -1.3698260e-01    4.2232002e-03   -1.5263012e-01   -5.6199026e-04    5.2585955e+03   -3.6357593e-04    1.3726737e-04    1.1282457e-02    3.7758274e-05    6.9456083e+01
   1.1812196e+01    1.0792949e+01    8.9473008e+00    1.1685883e+05    0.0000000e+00    8.1949353e-05    1.4429835e+03    2.6384670e+03    7.8999147e+02    5.0000000e+02    5.0000000e+02    5.0000000e+02    9.6755338e+06    4.2790240e+03    1.4182693e+05    2.2763775e-02    1.7702178e+02   -1.8785487e+04   -3.7524506e-02   -1.2252077e+05   -1.2697604e-01    4.2583876e-03   -1.4911492e-01    4.8051371e-03    5.2531074e+03   -6.9414526e-05    1.3320118e-04    1.0797751e-02    3.9472002e-05    6.8595102e+01
   1.1926975e+01    1.0534600e+01    8.5728772e+00    1.0938412e+05    0.0000000e+00    8.0520532e-05    1.4446621e+03    2.6151726e+03    7.8916966e+02    5.0000000e+02    5.0000000e+02    5.0000000e+02    9.6588065e+06    4.2155039e+03    1.3965796e+05    2.2763775e-02    1.7970752e+02   -1.8645699e+04    2.9462246e-02   -1.2235395e+05   -1.0689868e-01    3.8388685e-03   -1.4368777e-01    1.4453909e-03    5.2443077e+03   -5.5933205e-06    1.2436735e-04    9.9976102e-03    3.2188628e-05    6.7629454e+01
   1.2005521e+01    1.0435163e+01    8.3459012e+00    1.0508966e+05    0.0000000e+00    7.9303668e-05    1.4451667e+03    2.6182679e+03    7.8865241e+02    5.0000000e+02    5.0000000e+02    5.0000000e+02    9.6475510e+06    4.1782330e+03    1.3824844e+05    2.2763775e-02    1.8152146e+02   -1.8572936e+04    2.4030923e-02   -1.2223468e+05   -9.0089621e-02    3.8793738e-03   -1.4029100e-01    1.1869290e-03    5.2385886e+03    1.5303797e-04    1.2600171e-04    9.4231629e-03    3.4221730e-05    6.6759703e+01
   1.2127244e+01    1.0350748e+01    8.0281841e+00    9.8747485e+04    0.0000000e+00    7.8535773e-05    1.4456397e+03    2.6283524e+03    7.8793269e+02    5.0000000e+02    5.0000000e+02    5.0000000e+02    9.6321969e+06    4.1179895e+03    1.3592484e+05    2.2763775e-02    1.8429438e+02   -1.8517315e+04    1.4134360e-02   -1.2205172e+05   -6.2302521e-02    3.4369982e-03   -1.3511141e-01    7.0158529e-03    5.2310509e+03    3.8467085e-04    1.1433267e-04    8.5218598e-03    1.9626640e-05    6.6350790e+01
   1.2211237e+01    1.0313806e+01    7.8240089e+00    9.4895674e+04    0.0000000e+00    7.7651989e-05    1.4448970e+03    2.6294110e+03    7.8762802e+02    5.0000000e+02    5.0000000e+02    5.0000000e+02    9.6233263e+06    4.0818393e+03    1.3427098e+05    2.2763775e-02    1.8618007e+02   -1.8518416e+04    4.8122214e-02   -1.2193096e+05   -4.4402495e-02    4.4704267e-03   -1.3188755e-01    4.0570284e-03    5.2269324e+03   -5.1709351e-04    1.4211700e-04    7.9967370e-03    5.3856039e-05    6.5853363e+01
   1.2340007e+01    1.0217882e+01    7.5328268e+00    8.9467276e+04    0.0000000e+00    7.6338470e-05    1.4430714e+03    2.6096827e+03    7.8732190e+02    5.0000000e+02    5.0000000e+02    5.0000000e+02    9.6111650e+06    4.0290088e+03    1.3163770e+05    2.2763775e-02    1.8902432e+02   -1.8564014e+04    5.9922734e-02   -1.2174618e+05   -2.2736448e-02    6.3725252e-03   -1.2783378e-01    3.7560135e-03    5.2215803e+03   -4.3637335e-04    1.8871378e-04    7.3244317e-03    1.0761058e-04    6.5047829e+01
   1.2420605e+01    1.0096932e+01    7.3551214e+00    8.6140140e+04    0.0000000e+00    7.5470503e-05    1.4418120e+03    2.5936917e+03    7.8715377e+02    5.0000000e+02    5.0000000e+02    5.0000000e+02    9.6045170e+06    3.9974934e+03    1.2998573e+05    2.2763775e-02    1.9077562e+02   -1.8591944e+04    6.4612936e-02   -1.2164801e+05   -1.0448980e-02    6.5478688e-03   -1.2580347e-01    1.0694088e-03    5.2188361e+03   -6.4289819e-04    1.8777325e-04    6.8999109e-03    1.1003234e-04    6.4361584e+01
   1.2511255e+01    9.9200561e+00    7.1586981e+00    8.2539485e+04    0.0000000e+00    7.4608016e-05    1.4394144e+03    2.5749253e+03    7.8689275e+02    5.0000000e+02    5.0000000e+02    5.0000000e+02    9.5930723e+06    3.9589673e+03    1.2792368e+05    2.2763775e-02    1.9271595e+02   -1.8616299e+04   -3.0106843e-02   -1.2147973e+05    1.2664231e-04    5.2091859e-03   -1.2421591e-01    8.9199019e-04    5.2136669e+03   -5.9593546e-04    1.5410167e-04    6.4967624e-03    7.8465648e-05    6.3971151e+01
   1.2604220e+01    9.6772599e+00    6.9657167e+00    7.9021142e+04    0.0000000e+00    7.3708324e-05    1.4362005e+03    2.5280324e+03    7.8651233e+02    5.0000000e+02    5.0000000e+02    5.0000000e+02    9.5807632e+06    3.9207095e+03    1.2581403e+05    2.2763775e-02    1.9467373e+02   -1.8614548e+04    7.2878399e-02   -1.2131808e+05    6.8114277e-03    4.4212899e-03   -1.2331788e-01    5.5102635e-03    5.2079384e+03   -6.5686059e-04    1.3160613e-04    6.1648438e-03    6.4618498e-05    6.3534413e+01
   1.2745398e+01    9.3716896e+00    6.6901019e+00    7.4189225e+04    0.0000000e+00    7.2186171e-05    1.4297864e+03    2.5199773e+03    7.8563331e+02    5.0000000e+02    5.0000000e+02    5.0000000e+02    9.5579907e+06    3.8643501e+03    1.2254838e+05    2.2763775e-02    1.9758184e+02   -1.8552498e+04    8.4882253e-02   -1.2103531e+05    1.4040218e-02    3.1072137e-03   -1.2366501e-01    4.7080924e-04    5.1964740e+03   -6.8442269e-04    1.0464666e-04    5.8323390e-03    2.0886237e-05    6.2875531e+01
   1.2840008e+01    9.2330764e+00    6.5181623e+00    7.1142213e+04    0.0000000e+00    7.1309131e-05    1.4249784e+03    2.5048851e+03    7.8491721e+02    5.0000000e+02    5.0000000e+02    5.0000000e+02    9.5404867e+06    3.8277347e+03    1.2033462e+05    2.2763775e-02    1.9948801e+02   -1.8488150e+04    4.1518966e-02   -1.2082589e+05    1.9163121e-02    1.8959710e-03   -1.2399953e-01    5.2664744e-03    5.1875088e+03    3.6248700e-05    7.4846977e-05    5.6217651e-03   -1.4019696e-05    6.2477532e+01
   1.2934809e+01    9.1489866e+00    6.3523666e+00    6.8138691e+04    0.0000000e+00    7.0599622e-05    1.4199280e+03    2.4937472e+03    7.8417027e+02    5.0000000e+02    5.0000000e+02    5.0000000e+02    9.5222906e+06    3.7905912e+03    1.1809825e+05    2.2763775e-02    2.0136283e+02   -1.8417236e+04    2.4850865e-02   -1.2061004e+05    2.5195355e-02    1.2484165e-03   -1.2374710e-01    4.4586009e-03    5.1780986e+03   -7.9145618e-05    5.6494703e-05    5.3992251e-03   -3.4394302e-05    6.2291806e+01
   1.3027832e+01    9.0939813e+00    6.1947128e+00    6.5528542e+04    0.0000000e+00    6.9618320e-05    1.4147244e+03    2.5118922e+03    7.8345832e+02    5.0000000e+02    5.0000000e+02    5.0000000e+02    9.5043866e+06    3.7566950e+03    1.1596682e+05    2.2763775e-02    2.0316835e+02   -1.8354795e+04    8.8582062e-02   -1.2039522e+05    3.0720187e-02    8.9754647e-04   -1.2227874e-01    3.7118657e-03    5.1689292e+03   -1.3808681e-04    4.9137533e-05    5.1737059e-03   -4.5583457e-05    6.1868006e+01
   1.3121025e+01    9.0611616e+00    6.0448542e+00    6.3036097e+04    0.0000000e+00    6.8710430e-05    1.4094539e+03    2.4963681e+03    7.8280432e+02    5.0000000e+02    5.0000000e+02    5.0000000e+02    9.4863886e+06    3.7229517e+03    1.1386489e+05    2.2763775e-02    2.0494458e+02   -1.8307067e+04    3.7229125e-02   -1.2017117e+05    3.5431635e-02    1.0749057e-03   -1.2015694e-01    5.7471739e-03    5.1597437e+03   -4.5257514e-05    5.3894678e-05    4.9665272e-03   -4.1850048e-05    6.1490196e+01
   1.3216645e+01    9.0289402e+00    5.9013810e+00    6.0630347e+04    0.0000000e+00    6.8015955e-05    1.4040589e+03    2.4974281e+03    7.8219961e+02    5.0000000e+02    5.0000000e+02    5.0000000e+02    9.4683217e+06    3.6882935e+03    1.1172928e+05    2.2763775e-02    2.0673350e+02   -1.8275748e+04    6.1806668e-02   -1.1994131e+05    4.0048353e-02    1.5843887e-03   -1.1759603e-01    8.1754768e-03    5.1507133e+03   -8.9750532e-05    6.3635429e-05    4.7524860e-03   -2.7339169e-05    6.1251356e+01
   1.3312534e+01    8.9825715e+00    5.7626418e+00    5.8370951e+04    0.0000000e+00    6.7193327e-05    1.3987543e+03    2.4974294e+03    7.8164270e+02    5.0000000e+02    5.0000000e+02    5.0000000e+02    9.4506630e+06    3.6554088e+03    1.0969237e+05    2.2763775e-02    2.0849395e+02   -1.8254996e+04    6.5423101e-02   -1.1971248e+05    4.3574899e-02    1.8579934e-03   -1.1511104e-01    3.4361171e-03    5.1419681e+03   -1.5269977e-03    7.0852060e-05    4.5606270e-03   -1.8081422e-05    6.0929911e+01
   1.3408601e+01    8.9185642e+00    5.6222427e+00    5.6053642e+04    0.0000000e+00    6.6333042e-05    1.3932327e+03    2.4610876e+03    7.8117377e+02    5.0000000e+02    5.0000000e+02    5.0000000e+02    9.4327767e+06    3.6218321e+03    1.0763238e+05    2.2763775e-02    2.1022551e+02   -1.8238957e+04    5.5743314e-02   -1.1947761e+05    4.6454452e-02    2.2010426e-03   -1.1237851e-01    5.7024295e-03    5.1331261e+03   -1.3680086e-03    7.7325027e-05    4.3759031e-03   -9.4887808e-06    6.0594527e+01
   1.3504885e+01    8.8488162e+00    5.4840245e+00    5.3862317e+04    0.0000000e+00    6.5570405e-05    1.3876003e+03    2.4831339e+03    7.8063348e+02    5.0000000e+02    5.0000000e+02    5.0000000e+02    9.4143024e+06    3.5874777e+03    1.0554517e+05    2.2763775e-02    2.1192718e+02   -1.8221047e+04    6.5446743e-02   -1.1923651e+05    4.7116768e-02    1.9436062e-03   -1.0997342e-01    4.5488407e-03    5.1240017e+03   -1.3799288e-03    6.9883130e-05    4.2423290e-03   -1.3346152e-05    6.0343260e+01
   1.3601483e+01    8.7651349e+00    5.3465082e+00    5.1680951e+04    0.0000000e+00    6.4828347e-05    1.3821008e+03    2.4815719e+03    7.8006110e+02    5.0000000e+02    5.0000000e+02    5.0000000e+02    9.3951081e+06    3.5526523e+03    1.0348368e+05    2.2763775e-02    2.1360115e+02   -1.8194259e+04    6.2111953e-02   -1.1898916e+05    4.6833561e-02    1.5660620e-03   -1.0769561e-01    4.2116178e-03    5.1144160e+03    3.7519125e-05    6.3769908e-05    4.1268956e-03   -2.2543385e-05    5.9985784e+01
   1.3746910e+01    8.6015133e+00    5.1421508e+00    4.8593939e+04    0.0000000e+00    6.3418914e-05    1.3732130e+03    2.4768042e+03    7.7912277e+02    5.0000000e+02    5.0000000e+02    5.0000000e+02    9.3640838e+06    3.5013958e+03    1.0050404e+05    2.2763775e-02    2.1605974e+02   -1.8136188e+04    8.6988605e-02   -1.1859523e+05    4.5006087e-02    1.6502711e-03   -1.0383639e-01    5.7013660e-03    5.0987237e+03   -2.1439854e-05    6.2116910e-05    3.9634326e-03   -9.2886539e-06    5.9447133e+01
   1.3844180e+01    8.5064267e+00    5.0102758e+00    4.6591842e+04    0.0000000e+00    6.2714608e-05    1.3668235e+03    2.4657110e+03    7.7845634e+02    5.0000000e+02    5.0000000e+02    5.0000000e+02    9.3423200e+06    3.4651386e+03    9.8462135e+04    2.2763775e-02    2.1766396e+02   -1.8086486e+04    1.0828563e-01   -1.1832302e+05    4.3513242e-02    1.8082342e-03   -1.0093131e-01    4.2547597e-03    5.0876333e+03   -1.0336650e-05    6.2780854e-05    3.8527430e-03    2.3092638e-06    5.9211757e+01
   1.3941641e+01    8.4332829e+00    4.8853537e+00    4.4559034e+04    0.0000000e+00    6.2494213e-05    1.3609690e+03    2.4679021e+03    7.7777327e+02    5.0000000e+02    5.0000000e+02    5.0000000e+02    9.3199063e+06    3.4269267e+03    9.6415575e+04    2.2763775e-02    2.1923863e+02   -1.8031795e+04    8.0110291e-02   -1.1804362e+05    4.1948839e-02    2.4652971e-03   -9.7984711e-02    3.6179941e-03    5.0761397e+03    1.0598699e-04    7.1240026e-05    3.7432653e-03    2.9234903e-05    5.9177339e+01
   1.4039327e+01    8.3756897e+00    4.7639427e+00    4.2755826e+04    0.0000000e+00    6.1734266e-05    1.3553947e+03    2.4814321e+03    7.7709172e+02    5.0000000e+02    5.0000000e+02    5.0000000e+02    9.2971204e+06    3.3938195e+03    9.4611402e+04    2.2763775e-02    2.2078583e+02   -1.7976872e+04    8.5398510e-02   -1.1775941e+05    4.1072904e-02    2.4785869e-03   -9.5252319e-02    5.2511432e-03    5.0644332e+03    1.4971583e-04    7.2683277e-05    3.6393490e-03    2.8860957e-05    5.8897617e+01
   1.4137280e+01    8.3299268e+00    4.6451393e+00    4.1015135e+04    0.0000000e+00    6.0995485e-05    1.3499637e+03    2.4699484e+03    7.7642594e+02    5.0000000e+02    5.0000000e+02    5.0000000e+02    9.2740369e+06    3.3610400e+03    9.2852030e+04    2.2763775e-02    2.2230803e+02   -1.7924722e+04    9.3337068e-02   -1.1746985e+05    4.0253109e-02    2.5893837e-03   -9.2392834e-02    3.1911559e-03    5.0526233e+03    6.1507224e-05    7.5181763e-05    3.5380122e-03    3.0888609e-05    5.8629196e+01
   1.4233866e+01    8.2861424e+00    4.5310327e+00    3.9347533e+04    0.0000000e+00    6.0366811e-05    1.3449971e+03    2.4553257e+03    7.7579388e+02    5.0000000e+02    5.0000000e+02    5.0000000e+02    9.2512808e+06    3.3283411e+03    9.1152766e+04    2.2763775e-02    2.2378186e+02   -1.7877717e+04    8.9054117e-02   -1.1718239e+05    3.9395546e-02    2.6215693e-03   -8.9238274e-02    4.3287606e-03    5.0410017e+03    1.1532026e-04    7.9586100e-05    3.4353938e-03    2.7843784e-05    5.8356386e+01
   1.4332427e+01    8.2418472e+00    4.4210136e+00    3.7884388e+04    0.0000000e+00    5.9586787e-05    1.3400499e+03    2.4392785e+03    7.7521281e+02    5.0000000e+02    5.0000000e+02    5.0000000e+02    9.2279941e+06    3.2968729e+03    8.9529600e+04    2.2763775e-02    2.2525881e+02   -1.7836113e+04    7.8966556e-02   -1.1688687e+05    3.8603271e-02    2.4918940e-03   -8.6229201e-02    2.2779141e-03    5.0291881e+03    1.3281418e-04    7.8571794e-05    3.3338520e-03    2.5021782e-05    5.8024629e+01
   1.4430652e+01    8.1941389e+00    4.3165841e+00    3.6302473e+04    0.0000000e+00    5.9406825e-05    1.3352733e+03    2.4389110e+03    7.7463167e+02    5.0000000e+02    5.0000000e+02    5.0000000e+02    9.2046632e+06    3.2622347e+03    8.7826463e+04    2.2763775e-02    2.2670349e+02   -1.7797354e+04    8.4844156e-02   -1.1658882e+05    3.7521303e-02    2.5227363e-03   -8.3527624e-02    4.2834135e-03    5.0173794e+03    1.0892437e-04    8.1530352e-05    3.2462623e-03    2.6541298e-05    5.7974431e+01
   1.4529672e+01    8.1316758e+00    4.2117575e+00    3.4851718e+04    0.0000000e+00    5.8830595e-05    1.3303171e+03    2.4379842e+03    7.7403290e+02    5.0000000e+02    5.0000000e+02    5.0000000e+02    9.1807726e+06    3.2297001e+03    8.6207232e+04    2.2763775e-02    2.2813283e+02   -1.7757001e+04    1.0644832e-01   -1.1628541e+05    3.6624844e-02    2.5095685e-03   -8.0833164e-02    1.9414390e-03    5.0053527e+03    1.5561340e-04    8.3062132e-05    3.1639871e-03    2.7480629e-05    5.7730942e+01
   1.4628072e+01    8.0806342e+00    4.1116984e+00    3.3494343e+04    0.0000000e+00    5.8224274e-05    1.3256211e+03    2.4245908e+03    7.7342829e+02    5.0000000e+02    5.0000000e+02    5.0000000e+02    9.1567912e+06    3.1985472e+03    8.4663743e+04    2.2763775e-02    2.2952742e+02   -1.7717535e+04    7.6753187e-02   -1.1597851e+05    3.4957003e-02    2.3219983e-03   -7.8607543e-02    2.7878782e-03    4.9931135e+03    1.9714407e-04    8.1952543e-05    3.1032893e-03    2.1349755e-05    5.7430853e+01
   1.4726595e+01    8.0252238e+00    4.0122668e+00    3.2175086e+04    0.0000000e+00    5.7559470e-05    1.3208620e+03    2.4238717e+03    7.7282867e+02    5.0000000e+02    5.0000000e+02    5.0000000e+02    9.1324977e+06    3.1676964e+03    8.3144510e+04    2.2763775e-02    2.3089854e+02   -1.7672713e+04    1.0015585e-01   -1.1566932e+05    3.3101364e-02    2.1766833e-03   -7.6390480e-02    3.8603570e-03    4.9806811e+03    2.4768428e-04    8.0854531e-05    3.0468634e-03    1.9199850e-05    5.7104852e+01
   1.4825661e+01    7.9441651e+00    3.9158669e+00    3.0919340e+04    0.0000000e+00    5.6949722e-05    1.3156866e+03    2.4237766e+03    7.7221316e+02    5.0000000e+02    5.0000000e+02    5.0000000e+02    9.1073712e+06    3.1361317e+03    8.1626184e+04    2.2763775e-02    2.3225246e+02   -1.7625164e+04    9.7976530e-02   -1.1535050e+05    3.0693061e-02    1.8707137e-03   -7.4320256e-02    1.6389739e-03    4.9678207e+03    2.3929376e-04    7.8325942e-05    2.9977536e-03    9.5471993e-06    5.6863481e+01
   1.4923096e+01    7.8751204e+00    3.8239041e+00    2.9612406e+04    0.0000000e+00    5.6813035e-05    1.3105395e+03    2.4206978e+03    7.7159165e+02    5.0000000e+02    5.0000000e+02    5.0000000e+02    9.0823237e+06    3.1016022e+03    8.0040476e+04    2.2763775e-02    2.3355880e+02   -1.7573815e+04    8.7102254e-02   -1.1503481e+05    2.8817270e-02    1.6924425e-03   -7.2511986e-02    1.8939727e-03    4.9549648e+03    3.1888023e-05    7.6981265e-05    2.9487597e-03    3.5733099e-06    5.6839289e+01
   1.5022461e+01    7.8161919e+00    3.7363929e+00    2.8513280e+04    0.0000000e+00    5.6193830e-05    1.3056490e+03    2.4124377e+03    7.7098286e+02    5.0000000e+02    5.0000000e+02    5.0000000e+02    9.0563967e+06    3.0717246e+03    7.8643472e+04    2.2763775e-02    2.3486653e+02   -1.7518873e+04    7.7064326e-02   -1.1470878e+05    2.7176998e-02    1.6392458e-03   -7.0179947e-02    1.9640877e-03    4.9416439e+03   -1.1606283e-05    7.9357642e-05    2.8805208e-03    2.3603668e-06    5.6517891e+01
   1.5120923e+01    7.7771318e+00    3.6502411e+00    2.7425276e+04    0.0000000e+00    5.5585876e-05    1.3009103e+03    2.4107433e+03    7.7038443e+02    5.0000000e+02    5.0000000e+02    5.0000000e+02    9.0306414e+06    3.0423613e+03    7.7282477e+04    2.2763775e-02    2.3614000e+02   -1.7460954e+04    1.0720408e-01   -1.1438426e+05    2.5634133e-02    1.4906298e-03   -6.7798085e-02    2.9101451e-03    4.9283164e+03    1.2387806e-04    7.8520042e-05    2.8093860e-03   -3.0105080e-06    5.6183332e+01
   1.5210419e+01    7.7477657e+00    3.5726599e+00    2.6465800e+04    0.0000000e+00    5.5021854e-05    1.2968379e+03    2.4045401e+03    7.6965827e+02    5.0000000e+02    5.0000000e+02    5.0000000e+02    9.0074818e+06    3.0159828e+03    7.6097476e+04    2.2763775e-02    2.3727890e+02   -1.7412377e+04    1.1935713e-01   -1.1409486e+05    2.4651486e-02    1.2658769e-03   -6.5309079e-02    2.8494235e-03    4.9164100e+03    1.5220650e-04    7.5311628e-05    2.7267333e-03   -9.8932406e-06    5.5914585e+01
   1.5309561e+01    7.7178292e+00    3.4914739e+00    2.5484829e+04    0.0000000e+00    5.4446503e-05    1.2924106e+03    2.4288842e+03    7.6880975e+02    5.0000000e+02    5.0000000e+02    5.0000000e+02    8.9806461e+06    2.9867540e+03    7.4808598e+04    2.2763775e-02    2.3851987e+02   -1.7361989e+04    7.7214344e-02   -1.1375248e+05    2.3631756e-02    9.5692111e-04   -6.2606379e-02    7.3284370e-04    4.9027253e+03    1.3436289e-04    7.0009350e-05    2.6457794e-03   -1.5776075e-05    5.5647230e+01
   1.5408694e+01    7.6757344e+00    3.4140039e+00    2.4473695e+04    0.0000000e+00    5.4411209e-05    1.2882728e+03    2.4181077e+03    7.6797633e+02    5.0000000e+02    5.0000000e+02    5.0000000e+02    8.9545576e+06    2.9546071e+03    7.3483640e+04    2.2763775e-02    2.3973938e+02   -1.7314343e+04    9.5424726e-02   -1.1342252e+05    2.2712497e-02    9.8885384e-04   -6.0280805e-02    2.8581239e-03    4.8894035e+03   -1.5169254e-04    7.1779569e-05    2.5684288e-03   -1.3767141e-05    5.5818785e+01
   1.5506792e+01    7.6331561e+00    3.3405022e+00    2.3658692e+04    0.0000000e+00    5.3704008e-05    1.2840643e+03    2.3951586e+03    7.6716584e+02    5.0000000e+02    5.0000000e+02    5.0000000e+02    8.9283194e+06    2.9283943e+03    7.2326572e+04    2.2763775e-02    2.4092621e+02   -1.7269887e+04    1.1302239e-01   -1.1308766e+05    2.2246512e-02    8.6540916e-04   -5.8017378e-02    2.6277386e-03    4.8759878e+03   -8.4613063e-05    7.0224276e-05    2.4880482e-03   -1.6867158e-05    5.5432631e+01
   1.5619317e+01    7.5831618e+00    3.2556636e+00    2.2700838e+04    0.0000000e+00    5.3051366e-05    1.2789534e+03    2.3757996e+03    7.6624560e+02    5.0000000e+02    5.0000000e+02    5.0000000e+02    8.8996174e+06    2.8973864e+03    7.0942091e+04    2.2763775e-02    2.4226625e+02   -1.7202923e+04    9.4453355e-02   -1.1272213e+05    2.1690244e-02    7.5316559e-04   -5.4848323e-02   -2.4593484e-03    4.8609748e+03   -6.0413719e-05    6.8977295e-05    2.3777026e-03   -1.8491507e-05    5.5126132e+01
   1.5715621e+01    7.5566091e+00    3.1872363e+00    2.1951084e+04    0.0000000e+00    5.2452692e-05    1.2746991e+03    2.3840837e+03    7.6546369e+02    5.0000000e+02    5.0000000e+02    5.0000000e+02    8.8728522e+06    2.8713549e+03    6.9796551e+04    2.2763775e-02    2.4339055e+02   -1.7165389e+04    6.6418161e-02   -1.1238352e+05    2.0506093e-02    5.9962277e-04   -5.3666544e-02   -1.1604251e-03    4.8476877e+03    1.9310417e-04    6.6783241e-05    2.3605996e-03   -2.0689432e-05    5.4850464e+01
   1.5814860e+01    7.4814747e+00    3.1179386e+00    2.1123219e+04    0.0000000e+00    5.2291016e-05    1.2700694e+03    2.3724000e+03    7.6465454e+02    5.0000000e+02    5.0000000e+02    5.0000000e+02    8.8459760e+06    2.8411713e+03    6.8531372e+04    2.2763775e-02    2.4452930e+02   -1.7122272e+04    7.2129179e-02   -1.1204329e+05    1.8591042e-02    4.4274883e-04   -5.2548473e-02    4.6317198e-03    4.8339939e+03    7.1538739e-05    6.5342853e-05    2.3336990e-03   -2.5300053e-05    5.4862251e+01
   1.5913485e+01    7.4174622e+00    3.0505815e+00    2.0407093e+04    0.0000000e+00    5.1790700e-05    1.2652757e+03    2.3602472e+03    7.6386075e+02    5.0000000e+02    5.0000000e+02    5.0000000e+02    8.8191325e+06    2.8136677e+03    6.7361656e+04    2.2763775e-02    2.4564120e+02   -1.7070767e+04    1.2364118e-01   -1.1170017e+05    1.6772849e-02    2.6168968e-04   -5.1169734e-02    3.0090150e-03    4.8200084e+03   -4.4117098e-05    6.1873012e-05    2.2959578e-03   -3.0102056e-05    5.4646378e+01
   1.6011645e+01    7.3596531e+00    2.9871888e+00    1.9714796e+04    0.0000000e+00    5.1353963e-05    1.2607495e+03    2.3627761e+03    7.6306522e+02    5.0000000e+02    5.0000000e+02    5.0000000e+02    8.7919086e+06    2.7870977e+03    6.6248979e+04    2.2763775e-02    2.4672945e+02   -1.7014202e+04    1.0192300e-01   -1.1135482e+05    1.5323873e-02    1.4822360e-04   -4.9727763e-02    1.7279435e-03    4.8058385e+03   -1.3845626e-04    5.9871637e-05    2.2556748e-03   -3.2230266e-05    5.4443008e+01
   1.6111164e+01    7.3063722e+00    2.9239358e+00    1.9034184e+04    0.0000000e+00    5.0869330e-05    1.2563612e+03    2.3609631e+03    7.6223098e+02    5.0000000e+02    5.0000000e+02    5.0000000e+02    8.7639729e+06    2.7609278e+03    6.5161170e+04    2.2763775e-02    2.4781459e+02   -1.6951226e+04    7.8538213e-02   -1.1100430e+05    1.4224756e-02    7.9876623e-05   -4.8148904e-02    1.9675720e-03    4.7913837e+03   -1.6897847e-04    5.8394777e-05    2.2097562e-03   -3.2109910e-05    5.4188458e+01
   1.6207037e+01    7.2652436e+00    2.8641405e+00    1.8402431e+04    0.0000000e+00    5.0402899e-05    1.2524273e+03    2.3576063e+03    7.6141987e+02    5.0000000e+02    5.0000000e+02    5.0000000e+02    8.7370310e+06    2.7362369e+03    6.4160267e+04    2.2763775e-02    2.4884352e+02   -1.6890774e+04    8.5299340e-02   -1.1066793e+05    1.3578220e-02    5.6103985e-05   -4.6530873e-02    2.1482692e-03    4.7774788e+03   -1.3700649e-04    5.8710488e-05    2.1549793e-03   -3.2171137e-05    5.3974057e+01
   1.6304990e+01    7.2342941e+00    2.8061259e+00    1.7740382e+04    0.0000000e+00    5.0199241e-05    1.2485900e+03    2.3518027e+03    7.6066000e+02    5.0000000e+02    5.0000000e+02    5.0000000e+02    8.7094873e+06    2.7095077e+03    6.3114425e+04    2.2763775e-02    2.4987800e+02   -1.6832561e+04    9.9096279e-02   -1.1032199e+05    1.3073746e-02   -4.0152236e-05   -4.4957243e-02    2.1612095e-03    4.7633415e+03    5.8948721e-05    5.6724739e-05    2.1007000e-03   -3.3481786e-05    5.3910317e+01
   1.6404440e+01    7.2075180e+00    2.7514551e+00    1.7191737e+04    0.0000000e+00    4.9719501e-05    1.2448647e+03    2.3639110e+03    7.5990497e+02    5.0000000e+02    5.0000000e+02    5.0000000e+02    8.6817360e+06    2.6857037e+03    6.2174013e+04    2.2763775e-02    2.5091209e+02   -1.6779399e+04    9.3808401e-02   -1.0997033e+05    1.2653954e-02   -1.7474670e-04   -4.3363120e-02    1.4195266e-03    4.7490942e+03    1.5361330e-04    5.3443751e-05    2.0429843e-03   -3.4945865e-05    5.3659416e+01
   1.6502822e+01    7.1737869e+00    2.6976303e+00    1.6659591e+04    0.0000000e+00    4.9265088e-05    1.2411113e+03    2.3641367e+03    7.5916523e+02    5.0000000e+02    5.0000000e+02    5.0000000e+02    8.6543626e+06    2.6618356e+03    6.1241197e+04    2.2763775e-02    2.5192000e+02   -1.6728460e+04    9.1386716e-02   -1.0962335e+05    1.2982229e-02   -3.4773588e-04   -4.1455067e-02    1.4617335e-03    4.7350813e+03    2.2061587e-04    4.9853855e-05    1.9673187e-03   -3.8780551e-05    5.3419152e+01
   1.6601716e+01    7.1446698e+00    2.6450850e+00    1.6139622e+04    0.0000000e+00    4.8859690e-05    1.2373245e+03    2.3569623e+03    7.5843045e+02    5.0000000e+02    5.0000000e+02    5.0000000e+02    8.6269507e+06    2.6380573e+03    6.0299667e+04    2.2763775e-02    2.5291758e+02   -1.6682684e+04    9.5757645e-02   -1.0927268e+05    1.2814471e-02   -4.8582835e-04   -3.9529246e-02    1.4195831e-03    4.7209860e+03    2.4484845e-04    4.7300727e-05    1.8956514e-03   -4.1777940e-05    5.3205397e+01
   1.6701405e+01    7.1060142e+00    2.5922528e+00    1.5635239e+04    0.0000000e+00    4.8366799e-05    1.2337515e+03    2.3438783e+03    7.5771104e+02    5.0000000e+02    5.0000000e+02    5.0000000e+02    8.5991138e+06    2.6146551e+03    5.9391118e+04    2.2763775e-02    2.5390786e+02   -1.6636330e+04    9.2561950e-02   -1.0891717e+05    1.2351533e-02   -5.9254814e-04   -3.8181405e-02    6.0466312e-04    4.7066972e+03    2.5738770e-04    4.5321330e-05    1.8465435e-03   -4.4268789e-05    5.2912789e+01
   1.6800128e+01    7.0417765e+00    2.5415426e+00    1.5033043e+04    0.0000000e+00    4.8519086e-05    1.2295147e+03    2.3286312e+03    7.5699321e+02    5.0000000e+02    5.0000000e+02    5.0000000e+02    8.5712822e+06    2.5865110e+03    5.8345574e+04    2.2763775e-02    2.5487235e+02   -1.6586579e+04    8.3887911e-02   -1.0856244e+05    1.1401817e-02   -7.8533781e-04   -3.6988075e-02    7.8310090e-05    4.6923708e+03    7.0733106e-04    4.3381999e-05    1.8046250e-03   -5.0896013e-05    5.3094514e+01
   1.6948425e+01    6.9647943e+00    2.4707307e+00    1.4376482e+04    0.0000000e+00    4.7871880e-05    1.2237506e+03    2.3270956e+03    7.5588421e+02    5.0000000e+02    5.0000000e+02    5.0000000e+02    8.5287162e+06    2.5522434e+03    5.7051025e+04    2.2763775e-02    2.5629245e+02   -1.6504517e+04    9.6205484e-02   -1.0802318e+05    1.0017796e-02   -7.7974166e-04   -3.5758168e-02    4.4215597e-04    4.6704134e+03    6.3530385e-04    4.3342532e-05    1.7658362e-03   -4.9981128e-05    5.2696612e+01
   1.7047224e+01    6.9233024e+00    2.4247620e+00    1.3975184e+04    0.0000000e+00    4.7304994e-05    1.2200641e+03    2.3231712e+03    7.5513888e+02    5.0000000e+02    5.0000000e+02    5.0000000e+02    8.5000444e+06    2.5307517e+03    5.6238464e+04    2.2763775e-02    2.5722146e+02   -1.6445706e+04    8.0933755e-02   -1.0766142e+05    9.1695133e-03   -7.7925923e-04   -3.5005871e-02    6.9769624e-04    4.6555777e+03    4.6995903e-04    4.3163908e-05    1.7416828e-03   -4.9880523e-05    5.2267199e+01
   1.7146272e+01    6.8889485e+00    2.3793574e+00    1.3590979e+04    0.0000000e+00    4.6797517e-05    1.2165685e+03    2.3282737e+03    7.5439701e+02    5.0000000e+02    5.0000000e+02    5.0000000e+02    8.4712259e+06    2.5087550e+03    5.5444517e+04    2.2763775e-02    2.5813964e+02   -1.6385790e+04    8.2779911e-02   -1.0729841e+05    8.3764485e-03   -8.3017044e-04   -3.4170144e-02    5.5034448e-04    4.6406826e+03    4.6210704e-04    4.2648226e-05    1.7148848e-03   -5.1366854e-05    5.1940701e+01
   1.7246669e+01    6.8541489e+00    2.3356449e+00    1.3165893e+04    0.0000000e+00    4.6743651e-05    1.2133010e+03    2.3180518e+03    7.5365881e+02    5.0000000e+02    5.0000000e+02    5.0000000e+02    8.4419039e+06    2.4836367e+03    5.4596682e+04    2.2763775e-02    2.5905733e+02   -1.6325901e+04    8.4302135e-02   -1.0692810e+05    7.8072207e-03   -8.8504338e-04   -3.3218904e-02    4.8176348e-04    4.6254918e+03    4.7820508e-04    4.1457815e-05    1.6799250e-03   -5.2399334e-05    5.1989396e+01
   1.7346178e+01    6.8196528e+00    2.2951186e+00    1.2818587e+04    0.0000000e+00    4.6336009e-05    1.2102454e+03    2.3089270e+03    7.5279408e+02    5.0000000e+02    5.0000000e+02    5.0000000e+02    8.4128173e+06    2.4624718e+03    5.3876828e+04    2.2763775e-02    2.5995356e+02   -1.6268565e+04    9.5128198e-02   -1.0656052e+05    7.7917021e-03   -8.8787190e-04   -3.2122704e-02    1.2284124e-03    4.6104554e+03    3.9940110e-04    4.0921207e-05    1.6310065e-03   -5.1877649e-05    5.1707147e+01
   1.7445941e+01    6.7868288e+00    2.2548692e+00    1.2466684e+04    0.0000000e+00    4.5980082e-05    1.2069719e+03    2.2986731e+03    7.5187157e+02    5.0000000e+02    5.0000000e+02    5.0000000e+02    8.3836782e+06    2.4410946e+03    5.3132176e+04    2.2763775e-02    2.6083989e+02   -1.6211184e+04    8.3340636e-02   -1.0619142e+05    7.6467268e-03   -9.1809225e-04   -3.1217537e-02    1.3609584e-03    4.5953758e+03    4.8602495e-04    3.9519066e-05    1.5941986e-03   -5.2276954e-05    5.1477897e+01
   1.7545815e+01    6.7577451e+00    2.2142232e+00    1.2117042e+04    0.0000000e+00    4.5572655e-05    1.2037513e+03    2.3102389e+03    7.5096124e+02    5.0000000e+02    5.0000000e+02    5.0000000e+02    8.3544957e+06    2.4200749e+03    5.2398760e+04    2.2763775e-02    2.6171489e+02   -1.6155283e+04    8.9315871e-02   -1.0582150e+05    7.3940130e-03   -9.4754375e-04   -3.0372013e-02    9.2985765e-04    4.5803034e+03    3.9530158e-04    3.8558188e-05    1.5610337e-03   -5.3284233e-05    5.1215692e+01
   1.7645554e+01    6.7146447e+00    2.1742198e+00    1.1785143e+04    0.0000000e+00    4.5136023e-05    1.2002027e+03    2.3247819e+03    7.5006358e+02    5.0000000e+02    5.0000000e+02    5.0000000e+02    8.3252063e+06    2.3989660e+03    5.1656867e+04    2.2763775e-02    2.6257653e+02   -1.6101118e+04    8.4824665e-02   -1.0544978e+05    6.7165108e-03   -1.0751206e-03   -2.9502982e-02    9.2084023e-04    4.5651948e+03    3.2873542e-04    3.6317811e-05    1.5300752e-03   -5.8495180e-05    5.0945042e+01
   1.7745112e+01    6.6754410e+00    2.1357804e+00    1.1294726e+04    0.0000000e+00    4.5646139e-05    1.1967463e+03    2.3064236e+03    7.4917507e+02    5.0000000e+02    5.0000000e+02    5.0000000e+02    8.2960099e+06    2.3717064e+03    5.0773916e+04    2.2763775e-02    2.6342421e+02   -1.6046877e+04    7.6779791e-02   -1.0507930e+05    6.4649892e-03   -1.1674141e-03   -2.8473052e-02    8.3182855e-04    4.5501333e+03    3.4297375e-04    3.4642144e-05    1.4874260e-03   -6.2473725e-05    5.1379952e+01
   1.7844044e+01    6.6357033e+00    2.1009291e+00    1.1016911e+04    0.0000000e+00    4.5252252e-05    1.1935093e+03    2.3021723e+03    7.4829860e+02    5.0000000e+02    5.0000000e+02    5.0000000e+02    8.2667932e+06    2.3520681e+03    5.0106448e+04    2.2763775e-02    2.6425289e+02   -1.5992806e+04    7.0669739e-02   -1.0470831e+05    6.2881340e-03   -1.2862981e-03   -2.7475371e-02    5.1366112e-04    4.5350496e+03    3.3506407e-04    3.2862151e-05    1.4441068e-03   -6.7958364e-05    5.1083330e+01
   1.7944128e+01    6.5975716e+00    2.0668079e+00    1.0739936e+04    0.0000000e+00    4.4884930e-05    1.1903262e+03    2.3044954e+03    7.4741420e+02    5.0000000e+02    5.0000000e+02    5.0000000e+02    8.2371526e+06    2.3325426e+03    4.9448419e+04    2.2763775e-02    2.6508013e+02   -1.5936314e+04    8.8503748e-02   -1.0433255e+05    5.9484006e-03   -1.3480325e-03   -2.6715193e-02    4.2086355e-04    4.5197272e+03    2.5279348e-04    3.1948544e-05    1.4110598e-03   -7.1016963e-05    5.0791345e+01
   1.8044692e+01    6.5594727e+00    2.0333194e+00    1.0497272e+04    0.0000000e+00    4.4393117e-05    1.1872960e+03    2.3051696e+03    7.4654973e+02    5.0000000e+02    5.0000000e+02    5.0000000e+02    8.2071643e+06    2.3140545e+03    4.8821392e+04    2.2763775e-02    2.6590053e+02   -1.5878448e+04    7.5685310e-02   -1.0395260e+05    5.3562894e-03   -1.2947067e-03   -2.6120985e-02    1.9420928e-04    4.5041959e+03    1.6001620e-04    3.2606807e-05    1.3890644e-03   -7.0213223e-05    5.0360942e+01
   1.8144049e+01    6.5218545e+00    2.0013266e+00    1.0250212e+04    0.0000000e+00    4.3995280e-05    1.1844374e+03    2.2999311e+03    7.4571498e+02    5.0000000e+02    5.0000000e+02    5.0000000e+02    8.1773947e+06    2.2957172e+03    4.8226491e+04    2.2763775e-02    2.6670111e+02   -1.5819741e+04    7.5561936e-02   -1.0357605e+05    4.8877182e-03   -1.2310694e-03   -2.5406855e-02   -1.1705237e-04    4.4887630e+03    1.0852310e-04    3.3620214e-05    1.3595086e-03   -6.8639549e-05    5.0051220e+01
   1.8243377e+01    6.4790645e+00    1.9718256e+00    9.9554027e+03    0.0000000e+00    4.4209488e-05    1.1816948e+03    2.2997211e+03    7.4484374e+02    5.0000000e+02    5.0000000e+02    5.0000000e+02    8.1475381e+06    2.2738286e+03    4.7571153e+04    2.2763775e-02    2.6749204e+02   -1.5759575e+04    6.4378025e-02   -1.0319867e+05    5.1664656e-03   -1.1142093e-03   -2.4622051e-02    1.0864138e-03    4.4732923e+03    1.5865088e-04    3.4915821e-05    1.3207373e-03   -6.5070132e-05    5.0283378e+01
   1.8343499e+01    6.4567486e+00    1.9419570e+00    9.7311332e+03    0.0000000e+00    4.3907280e-05    1.1788971e+03    2.2995162e+03    7.4396183e+02    5.0000000e+02    5.0000000e+02    5.0000000e+02    8.1172585e+06    2.2555710e+03    4.6984730e+04    2.2763775e-02    2.6827822e+02   -1.5696210e+04    6.6889123e-02   -1.0281811e+05    4.8442917e-03   -1.0991878e-03   -2.4260837e-02    3.5203393e-04    4.4576175e+03    1.5245333e-04    3.5684947e-05    1.3034988e-03   -6.5777168e-05    5.0057103e+01
   1.8444292e+01    6.4386664e+00    1.9110433e+00    9.5055129e+03    0.0000000e+00    4.3462791e-05    1.1761197e+03    2.3061163e+03    7.4309603e+02    5.0000000e+02    5.0000000e+02    5.0000000e+02    8.0869784e+06    2.2378949e+03    4.6402870e+04    2.2763775e-02    2.6905978e+02   -1.5637116e+04    7.6928468e-02   -1.0243450e+05    4.5255974e-03   -1.0431644e-03   -2.3816260e-02    6.0041085e-04    4.4418863e+03    1.7337493e-04    3.6977766e-05    1.2848037e-03   -6.5429778e-05    4.9655250e+01
   1.8544021e+01    6.4109457e+00    1.8810552e+00    9.2694349e+03    0.0000000e+00    4.3186651e-05    1.1731966e+03    2.2910915e+03    7.4227114e+02    5.0000000e+02    5.0000000e+02    5.0000000e+02    8.0569980e+06    2.2190606e+03    4.5803157e+04    2.2763775e-02    2.6982352e+02   -1.5580504e+04    8.8011642e-02   -1.0205366e+05    3.8413092e-03   -1.0050108e-03   -2.3345534e-02    4.2887495e-04    4.4263181e+03    1.6662569e-04    3.8336504e-05    1.2687840e-03   -6.5595186e-05    4.9431787e+01
   1.8643136e+01    6.3816801e+00    1.8525023e+00    9.0627625e+03    0.0000000e+00    4.2802440e-05    1.1702955e+03    2.2887161e+03    7.4146090e+02    5.0000000e+02    5.0000000e+02    5.0000000e+02    8.0272498e+06    2.2012953e+03    4.5242401e+04    2.2763775e-02    2.7057283e+02   -1.5525035e+04    7.9433062e-02   -1.0167598e+05    3.2313853e-03   -9.2774996e-04   -2.2884246e-02    2.5530503e-04    4.4109235e+03    1.3024076e-04    3.9688695e-05    1.2519151e-03   -6.3547820e-05    4.9106347e+01
   1.8742648e+01    6.3499060e+00    1.8263002e+00    8.7868210e+03    0.0000000e+00    4.3360985e-05    1.1675914e+03    2.2915876e+03    7.4065190e+02    5.0000000e+02    5.0000000e+02    5.0000000e+02    7.9972662e+06    2.1776691e+03    4.4603236e+04    2.2763775e-02    2.7131619e+02   -1.5469064e+04    6.1510514e-02   -1.0129532e+05    2.6721698e-03   -9.2988705e-04   -2.2493000e-02    2.1410243e-04    4.3954033e+03    5.8417037e-04    4.0310406e-05    1.2364529e-03   -6.5551472e-05    4.9857211e+01
   1.8842879e+01    6.3245300e+00    1.8003639e+00    8.6114591e+03    0.0000000e+00    4.3016585e-05    1.1647923e+03    2.2938292e+03    7.3984074e+02    5.0000000e+02    5.0000000e+02    5.0000000e+02    7.9669183e+06    2.1606650e+03    4.4080434e+04    2.2763775e-02    2.7205432e+02   -1.5412194e+04    6.8530075e-02   -1.0091042e+05    2.1651266e-03   -1.0121867e-03   -2.2003625e-02    3.1212901e-04    4.3796865e+03    4.5666792e-04    3.9131129e-05    1.2176515e-03   -7.0009962e-05    4.9568440e+01
   1.8942877e+01    6.2950652e+00    1.7753642e+00    8.4394023e+03    0.0000000e+00    4.2590391e-05    1.1621061e+03    2.2798851e+03    7.3903492e+02    5.0000000e+02    5.0000000e+02    5.0000000e+02    7.9365633e+06    2.1450263e+03    4.3593566e+04    2.2763775e-02    2.7278236e+02   -1.5354240e+04    6.6493938e-02   -1.0052597e+05    1.9991030e-03   -1.0769807e-03   -2.1131907e-02    7.9570305e-04    4.3639683e+03    3.9413714e-04    3.9090577e-05    1.1788901e-03   -7.4086679e-05    4.9188216e+01
   1.9042978e+01    6.2656375e+00    1.7520276e+00    8.2726970e+03    0.0000000e+00    4.2302838e-05    1.1596305e+03    2.2729832e+03    7.3823425e+02    5.0000000e+02    5.0000000e+02    5.0000000e+02    7.9060858e+06    2.1287433e+03    4.3112965e+04    2.2763775e-02    2.7350334e+02   -1.5295013e+04    5.1953548e-02   -1.0014006e+05    2.0354293e-03   -1.0942862e-03   -2.0276683e-02    2.7506696e-04    4.3481647e+03    5.5376732e-04    3.8251735e-05    1.1371768e-03   -7.5662676e-05    4.8891728e+01
   1.9143188e+01    6.2370838e+00    1.7288208e+00    8.1086135e+03    0.0000000e+00    4.1995485e-05    1.1569909e+03    2.2845405e+03    7.3734523e+02    5.0000000e+02    5.0000000e+02    5.0000000e+02    7.8755130e+06    2.1128530e+03    4.2626800e+04    2.2763775e-02    2.7421697e+02   -1.5234935e+04    5.9100416e-02   -9.9753181e+04    1.8868175e-03   -1.0560127e-03   -1.9753096e-02    4.0504656e-04    4.3322697e+03    4.3043819e-04    3.8390973e-05    1.1131045e-03   -7.5124810e-05    4.8601065e+01
   1.9243476e+01    6.2118105e+00    1.7053606e+00    7.9049999e+03    0.0000000e+00    4.2137441e-05    1.1544592e+03    2.2801553e+03    7.3636523e+02    5.0000000e+02    5.0000000e+02    5.0000000e+02    7.8448461e+06    2.0938968e+03    4.2084470e+04    2.2763775e-02    2.7492302e+02   -1.5174285e+04    5.7500892e-02   -9.9365146e+04    1.6649824e-03   -1.0142275e-03   -1.9371060e-02    4.0588334e-04    4.3163131e+03    4.3512558e-04    3.9283050e-05    1.0959724e-03   -7.5007924e-05    4.8775447e+01
   1.9343752e+01    6.1851120e+00    1.6819136e+00    7.7436756e+03    0.0000000e+00    4.1795225e-05    1.1516697e+03    2.2664667e+03    7.3539435e+02    5.0000000e+02    5.0000000e+02    5.0000000e+02    7.8143516e+06    2.0779871e+03    4.1588255e+04    2.2763775e-02    2.7561989e+02   -1.5113015e+04    5.8019670e-02   -9.8979443e+04    1.0955158e-03   -9.9856060e-04   -1.8982432e-02    1.8338990e-04    4.3004197e+03    4.9126660e-04    3.9810373e-05    1.0834582e-03   -7.5715103e-05    4.8459077e+01
   1.9443939e+01    6.1608219e+00    1.6588224e+00    7.5948958e+03    0.0000000e+00    4.1419789e-05    1.1487501e+03    2.2643893e+03    7.3443439e+02    5.0000000e+02    5.0000000e+02    5.0000000e+02    7.7837040e+06    2.0622495e+03    4.1092389e+04    2.2763775e-02    2.7630776e+02   -1.5053340e+04    6.9124926e-02   -9.8591580e+04    8.8925737e-04   -1.0957137e-03   -1.8563159e-02    8.1141248e-04    4.2845088e+03    5.5445080e-04    3.7847480e-05    1.0665157e-03   -8.0555949e-05    4.8105741e+01
   1.9544479e+01    6.1353249e+00    1.6373006e+00    7.4503226e+03    0.0000000e+00    4.1150673e-05    1.1460933e+03    2.2659913e+03    7.3347875e+02    5.0000000e+02    5.0000000e+02    5.0000000e+02    7.7526850e+06    2.0465336e+03    4.0622809e+04    2.2763775e-02    2.7699021e+02   -1.4994983e+04    5.9698596e-02   -9.8198305e+04    5.2982363e-04   -9.5206737e-04   -1.8205032e-02    8.6700572e-04    4.2684265e+03    4.3044966e-04    3.9236123e-05    1.0528179e-03   -7.5166201e-05    4.7836816e+01
   1.9645105e+01    6.1106265e+00    1.6154095e+00    7.3048958e+03    0.0000000e+00    4.0805682e-05    1.1434598e+03    2.2719776e+03    7.3253158e+02    5.0000000e+02    5.0000000e+02    5.0000000e+02    7.7218630e+06    2.0316577e+03    4.0167703e+04    2.2763775e-02    2.7766539e+02   -1.4935917e+04    6.0495517e-02   -9.7807761e+04    2.1524402e-04   -8.1612044e-04   -1.7592409e-02    9.4135800e-04    4.2524123e+03    3.1351485e-04    4.1591482e-05    1.0264625e-03   -7.1081766e-05    4.7497826e+01
   1.9735722e+01    6.0856659e+00    1.5965560e+00    7.0940616e+03    0.0000000e+00    4.1410754e-05    1.1412259e+03    2.2479460e+03    7.3172223e+02    5.0000000e+02    5.0000000e+02    5.0000000e+02    7.6938198e+06    2.0124017e+03    3.9663487e+04    2.2763775e-02    2.7826711e+02   -1.4884108e+04    8.0679452e-02   -9.7451905e+04   -2.0412615e-04   -7.2048678e-04   -1.7050788e-02    7.6019692e-04    4.2378287e+03    1.9436351e-04    4.3667910e-05    1.0064350e-03   -6.8180880e-05    4.8162452e+01
   1.9808216e+01    6.0652433e+00    1.5823307e+00    6.9964597e+03    0.0000000e+00    4.1234450e-05    1.1394353e+03    2.2566013e+03    7.3106099e+02    5.0000000e+02    5.0000000e+02    5.0000000e+02    7.6718893e+06    2.0019458e+03    3.9351887e+04    2.2763775e-02    2.7874335e+02   -1.4837908e+04    5.6286375e-02   -9.7174738e+04   -2.8420052e-04   -6.6001847e-04   -1.6490893e-02    1.2993020e-03    4.2263593e+03    1.3448716e-04    4.4658615e-05    9.8020885e-04   -6.6472181e-05    4.7992435e+01
   1.9949150e+01    6.0401200e+00    1.5565676e+00    6.8387626e+03    0.0000000e+00    4.0785789e-05    1.1359278e+03    2.2540702e+03    7.2974705e+02    5.0000000e+02    5.0000000e+02    5.0000000e+02    7.6279317e+06    1.9826421e+03    3.8767510e+04    2.2763775e-02    2.7965821e+02   -1.4751643e+04    4.5790162e-02   -9.6619598e+04    9.7785736e-05   -5.3322037e-04   -1.5566174e-02   -3.1755638e-05    4.2036303e+03    2.2212480e-04    4.6751910e-05    9.3346165e-04   -6.2360604e-05    4.7528883e+01
   2.0039647e+01    6.0308801e+00    1.5391669e+00    6.7279666e+03    0.0000000e+00    4.0485367e-05    1.1336795e+03    2.2614698e+03    7.2891198e+02    5.0000000e+02    5.0000000e+02    5.0000000e+02    7.6003257e+06    1.9703444e+03    3.8381825e+04    2.2763775e-02    2.8023825e+02   -1.4697672e+04    5.0044304e-02   -9.6270468e+04   -3.7908332e-05   -5.7759624e-04   -1.5199711e-02    4.9794368e-05    4.1892354e+03    2.0047415e-04    4.6033318e-05    9.1719954e-04   -6.5154072e-05    4.7202013e+01
   2.0130156e+01    6.0185010e+00    1.5217557e+00    6.6177901e+03    0.0000000e+00    4.0210816e-05    1.1313720e+03    2.2454918e+03    7.2810858e+02    5.0000000e+02    5.0000000e+02    5.0000000e+02    7.5726414e+06    1.9574849e+03    3.7991813e+04    2.2763775e-02    2.8081271e+02   -1.4645500e+04    7.2530315e-02   -9.5918927e+04   -6.6062177e-04   -6.6079130e-04   -1.4837285e-02    1.9464900e-04    4.1747645e+03    1.8917832e-04    4.5119579e-05    9.0681284e-04   -6.9489429e-05    4.6895943e+01
   2.0220633e+01    6.0033498e+00    1.5068065e+00    6.4178770e+03    0.0000000e+00    4.0892118e-05    1.1289955e+03    2.2431345e+03    7.2731743e+02    5.0000000e+02    5.0000000e+02    5.0000000e+02    7.5448535e+06    1.9393054e+03    3.7513221e+04    2.2763775e-02    2.8138038e+02   -1.4593564e+04    7.5003146e-02   -9.5565625e+04   -8.2736356e-04   -5.8853418e-04   -1.4401477e-02   -6.0101532e-04    4.1603050e+03    1.1330287e-03    4.6278975e-05    8.8868099e-04   -6.7627556e-05    4.7604067e+01
   2.0321149e+01    5.9839964e+00    1.4917291e+00    6.3312642e+03    0.0000000e+00    4.0561208e-05    1.1265368e+03    2.2481246e+03    7.2643987e+02    5.0000000e+02    5.0000000e+02    5.0000000e+02    7.5144914e+06    1.9267794e+03    3.7131418e+04    2.2763775e-02    2.8200373e+02   -1.4532510e+04    3.8878721e-02   -9.5181163e+04   -8.4158652e-04   -7.3208931e-04   -1.3901893e-02   -1.1944772e-03    4.1444599e+03    9.3420647e-04    4.3739636e-05    8.6490666e-04   -7.3611445e-05    4.7197031e+01
   2.0411615e+01    5.9663161e+00    1.4770629e+00    6.2407128e+03    0.0000000e+00    4.0346462e-05    1.1242814e+03    2.2421674e+03    7.2565088e+02    5.0000000e+02    5.0000000e+02    5.0000000e+02    7.4862030e+06    1.9145433e+03    3.6773764e+04    2.2763775e-02    2.8255931e+02   -1.4482760e+04    8.2973829e-02   -9.4821970e+04   -1.0132343e-03   -7.2816080e-04   -1.3516068e-02   -1.0950937e-03    4.1298125e+03    7.7300451e-04    4.4456955e-05    8.4828084e-04   -7.5091448e-05    4.6956868e+01
   2.0502074e+01    5.9461738e+00    1.4631484e+00    6.1550685e+03    0.0000000e+00    4.0106604e-05    1.1221137e+03    2.2346394e+03    7.2486326e+02    5.0000000e+02    5.0000000e+02    5.0000000e+02    7.4584624e+06    1.9029846e+03    3.6436039e+04    2.2763775e-02    2.8310962e+02   -1.4428079e+04    6.8958216e-02   -9.4471492e+04   -1.2748976e-03   -7.3092268e-04   -1.3110659e-02   -6.0659744e-05    4.1153743e+03    6.0171382e-04    4.4625580e-05    8.3201369e-04   -7.6081057e-05    4.6698211e+01
   2.0602593e+01    5.9291771e+00    1.4488029e+00    6.0761984e+03    0.0000000e+00    3.9787674e-05    1.1197746e+03    2.2416835e+03    7.2399853e+02    5.0000000e+02    5.0000000e+02    5.0000000e+02    7.4272032e+06    1.8907604e+03    3.6082177e+04    2.2763775e-02    2.8371520e+02   -1.4368498e+04    4.5912765e-02   -9.4074981e+04   -1.3388790e-03   -6.4629454e-04   -1.2487248e-02    1.3077283e-04    4.0991538e+03    5.9412577e-04    4.5874349e-05    8.0344918e-04   -7.3472811e-05    4.6345713e+01
   2.0737857e+01    5.9052357e+00    1.4298148e+00    5.8817189e+03    0.0000000e+00    4.0370582e-05    1.1164942e+03    2.2375881e+03    7.2281846e+02    5.0000000e+02    5.0000000e+02    5.0000000e+02    7.3859760e+06    1.8682129e+03    3.5499618e+04    2.2763775e-02    2.8452003e+02   -1.4283838e+04    3.1080056e-02   -9.3553978e+04   -9.7943424e-04   -8.2343610e-04   -1.1441170e-02    4.3339158e-04    4.0775282e+03    2.9948293e-04    4.4301351e-05    7.5306057e-04   -8.2435663e-05    4.7165608e+01
   2.0836854e+01    5.8947878e+00    1.4162006e+00    5.8022691e+03    0.0000000e+00    4.0077862e-05    1.1141072e+03    2.2471762e+03    7.2182692e+02    5.0000000e+02    5.0000000e+02    5.0000000e+02    7.3555167e+06    1.8566474e+03    3.5140377e+04    2.2763775e-02    2.8510102e+02   -1.4224284e+04    4.2683159e-02   -9.3168499e+04   -1.1090055e-03   -7.6267285e-04   -1.1192599e-02   -5.4989829e-04    4.0617114e+03    3.2685250e-04    4.5076932e-05    7.4288564e-04   -8.0706928e-05    4.6824017e+01
   2.0937516e+01    5.8825307e+00    1.4020667e+00    5.7201289e+03    0.0000000e+00    3.9854114e-05    1.1114353e+03    2.2354198e+03    7.2083675e+02    5.0000000e+02    5.0000000e+02    5.0000000e+02    7.3247847e+06    1.8437177e+03    3.4753676e+04    2.2763775e-02    2.8568548e+02   -1.4166605e+04    5.5111585e-02   -9.2779519e+04   -1.8334966e-03   -7.3120397e-04   -1.0931862e-02    1.1458682e-04    4.0457349e+03    2.4636336e-04    4.5316751e-05    7.4001470e-04   -7.9824159e-05    4.6572505e+01
   2.1038235e+01    5.8670208e+00    1.3886387e+00    5.6520320e+03    0.0000000e+00    3.9494689e-05    1.1089948e+03    2.2337994e+03    7.1986123e+02    5.0000000e+02    5.0000000e+02    5.0000000e+02    7.2937136e+06    1.8323685e+03    3.4409873e+04    2.2763775e-02    2.8626422e+02   -1.4110681e+04    4.9881555e-02   -9.2384175e+04   -2.2207501e-03   -7.1381023e-04   -1.0655801e-02    1.1526818e-04    4.0295653e+03    1.5682470e-04    4.5161374e-05    7.3215570e-04   -7.9489200e-05    4.6135414e+01
   2.1138981e+01    5.8459996e+00    1.3762585e+00    5.5035629e+03    0.0000000e+00    4.0295128e-05    1.1066175e+03    2.2384055e+03    7.1889071e+02    5.0000000e+02    5.0000000e+02    5.0000000e+02    7.2631447e+06    1.8137916e+03    3.3946526e+04    2.2763775e-02    2.8683640e+02   -1.4050635e+04    5.6636888e-02   -9.1996399e+04   -2.1568653e-03   -9.4441294e-04   -9.9987770e-03   -4.2787966e-05    4.0135628e+03   -1.0777336e-05    4.2106126e-05    7.0284178e-04   -8.8849616e-05    4.6954947e+01
   2.1239759e+01    5.8259628e+00    1.3642857e+00    5.4411991e+03    0.0000000e+00    4.0065320e-05    1.1043318e+03    2.2400575e+03    7.1793855e+02    5.0000000e+02    5.0000000e+02    5.0000000e+02    7.2321881e+06    1.8026547e+03    3.3612755e+04    2.2763775e-02    2.8740208e+02   -1.3991087e+04    4.3948921e-02   -9.1603870e+04   -2.5174337e-03   -8.9468840e-04   -9.6840386e-03   -1.2248998e-04    3.9974094e+03   -1.7272604e-04    4.3590038e-05    6.9348284e-04   -8.7794014e-05    4.6663035e+01
   2.1340583e+01    5.7979110e+00    1.3525538e+00    5.3861323e+03    0.0000000e+00    3.9760159e-05    1.1020072e+03    2.2439897e+03    7.1698124e+02    5.0000000e+02    5.0000000e+02    5.0000000e+02    7.2011794e+06    1.7919455e+03    3.3295672e+04    2.2763775e-02    2.8796264e+02   -1.3930480e+04    4.5303849e-02   -9.1211785e+04   -2.4962190e-03   -8.4926287e-04   -9.1961160e-03    6.0666398e-05    3.9812685e+03   -4.0871823e-04    4.4075438e-05    6.7249553e-04   -8.6240152e-05    4.6301753e+01
   2.1441444e+01    5.7905804e+00    1.3410499e+00    5.3346892e+03    0.0000000e+00    3.9452994e-05    1.0997277e+03    2.2313313e+03    7.1599770e+02    5.0000000e+02    5.0000000e+02    5.0000000e+02    7.1697046e+06    1.7815448e+03    3.2978281e+04    2.2763775e-02    2.8851804e+02   -1.3867394e+04    4.8076768e-02   -9.0815196e+04   -2.9143958e-03   -8.7185229e-04   -8.9959454e-03    8.6482588e-05    3.9648911e+03   -4.0710719e-04    4.3734176e-05    6.6800405e-04   -8.8409227e-05    4.5917014e+01
   2.1542353e+01    5.7857419e+00    1.3278169e+00    5.2651240e+03    0.0000000e+00    3.9131550e-05    1.0974340e+03    2.2215528e+03    7.1503233e+02    5.0000000e+02    5.0000000e+02    5.0000000e+02    7.1382262e+06    1.7707990e+03    3.2648282e+04    2.2763775e-02    2.8906817e+02   -1.3809177e+04    2.8510907e-02   -9.0415315e+04   -3.4322992e-03   -8.3263822e-04   -8.8701621e-03    3.0718066e-04    3.9484856e+03   -3.0380623e-04    4.4432851e-05    6.6834043e-04   -8.8207271e-05    4.5520243e+01
   2.1619054e+01    5.7862528e+00    1.3171380e+00    5.1351219e+03    0.0000000e+00    3.9749906e-05    1.0956566e+03    2.2252624e+03    7.1431882e+02    5.0000000e+02    5.0000000e+02    5.0000000e+02    7.1151049e+06    1.7565891e+03    3.2303675e+04    2.2763775e-02    2.8948267e+02   -1.3760874e+04    8.4977235e-02   -9.0122724e+04   -3.9971271e-03   -8.8513052e-04   -8.4728895e-03   -1.3949180e-05    3.9362131e+03    6.1207368e-04    4.4051076e-05    6.6004177e-04   -9.0055300e-05    4.6178581e+01
   2.1715246e+01    5.7808713e+00    1.3043768e+00    5.0717262e+03    0.0000000e+00    3.9447553e-05    1.0932062e+03    2.2013811e+03    7.1343065e+02    5.0000000e+02    5.0000000e+02    5.0000000e+02    7.0856603e+06    1.7455527e+03    3.1970615e+04    2.2763775e-02    2.8999679e+02   -1.3702081e+04    1.2773245e-02   -8.9750136e+04   -4.1844579e-03   -8.0082874e-04   -8.3126052e-03   -4.1396537e-04    3.9208326e+03    6.4566476e-04    4.5062528e-05    6.5394737e-04   -8.6920254e-05    4.5803626e+01
   2.1815055e+01    5.7697342e+00    1.2937414e+00    5.0275595e+03    0.0000000e+00    3.9112478e-05    1.0909354e+03    2.2073576e+03    7.1251274e+02    5.0000000e+02    5.0000000e+02    5.0000000e+02    7.0546594e+06    1.7353673e+03    3.1668524e+04    2.2763775e-02    2.9052456e+02   -1.3644771e+04    3.4540815e-02   -8.9356664e+04   -4.5901648e-03   -6.6734621e-04   -8.1008296e-03   -6.6693280e-04    3.9047431e+03    6.8782495e-04    4.7616733e-05    6.5123398e-04   -8.2535397e-05    4.5333206e+01
   2.1906010e+01    5.7599339e+00    1.2836850e+00    4.9809286e+03    0.0000000e+00    3.8853061e-05    1.0888733e+03    2.2094886e+03    7.1168624e+02    5.0000000e+02    5.0000000e+02    5.0000000e+02    7.0274789e+06    1.7257451e+03    3.1393123e+04    2.2763775e-02    2.9100122e+02   -1.3589372e+04    4.9954523e-02   -8.9014407e+04   -4.9066177e-03   -4.4082131e-04   -7.7788572e-03    1.1602416e-04    3.8904881e+03    5.6207066e-04    5.2243194e-05    6.4244609e-04   -7.4831508e-05    4.5018177e+01
   2.2002412e+01    5.7468613e+00    1.2734901e+00    4.8816582e+03    0.0000000e+00    3.9458618e-05    1.0867418e+03    2.2090062e+03    7.1082423e+02    5.0000000e+02    5.0000000e+02    5.0000000e+02    6.9978418e+06    1.7097788e+03    3.1035442e+04    2.2763775e-02    2.9150150e+02   -1.3534863e+04    3.0667302e-02   -8.8638186e+04   -4.9235225e-03   -3.9524278e-04   -7.3126419e-03    3.7587923e-04    3.8750361e+03    2.8936660e-04    5.3625423e-05    6.2304627e-04   -7.3822376e-05    4.5851057e+01
   2.2135783e+01    5.7308510e+00    1.2608483e+00    4.8622798e+03    0.0000000e+00    3.8890477e-05    1.0838938e+03    2.1814893e+03    7.0965181e+02    5.0000000e+02    5.0000000e+02    5.0000000e+02    6.9572459e+06    1.6978150e+03    3.0683546e+04    2.2763775e-02    2.9218572e+02   -1.3456413e+04    6.2833484e-02   -8.8123083e+04   -4.7449408e-03   -3.3048196e-04   -6.4020449e-03    5.2844813e-05    3.8538378e+03    3.1929448e-04    5.5972211e-05    5.8213193e-04   -7.3901363e-05    4.5169747e+01
   2.2224579e+01    5.7198650e+00    1.2509779e+00    4.8221281e+03    0.0000000e+00    3.8571508e-05    1.0818350e+03    2.1895244e+03    7.0882767e+02    5.0000000e+02    5.0000000e+02    5.0000000e+02    6.9302735e+06    1.6892373e+03    3.0419539e+04    2.2763775e-02    2.9263667e+02   -1.3405695e+04    3.6097622e-02   -8.7781137e+04   -4.9319132e-03   -3.1443674e-04   -6.0913487e-03   -2.2358026e-05    3.8397727e+03    4.4754562e-04    5.7220409e-05    5.7232791e-04   -7.4455853e-05    4.4777882e+01
   2.2313277e+01    5.7124955e+00    1.2405282e+00    4.7735413e+03    0.0000000e+00    3.8253772e-05    1.0796997e+03    2.1905340e+03    7.0793470e+02    5.0000000e+02    5.0000000e+02    5.0000000e+02    6.9033074e+06    1.6801887e+03    3.0149516e+04    2.2763775e-02    2.9308317e+02   -1.3355313e+04    4.6181205e-02   -8.7439068e+04   -5.5566375e-03   -3.2532737e-04   -5.9442071e-03    6.1139043e-05    3.8256877e+03    3.9569575e-04    5.6714477e-05    5.7425073e-04   -7.4602059e-05    4.4388861e+01
   2.2401893e+01    5.7036252e+00    1.2312959e+00    4.6571364e+03    0.0000000e+00    3.8849962e-05    1.0776783e+03    2.1682927e+03    7.0704675e+02    5.0000000e+02    5.0000000e+02    5.0000000e+02    6.8764627e+06    1.6658014e+03    2.9800710e+04    2.2763775e-02    2.9352466e+02   -1.3303425e+04    3.5475662e-02   -8.7098913e+04   -5.9721533e-03   -5.6241649e-04   -5.7509934e-03   -3.1264548e-04    3.8116489e+03    2.0290438e-04    5.3600786e-05    5.7296543e-04   -8.4865079e-05    4.4956155e+01
   2.2534672e+01    5.6864028e+00    1.2169974e+00    4.5929249e+03    0.0000000e+00    3.8499279e-05    1.0746978e+03    2.1555187e+03    7.0571758e+02    5.0000000e+02    5.0000000e+02    5.0000000e+02    6.8360359e+06    1.6521607e+03    2.9418452e+04    2.2763775e-02    2.9417824e+02   -1.3224738e+04    3.0119463e-02   -8.6586691e+04   -6.2344267e-03   -5.0135586e-04   -5.2794707e-03    1.1658489e-04    3.7904606e+03   -4.5120906e-05    5.4418532e-05    5.5806025e-04   -8.3086009e-05    4.4519437e+01
   2.2623108e+01    5.6754097e+00    1.2079714e+00    4.5479068e+03    0.0000000e+00    3.8287981e-05    1.0727685e+03    2.1461215e+03    7.0485195e+02    5.0000000e+02    5.0000000e+02    5.0000000e+02    6.8092025e+06    1.6434522e+03    2.9170252e+04    2.2763775e-02    2.9460888e+02   -1.3170963e+04    1.9417316e-02   -8.6247365e+04   -6.5247744e-03   -4.7712806e-04   -5.0621641e-03    3.4774548e-04    3.7763870e+03   -2.8524609e-04    5.5102947e-05    5.5371280e-04   -8.2670486e-05    4.4246340e+01
   2.2711477e+01    5.6639691e+00    1.1995826e+00    4.5299340e+03    0.0000000e+00    3.7909612e-05    1.0709823e+03    2.1480731e+03    7.0400281e+02    5.0000000e+02    5.0000000e+02    5.0000000e+02    6.7824283e+06    1.6360323e+03    2.8952151e+04    2.2763775e-02    2.9503571e+02   -1.3117329e+04    1.9436017e-02   -8.5909101e+04   -6.8284177e-03   -4.7308737e-04   -4.8266376e-03    1.5956159e-04    3.7623631e+03   -3.1750676e-04    5.5865185e-05    5.4850270e-04   -8.3107930e-05    4.3777789e+01
   2.2843901e+01    5.6519790e+00    1.1881853e+00    4.3963215e+03    0.0000000e+00    3.8660346e-05    1.0681137e+03    2.1468174e+03    7.0269236e+02    5.0000000e+02    5.0000000e+02    5.0000000e+02    6.7420284e+06    1.6167971e+03    2.8493555e+04    2.2763775e-02    2.9566849e+02   -1.3035604e+04    4.7973539e-02   -8.5399585e+04   -6.7734234e-03   -5.4594608e-04   -4.2441691e-03   -1.7615516e-04    3.7412457e+03   -2.6112572e-04    5.5593093e-05    5.2486861e-04   -8.6810934e-05    4.4484299e+01
   2.2932113e+01    5.6545507e+00    1.1800045e+00    4.3582444e+03    0.0000000e+00    3.8427738e-05    1.0662585e+03    2.1479139e+03    7.0183295e+02    5.0000000e+02    5.0000000e+02    5.0000000e+02    6.7156487e+06    1.6088392e+03    2.8256281e+04    2.2763775e-02    2.9608459e+02   -1.2983397e+04    2.7495561e-02   -8.5065655e+04   -6.9138801e-03   -5.8885071e-04   -3.9981823e-03    2.0999630e-04    3.7273920e+03   -1.1264643e-04    5.5403492e-05    5.1684768e-04   -8.9084108e-05    4.4167547e+01
   2.3020284e+01    5.6613723e+00    1.1713194e+00    4.3296338e+03    0.0000000e+00    3.8146530e-05    1.0643382e+03    2.1408835e+03    7.0100854e+02    5.0000000e+02    5.0000000e+02    5.0000000e+02    6.6892251e+06    1.6006720e+03    2.8021310e+04    2.2763775e-02    2.9649699e+02   -1.2933743e+04    4.5905789e-02   -8.4729955e+04   -7.3424525e-03   -5.9919011e-04   -3.7695415e-03    3.8354384e-05    3.7135513e+03   -1.2202348e-05    5.5422004e-05    5.1427322e-04   -8.9584122e-05    4.3822542e+01
   2.3108423e+01    5.6617861e+00    1.1623544e+00    4.2892068e+03    0.0000000e+00    3.7898989e-05    1.0624045e+03    2.1299711e+03    7.0019704e+02    5.0000000e+02    5.0000000e+02    5.0000000e+02    6.6628224e+06    1.5921468e+03    2.7781565e+04    2.2763775e-02    2.9690574e+02   -1.2886298e+04    2.2912231e-02   -8.4394365e+04   -7.7490838e-03   -6.2933722e-04   -3.6102662e-03   -3.5387229e-04    3.6997912e+03    2.7657952e-04    5.5157103e-05    5.1448327e-04   -9.0960625e-05    4.3504298e+01
   2.3231785e+01    5.6532259e+00    1.1514696e+00    4.1660261e+03    0.0000000e+00    3.8666273e-05    1.0598015e+03    2.1303519e+03    6.9905732e+02    5.0000000e+02    5.0000000e+02    5.0000000e+02    6.6258747e+06    1.5737028e+03    2.7376012e+04    2.2763775e-02    2.9747239e+02   -1.2818576e+04    5.5454779e-02   -8.3924235e+04   -8.1642469e-03   -6.8370124e-04   -3.2661735e-03   -1.4032014e-03    3.6804248e+03    6.6517825e-04    5.4965984e-05    5.0703539e-04   -9.3720310e-05    4.4377060e+01
   2.3311073e+01    5.6447569e+00    1.1448278e+00    4.1724052e+03    0.0000000e+00    3.8226251e-05    1.0580820e+03    2.1283195e+03    6.9832678e+02    5.0000000e+02    5.0000000e+02    5.0000000e+02    6.6023596e+06    1.5680670e+03    2.7203315e+04    2.2763775e-02    2.9783209e+02   -1.2772845e+04    3.1622051e-02   -8.3626701e+04   -8.4951805e-03   -6.7576177e-04   -3.1848707e-03   -7.4502208e-04    3.6681223e+03    8.6960703e-04    5.5510987e-05    5.0891017e-04   -9.3832410e-05    4.3906213e+01
   2.3434406e+01    5.6303913e+00    1.1354265e+00    4.1571163e+03    0.0000000e+00    3.7722944e-05    1.0556489e+03    2.1179525e+03    6.9719124e+02    5.0000000e+02    5.0000000e+02    5.0000000e+02    6.5657178e+06    1.5587110e+03    2.6938430e+04    2.2763775e-02    2.9838710e+02   -1.2699273e+04    1.3636155e-02   -8.3163391e+04   -8.6493245e-03   -5.9368055e-04   -2.7206546e-03    2.5495156e-04    3.6488925e+03    4.4968360e-04    5.7664253e-05    4.9301194e-04   -9.1557927e-05    4.3314933e+01
   2.3522498e+01    5.6233236e+00    1.1285879e+00    4.1373078e+03    0.0000000e+00    3.7400251e-05    1.0538346e+03    2.0999235e+03    6.9638477e+02    5.0000000e+02    5.0000000e+02    5.0000000e+02    6.5393416e+06    1.5517736e+03    2.6734166e+04    2.2763775e-02    2.9878010e+02   -1.2647871e+04    3.2590483e-02   -8.2829886e+04   -8.9777960e-03   -5.2327939e-04   -2.5801105e-03    1.0680813e-04    3.6351076e+03    4.0887765e-04    5.9336142e-05    4.9287186e-04   -8.9662391e-05    4.2884945e+01
   2.3610587e+01    5.6182770e+00    1.1206246e+00    4.1000186e+03    0.0000000e+00    3.7125872e-05    1.0519817e+03    2.1029972e+03    6.9552955e+02    5.0000000e+02    5.0000000e+02    5.0000000e+02    6.5131851e+06    1.5443061e+03    2.6515165e+04    2.2763775e-02    2.9916994e+02   -1.2596493e+04    2.2857824e-02   -8.2499290e+04   -9.2878377e-03   -4.6933017e-04   -2.4611063e-03    2.3568148e-04    3.6214176e+03    5.3221170e-04    6.0880308e-05    4.9332033e-04   -8.8458916e-05    4.2534354e+01
   2.3742763e+01    5.6221591e+00    1.1096675e+00    3.9649770e+03    0.0000000e+00    3.7927590e-05    1.0491379e+03    2.0989416e+03    6.9419064e+02    5.0000000e+02    5.0000000e+02    5.0000000e+02    6.4742253e+06    1.5256932e+03    2.6086830e+04    2.2763775e-02    2.9974746e+02   -1.2520557e+04    3.6046001e-02   -8.2005707e+04   -9.7693843e-03   -3.4790279e-04   -2.1875783e-03    5.4439584e-04    3.6009573e+03    4.0461294e-04    6.2944984e-05    4.9132964e-04   -8.3980896e-05    4.3342471e+01
   2.3830905e+01    5.6193763e+00    1.1022092e+00    3.9432054e+03    0.0000000e+00    3.7613612e-05    1.0472825e+03    2.0825655e+03    6.9331488e+02    5.0000000e+02    5.0000000e+02    5.0000000e+02    6.4482039e+06    1.5184602e+03    2.5880369e+04    2.2763775e-02    3.0012810e+02   -1.2471828e+04    1.4730891e-02   -8.1675431e+04   -1.0103369e-02   -2.8394180e-04   -2.0726698e-03    5.6000350e-04    3.5873430e+03    2.3375892e-04    6.4547439e-05    4.9344115e-04   -8.2288749e-05    4.2959464e+01
   2.3919066e+01    5.6114962e+00    1.0944593e+00    3.9181484e+03    0.0000000e+00    3.7273684e-05    1.0454481e+03    2.0918907e+03    6.9244568e+02    5.0000000e+02    5.0000000e+02    5.0000000e+02    6.4224608e+06    1.5113939e+03    2.5674313e+04    2.2763775e-02    3.0050580e+02   -1.2422355e+04    2.7234384e-02   -8.1349231e+04   -1.0412980e-02   -2.0935508e-04   -1.9175461e-03    3.3341514e-04    3.5738343e+03    1.8491687e-04    6.6489989e-05    4.9333590e-04   -8.0255879e-05    4.2528786e+01
   2.4007253e+01    5.6043219e+00    1.0877432e+00    3.8923451e+03    0.0000000e+00    3.7041658e-05    1.0437513e+03    2.0820969e+03    6.9159331e+02    5.0000000e+02    5.0000000e+02    5.0000000e+02    6.3966639e+06    1.5043849e+03    2.5480502e+04    2.2763775e-02    3.0088073e+02   -1.2372898e+04    1.7998287e-02   -8.1022167e+04   -1.0670864e-02   -1.7905597e-04   -1.8150159e-03    2.9709448e-04    3.5603047e+03    1.8473754e-04    6.7506499e-05    4.9400746e-04   -7.9691053e-05    4.2223131e+01
   2.4139553e+01    5.5844848e+00    1.0794485e+00    3.7944173e+03    0.0000000e+00    3.7690660e-05    1.0412488e+03    2.0798386e+03    6.9030921e+02    5.0000000e+02    5.0000000e+02    5.0000000e+02    6.3577860e+06    1.4883257e+03    2.5125808e+04    2.2763775e-02    3.0143761e+02   -1.2298783e+04    3.4917013e-02   -8.0529243e+04   -1.0621661e-02   -6.8811168e-05   -1.3924109e-03   -8.0727708e-05    3.5399548e+03    3.5074191e-05    7.0138258e-05    4.7692706e-04   -7.6085591e-05    4.2889297e+01
   2.4227783e+01    5.5882442e+00    1.0734743e+00    3.7674448e+03    0.0000000e+00    3.7497253e-05    1.0395498e+03    2.0719869e+03    6.8944110e+02    5.0000000e+02    5.0000000e+02    5.0000000e+02    6.3320339e+06    1.4814928e+03    2.4930224e+04    2.2763775e-02    3.0180470e+02   -1.2244827e+04    3.2430977e-02   -8.0205498e+04   -1.0774144e-02    7.0087837e-06   -1.2025499e-03    1.7136561e-05    3.5264314e+03   -1.7617155e-04    7.2040556e-05    4.7196058e-04   -7.4103879e-05    4.2604272e+01
   2.4316038e+01    5.5909204e+00    1.0667915e+00    3.7325237e+03    0.0000000e+00    3.7300173e-05    1.0378965e+03    2.0690984e+03    6.8857917e+02    5.0000000e+02    5.0000000e+02    5.0000000e+02    6.3064287e+06    1.4745679e+03    2.4732467e+04    2.2763775e-02    3.0216901e+02   -1.2194302e+04    2.1251440e-02   -7.9881299e+04   -1.0993785e-02   -4.9010525e-06   -1.0774463e-03    2.8310645e-04    3.5129595e+03   -2.3229857e-04    7.2153238e-05    4.7077140e-04   -7.4644713e-05    4.2323936e+01
   2.4404326e+01    5.6024844e+00    1.0593869e+00    3.7131920e+03    0.0000000e+00    3.6956962e-05    1.0360894e+03    2.0700126e+03    6.8774519e+02    5.0000000e+02    5.0000000e+02    5.0000000e+02    6.2808776e+06    1.4676653e+03    2.4532725e+04    2.2763775e-02    3.0253038e+02   -1.2144912e+04    2.3729076e-02   -7.9557486e+04   -1.1467002e-02    4.9794478e-06   -9.6725203e-04    3.1879862e-04    3.4995427e+03   -3.0104542e-04    7.2594287e-05    4.7428655e-04   -7.4267290e-05    4.1897365e+01
   2.4536822e+01    5.6061631e+00    1.0489476e+00    3.6206848e+03    0.0000000e+00    3.7620455e-05    1.0335000e+03    2.0743370e+03    6.8651288e+02    5.0000000e+02    5.0000000e+02    5.0000000e+02    6.2426331e+06    1.4498888e+03    2.4159450e+04    2.2763775e-02    3.0306751e+02   -1.2072569e+04    2.3132909e-02   -7.9071769e+04   -1.1721876e-02    8.8589986e-05   -6.4613581e-04   -2.3775230e-04    3.4794494e+03    3.2763161e-04    7.4887621e-05    4.6686644e-04   -7.1698341e-05    4.2666838e+01
   2.4638808e+01    5.6024302e+00    1.0425458e+00    3.5916113e+03    0.0000000e+00    3.7440350e-05    1.0316181e+03    2.0806206e+03    6.8557615e+02    5.0000000e+02    5.0000000e+02    5.0000000e+02    6.2138073e+06    1.4418584e+03    2.3950235e+04    2.2763775e-02    3.0347521e+02   -1.2015667e+04    2.2135976e-02   -7.8707110e+04   -1.1749101e-02    1.4802010e-04   -4.0005110e-04   -5.3974205e-05    3.4643091e+03    6.4003364e-04    7.6626335e-05    4.5819841e-04   -7.0096337e-05    4.2398190e+01
   2.4740889e+01    5.5958499e+00    1.0373419e+00    3.5739129e+03    0.0000000e+00    3.7185614e-05    1.0299000e+03    2.0857646e+03    6.8465085e+02    5.0000000e+02    5.0000000e+02    5.0000000e+02    6.1846234e+06    1.4349271e+03    2.3767790e+04    2.2763775e-02    3.0387995e+02   -1.1961026e+04    1.3158508e-02   -7.8336790e+04   -1.1847627e-02    1.4926595e-04   -2.1121235e-04   -3.9541413e-04    3.4490403e+03    5.3512943e-04    7.7228890e-05    4.5260246e-04   -7.0560559e-05    4.2039007e+01
   2.4842963e+01    5.5905361e+00    1.0313252e+00    3.5491260e+03    0.0000000e+00    3.6983356e-05    1.0281139e+03    2.0673106e+03    6.8372151e+02    5.0000000e+02    5.0000000e+02    5.0000000e+02    6.1552987e+06    1.4272994e+03    2.3570738e+04    2.2763775e-02    3.0428150e+02   -1.1907486e+04    2.3714763e-02   -7.7964696e+04   -1.1935376e-02    2.1225054e-04    8.2832061e-06   -2.6824103e-04    3.4337229e+03    5.1781769e-04    7.8937171e-05    4.4565151e-04   -6.8771884e-05    4.1739979e+01
   2.4945114e+01    5.5837434e+00    1.0238409e+00    3.5272544e+03    0.0000000e+00    3.6653034e-05    1.0262220e+03    2.0593163e+03    6.8268979e+02    5.0000000e+02    5.0000000e+02    5.0000000e+02    6.1263088e+06    1.4198423e+03    2.3363518e+04    2.2763775e-02    3.0467976e+02   -1.1851495e+04    2.4206503e-02   -7.7597514e+04   -1.2278811e-02    2.4467570e-04    6.8469479e-05    3.4165508e-05    3.4184957e+03    5.3964514e-04    8.0005670e-05    4.4933992e-04   -6.8299874e-05    4.1324034e+01
   2.5047283e+01    5.5840674e+00    1.0157093e+00    3.4356013e+03    0.0000000e+00    3.7316550e-05    1.0242462e+03    2.0568493e+03    6.8166682e+02    5.0000000e+02    5.0000000e+02    5.0000000e+02    6.0975772e+06    1.4057222e+03    2.3058998e+04    2.2763775e-02    3.0507444e+02   -1.1793884e+04    2.1322735e-02   -7.7234008e+04   -1.2645865e-02    2.1025763e-04    1.6301371e-04    1.1126413e-04    3.4033470e+03    3.5266843e-04    7.9635076e-05    4.5220768e-04   -6.9795014e-05    4.1947722e+01
   2.5149625e+01    5.5795829e+00    1.0084278e+00    3.4000354e+03    0.0000000e+00    3.7141506e-05    1.0223818e+03    2.0598765e+03    6.8065100e+02    5.0000000e+02    5.0000000e+02    5.0000000e+02    6.0687111e+06    1.3974753e+03    2.2849225e+04    2.2763775e-02    3.0546482e+02   -1.1736943e+04    2.7516139e-02   -7.6868540e+04   -1.2856211e-02    1.4073958e-04    2.9167370e-04   -1.6099397e-04    3.3881663e+03    1.5064145e-04    7.8767715e-05    4.5146540e-04   -7.3097087e-05    4.1692602e+01
   2.5200838e+01    5.5765859e+00    1.0048283e+00    3.3867771e+03    0.0000000e+00    3.7000982e-05    1.0214480e+03    2.0633318e+03    6.8014662e+02    5.0000000e+02    5.0000000e+02    5.0000000e+02    6.0541033e+06    1.3937287e+03    2.2748602e+04    2.2763775e-02    3.0565883e+02   -1.1709697e+04    6.3541923e-03   -7.6683373e+04   -1.3015651e-02    1.2815190e-04    2.9584293e-04    8.7332712e-05    3.3805330e+03    5.4149652e-05    7.8818543e-05    4.5437549e-04   -7.4021420e-05    4.1508155e+01
   2.5303277e+01    5.5713027e+00    9.9864809e-01    3.3647845e+03    0.0000000e+00    3.6770467e-05    1.0197364e+03    2.0699017e+03    6.7915167e+02    5.0000000e+02    5.0000000e+02    5.0000000e+02    6.0255330e+06    1.3866145e+03    2.2562259e+04    2.2763775e-02    3.0604444e+02   -1.1652154e+04    2.0567251e-02   -7.6322510e+04   -1.3282985e-02    7.9526148e-05    3.6988689e-04   -4.6097811e-05    3.3654838e+03   -1.4107213e-04    7.8449086e-05    4.5677090e-04   -7.6485005e-05    4.1187668e+01
   2.5405692e+01    5.5575220e+00    9.9186360e-01    3.3571334e+03    0.0000000e+00    3.6337608e-05    1.0179380e+03    2.0761020e+03    6.7816708e+02    5.0000000e+02    5.0000000e+02    5.0000000e+02    5.9969419e+06    1.3802443e+03    2.2389074e+04    2.2763775e-02    3.0642697e+02   -1.1596171e+04    1.9148224e-02   -7.5960655e+04   -1.3546948e-02    1.7771319e-04    4.8389593e-04   -3.4476098e-04    3.3504816e+03   -3.1356200e-04    8.0672515e-05    4.5726178e-04   -7.2975486e-05    4.0668378e+01
   2.5508121e+01    5.5671977e+00    9.8485555e-01    3.3392334e+03    0.0000000e+00    3.5998467e-05    1.0162402e+03    2.0618555e+03    6.7717475e+02    5.0000000e+02    5.0000000e+02    5.0000000e+02    5.9682928e+06    1.3733596e+03    2.2205341e+04    2.2763775e-02    3.0680640e+02   -1.1538668e+04    1.9589665e-02   -7.5599233e+04   -1.3801429e-02    2.1134261e-04    6.0040581e-04   -4.9188886e-04    3.3354356e+03   -4.3146546e-04    8.1658529e-05    4.5715270e-04   -7.2255376e-05    4.0241764e+01
   2.5610587e+01    5.5719214e+00    9.7823379e-01    3.2339263e+03    0.0000000e+00    3.6982567e-05    1.0145424e+03    2.0699599e+03    6.7620196e+02    5.0000000e+02    5.0000000e+02    5.0000000e+02    5.9399975e+06    1.3590409e+03    2.1921849e+04    2.2763775e-02    3.0718205e+02   -1.1484772e+04    2.0854838e-02   -7.5240210e+04   -1.3798402e-02    1.7836667e-04    9.0345900e-04   -1.1635996e-04    3.3205698e+03   -4.6279181e-04    8.1078492e-05    4.4500498e-04   -7.3396354e-05    4.1231054e+01
   2.5713090e+01    5.5825144e+00    9.7086150e-01    3.1975596e+03    0.0000000e+00    3.6807807e-05    1.0127489e+03    2.0776215e+03    6.7525969e+02    5.0000000e+02    5.0000000e+02    5.0000000e+02    5.9118230e+06    1.3509593e+03    2.1717482e+04    2.2763775e-02    3.0755367e+02   -1.1432235e+04    2.0366905e-02   -7.4882346e+04   -1.4108169e-02    2.3603339e-04    1.0142038e-03   -2.0435338e-04    3.3057743e+03   -3.2188892e-04    8.2310139e-05    4.4590198e-04   -7.1209274e-05    4.0975674e+01
   2.5815629e+01    5.5864190e+00    9.6434388e-01    3.1752026e+03    0.0000000e+00    3.6523112e-05    1.0110844e+03    2.0854327e+03    6.7432543e+02    5.0000000e+02    5.0000000e+02    5.0000000e+02    5.8837630e+06    1.3438847e+03    2.1538632e+04    2.2763775e-02    3.0792218e+02   -1.1379512e+04    2.8443434e-02   -7.4525761e+04   -1.4285326e-02    3.0878583e-04    1.1141364e-03   -1.2387049e-04    3.2910093e+03   -8.3762841e-05    8.3927554e-05    4.4509530e-04   -6.9025345e-05    4.0599097e+01
   2.5918197e+01    5.5842240e+00    9.5808090e-01    3.1575828e+03    0.0000000e+00    3.6205258e-05    1.0094236e+03    2.0927093e+03    6.7339292e+02    5.0000000e+02    5.0000000e+02    5.0000000e+02    5.8558248e+06    1.3372372e+03    2.1367744e+04    2.2763775e-02    3.0828774e+02   -1.1326353e+04    3.0782794e-02   -7.4171707e+04   -1.4510113e-02    3.5748051e-04    1.1483326e-03   -4.1373752e-04    3.2763447e+03    1.2271190e-04    8.5226550e-05    4.4761143e-04   -6.7802936e-05    4.0191964e+01
   2.6020814e+01    5.5780231e+00    9.5209705e-01    3.1588780e+03    0.0000000e+00    3.5703385e-05    1.0078615e+03    2.0985040e+03    6.7246454e+02    5.0000000e+02    5.0000000e+02    5.0000000e+02    5.8277143e+06    1.3316652e+03    2.1225439e+04    2.2763775e-02    3.0865071e+02   -1.1273158e+04    2.1998717e-02   -7.3815245e+04   -1.4711765e-02    4.6343603e-04    1.2744743e-03   -1.6170549e-05    3.2616036e+03   -3.6239678e-05    8.7617224e-05    4.4550306e-04   -6.4148476e-05    3.9622613e+01
   2.6123454e+01    5.5741979e+00    9.4632543e-01    3.0739992e+03    0.0000000e+00    3.6542263e-05    1.0062503e+03    2.1037062e+03    6.7147105e+02    5.0000000e+02    5.0000000e+02    5.0000000e+02    5.8000478e+06    1.3184252e+03    2.0973499e+04    2.2763775e-02    3.0901058e+02   -1.1217511e+04    3.7750664e-02   -7.3465739e+04   -1.4766808e-02    5.3310083e-04    1.3716788e-03   -2.4007606e-05    3.2470127e+03   -5.7243621e-05    8.9462376e-05    4.4302095e-04   -6.2162216e-05    4.0448272e+01
   2.6226119e+01    5.5752723e+00    9.3931134e-01    3.0416291e+03    0.0000000e+00    3.6309732e-05    1.0044691e+03    2.1074915e+03    6.7045185e+02    5.0000000e+02    5.0000000e+02    5.0000000e+02    5.7723335e+06    1.3110817e+03    2.0783515e+04    2.2763775e-02    3.0936673e+02   -1.1162792e+04    2.4890518e-02   -7.3115106e+04   -1.4973140e-02    5.9182880e-04    1.4679936e-03   -4.5393337e-04    3.2324192e+03    2.8106968e-04    9.0406573e-05    4.4284265e-04   -5.9589682e-05    4.0129521e+01
   2.6328843e+01    5.5767760e+00    9.3212276e-01    3.0142167e+03    0.0000000e+00    3.6003701e-05    1.0027579e+03    2.0877690e+03    6.6944395e+02    5.0000000e+02    5.0000000e+02    5.0000000e+02    5.7447547e+06    1.3040916e+03    2.0600783e+04    2.2763775e-02    3.0971986e+02   -1.1108749e+04    2.7217455e-02   -7.2766152e+04   -1.5088982e-02    6.7888410e-04    1.5649670e-03   -8.4202958e-04    3.2179105e+03    2.2932814e-04    9.2293736e-05    4.4157988e-04   -5.6300659e-05    3.9742871e+01
   2.6431565e+01    5.5762430e+00    9.2501972e-01    2.9849139e+03    0.0000000e+00    3.5745109e-05    1.0010940e+03    2.0777744e+03    6.6844892e+02    5.0000000e+02    5.0000000e+02    5.0000000e+02    5.7173428e+06    1.2969369e+03    2.0421200e+04    2.2763775e-02    3.1006992e+02   -1.1055420e+04    1.8610705e-02   -7.2418988e+04   -1.5224468e-02    7.3660304e-04    1.6317896e-03   -6.1495985e-04    3.2034882e+03    2.0388389e-04    9.3782048e-05    4.4175660e-04   -5.4231569e-05    3.9404074e+01
   2.6534323e+01    5.5748774e+00    9.1871386e-01    2.9576565e+03    0.0000000e+00    3.5537480e-05    9.9952369e+02    2.0724445e+03    6.6747864e+02    5.0000000e+02    5.0000000e+02    5.0000000e+02    5.6900586e+06    1.2901290e+03    2.0250706e+04    2.2763775e-02    3.1041712e+02   -1.1003155e+04    7.6623639e-03   -7.2073225e+04   -1.5374768e-02    7.5690965e-04    1.6746831e-03   -5.0026091e-05    3.1891504e+03    1.4891599e-04    9.4103344e-05    4.4268472e-04   -5.3460953e-05    3.9110789e+01
   2.6636935e+01    5.5757907e+00    9.1329533e-01    2.8918892e+03    0.0000000e+00    3.6172304e-05    9.9806327e+02    2.0697090e+03    6.6651900e+02    5.0000000e+02    5.0000000e+02    5.0000000e+02    5.6627544e+06    1.2787401e+03    2.0032317e+04    2.2763775e-02    3.1076058e+02   -1.0952274e+04    1.4745783e-02   -7.1726603e+04   -1.5277620e-02    7.5598513e-04    1.8753329e-03    1.5677761e-04    3.1748700e+03    1.1940936e-04    9.4263206e-05    4.3273820e-04   -5.3924953e-05    3.9716398e+01
   2.6739467e+01    5.5803144e+00    9.0740261e-01    2.8693748e+03    0.0000000e+00    3.5943340e-05    9.9650286e+02    2.0685714e+03    6.6555369e+02    5.0000000e+02    5.0000000e+02    5.0000000e+02    5.6358620e+06    1.2723097e+03    1.9866234e+04    2.2763775e-02    3.1110047e+02   -1.0897615e+04    2.2219644e-02   -7.1387337e+04   -1.5357413e-02    7.4110982e-04    1.9728889e-03   -5.9268009e-07    3.1606882e+03    1.5436587e-04    9.4192939e-05    4.3038645e-04   -5.5137503e-05    3.9406769e+01
   2.6842068e+01    5.5870292e+00    9.0043704e-01    2.8386979e+03    0.0000000e+00    3.5714293e-05    9.9486799e+02    2.0693380e+03    6.6459761e+02    5.0000000e+02    5.0000000e+02    5.0000000e+02    5.6090165e+06    1.2652709e+03    1.9689409e+04    2.2763775e-02    3.1143767e+02   -1.0845705e+04    5.3482603e-03   -7.1046951e+04   -1.5538931e-02    7.4506925e-04    2.0350334e-03    2.1252779e-04    3.1465358e+03    3.0372097e-04    9.4246394e-05    4.3111311e-04   -5.4942366e-05    3.9096459e+01
   2.6944729e+01    5.5916241e+00    8.9360082e-01    2.8065023e+03    0.0000000e+00    3.5548299e-05    9.9336351e+02    2.0691340e+03    6.6366396e+02    5.0000000e+02    5.0000000e+02    5.0000000e+02    5.5823051e+06    1.2578860e+03    1.9517695e+04    2.2763775e-02    3.1177208e+02   -1.0794405e+04    1.7472029e-02   -7.0708467e+04   -1.5676839e-02    7.4317122e-04    2.0722704e-03    3.1871791e-05    3.1324831e+03    4.9146719e-04    9.4428665e-05    4.3218299e-04   -5.5209442e-05    3.8859215e+01
   2.7047446e+01    5.5971275e+00    8.8719897e-01    2.7811188e+03    0.0000000e+00    3.5353045e-05    9.9183375e+02    2.0699867e+03    6.6274152e+02    5.0000000e+02    5.0000000e+02    5.0000000e+02    5.5556904e+06    1.2507905e+03    1.9352167e+04    2.2763775e-02    3.1210379e+02   -1.0743621e+04    1.5330296e-02   -7.0370760e+04   -1.5823880e-02    7.5465167e-04    2.0852785e-03    7.3675238e-04    3.1184590e+03    4.7334877e-04    9.4945140e-05    4.3440252e-04   -5.5157875e-05    3.8590189e+01
   2.7150220e+01    5.5986057e+00    8.8158725e-01    2.7266218e+03    0.0000000e+00    3.6013839e-05    9.9036063e+02    2.0710433e+03    6.6182727e+02    5.0000000e+02    5.0000000e+02    5.0000000e+02    5.5292192e+06    1.2387257e+03    1.9138434e+04    2.2763775e-02    3.1243243e+02   -1.0693064e+04    2.2576128e-02   -7.0035372e+04   -1.5990785e-02    7.5160528e-04    2.1019422e-03    3.4248729e-04    3.1045531e+03    3.0528067e-04    9.5085848e-05    4.3677047e-04   -5.5529223e-05    3.9285166e+01
   2.7201628e+01    5.5961849e+00    8.7915090e-01    2.7172915e+03    0.0000000e+00    3.5917759e-05    9.8972280e+02    2.0713180e+03    6.6133599e+02    5.0000000e+02    5.0000000e+02    5.0000000e+02    5.5160731e+06    1.2356289e+03    1.9069318e+04    2.2763775e-02    3.1259564e+02   -1.0667742e+04    1.7038749e-02   -6.9869116e+04   -1.6020500e-02    7.5899258e-04    2.1018840e-03    3.3700256e-04    3.0976582e+03    3.1700211e-04    9.5340400e-05    4.3708263e-04   -5.5368469e-05    3.9144134e+01
   2.7304487e+01    5.5947085e+00    8.7345368e-01    2.6966198e+03    0.0000000e+00    3.5680331e-05    9.8823494e+02    2.0728249e+03    6.6033522e+02    5.0000000e+02    5.0000000e+02    5.0000000e+02    5.4897586e+06    1.2292949e+03    1.8916844e+04    2.2763775e-02    3.1292029e+02   -1.0616782e+04    1.4622476e-02   -6.9535706e+04   -1.6092957e-02    8.0587024e-04    2.1228988e-03    5.8932371e-05    3.0837960e+03    2.6318317e-04    9.6512854e-05    4.3742016e-04   -5.3477966e-05    3.8825159e+01
   2.7407406e+01    5.5921638e+00    8.6714661e-01    2.6708195e+03    0.0000000e+00    3.5448877e-05    9.8671545e+02    2.0735995e+03    6.5934177e+02    5.0000000e+02    5.0000000e+02    5.0000000e+02    5.4635488e+06    1.2227376e+03    1.8757926e+04    2.2763775e-02    3.1324239e+02   -1.0565840e+04    2.2308841e-02   -6.9203809e+04   -1.6218425e-02    8.2541449e-04    2.1428580e-03   -2.1229674e-06    3.0699916e+03    4.7107800e-04    9.6936705e-05    4.3934491e-04   -5.2622561e-05    3.8515136e+01
   2.7510378e+01    5.5941121e+00    8.5965693e-01    2.6413341e+03    0.0000000e+00    3.5149324e-05    9.8506057e+02    2.0631190e+03    6.5835722e+02    5.0000000e+02    5.0000000e+02    5.0000000e+02    5.4374374e+06    1.2158644e+03    1.8586625e+04    2.2763775e-02    3.1356179e+02   -1.0515169e+04    2.2127900e-02   -6.8873169e+04   -1.6401232e-02    8.6614840e-04    2.1551771e-03   -8.4554074e-04    3.0562437e+03    5.8259259e-04    9.7645726e-05    4.4257802e-04   -5.0910463e-05    3.8138158e+01
   2.7613404e+01    5.5937557e+00    8.5256652e-01    2.6172313e+03    0.0000000e+00    3.4823631e-05    9.8352265e+02    2.0507311e+03    6.5738326e+02    5.0000000e+02    5.0000000e+02    5.0000000e+02    5.4114602e+06    1.2093989e+03    1.8428787e+04    2.2763775e-02    3.1387857e+02   -1.0464576e+04    7.2345399e-03   -6.8544247e+04   -1.6602570e-02    8.7635465e-04    2.1324271e-03   -9.2432332e-04    3.0425672e+03    5.5725486e-04    9.7795318e-05    4.4750316e-04   -5.0520396e-05    3.7739013e+01
   2.7716485e+01    5.5924930e+00    8.4819867e-01    2.5490806e+03    0.0000000e+00    3.5592427e-05    9.8219127e+02    2.0444931e+03    6.5643050e+02    5.0000000e+02    5.0000000e+02    5.0000000e+02    5.3855879e+06    1.1983285e+03    1.8215257e+04    2.2763775e-02    3.1419234e+02   -1.0414494e+04    1.8035372e-02   -6.8216503e+04   -1.6710499e-02    8.7726449e-04    2.1510649e-03   -2.8642491e-04    3.0289548e+03    3.6182338e-04    9.7734795e-05    4.4878400e-04   -5.0516635e-05    3.8403436e+01
   2.7819619e+01    5.5845667e+00    8.4230803e-01    2.5407162e+03    0.0000000e+00    3.5225198e-05    9.8075847e+02    2.0405140e+03    6.5549426e+02    5.0000000e+02    5.0000000e+02    5.0000000e+02    5.3598705e+06    1.1928037e+03    1.8081533e+04    2.2763775e-02    3.1450331e+02   -1.0364838e+04    1.5327458e-02   -6.7890837e+04   -1.6731660e-02    9.1211917e-04    2.2511955e-03    6.1755513e-04    3.0154521e+03   -8.7267188e-05    9.8570481e-05    4.4510556e-04   -4.9291945e-05    3.7997184e+01
   2.7922807e+01    5.5995870e+00    8.3647327e-01    2.5142404e+03    0.0000000e+00    3.5066000e-05    9.7935187e+02    2.0368070e+03    6.5454346e+02    5.0000000e+02    5.0000000e+02    5.0000000e+02    5.3341576e+06    1.1863482e+03    1.7927894e+04    2.2763775e-02    3.1481203e+02   -1.0313108e+04    1.6113847e-02   -6.7566290e+04   -1.6785508e-02    9.8071176e-04    2.2685094e-03    3.6552770e-04    3.0019056e+03   -2.1122936e-04    9.9900959e-05    4.4511973e-04   -4.6432361e-05    3.7756786e+01
   2.8026046e+01    5.6122148e+00    8.2995378e-01    2.4876686e+03    0.0000000e+00    3.4851003e-05    9.7787662e+02    2.0393790e+03    6.5360773e+02    5.0000000e+02    5.0000000e+02    5.0000000e+02    5.3086806e+06    1.1797764e+03    1.7771562e+04    2.2763775e-02    3.1511820e+02   -1.0264254e+04    8.7938999e-03   -6.7243077e+04   -1.6959485e-02    1.0394895e-03    2.3193004e-03    8.1579547e-04    2.9884669e+03   -2.1232242e-04    1.0098180e-04    4.4586427e-04   -4.3523473e-05    3.7471655e+01
   2.8129341e+01    5.6211653e+00    8.2354668e-01    2.4592127e+03    0.0000000e+00    3.4678967e-05    9.7647044e+02    2.0447783e+03    6.5269875e+02    5.0000000e+02    5.0000000e+02    5.0000000e+02    5.2833649e+06    1.1729845e+03    1.7618535e+04    2.2763775e-02    3.1542188e+02   -1.0216209e+04    1.6441169e-02   -6.6921988e+04   -1.7059023e-02    1.1039524e-03    2.3551815e-03    6.2518652e-04    2.9751419e+03   -8.8642856e-05    1.0252857e-04    4.4582558e-04   -4.0936503e-05    3.7230951e+01
   2.8232651e+01    5.6342787e+00    8.1823944e-01    2.4032551e+03    0.0000000e+00    3.5409138e-05    9.7507861e+02    2.0465260e+03    6.5179933e+02    5.0000000e+02    5.0000000e+02    5.0000000e+02    5.2579828e+06    1.1612369e+03    1.7419395e+04    2.2763775e-02    3.1572251e+02   -1.0169391e+04    5.3519822e-03   -6.6599404e+04   -1.7072999e-02    1.1201975e-03    2.4483753e-03    8.9648439e-04    2.9618080e+03   -4.0190426e-04    1.0300414e-04    4.4170253e-04   -4.0443334e-05    3.7970177e+01
   2.8336009e+01    5.6340728e+00    8.1340496e-01    2.3856029e+03    0.0000000e+00    3.5217786e-05    9.7380043e+02    2.0500604e+03    6.5086021e+02    5.0000000e+02    5.0000000e+02    5.0000000e+02    5.2330434e+06    1.1554497e+03    1.7288962e+04    2.2763775e-02    3.1602054e+02   -1.0120530e+04    9.6408261e-03   -6.6283663e+04   -1.7151905e-02    1.2378980e-03    2.4503263e-03    5.7736200e-04    2.9486369e+03   -2.6500186e-04    1.0548226e-04    4.4301599e-04   -3.5365303e-05    3.7705122e+01
   2.8439433e+01    5.6343192e+00    8.0834639e-01    2.3690167e+03    0.0000000e+00    3.4944654e-05    9.7249741e+02    2.0536473e+03    6.4987730e+02    5.0000000e+02    5.0000000e+02    5.0000000e+02    5.2080432e+06    1.1500111e+03    1.7161046e+04    2.2763775e-02    3.1631658e+02   -1.0071828e+04    7.2224946e-03   -6.5967088e+04   -1.7124110e-02    1.2859520e-03    2.4915742e-03    1.5080862e-05    2.9354563e+03   -1.9669456e-04    1.0684867e-04    4.4017197e-04   -3.3639890e-05    3.7343110e+01
   2.8542885e+01    5.6326464e+00    8.0241334e-01    2.3458617e+03    0.0000000e+00    3.4717372e-05    9.7107564e+02    2.0571790e+03    6.4890114e+02    5.0000000e+02    5.0000000e+02    5.0000000e+02    5.1831334e+06    1.1438921e+03    1.7018033e+04    2.2763775e-02    3.1661033e+02   -1.0023041e+04    1.5048085e-02   -6.5651873e+04   -1.7130793e-02    1.3023670e-03    2.5244320e-03    5.4781822e-05    2.9223243e+03   -1.2094878e-04    1.0727828e-04    4.3877044e-04   -3.2807151e-05    3.7055431e+01
   2.8646373e+01    5.6359725e+00    7.9559871e-01    2.3211725e+03    0.0000000e+00    3.4379805e-05    9.6958442e+02    2.0609083e+03    6.4793529e+02    5.0000000e+02    5.0000000e+02    5.0000000e+02    5.1583394e+06    1.1379345e+03    1.6870879e+04    2.2763775e-02    3.1690163e+02   -9.9747791e+03    1.6097022e-02   -6.5338121e+04   -1.7179499e-02    1.3135582e-03    2.5287972e-03   -7.3396126e-04    2.9092638e+03    3.2830815e-04    1.0755090e-04    4.3939372e-04   -3.2063756e-05    3.6639494e+01
   2.8749874e+01    5.6403327e+00    7.9023245e-01    2.2630913e+03    0.0000000e+00    3.4925448e-05    9.6824481e+02    2.0642390e+03    6.4698327e+02    5.0000000e+02    5.0000000e+02    5.0000000e+02    5.1336849e+06    1.1277046e+03    1.6674619e+04    2.2763775e-02    3.1719003e+02   -9.9270168e+03    2.1790442e-02   -6.5025831e+04   -1.7291239e-02    1.2512245e-03    2.4931972e-03   -3.4704127e-04    2.8962779e+03    7.0834325e-05    1.0642780e-04    4.4306358e-04   -3.4498545e-05    3.7088151e+01
   2.8801646e+01    5.6413470e+00    7.8747548e-01    2.2517256e+03    0.0000000e+00    3.4834143e-05    9.6754604e+02    2.0549692e+03    6.4651419e+02    5.0000000e+02    5.0000000e+02    5.0000000e+02    5.1214522e+06    1.1248042e+03    1.6605608e+04    2.2763775e-02    3.1733316e+02   -9.9035542e+03    4.0563479e-03   -6.4871121e+04   -1.7384513e-02    1.2490266e-03    2.4421340e-03   -1.2467502e-04    2.8898566e+03    1.1606427e-04    1.0623096e-04    4.4688664e-04   -3.4413157e-05    3.6967646e+01
   2.8905217e+01    5.6433049e+00    7.8243330e-01    2.2330607e+03    0.0000000e+00    3.4644004e-05    9.6625191e+02    2.0445911e+03    6.4559445e+02    5.0000000e+02    5.0000000e+02    5.0000000e+02    5.0970377e+06    1.1192361e+03    1.6478219e+04    2.2763775e-02    3.1761783e+02   -9.8564992e+03    6.9617200e-03   -6.4561698e+04   -1.7548719e-02    1.2397330e-03    2.4136325e-03   -1.6851249e-04    2.8770013e+03    1.7065424e-04    1.0604868e-04    4.5100299e-04   -3.4919641e-05    3.6723506e+01
   2.9004012e+01    5.6482396e+00    7.7702453e-01    2.2218374e+03    0.0000000e+00    3.4261639e-05    9.6501058e+02    2.0400008e+03    6.4471762e+02    5.0000000e+02    5.0000000e+02    5.0000000e+02    5.0735708e+06    1.1146792e+03    1.6368843e+04    2.2763775e-02    3.1788744e+02   -9.8110472e+03   -3.5506018e-03   -6.4264874e+04   -1.7348366e-02    1.2795573e-03    2.5450873e-03   -1.1795961e-04    2.8647153e+03    3.7350987e-04    1.0689415e-04    4.4116039e-04   -3.3219907e-05    3.6309212e+01
   2.9107644e+01    5.6574146e+00    7.7122729e-01    2.1956922e+03    0.0000000e+00    3.4088952e-05    9.6370479e+02    2.0367411e+03    6.4379082e+02    5.0000000e+02    5.0000000e+02    5.0000000e+02    5.0495530e+06    1.1087944e+03    1.6232095e+04    2.2763775e-02    3.1816814e+02   -9.7629619e+03   -2.7280300e-03   -6.3961041e+04   -1.7352064e-02    1.2856339e-03    2.5989724e-03   -2.1807535e-05    2.8519830e+03    3.1726620e-04    1.0713410e-04    4.3863117e-04   -3.2858557e-05    3.6066064e+01
   2.9211336e+01    5.6694693e+00    7.6548431e-01    2.1417407e+03    0.0000000e+00    3.4524624e-05    9.6238383e+02    2.0359030e+03    6.4288809e+02    5.0000000e+02    5.0000000e+02    5.0000000e+02    5.0254715e+06    1.0991941e+03    1.6046923e+04    2.2763775e-02    3.1844652e+02   -9.7168130e+03   -2.7097882e-03   -6.3655757e+04   -1.7399019e-02    1.2841251e-03    2.5884181e-03    2.5203582e-04    2.8392854e+03   -8.6328406e-05    1.0752514e-04    4.3944529e-04   -3.2899273e-05    3.6386880e+01
   2.9314991e+01    5.6848852e+00    7.6029924e-01    2.1211704e+03    0.0000000e+00    3.4332113e-05    9.6111211e+02    2.0361759e+03    6.4199451e+02    5.0000000e+02    5.0000000e+02    5.0000000e+02    5.0014991e+06    1.0933847e+03    1.5919773e+04    2.2763775e-02    3.1872183e+02   -9.6712416e+03    3.6104468e-03   -6.3351353e+04   -1.7459122e-02    1.2931766e-03    2.5580402e-03    1.6718885e-04    2.8266306e+03    9.2732114e-06    1.0794687e-04    4.4128366e-04   -3.2504889e-05    3.6118257e+01
   2.9418733e+01    5.6925844e+00    7.5526802e-01    2.1055342e+03    0.0000000e+00    3.4137234e-05    9.5985605e+02    2.0373216e+03    6.4102995e+02    5.0000000e+02    5.0000000e+02    5.0000000e+02    4.9777118e+06    1.0876218e+03    1.5799336e+04    2.2763775e-02    3.1899519e+02   -9.6259693e+03   -5.2600531e-03   -6.3049867e+04   -1.7574873e-02    1.3539671e-03    2.5341635e-03    2.4518363e-04    2.8141057e+03    6.6640426e-05    1.0914291e-04    4.4409913e-04   -2.9644998e-05    3.5874078e+01
   2.9522542e+01    5.6951746e+00    7.5065401e-01    2.0973944e+03    0.0000000e+00    3.3801007e-05    9.5869054e+02    2.0392615e+03    6.4007224e+02    5.0000000e+02    5.0000000e+02    5.0000000e+02    4.9542100e+06    1.0829500e+03    1.5697604e+04    2.2763775e-02    3.1926678e+02   -9.5793511e+03    1.5924248e-02   -6.2752465e+04   -1.7536575e-02    1.4016243e-03    2.5721475e-03    1.0378901e-04    2.8016788e+03    2.0521793e-05    1.1031360e-04    4.4113809e-04   -2.7621947e-05    3.5483382e+01
   2.9626396e+01    5.6977265e+00    7.4534355e-01    2.0750280e+03    0.0000000e+00    3.3626604e-05    9.5736334e+02    2.0411028e+03    6.3912251e+02    5.0000000e+02    5.0000000e+02    5.0000000e+02    4.9303927e+06    1.0770711e+03    1.5567279e+04    2.2763775e-02    3.1953654e+02   -9.5351903e+03   -3.3257206e-03   -6.2450324e+04   -1.7560957e-02    1.4945782e-03    2.5037768e-03    4.1026615e-04    2.7891727e+03    1.1161283e-05    1.1234183e-04    4.4319197e-04   -2.3528614e-05    3.5247651e+01
   2.9730303e+01    5.7022009e+00    7.3979585e-01    2.0334746e+03    0.0000000e+00    3.3953562e-05    9.5602659e+02    2.0430708e+03    6.3818088e+02    5.0000000e+02    5.0000000e+02    5.0000000e+02    4.9068654e+06    1.0680890e+03    1.5398405e+04    2.2763775e-02    3.1980408e+02   -9.4894710e+03    7.4493852e-03   -6.2152319e+04   -1.7636823e-02    1.5372645e-03    2.4699766e-03    3.4556579e-04    2.7767456e+03   -5.0392156e-05    1.1324984e-04    4.4602833e-04   -2.1615535e-05    3.5503279e+01
   2.9834253e+01    5.7061244e+00    7.3398663e-01    2.0168769e+03    0.0000000e+00    3.3656179e-05    9.5469933e+02    2.0459326e+03    6.3724853e+02    5.0000000e+02    5.0000000e+02    5.0000000e+02    4.8834422e+06    1.0625102e+03    1.5269105e+04    2.2763775e-02    3.2006883e+02   -9.4440923e+03    1.0458501e-02   -6.1855723e+04   -1.7768862e-02    1.6066148e-03    2.4440961e-03    2.3931286e-04    2.7644012e+03   -2.8445266e-05    1.1454369e-04    4.4966385e-04   -1.8514304e-05    3.5160859e+01
   2.9938238e+01    5.7097366e+00    7.2910798e-01    1.9960979e+03    0.0000000e+00    3.3525310e-05    9.5347774e+02    2.0376245e+03    6.3632796e+02    5.0000000e+02    5.0000000e+02    5.0000000e+02    4.8601511e+06    1.0568077e+03    1.5141717e+04    2.2763775e-02    3.2033145e+02   -9.3987550e+03    3.5276563e-03   -6.1560795e+04   -1.7845321e-02    1.6199855e-03    2.3711222e-03    1.3694758e-04    2.7521166e+03    6.8836028e-05    1.1471991e-04    4.5373533e-04   -1.7587793e-05    3.4972636e+01
   3.0042274e+01    5.7078920e+00    7.2408449e-01    1.9842395e+03    0.0000000e+00    3.3184165e-05    9.5231628e+02    2.0274759e+03    6.3542569e+02    5.0000000e+02    5.0000000e+02    5.0000000e+02    4.8369734e+06    1.0521333e+03    1.5034131e+04    2.2763775e-02    3.2059219e+02   -9.3534913e+03    7.3339401e-03   -6.1267335e+04   -1.7615413e-02    1.6676147e-03    2.5116550e-03    2.7831976e-04    2.7399306e+03    8.0330882e-05    1.1576322e-04    4.4287685e-04   -1.5356411e-05    3.4579735e+01
   3.0146349e+01    5.7216633e+00    7.1908829e-01    1.9637551e+03    0.0000000e+00    3.3004433e-05    9.5106507e+02    2.0225353e+03    6.3451455e+02    5.0000000e+02    5.0000000e+02    5.0000000e+02    4.8138163e+06    1.0468205e+03    1.4910652e+04    2.2763775e-02    3.2085106e+02   -9.3064366e+03    1.5466729e-02   -6.0975294e+04   -1.7544681e-02    1.6941024e-03    2.5133895e-03    4.0632140e-04    2.7276974e+03    1.6185573e-05    1.1646675e-04    4.4056798e-04   -1.3918615e-05    3.4335690e+01
   3.0250475e+01    5.7357407e+00    7.1433670e-01    1.9069600e+03    0.0000000e+00    3.3651332e-05    9.4983461e+02    2.0196791e+03    6.3361886e+02    5.0000000e+02    5.0000000e+02    5.0000000e+02    4.7908853e+06    1.0370816e+03    1.4730704e+04    2.2763775e-02    3.2110791e+02   -9.2622708e+03    1.4013381e-02   -6.0684582e+04   -1.7555883e-02    1.6999842e-03    2.4483010e-03    2.3315559e-04    2.7155768e+03   -4.9499976e-05    1.1680538e-04    4.4317253e-04   -1.3551485e-05    3.4845468e+01
   3.0302550e+01    5.7420598e+00    7.1157338e-01    1.8982239e+03    0.0000000e+00    3.3506135e-05    9.4918610e+02    2.0186303e+03    6.3318390e+02    5.0000000e+02    5.0000000e+02    5.0000000e+02    4.7795022e+06    1.0343718e+03    1.4666624e+04    2.2763775e-02    3.2123507e+02   -9.2406236e+03    2.8194090e-03   -6.0540355e+04   -1.7620962e-02    1.7081784e-03    2.4202535e-03    4.4280011e-05    2.7095844e+03   -2.0658372e-05    1.1695989e-04    4.4552962e-04   -1.3196896e-05    3.4667566e+01
   3.0406750e+01    5.7585480e+00    7.0669822e-01    1.8841875e+03    0.0000000e+00    3.3231692e-05    9.4796355e+02    2.0186332e+03    6.3226030e+02    5.0000000e+02    5.0000000e+02    5.0000000e+02    4.7567697e+06    1.0292488e+03    1.4550804e+04    2.2763775e-02    3.2148802e+02   -9.1977426e+03    1.1634357e-02   -6.0251628e+04   -1.7647155e-02    1.7270407e-03    2.4258393e-03    3.6489817e-04    2.6975748e+03    1.4829855e-05    1.1741702e-04    4.4550814e-04   -1.2257313e-05    3.4326490e+01
   3.0511000e+01    5.7672405e+00    7.0184072e-01    1.8723479e+03    0.0000000e+00    3.2949955e-05    9.4677980e+02    2.0166836e+03    6.3132323e+02    5.0000000e+02    5.0000000e+02    5.0000000e+02    4.7342367e+06    1.0242558e+03    1.4444199e+04    2.2763775e-02    3.2173908e+02   -9.1552160e+03   -2.3225115e-03   -5.9965926e+04   -1.7632264e-02    1.7409304e-03    2.4281324e-03    7.8898912e-04    2.6857180e+03    2.8443828e-05    1.1764892e-04    4.4456531e-04   -1.1341889e-05    3.3998981e+01
   3.0615289e+01    5.7711653e+00    6.9772180e-01    1.8604189e+03    0.0000000e+00    3.2705386e-05    9.4570463e+02    2.0183727e+03    6.3039165e+02    5.0000000e+02    5.0000000e+02    5.0000000e+02    4.7116937e+06    1.0193440e+03    1.4339963e+04    2.2763775e-02    3.2198840e+02   -9.1125275e+03    1.3396094e-02   -5.9679877e+04   -1.7675566e-02    1.7485098e-03    2.3718316e-03    1.9932375e-04    2.6738178e+03   -2.8188845e-05    1.1839538e-04    4.4716047e-04   -1.0863124e-05    3.3681845e+01
   3.0719619e+01    5.7725364e+00    6.9279812e-01    1.8437684e+03    0.0000000e+00    3.2482402e-05    9.4442551e+02    2.0186595e+03    6.2946432e+02    5.0000000e+02    5.0000000e+02    5.0000000e+02    4.6892500e+06    1.0139317e+03    1.4218908e+04    2.2763775e-02    3.2223589e+02   -9.0691814e+03    1.3171661e-02   -5.9395613e+04   -1.7767250e-02    1.7854922e-03    2.3110068e-03    5.0839886e-04    2.6619690e+03    5.8274553e-05    1.1893579e-04    4.5105591e-04   -8.8271339e-06    3.3410570e+01
   3.0823994e+01    5.7777716e+00    6.8761887e-01    1.7993956e+03    0.0000000e+00    3.2989289e-05    9.4313113e+02    2.0208552e+03    6.2854325e+02    5.0000000e+02    5.0000000e+02    5.0000000e+02    4.6668905e+06    1.0043784e+03    1.4050714e+04    2.2763775e-02    3.2248096e+02   -9.0254834e+03    1.3957999e-02   -5.9112656e+04   -1.7818119e-02    1.8218739e-03    2.2826007e-03    4.2097924e-04    2.6501594e+03    3.8026618e-05    1.1960289e-04    4.5314158e-04   -6.9899391e-06    3.3853693e+01
   3.0928401e+01    5.7832406e+00    6.8239131e-01    1.7862270e+03    0.0000000e+00    3.2721480e-05    9.4186050e+02    2.0234525e+03    6.2763348e+02    5.0000000e+02    5.0000000e+02    5.0000000e+02    4.6446934e+06    9.9922435e+02    1.3936943e+04    2.2763775e-02    3.2272367e+02   -8.9819810e+03    5.2795117e-04   -5.8831873e+04   -1.7871490e-02    1.8414582e-03    2.2577807e-03    9.2560076e-04    2.6384523e+03    1.0405919e-04    1.1986545e-04    4.5512300e-04   -5.9030153e-06    3.3555941e+01
   3.1032856e+01    5.7890639e+00    6.7771983e-01    1.7702047e+03    0.0000000e+00    3.2527348e-05    9.4067576e+02    2.0246264e+03    6.2674027e+02    5.0000000e+02    5.0000000e+02    5.0000000e+02    4.6225930e+06    9.9419521e+02    1.3824607e+04    2.2763775e-02    3.2296452e+02   -8.9389272e+03    4.3839129e-03   -5.8551954e+04   -1.7921946e-02    1.8490701e-03    2.2341391e-03    5.6428605e-04    2.6267854e+03    1.8344483e-04    1.1999527e-04    4.5704454e-04   -5.2838601e-06    3.3320688e+01
   3.1137365e+01    5.7948063e+00    6.7313317e-01    1.7570402e+03    0.0000000e+00    3.2263981e-05    9.3955805e+02    2.0310424e+03    6.2585386e+02    5.0000000e+02    5.0000000e+02    5.0000000e+02    4.6004805e+06    9.8947987e+02    1.3723544e+04    2.2763775e-02    3.2320374e+02   -8.8944384e+03    6.7010051e-03   -5.8272879e+04   -1.7694519e-02    1.8814484e-03    2.3628006e-03    1.7314974e-04    2.6151430e+03    1.6644674e-04    1.2074780e-04    4.4666328e-04   -3.7917115e-06    3.3002873e+01
   3.1241917e+01    5.8076242e+00    6.6834049e-01    1.7400610e+03    0.0000000e+00    3.2046623e-05    9.3840155e+02    2.0372725e+03    6.2496610e+02    5.0000000e+02    5.0000000e+02    5.0000000e+02    4.5785954e+06    9.8439957e+02    1.3606747e+04    2.2763775e-02    3.2344109e+02   -8.8520509e+03    5.1404970e-03   -5.7995558e+04   -1.7671906e-02    1.9003252e-03    2.3580353e-03    2.8849310e-04    2.6035587e+03    5.7228306e-05    1.2119435e-04    4.4581289e-04   -2.4749201e-06    3.2732901e+01
   3.1346398e+01    5.8233294e+00    6.6357314e-01    1.7030177e+03    0.0000000e+00    3.2451590e-05    9.3718380e+02    2.0220512e+03    6.2407074e+02    5.0000000e+02    5.0000000e+02    5.0000000e+02    4.5568562e+06    9.7593733e+02    1.3455081e+04    2.2763775e-02    3.2367586e+02   -8.8106612e+03    3.7111564e-03   -5.7719824e+04   -1.7717531e-02    1.8929903e-03    2.3229968e-03    2.5178383e-04    2.5920740e+03    7.7534825e-05    1.2090888e-04    4.4783446e-04   -2.5780164e-06    3.3068009e+01
   3.1450843e+01    5.8385113e+00    6.5869773e-01    1.6871440e+03    0.0000000e+00    3.2224150e-05    9.3598405e+02    2.0251867e+03    6.2315352e+02    5.0000000e+02    5.0000000e+02    5.0000000e+02    4.5354314e+06    9.7059322e+02    1.3338024e+04    2.2763775e-02    3.2390831e+02   -8.7686824e+03    5.5322788e-03   -5.7448115e+04   -1.7693056e-02    1.8949951e-03    2.3500225e-03   -1.1356077e-04    2.5807021e+03   -1.2891601e-05    1.2067615e-04    4.4616356e-04   -2.2787137e-06    3.2782311e+01
   3.1503095e+01    5.8432637e+00    6.5628212e-01    1.6809390e+03    0.0000000e+00    3.2086988e-05    9.3539476e+02    2.0277324e+03    6.2269784e+02    5.0000000e+02    5.0000000e+02    5.0000000e+02    4.5247855e+06    9.6819319e+02    1.3287778e+04    2.2763775e-02    3.2402386e+02   -8.7482908e+03    1.5634271e-02   -5.7313516e+04   -1.7668234e-02    1.9237873e-03    2.3384925e-03    3.3987107e-04    2.5751090e+03    6.3995869e-05    1.2128652e-04    4.4586940e-04   -9.4454144e-07    3.2635756e+01
   3.1607643e+01    5.8505257e+00    6.5207971e-01    1.6669773e+03    0.0000000e+00    3.1892462e-05    9.3431491e+02    2.0326140e+03    6.2178566e+02    5.0000000e+02    5.0000000e+02    5.0000000e+02    4.5031838e+06    9.6334217e+02    1.3189704e+04    2.2763775e-02    3.2425376e+02   -8.7087749e+03    1.5407048e-02   -5.7039033e+04   -1.7685599e-02    1.9890263e-03    2.2915613e-03   -2.8971329e-04    2.5637398e+03   -3.3479998e-05    1.2279038e-04    4.4753220e-04    1.8986503e-06    3.2386160e+01
   3.1712244e+01    5.8536175e+00    6.4755784e-01    1.6561665e+03    0.0000000e+00    3.1564717e-05    9.3313180e+02    2.0262914e+03    6.2087981e+02    5.0000000e+02    5.0000000e+02    5.0000000e+02    4.4817934e+06    9.5879584e+02    1.3086724e+04    2.2763775e-02    3.2448200e+02   -8.6677926e+03    1.7810203e-02   -5.6767871e+04   -1.7727573e-02    2.0096424e-03    2.2798287e-03    4.6326052e-05    2.5524325e+03   -7.4593039e-05    1.2333835e-04    4.4878108e-04    2.8605248e-06    3.2022540e+01
   3.1816895e+01    5.8582218e+00    6.4292870e-01    1.6115122e+03    0.0000000e+00    3.2223778e-05    9.3192343e+02    2.0198371e+03    6.1998060e+02    5.0000000e+02    5.0000000e+02    5.0000000e+02    4.4605183e+06    9.4895204e+02    1.2923072e+04    2.2763775e-02    3.2470852e+02   -8.6263744e+03    1.2815350e-02   -5.6498638e+04   -1.7797272e-02    2.0082857e-03    2.2367384e-03    7.5258559e-05    2.5411845e+03   -1.3032717e-04    1.2336362e-04    4.5190748e-04    2.9294969e-06    3.2571217e+01
   3.1921599e+01    5.8644580e+00    6.3815101e-01    1.5950454e+03    0.0000000e+00    3.2020926e-05    9.3069738e+02    2.0228661e+03    6.1908901e+02    5.0000000e+02    5.0000000e+02    5.0000000e+02    4.4393240e+06    9.4393698e+02    1.2813821e+04    2.2763775e-02    3.2493236e+02   -8.5850009e+03    1.6597546e-02   -5.6230471e+04   -1.7848450e-02    2.0369944e-03    2.2061643e-03    2.6127711e-05    2.5299904e+03   -8.8471822e-05    1.2395291e-04    4.5423123e-04    4.2144503e-06    3.2322928e+01
   3.2026347e+01    5.8700919e+00    6.3357899e-01    1.5794403e+03    0.0000000e+00    3.1838787e-05    9.2947037e+02    2.0262882e+03    6.1820934e+02    5.0000000e+02    5.0000000e+02    5.0000000e+02    4.4184237e+06    9.3873978e+02    1.2698874e+04    2.2763775e-02    3.2515428e+02   -8.5426963e+03    1.7823023e-02   -5.5966294e+04   -1.7850268e-02    2.0283907e-03    2.2268718e-03   -3.7000423e-04    2.5189030e+03   -1.9842242e-06    1.2344726e-04    4.5385615e-04    4.0965904e-06    3.2113942e+01
   3.2131133e+01    5.8732691e+00    6.2963536e-01    1.5712510e+03    0.0000000e+00    3.1493723e-05    9.2841567e+02    2.0299571e+03    6.1734339e+02    5.0000000e+02    5.0000000e+02    5.0000000e+02    4.3973351e+06    9.3509633e+02    1.2612631e+04    2.2763775e-02    3.2537453e+02   -8.5029274e+03    2.8001961e-04   -5.5698882e+04   -1.7649604e-02    2.0566477e-03    2.3003651e-03   -3.8720708e-04    2.5078347e+03   -3.8738500e-06    1.2397117e-04    4.4601152e-04    5.4021756e-06    3.1731143e+01
[truncated: 192,781 more chars]
