# Supplementary material for: Research on combustion and emissions of heavy duty diesel engines under low-speed and low-load conditions in low temperature environments
Source: PLoS One. 2025 Feb 21;20(2):e0318933. doi: 10.1371/journal.pone.0318933 (PMC11844864; doi:10.1371/journal.pone.0318933)
Supplement: S1 File — (ZIP) [file pone.0318933.s001.zip › 1000rpm_30%/3-tigaojinqiwendu/Tin302K/bound2-wall.out]

# CONVERGE Release Build 2.3.20/  Jan 30, 2017        Run Date:Wed Aug 30 22:30:00 2023
# column       1                2                3                4                5                6                7                8                9               10               11               12               13               14               15               16               17               18               19               20               21               22               23               24               25               26               27               28               29               30 
#          Crank      Avg_Vel_Mag              TKE              EPS            OMEGA        Turb_Visc  Near_Wall_Avg_T  Near_Wall_Max_T  Near_Wall_Min_T       Wall_Avg_T       Wall_Max_T       Wall_Min_T         Avg_Pres          Avg_HTC     HT_xfer_Rate        Wall_Area      Tot_HT_xfer     Pres_Force_X     Pres_Force_Y     Pres_Force_Z     Visc_Force_X     Visc_Force_Y     Visc_Force_Z    Pres_Torque_X    Pres_Torque_Y    Pres_Torque_Z    Visc_Torque_X    Visc_Torque_Y    Visc_Torque_Z            Yplus 
#          (DEG)            (m/s)        (m^2/s^2)        (m^2/s^3)              1/s          (m^2/s)              (K)              (K)              (K)              (K)              (K)              (K)          (N/m^2)        (W/m^2-K)            (J/s)            (m^2)              (J)              (N)              (N)              (N)              (N)              (N)              (N)            (N m)            (N m)            (N m)            (N m)            (N m)            (N m)           (none) 
#
  -1.4600000e+02    1.9294279e+00    1.0800000e+01    1.1036913e+04    0.0000000e+00    8.9301055e-04    3.0200000e+02    3.0200000e+02    3.0200000e+02    4.6000000e+02    4.6000000e+02    4.6000000e+02    1.6847000e+05    2.0127606e+02   -2.1884126e+03    6.8814504e-02    0.0000000e+00    1.1297766e+04   -2.8421709e-13    0.0000000e+00    0.0000000e+00    0.0000000e+00    4.1833531e-01   -1.0658141e-14   -9.7431468e+02   -1.9097107e-07    3.5282734e-11   -2.5885557e-02    0.0000000e+00    2.2123732e+02
  -1.4587230e+02    1.9442013e+00    1.0577362e+01    1.0711950e+04    0.0000000e+00    8.8255836e-04    3.0226429e+02    3.0313533e+02    3.0214790e+02    4.6000000e+02    4.6000000e+02    4.6000000e+02    1.6866232e+05    1.9966903e+02   -2.1663676e+03    6.8784697e-02   -4.6314998e-02    1.1305765e+04   -1.5445487e-04    0.0000000e+00    5.3348343e-05   -2.8873481e-07    3.9895225e-01   -2.6076363e-05   -9.7474133e+02   -1.6944446e-07   -4.4532178e-08   -2.4686875e-02   -2.6799173e-08    2.1886670e+02
  -1.4579372e+02    1.9644761e+00    1.0441179e+01    1.0513634e+04    0.0000000e+00    8.7620175e-04    3.0240826e+02    3.0378271e+02    3.0222842e+02    4.6000000e+02    4.6000000e+02    4.6000000e+02    1.6874630e+05    1.9864248e+02   -2.1526843e+03    6.8766307e-02   -7.4556057e-02    1.1308370e+04   -3.1778021e-04    0.0000000e+00   -5.2995149e-05   -4.3349786e-07    3.9314317e-01   -5.3839800e-05   -9.7477171e+02   -1.5873597e-07   -6.3427845e-08   -2.4324573e-02   -4.1685271e-08    2.1738398e+02
  -1.4567094e+02    1.9998974e+00    1.0233611e+01    1.0213560e+04    0.0000000e+00    8.6644372e-04    3.0262394e+02    3.0465925e+02    3.0234977e+02    4.6000000e+02    4.6000000e+02    4.6000000e+02    1.6886242e+05    1.9704941e+02   -2.1315997e+03    6.8737474e-02   -1.1829181e-01    1.1311407e+04   -4.5505314e-04    0.0000000e+00   -1.7270723e-04   -2.3428173e-07    3.8547763e-01   -7.7170300e-05   -9.7464953e+02   -1.4541837e-07   -8.4969432e-08   -2.3847712e-02   -3.4656014e-08    2.1509755e+02
  -1.4558567e+02    2.0203853e+00    1.0093269e+01    1.0012003e+04    0.0000000e+00    8.5981276e-04    3.0276892e+02    3.0518038e+02    3.0243409e+02    4.6000000e+02    4.6000000e+02    4.6000000e+02    1.6893576e+05    1.9595547e+02   -2.1171930e+03    6.8717396e-02   -1.4838765e-01    1.1313014e+04   -4.5858150e-04    0.0000000e+00   -1.6769275e-04    7.1159086e-08    3.8020887e-01   -7.7585066e-05   -9.7446958e+02   -1.4380786e-07   -9.6409216e-08   -2.3521617e-02   -1.7871574e-08    2.1353513e+02
  -1.4547909e+02    2.0357251e+00    9.9224530e+00    9.7682836e+03    0.0000000e+00    8.5169372e-04    3.0294612e+02    3.0577804e+02    3.0253966e+02    4.6000000e+02    4.6000000e+02    4.6000000e+02    1.6902182e+05    1.9460776e+02   -2.0994917e+03    6.8692221e-02   -1.8569562e-01    1.1314630e+04   -4.1227918e-04    0.0000000e+00   -1.2810557e-04    4.7646504e-07    3.7367797e-01   -6.9791590e-05   -9.7417517e+02   -1.4669459e-07   -1.0991652e-07   -2.3118279e-02    4.8880617e-09    2.1161648e+02
  -1.4534587e+02    2.0382115e+00    9.7158173e+00    9.4758317e+03    0.0000000e+00    8.4179931e-04    3.0316525e+02    3.0651483e+02    3.0267202e+02    4.6000000e+02    4.6000000e+02    4.6000000e+02    1.6912700e+05    1.9295935e+02   -2.0778472e+03    6.8660640e-02   -2.3185399e-01    1.1316466e+04   -4.0361171e-04    0.0000000e+00   -6.9876072e-05    1.8552129e-06    3.6573080e-01   -6.3938106e-05   -9.7377693e+02   -1.5009524e-07   -1.2542318e-07   -2.2628011e-02    8.8535946e-08    2.0927422e+02
  -1.4517933e+02    2.0247059e+00    9.4678213e+00    9.1282963e+03    0.0000000e+00    8.2981832e-04    3.0343894e+02    3.0749427e+02    3.0283653e+02    4.6000000e+02    4.6000000e+02    4.6000000e+02    1.6926415e+05    1.9096002e+02   -2.0515423e+03    6.8620996e-02   -2.8882797e-01    1.1319103e+04   -3.1113183e-04    0.0000000e+00   -8.6739938e-06    1.0043965e-06    3.5618023e-01   -5.2408947e-05   -9.7333871e+02   -1.5439954e-07   -1.6045412e-07   -2.2039041e-02    2.1167935e-08    2.0643554e+02
  -1.4497117e+02    2.0016549e+00    9.1743424e+00    8.7216593e+03    0.0000000e+00    8.1551364e-04    3.0378389e+02    3.0881694e+02    3.0302401e+02    4.6000000e+02    4.6000000e+02    4.6000000e+02    1.6944872e+05    1.8856972e+02   -2.0199254e+03    6.8571162e-02   -3.5895787e-01    1.1323217e+04   -2.8659898e-04    0.0000000e+00    4.5312470e-05    6.9448843e-07    3.4490499e-01   -4.8303816e-05   -9.7292844e+02   -1.5789148e-07   -1.9889441e-07   -2.1343655e-02   -9.7325742e-09    2.0303893e+02
  -1.4471096e+02    1.9811908e+00    8.8303361e+00    8.2521319e+03    0.0000000e+00    7.9850981e-04    3.0421744e+02    3.1052911e+02    3.0327372e+02    4.6000000e+02    4.6000000e+02    4.6000000e+02    1.6969502e+05    1.8572995e+02   -1.9821589e+03    6.8508450e-02   -4.4499653e-01    1.1329305e+04   -2.9382743e-04    0.0000000e+00    9.3478703e-05    9.7003920e-07    3.3171822e-01   -4.7396271e-05   -9.7256454e+02   -1.5990782e-07   -2.3732374e-07   -2.0530098e-02   -3.9271643e-09    1.9900238e+02
  -1.4438570e+02    1.9716628e+00    8.4317724e+00    7.7179785e+03    0.0000000e+00    7.7847170e-04    3.0475761e+02    3.1264119e+02    3.0359942e+02    4.6000000e+02    4.6000000e+02    4.6000000e+02    1.7001804e+05    1.8237767e+02   -1.9373779e+03    6.8429388e-02   -5.5013856e-01    1.1337771e+04   -2.2347672e-04    0.0000000e+00    1.4548710e-04    4.9259338e-07    3.1646411e-01   -3.9231222e-05   -9.7221952e+02   -1.6463935e-07   -2.7841103e-07   -1.9588506e-02   -3.9849763e-08    1.9424248e+02
  -1.4397912e+02    1.9767575e+00    7.9773850e+00    7.1220414e+03    0.0000000e+00    7.5517731e-04    3.0542207e+02    3.1522417e+02    3.0400462e+02    4.6000000e+02    4.6000000e+02    4.6000000e+02    1.7041947e+05    1.7845547e+02   -1.8848206e+03    6.8329519e-02   -6.7803634e-01    1.1347955e+04   -3.6230801e-04    0.0000000e+00    1.7351802e-04    3.8596233e-06    2.9907732e-01   -4.8815290e-05   -9.7175312e+02   -1.6313322e-07   -2.9039199e-07   -1.8514130e-02    1.4693716e-07    1.8868953e+02
  -1.4347090e+02    1.9999494e+00    7.4678734e+00    6.4711688e+03    0.0000000e+00    7.2841152e-04    3.0623506e+02    3.1836430e+02    3.0448729e+02    4.6000000e+02    4.6000000e+02    4.6000000e+02    1.7091815e+05    1.7391501e+02   -1.8237918e+03    6.8203056e-02   -8.3278576e-01    1.1360097e+04   -1.9731400e-04    0.0000000e+00    2.2243650e-04    5.8268535e-06    2.7959022e-01   -3.0800582e-05   -9.7107625e+02   -1.7277876e-07   -2.8605973e-07   -1.7310077e-02    2.6891683e-07    1.8228691e+02
  -1.4287090e+02    2.0428709e+00    6.9361269e+00    5.8062160e+03    0.0000000e+00    7.0038445e-04    3.0717401e+02    3.2195952e+02    3.0503618e+02    4.6000000e+02    4.6000000e+02    4.6000000e+02    1.7148570e+05    1.6899277e+02   -1.7574034e+03    6.8051430e-02   -1.0088903e+00    1.1372480e+04   -3.1701093e-04    0.0000000e+00    2.4770606e-04    1.3692054e-05    2.5925533e-01   -3.7410143e-05   -9.7003474e+02   -1.7326862e-07   -1.9630234e-07   -1.6052967e-02    7.5260589e-07    1.7537857e+02
  -1.4227090e+02    2.0869886e+00    6.4637333e+00    5.2169859e+03    0.0000000e+00    6.7691684e-04    3.0806683e+02    3.2547188e+02    3.0559469e+02    4.6000000e+02    4.6000000e+02    4.6000000e+02    1.7210232e+05    1.6447030e+02   -1.6965209e+03    6.7897281e-02   -1.1788572e+00    1.1387519e+04    4.6354690e-04    0.0000000e+00    3.8394009e-04    2.7753871e-06    2.4128716e-01    3.8056529e-05   -9.6913674e+02   -2.0751065e-07   -3.7766760e-07   -1.4945591e-02    1.7831452e-07    1.6908586e+02
  -1.4167090e+02    2.1260655e+00    6.0435767e+00    4.7103225e+03    0.0000000e+00    6.5541494e-04    3.0889190e+02    3.2888609e+02    3.0615781e+02    4.6000000e+02    4.6000000e+02    4.6000000e+02    1.7273730e+05    1.6031410e+02   -1.6408711e+03    6.7740611e-02   -1.3432345e+00    1.1403161e+04    6.4552711e-04    0.0000000e+00    4.7864928e-04   -2.2835003e-06    2.2541537e-01    9.3192221e-05   -9.6821618e+02   -2.2304726e-07   -3.5347750e-07   -1.3968131e-02   -1.0918694e-07    1.6336433e+02
  -1.4107090e+02    2.1673227e+00    5.6714233e+00    4.2782927e+03    0.0000000e+00    6.3546027e-04    3.0975806e+02    3.3227919e+02    3.0672122e+02    4.6000000e+02    4.6000000e+02    4.6000000e+02    1.7338671e+05    1.5651163e+02   -1.5889993e+03    6.7581418e-02   -1.5024602e+00    1.1419133e+04    3.2077448e-04    0.0000000e+00    5.1984172e-04   -3.8274206e-07    2.1140233e-01    5.0052690e-05   -9.6727246e+02   -2.0707742e-07   -4.3517423e-07   -1.3101241e-02    3.3790039e-08    1.5810138e+02
  -1.4047090e+02    2.1983898e+00    5.3331791e+00    3.8983951e+03    0.0000000e+00    6.1668451e-04    3.1060549e+02    3.3550647e+02    3.0728079e+02    4.6000000e+02    4.6000000e+02    4.6000000e+02    1.7404545e+05    1.5294400e+02   -1.5403222e+03    6.7419702e-02   -1.6568098e+00    1.1435088e+04    8.1984516e-05    0.0000000e+00    5.3376100e-04    1.0212465e-05    1.9873654e-01    1.2726200e-05   -9.6627180e+02   -1.9537108e-07   -3.7536090e-07   -1.2317107e-02    7.4005529e-07    1.5319372e+02
  -1.3987090e+02    2.2232476e+00    5.0292697e+00    3.5675224e+03    0.0000000e+00    5.9927211e-04    3.1143732e+02    3.3871409e+02    3.0783327e+02    4.6000000e+02    4.6000000e+02    4.6000000e+02    1.7471622e+05    1.4964602e+02   -1.4950594e+03    6.7255462e-02   -1.8066253e+00    1.1451195e+04   -9.6145536e-06    0.0000000e+00    5.1905403e-04    3.4997184e-05    1.8739706e-01   -2.5950523e-06   -9.6524981e+02   -1.9045705e-07   -2.4397483e-07   -1.1614917e-02    2.3765867e-06    1.4867002e+02
  -1.3927090e+02    2.2451457e+00    4.7550055e+00    3.2775510e+03    0.0000000e+00    5.8308282e-04    3.1225615e+02    3.3944994e+02    3.0838140e+02    4.6000000e+02    4.6000000e+02    4.6000000e+02    1.7539900e+05    1.4659084e+02   -1.4528477e+03    6.7088699e-02   -1.9522111e+00    1.1467441e+04   -7.1601008e-05    0.0000000e+00    4.7627098e-04    1.6533283e-04    1.7731069e-01   -1.2492323e-05   -9.6421029e+02   -1.8719491e-07    6.8294294e-07   -1.0990082e-02    1.0935292e-05    1.4448844e+02
  -1.3867090e+02    2.2670626e+00    4.5066871e+00    3.0224096e+03    0.0000000e+00    5.6799482e-04    3.1307090e+02    3.4223689e+02    3.0893187e+02    4.6000000e+02    4.6000000e+02    4.6000000e+02    1.7612293e+05    1.4376192e+02   -1.4133637e+03    6.6919412e-02   -2.0938399e+00    1.1485716e+04   -8.5707069e-06    0.0000000e+00    4.7990761e-04   -1.9407495e-04    1.6918706e-01   -2.2019307e-05   -9.6330878e+02   -1.8405545e-07    4.9098602e-07   -1.0487430e-02   -1.2225737e-05    1.4061615e+02
  -1.3807090e+02    2.2949020e+00    4.2808346e+00    2.7965930e+03    0.0000000e+00    5.5388254e-04    3.1386869e+02    3.4513192e+02    3.0946959e+02    4.6000000e+02    4.6000000e+02    4.6000000e+02    1.7680923e+05    1.4111544e+02   -1.3762502e+03    6.6747602e-02   -2.2317499e+00    1.1500869e+04   -6.7158987e-04    0.0000000e+00    4.1203628e-04   -3.1259624e-05    1.6164562e-01   -7.1051662e-05   -9.6211765e+02   -1.6538703e-07   -3.7153206e-07   -1.0020360e-02   -1.9842720e-06    1.3700535e+02
  -1.3747090e+02    2.3247608e+00    4.0748826e+00    2.5958770e+03    0.0000000e+00    5.4068206e-04    3.1468069e+02    3.4803044e+02    3.1001630e+02    4.6000000e+02    4.6000000e+02    4.6000000e+02    1.7755758e+05    1.3866136e+02   -1.3412716e+03    6.6573269e-02   -2.3661603e+00    1.1519381e+04    4.0912213e-04    0.0000000e+00    4.3939654e-04   -1.7031320e-05    1.5388397e-01    3.1146925e-05   -9.6116053e+02   -2.0608000e-07   -5.7952003e-07   -9.5400263e-03   -1.0156629e-06    1.3364237e+02
  -1.3687090e+02    2.3592205e+00    3.8854303e+00    2.4158747e+03    0.0000000e+00    5.2821282e-04    3.1548345e+02    3.5091001e+02    3.1055922e+02    4.6000000e+02    4.6000000e+02    4.6000000e+02    1.7829938e+05    1.3635190e+02   -1.3081550e+03    6.6396413e-02   -2.4972457e+00    1.1536777e+04   -2.3180794e-04    0.0000000e+00    3.9486041e-04   -1.0292396e-05    1.4671621e-01   -2.3475334e-05   -9.6006968e+02   -1.8320909e-07   -5.4215822e-07   -9.0955628e-03   -6.2886793e-07    1.3048492e+02
  -1.3627090e+02    2.3887312e+00    3.7069367e+00    2.2494846e+03    0.0000000e+00    5.1635257e-04    3.1616331e+02    3.5376122e+02    3.1110279e+02    4.6000000e+02    4.6000000e+02    4.6000000e+02    1.7905001e+05    1.3413226e+02   -1.2774424e+03    6.6217035e-02   -2.6251795e+00    1.1554046e+04   -1.5393280e-04    0.0000000e+00    3.7011106e-04   -1.3615317e-05    1.3997716e-01   -1.9484415e-05   -9.5891181e+02   -1.9289718e-07   -6.5107089e-07   -8.6789062e-03   -8.5718953e-07    1.2753578e+02
  -1.3567090e+02    2.4231071e+00    3.5469828e+00    2.1045527e+03    0.0000000e+00    5.0531581e-04    3.1692547e+02    3.5653708e+02    3.1164821e+02    4.6000000e+02    4.6000000e+02    4.6000000e+02    1.7981540e+05    1.3210943e+02   -1.2480515e+03    6.6035136e-02   -2.7502408e+00    1.1571562e+04   -4.3104072e-03    0.0000000e+00    3.5088176e-04   -1.4825333e-05    1.3386775e-01   -6.8719054e-04   -9.5772867e+02    9.7679805e-08   -1.2567631e-06   -8.3010871e-03   -9.7341093e-07    1.2478049e+02
  -1.3507090e+02    2.4570417e+00    3.3962684e+00    1.9711959e+03    0.0000000e+00    4.9464296e-04    3.1768816e+02    3.5936340e+02    3.1219590e+02    4.6000000e+02    4.6000000e+02    4.6000000e+02    1.8059598e+05    1.3016261e+02   -1.2196959e+03    6.5850718e-02   -2.8724629e+00    1.1589337e+04   -1.0816899e-03    0.0000000e+00    3.3216787e-04   -1.3942131e-05    1.2810401e-01   -1.7718452e-04   -9.5651685e+02   -9.2783856e-08   -1.1276491e-06   -7.9441995e-03   -9.2006664e-07    1.2213743e+02
  -1.3447090e+02    2.4896452e+00    3.2575271e+00    1.8510853e+03    0.0000000e+00    4.8459950e-04    3.1844203e+02    3.6187000e+02    3.1274542e+02    4.6000000e+02    4.6000000e+02    4.6000000e+02    1.8139034e+05    1.2834446e+02   -1.1928893e+03    6.5663781e-02   -2.9920001e+00    1.1607269e+04   -6.6804842e-04    0.0000000e+00    3.1216045e-04   -1.3322097e-05    1.2279655e-01   -1.0722814e-04   -9.5527011e+02   -1.2763217e-07   -1.0352727e-06   -7.6151714e-03   -8.8514860e-07    1.1966533e+02
  -1.3387090e+02    2.5206689e+00    3.1294587e+00    1.7424350e+03    0.0000000e+00    4.7513756e-04    3.1919137e+02    3.6130354e+02    3.1329657e+02    4.6000000e+02    4.6000000e+02    4.6000000e+02    1.8219855e+05    1.2664540e+02   -1.1674797e+03    6.5474327e-02   -3.1089907e+00    1.1625349e+04   -4.0764258e-04    0.0000000e+00    2.9203272e-04   -6.8906466e-06    1.1789688e-01   -6.6260513e-05   -9.5399123e+02   -1.4935631e-07   -2.3844779e-07   -7.3111899e-03   -4.7185171e-07    1.1734849e+02
  -1.3327090e+02    2.5516047e+00    3.0110471e+00    1.6440303e+03    0.0000000e+00    4.6620608e-04    3.1994005e+02    3.6405699e+02    3.1384992e+02    4.6000000e+02    4.6000000e+02    4.6000000e+02    1.8302359e+05    1.2505530e+02   -1.1433027e+03    6.5282357e-02   -3.2235585e+00    1.1643751e+04   -1.8418428e-03    0.0000000e+00    2.7744431e-04   -6.8202715e-06    1.1336391e-01   -2.9725442e-04   -9.5269615e+02   -5.6795877e-08   -2.4889887e-07   -7.0303134e-03   -4.7378355e-07    1.1517100e+02
  -1.3267090e+02    2.5824405e+00    2.9011519e+00    1.5544512e+03    0.0000000e+00    4.5775431e-04    3.2068982e+02    3.6627802e+02    3.1440553e+02    4.6000000e+02    4.6000000e+02    4.6000000e+02    1.8386441e+05    1.2356467e+02   -1.1202455e+03    6.5087875e-02   -3.3358156e+00    1.1662396e+04   -7.3349998e-04    0.0000000e+00    2.6295535e-04   -7.8351721e-06    1.0915772e-01   -1.1942841e-04   -9.5137746e+02   -1.3169184e-07   -3.5155256e-07   -6.7695839e-03   -5.4083308e-07    1.1311949e+02
  -1.3207090e+02    2.6136698e+00    2.7988540e+00    1.4725824e+03    0.0000000e+00    4.4974063e-04    3.2145301e+02    3.6848023e+02    3.1496364e+02    4.6000000e+02    4.6000000e+02    4.6000000e+02    1.8472096e+05    1.2216447e+02   -1.0981260e+03    6.4890881e-02   -3.4458611e+00    1.1681265e+04   -8.8203153e-05    0.0000000e+00    2.4848387e-04   -7.8038866e-06    1.0524059e-01   -1.5276282e-05   -9.5003387e+02   -1.7895544e-07   -3.8664170e-07   -6.5266401e-03   -5.3604808e-07    1.1117695e+02
  -1.3147090e+02    2.6436211e+00    2.7010649e+00    1.3955139e+03    0.0000000e+00    4.4199309e-04    3.2212888e+02    3.7066854e+02    3.1552486e+02    4.6000000e+02    4.6000000e+02    4.6000000e+02    1.8559494e+05    1.2081218e+02   -1.0773949e+03    6.4691379e-02   -3.5537710e+00    1.1700450e+04   -2.5515675e-05    0.0000000e+00    2.4077588e-04   -7.1516577e-06    1.0152982e-01   -5.0405859e-06   -9.4867425e+02   -2.0148228e-07   -7.4311002e-08   -6.2974481e-03   -4.4546259e-07    1.0934185e+02
  -1.3087090e+02    2.6728302e+00    2.6110565e+00    1.3258954e+03    0.0000000e+00    4.3472768e-04    3.2280737e+02    3.7279631e+02    3.1608977e+02    4.6000000e+02    4.6000000e+02    4.6000000e+02    1.8648401e+05    1.1956297e+02   -1.0576484e+03    6.4489371e-02   -3.6597319e+00    1.1719788e+04    3.0051719e-03    0.0000000e+00    2.3420900e-04   -2.3598191e-07    9.8108213e-02    4.6758010e-04   -9.4727283e+02   -3.7082364e-07    1.3776160e-06   -6.0859544e-03    1.8911335e-08    1.0762824e+02
  -1.3027090e+02    2.7051096e+00    2.5234037e+00    1.2594454e+03    0.0000000e+00    4.2746814e-04    3.2350445e+02    3.7493719e+02    3.1665864e+02    4.6000000e+02    4.6000000e+02    4.6000000e+02    1.8739201e+05    1.1831959e+02   -1.0380435e+03    6.4284861e-02   -3.7637362e+00    1.1739506e+04    1.4983121e-03    0.0000000e+00    2.2207757e-04   -5.5610972e-06    9.4777482e-02    2.2773203e-04   -9.4586234e+02   -2.5175895e-07   -6.0935401e-09   -5.8793438e-03   -3.5051598e-07    1.0592922e+02
  -1.2967090e+02    2.7373968e+00    2.4423857e+00    1.1991067e+03    0.0000000e+00    4.2063200e-04    3.2423899e+02    3.7708628e+02    3.1723164e+02    4.6000000e+02    4.6000000e+02    4.6000000e+02    1.8831594e+05    1.1716848e+02   -1.0191158e+03    6.4077851e-02   -3.8658690e+00    1.1759397e+04   -1.1367433e-03    0.0000000e+00    2.1094820e-04   -9.1968381e-06    9.1689849e-02   -1.8079221e-04   -9.4441081e+02   -1.2839851e-07   -4.7113174e-07   -5.6877488e-03   -5.9629875e-07    1.0432469e+02
  -1.2907090e+02    2.7683226e+00    2.3667205e+00    1.1435572e+03    0.0000000e+00    4.1415550e-04    3.2496040e+02    3.6956788e+02    3.1780887e+02    4.6000000e+02    4.6000000e+02    4.6000000e+02    1.8925764e+05    1.1609527e+02   -1.0011471e+03    6.3868345e-02   -3.9661877e+00    1.1779561e+04    2.8411312e-03    0.0000000e+00    2.0095236e-04   -1.9206972e-06    8.8812305e-02    4.2834631e-04   -9.4293401e+02   -3.8659659e-07    7.0201381e-07   -5.5093429e-03   -7.4930234e-08    1.0282026e+02
  -1.2847090e+02    2.8009846e+00    2.2961812e+00    1.0926519e+03    0.0000000e+00    4.0801402e-04    3.2569586e+02    3.7157081e+02    3.1839040e+02    4.6000000e+02    4.6000000e+02    4.6000000e+02    1.9021775e+05    1.1509364e+02   -9.8379449e+02    6.3656348e-02   -4.0647844e+00    1.1800021e+04   -2.1354255e-03    0.0000000e+00    1.9126265e-04   -5.2471304e-06    8.6123986e-02   -3.2957221e-04   -9.4143512e+02   -7.9451797e-08    1.5064792e-07   -5.3424811e-03   -3.0546089e-07    1.0139610e+02
  -1.2787090e+02    2.8323034e+00    2.2301179e+00    1.0456900e+03    0.0000000e+00    4.0217795e-04    3.2644383e+02    3.7145758e+02    3.1897634e+02    4.6000000e+02    4.6000000e+02    4.6000000e+02    1.9119566e+05    1.1415730e+02   -9.6703247e+02    6.3441862e-02   -4.1617114e+00    1.1820721e+04   -7.0240211e-04    0.0000000e+00    1.8546931e-04   -2.6277451e-06    8.3602954e-02   -1.0742737e-04   -9.3990575e+02   -1.6974704e-07    4.3958032e-07   -5.1865001e-03   -1.3057590e-07    1.0004543e+02
  -1.2727090e+02    2.8613614e+00    2.1680326e+00    1.0021721e+03    0.0000000e+00    3.9661742e-04    3.2721335e+02    3.7348257e+02    3.1957272e+02    4.6000000e+02    4.6000000e+02    4.6000000e+02    1.9222321e+05    1.1328674e+02   -9.5081894e+02    6.3224894e-02   -4.2570154e+00    1.1843606e+04    1.7262066e-03    0.0000000e+00    1.8771766e-04   -9.9246622e-06    8.1232704e-02    2.4201734e-04   -9.3850228e+02   -2.9983174e-07   -5.3923889e-07   -5.0399961e-03   -5.9866455e-07    9.8763706e+01
  -1.2667090e+02    2.8932726e+00    2.1054425e+00    9.5873897e+02    0.0000000e+00    3.9098375e-04    3.2779805e+02    3.7364095e+02    3.2016900e+02    4.6000000e+02    4.6000000e+02    4.6000000e+02    1.9324641e+05    1.1238967e+02   -9.3596102e+02    6.3005447e-02   -4.3507275e+00    1.1865323e+04   -2.6614290e-04    0.0000000e+00    1.6894469e-04   -1.0563008e-05    7.8902697e-02   -2.3850151e-05   -9.3696913e+02   -1.9702567e-07   -4.4171859e-07   -4.8947657e-03   -6.6982229e-07    9.7544858e+01
  -1.2607090e+02    2.9247616e+00    2.0501943e+00    9.2112984e+02    0.0000000e+00    3.8588778e-04    3.2854185e+02    3.7554223e+02    3.2076354e+02    4.6000000e+02    4.6000000e+02    4.6000000e+02    1.9425307e+05    1.1161001e+02   -9.2090497e+02    6.2783526e-02   -4.4430397e+00    1.1885121e+04    1.1540595e-03    0.0000000e+00    1.5839393e-04   -1.1712686e-05    7.6794413e-02    1.9313839e-04   -9.3522628e+02   -2.0967372e-07   -7.4193900e-07   -4.7646479e-03   -7.3428070e-07    9.6385573e+01
  -1.2547090e+02    2.9531176e+00    1.9950345e+00    8.8409471e+02    0.0000000e+00    3.8072389e-04    3.2928564e+02    3.7698980e+02    3.2137457e+02    4.6000000e+02    4.6000000e+02    4.6000000e+02    1.9533729e+05    1.1082616e+02   -9.0601754e+02    6.2559138e-02   -4.5338514e+00    1.1908743e+04   -7.9267846e-04    0.0000000e+00    1.6833812e-04   -1.8969744e-05    7.4701114e-02   -1.5614528e-04   -9.3373004e+02   -1.1828556e-07   -1.7075687e-06   -4.6355359e-03   -1.1927985e-06    9.5233888e+01
  -1.2487090e+02    2.9837746e+00    1.9433703e+00    8.4990318e+02    0.0000000e+00    3.7580548e-04    3.3001968e+02    3.7834304e+02    3.2198140e+02    4.6000000e+02    4.6000000e+02    4.6000000e+02    1.9638793e+05    1.1009293e+02   -8.9170862e+02    6.2332288e-02   -4.6232322e+00    1.1929380e+04   -9.8316698e-04    0.0000000e+00    1.5138977e-04   -1.9425605e-05    7.2743829e-02   -1.1321179e-04   -9.3195700e+02   -1.3656095e-07   -1.9907227e-06   -4.5138668e-03   -1.2401787e-06    9.4145424e+01
  -1.2427090e+02    3.0136610e+00    1.8953277e+00    8.1850582e+02    0.0000000e+00    3.7118515e-04    3.3078790e+02    3.8026116e+02    3.2260374e+02    4.6000000e+02    4.6000000e+02    4.6000000e+02    1.9751483e+05    1.0943329e+02   -8.7782511e+02    6.2102982e-02   -4.7112291e+00    1.1953695e+04   -2.2272400e-03    0.0000000e+00    1.5764647e-04   -2.0918571e-05    7.0915203e-02   -3.6722436e-04   -9.3041521e+02   -3.7813002e-09   -2.1197325e-06   -4.4008317e-03   -1.3270932e-06    9.3125192e+01
  -1.2367090e+02    3.0461463e+00    1.8502774e+00    7.8946676e+02    0.0000000e+00    3.6678762e-04    3.3157109e+02    3.8215786e+02    3.2322742e+02    4.6000000e+02    4.6000000e+02    4.6000000e+02    1.9863910e+05    1.0882270e+02   -8.6430528e+02    6.1871227e-02   -4.7978788e+00    1.1976874e+04   -1.5126184e-03    0.0000000e+00    1.5045689e-04   -2.0997619e-05    6.9198013e-02   -2.0707729e-04   -9.2874110e+02   -5.9621301e-08   -2.1854279e-06   -4.2945426e-03   -1.3392865e-06    9.2154935e+01
  -1.2307090e+02    3.0772528e+00    1.8078389e+00    7.6241714e+02    0.0000000e+00    3.6260460e-04    3.3238264e+02    3.8404664e+02    3.2385608e+02    4.6000000e+02    4.6000000e+02    4.6000000e+02    1.9978110e+05    1.0825876e+02   -8.5106003e+02    6.1637029e-02   -4.8832072e+00    1.2000135e+04   -5.5115511e-04    0.0000000e+00    1.4386269e-04   -2.0519772e-05    6.7575224e-02   -7.4848144e-05   -9.2702177e+02   -1.4640850e-07   -2.1541567e-06   -4.1938238e-03   -1.3094353e-06    9.1227603e+01
  -1.2247090e+02    3.1083180e+00    1.7634523e+00    7.3431644e+02    0.0000000e+00    3.5821173e-04    3.3297899e+02    3.8083027e+02    3.2449102e+02    4.6000000e+02    4.6000000e+02    4.6000000e+02    2.0094724e+05    1.0764698e+02   -8.3913015e+02    6.1400396e-02   -4.9672378e+00    1.2023842e+04   -1.8258150e-05    0.0000000e+00    1.3766167e-04   -1.6387091e-05    6.5933024e-02   -2.6724381e-06   -9.2529363e+02   -1.9301840e-07   -1.7134301e-06   -4.0917214e-03   -1.0319889e-06    9.0344064e+01
  -1.2187090e+02    3.1368845e+00    1.7250043e+00    7.1037463e+02    0.0000000e+00    3.5433906e-04    3.3372959e+02    3.8262412e+02    3.2513271e+02    4.6000000e+02    4.6000000e+02    4.6000000e+02    2.0213379e+05    1.0715603e+02   -8.2703491e+02    6.1161336e-02   -5.0501433e+00    1.2047749e+04    1.1031758e-03    0.0000000e+00    1.3659141e-04   -1.1644087e-05    6.4472983e-02    1.6306283e-04   -9.2351979e+02   -2.6703632e-07   -9.2815032e-07   -4.0016140e-03   -7.2001385e-07    8.9522816e+01
  -1.2127090e+02    3.1698302e+00    1.6857641e+00    6.8623594e+02    0.0000000e+00    3.5032011e-04    3.3451217e+02    3.8444633e+02    3.2578138e+02    4.6000000e+02    4.6000000e+02    4.6000000e+02    2.0334608e+05    1.0663547e+02   -8.1465862e+02    6.0919856e-02   -5.1318201e+00    1.2072152e+04    2.6851752e-03    0.0000000e+00    1.3168689e-04   -9.0472023e-06    6.2987834e-02    3.8781614e-04   -9.2173900e+02   -3.7987348e-07   -4.7337491e-07   -3.9093317e-03   -5.4542683e-07    8.8671136e+01
  -1.2067611e+02    3.1998515e+00    1.6495104e+00    6.6416726e+02    0.0000000e+00    3.4658217e-04    3.3529371e+02    3.8624648e+02    3.2643166e+02    4.6000000e+02    4.6000000e+02    4.6000000e+02    2.0457475e+05    1.0617418e+02   -8.0281733e+02    6.0678093e-02   -5.2116154e+00    1.2096897e+04   -6.2926077e-04    0.0000000e+00    1.2963107e-04   -1.1122133e-05    6.1612711e-02   -1.1164322e-04   -9.1995848e+02   -1.3377906e-07   -7.8459598e-07   -3.8241839e-03   -6.7916244e-07    8.7883679e+01
  -1.2008717e+02    3.2300633e+00    1.6160971e+00    6.4406438e+02    0.0000000e+00    3.4309877e-04    3.3608624e+02    3.8803092e+02    3.2708156e+02    4.6000000e+02    4.6000000e+02    4.6000000e+02    2.0581533e+05    1.0577063e+02   -7.9140971e+02    6.0436385e-02   -5.2895011e+00    1.2121775e+04   -7.6796475e-04    0.0000000e+00    1.2679878e-04   -1.2743863e-05    6.0340986e-02   -1.2013387e-04   -9.1817578e+02   -1.5217023e-07   -1.0278472e-06   -3.7453875e-03   -7.8722703e-07    8.7152764e+01
  -1.1950389e+02    3.2606570e+00    1.5851962e+00    6.2565976e+02    0.0000000e+00    3.3984728e-04    3.3690185e+02    3.8980148e+02    3.2773150e+02    4.6000000e+02    4.6000000e+02    4.6000000e+02    2.0706823e+05    1.0541946e+02   -7.8033719e+02    6.0194729e-02   -5.3655556e+00    1.2146802e+04   -1.2251206e-04    0.0000000e+00    1.2449271e-04   -1.5782494e-05    5.9159725e-02   -2.3856546e-05   -9.1639127e+02   -2.1550353e-07   -1.3996036e-06   -3.6721912e-03   -9.9823288e-07    8.6468348e+01
  -1.1892610e+02    3.2972666e+00    1.5550218e+00    6.0788091e+02    0.0000000e+00    3.3664338e-04    3.3761469e+02    3.9155974e+02    3.2838186e+02    4.6000000e+02    4.6000000e+02    4.6000000e+02    2.0833259e+05    1.0507815e+02   -7.7009217e+02    5.9953117e-02   -5.4398555e+00    1.2171918e+04    3.4108451e-03    0.0000000e+00    1.1651179e-04   -1.2014996e-05    5.8025528e-02    4.9857582e-04   -9.1460614e+02   -4.4913255e-07   -8.9620347e-07   -3.6011896e-03   -7.4510443e-07    8.5835746e+01
  -1.1835364e+02    3.3202865e+00    1.5237704e+00    5.8950040e+02    0.0000000e+00    3.3330978e-04    3.3827844e+02    3.8919443e+02    3.2903156e+02    4.6000000e+02    4.6000000e+02    4.6000000e+02    2.0957296e+05    1.0470060e+02   -7.6016729e+02    5.9711566e-02   -5.5125257e+00    1.2195054e+04   -1.0077122e-03    0.0000000e+00    1.0892068e-04   -1.1471730e-05    5.6869098e-02   -1.3667981e-04   -9.1264550e+02   -1.5451080e-07   -5.1045454e-07   -3.5292214e-03   -7.2111007e-07    8.5198259e+01
  -1.1778632e+02    3.3457848e+00    1.4944015e+00    5.7247257e+02    0.0000000e+00    3.3013189e-04    3.3907063e+02    3.9086581e+02    3.2968482e+02    4.6000000e+02    4.6000000e+02    4.6000000e+02    2.1089212e+05    1.0435977e+02   -7.4967800e+02    5.9470065e-02   -5.5835947e+00    1.2222183e+04   -7.0504345e-05    0.0000000e+00    1.1598992e-04   -1.2665146e-05    5.5756520e-02   -4.8720693e-05   -9.1097669e+02   -1.8399318e-07   -6.6696577e-07   -3.4606017e-03   -7.8556962e-07    8.4552767e+01
  -1.1722396e+02    3.3760162e+00    1.4670986e+00    5.5683287e+02    0.0000000e+00    3.2713158e-04    3.3984117e+02    3.9311108e+02    3.3033837e+02    4.6000000e+02    4.6000000e+02    4.6000000e+02    2.1216472e+05    1.0405910e+02   -7.3967999e+02    5.9228598e-02   -5.6530938e+00    1.2246012e+04   -3.7359191e-04    0.0000000e+00    1.0623130e-04   -1.1398859e-05    5.4724759e-02   -1.7327898e-05   -9.0904903e+02   -2.0157175e-07   -7.3977568e-07   -3.3964326e-03   -7.1000893e-07    8.3956729e+01
  -1.1666646e+02    3.4060958e+00    1.4422759e+00    5.4276586e+02    0.0000000e+00    3.2438323e-04    3.4062317e+02    3.9473417e+02    3.3099178e+02    4.6000000e+02    4.6000000e+02    4.6000000e+02    2.1347401e+05    1.0381981e+02   -7.3007149e+02    5.8987184e-02   -5.7211043e+00    1.2271360e+04    5.3571610e-04    0.0000000e+00    1.0678177e-04   -1.1167750e-05    5.3780739e-02    6.0441355e-05   -9.0721561e+02   -2.3112451e-07   -7.0055103e-07   -3.3379766e-03   -6.8794375e-07    8.3416216e+01
  -1.1611365e+02    3.4353270e+00    1.4193861e+00    5.2993440e+02    0.0000000e+00    3.2182323e-04    3.4141401e+02    3.9635002e+02    3.3164687e+02    4.6000000e+02    4.6000000e+02    4.6000000e+02    2.1480016e+05    1.0362676e+02   -7.2076723e+02    5.8745817e-02   -5.7876798e+00    1.2297068e+04    1.3741022e-05    0.0000000e+00    1.0522190e-04   -1.0815391e-05    5.2907154e-02   -5.2930484e-06   -9.0539324e+02   -2.1010355e-07   -6.5141506e-07   -3.2837193e-03   -6.6548392e-07    8.2918739e+01
  -1.1556538e+02    3.4645032e+00    1.3982210e+00    5.1817876e+02    0.0000000e+00    3.1943686e-04    3.4224697e+02    3.9796144e+02    3.3230336e+02    4.6000000e+02    4.6000000e+02    4.6000000e+02    2.1613993e+05    1.0347488e+02   -7.1153228e+02    5.8504481e-02   -5.8528704e+00    1.2322935e+04    1.1998166e-04    0.0000000e+00    1.0347610e-04   -1.0936479e-05    5.2091595e-02    1.5311195e-05   -9.0356881e+02   -2.0651567e-07   -6.5026365e-07   -3.2331394e-03   -6.7574081e-07    8.2448664e+01
  -1.1502155e+02    3.4918856e+00    1.3749049e+00    5.0521279e+02    0.0000000e+00    3.1680080e-04    3.4283919e+02    3.9505540e+02    3.3296122e+02    4.6000000e+02    4.6000000e+02    4.6000000e+02    2.1749314e+05    1.0326759e+02   -7.0364495e+02    5.8263198e-02   -5.9167094e+00    1.2348947e+04    3.4224506e-04    0.0000000e+00    9.9199922e-05   -1.0388948e-05    5.1243108e-02    4.7891211e-05   -9.0174543e+02   -2.2555198e-07   -4.1701345e-07   -3.1801620e-03   -6.4237946e-07    8.2016317e+01
  -1.1448200e+02    3.5098227e+00    1.3550272e+00    4.9428895e+02    0.0000000e+00    3.1454066e-04    3.4359202e+02    3.9658272e+02    3.3362075e+02    4.6000000e+02    4.6000000e+02    4.6000000e+02    2.1885497e+05    1.0314351e+02   -6.9525720e+02    5.8021949e-02   -5.9793892e+00    1.2374816e+04   -9.2194550e-04    0.0000000e+00    1.0037904e-04   -1.0326770e-05    5.0489218e-02   -1.2791681e-04   -8.9988213e+02   -1.6211097e-07   -6.5422648e-07   -3.1338803e-03   -6.4298813e-07    8.1606598e+01
  -1.1394661e+02    3.5336339e+00    1.3338147e+00    4.8274134e+02    0.0000000e+00    3.1208511e-04    3.4438406e+02    3.9878401e+02    3.3428217e+02    4.6000000e+02    4.6000000e+02    4.6000000e+02    2.2026803e+05    1.0297915e+02   -6.8647498e+02    5.7780735e-02   -6.0407987e+00    1.2402937e+04    1.1406342e-03    0.0000000e+00    1.0439434e-04   -1.0223436e-05    4.9688553e-02    1.3498789e-04   -8.9818210e+02   -2.6202666e-07   -6.0016447e-07   -3.0846298e-03   -6.2924368e-07    8.1153180e+01
  -1.1341530e+02    3.5636770e+00    1.3140946e+00    4.7210437e+02    0.0000000e+00    3.0978085e-04    3.4513511e+02    4.0031758e+02    3.3494575e+02    4.6000000e+02    4.6000000e+02    4.6000000e+02    2.2163447e+05    1.0284537e+02   -6.7820032e+02    5.7539570e-02   -6.1009971e+00    1.2427791e+04    1.5298632e-04    0.0000000e+00    9.4960250e-05   -1.1576826e-05    4.8946986e-02    7.0055785e-05   -8.9623116e+02   -2.1222968e-07   -7.6078156e-07   -3.0383522e-03   -7.3399296e-07    8.0742489e+01
  -1.1288790e+02    3.5928628e+00    1.2963943e+00    4.6267401e+02    0.0000000e+00    3.0769595e-04    3.4592692e+02    4.0184268e+02    3.3561040e+02    4.6000000e+02    4.6000000e+02    4.6000000e+02    2.2303863e+05    1.0276680e+02   -6.7002094e+02    5.7298431e-02   -6.1600400e+00    1.2454115e+04   -9.4445315e-05    0.0000000e+00    9.4695067e-05   -1.2001951e-05    4.8271227e-02   -2.3027228e-05   -8.9436346e+02   -1.8066045e-07   -8.1166043e-07   -2.9963368e-03   -7.5467502e-07    8.0370242e+01
  -1.1236435e+02    3.6208978e+00    1.2801004e+00    4.5407931e+02    0.0000000e+00    3.0576090e-04    3.4672844e+02    4.0336569e+02    3.3627772e+02    4.6000000e+02    4.6000000e+02    4.6000000e+02    2.2446002e+05    1.0272707e+02   -6.6204782e+02    5.7057326e-02   -6.2179559e+00    1.2480743e+04   -5.8343770e-04    0.0000000e+00    9.6475869e-05   -1.4438539e-05    4.7645394e-02   -8.0137004e-05   -8.9250138e+02   -1.6237924e-07   -1.3874258e-06   -2.9578974e-03   -9.4491987e-07    8.0031044e+01
  -1.1184453e+02    3.6455253e+00    1.2648909e+00    4.4611569e+02    0.0000000e+00    3.0394471e-04    3.4756925e+02    4.0489916e+02    3.3694743e+02    4.6000000e+02    4.6000000e+02    4.6000000e+02    2.2592640e+05    1.0272161e+02   -6.5410428e+02    5.6816264e-02   -6.2747715e+00    1.2509204e+04   -3.2578472e-03    0.0000000e+00    9.8445485e-05   -1.4979255e-05    4.7058098e-02   -4.6347133e-04   -8.9075346e+02   -4.0880229e-08   -1.4199768e-06   -2.9215728e-03   -9.8593210e-07    7.9713240e+01
  -1.1132833e+02    3.6714897e+00    1.2465895e+00    4.3641066e+02    0.0000000e+00    3.0175672e-04    3.4814376e+02    4.0224868e+02    3.3761972e+02    4.6000000e+02    4.6000000e+02    4.6000000e+02    2.2738286e+05    1.0263010e+02   -6.4750152e+02    5.6575234e-02   -6.3305057e+00    1.2536437e+04   -1.3515197e-03    0.0000000e+00    9.2675787e-05   -1.5781741e-05    4.6405225e-02   -1.6289608e-04   -8.8891322e+02   -1.7361771e-07   -1.3124408e-06   -2.8807882e-03   -1.0485642e-06    7.9412781e+01
  -1.1081566e+02    3.6889173e+00    1.2322367e+00    4.2896016e+02    0.0000000e+00    3.0003019e-04    3.4889444e+02    4.0367779e+02    3.3829375e+02    4.6000000e+02    4.6000000e+02    4.6000000e+02    2.2881634e+05    1.0263896e+02   -6.4028162e+02    5.6334236e-02   -6.3853496e+00    1.2561731e+04    4.5582514e-03    0.0000000e+00    8.8941475e-05   -1.4703517e-05    4.5859091e-02    6.4126655e-04   -8.8690192e+02   -5.0029619e-07   -1.3401572e-06   -2.8469620e-03   -9.5744681e-07    7.9140300e+01
  -1.1030642e+02    3.7115391e+00    1.2161556e+00    4.2061365e+02    0.0000000e+00    2.9807833e-04    3.4967315e+02    4.0577689e+02    3.3897006e+02    4.6000000e+02    4.6000000e+02    4.6000000e+02    2.3032499e+05    1.0259914e+02   -6.3273546e+02    5.6093269e-02   -6.4391790e+00    1.2590466e+04    2.1691554e-03    0.0000000e+00    9.3392414e-05   -1.6577840e-05    4.5254887e-02    2.5087792e-04   -8.8513177e+02   -2.9586995e-07   -1.4756937e-06   -2.8096454e-03   -1.0625295e-06    7.8822498e+01
  -1.0980052e+02    3.7378637e+00    1.2017955e+00    4.1327992e+02    0.0000000e+00    2.9630775e-04    3.5046234e+02    4.0723849e+02    3.3964997e+02    4.6000000e+02    4.6000000e+02    4.6000000e+02    2.3182440e+05    1.0260635e+02   -6.2539231e+02    5.5852333e-02   -6.4920414e+00    1.2617999e+04   -7.4333455e-04    0.0000000e+00    8.9167134e-05   -1.6225305e-05    4.4710868e-02   -7.8075943e-05   -8.8325768e+02   -1.3404131e-07   -1.4269037e-06   -2.7757012e-03   -1.0394899e-06    7.8542518e+01
  -1.0929789e+02    3.7647660e+00    1.1888778e+00    4.0677405e+02    0.0000000e+00    2.9469866e-04    3.5126374e+02    4.0868862e+02    3.4033094e+02    4.6000000e+02    4.6000000e+02    4.6000000e+02    2.3333677e+05    1.0265504e+02   -6.1821802e+02    5.5611426e-02   -6.5439600e+00    1.2645536e+04   -2.4202067e-04    0.0000000e+00    8.7240833e-05   -1.5578126e-05    4.4216006e-02   -1.9946941e-05   -8.8136653e+02   -1.4545225e-07   -1.3665502e-06   -2.7449659e-03   -9.9354966e-07    7.8295681e+01
  -1.0879844e+02    3.7908110e+00    1.1772016e+00    4.0095902e+02    0.0000000e+00    2.9323259e-04    3.5210325e+02    4.1013561e+02    3.4101416e+02    4.6000000e+02    4.6000000e+02    4.6000000e+02    2.3486497e+05    1.0274162e+02   -6.1105058e+02    5.5370551e-02   -6.5949571e+00    1.2673224e+04   -3.8914884e-04    0.0000000e+00    8.6321018e-05   -1.4914517e-05    4.3761734e-02   -4.7254733e-05   -8.7946860e+02   -1.4547065e-07   -1.2955325e-06   -2.7167614e-03   -9.4642543e-07    7.8071146e+01
  -1.0830207e+02    3.8185715e+00    1.1648811e+00    3.9480528e+02    0.0000000e+00    2.9168280e-04    3.5283811e+02    4.0724677e+02    3.4169979e+02    4.6000000e+02    4.6000000e+02    4.6000000e+02    2.3638436e+05    1.0280684e+02   -6.0446622e+02    5.5129705e-02   -6.6450460e+00    1.2699728e+04   -3.9358584e-04    0.0000000e+00    8.2993383e-05   -1.4258806e-05    4.3299348e-02   -3.5695854e-05   -8.7747988e+02   -1.6756449e-07   -1.2412806e-06   -2.6879938e-03   -8.9756602e-07    7.7865015e+01
  -1.0780872e+02    3.8275930e+00    1.1519754e+00    3.8827472e+02    0.0000000e+00    2.9006379e-04    3.5345008e+02    4.0864331e+02    3.4238815e+02    4.6000000e+02    4.6000000e+02    4.6000000e+02    2.3796663e+05    1.0287468e+02   -5.9874498e+02    5.4888886e-02   -6.6943284e+00    1.2728888e+04   -7.3404115e-04    0.0000000e+00    8.9434976e-05   -1.5754176e-05    4.2840018e-02   -1.3150883e-04   -8.7563466e+02   -1.0825098e-07   -1.4006409e-06   -2.6599186e-03   -9.8899655e-07    7.7702243e+01
  -1.0731831e+02    3.8512354e+00    1.1383969e+00    3.8145712e+02    0.0000000e+00    2.8835910e-04    3.5424486e+02    4.1007370e+02    3.4308034e+02    4.6000000e+02    4.6000000e+02    4.6000000e+02    2.3955323e+05    1.0289476e+02   -5.9169898e+02    5.4648096e-02   -6.7428092e+00    1.2757545e+04   -1.5777696e-03    0.0000000e+00    8.8040531e-05   -1.5428822e-05    4.2327971e-02   -1.9280869e-04   -8.7377078e+02   -7.9780006e-08   -1.3476404e-06   -2.6282931e-03   -9.6712743e-07    7.7442473e+01
  -1.0683077e+02    3.8752149e+00    1.1260903e+00    3.7536830e+02    0.0000000e+00    2.8678819e-04    3.5502613e+02    4.1202821e+02    3.4377510e+02    4.6000000e+02    4.6000000e+02    4.6000000e+02    2.4112195e+05    1.0295534e+02   -5.8495895e+02    5.4407334e-02   -6.7904544e+00    1.2784514e+04   -1.6702226e-03    0.0000000e+00    8.4688590e-05   -1.4219255e-05    4.1864687e-02   -2.0472192e-04   -8.7175745e+02   -9.3570244e-08   -1.2870729e-06   -2.5994980e-03   -8.9234730e-07    7.7223361e+01
  -1.0634601e+02    3.9006819e+00    1.1153522e+00    3.7015036e+02    0.0000000e+00    2.8540365e-04    3.5582370e+02    4.1342679e+02    3.4447249e+02    4.6000000e+02    4.6000000e+02    4.6000000e+02    2.4273147e+05    1.0306945e+02   -5.7839255e+02    5.4166599e-02   -6.8372995e+00    1.2812907e+04    6.1096549e-04    0.0000000e+00    8.5921800e-05   -1.3945705e-05    4.1455856e-02    5.9184000e-05   -8.6982646e+02   -2.3011591e-07   -1.2290038e-06   -2.5741516e-03   -8.7036950e-07    7.7044810e+01
  -1.0586398e+02    3.9256297e+00    1.1058065e+00    3.6559214e+02    0.0000000e+00    2.8415418e-04    3.5663976e+02    4.1482307e+02    3.4517359e+02    4.6000000e+02    4.6000000e+02    4.6000000e+02    2.4436150e+05    1.0322332e+02   -5.7192355e+02    5.3925891e-02   -6.8833594e+00    1.2841630e+04    2.7271735e-04    0.0000000e+00    8.5929236e-05   -1.4103442e-05    4.1088202e-02    3.2273899e-05   -8.6789938e+02   -2.2137649e-07   -1.2421458e-06   -2.5513338e-03   -8.8041078e-07    7.6895596e+01
  -1.0538460e+02    3.9479043e+00    1.0971314e+00    3.6148805e+02    0.0000000e+00    2.8301250e-04    3.5749334e+02    4.1621982e+02    3.4587778e+02    4.6000000e+02    4.6000000e+02    4.6000000e+02    2.4601216e+05    1.0340818e+02   -5.6541317e+02    5.3685210e-02   -6.9286486e+00    1.2870673e+04    5.3949270e-04    0.0000000e+00    8.5153985e-05   -1.3690970e-05    4.0749111e-02    6.8897024e-05   -8.6597629e+02   -2.3169265e-07   -1.1516781e-06   -2.5302050e-03   -8.4954812e-07    7.6761708e+01
  -1.0490780e+02    3.9685088e+00    1.0851865e+00    3.5558905e+02    0.0000000e+00    2.8146101e-04    3.5808384e+02    4.1365452e+02    3.4658507e+02    4.6000000e+02    4.6000000e+02    4.6000000e+02    2.4768108e+05    1.0349821e+02   -5.6020297e+02    5.3444550e-02   -6.9731720e+00    1.2899899e+04   -2.0736654e-04    0.0000000e+00    8.1672359e-05   -1.3463050e-05    4.0334266e-02   -2.7768330e-05   -8.6405554e+02   -1.9310944e-07   -8.6723211e-07   -2.5040502e-03   -8.3942228e-07    7.6636554e+01
  -1.0443354e+02    3.9769345e+00    1.0771443e+00    3.5183494e+02    0.0000000e+00    2.8039789e-04    3.5887742e+02    4.1499057e+02    3.4729549e+02    4.6000000e+02    4.6000000e+02    4.6000000e+02    2.4936335e+05    1.0370648e+02   -5.5420109e+02    5.3203910e-02   -7.0170880e+00    1.2929037e+04   -1.9239181e-03    0.0000000e+00    8.4998858e-05   -1.4219904e-05    4.0024879e-02   -2.4526314e-04   -8.6209274e+02   -3.7451802e-08   -8.2083172e-07   -2.4853278e-03   -8.8165087e-07    7.6542738e+01
  -1.0396174e+02    3.9945746e+00    1.0663309e+00    3.4660743e+02    0.0000000e+00    2.7898021e-04    3.5967611e+02    4.1703322e+02    3.4800932e+02    4.6000000e+02    4.6000000e+02    4.6000000e+02    2.5107218e+05    1.0382220e+02   -5.4783280e+02    5.2963305e-02   -7.0602674e+00    1.2958767e+04   -1.6372118e-03    0.0000000e+00    8.5211776e-05   -1.5756306e-05    3.9621520e-02   -2.1128884e-04   -8.6017690e+02   -8.8392705e-08   -9.7875080e-07   -2.4604105e-03   -9.8535038e-07    7.6373382e+01
  -1.0349235e+02    4.0184060e+00    1.0570712e+00    3.4223592e+02    0.0000000e+00    2.7774519e-04    3.6048990e+02    4.1840295e+02    3.4872675e+02    4.6000000e+02    4.6000000e+02    4.6000000e+02    2.5279785e+05    1.0399084e+02   -5.4161303e+02    5.2722724e-02   -7.1027425e+00    1.2988567e+04   -1.9394403e-03    0.0000000e+00    8.4444796e-05   -1.5885866e-05    3.9271777e-02   -2.4114343e-04   -8.5824305e+02   -8.8736731e-08   -1.0873121e-06   -2.4386850e-03   -9.9655935e-07    7.6243723e+01
  -1.0302529e+02    4.0417878e+00    1.0488538e+00    3.3842133e+02    0.0000000e+00    2.7663548e-04    3.6130679e+02    4.1975997e+02    3.4944780e+02    4.6000000e+02    4.6000000e+02    4.6000000e+02    2.5454155e+05    1.0419669e+02   -5.3555679e+02    5.2482153e-02   -7.1445295e+00    1.3018482e+04   -2.3599555e-04    0.0000000e+00    8.2815118e-05   -1.5767182e-05    3.8959348e-02   -2.5548172e-05   -8.5629307e+02   -2.0724324e-07   -1.1525629e-06   -2.4191620e-03   -9.8863553e-07    7.6144568e+01
  -1.0256053e+02    4.0657760e+00    1.0418750e+00    3.3529428e+02    0.0000000e+00    2.7566938e-04    3.6215217e+02    4.2111798e+02    3.5017219e+02    4.6000000e+02    4.6000000e+02    4.6000000e+02    2.5630565e+05    1.0444531e+02   -5.2950672e+02    5.2241616e-02   -7.1856437e+00    1.3048626e+04   -4.8375310e-04    0.0000000e+00    8.3052711e-05   -1.5989523e-05    3.8687020e-02   -5.9947441e-05   -8.5434117e+02   -1.6914430e-07   -1.2151330e-06   -2.4023309e-03   -1.0022556e-06    7.6071729e+01
  -1.0209800e+02    4.0887940e+00    1.0347873e+00    3.3210137e+02    0.0000000e+00    2.7468724e-04    3.6294603e+02    4.2247956e+02    3.5089967e+02    4.6000000e+02    4.6000000e+02    4.6000000e+02    2.5809131e+05    1.0469531e+02   -5.2378520e+02    5.2001106e-02   -7.2260883e+00    1.3079044e+04    1.0553430e-05    0.0000000e+00    8.3763315e-05   -1.6357776e-05    3.8418067e-02    4.6820463e-06   -8.5239125e+02   -2.3576905e-07   -1.4632854e-06   -2.3858514e-03   -1.0443382e-06    7.6015886e+01
  -1.0163764e+02    4.1026016e+00    1.0242117e+00    3.2684690e+02    0.0000000e+00    2.7331035e-04    3.6360513e+02    4.1805159e+02    3.5163098e+02    4.6000000e+02    4.6000000e+02    4.6000000e+02    2.5989438e+05    1.0484566e+02   -5.1871527e+02    5.1760599e-02   -7.2659028e+00    1.3109503e+04   -2.2265398e-03    0.0000000e+00    8.3380106e-05   -1.4721984e-05    3.8054097e-02   -2.8216967e-04   -8.5041757e+02   -1.2255009e-07   -1.3935108e-06   -2.3632051e-03   -9.4617405e-07    7.5929253e+01
  -1.0117943e+02    4.1117985e+00    1.0144543e+00    3.2220806e+02    0.0000000e+00    2.7201295e-04    3.6442237e+02    4.1936992e+02    3.5236661e+02    4.6000000e+02    4.6000000e+02    4.6000000e+02    2.6171957e+05    1.0499976e+02   -5.1258846e+02    5.1520134e-02   -7.3051383e+00    1.3140237e+04    3.2679721e-03    0.0000000e+00    8.2598203e-05   -1.5728510e-05    3.7691209e-02    3.9687094e-04   -8.4844568e+02   -4.6180015e-07   -1.3611100e-06   -2.3406736e-03   -1.0088509e-06    7.5793496e+01
  -1.0072328e+02    4.1280964e+00    1.0062318e+00    3.1841934e+02    0.0000000e+00    2.7088542e-04    3.6524630e+02    4.1959053e+02    3.5310534e+02    4.6000000e+02    4.6000000e+02    4.6000000e+02    2.6356759e+05    1.0521324e+02   -5.0664175e+02    5.1279680e-02   -7.3437510e+00    1.3171261e+04    1.3667952e-02    0.0000000e+00    8.3837639e-05   -1.3632896e-05    3.7382284e-02    1.6837549e-03   -8.4648048e+02   -9.2348280e-07   -7.1304676e-07   -2.3220190e-03   -8.4136922e-07    7.5702242e+01
  -1.0026915e+02    4.1492287e+00    9.9937002e-01    3.1535599e+02    0.0000000e+00    2.6992365e-04    3.6608334e+02    4.2054499e+02    3.5384826e+02    4.6000000e+02    4.6000000e+02    4.6000000e+02    2.6543719e+05    1.0547721e+02   -5.0082159e+02    5.1039249e-02   -7.3817503e+00    1.3202497e+04    8.3545780e-03    0.0000000e+00    8.8180509e-05   -1.2642402e-05    3.7120132e-02    1.0150131e-03   -8.4451438e+02   -6.1104257e-07   -5.0184346e-07   -2.3060527e-03   -7.6866909e-07    7.5648297e+01
  -9.9817011e+01    4.1717092e+00    9.9346004e-01    3.1280560e+02    0.0000000e+00    2.6907480e-04    3.6693856e+02    4.2189989e+02    3.5459456e+02    4.6000000e+02    4.6000000e+02    4.6000000e+02    2.6732868e+05    1.0577740e+02   -4.9504714e+02    5.0798842e-02   -7.4191446e+00    1.3233947e+04    8.3341974e-03    0.0000000e+00    9.1760513e-05   -1.1906701e-05    3.6890114e-02    1.0160933e-03   -8.4254163e+02   -5.3521673e-07   -3.9837905e-07   -2.2921825e-03   -7.0977009e-07    7.5618680e+01
  -9.9366792e+01    4.1944735e+00    9.8839416e-01    3.1062032e+02    0.0000000e+00    2.6834953e-04    3.6783141e+02    4.2326266e+02    3.5534541e+02    4.6000000e+02    4.6000000e+02    4.6000000e+02    2.6924330e+05    1.0611747e+02   -4.8924256e+02    5.0558449e-02   -7.4559442e+00    1.3265654e+04    4.3170318e-03    0.0000000e+00    9.3803931e-05   -1.1768420e-05    3.6688695e-02    5.2708668e-04   -8.4056482e+02   -3.2622582e-07   -3.7510357e-07   -2.2799882e-03   -6.9702169e-07    7.5610037e+01
  -9.8918464e+01    4.2157939e+00    9.8105291e-01    3.0721118e+02    0.0000000e+00    2.6733707e-04    3.6854741e+02    4.2462946e+02    3.5610166e+02    4.6000000e+02    4.6000000e+02    4.6000000e+02    2.7118048e+05    1.0638449e+02   -4.8431879e+02    5.0318084e-02   -7.4921528e+00    1.3297578e+04    3.8431348e-03    0.0000000e+00    9.2713966e-05   -1.4971505e-05    3.6432719e-02    4.6247876e-04   -8.3858495e+02   -4.1885905e-07   -4.5677060e-07   -2.2640531e-03   -9.2577072e-07    7.5602102e+01
  -9.8471966e+01    4.2190696e+00    9.7539294e-01    3.0475948e+02    0.0000000e+00    2.6651074e-04    3.6928009e+02    4.2313138e+02    3.5686271e+02    4.6000000e+02    4.6000000e+02    4.6000000e+02    2.7313267e+05    1.0671546e+02   -4.7946261e+02    5.0077732e-02   -7.5278736e+00    1.3329330e+04   -1.3482055e-03    0.0000000e+00    9.2540424e-05   -1.4570167e-05    3.6233078e-02   -1.7044605e-04   -8.3655102e+02   -1.8669651e-07   -8.3174745e-07   -2.2515633e-03   -8.9925026e-07    7.5637160e+01
  -9.8027267e+01    4.2352709e+00    9.6784688e-01    3.0133400e+02    0.0000000e+00    2.6546372e-04    3.7013064e+02    4.2456696e+02    3.5762838e+02    4.6000000e+02    4.6000000e+02    4.6000000e+02    2.7514931e+05    1.0696572e+02   -4.7364425e+02    4.9837404e-02   -7.5630616e+00    1.3363305e+04   -1.0768622e-03    0.0000000e+00    9.1979531e-05   -1.7915186e-05    3.5951994e-02   -1.4526093e-04   -8.3467075e+02   -1.3245424e-07   -1.0571756e-06   -2.2339052e-03   -1.1268461e-06    7.5572629e+01
  -9.7584316e+01    4.2529461e+00    9.6150982e-01    2.9852807e+02    0.0000000e+00    2.6455673e-04    3.7097872e+02    4.2504168e+02    3.5839845e+02    4.6000000e+02    4.6000000e+02    4.6000000e+02    2.7713328e+05    1.0726431e+02   -4.6800978e+02    4.9597095e-02   -7.5976936e+00    1.3394761e+04    7.0670529e-03    0.0000000e+00    8.8332590e-05   -1.6237508e-05    3.5714330e-02    8.8042438e-04   -8.3259835e+02   -5.9814779e-07   -9.5570941e-07   -2.2191884e-03   -1.0089603e-06    7.5546207e+01
  -9.7143069e+01    4.2729238e+00    9.5626395e-01    2.9632029e+02    0.0000000e+00    2.6378555e-04    3.7184674e+02    4.2638635e+02    3.5917240e+02    4.6000000e+02    4.6000000e+02    4.6000000e+02    2.7916408e+05    1.0760806e+02   -4.6241317e+02    4.9356800e-02   -7.6317814e+00    1.3427543e+04   -1.9449881e-03    0.0000000e+00    9.0029157e-05   -1.6657546e-05    3.5513575e-02   -2.4998204e-04   -8.3059236e+02   -5.2761859e-08   -1.0107551e-06   -2.2067677e-03   -1.0396137e-06    7.5550131e+01
  -9.6703497e+01    4.2922514e+00    9.5201694e-01    2.9462495e+02    0.0000000e+00    2.6314087e-04    3.7273810e+02    4.2773535e+02    3.5995107e+02    4.6000000e+02    4.6000000e+02    4.6000000e+02    2.8124791e+05    1.0799804e+02   -4.5683594e+02    4.9116535e-02   -7.6653291e+00    1.3461922e+04    8.7609797e-04    0.0000000e+00    9.2674977e-05   -1.7450850e-05    3.5347577e-02    8.5854457e-05   -8.2866397e+02   -1.8840760e-07   -8.7787553e-07   -2.1965851e-03   -1.0882828e-06    7.5584647e+01
  -9.6265535e+01    4.3107799e+00    9.4830934e-01    2.9314397e+02    0.0000000e+00    2.6257357e-04    3.7366354e+02    4.2906682e+02    3.6073337e+02    4.6000000e+02    4.6000000e+02    4.6000000e+02    2.8330709e+05    1.0841105e+02   -4.5116203e+02    4.8876273e-02   -7.6983390e+00    1.3494150e+04    9.7841325e-03    0.0000000e+00    9.0537744e-05   -1.5485255e-05    3.5197038e-02    1.1901772e-03   -8.2658394e+02   -7.0029546e-07   -6.4165908e-07   -2.1874236e-03   -9.4814228e-07    7.5628429e+01
  -9.5829177e+01    4.3260809e+00    9.3968051e-01    2.8901490e+02    0.0000000e+00    2.6138271e-04    3.7427274e+02    4.2674046e+02    3.6151983e+02    4.6000000e+02    4.6000000e+02    4.6000000e+02    2.8541475e+05    1.0866097e+02   -4.4704085e+02    4.8636042e-02   -7.7308104e+00    1.3527722e+04    4.6549711e-03    0.0000000e+00    9.1955018e-05   -1.4522880e-05    3.4917382e-02    5.2876113e-04   -8.2457044e+02   -4.8745886e-07   -6.6745209e-07   -2.1700475e-03   -8.8545727e-07    7.5642715e+01
  -9.5394356e+01    4.3292715e+00    9.3639417e-01    2.8779199e+02    0.0000000e+00    2.6087397e-04    3.7514615e+02    4.2821240e+02    3.6231133e+02    4.6000000e+02    4.6000000e+02    4.6000000e+02    2.8754362e+05    1.0909587e+02   -4.4174206e+02    4.8395828e-02   -7.7628980e+00    1.3561311e+04   -7.8602579e-03    0.0000000e+00    9.3718166e-05   -1.4798207e-05    3.4787562e-02   -9.2280750e-04   -8.2251815e+02    2.9493282e-07   -7.1400428e-07   -2.1621033e-03   -9.1488850e-07    7.5718159e+01
  -9.4961038e+01    4.3417191e+00    9.3037919e-01    2.8518969e+02    0.0000000e+00    2.5999609e-04    3.7602346e+02    4.2969916e+02    3.6310810e+02    4.6000000e+02    4.6000000e+02    4.6000000e+02    2.8970943e+05    1.0942956e+02   -4.3612750e+02    4.8155622e-02   -7.7944673e+00    1.3595640e+04   -2.3840626e-03    0.0000000e+00    9.4131300e-05   -1.5308658e-05    3.4564645e-02   -2.7914428e-04   -8.2051586e+02   -5.0803390e-08   -7.8017522e-07   -2.1482874e-03   -9.5369030e-07    7.5712383e+01
  -9.4529204e+01    4.3607822e+00    9.2564914e-01    2.8322844e+02    0.0000000e+00    2.5928365e-04    3.7691120e+02    4.3059685e+02    3.6390999e+02    4.6000000e+02    4.6000000e+02    4.6000000e+02    2.9190117e+05    1.0981946e+02   -4.3063069e+02    4.7915445e-02   -7.8255299e+00    1.3630174e+04    6.8272719e-04    0.0000000e+00    9.3944608e-05   -1.4042193e-05    3.4386942e-02    7.3218363e-05   -8.1850269e+02   -2.3576305e-07   -7.1971389e-07   -2.1372579e-03   -8.6965122e-07    7.5748010e+01
  -9.4098795e+01    4.3806066e+00    9.2183938e-01    2.8173813e+02    0.0000000e+00    2.5868845e-04    3.7780903e+02    4.3191752e+02    3.6471694e+02    4.6000000e+02    4.6000000e+02    4.6000000e+02    2.9411885e+05    1.1025031e+02   -4.2521041e+02    4.7675285e-02   -7.8560944e+00    1.3664891e+04    2.0479352e-03    0.0000000e+00    9.2052055e-05   -1.5366138e-05    3.4241727e-02    2.3422528e-04   -8.1647402e+02   -2.8673903e-07   -5.6029645e-07   -2.1280782e-03   -9.6183636e-07    7.5812927e+01
  -9.3669779e+01    4.3991784e+00    9.1916930e-01    2.8085003e+02    0.0000000e+00    2.5823488e-04    3.7876840e+02    4.3323259e+02    3.6552897e+02    4.6000000e+02    4.6000000e+02    4.6000000e+02    2.9636450e+05    1.1072961e+02   -4.1955701e+02    4.7435131e-02   -7.8861669e+00    1.3699865e+04    1.2560605e-02    0.0000000e+00    9.4807124e-05   -1.3910203e-05    3.4129190e-02    1.4327682e-03   -8.1443754e+02   -8.2061460e-07   -3.1265248e-07   -2.1213499e-03   -8.4484650e-07    7.5896349e+01
  -9.3242139e+01    4.4192658e+00    9.1536133e-01    2.7940747e+02    0.0000000e+00    2.5762405e-04    3.7960572e+02    4.3457741e+02    3.6634623e+02    4.6000000e+02    4.6000000e+02    4.6000000e+02    2.9864095e+05    1.1117040e+02   -4.1451071e+02    4.7195005e-02   -7.9157395e+00    1.3735214e+04   -4.0036208e-03    0.0000000e+00    9.3449384e-05   -1.4079432e-05    3.3992091e-02   -4.5386899e-04   -8.1240944e+02    4.1958100e-08   -3.0075020e-07   -2.1127066e-03   -8.6322244e-07    7.5986157e+01
  -9.2815820e+01    4.4251626e+00    9.0815313e-01    2.7595533e+02    0.0000000e+00    2.5662121e-04    3.8032278e+02    4.3303131e+02    3.6716876e+02    4.6000000e+02    4.6000000e+02    4.6000000e+02    3.0094006e+05    1.1150786e+02   -4.1015532e+02    4.6954896e-02   -7.9448577e+00    1.3770538e+04    4.9488697e-03    0.0000000e+00    9.4970600e-05   -1.5958262e-05    3.3759662e-02    5.5912386e-04   -8.1034362e+02   -5.0316981e-07    3.8308415e-08   -2.0982960e-03   -9.9380308e-07    7.6038427e+01
  -9.2390790e+01    4.4301354e+00    9.0211862e-01    2.7329797e+02    0.0000000e+00    2.5575715e-04    3.8123535e+02    4.3489335e+02    3.6799671e+02    4.6000000e+02    4.6000000e+02    4.6000000e+02    3.0327430e+05    1.1185959e+02   -4.0446343e+02    4.6714799e-02   -7.9735718e+00    1.3806390e+04   -9.1465308e-03    0.0000000e+00    9.5829573e-05   -1.7410454e-05    3.3534738e-02   -1.0032081e-03   -8.0829760e+02    2.6352422e-07   -1.9958868e-07   -2.0844289e-03   -1.1092298e-06    7.6037288e+01
  -9.1967022e+01    4.4409198e+00    8.9695684e-01    2.7110770e+02    0.0000000e+00    2.5498892e-04    3.8213002e+02    4.3621068e+02    3.6883030e+02    4.6000000e+02    4.6000000e+02    4.6000000e+02    3.0564028e+05    1.1225869e+02   -3.9904014e+02    4.6474717e-02   -8.0018085e+00    1.3842591e+04   -4.3850709e-03    0.0000000e+00    9.4990611e-05   -1.5573569e-05    3.3347375e-02   -4.8601921e-04   -8.0625449e+02   -5.0298768e-08   -2.8155027e-07   -2.0727106e-03   -9.9587367e-07    7.6078314e+01
  -9.1544487e+01    4.4572193e+00    8.9349145e-01    2.6979629e+02    0.0000000e+00    2.5443164e-04    3.8306112e+02    4.3752594e+02    3.6966953e+02    4.6000000e+02    4.6000000e+02    4.6000000e+02    3.0803615e+05    1.1273233e+02   -3.9357782e+02    4.6234657e-02   -8.0295816e+00    1.3879038e+04   -9.2050423e-04    0.0000000e+00    9.4440482e-05   -1.5877523e-05    3.3216527e-02   -1.0531258e-04   -8.0420542e+02   -2.5588712e-07   -5.0875099e-07   -2.0645117e-03   -1.0233871e-06    7.6164261e+01
  -9.1123141e+01    4.4724017e+00    8.9088662e-01    2.6894358e+02    0.0000000e+00    2.5398079e-04    3.8400853e+02    4.3883456e+02    3.7051374e+02    4.6000000e+02    4.6000000e+02    4.6000000e+02    3.1046361e+05    1.1324583e+02   -3.8811549e+02    4.5994613e-02   -8.0568917e+00    1.3915785e+04    9.3605737e-04    0.0000000e+00    9.1229960e-05   -1.7033933e-05    3.3115291e-02    1.0275903e-04   -8.0214645e+02   -3.8941544e-07   -6.2801174e-07   -2.0578254e-03   -1.1071434e-06    7.6275760e+01
  -9.0702955e+01    4.4906561e+00    8.8926581e-01    2.6857855e+02    0.0000000e+00    2.5365897e-04    3.8500454e+02    4.4015226e+02    3.7136321e+02    4.6000000e+02    4.6000000e+02    4.6000000e+02    3.1292531e+05    1.1380871e+02   -3.8249186e+02    4.5754585e-02   -8.0837376e+00    1.3952927e+04   -5.2280560e-04    0.0000000e+00    9.1745537e-05   -1.7423654e-05    3.3044275e-02   -5.7643496e-05   -8.0009155e+02   -2.2893014e-07   -7.1734687e-07   -2.0533921e-03   -1.1376715e-06    7.6409607e+01
  -9.0283896e+01    4.5075557e+00    8.8387652e-01    2.6614228e+02    0.0000000e+00    2.5286206e-04    3.8572302e+02    4.3693726e+02    3.7221850e+02    4.6000000e+02    4.6000000e+02    4.6000000e+02    3.1541968e+05    1.1424186e+02   -3.7835330e+02    4.5514567e-02   -8.1101123e+00    1.3990371e+04    6.3132976e-04    0.0000000e+00    9.0733609e-05   -2.0051020e-05    3.2876629e-02    6.7598770e-05   -7.9803430e+02   -2.9128096e-07   -5.3009880e-07   -2.0428315e-03   -1.3156100e-06    7.6531197e+01
  -8.9865945e+01    4.5031039e+00    8.8136281e-01    2.6527798e+02    0.0000000e+00    2.5243340e-04    3.8658623e+02    4.3815271e+02    3.7307986e+02    4.6000000e+02    4.6000000e+02    4.6000000e+02    3.1793329e+05    1.1478797e+02   -3.7352861e+02    4.5274570e-02   -8.1361575e+00    1.4027502e+04   -1.8372036e-03    0.0000000e+00    9.3087413e-05   -1.7597012e-05    3.2791008e-02   -1.8958086e-04   -7.9591020e+02   -2.2059289e-07   -6.3009727e-07   -2.0377200e-03   -1.1626664e-06    7.6693263e+01
  -8.9449062e+01    4.5101130e+00    8.7657593e-01    2.6330484e+02    0.0000000e+00    2.5170529e-04    3.8754201e+02    4.3943641e+02    3.7394734e+02    4.6000000e+02    4.6000000e+02    4.6000000e+02    3.2049852e+05    1.1522662e+02   -3.6786303e+02    4.5034590e-02   -8.1617689e+00    1.4065730e+04    2.5779765e-03    0.0000000e+00    9.2325228e-05   -1.6789264e-05    3.2613319e-02    2.7598030e-04   -7.9385810e+02   -4.0030948e-07   -5.6535179e-07   -2.0265721e-03   -1.1005193e-06    7.6743766e+01
  -8.9033215e+01    4.5227357e+00    8.7305287e-01    2.6193477e+02    0.0000000e+00    2.5114121e-04    3.8849705e+02    4.4058474e+02    3.7482108e+02    4.6000000e+02    4.6000000e+02    4.6000000e+02    3.2309456e+05    1.1573444e+02   -3.6237133e+02    4.4794625e-02   -8.1869327e+00    1.4104107e+04    6.7626828e-04    0.0000000e+00    9.1685136e-05   -1.6064369e-05    3.2483596e-02    7.8929195e-05   -7.9178549e+02   -2.8771106e-07   -5.3482405e-07   -2.0184751e-03   -1.0486016e-06    7.6846027e+01
  -8.8618375e+01    4.5373518e+00    8.7052081e-01    2.6110825e+02    0.0000000e+00    2.5069762e-04    3.8947174e+02    4.4190805e+02    3.7570103e+02    4.6000000e+02    4.6000000e+02    4.6000000e+02    3.2572460e+05    1.1628909e+02   -3.5686587e+02    4.4554676e-02   -8.2116546e+00    1.4142750e+04   -3.5042860e-04    0.0000000e+00    9.0180555e-05   -1.5881197e-05    3.2387754e-02   -3.5256562e-05   -7.8970347e+02   -2.1547659e-07   -5.1728594e-07   -2.0123409e-03   -1.0343332e-06    7.6977416e+01
  -8.8204513e+01    4.5532923e+00    8.6900434e-01    2.6081383e+02    0.0000000e+00    2.5038119e-04    3.9047141e+02    4.4322955e+02    3.7658719e+02    4.6000000e+02    4.6000000e+02    4.6000000e+02    3.2839280e+05    1.1689404e+02   -3.5130377e+02    4.4314742e-02   -8.2359319e+00    1.4181817e+04   -5.9287849e-04    0.0000000e+00    9.0131220e-05   -1.5686973e-05    3.2325452e-02   -6.3700502e-05   -7.8762055e+02   -1.9327432e-07   -4.9589178e-07   -2.0084176e-03   -1.0200292e-06    7.7138513e+01
  -8.7791601e+01    4.5678515e+00    8.6807228e-01    2.6076899e+02    0.0000000e+00    2.5015191e-04    3.9151465e+02    4.4456168e+02    3.7747997e+02    4.6000000e+02    4.6000000e+02    4.6000000e+02    3.3112764e+05    1.1753971e+02   -3.4559202e+02    4.4074820e-02   -8.2597617e+00    1.4222502e+04   -3.8933233e-04    0.0000000e+00    9.2316004e-05   -1.6678892e-05    3.2282640e-02   -5.9260822e-05   -7.8560311e+02   -2.0764172e-07   -6.5499818e-07   -2.0057890e-03   -1.0915861e-06    7.7317140e+01
  -8.7615552e+01    4.5776484e+00    8.6609995e-01    2.5978209e+02    0.0000000e+00    2.4998137e-04    3.9184691e+02    4.4382066e+02    3.7785573e+02    4.6000000e+02    4.6000000e+02    4.6000000e+02    3.3234858e+05    1.1776613e+02   -3.4376787e+02    4.3972368e-02   -8.2698390e+00    1.4241761e+04    2.6813829e-02    0.0000000e+00    9.6837746e-05   -1.4604358e-05    3.2223053e-02    2.7123479e-03   -7.8485736e+02   -1.5440169e-06   -1.2971594e-07   -2.0024578e-03   -9.1791588e-07    7.7391038e+01
  -8.7395492e+01    4.5878059e+00    8.6382724e-01    2.5876990e+02    0.0000000e+00    2.4960426e-04    3.9219172e+02    4.4420052e+02    3.7833466e+02    4.6000000e+02    4.6000000e+02    4.6000000e+02    3.3381554e+05    1.1805402e+02   -3.4195527e+02    4.3844173e-02   -8.2823491e+00    1.4262920e+04    2.8356253e-02    0.0000000e+00    9.4668231e-05   -1.5433436e-05    3.2162483e-02    3.0778856e-03   -7.8372863e+02   -1.6164867e-06    1.4155720e-07   -1.9987984e-03   -9.6154348e-07    7.7509267e+01
  -8.7120417e+01    4.5855721e+00    8.6285846e-01    2.5858214e+02    0.0000000e+00    2.4937966e-04    3.9282223e+02    4.4524253e+02    3.7893868e+02    4.6000000e+02    4.6000000e+02    4.6000000e+02    3.3564342e+05    1.1847407e+02   -3.3852453e+02    4.3683723e-02   -8.2978826e+00    1.4288538e+04    1.4609270e-03    0.0000000e+00    9.5742378e-05   -1.4888837e-05    3.2126551e-02    1.9900191e-04   -7.8223536e+02    1.0272857e-07   -4.8839830e-09   -1.9969907e-03   -9.1102750e-07    7.7639840e+01
  -8.6776572e+01    4.5893139e+00    8.5904819e-01    2.5703441e+02    0.0000000e+00    2.4875761e-04    3.9363696e+02    4.4664613e+02    3.7970102e+02    4.6000000e+02    4.6000000e+02    4.6000000e+02    3.3796842e+05    1.1888561e+02   -3.3383445e+02    4.3482850e-02   -8.3170423e+00    1.4321356e+04   -1.6342280e-03    0.0000000e+00    9.9527328e-05   -1.4655442e-05    3.1987625e-02   -1.8548831e-04   -7.8042913e+02    1.1340113e-07   -1.2953155e-07   -1.9887600e-03   -8.8689167e-07    7.7707957e+01
  -8.6366807e+01    4.5978891e+00    8.5559190e-01    2.5569771e+02    0.0000000e+00    2.4817039e-04    3.9462318e+02    4.4540713e+02    3.8061785e+02    4.6000000e+02    4.6000000e+02    4.6000000e+02    3.4077078e+05    1.1943629e+02   -3.2828662e+02    4.3243023e-02   -8.3394982e+00    1.4360462e+04    1.7060520e-04    0.0000000e+00    1.0085145e-04   -1.4391827e-05    3.1861915e-02    1.2965928e-05   -7.7824216e+02   -1.4315032e-07   -1.6480502e-07   -1.9810292e-03   -8.6891134e-07    7.7829597e+01
  -8.5957798e+01    4.6063638e+00    8.5337255e-01    2.5501830e+02    0.0000000e+00    2.4776999e-04    3.9563729e+02    4.4673685e+02    3.8154094e+02    4.6000000e+02    4.6000000e+02    4.6000000e+02    3.4367611e+05    1.2005513e+02   -3.2269370e+02    4.3003172e-02   -8.3615311e+00    1.4402566e+04    9.8623605e-04    0.0000000e+00    1.0344627e-04   -1.4233723e-05    3.1780048e-02    7.5278823e-05   -7.7619251e+02   -2.4211826e-07   -1.6569831e-07   -1.9759702e-03   -8.5195805e-07    7.7992832e+01
  -8.5549586e+01    4.6187121e+00    8.5221515e-01    2.5489395e+02    0.0000000e+00    2.4749655e-04    3.9666271e+02    4.4805979e+02    3.8246876e+02    4.6000000e+02    4.6000000e+02    4.6000000e+02    3.4656889e+05    1.2072367e+02   -3.1710456e+02    4.2763336e-02   -8.3831351e+00    1.4442793e+04   -1.0880649e-03    0.0000000e+00    1.0195161e-04   -1.3087099e-05    3.1733992e-02   -8.5696839e-05   -7.7402285e+02   -1.3766586e-07   -5.4563771e-08   -1.9730275e-03   -7.7665655e-07    7.8188230e+01
  -8.5142145e+01    4.6310378e+00    8.5177785e-01    2.5503067e+02    0.0000000e+00    2.4734376e-04    3.9774629e+02    4.4939136e+02    3.8340258e+02    4.6000000e+02    4.6000000e+02    4.6000000e+02    3.4953166e+05    1.2144580e+02   -3.1129332e+02    4.2523515e-02   -8.4043059e+00    1.4484573e+04    1.7241659e-03    0.0000000e+00    1.0389002e-04   -1.2881413e-05    3.1710824e-02    1.6603008e-04   -7.7191074e+02   -2.3918266e-07   -2.2091602e-08   -1.9717092e-03   -7.5987465e-07    7.8405652e+01
  -8.4735447e+01    4.6415897e+00    8.4667623e-01    2.5269083e+02    0.0000000e+00    2.4656445e-04    3.9851680e+02    4.5072883e+02    3.8434368e+02    4.6000000e+02    4.6000000e+02    4.6000000e+02    3.5253594e+05    1.2198504e+02   -3.0718876e+02    4.2283708e-02   -8.4250433e+00    1.4526684e+04    1.3358623e-03    0.0000000e+00    1.0289754e-04   -1.0263352e-05    3.1561068e-02    1.4339960e-04   -7.6979519e+02   -2.9715717e-07   -1.6498228e-08   -1.9621029e-03   -5.8212485e-07    7.8587606e+01
  -8.4329467e+01    4.6303096e+00    8.4538571e-01    2.5239311e+02    0.0000000e+00    2.4632248e-04    3.9949372e+02    4.5226854e+02    3.8529061e+02    4.6000000e+02    4.6000000e+02    4.6000000e+02    3.5556944e+05    1.2268382e+02   -3.0200003e+02    4.2043916e-02   -8.4454893e+00    1.4568593e+04    1.5508081e-03    0.0000000e+00    1.0781329e-04   -1.1123604e-05    3.1518846e-02    1.5395085e-04   -7.6761369e+02    1.7688135e-08    6.0559419e-08   -1.9599751e-03   -6.2907433e-07    7.8820119e+01
  -8.3924177e+01    4.6374102e+00    8.4153544e-01    2.5086469e+02    0.0000000e+00    2.4571183e-04    4.0051950e+02    4.5395933e+02    3.8624329e+02    4.6000000e+02    4.6000000e+02    4.6000000e+02    3.5867343e+05    1.2326332e+02   -2.9628692e+02    4.1804139e-02   -8.4655284e+00    1.4611960e+04   -4.0720921e-04    0.0000000e+00    1.1356259e-04   -1.1125056e-05    3.1380612e-02   -5.1642421e-05   -7.6552483e+02    3.8760962e-08   -8.5029753e-08   -1.9519060e-03   -6.2263084e-07    7.8946154e+01
  -8.3519553e+01    4.6508951e+00    8.3870680e-01    2.4977637e+02    0.0000000e+00    2.4524719e-04    4.0154845e+02    4.5224553e+02    3.8720370e+02    4.6000000e+02    4.6000000e+02    4.6000000e+02    3.6181418e+05    1.2390792e+02   -2.9068862e+02    4.1564376e-02   -8.4851466e+00    1.4655373e+04    9.0507974e-04    0.0000000e+00    1.1267227e-04   -1.3066763e-05    3.1282987e-02    8.6939295e-05   -7.6339996e+02   -1.5461384e-07   -1.7288834e-07   -1.9458238e-03   -7.5457369e-07    7.9118875e+01
  -8.3115569e+01    4.6671426e+00    8.3745058e-01    2.4959523e+02    0.0000000e+00    2.4496279e-04    4.0261650e+02    4.5357057e+02    3.8817189e+02    4.6000000e+02    4.6000000e+02    4.6000000e+02    3.6500068e+05    1.2462694e+02   -2.8492545e+02    4.1324628e-02   -8.5043507e+00    1.4699164e+04    6.5621936e-03    0.0000000e+00    1.1491129e-04   -1.2426810e-05    3.1235448e-02    6.5312939e-04   -7.6126451e+02   -4.5407536e-07   -6.9257934e-08   -1.9430370e-03   -7.0605487e-07    7.9332408e+01
  -8.2712199e+01    4.6816877e+00    8.3715555e-01    2.4990542e+02    0.0000000e+00    2.4480078e-04    4.0371065e+02    4.5490009e+02    3.8914758e+02    4.6000000e+02    4.6000000e+02    4.6000000e+02    3.6823268e+05    1.2540113e+02   -2.7907322e+02    4.1084894e-02   -8.5231283e+00    1.4743294e+04    3.8954118e-03    0.0000000e+00    1.1744768e-04   -1.2050993e-05    3.1220494e-02    3.8432517e-04   -7.5911754e+02   -3.1637960e-07    2.7916197e-08   -1.9422849e-03   -6.7682914e-07    7.9576843e+01
  -8.2309417e+01    4.6971967e+00    8.3624749e-01    2.4984899e+02    0.0000000e+00    2.4456294e-04    4.0473230e+02    4.5623999e+02    3.9013105e+02    4.6000000e+02    4.6000000e+02    4.6000000e+02    3.7151938e+05    1.2616703e+02   -2.7369267e+02    4.0845175e-02   -8.5414755e+00    1.4788097e+04    4.1006485e-04    0.0000000e+00    1.1567336e-04   -1.1925298e-05    3.1196411e-02    2.9538214e-05   -7.5698473e+02   -3.3635185e-07   -9.4612463e-08   -1.9405141e-03   -6.6813260e-07    7.9838215e+01
  -8.1907199e+01    4.6949007e+00    8.3035175e-01    2.4684043e+02    0.0000000e+00    2.4375455e-04    4.0559071e+02    4.5757254e+02    3.9112105e+02    4.6000000e+02    4.6000000e+02    4.6000000e+02    3.7484607e+05    1.2674220e+02   -2.6930388e+02    4.0605470e-02   -8.5594358e+00    1.4832950e+04   -1.6597828e-03    0.0000000e+00    1.1536454e-04   -1.3016997e-05    3.1021463e-02   -1.5567109e-04   -7.5481557e+02   -3.2186634e-08    1.6717642e-08   -1.9294948e-03   -7.5549120e-07    8.0020061e+01
  -8.1505519e+01    4.6787269e+00    8.2603176e-01    2.4501759e+02    0.0000000e+00    2.4310835e-04    4.0666288e+02    4.5886606e+02    3.9211903e+02    4.6000000e+02    4.6000000e+02    4.6000000e+02    3.7821620e+05    1.2734460e+02   -2.6340112e+02    4.0365780e-02   -8.5770815e+00    1.4877965e+04   -1.6336317e-03    0.0000000e+00    1.1383028e-04   -1.4096210e-05    3.0868720e-02   -1.4500674e-04   -7.5261761e+02   -1.6873641e-07   -1.3125959e-07   -1.9198107e-03   -8.2991527e-07    8.0145182e+01
  -8.1104354e+01    4.6800697e+00    8.2271964e-01    2.4376987e+02    0.0000000e+00    2.4256569e-04    4.0772944e+02    4.6101689e+02    3.9312572e+02    4.6000000e+02    4.6000000e+02    4.6000000e+02    3.8166055e+05    1.2801202e+02   -2.5761769e+02    4.0126104e-02   -8.5943112e+00    1.4924313e+04   -4.9659985e-03    0.0000000e+00    1.0820318e-04   -1.4598987e-05    3.0757567e-02   -4.8198416e-04   -7.5049366e+02    1.9815733e-08   -3.7086482e-07   -1.9123397e-03   -8.7831885e-07    8.0320039e+01
  -8.0703677e+01    4.6920057e+00    8.2113420e-01    2.4333163e+02    0.0000000e+00    2.4225294e-04    4.0882809e+02    4.5725056e+02    3.9414022e+02    4.6000000e+02    4.6000000e+02    4.6000000e+02    3.8515042e+05    1.2877952e+02   -2.5176280e+02    3.9886443e-02   -8.6111276e+00    1.4970825e+04   -1.8994037e-03    0.0000000e+00    1.0493747e-04   -1.4793751e-05    3.0705863e-02   -1.8165204e-04   -7.4834548e+02   -1.4126682e-07   -4.5942636e-07   -1.9088199e-03   -9.0580373e-07    8.0556653e+01
  -8.0303464e+01    4.7049921e+00    8.2050566e-01    2.4345277e+02    0.0000000e+00    2.4205238e-04    4.0994979e+02    4.5860257e+02    3.9516370e+02    4.6000000e+02    4.6000000e+02    4.6000000e+02    3.8869296e+05    1.2959817e+02   -2.4581081e+02    3.9646796e-02   -8.6275302e+00    1.5017749e+04    5.2485135e-03    0.0000000e+00    1.0179955e-04   -1.4075807e-05    3.0685086e-02    5.0024461e-04   -7.4618009e+02   -5.9228420e-07   -3.5397669e-07   -1.9071827e-03   -8.5069087e-07    8.0824399e+01
  -7.9903691e+01    4.7174971e+00    8.2126078e-01    2.4420507e+02    0.0000000e+00    2.4204279e-04    4.1112740e+02    4.5995123e+02    3.9619608e+02    4.6000000e+02    4.6000000e+02    4.6000000e+02    3.9229184e+05    1.3050573e+02   -2.3963371e+02    3.9407163e-02   -8.6435046e+00    1.5065185e+04    2.9684544e-04    0.0000000e+00    1.0142250e-04   -1.3561651e-05    3.0710705e-02    3.0312524e-05   -7.4401157e+02   -2.8527941e-07   -4.5955722e-07   -1.9085469e-03   -8.0068123e-07    8.1139676e+01
  -7.9504334e+01    4.7328739e+00    8.1985561e-01    2.4373664e+02    0.0000000e+00    2.4177214e-04    4.1217758e+02    4.5845302e+02    3.9723724e+02    4.6000000e+02    4.6000000e+02    4.6000000e+02    3.9595128e+05    1.3133083e+02   -2.3417762e+02    3.9167545e-02   -8.6590408e+00    1.5113260e+04   -8.6966885e-04    0.0000000e+00    1.0521798e-04   -1.1174460e-05    3.0675236e-02   -8.0825062e-05   -7.4185395e+02   -2.8549976e-07   -6.4037980e-07   -1.9065304e-03   -6.4877133e-07    8.1437869e+01
  -7.9105367e+01    4.7179449e+00    8.1724482e-01    2.4276178e+02    0.0000000e+00    2.4129393e-04    4.1305483e+02    4.5993101e+02    3.9828714e+02    4.6000000e+02    4.6000000e+02    4.6000000e+02    3.9964587e+05    1.3211600e+02   -2.2982957e+02    3.8927941e-02   -8.6742211e+00    1.5160964e+04   -1.0946205e-02    0.0000000e+00    1.0167393e-04   -1.6772405e-05    3.0619735e-02   -1.0165319e-03   -7.3961861e+02    5.0484357e-07   -8.7801946e-07   -1.9026594e-03   -1.0513015e-06    8.1766889e+01
  -7.8706767e+01    4.7125706e+00    8.1348861e-01    2.4123718e+02    0.0000000e+00    2.4072049e-04    4.1417425e+02    4.6131566e+02    3.9934639e+02    4.6000000e+02    4.6000000e+02    4.6000000e+02    4.0342225e+05    1.3280630e+02   -2.2378725e+02    3.8688351e-02   -8.6890886e+00    1.5210031e+04   -2.8204770e-04    0.0000000e+00    1.0280481e-04   -1.7734892e-05    3.0487118e-02   -1.5575937e-05   -7.3744987e+02   -3.5208417e-07   -9.1505075e-07   -1.8944935e-03   -1.1222018e-06    8.1944766e+01
  -7.8308510e+01    4.7162622e+00    8.1091119e-01    2.4024215e+02    0.0000000e+00    2.4029242e-04    4.1529710e+02    4.6188870e+02    4.0041453e+02    4.6000000e+02    4.6000000e+02    4.6000000e+02    4.0725665e+05    1.3359040e+02   -2.1783971e+02    3.8448776e-02   -8.7035350e+00    1.5259515e+04   -2.8506112e-04    0.0000000e+00    1.0295686e-04   -2.1271126e-05    3.0403994e-02   -3.3631055e-05   -7.3527211e+02   -3.5738118e-07   -1.0196841e-06   -1.8893822e-03   -1.3650160e-06    8.2189104e+01
  -7.7910572e+01    4.7287717e+00    8.0981883e-01    2.4009756e+02    0.0000000e+00    2.4003861e-04    4.1647290e+02    4.6328346e+02    4.0149593e+02    4.6000000e+02    4.6000000e+02    4.6000000e+02    4.1119550e+05    1.3446094e+02   -2.1161928e+02    3.8209215e-02   -8.7175643e+00    1.5311103e+04   -5.7047907e-04    0.0000000e+00    1.0569301e-04   -2.1662203e-05    3.0370000e-02   -7.1379062e-05   -7.3316902e+02   -3.3171753e-07   -1.0735967e-06   -1.8874046e-03   -1.4020820e-06    8.2477218e+01
  -7.7512927e+01    4.7446725e+00    8.0988793e-01    2.4054680e+02    0.0000000e+00    2.3992779e-04    4.1766514e+02    4.6464916e+02    4.0257788e+02    4.6000000e+02    4.6000000e+02    4.6000000e+02    4.1511576e+05    1.3539588e+02   -2.0533434e+02    3.7969668e-02   -8.7311616e+00    1.5360171e+04   -3.6179372e-05    0.0000000e+00    1.0551113e-04   -2.1812965e-05    3.0374922e-02    1.5557074e-05   -7.3090842e+02   -3.8430739e-07   -1.1550656e-06   -1.8877449e-03   -1.4261857e-06    8.2803627e+01
  -7.7115554e+01    4.7527890e+00    8.1081254e-01    2.4139059e+02    0.0000000e+00    2.3994336e-04    4.1892109e+02    4.6602645e+02    4.0367783e+02    4.6000000e+02    4.6000000e+02    4.6000000e+02    4.1917293e+05    1.3640100e+02   -1.9871988e+02    3.7730136e-02   -8.7443168e+00    1.5412448e+04    2.8552789e-03    0.0000000e+00    1.0952577e-04   -1.9574041e-05    3.0407811e-02    2.4478301e-04   -7.2876474e+02   -4.4917038e-07   -8.0384701e-07   -1.8899556e-03   -1.2490639e-06    8.3157494e+01
  -7.6877600e+01    4.7612736e+00    8.0910444e-01    2.4049572e+02    0.0000000e+00    2.3971345e-04    4.1953498e+02    4.6598108e+02    4.0434327e+02    4.6000000e+02    4.6000000e+02    4.6000000e+02    4.2168314e+05    1.3692819e+02   -1.9565542e+02    3.7586636e-02   -8.7520402e+00    1.5445778e+04    1.3328928e-02    0.0000000e+00    1.0049908e-04   -1.8111663e-05    3.0368820e-02    1.1842487e-03   -7.2757928e+02   -1.3441324e-06   -6.5057572e-07   -1.8867898e-03   -1.1387427e-06    8.3363752e+01
  -7.6580159e+01    4.7554327e+00    8.0632182e-01    2.3928215e+02    0.0000000e+00    2.3925292e-04    4.2018478e+02    4.6718212e+02    4.0517328e+02    4.6000000e+02    4.6000000e+02    4.6000000e+02    4.2474676e+05    1.3752708e+02   -1.9251832e+02    3.7407197e-02   -8.7614919e+00    1.5483720e+04   -1.2024377e-02    0.0000000e+00    9.2076628e-05   -1.5430306e-05    3.0302356e-02   -1.0164822e-03   -7.2586433e+02    1.5523903e-07   -6.9414975e-07   -1.8821370e-03   -9.8911107e-07    8.3618219e+01
  -7.6208357e+01    4.7407165e+00    8.0269129e-01    2.3780252e+02    0.0000000e+00    2.3868553e-04    4.2128641e+02    4.6845565e+02    4.0621921e+02    4.6000000e+02    4.6000000e+02    4.6000000e+02    4.2860914e+05    1.3823235e+02   -1.8661725e+02    3.7182809e-02   -8.7730403e+00    1.5530793e+04    4.6625440e-04    0.0000000e+00    9.4571616e-05   -1.4944024e-05    3.0175410e-02    6.2204237e-05   -7.2368505e+02   -5.9134933e-08   -6.7671720e-07   -1.8745405e-03   -9.4751429e-07    8.3802885e+01
  -7.5811708e+01    4.7374985e+00    8.0010317e-01    2.3693399e+02    0.0000000e+00    2.3822943e-04    4.2248273e+02    4.7000296e+02    4.0735078e+02    4.6000000e+02    4.6000000e+02    4.6000000e+02    4.3286417e+05    1.3908016e+02   -1.8027451e+02    3.6943327e-02   -8.7849350e+00    1.5583954e+04    1.8313721e-03    0.0000000e+00    9.8926347e-05   -1.5195998e-05    3.0090658e-02    1.1393854e-04   -7.2149267e+02   -1.8801368e-07   -6.9016878e-07   -1.8695127e-03   -9.4696443e-07    8.4059507e+01
  -7.5415221e+01    4.7443966e+00    7.9900817e-01    2.3669640e+02    0.0000000e+00    2.3798716e-04    4.2370232e+02    4.6879850e+02    4.0849067e+02    4.6000000e+02    4.6000000e+02    4.6000000e+02    4.3718734e+05    1.4003584e+02   -1.7386347e+02    3.6703857e-02   -8.7963948e+00    1.5637571e+04    9.3815991e-04    0.0000000e+00    1.0028322e-04   -1.2510332e-05    3.0060239e-02    7.5886182e-05   -7.1929159e+02   -1.9130663e-07   -5.5252202e-07   -1.8677000e-03   -7.6002397e-07    8.4382401e+01
  -7.5018878e+01    4.7549283e+00    7.9889280e-01    2.3704342e+02    0.0000000e+00    2.3785867e-04    4.2494911e+02    4.7019625e+02    4.0964057e+02    4.6000000e+02    4.6000000e+02    4.6000000e+02    4.4158256e+05    1.4105269e+02   -1.6731165e+02    3.6464401e-02   -8.8074179e+00    1.5691736e+04    2.0553312e-03    0.0000000e+00    1.0242272e-04   -1.2199741e-05    3.0062643e-02    1.7051003e-04   -7.1707795e+02   -2.2827899e-07   -5.4022393e-07   -1.8679616e-03   -7.2609926e-07    8.4737621e+01
  -7.4622654e+01    4.7665870e+00    7.9982330e-01    2.3780509e+02    0.0000000e+00    2.3789154e-04    4.2625105e+02    4.7159560e+02    4.1080037e+02    4.6000000e+02    4.6000000e+02    4.6000000e+02    4.4605495e+05    1.4215824e+02   -1.6050544e+02    3.6224959e-02   -8.8179882e+00    1.5746581e+04    2.9775374e-04    0.0000000e+00    1.0447913e-04   -1.2202703e-05    3.0101170e-02    2.5850804e-05   -7.1486106e+02   -1.4817872e-07   -5.5119096e-07   -1.8705078e-03   -7.1819766e-07    8.5135588e+01
  -7.4226526e+01    4.7765404e+00    7.9849719e-01    2.3732564e+02    0.0000000e+00    2.3763975e-04    4.2739594e+02    4.7254776e+02    4.1196608e+02    4.6000000e+02    4.6000000e+02    4.6000000e+02    4.5055629e+05    1.4315867e+02   -1.5463937e+02    3.5985533e-02   -8.8281049e+00    1.5800362e+04    1.2043526e-03    0.0000000e+00    1.0071604e-04   -1.2841353e-05    3.0075379e-02    1.3238034e-04   -7.1256353e+02   -4.4419947e-07   -5.7095799e-07   -1.8686267e-03   -7.6813125e-07    8.5511278e+01
  -7.3830469e+01    4.7588038e+00    7.9649612e-01    2.3666683e+02    0.0000000e+00    2.3723429e-04    4.2842387e+02    4.7394583e+02    4.1315297e+02    4.6000000e+02    4.6000000e+02    4.6000000e+02    4.5520825e+05    1.4415199e+02   -1.4956175e+02    3.5746120e-02   -8.8378301e+00    1.5857294e+04   -1.1533685e-02    0.0000000e+00    9.9020864e-05   -1.3088512e-05    3.0042817e-02   -1.0344571e-03   -7.1035272e+02    2.2125560e-07   -6.0128513e-07   -1.8663467e-03   -8.0692605e-07    8.5922116e+01
  -7.3434459e+01    4.7485392e+00    7.9324796e-01    2.3542772e+02    0.0000000e+00    2.3671961e-04    4.2968129e+02    4.7570274e+02    4.1434727e+02    4.6000000e+02    4.6000000e+02    4.6000000e+02    4.5992058e+05    1.4503355e+02   -1.4290274e+02    3.5506723e-02   -8.8472180e+00    1.5914150e+04   -3.0937052e-03    0.0000000e+00    1.0312232e-04   -1.2116713e-05    2.9931208e-02   -2.3607682e-04   -7.0812814e+02    1.5951357e-07   -5.8391627e-07   -1.8597401e-03   -7.4785857e-07    8.6171243e+01
  -7.3038472e+01    4.7502934e+00    7.9140898e-01    2.3477693e+02    0.0000000e+00    2.3638639e-04    4.3094662e+02    4.7484694e+02    4.1554822e+02    4.6000000e+02    4.6000000e+02    4.6000000e+02    4.6466514e+05    1.4603363e+02   -1.3626446e+02    3.5267340e-02   -8.8561597e+00    1.5969922e+04   -1.2866625e-03    0.0000000e+00    1.0590876e-04   -8.9315958e-06    2.9876274e-02   -7.9713227e-05   -7.0582597e+02    2.2203797e-08   -5.9585706e-07   -1.8565473e-03   -5.3876567e-07    8.6498319e+01
  -7.2642482e+01    4.7577431e+00    7.9066608e-01    2.3477722e+02    0.0000000e+00    2.3618492e-04    4.3224221e+02    4.7625540e+02    4.1676530e+02    4.6000000e+02    4.6000000e+02    4.6000000e+02    4.6953430e+05    1.4711090e+02   -1.2946762e+02    3.5027973e-02   -8.8646545e+00    1.6027742e+04    3.3916971e-03    0.0000000e+00    1.0807153e-04   -8.8427507e-06    2.9860454e-02    2.3394011e-04   -7.0357628e+02   -3.4861795e-07   -6.4693053e-07   -1.8556147e-03   -5.1887408e-07    8.6867193e+01
  -7.2246467e+01    4.7679461e+00    7.9115824e-01    2.3541632e+02    0.0000000e+00    2.3613847e-04    4.3356948e+02    4.7767508e+02    4.1799491e+02    4.6000000e+02    4.6000000e+02    4.6000000e+02    4.7449720e+05    1.4827950e+02   -1.2248842e+02    3.4788620e-02   -8.8726836e+00    1.6086474e+04    1.0093249e-03    0.0000000e+00    1.0978283e-04   -8.9578703e-06    2.9888285e-02    6.7831260e-05   -7.0133064e+02   -2.3441585e-07   -6.8157194e-07   -1.8573698e-03   -5.1893579e-07    8.7285732e+01
  -7.1850401e+01    4.7772853e+00    7.9258719e-01    2.3646176e+02    0.0000000e+00    2.3622771e-04    4.3495492e+02    4.7909382e+02    4.1923639e+02    4.6000000e+02    4.6000000e+02    4.6000000e+02    4.7954562e+05    1.4953008e+02   -1.1517861e+02    3.4549282e-02   -8.8802332e+00    1.6145778e+04    1.8853327e-04    0.0000000e+00    1.1096165e-04   -9.1643918e-06    2.9947380e-02    1.7459786e-05   -6.9907305e+02   -2.1467457e-07   -6.8862653e-07   -1.8609840e-03   -5.2762718e-07    8.7738713e+01
  -7.1454259e+01    4.7846136e+00    7.8661585e-01    2.3342981e+02    0.0000000e+00    2.3536731e-04    4.3594539e+02    4.8052643e+02    4.2049005e+02    4.6000000e+02    4.6000000e+02    4.6000000e+02    4.8469473e+05    1.5041302e+02   -1.1049486e+02    3.4309959e-02   -8.8872938e+00    1.6206100e+04    6.6519059e-04    0.0000000e+00    1.1019634e-04   -1.2461352e-05    2.9784478e-02    5.6676667e-05   -6.9683131e+02   -2.7006829e-07    5.7885999e-08   -1.8505872e-03   -7.5687560e-07    8.8079949e+01
  -7.1058016e+01    4.7598898e+00    7.8733413e-01    2.3411380e+02    0.0000000e+00    2.3539421e-04    4.3722795e+02    4.8189772e+02    4.2175550e+02    4.6000000e+02    4.6000000e+02    4.6000000e+02    4.8990390e+05    1.5165552e+02   -1.0389191e+02    3.4070651e-02   -8.8940726e+00    1.6266020e+04    1.5416232e-03    0.0000000e+00    1.2169814e-04   -1.3088603e-05    2.9827261e-02    1.2410136e-04   -6.9449763e+02    3.2682293e-07   -5.3258215e-07   -1.8540932e-03   -7.6675661e-07    8.8560357e+01
  -7.0661648e+01    4.7434140e+00    7.8430353e-01    2.3296040e+02    0.0000000e+00    2.3489272e-04    4.3854273e+02    4.8330339e+02    4.2303409e+02    4.6000000e+02    4.6000000e+02    4.6000000e+02    4.9524072e+05    1.5267827e+02   -9.7047716e+01    3.3831358e-02   -8.9004025e+00    1.6327729e+04    6.5666985e-03    0.0000000e+00    1.2367349e-04   -1.7543953e-05    2.9733889e-02    5.3456727e-04   -6.9224153e+02   -7.7984438e-07   -7.8369723e-07   -1.8483469e-03   -1.0465026e-06    8.8875221e+01
  -7.0265129e+01    4.7485003e+00    7.8310543e-01    2.3261749e+02    0.0000000e+00    2.3464380e-04    4.3990449e+02    4.8213793e+02    4.2432568e+02    4.6000000e+02    4.6000000e+02    4.6000000e+02    5.0068378e+05    1.5384981e+02   -8.9906418e+01    3.3592081e-02   -8.9062641e+00    1.6390434e+04   -1.2724242e-02    0.0000000e+00    1.2322923e-04   -1.8254826e-05    2.9707609e-02   -9.9766937e-04   -6.9000125e+02    3.3818455e-07   -9.5077856e-07   -1.8466843e-03   -1.1332406e-06    8.9272147e+01
  -6.9868434e+01    4.7588256e+00    7.8305179e-01    2.3297887e+02    0.0000000e+00    2.3452509e-04    4.4129236e+02    4.8359796e+02    4.2563046e+02    4.6000000e+02    4.6000000e+02    4.6000000e+02    5.0621681e+05    1.5509832e+02   -8.2592452e+01    3.3352819e-02   -8.9116470e+00    1.6453532e+04    2.6665560e-03    0.0000000e+00    1.2499785e-04   -1.7457274e-05    2.9719137e-02    2.3120977e-04   -6.8772697e+02   -5.2272431e-07   -8.7837313e-07   -1.8474743e-03   -1.0793118e-06    8.9709701e+01
  -6.9471536e+01    4.7675594e+00    7.8412359e-01    2.3387469e+02    0.0000000e+00    2.3455953e-04    4.4272045e+02    4.8506851e+02    4.2695555e+02    4.6000000e+02    4.6000000e+02    4.6000000e+02    5.1191838e+05    1.5645104e+02   -7.5036491e+01    3.3113573e-02   -8.9165254e+00    1.6519496e+04    2.1003903e-04    0.0000000e+00    1.2949100e-04   -1.7514563e-05    2.9772422e-02   -1.0708793e-05   -6.8553037e+02   -2.6801675e-07   -1.0982664e-06   -1.8509321e-03   -1.0630431e-06    9.0201521e+01
  -6.9074411e+01    4.7702531e+00    7.8555434e-01    2.3486715e+02    0.0000000e+00    2.3465800e-04    4.4419065e+02    4.8604442e+02    4.2828927e+02    4.6000000e+02    4.6000000e+02    4.6000000e+02    5.1766634e+05    1.5785192e+02   -6.7227252e+01    3.2874342e-02   -8.9208918e+00    1.6584296e+04    3.9100654e-03    0.0000000e+00    1.3223180e-04   -2.1031574e-05    2.9836838e-02    3.5720978e-04   -6.8324472e+02   -6.8583145e-07   -1.5737612e-06   -1.8550834e-03   -1.3400166e-06    9.0708225e+01
  -6.8677031e+01    4.7799704e+00    7.7758980e-01    2.3059344e+02    0.0000000e+00    2.3358992e-04    4.4524255e+02    4.8700014e+02    4.2963707e+02    4.6000000e+02    4.6000000e+02    4.6000000e+02    5.2353579e+05    1.5875574e+02   -6.2400078e+01    3.2635127e-02   -8.9247318e+00    1.6650287e+04   -1.8618004e-02    0.0000000e+00    1.2587041e-04   -2.2093573e-05    2.9608283e-02   -1.4263962e-03   -6.8098354e+02    6.7717788e-07   -1.7939578e-06   -1.8402781e-03   -1.4572037e-06    9.1034179e+01
  -6.8279372e+01    4.7403120e+00    7.7912975e-01    2.3172313e+02    0.0000000e+00    2.3371505e-04    4.4663416e+02    4.8841257e+02    4.3099825e+02    4.6000000e+02    4.6000000e+02    4.6000000e+02    5.2946501e+05    1.6018578e+02   -5.5114811e+01    3.2395928e-02   -8.9282917e+00    1.6715437e+04    1.0219103e-02    0.0000000e+00    1.2813804e-04   -2.1696529e-05    2.9681982e-02    7.9452625e-04   -6.7859032e+02   -9.8092934e-07   -1.6487259e-06   -1.8449188e-03   -1.4126241e-06    9.1584120e+01
  -6.7881405e+01    4.7256707e+00    7.7693538e-01    2.3103378e+02    0.0000000e+00    2.3331195e-04    4.4806779e+02    4.9004998e+02    4.3237446e+02    4.6000000e+02    4.6000000e+02    4.6000000e+02    5.3557425e+05    1.6140270e+02   -4.7566766e+01    3.2156745e-02   -8.9313456e+00    1.6783472e+04    5.3142413e-03    0.0000000e+00    1.2937854e-04   -2.0518308e-05    2.9621042e-02    4.0020431e-04   -6.7634073e+02   -6.6794706e-07   -1.4772764e-06   -1.8411303e-03   -1.3231415e-06    9.1970111e+01
  -6.7483105e+01    4.7291693e+00    7.7546597e-01    2.3045725e+02    0.0000000e+00    2.3305112e-04    4.4949519e+02    4.8925086e+02    4.3376441e+02    4.6000000e+02    4.6000000e+02    4.6000000e+02    5.4178827e+05    1.6271682e+02   -4.0138741e+01    3.1917578e-02   -8.9338813e+00    1.6851926e+04   -8.9775676e-04    0.0000000e+00    1.2539536e-04   -2.6819995e-05    2.9593687e-02   -8.8323218e-05   -6.7406321e+02   -3.5332268e-07   -1.6564297e-06   -1.8391050e-03   -1.7537325e-06    9.2423522e+01
  -6.7084444e+01    4.7451711e+00    7.7602963e-01    2.3112270e+02    0.0000000e+00    2.3301281e-04    4.5099096e+02    4.9076066e+02    4.3517014e+02    4.6000000e+02    4.6000000e+02    4.6000000e+02    5.4812457e+05    1.6416461e+02   -3.2165312e+01    3.1678427e-02   -8.9359098e+00    1.6921268e+04   -4.3259758e-03    0.0000000e+00    1.2656178e-04   -2.7259593e-05    2.9631449e-02   -3.2820929e-04   -6.7177248e+02   -1.0746840e-07   -1.6710789e-06   -1.8414571e-03   -1.7896270e-06    9.2936224e+01
  -6.6685394e+01    4.7495836e+00    7.7795456e-01    2.3244832e+02    0.0000000e+00    2.3315721e-04    4.5254612e+02    4.9170052e+02    4.3659239e+02    4.6000000e+02    4.6000000e+02    4.6000000e+02    5.5458163e+05    1.6573315e+02   -2.3802726e+01    3.1439293e-02   -8.9373881e+00    1.6991365e+04    4.2341887e-03    0.0000000e+00    1.2735765e-04   -2.7252607e-05    2.9717004e-02    3.1916607e-04   -6.6945601e+02   -5.2514883e-07   -1.6435709e-06   -1.8466330e-03   -1.8163482e-06    9.3505024e+01
  -6.6285928e+01    4.7623408e+00    7.7737234e-01    2.3235658e+02    0.0000000e+00    2.3299315e-04    4.5395598e+02    4.9321625e+02    4.3803085e+02    4.6000000e+02    4.6000000e+02    4.6000000e+02    5.6118104e+05    1.6718329e+02   -1.6424049e+01    3.1200175e-02   -8.9383007e+00    1.7062790e+04   -2.7671455e-02    0.0000000e+00    1.3334904e-04   -3.4642327e-05    2.9725593e-02   -2.0214071e-03   -6.6716583e+02    1.0763511e-06   -1.7851780e-06   -1.8475092e-03   -2.3358422e-06    9.4044268e+01
  -6.5886018e+01    4.7351219e+00    7.7627295e-01    2.3210145e+02    0.0000000e+00    2.3269637e-04    4.5524165e+02    4.9468836e+02    4.3948563e+02    4.6000000e+02    4.6000000e+02    4.6000000e+02    5.6787688e+05    1.6864010e+02   -9.9380259e+00    3.0961074e-02   -8.9387160e+00    1.7134059e+04    2.0347434e-02    0.0000000e+00    1.2990066e-04   -3.4392520e-05    2.9734432e-02    1.4448519e-03   -6.6479494e+02   -1.6751644e-06   -1.2702187e-06   -1.8475109e-03   -2.2904529e-06    9.4633720e+01
  -6.5485634e+01    4.7038049e+00    7.7142873e-01    2.2981743e+02    0.0000000e+00    2.3203373e-04    4.5671117e+02    4.9417059e+02    4.4095619e+02    4.6000000e+02    4.6000000e+02    4.6000000e+02    5.7473376e+05    1.6981177e+02   -2.3997582e+00    3.0721990e-02   -8.9387288e+00    1.7207037e+04    7.9144101e-03    0.0000000e+00    1.3213116e-04   -2.7700154e-05    2.9576870e-02    6.0148334e-04   -6.6246234e+02   -7.0781408e-07   -1.4920711e-06   -1.8379716e-03   -1.7883032e-06    9.4962929e+01
  -6.5084749e+01    4.6907839e+00    7.6813911e-01    2.2833216e+02    0.0000000e+00    2.3154354e-04    4.5822073e+02    4.9568892e+02    4.4244323e+02    4.6000000e+02    4.6000000e+02    4.6000000e+02    5.8174663e+05    1.7114301e+02    5.4203486e+00    3.0482923e-02   -8.9382148e+00    1.7281464e+04   -6.7700912e-03    0.0000000e+00    1.2471140e-04   -3.6315827e-05    2.9485933e-02   -5.5624062e-04   -6.6016039e+02   -1.8622728e-07   -1.4336775e-06   -1.8317650e-03   -2.3775322e-06    9.5380985e+01
  -6.4683333e+01    4.7028591e+00    7.6759966e-01    2.2839439e+02    0.0000000e+00    2.3137388e-04    4.5979583e+02    4.9724476e+02    4.4394688e+02    4.6000000e+02    4.6000000e+02    4.6000000e+02    5.8890792e+05    1.7267933e+02    1.3818491e+01    3.0243874e-02   -8.9371489e+00    1.7357006e+04   -6.1596823e-03    0.0000000e+00    1.2879273e-04   -3.6375169e-05    2.9488654e-02   -4.3925740e-04   -6.5786260e+02    9.2326868e-08   -1.4387244e-06   -1.8321583e-03   -2.3939225e-06    9.5904076e+01
  -6.4281355e+01    4.7093593e+00    7.6850939e-01    2.2921042e+02    0.0000000e+00    2.3138736e-04    4.6139847e+02    4.9875687e+02    4.4546831e+02    4.6000000e+02    4.6000000e+02    4.6000000e+02    5.9620121e+05    1.7434110e+02    2.2447818e+01    3.0004842e-02   -8.9354956e+00    1.7433084e+04    2.6290364e-03    0.0000000e+00    1.2707765e-04   -3.4451372e-05    2.9544749e-02    2.0019140e-04   -6.5552045e+02   -5.2953354e-07   -1.3271580e-06   -1.8353942e-03   -2.2537980e-06    9.6495420e+01
  -6.3878786e+01    4.7205929e+00    7.7044509e-01    2.3047771e+02    0.0000000e+00    2.3155022e-04    4.6305495e+02    5.0030398e+02    4.4700814e+02    4.6000000e+02    4.6000000e+02    4.6000000e+02    6.0365644e+05    1.7612313e+02    3.1451991e+01    2.9765827e-02   -8.9332356e+00    1.7510470e+04   -3.6014337e-03    0.0000000e+00    1.3161150e-04   -3.4592366e-05    2.9637379e-02   -2.6265833e-04   -6.5318828e+02   -2.9516921e-08   -1.3886288e-06   -1.8412964e-03   -2.2655859e-06    9.7142223e+01
  -6.3475595e+01    4.7222386e+00    7.6430929e-01    2.2729120e+02    0.0000000e+00    2.3067238e-04    4.6435032e+02    5.0183608e+02    4.4856708e+02    4.6000000e+02    4.6000000e+02    4.6000000e+02    6.1127592e+05    1.7741709e+02    3.7631848e+01    2.9526831e-02   -8.9303541e+00    1.7589122e+04    2.0853380e-03    0.0000000e+00    1.2717248e-04   -3.8719782e-05    2.9470437e-02    1.4095466e-04   -6.5085682e+02   -3.6944115e-07   -7.4989101e-07   -1.8303916e-03   -2.5319633e-06    9.7608071e+01
  -6.3071752e+01    4.6694346e+00    7.6465134e-01    2.2762820e+02    0.0000000e+00    2.3069233e-04    4.6591392e+02    5.0112435e+02    4.5014532e+02    4.6000000e+02    4.6000000e+02    4.6000000e+02    6.1900626e+05    1.7914675e+02    4.5894218e+01    2.9287852e-02   -8.9270788e+00    1.7667395e+04    3.5390310e-03    0.0000000e+00    1.4325465e-04   -3.7099817e-05    2.9510568e-02    2.8884789e-04   -6.4841755e+02   -1.9030657e-07   -1.1061212e-06   -1.8340005e-03   -2.3709997e-06    9.8252944e+01
  -6.2667223e+01    4.6449199e+00    7.6050814e-01    2.2571654e+02    0.0000000e+00    2.3008695e-04    4.6751471e+02    5.0270397e+02    4.5174086e+02    4.6000000e+02    4.6000000e+02    4.6000000e+02    6.2697433e+05    1.8057641e+02    5.4169582e+01    2.9048892e-02   -8.9232377e+00    1.7748815e+04   -3.6936475e-04    0.0000000e+00    1.4093161e-04   -3.0886346e-05    2.9389565e-02   -2.6946965e-05   -6.4610904e+02    6.3396773e-08   -1.3134499e-06   -1.8263101e-03   -1.9379684e-06    9.8684419e+01
  -6.2343600e+01    4.6542698e+00    7.5890015e-01    2.2513888e+02    0.0000000e+00    2.2979371e-04    4.6883899e+02    5.0405311e+02    4.5303346e+02    4.6000000e+02    4.6000000e+02    4.6000000e+02    6.3356143e+05    1.8187832e+02    6.1189452e+01    2.8858041e-02   -8.9198159e+00    1.7817451e+04    1.1172434e-03    0.0000000e+00    1.4204350e-04   -3.5684330e-05    2.9356227e-02    3.8738840e-05   -6.4437044e+02   -6.5351954e-08   -1.2642282e-06   -1.8242194e-03   -2.2301981e-06    9.9112041e+01
  -6.1939072e+01    4.6720926e+00    7.5877745e-01    2.2536483e+02    0.0000000e+00    2.2969567e-04    4.7051544e+02    5.0565118e+02    4.5465442e+02    4.6000000e+02    4.6000000e+02    4.6000000e+02    6.4172322e+05    1.8363872e+02    7.0213486e+01    2.8619886e-02   -8.9148915e+00    1.7898047e+04   -8.8479983e-03    0.0000000e+00    1.4487360e-04   -3.3718718e-05    2.9377223e-02   -5.2567253e-04   -6.4194480e+02    3.3060193e-07   -1.1404137e-06   -1.8257172e-03   -2.1141421e-06    9.9718996e+01
  -6.1532456e+01    4.6773529e+00    7.5994178e-01    2.2629991e+02    0.0000000e+00    2.2974541e-04    4.7223644e+02    5.0725955e+02    4.5630500e+02    4.6000000e+02    4.6000000e+02    4.6000000e+02    6.5015173e+05    1.8554050e+02    7.9614784e+01    2.8380977e-02   -8.9092966e+00    1.7981755e+04   -6.1251409e-03    0.0000000e+00    1.4900171e-04   -3.1527657e-05    2.9446497e-02   -4.6411682e-04   -6.3955579e+02    2.6456938e-09   -1.0570389e-06   -1.8301509e-03   -2.0014028e-06    1.0039652e+02
  -6.1125031e+01    4.6800847e+00    7.6199575e-01    2.2758496e+02    0.0000000e+00    2.2993322e-04    4.7402465e+02    5.0889284e+02    4.5797814e+02    4.6000000e+02    4.6000000e+02    4.6000000e+02    6.5880304e+05    1.8757151e+02    8.9512352e+01    2.8142089e-02   -8.9030178e+00    1.8067661e+04    1.0399717e-03    0.0000000e+00    1.5174365e-04   -3.1082881e-05    2.9549000e-02    2.1749883e-05   -6.3720207e+02   -4.8489079e-07   -1.0763779e-06   -1.8364711e-03   -1.9960447e-06    1.0112937e+02
  -6.0716762e+01    4.6598423e+00    7.5306878e-01    2.2256843e+02    0.0000000e+00    2.2879387e-04    4.7540755e+02    5.0996571e+02    4.5969271e+02    4.6000000e+02    4.6000000e+02    4.6000000e+02    6.6789404e+05    1.8893712e+02    9.5803831e+01    2.7903219e-02   -8.8960474e+00    1.8161509e+04    2.4628911e-02    0.0000000e+00    1.4621595e-04   -2.8351081e-05    2.9292427e-02    1.5227812e-03   -6.3507191e+02   -1.8811740e-06   -7.7477171e-07   -1.8206205e-03   -1.8566488e-06    1.0159685e+02
  -6.0390147e+01    4.6195046e+00    7.5428990e-01    2.2340181e+02    0.0000000e+00    2.2889653e-04    4.7678262e+02    5.1134254e+02    4.6105501e+02    4.6000000e+02    4.6000000e+02    4.6000000e+02    6.7501860e+05    1.9056415e+02    1.0331712e+02    2.7712507e-02   -8.8902858e+00    1.8229787e+04   -9.8596724e-03    0.0000000e+00    1.4728603e-04   -2.7050233e-05    2.9361233e-02   -5.0570239e-04   -6.3306831e+02    3.0563692e-07   -7.8378242e-07   -1.8249910e-03   -1.7812300e-06    1.0219843e+02
  -5.9981877e+01    4.6028699e+00    7.5109415e-01    2.2213650e+02    0.0000000e+00    2.2839083e-04    4.7850500e+02    5.1318236e+02    4.6276299e+02    4.6000000e+02    4.6000000e+02    4.6000000e+02    6.8399057e+05    1.9222324e+02    1.1241881e+02    2.7474611e-02   -8.8824124e+00    1.8313515e+04   -1.6316828e-02    0.0000000e+00    1.4829714e-04   -2.8182973e-05    2.9270263e-02   -9.9766689e-04   -6.3053860e+02    6.5961398e-07   -8.2081991e-07   -1.8194243e-03   -1.8763410e-06    1.0270417e+02
  -5.9571054e+01    4.6016203e+00    7.4962764e-01    2.2169421e+02    0.0000000e+00    2.2811018e-04    4.8028190e+02    5.1294686e+02    4.6451450e+02    4.6000000e+02    4.6000000e+02    4.6000000e+02    6.9339453e+05    1.9409939e+02    1.2197933e+02    2.7235798e-02   -8.8738211e+00    1.8403928e+04   -1.0666541e-02    0.0000000e+00    1.5103653e-04   -2.4392290e-05    2.9248382e-02   -6.9926265e-04   -6.2815377e+02    3.1353436e-07   -1.1823402e-06   -1.8181476e-03   -1.6191388e-06    1.0332491e+02
  -5.9159250e+01    4.6045417e+00    7.4956809e-01    2.2198214e+02    0.0000000e+00    2.2801022e-04    4.8210759e+02    5.1466136e+02    4.6630093e+02    4.6000000e+02    4.6000000e+02    4.6000000e+02    7.0314999e+05    1.9614775e+02    1.3196099e+02    2.6997006e-02   -8.8645160e+00    1.8499227e+04   -2.6059030e-02    0.0000000e+00    1.5981550e-04   -2.6684394e-05    2.9279563e-02   -1.6562721e-03   -6.2587436e+02    1.1448365e-06   -1.3786573e-06   -1.8204527e-03   -1.7791755e-06    1.0403191e+02
  -5.8746426e+01    4.6123191e+00    7.5075804e-01    2.2289192e+02    0.0000000e+00    2.2806975e-04    4.8396716e+02    5.1636532e+02    4.6810500e+02    4.6000000e+02    4.6000000e+02    4.6000000e+02    7.1304430e+05    1.9833828e+02    1.4228771e+02    2.6758234e-02   -8.8544645e+00    1.8593621e+04   -1.4841108e-02    0.0000000e+00    1.6440574e-04   -2.7622099e-05    2.9357887e-02   -9.1878933e-04   -6.2350733e+02    4.2376921e-07   -1.5018702e-06   -1.8255286e-03   -1.8453790e-06    1.0481008e+02
  -5.8332543e+01    4.6170369e+00    7.5246382e-01    2.2376479e+02    0.0000000e+00    2.2826745e-04    4.8588811e+02    5.1807063e+02    4.6993347e+02    4.6000000e+02    4.6000000e+02    4.6000000e+02    7.2317229e+05    2.0066660e+02    1.5305565e+02    2.6519484e-02   -8.8436387e+00    1.8689465e+04   -7.5062588e-03    0.0000000e+00    1.6632801e-04   -2.8353702e-05    2.9457056e-02   -4.6192511e-04   -6.2112855e+02    7.3882776e-08   -1.5007260e-06   -1.8318126e-03   -1.8939360e-06    1.0565071e+02
  -5.7917562e+01    4.6043845e+00    7.4306258e-01    2.1877947e+02    0.0000000e+00    2.2699981e-04    4.8738866e+02    5.1959463e+02    4.7178406e+02    4.6000000e+02    4.6000000e+02    4.6000000e+02    7.3354006e+05    2.0215470e+02    1.5990526e+02    2.6280756e-02   -8.8320372e+00    1.8786754e+04    1.1698126e-02    0.0000000e+00    1.5578805e-04   -2.7015434e-05    2.9178546e-02    7.0182852e-04   -6.1874023e+02   -1.1967730e-06   -9.6281472e-07   -1.8136752e-03   -1.8309474e-06    1.0612404e+02
  -5.7501442e+01    4.5425697e+00    7.4473243e-01    2.1986536e+02    0.0000000e+00    2.2718049e-04    4.8926049e+02    5.2144241e+02    4.7366080e+02    4.6000000e+02    4.6000000e+02    4.6000000e+02    7.4410109e+05    2.0451029e+02    1.7034558e+02    2.6042049e-02   -8.8199389e+00    1.8884136e+04    1.0630953e-02    0.0000000e+00    1.5960899e-04   -2.5003510e-05    2.9277038e-02    6.3058346e-04   -6.1625663e+02   -8.6932749e-07   -7.8828448e-07   -1.8199071e-03   -1.6834753e-06    1.0698705e+02
  -5.7084141e+01    4.5228039e+00    7.4217002e-01    2.1898406e+02    0.0000000e+00    2.2672859e-04    4.9116828e+02    5.2320279e+02    4.7556358e+02    4.6000000e+02    4.6000000e+02    4.6000000e+02    7.5502066e+05    2.0654294e+02    1.8063672e+02    2.5803371e-02   -8.8070740e+00    1.8985643e+04    1.0941135e-03    0.0000000e+00    1.6178104e-04   -2.3779047e-05    2.9220226e-02    6.4258478e-05   -6.1391708e+02   -3.1832238e-07   -7.0000014e-07   -1.8164029e-03   -1.6004505e-06    1.0763044e+02
  -5.6665607e+01    4.5259727e+00    7.4133029e-01    2.1882041e+02    0.0000000e+00    2.2652948e-04    4.9310959e+02    5.2314435e+02    4.7749288e+02    4.6000000e+02    4.6000000e+02    4.6000000e+02    7.6619336e+05    2.0879484e+02    1.9133172e+02    2.5564711e-02   -8.7934076e+00    1.9088390e+04   -3.7614847e-03    0.0000000e+00    1.6223183e-04   -1.7571485e-05    2.9229990e-02   -2.2117914e-04   -6.1154451e+02   -7.4716962e-08   -6.7128803e-07   -1.8171657e-03   -1.1604074e-06    1.0839168e+02
  -5.6245804e+01    4.5334743e+00    7.4162101e-01    2.1925747e+02    0.0000000e+00    2.2647834e-04    4.9508805e+02    5.2491404e+02    4.7945027e+02    4.6000000e+02    4.6000000e+02    4.6000000e+02    7.7763282e+05    2.1119295e+02    2.0237517e+02    2.5326073e-02   -8.7789209e+00    1.9192541e+04    9.9441595e-03    0.0000000e+00    1.6081491e-04   -1.6190302e-05    2.9283003e-02    5.7166521e-04   -6.0914347e+02   -9.0537864e-07   -5.9391692e-07   -1.8202679e-03   -1.0612820e-06    1.0922406e+02
  -5.5824689e+01    4.5383891e+00    7.4343703e-01    2.2037605e+02    0.0000000e+00    2.2664736e-04    4.9714025e+02    5.2669646e+02    4.8143425e+02    4.6000000e+02    4.6000000e+02    4.6000000e+02    7.8936408e+05    2.1380613e+02    2.1409077e+02    2.5087458e-02   -8.7635667e+00    1.9298522e+04    1.0109891e-03    0.0000000e+00    1.6130716e-04   -1.5619036e-05    2.9393682e-02    5.1067408e-05   -6.0673523e+02   -3.9229544e-07   -5.6382354e-07   -1.8269783e-03   -1.0196273e-06    1.1015441e+02
  -5.5402216e+01    4.5498844e+00    7.4243004e-01    2.2000966e+02    0.0000000e+00    2.2644548e-04    4.9906770e+02    5.2850054e+02    4.8344840e+02    4.6000000e+02    4.6000000e+02    4.6000000e+02    8.0142755e+05    2.1623659e+02    2.2470660e+02    2.4848868e-02   -8.7473066e+00    1.9407112e+04   -4.5317930e-03    0.0000000e+00    1.5952906e-04   -1.5442637e-05    2.9410788e-02   -2.4455705e-04   -6.0435317e+02    2.3537613e-07   -1.7082256e-07   -1.8278258e-03   -1.0066975e-06    1.1101495e+02
  -5.4978339e+01    4.5265113e+00    7.3455926e-01    2.1560769e+02    0.0000000e+00    2.2544061e-04    5.0088739e+02    5.3028704e+02    4.8549110e+02    4.6000000e+02    4.6000000e+02    4.6000000e+02    8.1375416e+05    2.1819019e+02    2.3361515e+02    2.4610311e-02   -8.7302511e+00    1.9516429e+04   -1.5368665e-03    0.0000000e+00    1.5984299e-04   -1.5739738e-05    2.9180001e-02   -9.7858550e-05   -6.0191088e+02    7.6454484e-08    4.1796669e-07   -1.8131336e-03   -1.0082497e-06    1.1162732e+02
  -5.4552992e+01    4.4467565e+00    7.3008633e-01    2.1368338e+02    0.0000000e+00    2.2479273e-04    5.0290657e+02    5.3204134e+02    4.8756536e+02    4.6000000e+02    4.6000000e+02    4.6000000e+02    8.2637201e+05    2.2029604e+02    2.4425529e+02    2.4371772e-02   -8.7125724e+00    1.9626948e+04   -1.9864714e-03    0.0000000e+00    1.6692650e-04   -1.9079693e-05    2.9044000e-02   -6.3570782e-05   -5.9941118e+02    1.2589278e-07    9.5121673e-08   -1.8050367e-03   -1.1663954e-06    1.1224166e+02
  -5.4126140e+01    4.3966205e+00    7.2734668e-01    2.1266693e+02    0.0000000e+00    2.2433302e-04    5.0499565e+02    5.3437270e+02    4.8967183e+02    4.6000000e+02    4.6000000e+02    4.6000000e+02    8.3943043e+05    2.2267088e+02    2.5565744e+02    2.4133256e-02   -8.6939989e+00    1.9741979e+04   -1.7948838e-02    0.0000000e+00    1.7119377e-04   -2.5292192e-05    2.8984827e-02   -9.7558060e-04   -5.9704209e+02    5.4449464e-07   -4.5597515e-07   -1.8014613e-03   -1.5764366e-06    1.1298769e+02
  -5.3697734e+01    4.3797128e+00    7.2528965e-01    2.1163967e+02    0.0000000e+00    2.2403740e-04    5.0708122e+02    5.3396834e+02    4.9180559e+02    4.6000000e+02    4.6000000e+02    4.6000000e+02    8.5281571e+05    2.2523415e+02    2.6710365e+02    2.3894768e-02   -8.6744909e+00    1.9858573e+04   -1.3998569e-02    0.0000000e+00    1.6381066e-04   -3.7830165e-05    2.8963670e-02   -7.7571532e-04   -5.9465182e+02    4.0950148e-08   -1.0497453e-06   -1.7996690e-03   -2.4547074e-06    1.1384755e+02
  -5.3267721e+01    4.3877398e+00    7.2557009e-01    2.1192761e+02    0.0000000e+00    2.2402283e-04    5.0927019e+02    5.3575400e+02    4.9398347e+02    4.6000000e+02    4.6000000e+02    4.6000000e+02    8.6671942e+05    2.2808311e+02    2.7961562e+02    2.3656318e-02   -8.6540439e+00    1.9980928e+04   -2.2312403e-02    0.0000000e+00    1.7382770e-04   -3.9390674e-05    2.9025610e-02   -1.2586780e-03   -5.9235594e+02    8.7863588e-07   -1.7136202e-06   -1.8037900e-03   -2.5934613e-06    1.1483452e+02
  -5.2923710e+01    4.3894072e+00    7.2673116e-01    2.1257966e+02    0.0000000e+00    2.2411469e-04    5.1106973e+02    5.3728495e+02    4.9574121e+02    4.6000000e+02    4.6000000e+02    4.6000000e+02    8.7807549e+05    2.3051692e+02    2.9010813e+02    2.3466234e-02   -8.6371535e+00    2.0080072e+04    1.0193292e-02    0.0000000e+00    1.7666077e-04   -4.3790254e-05    2.9112442e-02    5.5128993e-04   -5.9051093e+02   -1.1723666e-06   -1.8543245e-06   -1.8090976e-03   -2.8689365e-06    1.1569770e+02
  -5.2493696e+01    4.4117336e+00    7.2520735e-01    2.1197718e+02    0.0000000e+00    2.2386891e-04    5.1314526e+02    5.3917294e+02    4.9794520e+02    4.6000000e+02    4.6000000e+02    4.6000000e+02    8.9221543e+05    2.3323972e+02    3.0167195e+02    2.3229496e-02   -8.6150064e+00    2.0197590e+04   -1.1256140e-02    0.0000000e+00    1.7268695e-04   -4.1332089e-05    2.9111570e-02   -5.8124398e-04   -5.8798239e+02    1.6124255e-07   -2.1230607e-06   -1.8089066e-03   -2.7339963e-06    1.1664679e+02
  -5.2058878e+01    4.3981373e+00    7.1643300e-01    2.0724669e+02    0.0000000e+00    2.2273943e-04    5.1516867e+02    5.4004091e+02    5.0021793e+02    4.6000000e+02    4.6000000e+02    4.6000000e+02    9.0714262e+05    2.3547175e+02    3.1160599e+02    2.2991121e-02   -8.5917635e+00    2.0324775e+04    1.5466816e-02    0.0000000e+00    1.6951707e-04   -1.6210712e-05    2.8850287e-02    8.5227311e-04   -5.8560212e+02   -1.6863993e-06   -1.9077128e-06   -1.7919923e-03   -1.0938003e-06    1.1733309e+02
  -5.1711023e+01    4.3296428e+00    7.1188590e-01    2.0515716e+02    0.0000000e+00    2.2210080e-04    5.1692249e+02    5.4159310e+02    5.0206076e+02    4.6000000e+02    4.6000000e+02    4.6000000e+02    9.1945187e+05    2.3739101e+02    3.2077072e+02    2.2801151e-02   -8.5728584e+00    2.0430351e+04    1.1464067e-02    0.0000000e+00    1.7736344e-04   -2.6409446e-06    2.8711748e-02    5.9258744e-04   -5.8373673e+02    3.4625991e-08   -1.1379208e-06   -1.7836763e-03   -2.5560275e-07    1.1789942e+02
  -5.1276204e+01    4.3264071e+00    7.0924610e-01    2.0417617e+02    0.0000000e+00    2.2168226e-04    5.1918212e+02    5.4372056e+02    5.0436539e+02    4.6000000e+02    4.6000000e+02    4.6000000e+02    9.3484393e+05    2.4014991e+02    3.3329338e+02    2.2564636e-02   -8.5482344e+00    2.0556895e+04    7.8427683e-02    0.0000000e+00    1.6751941e-04    1.5262830e-05    2.8667234e-02    4.1743849e-03   -5.8130037e+02   -5.5402440e-06   -4.2151309e-08   -1.7804308e-03    1.0103301e-06    1.1878372e+02
  -5.0928349e+01    4.3329436e+00    7.0720699e-01    2.0317444e+02    0.0000000e+00    2.2136753e-04    5.2099727e+02    5.4426543e+02    5.0624514e+02    4.6000000e+02    4.6000000e+02    4.6000000e+02    9.4776395e+05    2.4250003e+02    3.4341056e+02    2.2376188e-02   -8.5279800e+00    2.0666948e+04    6.4490217e-02    0.0000000e+00    1.5454778e-04    2.1103144e-05    2.8643878e-02    3.3097436e-03   -5.7953859e+02   -4.4969277e-06    4.8132140e-07   -1.7783582e-03    1.4404454e-06    1.1957028e+02
  -5.0493531e+01    4.3447746e+00    7.0745829e-01    2.0346189e+02    0.0000000e+00    2.2135981e-04    5.2331788e+02    5.4624169e+02    5.0859721e+02    4.6000000e+02    4.6000000e+02    4.6000000e+02    9.6374203e+05    2.4570139e+02    3.5688541e+02    2.2141597e-02   -8.5016237e+00    2.0795042e+04    3.5650585e-02    0.0000000e+00    1.4608300e-04    2.4413115e-05    2.8709778e-02    1.8538020e-03   -5.7701802e+02   -2.7482329e-06    8.5949376e-07   -1.7820089e-03    1.6991652e-06    1.2067614e+02
  -5.0145676e+01    4.3465626e+00    7.0856112e-01    2.0418390e+02    0.0000000e+00    2.2142147e-04    5.2523020e+02    5.4788522e+02    5.1051834e+02    4.6000000e+02    4.6000000e+02    4.6000000e+02    9.7723798e+05    2.4846280e+02    3.6831070e+02    2.1954726e-02   -8.4799476e+00    2.0908286e+04    2.1323911e-02    0.0000000e+00    1.3767159e-04    2.2042383e-05    2.8803525e-02    1.0846620e-03   -5.7526060e+02   -2.1635101e-06    7.8103368e-07   -1.7871482e-03    1.5356529e-06    1.2164869e+02
  -4.9710858e+01    4.3475377e+00    7.1050459e-01    2.0512158e+02    0.0000000e+00    2.2169710e-04    5.2764355e+02    5.4986467e+02    5.1291800e+02    4.6000000e+02    4.6000000e+02    4.6000000e+02    9.9392238e+05    2.5203470e+02    3.8286962e+02    2.1722133e-02   -8.4516935e+00    2.1039965e+04    1.0437861e-02    0.0000000e+00    1.3049399e-04    1.2231815e-05    2.8937081e-02    5.8610638e-04   -5.7274969e+02   -1.2867026e-06    9.6872950e-07   -1.7948779e-03    8.6979082e-07    1.2291502e+02
  -4.9363003e+01    4.3398425e+00    7.0127246e-01    2.0046087e+02    0.0000000e+00    2.2038244e-04    5.2924602e+02    5.5050295e+02    5.1488025e+02    4.6000000e+02    4.6000000e+02    4.6000000e+02    1.0080718e+06    2.5381370e+02    3.9029823e+02    2.1536885e-02   -8.4284717e+00    2.1157502e+04    6.3021821e-03    0.0000000e+00    1.2489213e-04    4.1158599e-06    2.8649884e-02    3.1584671e-04   -5.7104684e+02   -7.7079494e-07    8.8438354e-07   -1.7764712e-03    3.5560222e-07    1.2342743e+02
  -4.8928184e+01    4.2245519e+00    7.0060996e-01    2.0011088e+02    0.0000000e+00    2.2034855e-04    5.3155800e+02    5.5265899e+02    5.1733385e+02    4.6000000e+02    4.6000000e+02    4.6000000e+02    1.0253648e+06    2.5716741e+02    4.0362742e+02    2.1306361e-02   -8.3986599e+00    2.1290094e+04   -5.1416332e-02    0.0000000e+00    1.6472909e-04    1.0070921e-06    2.8675457e-02   -2.3999787e-03   -5.6840796e+02    4.4493743e-06   -1.8736605e-07   -1.7802364e-03    2.2017358e-07    1.2459154e+02
  -4.8580329e+01    4.1601386e+00    6.9653196e-01    1.9824387e+02    0.0000000e+00    2.1973587e-04    5.3348497e+02    5.5432070e+02    5.1933998e+02    4.6000000e+02    4.6000000e+02    4.6000000e+02    1.0401744e+06    2.5952744e+02    4.1417314e+02    2.1122786e-02   -8.3742831e+00    2.1411512e+04   -5.8849706e-02    0.0000000e+00    1.6375588e-04   -2.1043912e-05    2.8570369e-02   -2.9455087e-03   -5.6673930e+02    3.0253933e-06   -5.3785768e-07   -1.7735036e-03   -1.3216725e-06    1.2529555e+02
  -4.8145511e+01    4.1627097e+00    6.9405723e-01    1.9716372e+02    0.0000000e+00    2.1936862e-04    5.3591989e+02    5.5576851e+02    5.2184272e+02    4.6000000e+02    4.6000000e+02    4.6000000e+02    1.0584920e+06    2.6279936e+02    4.2807568e+02    2.0894397e-02   -8.3427040e+00    2.1552986e+04   -2.2955839e-02    0.0000000e+00    1.6517235e-04   -2.7309050e-05    2.8535907e-02   -1.0758988e-03   -5.6435724e+02    8.9249583e-07   -1.0277076e-06   -1.7714447e-03   -1.8074301e-06    1.2634036e+02
  -4.7797656e+01    4.1651229e+00    6.9345659e-01    1.9705772e+02    0.0000000e+00    2.1920645e-04    5.3791553e+02    5.5748265e+02    5.2388978e+02    4.6000000e+02    4.6000000e+02    4.6000000e+02    1.0739469e+06    2.6566826e+02    4.3989174e+02    2.0712549e-02   -8.3168361e+00    2.1677362e+04    2.5717699e-03    0.0000000e+00    1.6067624e-04   -2.7420553e-05    2.8568217e-02    2.3109290e-04   -5.6267234e+02   -1.0040442e-06   -1.0145974e-06   -1.7730160e-03   -1.7927107e-06    1.2729421e+02
  -4.7362838e+01    4.1672473e+00    6.9373563e-01    1.9735966e+02    0.0000000e+00    2.1920505e-04    5.4040117e+02    5.5955612e+02    5.2644561e+02    4.6000000e+02    4.6000000e+02    4.6000000e+02    1.0929891e+06    2.6938682e+02    4.5480927e+02    2.0486361e-02   -8.2832841e+00    2.1820803e+04   -5.8296473e-03    0.0000000e+00    1.5094797e-04   -2.6562006e-05    2.8644087e-02   -1.6938965e-04   -5.6021069e+02   -3.1854201e-07   -9.9579840e-07   -1.7773057e-03   -1.7347397e-06    1.2855411e+02
  -4.7014983e+01    4.1707521e+00    6.9529484e-01    1.9819206e+02    0.0000000e+00    2.1936250e-04    5.4248496e+02    5.6128011e+02    5.2853895e+02    4.6000000e+02    4.6000000e+02    4.6000000e+02    1.1091905e+06    2.7269182e+02    4.6786358e+02    2.0306301e-02   -8.2557884e+00    2.1949620e+04   -1.3479673e-02    0.0000000e+00    1.5457765e-04   -2.7293108e-05    2.8762531e-02   -5.7938628e-04   -5.5856725e+02    2.9585220e-07   -8.4934038e-07   -1.7845232e-03   -1.7878269e-06    1.2970331e+02
  -4.6580164e+01    4.1832845e+00    6.9390036e-01    1.9765555e+02    0.0000000e+00    2.1912720e-04    5.4490674e+02    5.6336634e+02    5.3115204e+02    4.6000000e+02    4.6000000e+02    4.6000000e+02    1.1291569e+06    2.7636140e+02    4.8215404e+02    2.0082372e-02   -8.2201157e+00    2.2098325e+04   -9.3985824e-03    0.0000000e+00    1.4001728e-04   -3.7811525e-05    2.8782232e-02   -4.2569328e-04   -5.5615337e+02   -1.8636238e-07   -1.5293931e-06   -1.7851228e-03   -2.5258333e-06    1.3093634e+02
  -4.6232309e+01    4.1733043e+00    6.8364037e-01    1.9236821e+02    0.0000000e+00    2.1775682e-04    5.4672153e+02    5.6379726e+02    5.3328728e+02    4.6000000e+02    4.6000000e+02    4.6000000e+02    1.1460709e+06    2.7835209e+02    4.9061098e+02    1.9904154e-02   -8.1910113e+00    2.2230290e+04   -4.7473123e-03    0.0000000e+00    1.5666093e-04   -3.5488783e-05    2.8440159e-02   -2.5568635e-04   -5.5450565e+02   -2.0683728e-07   -5.2110792e-07   -1.7645474e-03   -2.3661375e-06    1.3143596e+02
  -4.5797491e+01    4.0785271e+00    6.8433227e-01    1.9274924e+02    0.0000000e+00    2.1787272e-04    5.4925411e+02    5.6600836e+02    5.3595507e+02    4.6000000e+02    4.6000000e+02    4.6000000e+02    1.1668261e+06    2.8241819e+02    5.0613675e+02    1.9682545e-02   -8.1536940e+00    2.2380891e+04   -2.0604338e-02    0.0000000e+00    1.8690072e-04   -2.6501387e-05    2.8524798e-02   -8.2784524e-04   -5.5200245e+02    5.6910114e-07   -4.3238014e-07   -1.7712802e-03   -1.8250793e-06    1.3282897e+02
  -4.5449636e+01    4.0370179e+00    6.8157888e-01    1.9164824e+02    0.0000000e+00    2.1740575e-04    5.5135304e+02    5.6794441e+02    5.3813856e+02    4.6000000e+02    4.6000000e+02    4.6000000e+02    1.1846070e+06    2.8534092e+02    5.1834640e+02    1.9506223e-02   -8.1232227e+00    2.2518397e+04   -8.0014864e-03    0.0000000e+00    2.0267784e-04   -2.4244213e-05    2.8469884e-02   -3.5898679e-04   -5.5043790e+02   -6.0263768e-07   -4.5035373e-07   -1.7683807e-03   -1.7326653e-06    1.3371579e+02
  -4.5014818e+01    4.0306940e+00    6.7930378e-01    1.9077143e+02    0.0000000e+00    2.1703974e-04    5.5396000e+02    5.7028031e+02    5.4086354e+02    4.6000000e+02    4.6000000e+02    4.6000000e+02    1.2065120e+06    2.8914662e+02    5.3371422e+02    1.9287010e-02   -8.0838650e+00    2.2677052e+04    3.5408113e-03    0.0000000e+00    1.9728146e-04   -2.7219784e-05    2.8449184e-02    1.7636725e-04   -5.4810763e+02   -1.2720371e-06   -6.7570543e-07   -1.7668694e-03   -1.9800695e-06    1.3490579e+02
  -4.4666963e+01    4.0307819e+00    6.7872448e-01    1.9066709e+02    0.0000000e+00    2.1688407e-04    5.5610416e+02    5.7207081e+02    5.4309208e+02    4.6000000e+02    4.6000000e+02    4.6000000e+02    1.2250949e+06    2.9250140e+02    5.4689976e+02    1.9112623e-02   -8.0517106e+00    2.2818130e+04    6.4829930e-03    0.0000000e+00    2.0134455e-04   -2.9505657e-05    2.8487147e-02    2.2351883e-04   -5.4653299e+02   -1.4117488e-06   -8.1948871e-07   -1.7691868e-03   -2.1724750e-06    1.3599803e+02
  -4.4232144e+01    4.0321297e+00    6.7887527e-01    1.9088621e+02    0.0000000e+00    2.1687059e-04    5.5876462e+02    5.7421426e+02    5.4587164e+02    4.6000000e+02    4.6000000e+02    4.6000000e+02    1.2479404e+06    2.9682067e+02    5.6344414e+02    1.8895873e-02   -8.0101540e+00    2.2980044e+04    5.9417850e-03    0.0000000e+00    1.9546897e-04   -3.2975988e-05    2.8566973e-02    2.6311359e-04   -5.4417016e+02   -1.2358875e-06   -1.0125472e-06   -1.7739136e-03   -2.4391181e-06    1.3742756e+02
  -4.3884290e+01    4.0373438e+00    6.7957319e-01    1.9129544e+02    0.0000000e+00    2.1691436e-04    5.6096228e+02    5.7601069e+02    5.4815238e+02    4.6000000e+02    4.6000000e+02    4.6000000e+02    1.2674606e+06    3.0053906e+02    5.7756607e+02    1.8723472e-02   -7.9761920e+00    2.3126549e+04    4.7858971e-03    0.0000000e+00    1.9119276e-04   -1.3716147e-05    2.8664525e-02    1.3338524e-04   -5.4264490e+02   -1.0338310e-06   -9.6845081e-07   -1.7797506e-03   -1.0588898e-06    1.3867642e+02
  -4.3449471e+01    4.0605088e+00    6.8066013e-01    1.9167015e+02    0.0000000e+00    2.1711504e-04    5.6372232e+02    5.7792806e+02    5.5100782e+02    4.6000000e+02    4.6000000e+02    4.6000000e+02    1.2916751e+06    3.0530862e+02    5.9545936e+02    1.8509248e-02   -7.9322841e+00    2.3298718e+04   -7.7974373e-02    0.0000000e+00    2.0210653e-04   -3.3682505e-05    2.8784157e-02   -3.1768708e-03   -5.4043318e+02    3.5940433e-06   -1.7863601e-06   -1.7874700e-03   -2.4868325e-06    1.4028209e+02
  -4.3101616e+01    4.0451742e+00    6.7055680e-01    1.8676080e+02    0.0000000e+00    2.1564571e-04    5.6565140e+02    5.7889543e+02    5.5332408e+02    4.6000000e+02    4.6000000e+02    4.6000000e+02    1.3118565e+06    3.0759524e+02    6.0462699e+02    1.8338883e-02   -7.8964448e+00    2.3444942e+04   -3.9578725e-02    0.0000000e+00    2.2100595e-04   -4.5095093e-05    2.8443002e-02   -1.6673115e-03   -5.3881582e+02    1.4093499e-06   -5.2822855e-07   -1.7667114e-03   -3.2368521e-06    1.4083205e+02
  -4.2666798e+01    3.8932219e+00    6.6753119e-01    1.8515570e+02    0.0000000e+00    2.1533569e-04    5.6828910e+02    5.8077379e+02    5.5623752e+02    4.6000000e+02    4.6000000e+02    4.6000000e+02    1.3369911e+06    3.1185251e+02    6.2031865e+02    1.8127247e-02   -7.8506125e+00    2.3618393e+04    4.1769316e-02    0.0000000e+00    2.2551351e-04   -7.6965664e-05    2.8400121e-02    1.4940905e-03   -5.3647876e+02   -4.5165609e-06   -7.3278819e-07   -1.7644932e-03   -5.1117062e-06    1.4218809e+02
  -4.2318943e+01    3.8648424e+00    6.6438162e-01    1.8382401e+02    0.0000000e+00    2.1482361e-04    5.7053807e+02    5.8274881e+02    5.5860516e+02    4.6000000e+02    4.6000000e+02    4.6000000e+02    1.3582988e+06    3.1522263e+02    6.3375349e+02    1.7958982e-02   -7.8133716e+00    2.3772065e+04   -3.8873848e-02    0.0000000e+00    2.5888851e-04   -7.0623539e-05    2.8326093e-02   -1.7268081e-03   -5.3499732e+02    1.4295526e-06   -3.9379792e-07   -1.7611642e-03   -4.7675448e-06    1.4317722e+02
  -4.1884124e+01    3.8392131e+00    6.6175581e-01    1.8278636e+02    0.0000000e+00    2.1440891e-04    5.7333572e+02    5.8507635e+02    5.6158091e+02    4.6000000e+02    4.6000000e+02    4.6000000e+02    1.3848846e+06    3.1963328e+02    6.5076045e+02    1.7749985e-02   -7.7654042e+00    2.3955303e+04    7.6925643e-03    0.0000000e+00    2.4574324e-04   -6.2572998e-05    2.8307228e-02    4.9589977e-04   -5.3285436e+02   -2.5130624e-06   -7.8068994e-08   -1.7592758e-03   -4.3049702e-06    1.4451541e+02
  -4.1536270e+01    3.8352602e+00    6.6061718e-01    1.8240342e+02    0.0000000e+00    2.1417970e-04    5.7562220e+02    5.8698378e+02    5.6399771e+02    4.6000000e+02    4.6000000e+02    4.6000000e+02    1.4071069e+06    3.2344843e+02    6.6519640e+02    1.7583869e-02   -7.7263074e+00    2.4111907e+04   -1.3486975e-02    0.0000000e+00    2.4000521e-04   -6.6186083e-05    2.8331368e-02   -5.5909294e-04   -5.3132491e+02   -9.2654595e-07   -2.0446964e-07   -1.7603167e-03   -4.5944321e-06    1.4570866e+02
  -4.1101451e+01    3.8431309e+00    6.5993193e-01    1.8216753e+02    0.0000000e+00    2.1406936e-04    5.7847841e+02    5.8930387e+02    5.6703322e+02    4.6000000e+02    4.6000000e+02    4.6000000e+02    1.4349299e+06    3.2839969e+02    6.8351441e+02    1.7377573e-02   -7.6759139e+00    2.4300199e+04   -9.9598130e-03    0.0000000e+00    2.3092667e-04   -4.6782928e-05    2.8389276e-02   -3.7113026e-04   -5.2919637e+02   -2.9567829e-07    2.9819991e-07   -1.7635898e-03   -3.3205499e-06    1.4728319e+02
  -4.0753596e+01    3.8560782e+00    6.6030263e-01    1.8243007e+02    0.0000000e+00    2.1406767e-04    5.8081211e+02    5.9121213e+02    5.6950320e+02    4.6000000e+02    4.6000000e+02    4.6000000e+02    1.4582608e+06    3.3265761e+02    6.9904634e+02    1.7213655e-02   -7.6348263e+00    2.4462354e+04   -3.5480623e-03    0.0000000e+00    2.4834497e-04   -4.4948762e-05    2.8471795e-02   -2.4671697e-04   -5.2770491e+02   -7.0776140e-07    3.5821783e-07   -1.7692213e-03   -3.2345532e-06    1.4866750e+02
  -4.0318778e+01    3.8466227e+00    6.6130808e-01    1.8282822e+02    0.0000000e+00    2.1427193e-04    5.8373908e+02    5.9407160e+02    5.7260122e+02    4.6000000e+02    4.6000000e+02    4.6000000e+02    1.4874174e+06    3.3816298e+02    7.1880821e+02    1.7010134e-02   -7.5818543e+00    2.4656456e+04    1.1036066e-02    0.0000000e+00    2.4345010e-04   -3.4125413e-05    2.8605992e-02    4.4343779e-04   -5.2559786e+02   -1.7259304e-06    9.4018570e-07   -1.7771652e-03   -2.5589726e-06    1.5047251e+02
  -3.9970923e+01    3.8301128e+00    6.5860071e-01    1.8151778e+02    0.0000000e+00    2.1383764e-04    5.8600930e+02    5.9638477e+02    5.7514753e+02    4.6000000e+02    4.6000000e+02    4.6000000e+02    1.5119256e+06    3.4213535e+02    7.3311199e+02    1.6848449e-02   -7.5386687e+00    2.4824498e+04   -4.2100594e-02    0.0000000e+00    2.1648134e-04   -2.5557448e-05    2.8583733e-02   -1.5573293e-03   -5.2414758e+02    2.6004168e-06    2.1026896e-07   -1.7748275e-03   -1.9378725e-06    1.5169957e+02
  -3.9536104e+01    3.8054625e+00    6.4659361e-01    1.7558258e+02    0.0000000e+00    2.1222468e-04    5.8877201e+02    5.9927020e+02    5.7832372e+02    4.6000000e+02    4.6000000e+02    4.6000000e+02    1.5424995e+06    3.4569120e+02    7.4709063e+02    1.6647764e-02   -7.4832266e+00    2.5024821e+04   -3.1888786e-02    0.0000000e+00    2.0560030e-04   -1.3432714e-05    2.8172985e-02   -1.1885260e-03   -5.2208509e+02    6.2442909e-07   -1.3735592e-07   -1.7489267e-03   -1.1675891e-06    1.5250190e+02
  -3.9188250e+01    3.6492922e+00    6.4299853e-01    1.7413964e+02    0.0000000e+00    2.1166282e-04    5.9112721e+02    6.0155867e+02    5.8088913e+02    4.6000000e+02    4.6000000e+02    4.6000000e+02    1.5679322e+06    3.4940617e+02    7.6115327e+02    1.6488361e-02   -7.4385086e+00    2.5193865e+04    4.7852032e-02    0.0000000e+00    2.1255901e-04   -1.0250065e-05    2.8083994e-02    1.7862843e-03   -5.2050050e+02   -3.7546243e-06    2.1050095e-07   -1.7435328e-03   -9.0490756e-07    1.5353783e+02
  -3.8753431e+01    3.5776100e+00    6.3926726e-01    1.7267665e+02    0.0000000e+00    2.1106338e-04    5.9412243e+02    6.0450263e+02    5.8412745e+02    4.6000000e+02    4.6000000e+02    4.6000000e+02    1.6002157e+06    3.5435385e+02    7.7966325e+02    1.6290572e-02   -7.3810537e+00    2.5404165e+04    1.1473190e-02    0.0000000e+00    2.0609956e-04   -1.1287654e-05    2.8025824e-02    5.1426447e-04   -5.1860246e+02   -1.2508572e-06    4.2272229e-07   -1.7396482e-03   -9.4251655e-07    1.5495904e+02
  -3.8405576e+01    3.5608452e+00    6.3688942e-01    1.7169674e+02    0.0000000e+00    2.1067204e-04    5.9657923e+02    6.0682977e+02    5.8674493e+02    4.6000000e+02    4.6000000e+02    4.6000000e+02    1.6275036e+06    3.5862918e+02    7.9544855e+02    1.6133502e-02   -7.3343034e+00    2.5588253e+04    1.5960885e-02    0.0000000e+00    2.0391496e-04   -6.0949607e-06    2.8010863e-02    5.3064234e-04   -5.1734073e+02   -9.4943313e-07    5.6045833e-08   -1.7384489e-03   -5.5042394e-07    1.5623013e+02
  -3.7970758e+01    3.5810109e+00    6.3512307e-01    1.7102699e+02    0.0000000e+00    2.1038561e-04    5.9960724e+02    6.0987831e+02    5.9005350e+02    4.6000000e+02    4.6000000e+02    4.6000000e+02    1.6610178e+06    3.6415105e+02    8.1518799e+02    1.5938664e-02   -7.2742283e+00    2.5799793e+04    4.8024756e-03    0.0000000e+00    2.0361407e-04   -1.3077959e-06    2.8033274e-02    2.9713761e-04   -5.1533550e+02   -5.3830863e-07    3.0789940e-07   -1.7399372e-03   -1.7834084e-07    1.5792166e+02
  -3.7622903e+01    3.5817946e+00    6.3347774e-01    1.7026770e+02    0.0000000e+00    2.1013780e-04    6.0210021e+02    6.1227045e+02    5.9265786e+02    4.6000000e+02    4.6000000e+02    4.6000000e+02    1.6896000e+06    3.6878359e+02    8.3180136e+02    1.5783984e-02   -7.2253260e+00    2.5989055e+04    1.8375889e-03    0.0000000e+00    2.1593031e-04   -2.0906433e-05    2.8043191e-02   -8.6559754e-05   -5.1407132e+02   -9.9822285e-08    5.6811854e-07   -1.7407718e-03   -1.4026111e-06    1.5934189e+02
  -3.7188084e+01    3.6108862e+00    6.3332653e-01    1.7024815e+02    0.0000000e+00    2.1011315e-04    6.0517713e+02    6.1540942e+02    5.9600332e+02    4.6000000e+02    4.6000000e+02    4.6000000e+02    1.7246805e+06    3.7488872e+02    8.5295137e+02    1.5592144e-02   -7.1624641e+00    2.6206224e+04   -2.5817286e-02    0.0000000e+00    2.3001661e-04   -2.2181028e-05    2.8130976e-02   -7.8766813e-04   -5.1207491e+02    1.1737177e-06    4.8443025e-07   -1.7467770e-03   -1.5359011e-06    1.6128562e+02
  -3.6840230e+01    3.6183374e+00    6.3374279e-01    1.7031955e+02    0.0000000e+00    2.1019678e-04    6.0772753e+02    6.1790254e+02    5.9865296e+02    4.6000000e+02    4.6000000e+02    4.6000000e+02    1.7547596e+06    3.8021989e+02    8.7135861e+02    1.5439902e-02   -7.1112827e+00    2.6402927e+04   -6.4382204e-03    0.0000000e+00    2.5794600e-04   -1.9568388e-05    2.8228113e-02   -3.3956550e-04   -5.1087624e+02    1.1135681e-07    1.0542125e-07   -1.7535067e-03   -1.3529898e-06    1.6302098e+02
  -3.6405411e+01    3.5993140e+00    6.3069462e-01    1.6890720e+02    0.0000000e+00    2.0976693e-04    6.1076882e+02    6.2114831e+02    6.0206860e+02    4.6000000e+02    4.6000000e+02    4.6000000e+02    1.7916169e+06    3.8601295e+02    8.9130565e+02    1.5251123e-02   -7.0454675e+00    2.6627909e+04   -6.1759614e-02    0.0000000e+00    2.3271333e-04   -2.5596819e-05    2.8209155e-02   -2.0441859e-03   -5.0892277e+02    3.9304246e-06   -5.7005363e-07   -1.7515068e-03   -1.7649338e-06    1.6478941e+02
  -3.6057556e+01    3.5567992e+00    6.1821671e-01    1.6299752e+02    0.0000000e+00    2.0800385e-04    6.1322330e+02    6.2368991e+02    6.0477081e+02    4.6000000e+02    4.6000000e+02    4.6000000e+02    1.8231050e+06    3.8888186e+02    9.0302614e+02    1.5101358e-02   -6.9920522e+00    2.6829818e+04   -6.6488789e-02    0.0000000e+00    2.3698920e-04   -1.3363934e-05    2.7742673e-02   -2.3544116e-03   -5.0774211e+02    2.9281949e-06    5.0761555e-07   -1.7226230e-03   -1.0139411e-06    1.6526629e+02
  -3.5622738e+01    3.3961319e+00    6.1774824e-01    1.6277126e+02    0.0000000e+00    2.0798078e-04    6.1635726e+02    6.2699719e+02    6.0825659e+02    4.6000000e+02    4.6000000e+02    4.6000000e+02    1.8615730e+06    3.9537899e+02    9.2489759e+02    1.4915707e-02   -6.9239275e+00    2.7059137e+04   -2.2442883e-02    0.0000000e+00    2.6785759e-04    4.2343004e-07    2.7810269e-02   -6.7566357e-04   -5.0573941e+02   -1.1668501e-06    7.3234483e-07   -1.7280521e-03   -2.7141795e-07    1.6732192e+02
  -3.5274883e+01    3.2916135e+00    6.1479645e-01    1.6164978e+02    0.0000000e+00    2.0747047e-04    6.1897149e+02    6.2958988e+02    6.1101488e+02    4.6000000e+02    4.6000000e+02    4.6000000e+02    1.8947617e+06    4.0019498e+02    9.4209938e+02    1.4768455e-02   -6.8685896e+00    2.7269662e+04    2.2570058e-02    0.0000000e+00    2.5806808e-04    1.0652484e-07    2.7783000e-02    8.0048939e-04   -5.0464904e+02   -1.8994085e-06    8.9037448e-07   -1.7256031e-03   -2.3631647e-07    1.6870931e+02
  -3.4840064e+01    3.2727874e+00    6.1132227e-01    1.6028641e+02    0.0000000e+00    2.0691269e-04    6.2220176e+02    6.3295983e+02    6.1456890e+02    4.6000000e+02    4.6000000e+02    4.6000000e+02    1.9355731e+06    4.0625582e+02    9.6331759e+02    1.4585987e-02   -6.7976018e+00    2.7512846e+04   -6.6604412e-03    0.0000000e+00    2.2085043e-04   -8.4522273e-06    2.7752888e-02   -1.0730582e-04   -5.0290025e+02   -8.8772220e-07    1.3208820e-06   -1.7225760e-03   -8.4008605e-07    1.7045929e+02
  -3.4492210e+01    3.2841988e+00    6.0984524e-01    1.5968117e+02    0.0000000e+00    2.0666283e-04    6.2486408e+02    6.3559957e+02    6.1738221e+02    4.6000000e+02    4.6000000e+02    4.6000000e+02    1.9704527e+06    4.1168801e+02    9.8207938e+02    1.4441291e-02   -6.7399106e+00    2.7730778e+04   -9.0522589e-03    0.0000000e+00    2.3348984e-04   -8.9166119e-06    2.7777025e-02   -5.1920778e-04   -5.0186486e+02   -1.0724015e-06    9.3560257e-07   -1.7243463e-03   -9.6537747e-07    1.7209901e+02
  -3.4057391e+01    3.3077018e+00    6.0841375e-01    1.5912820e+02    0.0000000e+00    2.0643648e-04    6.2814651e+02    6.3901755e+02    6.2099714e+02    4.6000000e+02    4.6000000e+02    4.6000000e+02    2.0134895e+06    4.1853974e+02    1.0052420e+03    1.4262063e-02   -6.6658563e+00    2.7984769e+04   -2.6974451e-03    0.0000000e+00    2.3916709e-04   -3.7484898e-06    2.7822365e-02    2.2169027e-05   -5.0018023e+02   -6.2858694e-07    1.0064557e-06   -1.7274364e-03   -6.2970835e-07    1.7417807e+02
  -3.3709536e+01    3.2857751e+00    6.0777965e-01    1.5890143e+02    0.0000000e+00    2.0631050e-04    6.3082145e+02    6.4172372e+02    6.2387640e+02    4.6000000e+02    4.6000000e+02    4.6000000e+02    2.0497155e+06    4.2435741e+02    1.0247842e+03    1.4119976e-02   -6.6056567e+00    2.8204448e+04    2.4806941e-02    0.0000000e+00    2.3626119e-04   -1.6843210e-06    2.7895973e-02    8.5030403e-04   -4.9906884e+02   -1.6216949e-06    1.1060938e-06   -1.7315872e-03   -4.0511842e-07    1.7596717e+02
  -3.3274718e+01    3.2762184e+00    6.0717519e-01    1.5863539e+02    0.0000000e+00    2.0623891e-04    6.3414121e+02    6.4519944e+02    6.2755847e+02    4.6000000e+02    4.6000000e+02    4.6000000e+02    2.0949102e+06    4.3175818e+02    1.0492510e+03    1.3944032e-02   -6.5283546e+00    2.8467141e+04   -7.3346624e-04    0.0000000e+00    2.2401969e-04   -1.1359406e-06    2.7992582e-02    8.6984466e-05   -4.9744792e+02   -1.8553755e-07    1.1151861e-06   -1.7371519e-03   -3.4186658e-07    1.7825086e+02
  -3.2926863e+01    3.3107305e+00    6.0719338e-01    1.5854751e+02    0.0000000e+00    2.0625817e-04    6.3686243e+02    6.4795810e+02    6.3049762e+02    4.6000000e+02    4.6000000e+02    4.6000000e+02    2.1331480e+06    4.3813297e+02    1.0702594e+03    1.3804605e-02   -6.4655050e+00    2.8696903e+04    1.1145421e-03    0.0000000e+00    2.1414822e-04   -2.4493122e-06    2.8099240e-02    1.0633797e-05   -4.9645784e+02   -4.4249060e-09    1.1302700e-06   -1.7432519e-03   -3.7803072e-07    1.8024666e+02
  -3.2492044e+01    3.3027484e+00    6.0174634e-01    1.5597017e+02    0.0000000e+00    2.0549175e-04    6.4016084e+02    6.5150209e+02    6.3425039e+02    4.6000000e+02    4.6000000e+02    4.6000000e+02    2.1805028e+06    4.4469330e+02    1.0922763e+03    1.3631990e-02   -6.3848297e+00    2.8967162e+04   -4.7805979e-03    0.0000000e+00    2.1841314e-04   -2.4057238e-05    2.7972865e-02   -2.0785154e-04   -4.9486030e+02   -3.0338908e-07    3.6640509e-07   -1.7353421e-03   -1.7919230e-06    1.8206149e+02
  -3.2144190e+01    3.2001036e+00    5.9697851e-01    1.5404886e+02    0.0000000e+00    2.0470142e-04    6.4286133e+02    6.5430623e+02    6.3724232e+02    4.6000000e+02    4.6000000e+02    4.6000000e+02    2.2203284e+06    4.4983279e+02    1.1098198e+03    1.3495264e-02   -6.3193946e+00    2.9200373e+04    2.4240989e-02    0.0000000e+00    2.7983572e-04   -1.7886115e-05    2.7818729e-02    4.7096978e-04   -4.9380763e+02   -5.5862022e-06    2.5872575e-06   -1.7275491e-03   -1.5069302e-06    1.8342473e+02
  -3.1709371e+01    3.0496424e+00    5.9329008e-01    1.5242461e+02    0.0000000e+00    2.0420120e-04    6.4625519e+02    6.5791781e+02    6.4107291e+02    4.6000000e+02    4.6000000e+02    4.6000000e+02    2.2699628e+06    4.5699211e+02    1.1335486e+03    1.3326041e-02   -6.2358070e+00    2.9478799e+04    3.4921494e-02    0.0000000e+00    3.1800500e-04   -4.9040009e-05    2.7759138e-02    1.2066823e-03   -4.9225337e+02   -4.3662097e-06    2.1200698e-06   -1.7252770e-03   -3.4045836e-06    1.8545245e+02
  -3.1361516e+01    2.9813397e+00    5.9023812e-01    1.5125418e+02    0.0000000e+00    2.0367998e-04    6.4906017e+02    6.6076941e+02    6.4411616e+02    4.6000000e+02    4.6000000e+02    4.6000000e+02    2.3122347e+06    4.6285119e+02    1.1533581e+03    1.3192049e-02   -6.1680783e+00    2.9725843e+04   -8.6183597e-02    0.0000000e+00    3.5202392e-04   -3.9268584e-05    2.7717357e-02   -2.4888680e-03   -4.9140421e+02    4.1133301e-06    2.1690595e-06   -1.7232725e-03   -2.9950381e-06    1.8708074e+02
  -3.0926698e+01    2.9781417e+00    5.8705399e-01    1.5003297e+02    0.0000000e+00    2.0315695e-04    6.5252332e+02    6.6444004e+02    6.4799355e+02    4.6000000e+02    4.6000000e+02    4.6000000e+02    2.3646889e+06    4.7035228e+02    1.1781051e+03    1.3026276e-02   -6.0813145e+00    3.0018180e+04   -4.2302148e-02    0.0000000e+00    3.4409739e-04   -4.3504657e-05    2.7700127e-02   -1.0791725e-03   -4.9002742e+02    1.1977447e-06    2.1253731e-06   -1.7217861e-03   -3.4456534e-06    1.8919761e+02
  -3.0578843e+01    2.9386147e+00    5.8414292e-01    1.4877385e+02    0.0000000e+00    2.0270694e-04    6.5537168e+02    6.6733259e+02    6.5111606e+02    4.6000000e+02    4.6000000e+02    4.6000000e+02    2.4091601e+06    4.7656973e+02    1.1988506e+03    1.2895051e-02   -6.0108822e+00    3.0274625e+04   -1.3239232e-03    0.0000000e+00    3.0913930e-04   -8.5674298e-05    2.7688642e-02   -1.8262810e-04   -4.8922222e+02   -1.2190217e-06    1.1664539e-06   -1.7198887e-03   -6.0932944e-06    1.9093047e+02
  -3.0300559e+01    2.9543115e+00    5.8274150e-01    1.4823084e+02    0.0000000e+00    2.0246267e-04    6.5764044e+02    6.6968686e+02    6.5316785e+02    4.6000000e+02    4.6000000e+02    4.6000000e+02    2.4450239e+06    4.8183618e+02    1.2160326e+03    1.2790960e-02   -5.9539016e+00    3.0477284e+04   -7.5010079e-02    0.0000000e+00    3.1887856e-04   -9.0525617e-05    2.7698604e-02   -1.9844318e-03   -4.8853698e+02    1.7274731e-06    1.0149867e-06   -1.7207987e-03   -6.5721452e-06    1.9245108e+02
  -2.9952704e+01    2.9636890e+00    5.8131982e-01    1.4766342e+02    0.0000000e+00    2.0224312e-04    6.6043532e+02    6.7267750e+02    6.5539435e+02    4.6000000e+02    4.6000000e+02    4.6000000e+02    2.4895892e+06    4.8850602e+02    1.2373586e+03    1.2661998e-02   -5.8812402e+00    3.0719913e+04   -3.3187747e-02    0.0000000e+00    3.2181454e-04   -8.8047748e-05    2.7726981e-02   -8.1133810e-04   -4.8746225e+02   -2.5988469e-07    1.0455270e-06   -1.7226888e-03   -6.5337834e-06    1.9439452e+02
  -2.9517886e+01    2.9603099e+00    5.7985233e-01    1.4705598e+02    0.0000000e+00    2.0203133e-04    6.6393690e+02    6.7645368e+02    6.5816678e+02    4.6000000e+02    4.6000000e+02    4.6000000e+02    2.5463840e+06    4.9710944e+02    1.2645954e+03    1.2502548e-02   -5.7881151e+00    3.1025045e+04   -1.9661125e-02    0.0000000e+00    3.3773784e-04   -8.5953769e-05    2.7773253e-02   -5.0877588e-04   -4.8610306e+02   -7.9453526e-07    9.9680329e-07   -1.7258927e-03   -6.5093286e-06    1.9691556e+02
  -2.9170031e+01    2.9468798e+00    5.7880926e-01    1.4659653e+02    0.0000000e+00    2.0187271e-04    6.6681608e+02    6.7944094e+02    6.6049277e+02    4.6000000e+02    4.6000000e+02    4.6000000e+02    2.5948181e+06    5.0438279e+02    1.2877921e+03    1.2376423e-02   -5.7124889e+00    3.1296232e+04   -1.5057032e-02    0.0000000e+00    3.6046575e-04   -9.0726037e-05    2.7813758e-02   -5.5746487e-04   -4.8540142e+02   -1.3883751e-06    6.9739105e-07   -1.7287008e-03   -6.9280929e-06    1.9905214e+02
  -2.8735213e+01    2.9607590e+00    5.7795267e-01    1.4604037e+02    0.0000000e+00    2.0183193e-04    6.7035121e+02    6.8328067e+02    6.6329222e+02    4.6000000e+02    4.6000000e+02    4.6000000e+02    2.6546555e+06    5.1375980e+02    1.3170074e+03    1.2220562e-02   -5.6155633e+00    3.1614722e+04   -8.5178979e-03    0.0000000e+00    3.4504549e-04   -2.7990577e-05    2.7916008e-02   -1.7094711e-04   -4.8417397e+02   -1.3248993e-06    2.6732852e-06   -1.7345386e-03   -2.8373338e-06    2.0184415e+02
  -2.8495172e+01    2.8886415e+00    5.7681551e-01    1.4529574e+02    0.0000000e+00    2.0172217e-04    6.7235612e+02    6.8533457e+02    6.6530559e+02    4.6000000e+02    4.6000000e+02    4.6000000e+02    2.6907412e+06    5.1916555e+02    1.3340452e+03    1.2135369e-02   -5.5617235e+00    3.1821098e+04    1.5113601e-01    0.0000000e+00    3.2828552e-04   -6.7192829e-07    2.7933736e-02    3.6643722e-03   -4.8389950e+02   -1.0125321e-05    2.7595304e-06   -1.7348432e-03   -5.4567658e-07    2.0343715e+02
  -2.8195121e+01    2.8817391e+00    5.6903075e-01    1.4180520e+02    0.0000000e+00    2.0059877e-04    6.7490881e+02    6.8800124e+02    6.6815386e+02    4.6000000e+02    4.6000000e+02    4.6000000e+02    2.7342702e+06    5.2359737e+02    1.3496531e+03    1.2029756e-02   -5.4932699e+00    3.2054458e+04    6.1757490e-02    0.0000000e+00    2.8476278e-04   -4.6157243e-05    2.7667519e-02    1.7236529e-03   -4.8323447e+02   -2.6599875e-06    5.2634543e-06   -1.7177803e-03   -3.3745779e-06    2.0430198e+02
  -2.7820057e+01    2.7413768e+00    5.6244458e-01    1.3924415e+02    0.0000000e+00    1.9950730e-04    6.7806563e+02    6.9137517e+02    6.7046277e+02    4.6000000e+02    4.6000000e+02    4.6000000e+02    2.7885579e+06    5.2967867e+02    1.3700064e+03    1.1899104e-02   -5.4061291e+00    3.2335837e+04    4.3717170e-02    0.0000000e+00    1.9858873e-04   -4.8514501e-05    2.7462417e-02    1.1145243e-03   -4.8214678e+02   -4.9932248e-06    3.5978889e-06   -1.7035182e-03   -3.3353567e-06    2.0567199e+02
  -2.7520006e+01    2.5827122e+00    5.6121846e-01    1.3861520e+02    0.0000000e+00    1.9937906e-04    6.8058681e+02    6.9402667e+02    6.7242505e+02    4.6000000e+02    4.6000000e+02    4.6000000e+02    2.8344244e+06    5.3636765e+02    1.3909824e+03    1.1795671e-02   -5.3358546e+00    3.2581979e+04    9.5672419e-02    0.0000000e+00    2.2523374e-04   -1.1922557e-05    2.7522764e-02    2.1074562e-03   -4.8156322e+02   -7.8033752e-06    3.2109542e-06   -1.7077441e-03   -7.8970865e-07    2.0758340e+02
  -2.7144942e+01    2.4933441e+00    5.5737616e-01    1.3717130e+02    0.0000000e+00    1.9873102e-04    6.8374096e+02    6.9744685e+02    6.7481532e+02    4.6000000e+02    4.6000000e+02    4.6000000e+02    2.8917655e+06    5.4370912e+02    1.4143485e+03    1.1667759e-02   -5.2462751e+00    3.2880660e+04    1.4838335e-01    0.0000000e+00    2.4593220e-04    2.7857664e-05    2.7465426e-02    3.7450101e-03   -4.8074547e+02   -9.8250992e-06    4.5189073e-06   -1.7048746e-03    1.9285108e-06    2.0950052e+02
  -2.6844891e+01    2.4695577e+00    5.5466044e-01    1.3616849e+02    0.0000000e+00    1.9825581e-04    6.8633529e+02    7.0013835e+02    6.7679144e+02    4.6000000e+02    4.6000000e+02    4.6000000e+02    2.9401056e+06    5.4995410e+02    1.4343878e+03    1.1566530e-02   -5.1737879e+00    3.3140266e+04    1.4857647e-01    0.0000000e+00    2.7119664e-04    4.8505936e-05    2.7436027e-02    3.4939116e-03   -4.8035324e+02   -1.1078666e-05    5.1091169e-06   -1.7032668e-03    3.4550477e-06    2.1115233e+02
  -2.6469827e+01    2.4723154e+00    5.5155513e-01    1.3503447e+02    0.0000000e+00    1.9772309e-04    6.8950229e+02    7.0359816e+02    6.7906647e+02    4.6000000e+02    4.6000000e+02    4.6000000e+02    2.9996149e+06    5.5775000e+02    1.4587562e+03    1.1441380e-02   -5.0813901e+00    3.3445208e+04    1.0997591e-01    0.0000000e+00    2.9652503e-04    6.2448401e-05    2.7401805e-02    2.5815381e-03   -4.7953964e+02   -8.2880948e-06    5.7021176e-06   -1.7017584e-03    4.5722942e-06    2.1323149e+02
  -2.6169776e+01    2.4511277e+00    5.4941294e-01    1.3419347e+02    0.0000000e+00    1.9736340e-04    6.9209598e+02    7.0631700e+02    6.8225893e+02    4.6000000e+02    4.6000000e+02    4.6000000e+02    3.0496586e+06    5.6441321e+02    1.4797131e+03    1.1342378e-02   -5.0066131e+00    3.3708958e+04    8.0837380e-02    0.0000000e+00    3.2040953e-04    8.5451759e-05    2.7390514e-02    1.8513951e-03   -4.7913085e+02   -6.8032310e-06    6.6047183e-06   -1.7013431e-03    6.1982093e-06    2.1503554e+02
  -2.5794712e+01    2.4686104e+00    5.4681290e-01    1.3320682e+02    0.0000000e+00    1.9693440e-04    6.9530312e+02    7.0980306e+02    6.8477951e+02    4.6000000e+02    4.6000000e+02    4.6000000e+02    3.1119875e+06    5.7274316e+02    1.5055656e+03    1.1220018e-02   -4.9112665e+00    3.4026824e+04   -1.0129822e-01    0.0000000e+00    3.0442669e-04    4.3962621e-05    2.7405713e-02   -2.3340729e-03   -4.7844838e+02    6.8472242e-06    5.5235028e-06   -1.7019293e-03    3.1650019e-06    2.1728695e+02
  -2.5494661e+01    2.4657887e+00    5.4498482e-01    1.3251012e+02    0.0000000e+00    1.9662204e-04    6.9789487e+02    7.1256430e+02    6.8684009e+02    4.6000000e+02    4.6000000e+02    4.6000000e+02    3.1637634e+06    5.7969578e+02    1.5270986e+03    1.1123265e-02   -4.8340998e+00    3.4294643e+04   -4.1270234e-02    0.0000000e+00    3.0437097e-04    3.1864279e-05    2.7422308e-02   -1.0278790e-03   -4.7804896e+02    3.3166841e-06    5.2408127e-06   -1.7028243e-03    2.2450673e-06    2.1919514e+02
  -2.5119597e+01    2.4758437e+00    5.4286873e-01    1.3168606e+02    0.0000000e+00    1.9628513e-04    7.0109495e+02    7.1608243e+02    6.8935694e+02    4.6000000e+02    4.6000000e+02    4.6000000e+02    3.2284288e+06    5.8847789e+02    1.5538959e+03    1.1003746e-02   -4.7356950e+00    3.4619580e+04   -1.3199956e-02    0.0000000e+00    3.0170228e-04    2.2740315e-05    2.7454838e-02   -3.3250726e-04   -4.7739910e+02    1.0445271e-06    5.0507162e-06   -1.7047730e-03    1.5663989e-06    2.2163319e+02
  -2.4819546e+01    2.4668944e+00    5.4132461e-01    1.3107616e+02    0.0000000e+00    1.9602970e-04    7.0369192e+02    7.1887443e+02    6.9141154e+02    4.6000000e+02    4.6000000e+02    4.6000000e+02    3.2822932e+06    5.9578828e+02    1.5762790e+03    1.0909265e-02   -4.6560453e+00    3.4894973e+04    9.7334318e-04    0.0000000e+00    3.0828956e-04    1.9604684e-05    2.7484964e-02   -5.2799236e-05   -4.7705877e+02    2.5238942e-07    4.9749988e-06   -1.7066355e-03    1.3384152e-06    2.2366984e+02
  -2.4444482e+01    2.4672325e+00    5.3939049e-01    1.3028551e+02    0.0000000e+00    1.9573962e-04    7.0689804e+02    7.2242263e+02    6.9392644e+02    4.6000000e+02    4.6000000e+02    4.6000000e+02    3.3497060e+06    6.0498144e+02    1.6040526e+03    1.0792598e-02   -4.5544692e+00    3.5230817e+04   -2.7757790e-03    0.0000000e+00    3.0577737e-04    1.1359895e-05    2.7526508e-02   -6.9125415e-05   -4.7650462e+02    1.0420602e-07    4.7861262e-06   -1.7091102e-03    7.5456535e-07    2.2623233e+02
  -2.4144431e+01    2.4570180e+00    5.3822046e-01    1.2968137e+02    0.0000000e+00    1.9561632e-04    7.0946400e+02    7.2524100e+02    6.9597860e+02    4.6000000e+02    4.6000000e+02    4.6000000e+02    3.4057137e+06    6.1289668e+02    1.6277757e+03    1.0700409e-02   -4.4722654e+00    3.5513914e+04    1.9520251e-05    0.0000000e+00    3.2260076e-04    2.7412448e-05    2.7587361e-02   -4.2627503e-05   -4.7622770e+02    1.0351414e-08    4.9937403e-06   -1.7131555e-03    1.8482587e-06    2.2849506e+02
  -2.3769367e+01    2.4184910e+00    5.3605276e-01    1.2871759e+02    0.0000000e+00    1.9531279e-04    7.1263039e+02    7.2883302e+02    6.9845396e+02    4.6000000e+02    4.6000000e+02    4.6000000e+02    3.4755567e+06    6.2235747e+02    1.6558663e+03    1.0586614e-02   -4.3674204e+00    3.5856815e+04   -4.9403137e-02    0.0000000e+00    2.5992266e-04   -1.1706579e-06    2.7599541e-02   -9.7278889e-04   -4.7570470e+02    3.4633998e-06    5.2622437e-06   -1.7125873e-03    5.3521387e-09    2.3114400e+02
  -2.3469316e+01    2.4083052e+00    5.3151332e-01    1.2699826e+02    0.0000000e+00    1.9453113e-04    7.1531392e+02    7.3166472e+02    7.0051717e+02    4.6000000e+02    4.6000000e+02    4.6000000e+02    3.5336792e+06    6.2867375e+02    1.6758941e+03    1.0496740e-02   -4.2826081e+00    3.6146959e+04    8.5288680e-02    0.0000000e+00    2.2179538e-04   -2.4134885e-05    2.7450559e-02    1.8741553e-03   -4.7548109e+02   -5.3379685e-06    5.0916187e-06   -1.7026793e-03   -1.3892675e-06    2.3263295e+02
  -2.3094252e+01    2.3753007e+00    5.2079854e-01    1.2279327e+02    0.0000000e+00    1.9274991e-04    7.1879665e+02    7.3527313e+02    7.0300633e+02    4.6000000e+02    4.6000000e+02    4.6000000e+02    3.6062127e+06    6.3437590e+02    1.6960909e+03    1.0385843e-02   -4.1747587e+00    3.6499189e+04   -5.2050718e-03    0.0000000e+00    1.9219708e-04   -4.8042985e-05    2.7035323e-02   -8.4757671e-06   -4.7504652e+02    2.2909292e-07    4.6741619e-06   -1.6759567e-03   -2.5941638e-06    2.3341916e+02
  -2.2794201e+01    2.1458132e+00    5.1742574e-01    1.2152329e+02    0.0000000e+00    1.9220054e-04    7.2144207e+02    7.3813537e+02    7.0495530e+02    4.6000000e+02    4.6000000e+02    4.6000000e+02    3.6656342e+06    6.4119598e+02    1.7170426e+03    1.0298302e-02   -4.0879447e+00    3.6787868e+04   -3.3823795e-02    0.0000000e+00    1.9580006e-04   -1.5590369e-06    2.6925599e-02   -6.2832984e-04   -4.7468952e+02   -3.3161701e-07    3.2928944e-06   -1.6701674e-03    5.8585191e-07    2.3511717e+02
  -2.2419137e+01    2.0422987e+00    5.1514345e-01    1.2063561e+02    0.0000000e+00    1.9183926e-04    7.2474091e+02    7.4176598e+02    7.0746538e+02    4.6000000e+02    4.6000000e+02    4.6000000e+02    3.7414614e+06    6.5097086e+02    1.7465681e+03    1.0190351e-02   -3.9774153e+00    3.7155268e+04   -1.2705380e-01    0.0000000e+00    2.3515175e-04   -3.3818083e-05    2.6957735e-02   -2.6284090e-03   -4.7445859e+02    7.2611396e-06    3.6784380e-06   -1.6724216e-03   -2.0308939e-06    2.3775074e+02
  -2.2119086e+01    2.0111911e+00    5.1225173e-01    1.1964065e+02    0.0000000e+00    1.9129999e-04    7.2741341e+02    7.4463918e+02    7.0951789e+02    4.6000000e+02    4.6000000e+02    4.6000000e+02    3.8043597e+06    6.5828191e+02    1.7688811e+03    1.0105165e-02   -3.8880831e+00    3.7464073e+04   -7.5260779e-02    0.0000000e+00    2.4150251e-04   -3.0490939e-05    2.6918917e-02   -1.6143075e-03   -4.7441868e+02    4.2260113e-06    3.5457034e-06   -1.6698540e-03   -1.9121667e-06    2.3961663e+02
  -2.1744022e+01    2.0143017e+00    5.0882984e-01    1.1846016e+02    0.0000000e+00    1.9067406e-04    7.3070362e+02    7.4829462e+02    7.1195925e+02    4.6000000e+02    4.6000000e+02    4.6000000e+02    3.8826409e+06    6.6745844e+02    1.7964507e+03    1.0000168e-02   -3.7744009e+00    3.7837686e+04   -2.5038248e-02    0.0000000e+00    2.4388969e-04   -3.0986592e-05    2.6883477e-02   -5.3524283e-04   -4.7418680e+02    9.9549163e-07    3.3991491e-06   -1.6674984e-03   -2.0039393e-06    2.4196661e+02
  -2.1443971e+01    1.9960526e+00    5.0629941e-01    1.1758884e+02    0.0000000e+00    1.9020174e-04    7.3336391e+02    7.5118590e+02    7.1391770e+02    4.6000000e+02    4.6000000e+02    4.6000000e+02    3.9474445e+06    6.7508415e+02    1.8194217e+03    9.9173561e-03   -3.6825194e+00    3.8150652e+04   -7.0378151e-03    0.0000000e+00    2.5349228e-04   -3.1332614e-05    2.6843648e-02   -2.2341827e-04   -4.7414285e+02   -4.7449952e-08    3.2864808e-06   -1.6648925e-03   -2.0389843e-06    2.4393288e+02
  -2.1068907e+01    2.0065224e+00    5.0332542e-01    1.1656042e+02    0.0000000e+00    1.8965899e-04    7.3657260e+02    7.5489779e+02    7.1617525e+02    4.6000000e+02    4.6000000e+02    4.6000000e+02    4.0262601e+06    6.8449402e+02    1.8469431e+03    9.8153315e-03   -3.5656475e+00    3.8512069e+04   -3.6820524e-03    0.0000000e+00    2.4359316e-04   -3.4442467e-05    2.6814665e-02   -7.4371835e-05   -4.7372152e+02   -4.9105548e-07    3.1504660e-06   -1.6628841e-03   -2.2766558e-06    2.4637234e+02
  -2.0600078e+01    1.9744553e+00    4.9979436e-01    1.1511096e+02    0.0000000e+00    1.8910206e-04    7.4063191e+02    7.5948601e+02    7.2319839e+02    4.6000000e+02    4.6000000e+02    4.6000000e+02    4.1281552e+06    6.9694951e+02    1.8836124e+03    9.6901329e-03   -3.4162773e+00    3.8983047e+04    8.0703364e-03    0.0000000e+00    2.6232238e-04   -5.8876506e-05    2.6765842e-02    1.1167808e-04   -4.7339277e+02   -1.2297965e-06    3.0288781e-06   -1.6601743e-03   -3.8364124e-06    2.4962612e+02
  -2.0225014e+01    1.8966793e+00    4.9586098e-01    1.1361550e+02    0.0000000e+00    1.8844382e-04    7.4416789e+02    7.6300898e+02    7.2603753e+02    4.6000000e+02    4.6000000e+02    4.6000000e+02    4.2186040e+06    7.0702794e+02    1.9154499e+03    9.5918779e-03   -3.2950958e+00    3.9433233e+04    9.8946777e-03    0.0000000e+00    2.7349690e-04   -1.3504060e-05    2.6640658e-02    1.2403591e-04   -4.7399138e+02   -5.9162634e-07    2.3481997e-06   -1.6523034e-03   -7.2917052e-07    2.5206997e+02
  -1.9924963e+01    1.9488589e+00    4.9376161e-01    4.5131265e+02    0.0000000e+00    4.7011449e-05    7.4683178e+02    7.6594291e+02    7.2819719e+02    4.6000000e+02    4.6000000e+02    4.6000000e+02    4.2888508e+06    9.0065544e+02    2.4437846e+03    9.5144750e-03   -3.1971424e+00    3.9766353e+04    7.2170413e-02    0.0000000e+00    2.7347459e-04   -8.4218739e-06    2.6627059e-02    1.4985391e-03   -4.7416601e+02   -1.7590668e-06    2.7838194e-06   -1.6519325e-03   -3.2376049e-07    6.3642854e+01
  -1.9841744e+01    1.7946794e+00    4.8888167e-01    4.4524603e+02    0.0000000e+00    4.6700556e-05    7.4734042e+02    7.6674268e+02    7.2820526e+02    4.6000000e+02    4.6000000e+02    4.6000000e+02    4.3065996e+06    9.0007438e+02    2.4410494e+03    9.4932019e-03   -3.1631991e+00    3.9841704e+04   -1.4138518e-01    0.0000000e+00    1.3628436e-04    1.6657331e-05    2.5615216e-02   -2.6431369e-03   -4.7387793e+02    3.4536356e-06    3.1637198e-06   -1.5873719e-03    1.0910364e-06    6.3524350e+01
  -1.9737721e+01    1.6209352e+00    4.8275441e-01    4.3685616e+02    0.0000000e+00    4.6393257e-05    7.4805635e+02    7.6758657e+02    7.2841778e+02    4.6000000e+02    4.6000000e+02    4.6000000e+02    4.3305066e+06    8.9958735e+02    2.4390550e+03    9.4667226e-03   -3.1207779e+00    3.9951111e+04   -1.0321551e-01    0.0000000e+00    6.0161674e-05   -4.7740131e-06    2.4423391e-02   -1.8466583e-03   -4.7383817e+02    2.0829206e-06    3.6932955e-06   -1.5121064e-03   -8.0923532e-07    6.3385157e+01
  -1.9654502e+01    1.5252227e+00    4.7785462e-01    4.2977443e+02    0.0000000e+00    4.6189091e-05    7.4864590e+02    7.6826886e+02    7.2870011e+02    4.6000000e+02    4.6000000e+02    4.6000000e+02    4.3499950e+06    8.9922780e+02    2.4377119e+03    9.4456340e-03   -3.0868813e+00    4.0041473e+04   -3.1726094e-02    0.0000000e+00    6.7593209e-05   -1.5637001e-05    2.2800907e-02   -5.5689991e-04   -4.7387988e+02    2.9024624e-07    1.0036506e-05   -1.4118351e-03   -1.6740915e-06    6.3273932e+01
  -1.9587927e+01    1.4880743e+00    4.7397713e-01    4.2417607e+02    0.0000000e+00    4.6027551e-05    7.4914131e+02    7.6881908e+02    7.2891285e+02    4.6000000e+02    4.6000000e+02    4.6000000e+02    4.3661123e+06    8.9902998e+02    2.4370903e+03    9.4288139e-03   -3.0597849e+00    4.0118250e+04    5.4260491e-03    0.0000000e+00    1.2383306e-04    2.5298141e-05    2.1551487e-02    8.7306894e-05   -4.7397970e+02   -2.0327473e-07    7.5977716e-06   -1.3348428e-03    7.9966080e-07    6.3189541e+01
  -1.9438134e+01    1.4852527e+00    4.6541665e-01    4.1231584e+02    0.0000000e+00    4.5626116e-05    7.5026308e+02    7.7006696e+02    7.2910026e+02    4.6000000e+02    4.6000000e+02    4.6000000e+02    4.4026411e+06    8.9863237e+02    2.4358853e+03    9.3911906e-03   -2.9988235e+00    4.0292472e+04    1.4412422e-02    0.0000000e+00    1.3738359e-04   -2.8102412e-05    2.1156966e-02    2.1637372e-04   -4.7422367e+02   -3.5403720e-07    4.0858121e-06   -1.3103922e-03   -2.5497656e-06    6.3003288e+01
  -1.9354915e+01    1.5115666e+00    4.6079427e-01    4.0611755e+02    0.0000000e+00    4.5391217e-05    7.5086665e+02    7.7076554e+02    7.2966370e+02    4.6000000e+02    4.6000000e+02    4.6000000e+02    4.4225975e+06    8.9837164e+02    2.4349233e+03    9.3704020e-03   -2.9649666e+00    4.0385517e+04    4.5084153e-03    0.0000000e+00    1.4345359e-04    3.8771720e-05    2.1313400e-02    5.3902477e-05   -4.7428781e+02   -1.3094518e-07    3.8716763e-06   -1.3200367e-03    1.9279630e-06    6.2899566e+01
  -1.9288341e+01    1.5356801e+00    4.5716219e-01    4.0099940e+02    0.0000000e+00    4.5235345e-05    7.5134087e+02    7.7132770e+02    7.2980268e+02    4.6000000e+02    4.6000000e+02    4.6000000e+02    4.4383249e+06    8.9814797e+02    2.4340297e+03    9.3538219e-03   -2.9379047e+00    4.0457424e+04   -2.0435450e-03    0.0000000e+00    1.5095188e-04    1.8811367e-05    2.1617654e-02   -4.0411931e-05   -4.7429396e+02   -6.5230630e-08    3.9056597e-06   -1.3390549e-03    6.5020326e-07    6.2816715e+01
  -1.9138547e+01    1.5574555e+00    4.4917693e-01    3.9016808e+02    0.0000000e+00    4.4853434e-05    7.5237972e+02    7.7259750e+02    7.3003826e+02    4.6000000e+02    4.6000000e+02    4.6000000e+02    4.4735195e+06    8.9758209e+02    2.4316035e+03    9.3167402e-03   -2.8770448e+00    4.0616582e+04   -3.1601947e-03    0.0000000e+00    1.7403226e-04   -1.2773308e-05    2.1623145e-02   -4.7410570e-05   -4.7424406e+02   -1.2312684e-08    5.4097746e-06   -1.3394272e-03   -1.4062406e-06    6.2629416e+01
  -1.9085287e+01    1.5546622e+00    4.4640132e-01    3.8631413e+02    0.0000000e+00    4.4732675e-05    7.5274915e+02    7.7305005e+02    7.3012364e+02    4.6000000e+02    4.6000000e+02    4.6000000e+02    4.4860385e+06    8.9739839e+02    2.4307869e+03    9.3036113e-03   -2.8554331e+00    4.0672848e+04   -2.0892401e-03    0.0000000e+00    1.7703817e-04   -5.0937828e-06    2.1451155e-02   -2.7052135e-05   -4.7421986e+02   -1.6885914e-08    5.6197745e-06   -1.3287819e-03   -9.0414874e-07    6.2564489e+01
  -1.8935494e+01    1.5205241e+00    4.3875188e-01    3.7633269e+02    0.0000000e+00    4.4333502e-05    7.5380216e+02    7.7432285e+02    7.3038960e+02    4.6000000e+02    4.6000000e+02    4.6000000e+02    4.5216514e+06    8.9697246e+02    2.4288729e+03    9.2668954e-03   -2.7946470e+00    4.0833948e+04    2.8571676e-04    0.0000000e+00    1.6907436e-04    3.0076831e-05    2.0762974e-02   -4.9107298e-07   -4.7420169e+02   -5.4578730e-10    4.4037486e-06   -1.2861526e-03    1.3188502e-06    6.2388104e+01
  -1.8868919e+01    1.5046568e+00    4.3536424e-01    3.7173007e+02    0.0000000e+00    4.4180359e-05    7.5428284e+02    7.7488897e+02    7.3140134e+02    4.6000000e+02    4.6000000e+02    4.6000000e+02    4.5376413e+06    8.9679626e+02    2.4281828e+03    9.2506608e-03   -2.7676503e+00    4.0906559e+04    2.7364056e-04    0.0000000e+00    1.5558715e-04    2.9778577e-05    2.0394298e-02    5.5628498e-06   -4.7421319e+02   -2.2751877e-08    4.3617434e-06   -1.2631859e-03    1.2366172e-06    6.2308892e+01
  -1.8785700e+01    1.4899882e+00    4.3133824e-01    3.6655457e+02    0.0000000e+00    4.3966918e-05    7.5488485e+02    7.7559665e+02    7.3182765e+02    4.6000000e+02    4.6000000e+02    4.6000000e+02    4.5577555e+06    8.9671444e+02    2.4276819e+03    9.2304387e-03   -2.7338954e+00    4.0998069e+04   -3.5340409e-04    0.0000000e+00    1.4615040e-04    3.5143615e-05    1.9993587e-02   -5.5841098e-06   -4.7424087e+02    9.1972853e-09    4.7565415e-06   -1.2382775e-03    1.5637023e-06    6.2222436e+01
  -1.8681677e+01    1.4798412e+00    4.2638743e-01    3.6021189e+02    0.0000000e+00    4.3704189e-05    7.5564137e+02    7.7647917e+02    7.3231379e+02    4.6000000e+02    4.6000000e+02    4.6000000e+02    4.5829488e+06    8.9662789e+02    2.4271443e+03    9.2052877e-03   -2.6916855e+00    4.1112359e+04   -4.2342021e-04    0.0000000e+00    1.4461731e-04    1.2620070e-05    1.9696324e-02   -1.0643542e-05   -4.7427615e+02    7.5903984e-09    4.7378616e-06   -1.2198074e-03    1.0251321e-07    6.2115211e+01
  -1.8551648e+01    1.4755738e+00    4.2040325e-01    3.5261406e+02    0.0000000e+00    4.3383668e-05    7.5657855e+02    7.7757896e+02    7.3290240e+02    4.6000000e+02    4.6000000e+02    4.6000000e+02    4.6141566e+06    8.9658667e+02    2.4265742e+03    9.1740379e-03   -2.6388965e+00    4.1251799e+04   -8.0988716e-04    0.0000000e+00    1.4679539e-04   -2.4471198e-05    1.9500035e-02   -1.3734355e-05   -4.7427541e+02    4.1474830e-08    5.1101041e-06   -1.2076554e-03   -2.2964235e-06    6.1988693e+01
  -1.8500000e+01    1.4727306e+00    4.1810443e-01    3.4901635e+02    0.0000000e+00    4.3341191e-05    7.5694075e+02    7.7802805e+02    7.3301310e+02    4.6000000e+02    4.6000000e+02    4.6000000e+02    4.6277692e+06    8.9657092e+02    2.4262584e+03    9.1616647e-03   -2.6179801e+00    4.1317705e+04    1.1498194e-02    0.0000000e+00    1.3868856e-04   -4.0650166e-05    1.9436089e-02    1.1482918e-04   -4.7438976e+02   -3.2897680e-07    5.6700336e-06   -1.2036231e-03   -3.3467179e-06    6.1939969e+01
  -1.8369971e+01    1.4653733e+00    4.1236917e-01    3.4222282e+02    0.0000000e+00    4.2982428e-05    7.5787799e+02    7.7912532e+02    7.3346342e+02    4.6000000e+02    4.6000000e+02    4.6000000e+02    4.6586825e+06    8.9662141e+02    2.4259538e+03    9.1307088e-03   -2.5652084e+00    4.1453158e+04   -2.9024887e-03    0.0000000e+00    1.3210787e-04   -5.5388718e-05    1.9194442e-02   -2.5178372e-05   -4.7433820e+02    1.7405948e-07    6.1169377e-06   -1.1885313e-03   -4.3033258e-06    6.1821548e+01
  -1.8265948e+01    1.4568141e+00    4.0785649e-01    3.3625469e+02    0.0000000e+00    4.2777629e-05    7.5861730e+02    7.8001651e+02    7.3372131e+02    4.6000000e+02    4.6000000e+02    4.6000000e+02    4.6847911e+06    8.9662820e+02    2.4255224e+03    9.1060831e-03   -2.5230299e+00    4.1573050e+04    1.6547627e-03    0.0000000e+00    1.1612615e-04   -3.0980628e-05    1.8957751e-02    1.4257963e-05   -4.7442312e+02   -5.9696889e-08    6.9564492e-06   -1.1737162e-03   -2.7418568e-06    6.1725752e+01
  -1.8135919e+01    1.4453049e+00    4.0236463e-01    3.2944783e+02    0.0000000e+00    4.2477694e-05    7.5955622e+02    7.8112182e+02    7.3417434e+02    4.6000000e+02    4.6000000e+02    4.6000000e+02    4.7164760e+06    8.9673621e+02    2.4253729e+03    9.0754857e-03   -2.4702719e+00    4.1713588e+04   -1.8539001e-03    0.0000000e+00    1.0920820e-04   -3.7242253e-05    1.8712433e-02   -1.8698593e-05   -4.7442685e+02    5.6368299e-08    7.7763699e-06   -1.1584158e-03   -3.1619424e-06    6.1613041e+01
  -1.8031896e+01    1.4332711e+00    3.9797274e-01    3.2370332e+02    0.0000000e+00    4.2278493e-05    7.6028666e+02    7.8202379e+02    7.3444476e+02    4.6000000e+02    4.6000000e+02    4.6000000e+02    4.7425580e+06    8.9670236e+02    2.4247552e+03    9.0511554e-03   -2.4281075e+00    4.1831810e+04    5.4675869e-03    0.0000000e+00    1.6193953e-04   -1.5107386e-06    1.7431742e-02    6.0197234e-05   -4.7448042e+02   -2.4110790e-07    6.1438872e-06   -1.0798971e-03   -7.1267272e-07    6.1515441e+01
  -1.7901867e+01    1.4100480e+00    3.9258983e-01    3.1706231e+02    0.0000000e+00    4.1985454e-05    7.6123945e+02    7.8313262e+02    7.3493721e+02    4.6000000e+02    4.6000000e+02    4.6000000e+02    4.7747023e+06    8.9683181e+02    2.4247908e+03    9.0209173e-03   -2.3753628e+00    4.1974641e+04   -7.9221974e-04    0.0000000e+00    1.8331757e-04    3.5697765e-05    1.6565726e-02   -5.2896349e-06   -4.7450720e+02    3.6406334e-09    5.3877013e-06   -1.0260490e-03    1.6721974e-06    6.1402813e+01
  -1.7797843e+01    1.3918192e+00    3.8835323e-01    3.1162049e+02    0.0000000e+00    4.1786017e-05    7.6200046e+02    7.8405620e+02    7.3527431e+02    4.6000000e+02    4.6000000e+02    4.6000000e+02    4.8016667e+06    8.9693431e+02    2.4248178e+03    8.9968856e-03   -2.3331986e+00    4.2099240e+04    2.5515495e-03    0.0000000e+00    1.9136826e-04    4.7509221e-05    1.6278043e-02    2.3409188e-05   -4.7465379e+02   -1.2890732e-07    5.6424855e-06   -1.0081823e-03    2.4612769e-06    6.1312874e+01
  -1.7667814e+01    1.3822349e+00    3.8319568e-01    3.0538158e+02    0.0000000e+00    4.1497858e-05    7.6295981e+02    7.8517459e+02    7.3582749e+02    4.6000000e+02    4.6000000e+02    4.6000000e+02    4.8341806e+06    8.9714620e+02    2.4251574e+03    8.9670443e-03   -2.2804482e+00    4.2243725e+04   -2.1445996e-03    0.0000000e+00    2.0232324e-04    6.4590162e-05    1.5981812e-02   -2.3827689e-05   -4.7471617e+02    4.6087716e-08    7.0220744e-06   -9.8985469e-04    3.6798155e-06    6.1206706e+01
  -1.7563791e+01    1.3779886e+00    3.7916750e-01    3.0027977e+02    0.0000000e+00    4.1305899e-05    7.6371777e+02    7.8611350e+02    7.3618813e+02    4.6000000e+02    4.6000000e+02    4.6000000e+02    4.8612846e+06    8.9730882e+02    2.4253322e+03    8.9433117e-03   -2.2382765e+00    4.2368146e+04    2.4802405e-03    0.0000000e+00    1.9220981e-04    2.2443885e-05    1.5869398e-02    2.3053213e-05   -4.7485728e+02   -1.0922149e-07    7.2943854e-06   -9.8282973e-04    9.9393195e-07    6.1122686e+01
  -1.7446474e+01    1.3749368e+00    3.7472964e-01    2.9493216e+02    0.0000000e+00    4.1061952e-05    7.6457586e+02    7.8713555e+02    7.3668030e+02    4.6000000e+02    4.6000000e+02    4.6000000e+02    4.8909763e+06    8.9754403e+02    2.4257039e+03    8.9167056e-03   -2.1906911e+00    4.2500106e+04   -8.5886896e-04    0.0000000e+00    1.8829718e-04    1.4005315e-05    1.5693515e-02   -5.2956899e-06   -4.7492102e+02    1.0387672e-08    7.4321142e-06   -9.7185715e-04    4.5045274e-07    6.1032061e+01
  -1.7340927e+01    1.3697106e+00    3.7082098e-01    2.9012658e+02    0.0000000e+00    4.0862804e-05    7.6534291e+02    7.8807357e+02    7.3709296e+02    4.6000000e+02    4.6000000e+02    4.6000000e+02    4.9182013e+06    8.9776247e+02    2.4260224e+03    8.8929122e-03   -2.1478892e+00    4.2622639e+04    7.2730971e-04    0.0000000e+00    1.8313617e-04    1.0265634e-05    1.5482730e-02    6.9956834e-06   -4.7501688e+02   -4.5340927e-08    7.5260458e-06   -9.5871979e-04    1.5660329e-07    6.0951909e+01
  -1.7247316e+01    1.3634309e+00    3.6742244e-01    2.8596452e+02    0.0000000e+00    4.0689876e-05    7.6602372e+02    7.8890596e+02    7.3746806e+02    4.6000000e+02    4.6000000e+02    4.6000000e+02    4.9424335e+06    8.9798151e+02    2.4263842e+03    8.8719247e-03   -2.1099347e+00    4.2731557e+04    7.6235875e-04    0.0000000e+00    1.8010004e-04    3.1612511e-05    1.5220460e-02    9.7331678e-06   -4.7510462e+02   -3.5408006e-08    7.7789755e-06   -9.4235700e-04    1.4547239e-06    6.0882988e+01
  -1.7155983e+01    1.3563566e+00    3.6410238e-01    2.8201034e+02    0.0000000e+00    4.0508544e-05    7.6669503e+02    7.8971262e+02    7.3785416e+02    4.6000000e+02    4.6000000e+02    4.6000000e+02    4.9660532e+06    8.9817026e+02    2.4267524e+03    8.8515515e-03   -2.0729001e+00    4.2837173e+04   -1.5446474e-04    0.0000000e+00    1.7927543e-04    8.5035539e-06    1.4999252e-02    5.7860269e-07   -4.7518443e+02   -4.8864427e-09    7.6176954e-06   -9.2863175e-04   -6.4312061e-08    6.0812308e+01
  -1.7062223e+01    1.3496871e+00    3.6086821e-01    2.7816681e+02    0.0000000e+00    4.0332336e-05    7.6737827e+02    7.9053346e+02    7.3827116e+02    4.6000000e+02    4.6000000e+02    4.6000000e+02    4.9902540e+06    8.9848364e+02    2.4273838e+03    8.8307432e-03   -2.0348694e+00    4.2944735e+04   -1.0737903e-03    0.0000000e+00    1.8083850e-04   -4.4313549e-06    1.4788569e-02   -1.0592636e-05   -4.7525829e+02    1.9299652e-08    7.6300793e-06   -9.1559925e-04   -9.1908530e-07    6.0751389e+01
  -1.7000000e+01    1.3455356e+00    3.5877386e-01    2.7551364e+02    0.0000000e+00    4.0242199e-05    7.6783198e+02    7.9109716e+02    7.3851882e+02    4.6000000e+02    4.6000000e+02    4.6000000e+02    5.0067970e+06    8.9871530e+02    2.4278666e+03    8.8169798e-03   -2.0096484e+00    4.3019947e+04    2.5810242e-03    0.0000000e+00    1.8081343e-04   -2.2334010e-05    1.4647122e-02    2.8178790e-05   -4.7534704e+02   -1.0934786e-07    7.2387445e-06   -9.0688568e-04   -2.0842842e-06    6.0713011e+01
  -1.6899819e+01    1.3392134e+00    3.5540642e-01    2.7173322e+02    0.0000000e+00    4.0031363e-05    7.6857089e+02    7.9195712e+02    7.3902327e+02    4.6000000e+02    4.6000000e+02    4.6000000e+02    5.0322848e+06    8.9908444e+02    2.4287284e+03    8.7949440e-03   -1.9689845e+00    4.3130879e+04   -3.1441577e-03    0.0000000e+00    1.8296212e-04   -2.9192019e-05    1.4486026e-02   -3.1567185e-05   -4.7538539e+02    9.0487254e-08    6.9644002e-06   -8.9697399e-04   -2.5239105e-06    6.0649519e+01
  -1.6794943e+01    1.3332113e+00    3.5198295e-01    2.6774087e+02    0.0000000e+00    3.9840274e-05    7.6933215e+02    7.9287381e+02    7.3952380e+02    4.6000000e+02    4.6000000e+02    4.6000000e+02    5.0593633e+06    8.9950027e+02    2.4296062e+03    8.7720112e-03   -1.9263950e+00    4.3249897e+04   -9.1113217e-04    0.0000000e+00    1.7905525e-04   -3.0266320e-05    1.4346360e-02   -1.4047675e-05   -4.7545501e+02    2.3376037e-08    6.7501656e-06   -8.8833868e-04   -2.5846597e-06    6.0587524e+01
  -1.6681996e+01    1.3273432e+00    3.4841315e-01    2.6362046e+02    0.0000000e+00    3.9637604e-05    7.7014531e+02    7.9385457e+02    7.4005289e+02    4.6000000e+02    4.6000000e+02    4.6000000e+02    5.0885871e+06    8.9998439e+02    2.4306199e+03    8.7474686e-03   -1.8805023e+00    4.3378012e+04    8.1238391e-04    0.0000000e+00    1.8209121e-04   -2.9052073e-05    1.4288868e-02    4.6986430e-06   -4.7553063e+02    2.9342373e-09    6.7931797e-06   -8.8485899e-04   -2.4947567e-06    6.0524483e+01
  -1.6561970e+01    1.3213126e+00    3.4475374e-01    2.5943265e+02    0.0000000e+00    3.9428443e-05    7.7100402e+02    7.9489137e+02    7.4075822e+02    4.6000000e+02    4.6000000e+02    4.6000000e+02    5.1193426e+06    9.0056632e+02    2.4318459e+03    8.7215598e-03   -1.8317025e+00    4.3510933e+04   -3.2230538e-04    0.0000000e+00    1.7643550e-04   -2.4171909e-05    1.4150475e-02   -3.4821835e-06   -4.7557477e+02    2.2105249e-08    6.6804619e-06   -8.7628393e-04   -2.1635104e-06    6.0463987e+01
  -1.6435102e+01    1.3134696e+00    3.4094721e-01    2.5508909e+02    0.0000000e+00    3.9211367e-05    7.7190617e+02    7.9599072e+02    7.4146658e+02    4.6000000e+02    4.6000000e+02    4.6000000e+02    5.1523368e+06    9.0117526e+02    2.4330768e+03    8.6943617e-03   -1.7800857e+00    4.3654798e+04    6.7203413e-04    0.0000000e+00    1.5384233e-04   -1.4701026e-05    1.4143002e-02    3.5108693e-06   -4.7565675e+02   -1.2615763e-08    6.4392785e-06   -8.7597581e-04   -1.4981326e-06    6.0400614e+01
  -1.6303156e+01    1.3007471e+00    3.3696703e-01    2.5056302e+02    0.0000000e+00    3.8984419e-05    7.7286576e+02    7.9714734e+02    7.4223737e+02    4.6000000e+02    4.6000000e+02    4.6000000e+02    5.1870364e+06    9.0178740e+02    2.4344792e+03    8.6662752e-03   -1.7263630e+00    4.3806829e+04    1.4992684e-03    0.0000000e+00    1.3795338e-04   -8.1420769e-06    1.3930602e-02    1.2520768e-05   -4.7576680e+02   -3.5112044e-08    6.2363107e-06   -8.6267073e-04   -9.5867775e-07    6.0330339e+01
  -1.6197600e+01    1.2942456e+00    3.3372640e-01    2.4674226e+02    0.0000000e+00    3.8821723e-05    7.7360684e+02    7.9809298e+02    7.4268407e+02    4.6000000e+02    4.6000000e+02    4.6000000e+02    5.2160902e+06    9.0211761e+02    2.4349708e+03    8.6439710e-03   -1.6834058e+00    4.3938822e+04    7.2941651e-03    0.0000000e+00    1.7201331e-04    5.5563716e-06    1.2846468e-02    7.7946148e-05   -4.7595742e+02   -2.4317728e-07    4.3384229e-06   -7.9577602e-04   -1.3370702e-09    6.0263931e+01
  -1.6007599e+01    1.2702331e+00    3.2804157e-01    2.4023055e+02    0.0000000e+00    3.8504577e-05    7.7502684e+02    7.9977049e+02    7.4381143e+02    4.6000000e+02    4.6000000e+02    4.6000000e+02    5.2672698e+06    9.0308000e+02    2.4375785e+03    8.6041760e-03   -1.6060424e+00    4.4165672e+04   -2.9942187e-03    0.0000000e+00    2.3832071e-04   -1.1608279e-05    1.1365695e-02   -3.4106754e-05   -4.7621347e+02    4.0534092e-08    7.9906355e-06   -7.0416439e-04   -1.2017409e-06    6.0163606e+01
  -1.5923154e+01    1.2622912e+00    3.2557963e-01    2.3736192e+02    0.0000000e+00    3.8376929e-05    7.7565752e+02    8.0051459e+02    7.4429190e+02    4.6000000e+02    4.6000000e+02    4.6000000e+02    5.2906028e+06    9.0352936e+02    2.4388054e+03    8.5866390e-03   -1.5716428e+00    4.4270904e+04    1.8728012e-04    0.0000000e+00    2.4195093e-04   -4.4608146e-05    1.1097330e-02   -1.2902036e-06   -4.7638600e+02   -6.0965733e-08    9.1095222e-06   -6.8771912e-04   -3.4507140e-06    6.0120929e+01
  -1.5855598e+01    1.2607008e+00    3.2364137e-01    2.3511528e+02    0.0000000e+00    3.8275956e-05    7.7616344e+02    8.0110672e+02    7.4470290e+02    4.6000000e+02    4.6000000e+02    4.6000000e+02    5.3089598e+06    9.0390790e+02    2.4398522e+03    8.5726722e-03   -1.5441235e+00    4.4352252e+04   -5.1447767e-04    0.0000000e+00    2.4781058e-04   -3.2772416e-05    1.1084049e-02   -7.5643914e-07   -4.7649419e+02   -2.5293916e-08    8.9695475e-06   -6.8705359e-04   -2.6998446e-06    6.0088277e+01
  -1.5771153e+01    1.2618422e+00    3.2124821e-01    2.3249895e+02    0.0000000e+00    3.8128503e-05    7.7678899e+02    8.0184077e+02    7.4521699e+02    4.6000000e+02    4.6000000e+02    4.6000000e+02    5.3316241e+06    9.0436582e+02    2.4410693e+03    8.5552858e-03   -1.5096925e+00    4.4451258e+04   -1.1330318e-03    0.0000000e+00    2.5110806e-04   -3.5919120e-05    1.1160374e-02   -1.2731373e-05   -4.7659704e+02    1.3830878e-08    8.0400660e-06   -6.9177903e-04   -2.8194682e-06    6.0047132e+01
  -1.5665596e+01    1.2633401e+00    3.1829892e-01    2.2929547e+02    0.0000000e+00    3.7945455e-05    7.7755706e+02    8.0274842e+02    7.4586108e+02    4.6000000e+02    4.6000000e+02    4.6000000e+02    5.3593742e+06    9.0489978e+02    2.4423873e+03    8.5336823e-03   -1.4666077e+00    4.4569788e+04   -7.0085445e-04    0.0000000e+00    2.4851536e-04   -2.6868288e-05    1.1207657e-02   -8.5299165e-06   -4.7666387e+02   -5.9434804e-09    7.1902787e-06   -6.9449806e-04   -2.1628391e-06    5.9994450e+01
  -1.5533651e+01    1.2613895e+00    3.1468386e-01    2.2539543e+02    0.0000000e+00    3.7719708e-05    7.7851111e+02    8.0384265e+02    7.4672033e+02    4.6000000e+02    4.6000000e+02    4.6000000e+02    5.3929182e+06    9.0557165e+02    2.4440144e+03    8.5068718e-03   -1.4126805e+00    4.4707844e+04   -1.7717683e-03    0.0000000e+00    2.4277126e-04   -3.1474680e-05    1.1158178e-02   -2.0755414e-05   -4.7663315e+02    3.1740021e-08    7.1457895e-06   -6.9131369e-04   -2.4603459e-06    5.9929899e+01
  -1.5452051e+01    1.2526839e+00    3.1247834e-01    2.2279507e+02    0.0000000e+00    3.7618958e-05    7.7907221e+02    8.0456316e+02    7.4696507e+02    4.6000000e+02    4.6000000e+02    4.6000000e+02    5.4170620e+06    9.0587820e+02    2.4445128e+03    8.4904018e-03   -1.3793664e+00    4.4821070e+04    1.5723579e-02    0.0000000e+00    2.3286162e-04   -3.5351963e-05    1.1006515e-02    1.3719169e-04   -4.7690338e+02   -4.4276420e-07    6.9051421e-06   -6.8186264e-04   -2.6667227e-06    5.9884754e+01
  -1.5350052e+01    1.2456990e+00    3.0978547e-01    2.1991955e+02    0.0000000e+00    3.7449704e-05    7.7980782e+02    8.0543044e+02    7.4734774e+02    4.6000000e+02    4.6000000e+02    4.6000000e+02    5.4436032e+06    9.0643100e+02    2.4458718e+03    8.4699294e-03   -1.3376797e+00    4.4932052e+04   -2.9729552e-03    0.0000000e+00    2.3748657e-04   -3.7052402e-05    1.0806472e-02   -9.8231405e-06   -4.7693302e+02    1.7342622e-07    7.0682396e-06   -6.6955273e-04   -2.7846969e-06    5.9837976e+01
  -1.5222553e+01    1.2358059e+00    3.0643627e-01    2.1640926e+02    0.0000000e+00    3.7231785e-05    7.8073500e+02    8.0648853e+02    7.4836245e+02    4.6000000e+02    4.6000000e+02    4.6000000e+02    5.4771415e+06    9.0709661e+02    2.4476000e+03    8.4445173e-03   -1.2855006e+00    4.5073240e+04   -3.9545270e-03    0.0000000e+00    2.4046656e-04   -4.4699377e-05    1.0576984e-02   -4.1113878e-05   -4.7699638e+02    7.1809046e-08    6.9493109e-06   -6.5542914e-04   -3.2889360e-06    5.9776059e+01
  -1.5063178e+01    1.2240934e+00    3.0249978e-01    2.1228031e+02    0.0000000e+00    3.6979272e-05    7.8189245e+02    8.0784904e+02    7.4941948e+02    4.6000000e+02    4.6000000e+02    4.6000000e+02    5.5183646e+06    9.0816069e+02    2.4503614e+03    8.4130480e-03   -1.2201531e+00    4.5243248e+04   -2.8748660e-03    0.0000000e+00    2.3714749e-04   -3.8406982e-05    1.0301974e-02   -3.4185071e-05   -4.7701175e+02    5.7381106e-08    6.3696386e-06   -6.3847085e-04   -2.8571117e-06    5.9719173e+01
  -1.4973408e+01    1.2115289e+00    3.0029067e-01    2.0967111e+02    0.0000000e+00    3.6887409e-05    7.8252020e+02    8.0865950e+02    7.4962925e+02    4.6000000e+02    4.6000000e+02    4.6000000e+02    5.5468532e+06    9.0861035e+02    2.4513595e+03    8.3954583e-03   -1.1833945e+00    4.5381754e+04    1.9490454e-02    0.0000000e+00    2.2135143e-04   -5.3963735e-05    1.0016276e-02    1.6880414e-04   -4.7746266e+02   -5.2956309e-07    5.0797304e-06   -6.2081771e-04   -3.8663694e-06    5.9677631e+01
  -1.4861196e+01    1.2025002e+00    2.9763828e-01    2.0691958e+02    0.0000000e+00    3.6716087e-05    7.8332513e+02    8.0962056e+02    7.5021382e+02    4.6000000e+02    4.6000000e+02    4.6000000e+02    5.5785863e+06    9.0937259e+02    2.4532956e+03    8.3736190e-03   -1.1373853e+00    4.5522634e+04   -1.8763988e-04    0.0000000e+00    2.2355337e-04   -5.4734827e-05    9.8111915e-03    1.8469661e-05   -4.7770638e+02    1.5555658e-07    4.8008341e-06   -6.0817512e-04   -3.9379788e-06    5.9640088e+01
  -1.4771426e+01    1.1987776e+00    2.9563279e-01    2.0474270e+02    0.0000000e+00    3.6605965e-05    7.8397206e+02    8.1038362e+02    7.5075428e+02    4.6000000e+02    4.6000000e+02    4.6000000e+02    5.6032003e+06    9.1009589e+02    2.4551952e+03    8.3562573e-03   -1.1005738e+00    4.5628679e+04   -7.9366205e-03    0.0000000e+00    2.2841433e-04   -4.8823939e-05    9.7513624e-03   -6.1990401e-05   -4.7783400e+02    1.9638953e-07    4.8338969e-06   -6.0450716e-04   -3.5599076e-06    5.9618897e+01
  -1.4659214e+01    1.1945608e+00    2.9313832e-01    2.0221937e+02    0.0000000e+00    3.6439631e-05    7.8477457e+02    8.1133452e+02    7.5142595e+02    4.6000000e+02    4.6000000e+02    4.6000000e+02    5.6337772e+06    9.1094387e+02    2.4573911e+03    8.3347025e-03   -1.0544947e+00    4.5759341e+04   -5.6767581e-03    0.0000000e+00    2.3454903e-04   -4.4235609e-05    9.7436742e-03   -6.1982970e-05   -4.7796880e+02    9.3906678e-08    5.0185773e-06   -6.0405673e-04   -3.2594807e-06    5.9588626e+01
  -1.4569444e+01    1.1902214e+00    2.9108131e-01    2.0000133e+02    0.0000000e+00    3.6325422e-05    7.8540598e+02    8.1209880e+02    7.5191911e+02    4.6000000e+02    4.6000000e+02    4.6000000e+02    5.6587115e+06    9.1151311e+02    2.4587614e+03    8.3175690e-03   -1.0176270e+00    4.5867388e+04    1.9330962e-04    0.0000000e+00    2.2984006e-04   -4.5756665e-05    9.7314648e-03   -4.8783105e-06   -4.7810975e+02   -7.4790504e-08    4.9641271e-06   -6.0326905e-04   -3.3481481e-06    5.9557227e+01
  -1.4457232e+01    1.1830363e+00    2.8866954e-01    1.9756878e+02    0.0000000e+00    3.6164743e-05    7.8619898e+02    8.1304703e+02    7.5260688e+02    4.6000000e+02    4.6000000e+02    4.6000000e+02    5.6890557e+06    9.1239218e+02    2.4609756e+03    8.2962992e-03   -9.7148263e-01    4.5995423e+04   -2.8789668e-04    0.0000000e+00    2.2897183e-04   -4.6919318e-05    9.8101878e-03   -3.2601063e-06   -4.7821542e+02    2.7974148e-08    4.8970539e-06   -6.0841403e-04   -3.4168621e-06    5.9531204e+01
  -1.4316966e+01    1.1728891e+00    2.8559807e-01    1.9447224e+02    0.0000000e+00    3.5960337e-05    7.8719518e+02    8.1419688e+02    7.5349074e+02    4.6000000e+02    4.6000000e+02    4.6000000e+02    5.7268377e+06    9.1339085e+02    2.4635198e+03    8.2699260e-03   -9.1370092e-01    4.6153702e+04   -1.4570387e-04    0.0000000e+00    2.2688881e-04   -3.1215215e-05    9.6796448e-03   -2.9950177e-06   -4.7833388e+02    1.1271298e-08    5.1283167e-06   -6.0028379e-04   -2.4043540e-06    5.9490245e+01
  -1.4204754e+01    1.1723328e+00    2.8304566e-01    1.9173905e+02    0.0000000e+00    3.5819387e-05    7.8796175e+02    8.1513302e+02    7.5403932e+02    4.6000000e+02    4.6000000e+02    4.6000000e+02    5.7584152e+06    9.1398616e+02    2.4647867e+03    8.2490053e-03   -8.6748166e-01    4.6290788e+04    7.4862261e-03    0.0000000e+00    2.4299067e-04   -2.8175793e-05    8.7888022e-03    6.9084960e-05   -4.7852950e+02   -2.9014074e-07    5.1901153e-06   -5.4493266e-04   -2.1223217e-06    5.9444366e+01
  -1.4064489e+01    1.1662743e+00    2.7992119e-01    1.8853871e+02    0.0000000e+00    3.5616692e-05    7.8896252e+02    8.1627620e+02    7.5491037e+02    4.6000000e+02    4.6000000e+02    4.6000000e+02    5.7965554e+06    9.1491523e+02    2.4672379e+03    8.2230971e-03   -8.0961331e-01    4.6451035e+04   -3.6926439e-04    0.0000000e+00    2.8323114e-04   -4.5763114e-05    7.7143266e-03    7.5023711e-07   -4.7867672e+02    2.3821765e-08    5.8854509e-06   -4.7842708e-04   -3.2954755e-06    5.9396539e+01
  -1.3952276e+01    1.1592236e+00    2.7745682e-01    1.8591286e+02    0.0000000e+00    3.5476626e-05    7.8975063e+02    8.1719988e+02    7.5549619e+02    4.6000000e+02    4.6000000e+02    4.6000000e+02    5.8289163e+06    9.1561134e+02    2.4689979e+03    8.2025416e-03   -7.6331703e-01    4.6593605e+04    2.9083867e-03    0.0000000e+00    2.7784586e-04   -6.2361822e-05    7.3409255e-03    2.3127541e-05   -4.7895145e+02   -1.4546394e-07    5.6023890e-06   -4.5546413e-04   -4.4723692e-06    5.9356098e+01
  -1.3812011e+01    1.1541568e+00    2.7445146e-01    1.8289361e+02    0.0000000e+00    3.5276084e-05    7.9074855e+02    8.1834259e+02    7.5636929e+02    4.6000000e+02    4.6000000e+02    4.6000000e+02    5.8672872e+06    9.1657031e+02    2.4715574e+03    8.1770604e-03   -7.0535028e-01    4.6754623e+04   -2.1493854e-03    0.0000000e+00    2.7366330e-04   -5.1676830e-05    7.1650919e-03   -1.9930405e-05   -4.7912259e+02    7.4331202e-08    5.1151833e-06   -4.4466790e-04   -3.7448216e-06    5.9311290e+01
  -1.3699799e+01    1.1493903e+00    2.7209419e-01    1.8041832e+02    0.0000000e+00    3.5140278e-05    7.9152666e+02    8.1928797e+02    7.5691593e+02    4.6000000e+02    4.6000000e+02    4.6000000e+02    5.8996466e+06    9.1727827e+02    2.4733155e+03    8.1568556e-03   -6.5897490e-01    4.6896326e+04    3.0604235e-03    0.0000000e+00    2.7173918e-04   -5.3360063e-05    7.0447340e-03    2.5447315e-05   -4.7938748e+02   -1.3097061e-07    4.5111653e-06   -4.3728146e-04   -3.8618344e-06    5.9273335e+01
  -1.3559533e+01    1.1436983e+00    2.6921377e-01    1.7756962e+02    0.0000000e+00    3.4944999e-05    7.9251175e+02    8.2044764e+02    7.5777407e+02    4.6000000e+02    4.6000000e+02    4.6000000e+02    5.9373136e+06    9.1824669e+02    2.4758680e+03    8.1318472e-03   -6.0091031e-01    4.7051036e+04   -2.5090717e-03    0.0000000e+00    2.7977329e-04   -5.0558657e-05    6.9759108e-03   -1.8779139e-05   -4.7949598e+02    7.9885046e-08    4.5442523e-06   -4.3305776e-04   -3.6840419e-06    5.9231273e+01
  -1.3447321e+01    1.1362417e+00    2.6694929e-01    1.7522708e+02    0.0000000e+00    3.4812832e-05    7.9327468e+02    8.2138739e+02    7.5823947e+02    4.6000000e+02    4.6000000e+02    4.6000000e+02    5.9701883e+06    9.1893752e+02    2.4775194e+03    8.1120087e-03   -5.5445817e-01    4.7196144e+04    4.8472796e-03    0.0000000e+00    2.7329087e-04   -4.9705576e-05    6.8582767e-03    3.6629381e-05   -4.7979659e+02   -1.8194274e-07    4.5039437e-06   -4.2573605e-04   -3.6175655e-06    5.9194078e+01
  -1.3307055e+01    1.1293204e+00    2.6418829e-01    1.7253525e+02    0.0000000e+00    3.4623220e-05    7.9424807e+02    8.2254043e+02    7.5892942e+02    4.6000000e+02    4.6000000e+02    4.6000000e+02    6.0085387e+06    9.1991872e+02    2.4800759e+03    8.0874229e-03   -4.9629784e-01    4.7355347e+04   -2.1893741e-03    0.0000000e+00    2.7739153e-04   -3.4452976e-05    6.7601810e-03   -1.6723145e-05   -4.7995838e+02    9.1020245e-08    4.7716641e-06   -4.1972373e-04   -2.6269116e-06    5.9154732e+01
  -1.3194843e+01    1.1216087e+00    2.6201998e-01    1.7032378e+02    0.0000000e+00    3.4495203e-05    7.9500885e+02    8.2346988e+02    7.5920415e+02    4.6000000e+02    4.6000000e+02    4.6000000e+02    6.0410059e+06    9.2065141e+02    2.4818771e+03    8.0679425e-03   -4.4976603e-01    4.7496555e+04    2.3979393e-03    0.0000000e+00    2.7350916e-04   -2.0166233e-05    6.6406533e-03    1.7782773e-05   -4.8022803e+02   -1.0713550e-07    4.5738430e-06   -4.1232383e-04   -1.6840408e-06    5.9121331e+01
  -1.3054578e+01    1.1133627e+00    2.5932272e-01    1.6776235e+02    0.0000000e+00    3.4302070e-05    7.9597880e+02    8.2461121e+02    7.6023947e+02    4.6000000e+02    4.6000000e+02    4.6000000e+02    6.0793250e+06    9.2158287e+02    2.4843709e+03    8.0438312e-03   -3.9150669e-01    4.7654982e+04   -2.1780676e-03    0.0000000e+00    2.7891356e-04   -6.5236642e-06    6.5508898e-03   -1.8249326e-05   -4.8039250e+02    8.1566220e-08    4.6857633e-06   -4.0682564e-04   -8.0142844e-07    5.9078115e+01
  -1.2942365e+01    1.1061618e+00    2.5726315e-01    1.6568054e+02    0.0000000e+00    3.4180723e-05    7.9672958e+02    8.2553443e+02    7.6097526e+02    4.6000000e+02    4.6000000e+02    4.6000000e+02    6.1118281e+06    9.2236092e+02    2.4862675e+03    8.0247121e-03   -3.4489311e-01    4.7795901e+04    2.8798096e-03    0.0000000e+00    2.7336248e-04   -5.9765330e-06    6.4381341e-03    2.1874130e-05   -4.8066534e+02   -1.1418001e-07    4.6222445e-06   -3.9981954e-04   -7.4464927e-07    5.9049978e+01
  -1.2802100e+01    1.0985480e+00    2.5473358e-01    1.6328488e+02    0.0000000e+00    3.4002028e-05    7.9769135e+02    8.2664387e+02    7.6202907e+02    4.6000000e+02    4.6000000e+02    4.6000000e+02    6.1502526e+06    9.2339776e+02    2.4890253e+03    8.0010248e-03   -2.8652772e-01    4.7954412e+04   -1.9015009e-03    0.0000000e+00    2.7652425e-04   -2.7451112e-06    6.3208839e-03   -1.5274515e-05   -4.8083813e+02    7.8942989e-08    4.6668057e-06   -3.9258300e-04   -5.2109253e-07    5.9016902e+01
  -1.2689888e+01    1.0898161e+00    2.5275994e-01    1.6131948e+02    0.0000000e+00    3.3883867e-05    7.9843732e+02    8.2754300e+02    7.6272417e+02    4.6000000e+02    4.6000000e+02    4.6000000e+02    6.1829078e+06    9.2420224e+02    2.4910139e+03    7.9822715e-03   -2.3982754e-01    4.8096041e+04    2.9247165e-03    0.0000000e+00    2.7211889e-04   -1.5663122e-06    6.1614490e-03    2.2220904e-05   -4.8112461e+02   -1.0575251e-07    4.6247663e-06   -3.8266226e-04   -4.2757448e-07    5.8991608e+01
  -1.2549622e+01    1.0807946e+00    2.5044815e-01    1.5918990e+02    0.0000000e+00    3.3715102e-05    7.9937774e+02    8.2873069e+02    7.6371361e+02    4.6000000e+02    4.6000000e+02    4.6000000e+02    6.2213398e+06    9.2539307e+02    2.4941031e+03    7.9590603e-03   -1.8135494e-01    4.8254267e+04   -2.0565334e-03    0.0000000e+00    2.7802240e-04    4.0794620e-07    6.0464605e-03   -1.6253350e-05   -4.8130798e+02    9.9232458e-08    4.6719112e-06   -3.7555140e-04   -2.8638399e-07    5.8973727e+01
  -1.2437410e+01    1.0724403e+00    2.4862308e-01    1.5742412e+02    0.0000000e+00    3.3602864e-05    8.0011573e+02    8.2965260e+02    7.6436280e+02    4.6000000e+02    4.6000000e+02    4.6000000e+02    6.2537842e+06    9.2626513e+02    2.4962989e+03    7.9406631e-03   -1.3456463e-01    4.8393800e+04    2.9634221e-03    0.0000000e+00    2.7470355e-04    4.6859363e-07    5.9552736e-03    2.2185702e-05   -4.8158300e+02   -9.5794150e-08    4.6342269e-06   -3.6986478e-04   -2.5959872e-07    5.8954451e+01
  -1.2297145e+01    1.0646535e+00    2.4623693e-01    1.5521982e+02    0.0000000e+00    3.3429679e-05    8.0104202e+02    8.3083615e+02    7.6521448e+02    4.6000000e+02    4.6000000e+02    4.6000000e+02    6.2922135e+06    9.2725928e+02    2.4987961e+03    7.9178810e-03   -7.5975301e-02    4.8551475e+04   -1.9744186e-03    0.0000000e+00    2.7464567e-04    4.8990872e-06    5.8877440e-03   -1.5271451e-05   -4.8176644e+02    8.7650613e-08    4.6431617e-06   -3.6566670e-04    3.8052202e-08    5.8922937e+01
  -1.2184932e+01    1.0552367e+00    2.4448316e-01    1.5352642e+02    0.0000000e+00    3.3322159e-05    8.0176389e+02    8.3175094e+02    7.6575095e+02    4.6000000e+02    4.6000000e+02    4.6000000e+02    6.3246522e+06    9.2815707e+02    2.5009788e+03    7.8998535e-03   -2.9100259e-02    4.8690669e+04    2.9629926e-03    0.0000000e+00    2.6670375e-04   -1.8798330e-06    5.7740295e-03    2.2258230e-05   -4.8204551e+02   -1.1059672e-07    4.5602294e-06   -3.5855163e-04   -3.7585346e-07    5.8908088e+01
  -1.2044667e+01    1.0470324e+00    2.4221773e-01    1.5146498e+02    0.0000000e+00    3.3155194e-05    8.0268520e+02    8.3293157e+02    7.6662527e+02    4.6000000e+02    4.6000000e+02    4.6000000e+02    6.3625183e+06    9.2921649e+02    2.5036886e+03    7.8775454e-03    2.9594656e-02    4.8843859e+04   -2.7820616e-03    0.0000000e+00    2.6609609e-04   -2.1861582e-06    5.7675264e-03   -2.1240813e-05   -4.8219796e+02    1.0029002e-07    4.6133528e-06   -3.5828493e-04   -3.9671815e-07    5.8882683e+01
  -1.1932455e+01    1.0555896e+00    2.4030905e-01    1.4959875e+02    0.0000000e+00    3.3040572e-05    8.0338380e+02    8.3384362e+02    7.6710263e+02    4.6000000e+02    4.6000000e+02    4.6000000e+02    6.3950503e+06    9.2982871e+02    2.5049584e+03    7.8598725e-03    7.6549251e-02    4.8983463e+04    8.2366170e-03    0.0000000e+00    3.0122596e-04    7.0667446e-06    4.6382204e-03    6.7131441e-05   -4.8248205e+02   -2.9871892e-07    5.9039105e-06   -2.8828175e-04    2.0623740e-07    5.8847975e+01
  -1.1792189e+01    1.0594663e+00    2.3796900e-01    1.4740439e+02    0.0000000e+00    3.2875229e-05    8.0430557e+02    8.3501753e+02    7.6796298e+02    4.6000000e+02    4.6000000e+02    4.6000000e+02    6.4330746e+06    9.3079268e+02    2.5074808e+03    7.8380012e-03    1.3533351e-01    4.9137594e+04   -1.6970339e-03    0.0000000e+00    2.8921105e-04   -9.6991869e-06    3.9736851e-03   -8.8253279e-06   -4.8265218e+02    6.3465828e-08    4.7548220e-06   -2.4721864e-04   -8.7484398e-07    5.8814361e+01
  -1.1679977e+01    1.0547632e+00    2.3610354e-01    1.4558503e+02    0.0000000e+00    3.2759167e-05    8.0501743e+02    8.3590812e+02    7.6846719e+02    4.6000000e+02    4.6000000e+02    4.6000000e+02    6.4661915e+06    9.3144383e+02    2.5090342e+03    7.8206991e-03    1.8236254e-01    4.9281533e+04    4.5858773e-03    0.0000000e+00    2.7457569e-04    9.7562693e-06    3.7441469e-03    3.1997378e-05   -4.8300181e+02   -1.7858453e-07    4.9710239e-06   -2.3297167e-04    4.0467630e-07    5.8780982e+01
  -1.1539711e+01    1.0502864e+00    2.3381770e-01    1.4348458e+02    0.0000000e+00    3.2592412e-05    8.0592294e+02    8.3706493e+02    7.6931803e+02    4.6000000e+02    4.6000000e+02    4.6000000e+02    6.5040391e+06    9.3234206e+02    2.5113487e+03    7.7992969e-03    2.4123409e-01    4.9434323e+04   -3.1446272e-03    0.0000000e+00    2.7780163e-04    1.5607685e-05    3.6879802e-03   -2.4240033e-05   -4.8318168e+02    1.1858870e-07    4.7644943e-06   -2.2954042e-04    7.8532927e-07    5.8744228e+01
  -1.1427499e+01    1.0455058e+00    2.3201635e-01    1.4175439e+02    0.0000000e+00    3.2478604e-05    8.0661790e+02    8.3794613e+02    7.6978495e+02    4.6000000e+02    4.6000000e+02    4.6000000e+02    6.5369126e+06    9.3295869e+02    2.5127497e+03    7.7823506e-03    2.8833061e-01    4.9576235e+04    4.4112941e-03    0.0000000e+00    2.7149735e-04    1.8851248e-05    3.6294303e-03    3.1468020e-05   -4.8351478e+02   -1.4784228e-07    4.7232919e-06   -2.2587236e-04    1.0154437e-06    5.8710367e+01
  -1.1287234e+01    1.0404515e+00    2.2981330e-01    1.3976072e+02    0.0000000e+00    3.2315446e-05    8.0750277e+02    8.3908840e+02    7.7038498e+02    4.6000000e+02    4.6000000e+02    4.6000000e+02    6.5744730e+06    9.3382258e+02    2.5149023e+03    7.7613929e-03    3.4728235e-01    4.9726811e+04   -3.2376257e-03    0.0000000e+00    2.7791918e-04    2.1733440e-05    3.5809491e-03   -2.5643550e-05   -4.8367871e+02    1.1845251e-07    4.6739986e-06   -2.2289220e-04    1.1991859e-06    5.8673638e+01
  -1.1175021e+01    1.0336735e+00    2.2807610e-01    1.3811602e+02    0.0000000e+00    3.2204481e-05    8.0818620e+02    8.3996147e+02    7.7062588e+02    4.6000000e+02    4.6000000e+02    4.6000000e+02    6.6067518e+06    9.3442832e+02    2.5162623e+03    7.7448185e-03    3.9444256e-01    4.9864251e+04    3.9862461e-03    0.0000000e+00    2.7340414e-04    2.3259040e-05    3.4783747e-03    3.1276521e-05   -4.8397605e+02   -1.6601966e-07    4.7615020e-06   -2.1648912e-04    1.3133247e-06    5.8640490e+01
  -1.1034756e+01    1.0272938e+00    2.2594887e-01    1.3621926e+02    0.0000000e+00    3.2044677e-05    8.0905291e+02    8.4107476e+02    7.7107446e+02    4.6000000e+02    4.6000000e+02    4.6000000e+02    6.6444877e+06    9.3525949e+02    2.5182892e+03    7.7243250e-03    4.5347024e-01    5.0016356e+04   -1.8486320e-03    0.0000000e+00    2.7654492e-04    1.7613502e-05    3.3760070e-03   -1.4483932e-05   -4.8416940e+02    8.5726578e-08    4.7665696e-06   -2.1013888e-04    9.5571275e-07    5.8603498e+01
  -1.0922544e+01    1.0210069e+00    2.2427404e-01    1.3465477e+02    0.0000000e+00    3.1936675e-05    8.0972722e+02    8.4193190e+02    7.7130848e+02    4.6000000e+02    4.6000000e+02    4.6000000e+02    6.6767569e+06    9.3586360e+02    2.5196514e+03    7.7081074e-03    5.0069188e-01    5.0153748e+04    3.4112298e-03    0.0000000e+00    2.7233534e-04    1.2888937e-05    3.2563925e-03    2.3849398e-05   -4.8447764e+02   -1.2184283e-07    4.8348912e-06   -2.0268113e-04    6.6883457e-07    5.8571411e+01
  -1.0782278e+01    1.0142961e+00    2.2222222e-01    1.3285110e+02    0.0000000e+00    3.1780368e-05    8.1058059e+02    8.4302654e+02    7.7174478e+02    4.6000000e+02    4.6000000e+02    4.6000000e+02    6.7144134e+06    9.3668684e+02    2.5216534e+03    7.6880661e-03    5.5979505e-01    5.0305468e+04   -2.1397332e-03    0.0000000e+00    2.7599971e-04    2.1175026e-05    3.1648586e-03   -1.6470110e-05   -4.8468253e+02    8.5874333e-08    4.9567960e-06   -1.9701594e-04    1.2091429e-06    5.8535515e+01
  -1.0670066e+01    1.0074236e+00    2.2060507e-01    1.3136103e+02    0.0000000e+00    3.1674823e-05    8.1124247e+02    8.4386860e+02    7.7196879e+02    4.6000000e+02    4.6000000e+02    4.6000000e+02    6.7465434e+06    9.3727761e+02    2.5229695e+03    7.6722215e-03    6.0707663e-01    5.0442025e+04    3.1511143e-03    0.0000000e+00    2.7071064e-04    2.7966144e-05    3.0410410e-03    2.2164645e-05   -4.8499465e+02   -1.1850382e-07    4.9466088e-06   -1.8929796e-04    1.6646208e-06    5.8503968e+01
  -1.0529801e+01    1.0004324e+00    2.1858233e-01    1.2962704e+02    0.0000000e+00    3.1514287e-05    8.1208899e+02    8.4494471e+02    7.7395917e+02    4.6000000e+02    4.6000000e+02    4.6000000e+02    6.7839380e+06    9.3801508e+02    2.5248105e+03    7.6526393e-03    6.6625221e-01    5.0592148e+04   -2.2117309e-03    0.0000000e+00    2.7549346e-04    2.2630883e-05    2.9526261e-03   -1.6720781e-05   -4.8519906e+02    8.4010923e-08    4.9857745e-06   -1.8382987e-04    1.3221234e-06    5.8461782e+01
  -1.0417588e+01    9.9394536e-01    2.1702363e-01    1.2820121e+02    0.0000000e+00    3.1412928e-05    8.1273586e+02    8.4577297e+02    7.7457758e+02    4.6000000e+02    4.6000000e+02    4.6000000e+02    6.8159415e+06    9.3859976e+02    2.5260746e+03    7.6371525e-03    7.1359152e-01    5.0727959e+04    3.3244434e-03    0.0000000e+00    2.7070833e-04    1.4549745e-05    2.8438472e-03    2.3859633e-05   -4.8551457e+02   -1.1906905e-07    5.1010815e-06   -1.7704884e-04    8.0670829e-07    5.8431711e+01
  -1.0277323e+01    9.8629103e-01    2.1513238e-01    1.2658836e+02    0.0000000e+00    3.1263949e-05    8.1355407e+02    8.4682777e+02    7.7549740e+02    4.6000000e+02    4.6000000e+02    4.6000000e+02    6.8530655e+06    9.3941422e+02    2.5279846e+03    7.6180302e-03    7.7283610e-01    5.0876541e+04   -2.2687586e-03    0.0000000e+00    2.7442008e-04    1.2969749e-05    2.7740122e-03   -1.7559362e-05   -4.8572007e+02    8.4260473e-08    5.1226356e-06   -1.7273511e-04    7.0115603e-07    5.8399741e+01
  -1.0165110e+01    9.7904853e-01    2.1360721e-01    1.2520936e+02    0.0000000e+00    3.1163875e-05    8.1419770e+02    8.4763833e+02    7.7607922e+02    4.6000000e+02    4.6000000e+02    4.6000000e+02    6.8848120e+06    9.3994395e+02    2.5291725e+03    7.6029174e-03    8.2023080e-01    5.1010834e+04    3.1492135e-03    0.0000000e+00    2.7050127e-04    1.3677641e-05    2.6725655e-03    2.1811762e-05   -4.8603336e+02   -1.1676516e-07    5.2656285e-06   -1.6643206e-04    7.5008889e-07    5.8365581e+01
  -1.0094978e+01    9.7563140e-01    2.1268755e-01    1.2434413e+02    0.0000000e+00    3.1112921e-05    8.1459167e+02    8.4813748e+02    7.7627416e+02    4.6000000e+02    4.6000000e+02    4.6000000e+02    6.9052127e+06    9.4030949e+02    2.5299520e+03    7.5935411e-03    8.4983882e-01    5.1098894e+04    6.5045940e-03    0.0000000e+00    2.6412630e-04    2.1538567e-05    2.5655698e-03    5.6514425e-05   -4.8626906e+02   -1.6237161e-07    5.4352564e-06   -1.5977695e-04    1.2595925e-06    5.8348132e+01
  -9.9686156e+00    9.6848161e-01    2.1104020e-01    1.2287498e+02    0.0000000e+00    3.1002247e-05    8.1530750e+02    8.4904562e+02    7.7664787e+02    4.6000000e+02    4.6000000e+02    4.6000000e+02    6.9397440e+06    9.4099207e+02    2.5315038e+03    7.5768397e-03    9.0317155e-01    5.1241459e+04   -6.1419636e-03    0.0000000e+00    2.7131920e-04    2.7722729e-05    2.4753093e-03   -4.7148137e-05   -4.8655933e+02    1.1111989e-07    5.5157308e-06   -1.5423172e-04    1.6446472e-06    5.8317886e+01
  -9.8482249e+00    9.6018719e-01    2.0959293e-01    1.2169171e+02    0.0000000e+00    3.0883323e-05    8.1597707e+02    8.4990747e+02    7.7699646e+02    4.6000000e+02    4.6000000e+02    4.6000000e+02    6.9721018e+06    9.4174867e+02    2.5332398e+03    7.5611121e-03    9.5403968e-01    5.1373528e+04   -4.2151717e-03    0.0000000e+00    2.8178859e-04    3.7936204e-05    2.4998140e-03   -5.0079599e-05   -4.8680428e+02    5.3643141e-08    5.3602457e-06   -1.5577163e-04    2.2997250e-06    5.8298643e+01
  -9.7646202e+00    9.5611994e-01    2.0848905e-01    1.2076688e+02    0.0000000e+00    3.0794862e-05    8.1644692e+02    8.5051408e+02    7.7822162e+02    4.6000000e+02    4.6000000e+02    4.6000000e+02    6.9942421e+06    9.4211219e+02    2.5340652e+03    7.5502978e-03    9.8940024e-01    5.1462962e+04   -1.6064707e-03    0.0000000e+00    2.8360180e-04    3.8756087e-05    2.5005269e-03   -2.3474719e-05   -4.8695058e+02    3.3820017e-08    5.3309864e-06   -1.5583883e-04    2.3496255e-06    5.8272080e+01
  -9.6601143e+00    9.5017295e-01    2.0727549e-01    1.1979524e+02    0.0000000e+00    3.0693708e-05    8.1702766e+02    8.5127511e+02    7.7879850e+02    4.6000000e+02    4.6000000e+02    4.6000000e+02    7.0217703e+06    9.4279383e+02    2.5357005e+03    7.5369100e-03    1.0336362e+00    5.1573902e+04    6.1503055e-04    0.0000000e+00    2.8488031e-04    3.6263629e-05    2.3501851e-03    1.9755194e-06   -4.8713039e+02    3.0079623e-09    5.5756629e-06   -1.4654942e-04    2.1895785e-06    5.8257513e+01
  -9.5294820e+00    9.4264978e-01    2.0561516e-01    1.1841622e+02    0.0000000e+00    3.0559311e-05    8.1775347e+02    8.5221781e+02    7.7951088e+02    4.6000000e+02    4.6000000e+02    4.6000000e+02    7.0560972e+06    9.4343188e+02    2.5371760e+03    7.5203716e-03    1.0889960e+00    5.1712305e+04    8.0809031e-04    0.0000000e+00    2.8578846e-04    2.6159438e-05    2.1963129e-03    5.5956847e-06   -4.8736571e+02   -1.0258623e-08    5.8140396e-06   -1.3704897e-04    1.5356849e-06    5.8223054e+01
  -9.3850810e+00    9.3280207e-01    2.0393388e-01    1.1702732e+02    0.0000000e+00    3.0426510e-05    8.1854091e+02    8.5323755e+02    7.8024611e+02    4.6000000e+02    4.6000000e+02    4.6000000e+02    7.0941621e+06    9.4429306e+02    2.5391992e+03    7.5023451e-03    1.1502383e+00    5.1866649e+04    9.3292527e-04    0.0000000e+00    2.8580576e-04    2.1299056e-05    2.0859769e-03    6.3552855e-06   -4.8765158e+02   -2.1850447e-08    5.9920380e-06   -1.3021195e-04    1.2225196e-06    5.8198613e+01
  -9.2695602e+00    9.2385495e-01    2.0252910e-01    1.1581030e+02    0.0000000e+00    3.0329357e-05    8.1914533e+02    8.5401324e+02    7.8068728e+02    4.6000000e+02    4.6000000e+02    4.6000000e+02    7.1263448e+06    9.4477116e+02    2.5401053e+03    7.4881288e-03    1.1992310e+00    5.2003220e+04    5.0331035e-03    0.0000000e+00    2.7911100e-04    1.3390959e-05    2.0536095e-03    4.3580575e-05   -4.8800990e+02   -1.2530707e-07    6.0439415e-06   -1.2820216e-04    7.2051117e-07    5.8166052e+01
  -9.1253184e+00    9.4117556e-01    2.0065929e-01    1.1423275e+02    0.0000000e+00    3.0183150e-05    8.1990153e+02    8.5502254e+02    7.8137691e+02    4.6000000e+02    4.6000000e+02    4.6000000e+02    7.1628834e+06    9.4524519e+02    2.5409361e+03    7.4706134e-03    1.2604550e+00    5.2147574e+04    2.0649866e-04    0.0000000e+00    2.8172496e-04   -1.3954825e-05    9.8528642e-04    2.1483444e-06   -4.8821649e+02   -2.7709272e-08    4.4990082e-06   -6.2193320e-05   -1.1349157e-06    5.8115558e+01
  -9.0099250e+00    9.4643828e-01    1.9916502e-01    1.1289581e+02    0.0000000e+00    3.0082029e-05    8.2049292e+02    8.5578868e+02    7.8177453e+02    4.6000000e+02    4.6000000e+02    4.6000000e+02    7.1945150e+06    9.4554784e+02    2.5413574e+03    7.4567908e-03    1.3094190e+00    5.2280955e+04    3.7467367e-03    0.0000000e+00    2.7312794e-04   -2.1255107e-06    7.9815096e-04    2.9898379e-05   -4.8855583e+02   -1.2301412e-07    4.4501593e-06   -5.0657372e-05   -3.5900389e-07    5.8070787e+01
  -8.8658481e+00    9.4154711e-01    1.9731762e-01    1.1133425e+02    0.0000000e+00    2.9935786e-05    8.2124046e+02    8.5677049e+02    7.8281513e+02    4.6000000e+02    4.6000000e+02    4.6000000e+02    7.2309184e+06    9.4595403e+02    2.5420791e+03    7.4397926e-03    1.3705968e+00    5.2425706e+04   -2.1457394e-03    0.0000000e+00    2.8093542e-04   -5.9017210e-06    6.8633490e-04   -2.0285187e-05   -4.8879753e+02    5.4263879e-08    4.6247887e-06   -4.3763684e-05   -6.0232797e-07    5.8016235e+01
  -8.7505865e+00    9.3569605e-01    1.9584275e-01    1.1003032e+02    0.0000000e+00    2.9834583e-05    8.2181084e+02    8.5751999e+02    7.8304470e+02    4.6000000e+02    4.6000000e+02    4.6000000e+02    7.2620494e+06    9.4615335e+02    2.5421815e+03    7.4263834e-03    1.4195182e+00    5.2556523e+04    3.1784245e-03    0.0000000e+00    2.7901595e-04   -2.4436799e-06    6.1425792e-04    2.4006998e-05   -4.8913557e+02   -9.8134396e-08    4.8096424e-06   -3.9238220e-05   -3.5820256e-07    5.7966146e+01
  -8.6066736e+00    9.3042947e-01    1.9403574e-01    1.0852891e+02    0.0000000e+00    2.9688298e-05    8.2253468e+02    8.5851275e+02    7.8339904e+02    4.6000000e+02    4.6000000e+02    4.6000000e+02    7.2979406e+06    9.4646994e+02    2.5426250e+03    7.4098700e-03    1.4806357e+00    5.2698824e+04   -2.1147908e-03    0.0000000e+00    2.8290441e-04    6.3972460e-07    5.3486795e-04   -1.9418317e-05   -4.8937025e+02    8.0460539e-08    5.0460254e-06   -3.4321296e-05   -1.3096117e-07    5.7907686e+01
  -8.4915433e+00    9.2430999e-01    1.9260771e-01    1.0728288e+02    0.0000000e+00    2.9589254e-05    8.2308812e+02    8.5926968e+02    7.8355895e+02    4.6000000e+02    4.6000000e+02    4.6000000e+02    7.3286795e+06    9.4663114e+02    2.5426141e+03    7.3968645e-03    1.5295072e+00    5.2827913e+04    3.4022644e-03    0.0000000e+00    2.7971686e-04    1.3844754e-05    4.3187681e-04    2.7204488e-05   -4.8970529e+02   -7.3539648e-08    5.2923340e-06   -2.8010688e-05    7.6169203e-07    5.7856870e+01
  -8.3477889e+00    9.1854367e-01    1.9085967e-01    1.0584985e+02    0.0000000e+00    2.9445962e-05    8.2379235e+02    8.6024585e+02    7.8390292e+02    4.6000000e+02    4.6000000e+02    4.6000000e+02    7.3641141e+06    9.4690740e+02    2.5429553e+03    7.3808786e-03    1.5905613e+00    5.2968610e+04   -2.1458529e-03    0.0000000e+00    2.8239174e-04    1.9549730e-05    2.8985721e-04   -1.9696879e-05   -4.8994927e+02    6.4830348e-08    5.4514787e-06   -1.9326889e-05    1.1109689e-06    5.7797843e+01
  -8.2327854e+00    9.1383032e-01    1.8948239e-01    1.0466268e+02    0.0000000e+00    2.9349685e-05    8.2433517e+02    8.6099284e+02    7.8406143e+02    4.6000000e+02    4.6000000e+02    4.6000000e+02    7.3946165e+06    9.4706191e+02    2.5429628e+03    7.3682733e-03    1.6393833e+00    5.3097178e+04    3.1223307e-03    0.0000000e+00    2.7594228e-04    1.4431443e-05    1.2514240e-04    2.4628951e-05   -4.9029743e+02   -9.0785442e-08    5.3277159e-06   -9.1833077e-06    7.3955850e-07    5.7747921e+01
  -8.0891866e+00    9.0907135e-01    1.8779754e-01    1.0329963e+02    0.0000000e+00    2.9209830e-05    8.2502760e+02    8.6195630e+02    7.8440197e+02    4.6000000e+02    4.6000000e+02    4.6000000e+02    7.4298288e+06    9.4733605e+02    2.5433490e+03    7.3527706e-03    1.7003771e+00    5.3237767e+04   -1.9308221e-03    0.0000000e+00    2.7622510e-04   -5.1476932e-07   -2.8980779e-05   -1.5675122e-05   -4.9056344e+02    4.5034798e-08    5.0806104e-06    3.2448349e-07   -2.4687273e-07    5.7690301e+01
  -7.9573091e+00    9.0246405e-01    1.8626940e-01    1.0193490e+02    0.0000000e+00    2.9119739e-05    8.2562660e+02    8.6277677e+02    7.8450909e+02    4.6000000e+02    4.6000000e+02    4.6000000e+02    7.4657232e+06    9.4745474e+02    2.5431723e+03    7.3387881e-03    1.7563258e+00    5.3393241e+04    3.3226058e-03    0.0000000e+00    2.6076532e-04   -6.5239603e-06   -2.1785580e-04    4.0582245e-05   -4.9105854e+02    1.0020160e-07    4.8845575e-06    1.2081370e-05   -6.8574969e-07    5.7631450e+01
  -7.8894653e+00    9.0193212e-01    1.8549756e-01    1.0131167e+02    0.0000000e+00    2.9056695e-05    8.2594552e+02    8.6321955e+02    7.8463954e+02    4.6000000e+02    4.6000000e+02    4.6000000e+02    7.4828482e+06    9.4756811e+02    2.5433120e+03    7.3316686e-03    1.7851105e+00    5.3463789e+04   -3.7497196e-03    0.0000000e+00    2.6358651e-04   -1.0043973e-05   -2.6806938e-04   -2.5470868e-05   -4.9123242e+02    9.2793756e-08    4.8876922e-06    1.5158391e-05   -9.2625647e-07    5.7604003e+01
  -7.7822578e+00    8.9912911e-01    1.8429082e-01    1.0031308e+02    0.0000000e+00    2.8965596e-05    8.2644521e+02    8.6388140e+02    7.8483812e+02    4.6000000e+02    4.6000000e+02    4.6000000e+02    7.5098691e+06    9.4774059e+02    2.5435287e+03    7.3205601e-03    1.8305901e+00    5.3575551e+04   -6.1345284e-03    0.0000000e+00    2.7123298e-04   -1.0244941e-05   -3.3435181e-04   -5.9481466e-05   -4.9151215e+02    5.9756635e-08    4.8922821e-06    1.9163739e-05   -9.6539443e-07    5.7560628e+01
  -7.6875129e+00    9.0218252e-01    1.8324682e-01    9.9453688e+01    0.0000000e+00    2.8886305e-05    8.2689525e+02    8.6448539e+02    7.8501857e+02    4.6000000e+02    4.6000000e+02    4.6000000e+02    7.5340257e+06    9.4794484e+02    2.5439583e+03    7.3108628e-03    1.8707847e+00    5.3676694e+04   -1.5633612e-03    0.0000000e+00    2.7006683e-04   -1.8619550e-05   -4.8849139e-04   -2.1192883e-05   -4.9177894e+02   -6.8311616e-09    4.8303734e-06    2.8640468e-05   -1.5501137e-06    5.7525243e+01
  -7.5970406e+00    9.1589603e-01    1.8228639e-01    9.8664165e+01    0.0000000e+00    2.8813902e-05    8.2735154e+02    8.6509650e+02    7.8520672e+02    4.6000000e+02    4.6000000e+02    4.6000000e+02    7.5579627e+06    9.4827754e+02    2.5449647e+03    7.3017096e-03    1.9091783e+00    5.3779821e+04    2.4403129e-03    0.0000000e+00    2.5653579e-04   -7.3552584e-05   -8.6696329e-04    2.0101412e-05   -4.9209086e+02   -5.6799392e-08    4.3465139e-06    5.1988723e-05   -5.2548072e-06    5.7498771e+01
  -7.4667577e+00    9.6948499e-01    1.8101431e-01    9.7645040e+01    0.0000000e+00    2.8712104e-05    8.2810458e+02    8.6610061e+02    7.8554747e+02    4.6000000e+02    4.6000000e+02    4.6000000e+02    7.5954983e+06    9.4924154e+02    2.5484767e+03    7.2887373e-03    1.9645161e+00    5.3950889e+04    1.5221438e-03    0.0000000e+00    2.2274903e-04   -8.6992886e-05   -1.9107407e-03    1.2790797e-05   -4.9274789e+02   -2.0750867e-08    3.4776301e-06    1.1667381e-04   -6.1433448e-06    5.7486103e+01
  -7.3691978e+00    1.0543352e+00    1.8020563e-01    9.7002283e+01    0.0000000e+00    2.8647973e-05    8.2879649e+02    8.6702143e+02    7.8591301e+02    4.6000000e+02    4.6000000e+02    4.6000000e+02    7.6276974e+06    9.5061885e+02    2.5538364e+03    7.2791590e-03    2.0060429e+00    5.4108399e+04   -6.7832605e-04    0.0000000e+00    2.1188936e-04   -1.5104588e-04   -2.7561473e-03   -1.1042213e-05   -4.9351464e+02    1.3345427e-08    2.3571067e-06    1.6883095e-04   -1.0343552e-05    5.7511126e+01
  -7.2833587e+00    1.1617743e+00    1.7962438e-01    9.6543738e+01    0.0000000e+00    2.8603475e-05    8.2951241e+02    8.6790866e+02    7.8633332e+02    4.6000000e+02    4.6000000e+02    4.6000000e+02    7.6594687e+06    9.5240135e+02    2.5608953e+03    7.2708302e-03    2.0426732e+00    5.4271605e+04   -9.6967304e-04    0.0000000e+00    1.8706936e-04   -1.4491778e-04   -3.5831540e-03   -1.5063666e-05   -4.9442679e+02    2.0762991e-08    1.1313924e-06    2.2011598e-04   -9.9203034e-06    5.7563569e+01
  -7.1861433e+00    1.2818993e+00    1.7909127e-01    9.6147585e+01    0.0000000e+00    2.8558886e-05    8.3044688e+02    8.6896004e+02    7.8896381e+02    4.6000000e+02    4.6000000e+02    4.6000000e+02    7.6991216e+06    9.5499269e+02    2.5713843e+03    7.2615185e-03    2.0843171e+00    5.4482704e+04   -1.5655596e-04    0.0000000e+00    1.6655934e-04   -1.5483025e-04   -4.3289927e-03   -6.3634677e-06   -4.9573332e+02    1.8176203e-08   -5.4759073e-08    2.6621797e-04   -1.0517839e-05    5.7651006e+01
  -7.0918712e+00    1.3244565e+00    1.7868880e-01    9.5869802e+01    0.0000000e+00    2.8523823e-05    8.3138207e+02    8.6996118e+02    7.8968602e+02    4.6000000e+02    4.6000000e+02    4.6000000e+02    7.7389553e+06    9.5783860e+02    2.5826780e+03    7.2526056e-03    2.1248761e+00    5.4697368e+04    8.3683927e-04    0.0000000e+00    1.6157610e-04   -1.4325026e-04   -4.6435712e-03    5.0993415e-06   -4.9713613e+02   -2.4684669e-08   -1.7302753e-07    2.8573817e-04   -9.7180661e-06    5.7757794e+01
  -6.9920939e+00    1.2265449e+00    1.7817705e-01    9.5523366e+01    0.0000000e+00    2.8474533e-05    8.3228627e+02    8.7089905e+02    7.9037657e+02    4.6000000e+02    4.6000000e+02    4.6000000e+02    7.7786150e+06    9.6040942e+02    2.5928602e+03    7.2433022e-03    2.1679825e+00    5.4907151e+04    7.9253193e-04    0.0000000e+00    1.8242408e-04   -1.4784255e-04   -4.3263014e-03    6.3107465e-06   -4.9849323e+02   -1.7064590e-08    1.0629339e-07    2.6600092e-04   -1.0080298e-05    5.7847427e+01
  -6.8777538e+00    9.9285544e-01    1.7732077e-01    9.4914649e+01    0.0000000e+00    2.8393184e-05    8.3305467e+02    8.7173576e+02    7.9085217e+02    4.6000000e+02    4.6000000e+02    4.6000000e+02    7.8155514e+06    9.6197655e+02    2.5989001e+03    7.2328084e-03    2.2175223e+00    5.5087950e+04    5.1835456e-04    0.0000000e+00    2.3980777e-04   -1.5043416e-04   -2.6788920e-03    6.2180119e-06   -4.9948659e+02   -1.6334213e-08    2.8989719e-06    1.6397737e-04   -1.0311515e-05    5.7877819e+01
  -6.7494600e+00    8.3316072e-01    1.7596757e-01    9.3896123e+01    0.0000000e+00    2.8271065e-05    8.3349933e+02    8.7235080e+02    7.9095467e+02    4.6000000e+02    4.6000000e+02    4.6000000e+02    7.8437826e+06    9.6167168e+02    2.5971645e+03    7.2212362e-03    2.2731176e+00    5.5198481e+04    3.3367597e-04    0.0000000e+00    2.8284561e-04   -2.9821073e-05    8.9840470e-04    5.2893702e-06   -4.9968360e+02   -8.6100047e-09    4.4085937e-06   -5.7252415e-05   -2.1200540e-06    5.7805255e+01
  -6.6717999e+00    8.2248898e-01    1.7500420e-01    9.3153667e+01    0.0000000e+00    2.8186414e-05    8.3361298e+02    8.7262310e+02    7.9110112e+02    4.6000000e+02    4.6000000e+02    4.6000000e+02    7.8554579e+06    9.6067168e+02    2.5928457e+03    7.2143301e-03    2.3067076e+00    5.5227775e+04    1.8166133e-04    0.0000000e+00    2.7740447e-04    8.2931009e-06    2.9141529e-03    2.6902725e-06   -4.9942970e+02   -4.4180100e-09    4.9885991e-06   -1.8133220e-04    5.2234658e-07    5.7717696e+01
  -6.5320117e+00    8.3035667e-01    1.7322346e-01    9.1735481e+01    0.0000000e+00    2.8041488e-05    8.3366136e+02    8.7298625e+02    7.9086889e+02    4.6000000e+02    4.6000000e+02    4.6000000e+02    7.8723493e+06    9.5837195e+02    2.5826785e+03    7.2021056e-03    2.3669884e+00    5.5252747e+04   -3.6895693e-04    0.0000000e+00    2.6437223e-04    7.1698892e-05    4.8783120e-03   -4.6050335e-06   -4.9871802e+02    9.9182390e-09    5.8816711e-06   -3.0242290e-04    4.7976774e-06    5.7541024e+01
  -6.4349365e+00    8.0468197e-01    1.7202352e-01    9.0807832e+01    0.0000000e+00    2.7936407e-05    8.3371501e+02    8.7323791e+02    7.9073766e+02    4.6000000e+02    4.6000000e+02    4.6000000e+02    7.8845534e+06    9.5687572e+02    2.5760863e+03    7.1937674e-03    2.4087126e+00    5.5274335e+04   -6.7725684e-04    0.0000000e+00    2.9608997e-04    4.1840959e-05    3.9141282e-03   -9.6274705e-06   -4.9828923e+02    3.0708634e-08    6.3452055e-06   -2.4312847e-04    2.8106678e-06    5.7423783e+01
  -6.3572764e+00    7.8438298e-01    1.7109314e-01    9.0034395e+01    0.0000000e+00    2.7871381e-05    8.3380131e+02    8.7346770e+02    7.9067427e+02    4.6000000e+02    4.6000000e+02    4.6000000e+02    7.8959116e+06    9.5585601e+02    2.5716391e+03    7.1871869e-03    2.4420277e+00    5.5303326e+04    4.2771848e-04    0.0000000e+00    2.9385270e-04   -1.1858219e-05    2.5179823e-03    8.8871543e-07   -4.9806911e+02   -7.8447140e-09    5.0906354e-06   -1.5716843e-04   -8.3523691e-07    5.7338311e+01
  -6.2951483e+00    7.7934185e-01    1.7039395e-01    8.9458201e+01    0.0000000e+00    2.7822188e-05    8.3391189e+02    8.7367245e+02    7.9066482e+02    4.6000000e+02    4.6000000e+02    4.6000000e+02    7.9062218e+06    9.5524414e+02    2.5689350e+03    7.1819656e-03    2.4686463e+00    5.5335309e+04    3.8211290e-04    0.0000000e+00    2.9637759e-04   -4.8967666e-05    1.4862084e-03    1.5539070e-06   -4.9798250e+02    3.2607686e-08    4.9128030e-06   -9.3576449e-05   -3.2922747e-06    5.7280619e+01
  -6.1204130e+00    8.2102063e-01    1.6874887e-01    8.8240496e+01    0.0000000e+00    2.7674684e-05    8.3446236e+02    8.7438786e+02    7.9086821e+02    4.6000000e+02    4.6000000e+02    4.6000000e+02    7.9428846e+06    9.5482437e+02    2.5666694e+03    7.1675975e-03    2.5434598e+00    5.5480695e+04   -4.7526747e-04    0.0000000e+00    2.6900389e-04   -5.0422629e-05   -1.1451805e-03   -8.8471817e-06   -4.9829476e+02    3.5853911e-08    4.4487947e-06    6.8970346e-05   -3.6971772e-06    5.7188352e+01
  -6.0427529e+00    8.5214892e-01    1.6804737e-01    8.7680455e+01    0.0000000e+00    2.7623982e-05    8.3478862e+02    8.7475432e+02    7.9102845e+02    4.6000000e+02    4.6000000e+02    4.6000000e+02    7.9619691e+06    9.5494885e+02    2.5671009e+03    7.1613428e-03    2.5767137e+00    5.5565470e+04    5.3050946e-04    0.0000000e+00    2.4573029e-04   -9.5774359e-05   -2.0855028e-03    1.6679505e-06   -4.9863172e+02    3.3004444e-09    4.0107319e-06    1.2727613e-04   -6.7378656e-06    5.7161538e+01
  -5.9806248e+00    8.7576977e-01    1.6748933e-01    8.7240128e+01    0.0000000e+00    2.7582925e-05    8.3508226e+02    8.7508561e+02    7.9287344e+02    4.6000000e+02    4.6000000e+02    4.6000000e+02    7.9779870e+06    9.5511856e+02    2.5678952e+03    7.1563860e-03    2.6033213e+00    5.5638720e+04    5.2402558e-04    0.0000000e+00    2.3280982e-04   -1.3666111e-04   -2.4827615e-03    3.4062462e-06   -4.9895519e+02    4.9575921e-09    3.1372493e-06    1.5187095e-04   -9.3565412e-06    5.7141248e+01
  -5.8058896e+00    8.8662766e-01    1.6614002e-01    8.6295374e+01    0.0000000e+00    2.7454485e-05    8.3591834e+02    8.7602740e+02    7.9338399e+02    4.6000000e+02    4.6000000e+02    4.6000000e+02    8.0240536e+06    9.5609128e+02    2.5716049e+03    7.1427276e-03    2.6782449e+00    5.5853185e+04   -3.2538573e-04    0.0000000e+00    2.2574356e-04   -1.4366358e-04   -2.7642368e-03   -5.6832585e-06   -4.9996364e+02    2.1573078e-08    2.8516539e-06    1.6923631e-04   -9.8181325e-06    5.7121016e+01
  -5.7282294e+00    8.6555494e-01    1.6546451e-01    8.5774876e+01    0.0000000e+00    2.7401787e-05    8.3625767e+02    8.7641415e+02    7.9357614e+02    4.6000000e+02    4.6000000e+02    4.6000000e+02    8.0437531e+06    9.5628308e+02    2.5724089e+03    7.1367991e-03    2.7115667e+00    5.5943835e+04    9.0357259e-04    0.0000000e+00    2.2933777e-04   -1.3831737e-04   -2.6429746e-03    7.1662386e-06   -5.0037638e+02   -1.7650305e-08    3.0991461e-06    1.6174564e-04   -9.4662981e-06    5.7097813e+01
  -5.6311543e+00    8.2855873e-01    1.6458913e-01    8.5140642e+01    0.0000000e+00    2.7319275e-05    8.3662718e+02    8.7685615e+02    7.9376431e+02    4.6000000e+02    4.6000000e+02    4.6000000e+02    8.0662860e+06    9.5627872e+02    2.5723958e+03    7.1294889e-03    2.7532254e+00    5.6043086e+04    1.3227112e-04    0.0000000e+00    2.3971606e-04   -1.0281453e-04   -2.1959299e-03    1.4395475e-06   -5.0076468e+02   -6.6122334e-09    3.9270393e-06    1.3398522e-04   -7.1665329e-06    5.7056941e+01
  -5.5534942e+00    7.9702612e-01    1.6384367e-01    8.4563227e+01    0.0000000e+00    2.7261072e-05    8.3687766e+02    8.7717215e+02    7.9386408e+02    4.6000000e+02    4.6000000e+02    4.6000000e+02    8.0830264e+06    9.5602740e+02    2.5714420e+03    7.1237318e-03    2.7865345e+00    5.6114046e+04    9.5321353e-04    0.0000000e+00    2.5683465e-04   -5.6647730e-05   -1.6206703e-03    9.4682782e-06   -5.0099900e+02   -3.2034493e-08    4.0875409e-06    9.8211027e-05   -4.1160246e-06    5.7010716e+01
  -5.4564190e+00    7.6420767e-01    1.6294639e-01    8.3920620e+01    0.0000000e+00    2.7175458e-05    8.3712563e+02    8.7752069e+02    7.9392954e+02    4.6000000e+02    4.6000000e+02    4.6000000e+02    8.1015917e+06    9.5557323e+02    2.5694568e+03    7.1166444e-03    2.8281398e+00    5.6186973e+04   -1.6139858e-04    0.0000000e+00    2.7450445e-04   -6.8140477e-05   -9.3433832e-04   -1.3679070e-06   -5.0114959e+02    5.6665256e-09    4.2968851e-06    5.5923696e-05   -4.7509699e-06    5.6949925e+01
  -5.3350751e+00    7.3791660e-01    1.6175448e-01    8.3058515e+01    0.0000000e+00    2.7063028e-05    8.3736326e+02    8.7786951e+02    7.9553737e+02    4.6000000e+02    4.6000000e+02    4.6000000e+02    8.1224143e+06    9.5460982e+02    2.5654645e+03    7.1079590e-03    2.8800769e+00    5.6262637e+04   -5.6961539e-05    0.0000000e+00    2.8940178e-04   -5.5060844e-05   -3.5399680e-04   -1.8921993e-06   -5.0120124e+02    4.7961176e-09    5.0262009e-06    2.0141380e-05   -3.7952034e-06    5.6852603e+01
  -5.2380000e+00    7.2451695e-01    1.6075339e-01    8.2270421e+01    0.0000000e+00    2.6987288e-05    8.3751744e+02    8.7812229e+02    7.9547370e+02    4.6000000e+02    4.6000000e+02    4.6000000e+02    8.1383267e+06    9.5363757e+02    2.5615056e+03    7.1011522e-03    2.9215565e+00    5.6318876e+04    1.1438583e-03    0.0000000e+00    2.8920396e-04   -1.6029526e-05   -2.9512085e-05    9.1932539e-06   -5.0120977e+02   -3.0540569e-08    5.5571289e-06    3.4582591e-08   -1.1953053e-06    5.6764168e+01
  -5.1603398e+00    7.1764154e-01    1.5995343e-01    8.1641402e+01    0.0000000e+00    2.6926689e-05    8.3763237e+02    8.7832046e+02    7.9540846e+02    4.6000000e+02    4.6000000e+02    4.6000000e+02    8.1506233e+06    9.5282487e+02    2.5582184e+03    7.0957961e-03    2.9546915e+00    5.6361427e+04    7.3523680e-04    0.0000000e+00    2.9060073e-04   -1.6645234e-05    2.8561922e-05    7.2252635e-06   -5.0120047e+02   -1.4649230e-08    5.5799492e-06   -3.6062311e-06   -1.2173259e-06    5.6691830e+01
  -5.0632647e+00    7.1461225e-01    1.5899682e-01    8.0945284e+01    0.0000000e+00    2.6837565e-05    8.3778900e+02    8.7857258e+02    7.9532562e+02    4.6000000e+02    4.6000000e+02    4.6000000e+02    8.1660008e+06    9.5189931e+02    2.5545016e+03    7.0892123e-03    2.9960532e+00    5.6415368e+04   -6.8831108e-04    0.0000000e+00    2.8965876e-04   -3.0950083e-05   -2.1062876e-04   -6.9135990e-06   -5.0120401e+02    1.9867479e-08    5.7100522e-06    1.1211389e-05   -2.1978335e-06    5.6606524e+01
  -4.9419207e+00    7.3391186e-01    1.5774799e-01    8.0018176e+01    0.0000000e+00    2.6724008e-05    8.3800448e+02    8.7887558e+02    7.9523372e+02    4.6000000e+02    4.6000000e+02    4.6000000e+02    8.1857380e+06    9.5072414e+02    2.5499737e+03    7.0811588e-03    3.0476776e+00    5.6487477e+04    1.7354742e-03    0.0000000e+00    2.6845178e-04   -6.5215783e-05   -1.3475527e-03    8.9806604e-06   -5.0126510e+02   -6.6167343e-08    3.7296988e-06    8.1505290e-05   -4.5490578e-06    5.6496536e+01
  -4.8448456e+00    7.4903263e-01    1.5676727e-01    7.9237331e+01    0.0000000e+00    2.6650604e-05    8.3819900e+02    8.7913825e+02    7.9518305e+02    4.6000000e+02    4.6000000e+02    4.6000000e+02    8.2028358e+06    9.4987334e+02    2.5467950e+03    7.0748558e-03    3.0889164e+00    5.6555083e+04    2.8648133e-03    0.0000000e+00    2.4720488e-04   -8.6866325e-05   -1.6875067e-03    2.1355134e-05   -5.0141384e+02   -8.7552207e-08    3.4086645e-06    1.0256847e-04   -5.9790569e-06    5.6412771e+01
  -4.7235017e+00    7.6062157e-01    1.5556623e-01    7.8344885e+01    0.0000000e+00    2.6541098e-05    8.3847109e+02    8.7945954e+02    7.9513164e+02    4.6000000e+02    4.6000000e+02    4.6000000e+02    8.2244137e+06    9.4893093e+02    2.5433971e+03    7.0671474e-03    3.1404054e+00    5.6642071e+04    1.1849309e-04    0.0000000e+00    2.4221529e-04   -7.5922591e-05   -1.9919433e-03   -9.1477290e-07   -5.0164401e+02   -1.1915092e-09    3.6414217e-06    1.2132687e-04   -5.2997922e-06    5.6313974e+01
  -4.6264265e+00    7.6310112e-01    1.5461342e-01    7.7592715e+01    0.0000000e+00    2.6468753e-05    8.3868805e+02    8.7970343e+02    7.9509743e+02    4.6000000e+02    4.6000000e+02    4.6000000e+02    8.2422148e+06    9.4817136e+02    2.5407094e+03    7.0611254e-03    3.1815441e+00    5.6716301e+04    1.2165583e-03    0.0000000e+00    2.4104068e-04   -7.9332507e-05   -2.1180652e-03    8.0112546e-06   -5.0188058e+02   -4.1068044e-08    3.6488108e-06    1.2909624e-04   -5.5310813e-06    5.6234683e+01
  -4.5050826e+00    7.6083817e-01    1.5343094e-01    7.6722113e+01    0.0000000e+00    2.6359605e-05    8.3896026e+02    8.8000696e+02    7.9502617e+02    4.6000000e+02    4.6000000e+02    4.6000000e+02    8.2635878e+06    9.4722502e+02    2.5374193e+03    7.0537623e-03    3.2329097e+00    5.6804075e+04   -8.2948236e-04    0.0000000e+00    2.4394076e-04   -7.9649306e-05   -2.1652682e-03   -8.7256781e-06   -5.0213988e+02    2.0655893e-08    3.6286802e-06    1.3198711e-04   -5.5492609e-06    5.6135770e+01
  -4.4080074e+00    7.5266232e-01    1.5248379e-01    7.5981379e+01    0.0000000e+00    2.6286750e-05    8.3915888e+02    8.8022256e+02    7.9497233e+02    4.6000000e+02    4.6000000e+02    4.6000000e+02    8.2808156e+06    9.4638596e+02    2.5344902e+03    7.0480215e-03    3.2739462e+00    5.6876174e+04    1.0381193e-03    0.0000000e+00    2.4717001e-04   -7.9350485e-05   -2.1524428e-03    4.4985578e-06   -5.0237197e+02   -1.9153791e-08    3.5986920e-06    1.3118490e-04   -5.5146736e-06    5.6052787e+01
  -4.2866635e+00    7.4017864e-01    1.5129751e-01    7.5114506e+01    0.0000000e+00    2.6176490e-05    8.3938648e+02    8.8048717e+02    7.9491376e+02    4.6000000e+02    4.6000000e+02    4.6000000e+02    8.3008159e+06    9.4525021e+02    2.5305120e+03    7.0410214e-03    3.3251697e+00    5.6956917e+04   -5.6866733e-04    0.0000000e+00    2.5317078e-04   -7.7219974e-05   -2.0854909e-03   -7.0474755e-06   -5.0258858e+02    3.2082824e-08    3.5476816e-06    1.2703946e-04   -5.3517377e-06    5.5944981e+01
  -4.1895884e+00    7.2815289e-01    1.5034524e-01    7.4374077e+01    0.0000000e+00    2.6103151e-05    8.3954499e+02    8.8067060e+02    7.9480330e+02    4.6000000e+02    4.6000000e+02    4.6000000e+02    8.3166719e+06    9.4424188e+02    2.5269525e+03    7.0355580e-03    3.3660827e+00    5.7021437e+04    9.4649629e-04    0.0000000e+00    2.5776534e-04   -7.3693262e-05   -2.0143658e-03    5.6235747e-06   -5.0276829e+02   -2.2287955e-08    3.5473276e-06    1.2264479e-04   -5.1010862e-06    5.5854060e+01
  -4.0682444e+00    7.1446976e-01    1.4915223e-01    7.3510803e+01    0.0000000e+00    2.5990837e-05    8.3971969e+02    8.8087849e+02    7.9462556e+02    4.6000000e+02    4.6000000e+02    4.6000000e+02    8.3346789e+06    9.4288718e+02    2.5221520e+03    7.0289141e-03    3.4171346e+00    5.7090932e+04   -9.7112256e-04    0.0000000e+00    2.6540055e-04   -7.2181511e-05   -1.9174480e-03   -9.2628380e-06   -5.0290567e+02    5.5464386e-08    3.5484229e-06    1.1664093e-04   -4.9777099e-06    5.5736111e+01
  -3.9266742e+00    7.0146500e-01    1.4776530e-01    7.2502371e+01    0.0000000e+00    2.5862670e-05    8.3988918e+02    8.8108335e+02    7.9438153e+02    4.6000000e+02    4.6000000e+02    4.6000000e+02    8.3549845e+06    9.4118254e+02    2.5160725e+03    7.0213983e-03    3.4765593e+00    5.7168828e+04    5.9160966e-06    0.0000000e+00    2.7036532e-04   -6.7508951e-05   -1.8271960e-03   -1.7131035e-06   -5.0305142e+02    1.6053883e-08    3.6369976e-06    1.1104353e-04   -4.6612562e-06    5.5593282e+01
  -3.8134181e+00    6.9185660e-01    1.4666070e-01    7.1653643e+01    0.0000000e+00    2.5776587e-05    8.4000382e+02    8.8121854e+02    7.9416311e+02    4.6000000e+02    4.6000000e+02    4.6000000e+02    8.3710757e+06    9.3973911e+02    2.5109240e+03    7.0155726e-03    3.5239914e+00    5.7231409e+04    1.4113642e-03    0.0000000e+00    2.7316996e-04   -6.3086820e-05   -1.7943303e-03    1.0550342e-05   -5.0318199e+02   -1.8902550e-08    3.7119373e-06    1.0898229e-04   -4.3718846e-06    5.5475505e+01
  -3.6719224e+00    6.8414951e-01    1.4529269e-01    7.0675232e+01    0.0000000e+00    2.5646578e-05    8.4013771e+02    8.8137743e+02    7.9435098e+02    4.6000000e+02    4.6000000e+02    4.6000000e+02    8.3893139e+06    9.3791079e+02    2.5044484e+03    7.0085454e-03    3.5831067e+00    5.7298645e+04   -1.2194184e-03    0.0000000e+00    2.7872294e-04   -6.2883997e-05   -1.8102200e-03   -1.0934720e-05   -5.0326675e+02    3.6992757e-08    3.7319155e-06    1.0990634e-04   -4.3604308e-06    5.5327658e+01
  -3.5587259e+00    6.7830301e-01    1.4420848e-01    6.9848604e+01    0.0000000e+00    2.5561650e-05    8.4022536e+02    8.8147750e+02    7.9419627e+02    4.6000000e+02    4.6000000e+02    4.6000000e+02    8.4048865e+06    9.3638330e+02    2.4990415e+03    7.0031128e-03    3.6302871e+00    5.7360512e+04    2.1924091e-03    0.0000000e+00    2.7839804e-04   -6.3484601e-05   -1.8655329e-03    1.6115607e-05   -5.0341762e+02   -4.3135463e-08    3.7135089e-06    1.1329994e-04   -4.4002717e-06    5.5206733e+01
  -3.4173014e+00    6.7602004e-01    1.4287435e-01    6.8902119e+01    0.0000000e+00    2.5434028e-05    8.4034505e+02    8.8162816e+02    7.9429035e+02    4.6000000e+02    4.6000000e+02    4.6000000e+02    8.4222400e+06    9.3453211e+02    2.4925838e+03    6.9965541e-03    3.6890892e+00    5.7425108e+04   -1.7188267e-03    0.0000000e+00    2.8066511e-04   -6.2016155e-05   -1.9691041e-03   -1.4836219e-05   -5.0351147e+02    5.0055288e-08    3.7156191e-06    1.1966332e-04   -4.3179808e-06    5.5058922e+01
  -3.2759301e+00    6.7068341e-01    1.4155574e-01    6.7942694e+01    0.0000000e+00    2.5317136e-05    8.4044213e+02    8.8176972e+02    7.9655952e+02    4.6000000e+02    4.6000000e+02    4.6000000e+02    8.4402846e+06    9.3261159e+02    2.4858977e+03    6.9902721e-03    3.7477096e+00    5.7496473e+04    8.1970328e-04    0.0000000e+00    2.8092526e-04   -6.1031747e-05   -2.0438153e-03    4.6487524e-06   -5.0368520e+02   -1.8800710e-08    3.7206548e-06    1.2424018e-04   -4.2615544e-06    5.4908539e+01
  -3.1628331e+00    6.6489589e-01    1.4051026e-01    6.7155983e+01    0.0000000e+00    2.5234388e-05    8.4050472e+02    8.8187401e+02    7.9640154e+02    4.6000000e+02    4.6000000e+02    4.6000000e+02    8.4548644e+06    9.3102683e+02    2.4803939e+03    6.9854385e-03    3.7944933e+00    5.7555969e+04    2.3142793e-03    0.0000000e+00    2.7993150e-04   -6.0549627e-05   -2.0886839e-03    1.8568534e-05   -5.0385845e+02   -4.1090867e-08    3.7169424e-06    1.2698040e-04   -4.2332095e-06    5.4786350e+01
  -3.0215061e+00    6.6078702e-01    1.3921970e-01    6.6253506e+01    0.0000000e+00    2.5109079e-05    8.4059584e+02    8.8195522e+02    7.9635282e+02    4.6000000e+02    4.6000000e+02    4.6000000e+02    8.4695110e+06    9.2910520e+02    2.4738303e+03    6.9796284e-03    3.8528073e+00    5.7607712e+04   -4.1664311e-03    0.0000000e+00    2.8743578e-04   -6.0937755e-05   -2.1312835e-03   -3.4747851e-05   -5.0389307e+02    9.0496114e-08    3.6959073e-06    1.2954581e-04   -4.2649644e-06    5.4636825e+01
  -2.8802412e+00    6.5114634e-01    1.3793508e-01    6.5332366e+01    0.0000000e+00    2.4993302e-05    8.4063377e+02    8.8205012e+02    7.9609603e+02    4.6000000e+02    4.6000000e+02    4.6000000e+02    8.4871368e+06    9.2699501e+02    2.4665329e+03    6.9740893e-03    3.9109217e+00    5.7681797e+04    4.1626544e-03    0.0000000e+00    2.8345921e-04   -6.1520849e-05   -2.1482030e-03    3.1910953e-05   -5.0414112e+02   -9.1054837e-08    3.6920451e-06    1.3057051e-04   -4.2923512e-06    5.4479004e+01
  -2.7672293e+00    6.4269181e-01    1.3691469e-01    6.4574096e+01    0.0000000e+00    2.4911692e-05    8.4065532e+02    8.8209329e+02    7.9593379e+02    4.6000000e+02    4.6000000e+02    4.6000000e+02    8.4994992e+06    9.2527945e+02    2.4606319e+03    6.9698532e-03    3.9572941e+00    5.7730724e+04    6.3223803e-04    0.0000000e+00    2.8512764e-04   -6.4585905e-05   -2.1419819e-03    6.7270984e-06   -5.0426381e+02    6.5296478e-09    3.6513381e-06    1.3014836e-04   -4.4773214e-06    5.4351767e+01
  -2.6259943e+00    6.3543348e-01    1.3565057e-01    6.3702138e+01    0.0000000e+00    2.4787139e-05    8.4067823e+02    8.8210762e+02    7.9581153e+02    4.6000000e+02    4.6000000e+02    4.6000000e+02    8.5123122e+06    9.2313036e+02    2.4532963e+03    6.9647906e-03    4.0150807e+00    5.7775750e+04   -3.5767895e-03    0.0000000e+00    2.9372963e-04   -6.6091763e-05   -2.1433502e-03   -2.9306090e-05   -5.0429041e+02    6.2834546e-08    3.6182503e-06    1.3015940e-04   -4.5733141e-06    5.4192978e+01
  -2.4848093e+00    6.2610044e-01    1.3439357e-01    6.2811841e+01    0.0000000e+00    2.4672574e-05    8.4065657e+02    8.8212726e+02    7.9553036e+02    4.6000000e+02    4.6000000e+02    4.6000000e+02    8.5271806e+06    9.2082618e+02    2.4453711e+03    6.9599920e-03    4.0726584e+00    5.7836801e+04    2.8193179e-03    0.0000000e+00    2.9100325e-04   -6.5810504e-05   -2.1690957e-03    1.9716444e-05   -5.0447436e+02   -5.5929839e-08    3.5345510e-06    1.3171784e-04   -4.5456707e-06    5.4027436e+01
  -2.3718614e+00    6.1802960e-01    1.3339506e-01    6.2078996e+01    0.0000000e+00    2.4591776e-05    8.4062853e+02    8.8211274e+02    7.9533544e+02    4.6000000e+02    4.6000000e+02    4.6000000e+02    8.5375752e+06    9.1894920e+02    2.4389427e+03    6.9563519e-03    4.1185924e+00    5.7877014e+04    4.1075177e-04    0.0000000e+00    2.9276682e-04   -6.6471819e-05   -2.1929920e-03    4.0692559e-06   -5.0456189e+02    7.2755096e-09    3.3495270e-06    1.3314092e-04   -4.5831240e-06    5.3893748e+01
  -2.2307045e+00    6.1210457e-01    1.3215961e-01    6.1237610e+01    0.0000000e+00    2.4468526e-05    8.4058891e+02    8.8206455e+02    7.9514909e+02    4.6000000e+02    4.6000000e+02    4.6000000e+02    8.5485407e+06    9.1659879e+02    2.4309511e+03    6.9520354e-03    4.1758155e+00    5.7915386e+04   -2.5409698e-03    0.0000000e+00    2.9936029e-04   -7.1213471e-05   -2.2414539e-03   -2.1026544e-05   -5.0458233e+02    4.9590064e-08    3.0673887e-06    1.3604175e-04   -4.9033451e-06    5.3726907e+01
  -2.0895859e+00    6.0545978e-01    1.3093466e-01    6.0380498e+01    0.0000000e+00    2.4355690e-05    8.4051823e+02    8.8201484e+02    7.9486244e+02    4.6000000e+02    4.6000000e+02    4.6000000e+02    8.5606667e+06    9.1414805e+02    2.4226000e+03    6.9479759e-03    4.2328246e+00    5.7963679e+04    1.5828684e-03    0.0000000e+00    2.9871138e-04   -7.4754446e-05   -2.3121948e-03    1.0522645e-05   -5.0470713e+02   -3.4338369e-08    2.8140479e-06    1.4034603e-04   -5.1427956e-06    5.3555910e+01
  -1.9484865e+00    5.9735221e-01    1.2972014e-01    5.9534199e+01    0.0000000e+00    2.4243501e-05    8.4043268e+02    8.8192363e+02    7.9461679e+02    4.6000000e+02    4.6000000e+02    4.6000000e+02    8.5706851e+06    9.1165455e+02    2.4141409e+03    6.9441997e-03    4.2896249e+00    5.7999970e+04   -6.8953122e-04    0.0000000e+00    3.0221848e-04   -7.6570606e-05   -2.3521353e-03   -5.5956240e-06   -5.0475009e+02    1.9390736e-08    2.6890798e-06    1.4275816e-04   -5.2629369e-06    5.3383430e+01
  -1.8074138e+00    5.9078862e-01    1.2851677e-01    5.8699609e+01    0.0000000e+00    2.4131760e-05    8.4032382e+02    8.8182607e+02    7.9431638e+02    4.6000000e+02    4.6000000e+02    4.6000000e+02    8.5809435e+06    9.0909057e+02    2.4054456e+03    6.9406663e-03    4.3462081e+00    5.8039845e+04    8.8598325e-04    0.0000000e+00    3.0160507e-04   -7.7117405e-05   -2.4084072e-03    6.0964885e-06   -5.0483933e+02   -1.5974551e-08    2.5918565e-06    1.4619837e-04   -5.2982557e-06    5.3208176e+01
  -1.6663558e+00    5.8355688e-01    1.2732412e-01    5.7876083e+01    0.0000000e+00    2.4020600e-05    8.4019696e+02    8.8165490e+02    7.9402519e+02    4.6000000e+02    4.6000000e+02    4.6000000e+02    8.5897999e+06    9.0647493e+02    2.3966055e+03    6.9374198e-03    4.4025752e+00    5.8072571e+04   -4.0888355e-04    0.0000000e+00    3.0360364e-04   -7.6818987e-05   -2.4680150e-03   -3.5687166e-06   -5.0488796e+02    1.2382107e-08    2.4907076e-06    1.4983082e-04   -5.2788841e-06    5.3031048e+01
  -1.5253151e+00    5.7830633e-01    1.2614398e-01    5.7064819e+01    0.0000000e+00    2.3910139e-05    8.4005354e+02    8.8147215e+02    7.9371385e+02    4.6000000e+02    4.6000000e+02    4.6000000e+02    8.5982694e+06    9.0381516e+02    2.3876435e+03    6.9344255e-03    4.4587230e+00    5.8104741e+04    1.5928961e-05    0.0000000e+00    3.0300781e-04   -7.1056899e-05   -2.5529120e-03   -7.8364808e-07   -5.0494872e+02    3.2209374e-10    2.5046160e-06    1.5503409e-04   -4.8990915e-06    5.2852384e+01
  -1.3842886e+00    5.7322599e-01    1.2497606e-01    5.6265659e+01    0.0000000e+00    2.3800340e-05    8.3989317e+02    8.8127183e+02    7.9338865e+02    4.6000000e+02    4.6000000e+02    4.6000000e+02    8.6061270e+06    9.0111085e+02    2.3785583e+03    6.9316943e-03    4.5146494e+00    5.8134935e+04    1.5346527e-04    0.0000000e+00    2.9985175e-04   -6.8208405e-05   -2.6561206e-03    4.7906491e-07   -5.0501202e+02    1.2723277e-09    2.6179547e-06    1.6140358e-04   -4.7059223e-06    5.2672196e+01
  -1.2432738e+00    5.6698027e-01    1.2381863e-01    5.5477474e+01    0.0000000e+00    2.3690981e-05    8.3971224e+02    8.8105032e+02    7.9304824e+02    4.6000000e+02    4.6000000e+02    4.6000000e+02    8.6131994e+06    8.9834801e+02    2.3692944e+03    6.9292389e-03    4.5703515e+00    5.8162099e+04    5.2096897e-05    0.0000000e+00    2.9890497e-04   -7.3587651e-05   -2.7361079e-03   -1.0214825e-07   -5.0506970e+02    1.5250476e-09    2.4233466e-06    1.6632907e-04   -5.0500707e-06    5.2489825e+01
  -1.1022681e+00    5.6194987e-01    1.2267322e-01    5.4700859e+01    0.0000000e+00    2.3582339e-05    8.3951593e+02    8.8081430e+02    7.9269818e+02    4.6000000e+02    4.6000000e+02    4.6000000e+02    8.6196144e+06    8.9554657e+02    2.3599273e+03    6.9270256e-03    4.6258280e+00    5.8186826e+04   -1.2247054e-04    0.0000000e+00    2.9856638e-04   -7.8064338e-05   -2.8058695e-03   -1.6181731e-06   -5.0512290e+02    4.0798242e-09    2.3362251e-06    1.7061470e-04   -5.3370626e-06    5.2306179e+01
  -9.6127008e-01    5.5446448e-01    1.2153622e-01    5.3933810e+01    0.0000000e+00    2.3473873e-05    8.3929402e+02    8.8055218e+02    7.9232739e+02    4.6000000e+02    4.6000000e+02    4.6000000e+02    8.6250781e+06    8.9266789e+02    2.3503074e+03    6.9251058e-03    4.6810733e+00    5.8207572e+04   -8.6287298e-05    0.0000000e+00    3.0015201e-04   -8.0290057e-05   -2.8585760e-03   -1.3098353e-06   -5.0516387e+02    2.9987361e-09    2.3244684e-06    1.7384386e-04   -5.4768924e-06    5.2119468e+01
  -8.2027808e-01    5.4877475e-01    1.2041014e-01    5.3177278e+01    0.0000000e+00    2.3366083e-05    8.3905462e+02    8.8027586e+02    7.9194617e+02    4.6000000e+02    4.6000000e+02    4.6000000e+02    8.6297821e+06    8.8974382e+02    2.3405555e+03    6.9234310e-03    4.7360852e+00    5.8225233e+04   -1.4509296e-04    0.0000000e+00    3.0066195e-04   -8.2562035e-05   -2.9148084e-03   -1.7490914e-06   -5.0519457e+02    4.3014374e-09    2.3166161e-06    1.7729596e-04   -5.6224092e-06    5.1931165e+01
  -6.7929098e-01    5.4280485e-01    1.1929394e-01    5.2430911e+01    0.0000000e+00    2.3258722e-05    8.3879396e+02    8.7997967e+02    7.9154833e+02    4.6000000e+02    4.6000000e+02    4.6000000e+02    8.6336607e+06    8.8676081e+02    2.3306203e+03    6.9220257e-03    4.7908597e+00    5.8239578e+04   -1.0952607e-04    0.0000000e+00    3.0163823e-04   -8.4915600e-05   -2.9763226e-03   -1.4339092e-06   -5.0521647e+02    4.1695598e-09    2.3193305e-06    1.8106884e-04   -5.7759667e-06    5.1740653e+01
  -5.3830735e-01    5.3675139e-01    1.1818742e-01    5.1694389e+01    0.0000000e+00    2.3151812e-05    8.3851191e+02    8.7966345e+02    7.9113474e+02    4.6000000e+02    4.6000000e+02    4.6000000e+02    8.6366853e+06    8.8371833e+02    2.3204999e+03    6.9208893e-03    4.8453932e+00    5.8250416e+04   -1.0360111e-04    0.0000000e+00    3.0308112e-04   -8.6984989e-05   -3.0158556e-03   -1.3530870e-06   -5.0522768e+02    4.5289165e-09    2.3268304e-06    1.8344295e-04   -5.9158646e-06    5.1547892e+01
  -3.9732551e-01    5.3227235e-01    1.1709235e-01    5.0968624e+01    0.0000000e+00    2.3045621e-05    8.3821443e+02    8.7933582e+02    7.9071081e+02    4.6000000e+02    4.6000000e+02    4.6000000e+02    8.6389764e+06    8.8063960e+02    2.3102873e+03    6.9199985e-03    4.8996842e+00    5.8258368e+04   -3.3927461e-05    0.0000000e+00    3.0376837e-04   -9.2445938e-05   -3.0901504e-03   -9.4560113e-07   -5.0523109e+02    7.9830504e-09    2.3203479e-06    1.8799828e-04   -6.2731788e-06    5.1353945e+01
  -2.5634394e-01    5.2607094e-01    1.1600567e-01    5.0252073e+01    0.0000000e+00    2.2939633e-05    8.3789042e+02    8.7897935e+02    7.9026584e+02    4.6000000e+02    4.6000000e+02    4.6000000e+02    8.6403476e+06    8.7748346e+02    2.2998176e+03    6.9194004e-03    4.9537271e+00    5.8262580e+04   -2.9240370e-04    0.0000000e+00    3.0652641e-04   -9.4451157e-05   -3.1337278e-03   -2.6429677e-06   -5.0522463e+02    4.1265601e-09    2.4245609e-06    1.9059612e-04   -6.4107059e-06    5.1156934e+01
  -1.1536107e-01    5.2215622e-01    1.1493065e-01    4.9546059e+01    0.0000000e+00    2.2834473e-05    8.3755092e+02    8.7860698e+02    7.8981174e+02    4.6000000e+02    4.6000000e+02    4.6000000e+02    8.6409936e+06    8.7429327e+02    2.2892602e+03    6.9190443e-03    5.0075206e+00    5.8263937e+04   -2.7820957e-04    0.0000000e+00    3.0878138e-04   -9.7951509e-05   -3.2180264e-03   -2.8496596e-06   -5.0520974e+02    8.3441352e-09    2.5040996e-06    1.9574762e-04   -6.6341169e-06    5.0958873e+01
   2.5624469e-02    5.1826885e-01    1.1386644e-01    4.8850469e+01    0.0000000e+00    2.2729877e-05    8.3719272e+02    8.7821454e+02    7.8934796e+02    4.6000000e+02    4.6000000e+02    4.6000000e+02    8.6407130e+06    8.7105794e+02    2.2785766e+03    6.9189643e-03    5.0610622e+00    5.8261371e+04   -2.9484246e-04    0.0000000e+00    3.1224781e-04   -9.6051758e-05   -3.3281694e-03   -3.1167005e-06   -5.0518148e+02    1.1152797e-08    2.5368397e-06    2.0249464e-04   -6.5065135e-06    5.0759261e+01
   1.6661432e-01    5.1432214e-01    1.1281232e-01    4.8164826e+01    0.0000000e+00    2.2625740e-05    8.3681382e+02    8.7780460e+02    7.8886304e+02    4.6000000e+02    4.6000000e+02    4.6000000e+02    8.6398205e+06    8.6776974e+02    2.2677311e+03    6.9191466e-03    5.1143488e+00    5.8256888e+04    4.2566946e-05    0.0000000e+00    3.1522779e-04   -9.7765773e-05   -3.4180934e-03   -7.5652913e-08   -5.0515620e+02    3.5062500e-09    2.6597332e-06    2.0798328e-04   -6.6128670e-06    5.0557705e+01
   3.0760950e-01    5.1105093e-01    1.1177064e-01    4.7490259e+01    0.0000000e+00    2.2522428e-05    8.3641769e+02    8.7737876e+02    7.8836786e+02    4.6000000e+02    4.6000000e+02    4.6000000e+02    8.6381485e+06    8.6444774e+02    2.2567902e+03    6.9195810e-03    5.1673786e+00    5.8249271e+04   -7.6159646e-05    0.0000000e+00    3.1621813e-04   -1.0300764e-04   -3.4922448e-03   -1.0453188e-06   -5.0512177e+02    7.9683811e-09    2.7740279e-06    2.1251036e-04   -6.9370793e-06    5.0355264e+01
   4.4861176e-01    5.0647369e-01    1.1073800e-01    4.6824849e+01    0.0000000e+00    2.2419471e-05    8.3599662e+02    8.7692942e+02    7.8785416e+02    4.6000000e+02    4.6000000e+02    4.6000000e+02    8.6355353e+06    8.6106189e+02    2.2456413e+03    6.9203018e-03    5.2201471e+00    5.8237715e+04   -1.1529734e-04    0.0000000e+00    3.1831661e-04   -9.5567628e-05   -3.5333881e-03   -1.3466376e-06   -5.0507483e+02    8.3848898e-09    3.1387213e-06    2.1501047e-04   -6.4525965e-06    5.0150454e+01
   5.8962290e-01    5.0382135e-01    1.0971659e-01    4.6169527e+01    0.0000000e+00    2.2317269e-05    8.3555961e+02    8.7646702e+02    7.8733500e+02    4.6000000e+02    4.6000000e+02    4.6000000e+02    8.6321996e+06    8.5764377e+02    2.2344087e+03    6.9212646e-03    5.2726533e+00    5.8223319e+04   -1.9174029e-04    0.0000000e+00    3.1868665e-04   -9.7601065e-05   -3.5984636e-03   -2.0109130e-06   -5.0501964e+02    1.0547327e-08    3.4342232e-06    2.1903610e-04   -6.5753618e-06    4.9944673e+01
   7.3064432e-01    5.0059030e-01    1.0870500e-01    4.5523699e+01    0.0000000e+00    2.2215528e-05    8.3510023e+02    8.7598262e+02    7.8680276e+02    4.6000000e+02    4.6000000e+02    4.6000000e+02    8.6279890e+06    8.5417087e+02    2.2230076e+03    6.9225103e-03    5.3248935e+00    5.8205392e+04   -1.5465646e-04    0.0000000e+00    3.1949240e-04   -1.0084763e-04   -3.6670250e-03   -1.7198371e-06   -5.0495524e+02    9.7425409e-09    3.8168902e-06    2.2330671e-04   -6.7820134e-06    4.9736892e+01
   8.7167763e-01    4.9842027e-01    1.0770439e-01    4.4887755e+01    0.0000000e+00    2.2114491e-05    8.3462289e+02    8.7548311e+02    7.8626373e+02    4.6000000e+02    4.6000000e+02    4.6000000e+02    8.6230076e+06    8.5066151e+02    2.2115048e+03    6.9240119e-03    5.3768661e+00    5.8184406e+04   -1.8184173e-04    0.0000000e+00    3.1850844e-04   -1.0585998e-04   -3.7484585e-03   -1.8183784e-06   -5.0488241e+02    8.2565166e-09    4.1432764e-06    2.2841120e-04   -7.1071249e-06    4.9527984e+01
   1.0127244e+00    4.9688992e-01    1.0671478e-01    4.4261800e+01    0.0000000e+00    2.2014105e-05    8.3412775e+02    8.7496737e+02    7.8571659e+02    4.6000000e+02    4.6000000e+02    4.6000000e+02    8.6172911e+06    8.4711622e+02    2.1999035e+03    6.9257726e-03    5.4285692e+00    5.8160620e+04   -1.9253270e-04    0.0000000e+00    3.1652093e-04   -1.1356926e-04   -3.8391337e-03   -1.9859853e-06   -5.0480415e+02    8.4172292e-09    4.4404673e-06    2.3410715e-04   -7.6044299e-06    4.9317962e+01
   1.1537860e+00    4.9469116e-01    1.0573522e-01    4.3645224e+01    0.0000000e+00    2.1914245e-05    8.3361055e+02    8.7443106e+02    7.8515758e+02    4.6000000e+02    4.6000000e+02    4.6000000e+02    8.6107027e+06    8.4352093e+02    2.1881487e+03    6.9278133e-03    5.4799996e+00    5.8133276e+04   -1.7671247e-04    0.0000000e+00    3.1562463e-04   -1.2368294e-04   -3.9109749e-03   -1.7888397e-06   -5.0471597e+02    6.1497985e-09    4.8075265e-06    2.3864957e-04   -8.2518815e-06    4.9106189e+01
   1.2948643e+00    4.9397173e-01    1.0476710e-01    4.3038609e+01    0.0000000e+00    2.1815165e-05    8.3307838e+02    8.7388238e+02    7.8459428e+02    4.6000000e+02    4.6000000e+02    4.6000000e+02    8.6034174e+06    8.3990059e+02    2.1763366e+03    6.9300963e-03    5.5311569e+00    5.8103233e+04   -1.9747005e-04    0.0000000e+00    3.1334708e-04   -1.3074017e-04   -3.9865534e-03   -2.0280062e-06   -5.0462090e+02    8.2781526e-09    5.0636731e-06    2.4342039e-04   -8.7009858e-06    4.8893780e+01
   1.4447722e+00    4.9244809e-01    1.0374899e-01    4.2410029e+01    0.0000000e+00    2.1707531e-05    8.3248346e+02    8.7327581e+02    7.8396125e+02    4.6000000e+02    4.6000000e+02    4.6000000e+02    8.5951489e+06    8.3598341e+02    2.1635505e+03    6.9328393e-03    5.5851933e+00    5.8070368e+04    2.0967489e-04    0.0000000e+00    3.1062309e-04   -1.3095347e-04   -4.0625030e-03    1.3771751e-06   -5.0453550e+02   -9.4126479e-09    5.4565866e-06    2.4827617e-04   -8.7024900e-06    4.8665482e+01
   1.5947236e+00    4.9279292e-01    1.0274454e-01    4.1786639e+01    0.0000000e+00    2.1603841e-05    8.3187597e+02    8.7265590e+02    7.8333847e+02    4.6000000e+02    4.6000000e+02    4.6000000e+02    8.5858118e+06    8.3205487e+02    2.1507692e+03    6.9358557e-03    5.6389243e+00    5.8032521e+04   -3.1581050e-04    0.0000000e+00    3.0852047e-04   -1.2923212e-04   -4.1390515e-03   -2.7059730e-06   -5.0442544e+02    9.8310032e-09    5.4009844e-06    2.5310178e-04   -8.5880253e-06    4.8437247e+01
   1.7447021e+00    4.9241629e-01    1.0175159e-01    4.1173790e+01    0.0000000e+00    2.1500709e-05    8.3124384e+02    8.7201176e+02    7.8270298e+02    4.6000000e+02    4.6000000e+02    4.6000000e+02    8.5754836e+06    8.2807508e+02    2.1378340e+03    6.9391976e-03    5.6923395e+00    5.7990640e+04   -3.4489736e-04    0.0000000e+00    3.0885946e-04   -1.3315502e-04   -4.1648702e-03   -3.2393293e-06   -5.0430475e+02    1.2042209e-08    5.6026778e-06    2.5480192e-04   -8.8343824e-06    4.8207297e+01
   1.8947049e+00    4.9330708e-01    1.0077180e-01    4.0571943e+01    0.0000000e+00    2.1398531e-05    8.3060216e+02    8.7135381e+02    7.8209278e+02    4.6000000e+02    4.6000000e+02    4.6000000e+02    8.5637903e+06    8.2409338e+02    2.1249445e+03    6.9428128e-03    5.7454394e+00    5.7941736e+04   -8.2595589e-04    0.0000000e+00    3.0675175e-04   -1.3134056e-04   -4.1768980e-03   -7.0535361e-06   -5.0414164e+02    2.4624422e-08    5.9015288e-06    2.5566604e-04   -8.6937552e-06    4.7977784e+01
   2.0447154e+00    4.9212591e-01    9.9801302e-02    3.9979321e+01    0.0000000e+00    2.1296576e-05    8.2992028e+02    8.7068225e+02    7.8141269e+02    4.6000000e+02    4.6000000e+02    4.6000000e+02    8.5520847e+06    8.2000966e+02    2.1116818e+03    6.9467533e-03    5.7982084e+00    5.7895381e+04    6.0612800e-04    0.0000000e+00    3.0624717e-04   -1.3571122e-04   -4.0995186e-03    4.6261181e-06   -5.0402539e+02   -1.9625819e-08    6.6002732e-06    2.5105361e-04   -8.9702586e-06    4.7744251e+01
   2.1859038e+00    4.9427434e-01    9.8901705e-02    3.9426401e+01    0.0000000e+00    2.1204762e-05    8.2927902e+02    8.7004175e+02    7.8082996e+02    4.6000000e+02    4.6000000e+02    4.6000000e+02    8.5391099e+06    8.1619934e+02    2.0993846e+03    6.9507144e-03    5.8475848e+00    5.7840502e+04   -1.2358695e-03    0.0000000e+00    3.0813012e-04   -1.3672383e-04   -4.1049159e-03   -1.0566983e-05   -5.0383328e+02    4.1017998e-08    6.7066915e-06    2.5147814e-04   -9.0249941e-06    4.7526506e+01
   2.3271431e+00    4.9767450e-01    9.8011933e-02    3.8888285e+01    0.0000000e+00    2.1110455e-05    8.2861626e+02    8.6938475e+02    7.8021278e+02    4.6000000e+02    4.6000000e+02    4.6000000e+02    8.5261968e+06    8.1234463e+02    2.0869545e+03    6.9549553e-03    5.8966847e+00    5.7788276e+04   -2.5819705e-05    0.0000000e+00    3.0129965e-04   -1.3328275e-04   -4.1428425e-03   -5.5437936e-07   -5.0368475e+02   -3.6859178e-09    6.5794800e-06    2.5393161e-04   -8.7932169e-06    4.7307192e+01
   2.4684092e+00    4.9988326e-01    9.7132659e-02    3.8358851e+01    0.0000000e+00    2.1016937e-05    8.2793469e+02    8.6871149e+02    7.7954903e+02    4.6000000e+02    4.6000000e+02    4.6000000e+02    8.5127099e+06    8.0845769e+02    2.0744325e+03    6.9594580e-03    5.9454977e+00    5.7734219e+04    2.8430874e-04    0.0000000e+00    2.9348115e-04   -1.2359908e-04   -4.1062071e-03    2.5340009e-06   -5.0354029e+02   -5.7264600e-09    6.3564052e-06    2.5177792e-04   -8.1461220e-06    4.7086931e+01
   2.6097062e+00    5.0111514e-01    9.6263393e-02    3.7837948e+01    0.0000000e+00    2.0924049e-05    8.2723394e+02    8.6802042e+02    7.7884285e+02    4.6000000e+02    4.6000000e+02    4.6000000e+02    8.4984522e+06    8.0453809e+02    2.0618138e+03    6.9642170e-03    5.9940228e+00    5.7676934e+04   -1.9069693e-05    0.0000000e+00    2.8488035e-04   -1.0416314e-04   -4.0369880e-03   -9.0909680e-08   -5.0338549e+02    2.2306921e-09    6.4672945e-06    2.4763858e-04   -6.8482719e-06    4.6865697e+01
   2.7510365e+00    5.0122957e-01    9.5403147e-02    3.7324960e+01    0.0000000e+00    2.0831663e-05    8.2651440e+02    8.6730334e+02    7.7813596e+02    4.6000000e+02    4.6000000e+02    4.6000000e+02    8.4825745e+06    8.0058626e+02    2.0491096e+03    6.9692615e-03    6.0422586e+00    5.7610875e+04   -8.2455356e-04    0.0000000e+00    2.7316434e-04   -7.7264652e-05   -3.8888118e-03   -6.9814484e-06   -5.0317429e+02    2.4751216e-08    6.5481929e-06    2.3861723e-04   -5.0369340e-06    4.6643472e+01
   2.8923948e+00    5.0217782e-01    9.4551516e-02    3.6819627e+01    0.0000000e+00    2.0739716e-05    8.2576224e+02    8.6656652e+02    7.7738478e+02    4.6000000e+02    4.6000000e+02    4.6000000e+02    8.4669827e+06    7.9656074e+02    2.0361273e+03    6.9745495e-03    6.0901967e+00    5.7548615e+04    6.7508614e-04    0.0000000e+00    2.6112589e-04   -5.0008064e-05   -3.6899353e-03    5.1729930e-06   -5.0301160e+02   -2.0128984e-08    7.3630326e-06    2.2654841e-04   -3.2440828e-06    4.6418445e+01
   2.9000000e+00    5.0323579e-01    9.4510454e-02    3.6719167e+01    0.0000000e+00    2.0775310e-05    8.2574487e+02    8.6652405e+02    7.7741095e+02    4.6000000e+02    4.6000000e+02    4.6000000e+02    8.4631763e+06    7.9642723e+02    2.0357688e+03    6.9748375e-03    6.0927770e+00    5.7525085e+04   -9.3927768e-02    0.0000000e+00    2.5914785e-04   -9.1490400e-05   -3.6690260e-03   -7.5160697e-04   -5.0283213e+02    5.2655313e-06    7.2999386e-06    2.2532873e-04   -6.0017218e-06    4.6410322e+01
   3.0408936e+00    5.0047056e-01    9.3669046e-02    3.6298386e+01    0.0000000e+00    2.0644063e-05    8.2495426e+02    8.6573807e+02    7.7662872e+02    4.6000000e+02    4.6000000e+02    4.6000000e+02    8.4465960e+06    7.9232019e+02    2.0224683e+03    6.9804140e-03    6.1402353e+00    5.7458319e+04   -1.7246301e-03    0.0000000e+00    2.4882913e-04   -5.8468559e-05   -3.2702033e-03   -1.9515539e-05   -5.0264859e+02   -3.2888762e-07    8.4149970e-06    2.0087342e-04   -3.8230424e-06    4.6182407e+01
   3.1822710e+00    5.0129134e-01    9.2832869e-02    3.5807127e+01    0.0000000e+00    2.0552869e-05    8.2412238e+02    8.6492224e+02    7.7580186e+02    4.6000000e+02    4.6000000e+02    4.6000000e+02    8.4292495e+06    7.8811083e+02    2.0087763e+03    6.9862519e-03    6.1875327e+00    5.7388281e+04    3.7928665e-03    0.0000000e+00    2.3249448e-04   -5.0030289e-05   -2.9267961e-03    2.9693804e-05   -5.0245386e+02   -1.2963664e-07    7.7933824e-06    1.7986920e-04   -3.2714030e-06    4.5950287e+01
   3.3145393e+00    5.0669793e-01    9.2063770e-02    3.5351533e+01    0.0000000e+00    2.0471774e-05    8.2336240e+02    8.6415670e+02    7.7508870e+02    4.6000000e+02    4.6000000e+02    4.6000000e+02    8.4103786e+06    7.8426155e+02    1.9963855e+03    6.9919582e-03    6.2315104e+00    5.7306567e+04   -2.3178907e-05    0.0000000e+00    2.2941423e-04   -5.8694988e-05   -2.9795733e-03    1.8583017e-06   -5.0214315e+02    7.0709308e-08    7.4371394e-06    1.8314970e-04   -3.8470368e-06    4.5737563e+01
   3.4291118e+00    5.1544388e-01    9.1404400e-02    3.4921978e+01    0.0000000e+00    2.0424096e-05    8.2270459e+02    8.6347957e+02    7.7448540e+02    4.6000000e+02    4.6000000e+02    4.6000000e+02    8.3927806e+06    7.8094639e+02    1.9857738e+03    6.9970953e-03    6.2694661e+00    5.7228675e+04    1.2592538e-05    0.0000000e+00    2.2578923e-04   -6.8839672e-05   -3.0185899e-03   -3.2875359e-06   -5.0182703e+02   -1.0276664e-07    7.0962774e-06    1.8556864e-04   -4.5283453e-06    4.5554347e+01
   3.5298238e+00    5.2416460e-01    9.0828148e-02    3.4580555e+01    0.0000000e+00    2.0364588e-05    8.2210386e+02    8.6287564e+02    7.7391673e+02    4.6000000e+02    4.6000000e+02    4.6000000e+02    8.3784653e+06    7.7797419e+02    1.9762248e+03    7.0017500e-03    6.3026844e+00    5.7169075e+04    4.3749086e-03    0.0000000e+00    2.1615140e-04   -6.8397737e-05   -3.0392522e-03    3.6888403e-05   -5.0163921e+02    6.9246640e-08    6.4727633e-06    1.8680231e-04   -4.5215312e-06    4.5390822e+01
   3.6122588e+00    5.2771996e-01    9.0360543e-02    3.4308195e+01    0.0000000e+00    2.0314060e-05    8.2160518e+02    8.6237082e+02    7.7345593e+02    4.6000000e+02    4.6000000e+02    4.6000000e+02    8.3664722e+06    7.7553299e+02    1.9683821e+03    7.0056531e-03    6.3297598e+00    5.7119062e+04    4.2109160e-03    0.0000000e+00    2.0727126e-04   -7.8999469e-05   -2.9340329e-03    3.6952432e-05   -5.0148462e+02    3.5036785e-08    6.1683874e-06    1.8030034e-04   -5.2090530e-06    4.5256812e+01
   3.7072605e+00    5.2978676e-01    8.9825071e-02    3.3998154e+01    0.0000000e+00    2.0255532e-05    8.2101586e+02    8.6176990e+02    7.7291273e+02    4.6000000e+02    4.6000000e+02    4.6000000e+02    8.3521012e+06    7.7268953e+02    1.9592290e+03    7.0102681e-03    6.3608313e+00    5.7058506e+04   -1.6307836e-05    0.0000000e+00    2.0394434e-04   -7.8327355e-05   -2.6010443e-03    3.2316162e-06   -5.0128934e+02    4.3132638e-08    6.8053794e-06    1.5978686e-04   -5.1607885e-06    4.5101272e+01
   3.8107918e+00    5.3180766e-01    8.9244902e-02    3.3663925e+01    0.0000000e+00    2.0191604e-05    8.2035127e+02    8.6109651e+02    7.7229571e+02    4.6000000e+02    4.6000000e+02    4.6000000e+02    8.3356122e+06    7.6954128e+02    1.9490606e+03    7.0154384e-03    6.3945287e+00    5.6987857e+04   -3.6760108e-03    0.0000000e+00    1.9066627e-04   -6.0157423e-05   -2.1183695e-03   -3.0778330e-05   -5.0103910e+02    6.5715229e-08    6.5642694e-06    1.3001147e-04   -3.9751286e-06    4.4929843e+01
   3.9028443e+00    5.3588956e-01    8.8732728e-02    3.3370147e+01    0.0000000e+00    2.0134823e-05    8.1974447e+02    8.6048721e+02    7.7172953e+02    4.6000000e+02    4.6000000e+02    4.6000000e+02    8.3203623e+06    7.6671145e+02    1.9399015e+03    7.0201484e-03    6.4243435e+00    5.6921792e+04   -1.7254576e-03    0.0000000e+00    1.8501799e-04   -5.0703755e-05   -1.8833850e-03   -2.0725098e-05   -5.0078781e+02    3.4944081e-08    6.2467446e-06    1.1551630e-04   -3.3421281e-06    4.4776313e+01
   4.0022681e+00    5.4331658e-01    8.8184563e-02    3.3056890e+01    0.0000000e+00    2.0073781e-05    8.1907749e+02    8.5981262e+02    7.7110927e+02    4.6000000e+02    4.6000000e+02    4.6000000e+02    8.3034457e+06    7.6363847e+02    1.9299519e+03    7.0253663e-03    6.4563891e+00    5.6848286e+04    2.3542833e-03    0.0000000e+00    1.8101043e-04   -4.9831584e-05   -1.8705118e-03    2.0569152e-05   -5.0050688e+02   -2.2463072e-08    5.7760069e-06    1.1474475e-04   -3.2941092e-06    4.4610043e+01
   4.1059880e+00    5.5122079e-01    8.7618976e-02    3.2734883e+01    0.0000000e+00    2.0010534e-05    8.1837333e+02    8.5909222e+02    7.7046313e+02    4.6000000e+02    4.6000000e+02    4.6000000e+02    8.2854575e+06    7.6042748e+02    1.9195631e+03    7.0309517e-03    6.4896454e+00    5.6770229e+04    1.8372005e-03    0.0000000e+00    1.7760730e-04   -5.0579526e-05   -1.9145779e-03    2.1416622e-05   -5.0021822e+02   -1.7554403e-08    5.4696924e-06    1.1747952e-04   -3.3481893e-06    4.4436672e+01
   4.2123470e+00    5.5841909e-01    8.7045052e-02    3.2409459e+01    0.0000000e+00    1.9946027e-05    8.1763995e+02    8.5833134e+02    7.6979574e+02    4.6000000e+02    4.6000000e+02    4.6000000e+02    8.2665690e+06    7.5712201e+02    1.9088692e+03    7.0368283e-03    6.5235628e+00    5.6688149e+04   -1.5493486e-03    0.0000000e+00    1.6935683e-04   -5.3366763e-05   -1.8364700e-03   -1.5799846e-05   -4.9991908e+02    1.8261000e-08    5.0311735e-06    1.1270607e-04   -3.5428366e-06    4.4258639e+01
   4.3091350e+00    5.6573325e-01    8.6513001e-02    3.2109404e+01    0.0000000e+00    1.9885818e-05    8.1696611e+02    8.5760551e+02    7.6918859e+02    4.6000000e+02    4.6000000e+02    4.6000000e+02    8.2485928e+06    7.5402030e+02    1.8989231e+03    7.0423014e-03    6.5542633e+00    5.6608871e+04   -2.0082777e-03    0.0000000e+00    1.5194204e-04   -5.4175593e-05   -1.5479584e-03   -2.1046821e-05   -4.9961885e+02    8.7388218e-08    4.8001836e-06    9.4956484e-05   -3.5891819e-06    4.4089669e+01
   4.4090887e+00    5.7664406e-01    8.5977759e-02    3.1808039e+01    0.0000000e+00    1.9825170e-05    8.1622091e+02    8.5681504e+02    7.6849796e+02    4.6000000e+02    4.6000000e+02    4.6000000e+02    8.2288245e+06    7.5078401e+02    1.8883461e+03    7.0480853e-03    6.5857974e+00    5.6519589e+04    4.8506334e-04    0.0000000e+00    1.2057220e-04   -3.3369956e-05   -9.6222486e-04    6.4027491e-06   -4.9924672e+02    6.4683481e-08    4.3259154e-06    5.8844099e-05   -2.2309682e-06    4.3917041e+01
   4.5017181e+00    5.8758932e-01    8.5487619e-02    3.1533033e+01    0.0000000e+00    1.9769421e-05    8.1550206e+02    8.5605855e+02    7.6781789e+02    4.6000000e+02    4.6000000e+02    4.6000000e+02    8.2094565e+06    7.4773161e+02    1.8783083e+03    7.0535591e-03    6.6148620e+00    5.6430353e+04    1.8045322e-03    0.0000000e+00    9.6412358e-05   -3.7254519e-05   -5.8871538e-04    1.9137206e-05   -4.9883703e+02   -1.6104714e-08    3.5875894e-06    3.5867001e-05   -2.5041929e-06    4.3755277e+01
   4.6012644e+00    5.9554874e-01    8.4964168e-02    3.1240668e+01    0.0000000e+00    1.9709478e-05    8.1470963e+02    8.5521557e+02    7.6706354e+02    4.6000000e+02    4.6000000e+02    4.6000000e+02    8.1880220e+06    7.4441948e+02    1.8673930e+03    7.0595726e-03    6.6459229e+00    5.6330998e+04    3.7532240e-04    0.0000000e+00    9.1549638e-05   -3.7048317e-05   -5.6064502e-04    2.6894807e-06   -4.9836265e+02    3.0956581e-09    3.4753793e-06    3.4156538e-05   -2.4946344e-06    4.3580426e+01
   4.7008908e+00    5.8702386e-01    8.4448105e-02    3.0953404e+01    0.0000000e+00    1.9650189e-05    8.1393843e+02    8.5443364e+02    7.6632214e+02    4.6000000e+02    4.6000000e+02    4.6000000e+02    8.1673056e+06    7.4118446e+02    1.8568425e+03    7.0657221e-03    6.6768298e+00    5.6237419e+04   -1.5390687e-03    0.0000000e+00    1.2166025e-04   -3.1196314e-05   -1.1506867e-03   -1.7148878e-05   -4.9793088e+02    2.4014936e-08    4.1957517e-06    7.0557173e-05   -2.1072044e-06    4.3409007e+01
   4.8004811e+00    6.1553018e-01    8.3950986e-02    3.0677551e+01    0.0000000e+00    1.9592960e-05    8.1327421e+02    8.5383412e+02    7.6563875e+02    4.6000000e+02    4.6000000e+02    4.6000000e+02    8.1503346e+06    7.3827939e+02    1.8477432e+03    7.0720006e-03    6.7075624e+00    5.6170429e+04   -6.9610794e-04    0.0000000e+00    1.9624248e-04   -3.1679516e-05   -3.7666411e-03   -1.3766873e-05   -4.9770812e+02    2.7364496e-08    4.6799002e-06    2.3176425e-04   -2.1672576e-06    4.3252302e+01
   4.9001877e+00    7.9404769e-01    8.3477258e-02    3.0415246e+01    0.0000000e+00    1.9538375e-05    8.1273590e+02    8.5325142e+02    7.6514411e+02    4.6000000e+02    4.6000000e+02    4.6000000e+02    8.1372510e+06    7.3571694e+02    1.8401687e+03    7.0784178e-03    6.7381937e+00    5.6131151e+04    1.1630112e-04    0.0000000e+00    1.1083425e-04   -3.6499044e-05   -5.5888162e-03    1.7872383e-07   -4.9784196e+02    1.2768765e-08    5.5661755e-07    3.4485194e-04   -2.4321209e-06    4.3109879e+01
   5.0097412e+00    1.0532228e+00    8.3022409e-02    3.0163704e+01    0.0000000e+00    1.9486068e-05    8.1236267e+02    8.5295425e+02    7.6473965e+02    4.6000000e+02    4.6000000e+02    4.6000000e+02    8.1306342e+06    7.3367743e+02    1.8350343e+03    7.0856261e-03    6.7717327e+00    5.6142618e+04   -6.1031627e-04    0.0000000e+00    7.2929464e-05   -1.2112271e-05   -5.6785486e-03   -3.5320290e-06   -4.9839792e+02    1.3720272e-08    2.9135457e-07    3.5058853e-04   -8.0283275e-07    4.2991180e+01
   5.1093978e+00    1.3594705e+00    8.2696215e-02    2.9983926e+01    0.0000000e+00    1.9448511e-05    8.1220190e+02    8.5266552e+02    7.6455903e+02    4.6000000e+02    4.6000000e+02    4.6000000e+02    8.1305205e+06    7.3252228e+02    1.8330580e+03    7.0923156e-03    6.8021895e+00    5.6194842e+04    1.3924338e-05    0.0000000e+00    6.1567325e-05   -4.6117282e-06   -5.7045169e-03   -1.7799769e-05   -4.9937312e+02    1.0805125e-08    2.4419969e-07    3.5227135e-04   -2.8184788e-07    4.2919520e+01
   5.2090366e+00    1.3463524e+00    8.2401565e-02    2.9822498e+01    0.0000000e+00    1.9414047e-05    8.1207522e+02    8.5235299e+02    7.6465597e+02    4.6000000e+02    4.6000000e+02    4.6000000e+02    8.1312763e+06    7.3152898e+02    1.8316460e+03    7.0991351e-03    6.8326139e+00    5.6254100e+04   -1.8129946e-03    0.0000000e+00    5.9487087e-05   -4.8490265e-06   -5.6904757e-03   -7.1356094e-06   -5.0055538e+02    1.3167721e-08    2.4834676e-07    3.5142016e-04   -2.9815359e-07    4.2857077e+01
   5.3085811e+00    1.1957488e+00    8.2088065e-02    2.9652435e+01    0.0000000e+00    1.9376837e-05    8.1196153e+02    8.5221106e+02    7.6444106e+02    4.6000000e+02    4.6000000e+02    4.6000000e+02    8.1322795e+06    7.3049127e+02    1.8303110e+03    7.1060790e-03    6.8629882e+00    5.6316079e+04    1.9767656e-04    0.0000000e+00    6.1533513e-05   -7.7589777e-06   -5.6594969e-03    1.4173264e-05   -5.0156671e+02   -9.8360569e-09    2.7217942e-07    3.4949648e-04   -5.0023730e-07    4.2789538e+01
   5.4082302e+00    1.1154387e+00    8.1741733e-02    2.9463520e+01    0.0000000e+00    1.9336006e-05    8.1173232e+02    8.5199379e+02    7.6417646e+02    4.6000000e+02    4.6000000e+02    4.6000000e+02    8.1295969e+06    7.2908971e+02    1.8274631e+03    7.1131612e-03    6.8933599e+00    5.6353610e+04    9.2082372e-04    0.0000000e+00    6.1932866e-05   -1.0459812e-05   -5.6383594e-03   -2.8108208e-06   -5.0238969e+02   -1.7501109e-08    2.7051087e-07    3.4819379e-04   -6.7702453e-07    4.2705444e+01
   5.5079830e+00    1.1428498e+00    8.1393646e-02    2.9273373e+01    0.0000000e+00    1.9295303e-05    8.1151139e+02    8.5193141e+02    7.6386704e+02    4.6000000e+02    4.6000000e+02    4.6000000e+02    8.1272537e+06    7.2771227e+02    1.8247943e+03    7.1203821e-03    6.9237123e+00    5.6394559e+04    5.0940205e-04    0.0000000e+00    5.7257738e-05   -9.9619005e-06   -5.6185845e-03    5.7886781e-06   -5.0315737e+02    3.6826187e-08    2.7472495e-07    3.4700841e-04   -6.4994494e-07    4.2622061e+01
   5.6075126e+00    1.5709277e+00    8.1144881e-02    2.9138937e+01    0.0000000e+00    1.9266569e-05    8.1151621e+02    8.5214404e+02    7.6362021e+02    4.6000000e+02    4.6000000e+02    4.6000000e+02    8.1326655e+06    7.2720454e+02    1.8255896e+03    7.1277176e-03    6.9539802e+00    5.6490246e+04    1.5742777e-03    0.0000000e+00    4.6472932e-05   -2.9285140e-06   -5.6472627e-03    5.2005690e-06   -5.0432203e+02    2.2682122e-08    2.4345079e-07    3.4886275e-04   -1.7029137e-07    4.2582808e+01
   5.7071543e+00    2.3203530e+00    8.1152010e-02    2.9147844e+01    0.0000000e+00    1.9268083e-05    8.1192139e+02    8.5279777e+02    7.6397375e+02    4.6000000e+02    4.6000000e+02    4.6000000e+02    8.1514711e+06    7.2846707e+02    1.8329906e+03    7.1351923e-03    6.9843510e+00    5.6680258e+04   -1.1844632e-02    0.0000000e+00    3.8968531e-05    3.0412907e-07   -5.6865784e-03   -8.1284661e-05   -5.0648166e+02    2.0900115e-07    2.2292064e-07    3.5136443e-04    4.5915686e-08    4.2639149e+01
   5.8067739e+00    3.0355784e+00    8.1575138e-02    2.9395411e+01    0.0000000e+00    1.9316511e-05    8.1281292e+02    8.5380951e+02    7.6472224e+02    4.6000000e+02    4.6000000e+02    4.6000000e+02    8.1865515e+06    7.3221575e+02    1.8493455e+03    7.1427962e-03    7.0149190e+00    5.6984818e+04    2.6236593e-02    0.0000000e+00    3.5956468e-05    1.1149754e-06   -5.7485193e-03    1.2913222e-05   -5.0983326e+02   -2.8755367e-07    2.1670914e-07    3.5525198e-04    1.0041762e-07    4.2835592e+01
   5.9044740e+00    3.3630573e+00    8.2350586e-02    2.9854935e+01    0.0000000e+00    1.9401356e-05    8.1398726e+02    8.5491186e+02    7.6583825e+02    4.6000000e+02    4.6000000e+02    4.6000000e+02    8.2310749e+06    7.3774357e+02    1.8718306e+03    7.1503795e-03    7.0452259e+00    5.7355564e+04   -2.5523996e-02    0.0000000e+00    3.8298146e-05    1.3198525e-06   -5.8331383e-03    1.7360533e-04   -5.1392656e+02    3.6714707e-07    2.2395031e-07    3.6049741e-04    1.1459162e-07    4.3137346e+01
   6.0052084e+00    3.2183225e+00    8.3235787e-02    3.0395256e+01    0.0000000e+00    1.9492765e-05    8.1526377e+02    8.5627017e+02    7.6699185e+02    4.6000000e+02    4.6000000e+02    4.6000000e+02    8.2794213e+06    7.4385858e+02    1.8966800e+03    7.1583319e-03    7.0768768e+00    5.7756652e+04    8.9452101e-03    0.0000000e+00    3.6880111e-05    9.8086444e-07   -5.9223067e-03   -4.0747662e-04   -5.1825239e+02   -1.6529738e-07    2.3910316e-07    3.6598783e-04    8.7364553e-08    4.3472065e+01
   6.1058994e+00    3.1408800e+00    8.4102491e-02    3.0933031e+01    0.0000000e+00    1.9582256e-05    8.1657224e+02    8.5792212e+02    7.6784482e+02    4.6000000e+02    4.6000000e+02    4.6000000e+02    8.3294208e+06    7.5000898e+02    1.9221928e+03    7.1664145e-03    7.1089344e+00    5.8171069e+04   -1.3588422e-03    0.0000000e+00    3.1761990e-05    1.2424303e-06   -6.0163936e-03    4.5797703e-04   -5.2237241e+02   -8.2560658e-08    2.5229421e-07    3.7188247e-04    1.0966927e-07    4.3804404e+01
   6.2035043e+00    3.6282994e+00    8.5196876e-02    3.1616854e+01    0.0000000e+00    1.9696245e-05    8.1803858e+02    8.5985313e+02    7.6880497e+02    4.6000000e+02    4.6000000e+02    4.6000000e+02    8.3850449e+06    7.5724371e+02    1.9516488e+03    7.1743749e-03    7.1404537e+00    5.8624516e+04   -7.5253961e-02    0.0000000e+00    3.0318699e-05    9.3863464e-07   -6.1338872e-03   -6.6862485e-04   -5.2675963e+02    9.6165024e-07    2.6512090e-07    3.7920966e-04    7.7629243e-08    4.4200270e+01
   6.3032961e+00    4.4223670e+00    8.6985797e-02    3.2744344e+01    0.0000000e+00    1.9882053e-05    8.1991677e+02    8.6187268e+02    7.7033491e+02    4.6000000e+02    4.6000000e+02    4.6000000e+02    8.4550463e+06    7.6756767e+02    1.9917912e+03    7.1826448e-03    7.1732617e+00    5.9182078e+04    6.4586953e-02    0.0000000e+00    3.4252562e-05    1.2513466e-06   -6.3082101e-03    8.7265415e-06   -5.3238707e+02   -5.6996314e-07    2.6753142e-07    3.8998363e-04    1.0336442e-07    4.4783940e+01
   6.4015565e+00    4.8383831e+00    8.9458033e-02    3.4350377e+01    0.0000000e+00    2.0127871e-05    8.2207811e+02    8.6389434e+02    7.7229291e+02    4.6000000e+02    4.6000000e+02    4.6000000e+02    8.5349529e+06    7.8053282e+02    2.0408339e+03    7.1909148e-03    7.2063103e+00    5.9810286e+04   -4.0829341e-02    0.0000000e+00    2.8779267e-05    9.9029618e-07   -6.5341656e-03    7.2175885e-04   -5.3894921e+02    4.0044073e-07    2.8622869e-07    4.0398338e-04    8.8430002e-08    4.5533674e+01
   6.5054653e+00    4.3670544e+00    9.2064724e-02    3.6110093e+01    0.0000000e+00    2.0373613e-05    8.2421696e+02    8.6531928e+02    7.7436083e+02    4.6000000e+02    4.6000000e+02    4.6000000e+02    8.6146823e+06    7.9368785e+02    2.0907992e+03    7.1998020e-03    7.2421411e+00    6.0443366e+04   -1.8280360e-01    0.0000000e+00    3.4852538e-05    1.0032342e-06   -6.7695643e-03   -2.0776783e-03   -5.4584204e+02    2.3090690e-06    3.3702598e-07    4.1866436e-04    6.1740097e-08    4.6298451e+01
   6.6041429e+00    2.9651234e+00    9.3408667e-02    3.7064479e+01    0.0000000e+00    2.0488154e-05    8.2554011e+02    8.6619031e+02    7.7577127e+02    4.6000000e+02    4.6000000e+02    4.6000000e+02    8.6661916e+06    8.0110835e+02    2.1209969e+03    7.2083702e-03    7.2768196e+00    6.0877267e+04    5.1044320e-01    0.0000000e+00    5.7969382e-05    1.4053550e-06   -6.8866887e-03    2.0767590e-03   -5.5067594e+02   -6.1825638e-06    3.3224657e-07    4.2568431e-04    1.3930282e-07    4.6717630e+01
   6.7044294e+00    2.3075226e+00    9.4009340e-02    3.7520034e+01    0.0000000e+00    2.0535710e-05    8.2652803e+02    8.6817819e+02    7.7580708e+02    4.6000000e+02    4.6000000e+02    4.6000000e+02    8.7075355e+06    8.0575154e+02    2.1427765e+03    7.2172103e-03    7.3124655e+00    6.1242942e+04   -2.8139779e-01    0.0000000e+00    3.5662857e-05    1.3709448e-06   -6.9346281e-03    2.6443327e-03   -5.5378040e+02    3.1868159e-06    4.2442681e-07    4.2850206e-04    1.3569866e-07    4.6957860e+01
   6.8026717e+00    3.8138003e+00    9.5168701e-02    3.8349649e+01    0.0000000e+00    2.0644291e-05    8.2795988e+02    8.7066802e+02    7.7620003e+02    4.6000000e+02    4.6000000e+02    4.6000000e+02    8.7650617e+06    8.1316225e+02    2.1750342e+03    7.2259971e-03    7.3478059e+00    6.1722447e+04   -6.3545546e-03    0.0000000e+00    1.7546788e-05   -3.1414876e-07   -7.1129667e-03   -4.6938951e-03   -5.5778468e+02    1.7419788e-07    3.6107688e-07    4.4009022e-04    9.5257495e-09    4.7356022e+01
   6.9065278e+00    6.2846941e+00    9.8944271e-02    4.1009090e+01    0.0000000e+00    2.1006790e-05    8.3061185e+02    8.7304040e+02    7.7869299e+02    4.6000000e+02    4.6000000e+02    4.6000000e+02    8.8655741e+06    8.3084993e+02    2.2425816e+03    7.2354274e-03    7.3860284e+00    6.2511385e+04   -2.5425894e-01    0.0000000e+00    3.7305086e-05    1.1020967e-06   -7.4647656e-03   -2.4161069e-04   -5.6590818e+02    3.0499060e-06    3.8444341e-07    4.6180028e-04    7.5095387e-08    4.8392376e+01
   7.0020975e+00    6.5213359e+00    1.0434430e-01    4.5004600e+01    0.0000000e+00    2.1483606e-05    8.3344785e+02    8.7415356e+02    7.8217363e+02    4.6000000e+02    4.6000000e+02    4.6000000e+02    8.9716599e+06    8.5296628e+02    2.3230876e+03    7.2442256e-03    7.4224591e+00    6.3336443e+04    3.5395976e-01    0.0000000e+00    5.7019979e-05    1.3972814e-07   -7.9245214e-03    2.8977396e-03   -5.7565721e+02   -4.1788658e-06    3.9414571e-07    4.8999038e-04    2.9374988e-08    4.9739773e+01
   7.1085739e+00    2.9333768e+00    1.0739170e-01    4.7419733e+01    0.0000000e+00    2.1713203e-05    8.3509428e+02    8.7412094e+02    7.8469193e+02    4.6000000e+02    4.6000000e+02    4.6000000e+02    9.0358539e+06    8.6535617e+02    2.3699159e+03    7.2541760e-03    7.4642391e+00    6.3877674e+04   -1.1006456e-01    0.0000000e+00    5.5522498e-05   -1.6964840e-06   -8.1581442e-03    7.9834489e-04   -5.8309664e+02    1.0100766e-06    4.7021678e-07    5.0435559e-04   -5.9219191e-08    5.0493806e+01
   7.2010182e+00    1.8461942e+00    1.0673730e-01    4.6970098e+01    0.0000000e+00    2.1643863e-05    8.3427282e+02    8.7382871e+02    7.8378976e+02    4.6000000e+02    4.6000000e+02    4.6000000e+02    9.0111251e+06    8.6173217e+02    2.3579435e+03    7.2629279e-03    7.5006894e+00    6.3779678e+04   -1.5883118e-01    0.0000000e+00   -8.9089942e-05    4.1523543e-06    5.7121202e-03   -3.2324495e-03   -5.8253528e+02    1.8791757e-06   -1.4126764e-07   -3.5348196e-04    2.4884231e-07    5.0305611e+01
   7.3001922e+00    3.1356969e+00    1.0584369e-01    4.6273905e+01    0.0000000e+00    2.1569286e-05    8.3211309e+02    8.7436101e+02    7.8014542e+02    4.6000000e+02    4.6000000e+02    4.6000000e+02    8.9393017e+06    8.5471686e+02    2.3302372e+03    7.2724459e-03    7.5394077e+00    6.3353909e+04    2.6098332e-02    0.0000000e+00   -3.8681430e-05   -2.1407595e-06    6.8228501e-03    5.9273202e-04   -5.7692275e+02   -1.7229878e-07   -7.4313068e-07   -4.2300082e-04   -9.5450219e-08    4.9981789e+01
   7.4003209e+00    7.5624941e-01    1.0487004e-01    4.5557118e+01    0.0000000e+00    2.1479273e-05    8.3055355e+02    8.7457865e+02    7.7739811e+02    4.6000000e+02    4.6000000e+02    4.6000000e+02    8.8897862e+06    8.4878030e+02    2.3087917e+03    7.2821871e-03    7.5780744e+00    6.3087190e+04   -5.3631522e-03    0.0000000e+00    1.7569444e-05    6.4084431e-06   -2.1078804e-03    1.0726957e-03   -5.7353075e+02    3.2563774e-07    5.5657889e-06    1.2981266e-04    1.0889270e-08    4.9683803e+01
   7.5004130e+00    3.7727423e+00    1.0501169e-01    4.5627725e+01    0.0000000e+00    2.1503702e-05    8.3044978e+02    8.7313240e+02    7.7831946e+02    4.6000000e+02    4.6000000e+02    4.6000000e+02    8.8901463e+06    8.4881478e+02    2.3103032e+03    7.2920561e-03    7.6165628e+00    6.3175547e+04    1.9350733e-01    0.0000000e+00    5.7724109e-05    5.9029621e-06   -7.9177262e-03    1.8053096e-05   -5.7638358e+02   -2.3316331e-06    4.7500496e-07    4.8960348e-04    4.9065070e-07    4.9706051e+01
   7.6005889e+00    3.0438089e+00    1.0596464e-01    4.6323898e+01    0.0000000e+00    2.1585785e-05    8.3078741e+02    8.7130951e+02    7.8030921e+02    4.6000000e+02    4.6000000e+02    4.6000000e+02    8.9054560e+06    8.5199825e+02    2.3224857e+03    7.3020649e-03    7.6552545e+00    6.3371445e+04   -2.5052362e-01    0.0000000e+00    2.3293779e-05   -9.5249994e-07   -8.0268125e-03   -4.6787707e-04   -5.8125238e+02    2.8475581e-06    4.8063671e-07    4.9647470e-04   -3.0108565e-08    4.9923661e+01
   7.7006551e+00    7.6698135e-01    1.0564766e-01    4.6137459e+01    0.0000000e+00    2.1544975e-05    8.3057156e+02    8.7156782e+02    7.7998894e+02    4.6000000e+02    4.6000000e+02    4.6000000e+02    8.9036056e+06    8.5090580e+02    2.3216849e+03    7.3121939e-03    7.6939898e+00    6.3446055e+04    4.4599750e-02    0.0000000e+00   -1.3923166e-04    8.4966238e-06   -1.1193250e-03   -1.0653129e-03   -5.8246626e+02   -5.4280467e-07    2.5667928e-06    7.0095901e-05    2.8073875e-07    4.9861560e+01
   7.8006529e+00    1.0194741e+00    1.0509389e-01    4.5770919e+01    0.0000000e+00    2.1490299e-05    8.3046758e+02    8.7410196e+02    7.7799517e+02    4.6000000e+02    4.6000000e+02    4.6000000e+02    8.9084990e+06    8.5016811e+02    2.3245950e+03    7.3224469e-03    7.7326826e+00    6.3569687e+04   -6.5712299e-02    0.0000000e+00   -2.6613767e-05   -6.7564690e-05   -6.1582050e-03    5.2063829e-04   -5.8189088e+02    8.7415211e-07    3.5947684e-06    3.8132395e-04   -4.6903756e-06    4.9796496e+01
   7.9093199e+00    5.6462739e+00    1.0711440e-01    4.7283223e+01    0.0000000e+00    2.1687236e-05    8.3214217e+02    8.7676218e+02    7.7869465e+02    4.6000000e+02    4.6000000e+02    4.6000000e+02    8.9768372e+06    8.6052405e+02    2.3690152e+03    7.3337424e-03    7.7751209e+00    6.4156092e+04    1.4022560e-01    0.0000000e+00    3.4703008e-05   -9.6992523e-08   -8.2742943e-03    3.6893610e-04   -5.8720278e+02   -1.5711455e-06    4.6162174e-07    5.1188565e-04    1.0644727e-08    5.0380371e+01
   8.0017771e+00    8.4397846e+00    1.1424672e-01    5.2870198e+01    0.0000000e+00    2.2306004e-05    8.3523686e+02    8.7814006e+02    7.8266643e+02    4.6000000e+02    4.6000000e+02    4.6000000e+02    9.0932407e+06    8.8700249e+02    2.4657374e+03    7.3434659e-03    7.8123990e+00    6.5074396e+04   -4.7773733e-02    0.0000000e+00    3.8406598e-05    3.6117677e-07   -8.9038788e-03    2.5403919e-05   -5.9820816e+02    6.6951413e-07    5.0703731e-07    5.5093613e-04    3.9882097e-08    5.2024600e+01
   8.1000000e+00    7.3682229e+00    1.2392366e-01    6.1161182e+01    0.0000000e+00    2.3040401e-05    8.3885403e+02    8.7981214e+02    7.8723329e+02    4.6000000e+02    4.6000000e+02    4.6000000e+02    9.2304812e+06    9.2018739e+02    2.5865895e+03    7.3539217e-03    7.8539012e+00    6.6150653e+04   -3.1444679e-02    0.0000000e+00    3.0974735e-05    2.3657860e-07   -9.7421415e-03   -5.9637542e-04   -6.1112289e+02    2.7210200e-07    5.7747139e-07    6.0297708e-04    2.6307977e-08    5.4107423e+01
   8.2037025e+00    3.6290902e+00    1.2883607e-01    6.5712579e+01    0.0000000e+00    2.3367292e-05    8.4113982e+02    8.8161790e+02    7.8955479e+02    4.6000000e+02    4.6000000e+02    4.6000000e+02    9.3218242e+06    9.3836038e+02    2.6584283e+03    7.3651013e-03    7.8994066e+00    6.6906660e+04    2.4033539e-02    0.0000000e+00    7.2362165e-06   -2.2540117e-06   -1.0127659e-02    3.0666870e-04   -6.1960579e+02   -4.1655524e-07    6.1521130e-07    6.2696584e-04   -1.4060440e-07    5.5205278e+01
   8.3061720e+00    9.9392603e-01    1.2879923e-01    6.5811456e+01    0.0000000e+00    2.3338029e-05    8.4129344e+02    8.8291478e+02    7.8904909e+02    4.6000000e+02    4.6000000e+02    4.6000000e+02    9.3352732e+06    9.3945130e+02    2.6680316e+03    7.3762852e-03    7.9449534e+00    6.7104940e+04   -1.8629091e-02    0.0000000e+00    1.2170831e-04    5.7763038e-05   -4.2382605e-03    3.1567211e-04   -6.2135533e+02    1.9927553e-07    6.8300044e-06    2.6202211e-04    3.6567075e-06    5.5256444e+01
   8.4077189e+00    9.2828624e-01    1.2759672e-01    6.4802643e+01    0.0000000e+00    2.3238866e-05    8.4035794e+02    8.8339887e+02    7.8729235e+02    4.6000000e+02    4.6000000e+02    4.6000000e+02    9.3077921e+06    9.3471662e+02    2.6535042e+03    7.3875032e-03    7.9899759e+00    6.7009245e+04    2.7982580e-02    0.0000000e+00   -2.5019555e-04   -1.4561855e-05    1.1884897e-03   -2.9029431e-04   -6.2006948e+02   -3.1982706e-07    1.3030005e-06   -7.2445061e-05   -1.0952079e-06    5.4992693e+01
   8.5098079e+00    1.4710036e+00    1.2659676e-01    6.3949280e+01    0.0000000e+00    2.3160667e-05    8.3951125e+02    8.8307381e+02    7.8627683e+02    4.6000000e+02    4.6000000e+02    4.6000000e+02    9.2827044e+06    9.3033472e+02    2.6396959e+03    7.3989171e-03    8.0349744e+00    6.6931838e+04   -2.8111119e-03    0.0000000e+00   -6.3666476e-05   -1.6713063e-05   -8.0719161e-03    1.3723495e-04   -6.1984396e+02    1.3325550e-07    7.0095117e-07    4.9969921e-04   -1.1226515e-06    5.4754563e+01
   8.6027562e+00    2.3171665e+00    1.2626813e-01    6.3649256e+01    0.0000000e+00    2.3137946e-05    8.3918917e+02    8.8231283e+02    7.8648965e+02    4.6000000e+02    4.6000000e+02    4.6000000e+02    9.2757033e+06    9.2875024e+02    2.6361978e+03    7.4094223e-03    8.0758195e+00    6.6976223e+04    1.1529234e-02    0.0000000e+00   -8.2233166e-05   -1.6783291e-07   -9.1790333e-03    1.5608784e-04   -6.2159900e+02   -1.5633824e-07    6.3572244e-07    5.6822343e-04   -2.9824663e-08    5.4676126e+01
   8.7022201e+00    2.1973781e+00    1.2616559e-01    6.3555803e+01    0.0000000e+00    2.3128259e-05    8.3903059e+02    8.8153074e+02    7.8689675e+02    4.6000000e+02    4.6000000e+02    4.6000000e+02    9.2750330e+06    9.2816767e+02    2.6368401e+03    7.4207927e-03    8.1195206e+00    6.7074239e+04   -4.0029781e-02    0.0000000e+00   -8.7252647e-05    6.3892589e-06   -9.0868396e-03   -2.7982268e-04   -6.2410470e+02    4.2700159e-07    8.5387193e-07    5.6243537e-04    3.6469073e-07    5.4655654e+01
   8.8087040e+00    1.5388796e+00    1.2570210e-01    6.3180831e+01    0.0000000e+00    2.3085949e-05    8.3871582e+02    8.8129451e+02    7.8667830e+02    4.6000000e+02    4.6000000e+02    4.6000000e+02    9.2697186e+06    9.2651346e+02    2.6344039e+03    7.4331127e-03    8.1662904e+00    6.7147244e+04   -1.7440376e-02    0.0000000e+00   -9.3076233e-05   -3.2193444e-06   -8.3459729e-03   -2.5001037e-04   -6.2577914e+02    1.2746984e-07    7.8535461e-07    5.1636757e-04   -2.7051290e-07    5.4565690e+01
   8.9114396e+00    1.7785667e+00    1.2519675e-01    6.2776057e+01    0.0000000e+00    2.3042557e-05    8.3855237e+02    8.8193027e+02    7.8602000e+02    4.6000000e+02    4.6000000e+02    4.6000000e+02    9.2704739e+06    9.2542305e+02    2.6354085e+03    7.4451370e-03    8.2113857e+00    6.7261338e+04    4.6814180e-03    0.0000000e+00   -1.7455172e-04    1.4671735e-05   -9.3461400e-03    6.7600517e-05   -6.2703879e+02    1.0713259e-07    7.0818314e-07    5.7917487e-04    8.8004902e-07    5.4493168e+01
   9.0095785e+00    3.4474464e+00    1.2579552e-01    6.3279120e+01    0.0000000e+00    2.3096675e-05    8.3918759e+02    8.8324944e+02    7.8626267e+02    4.6000000e+02    4.6000000e+02    4.6000000e+02    9.3013626e+06    9.2931271e+02    2.6561904e+03    7.4567494e-03    8.2546415e+00    6.7590556e+04   -3.3511386e-02    0.0000000e+00   -6.0022136e-05   -7.7354188e-07   -1.0064963e-02   -2.9132137e-07   -6.3040488e+02    2.5680072e-07    6.3938428e-07    6.2323491e-04   -6.0471708e-08    5.4703535e+01
   9.1004678e+00    5.3369754e+00    1.2859704e-01    6.5681373e+01    0.0000000e+00    2.3328900e-05    8.4074356e+02    8.8461414e+02    7.8784310e+02    4.6000000e+02    4.6000000e+02    4.6000000e+02    9.3655922e+06    9.4076532e+02    2.7044698e+03    7.4676114e-03    8.2952618e+00    6.8156369e+04   -7.3002875e-02    0.0000000e+00   -1.3597345e-05   -2.2205620e-07   -1.0393021e-02   -7.3952596e-04   -6.3683479e+02    9.0125287e-07    6.7236336e-07    6.4342130e-04   -2.8042711e-08    5.5380976e+01
   9.2141941e+00    6.0653474e+00    1.3471482e-01    7.1186770e+01    0.0000000e+00    2.3792470e-05    8.4343147e+02    8.8608715e+02    7.9104709e+02    4.6000000e+02    4.6000000e+02    4.6000000e+02    9.4730587e+06    9.6288509e+02    2.7928703e+03    7.4813684e-03    8.3474536e+00    6.9065524e+04   -5.2302352e-04    0.0000000e+00   -2.5749149e-06   -1.5025517e-07   -1.0980109e-02   -1.7662671e-04   -6.4774784e+02    6.6473701e-08    7.2614181e-07    6.7977368e-04   -2.5514408e-08    5.6728610e+01
   9.3048023e+00    4.9596945e+00    1.3883521e-01    7.5108457e+01    0.0000000e+00    2.4068603e-05    8.4528020e+02    8.8712935e+02    7.9320826e+02    4.6000000e+02    4.6000000e+02    4.6000000e+02    9.5488824e+06    9.7799340e+02    2.8546664e+03    7.4924383e-03    8.3902078e+00    6.9721392e+04    3.2242971e-02    0.0000000e+00   -2.2587655e-05   -7.1144159e-07   -1.1365788e-02    5.7470378e-04   -6.5564899e+02   -4.5760121e-07    7.6254438e-07    7.0374565e-04   -7.0354117e-08    5.7643955e+01
   9.4193689e+00    2.8265900e+00    1.4065407e-01    7.6917919e+01    0.0000000e+00    2.4170128e-05    8.4641835e+02    8.8826096e+02    7.9438213e+02    4.6000000e+02    4.6000000e+02    4.6000000e+02    9.5998701e+06    9.8619511e+02    2.8930788e+03    7.5066016e-03    8.4452062e+00    7.0226122e+04    2.2466065e-02    0.0000000e+00   -1.3775688e-04    1.6686348e-06   -1.1283452e-02    1.3637836e-04   -6.6169027e+02   -2.3999946e-07    8.0767355e-07    6.9908287e-04    4.4694594e-08    5.8118874e+01
   9.5211516e+00    1.6878011e+00    1.4028528e-01    7.6641924e+01    0.0000000e+00    2.4127930e-05    8.4631530e+02    8.8882583e+02    7.9400471e+02    4.6000000e+02    4.6000000e+02    4.6000000e+02    9.6025605e+06    9.8568867e+02    2.8966210e+03    7.5193219e-03    8.4943363e+00    7.0364766e+04   -1.0723650e-02    0.0000000e+00   -1.9830523e-04    3.5270655e-06   -9.8068714e-03   -1.2937037e-04   -6.6352083e+02    1.0807508e-07    1.2343146e-06    6.0759652e-04    6.4465199e-08    5.8083681e+01
   9.6103516e+00    1.4756069e+00    1.3941933e-01    7.5870633e+01    0.0000000e+00    2.4058559e-05    8.4574297e+02    8.8871765e+02    7.9311027e+02    4.6000000e+02    4.6000000e+02    4.6000000e+02    9.5858922e+06    9.8240384e+02    2.8875166e+03    7.5305750e-03    8.5373118e+00    7.0347769e+04    1.1112995e-02    0.0000000e+00   -1.3042399e-04   -4.0224183e-05   -8.9961063e-03    3.3626328e-05   -6.6393421e+02   -3.7902054e-08    1.8013021e-06    5.5712296e-04   -2.8326552e-06    5.7899267e+01
   9.7064860e+00    1.5569066e+00    1.3840958e-01    7.4949735e+01    0.0000000e+00    2.3981960e-05    8.4498025e+02    8.8817234e+02    7.9228252e+02    4.6000000e+02    4.6000000e+02    4.6000000e+02    9.5618212e+06    9.7809383e+02    2.8739394e+03    7.5428217e-03    8.5834285e+00    7.0285292e+04    9.0487466e-03    0.0000000e+00   -1.3939466e-04   -2.4728810e-05   -9.0520994e-03    1.4771374e-04   -6.6429413e+02   -9.0517804e-08    1.6521642e-06    5.6056417e-04   -1.7815512e-06    5.7663708e+01
   9.8033461e+00    1.6950747e+00    1.3748925e-01    7.4094002e+01    0.0000000e+00    2.3915025e-05    8.4428787e+02    8.8757284e+02    7.9158520e+02    4.6000000e+02    4.6000000e+02    4.6000000e+02    9.5404425e+06    9.7418484e+02    2.8620048e+03    7.5552824e-03    8.6296855e+00    7.0244050e+04    2.0980372e-02    0.0000000e+00   -1.9150250e-04    8.3729780e-06   -9.5586528e-03    1.1996157e-04   -6.6497499e+02   -2.7593654e-07    1.0712368e-06    5.9201526e-04    4.2622704e-07    5.7450800e+01
   9.9017540e+00    1.9650421e+00    1.3677916e-01    7.3425351e+01    0.0000000e+00    2.3864664e-05    8.4381797e+02    8.8728978e+02    7.9101636e+02    4.6000000e+02    4.6000000e+02    4.6000000e+02    9.5279897e+06    9.7153092e+02    2.8556853e+03    7.5680678e-03    8.6765375e+00    7.0271112e+04   -4.2718943e-02    0.0000000e+00   -2.2038617e-04    1.1285539e-05   -1.0269278e-02   -1.9796171e-04   -6.6623337e+02    4.0115762e-07    9.5741583e-07    6.3630538e-04    6.2936885e-07    5.7304239e+01
   1.0006082e+01    2.5686873e+00    1.3654854e-01    7.3161402e+01    0.0000000e+00    2.3855768e-05    8.4377756e+02    8.8748462e+02    7.9076546e+02    4.6000000e+02    4.6000000e+02    4.6000000e+02    9.5327192e+06    9.7143176e+02    2.8606132e+03    7.5817630e-03    8.7262104e+00    7.0433233e+04   -1.0723697e-01    0.0000000e+00   -1.8482765e-04    1.0150620e-05   -1.1035520e-02   -8.3078796e-04   -6.6877146e+02    1.2017050e-06    7.8052699e-07    6.8382032e-04    5.6206131e-07    5.7297078e+01
   1.0112831e+01    3.4492491e+00    1.3726798e-01    7.3717852e+01    0.0000000e+00    2.3924634e-05    8.4437648e+02    8.8810636e+02    7.9124127e+02    4.6000000e+02    4.6000000e+02    4.6000000e+02    9.5623770e+06    9.7555891e+02    2.8830070e+03    7.5959230e-03    8.7773115e+00    7.0784320e+04   -7.9605394e-02    0.0000000e+00   -1.4364015e-04    2.8316037e-06   -1.1332981e-02   -7.5666170e-04   -6.7328462e+02    9.8389003e-07    7.4589810e-07    7.0212435e-04    9.2790671e-08    5.7531565e+01
   1.0220162e+01    4.1669933e+00    1.3909763e-01    7.5272588e+01    0.0000000e+00    2.4076426e-05    8.4555111e+02    8.8905407e+02    7.9227590e+02    4.6000000e+02    4.6000000e+02    4.6000000e+02    9.6144436e+06    9.8403190e+02    2.9226452e+03    7.6103088e-03    8.8292920e+00    7.1304455e+04    9.8352191e-04    0.0000000e+00   -1.2520312e-04    1.1935803e-06   -1.1593370e-02    2.5659244e-05   -6.7973704e+02    1.0438994e-07    7.8788075e-07    7.1825324e-04   -2.1074960e-09    5.8025114e+01
   1.0303420e+01    4.2948686e+00    1.4090644e-01    7.6872899e+01    0.0000000e+00    2.4214814e-05    8.4661863e+02    8.8978711e+02    7.9324861e+02    4.6000000e+02    4.6000000e+02    4.6000000e+02    9.6609077e+06    9.9195958e+02    2.9587033e+03    7.6215599e-03    8.8701671e+00    7.1754913e+04    7.7440329e-02    0.0000000e+00   -1.2195754e-04    9.4913300e-07   -1.1801370e-02    5.8335423e-04   -6.8538190e+02   -7.9007455e-07    8.2094274e-07    7.3114651e-04   -5.9602591e-09    5.8491348e+01
   1.0409631e+01    3.8157150e+00    1.4279870e-01    7.8623160e+01    0.0000000e+00    2.4343124e-05    8.4776531e+02    8.9054672e+02    7.9430298e+02    4.6000000e+02    4.6000000e+02    4.6000000e+02    9.7121002e+06    1.0004618e+03    2.9985125e+03    7.6360571e-03    8.9229839e+00    7.2272314e+04    3.8188012e-02    0.0000000e+00   -1.3359066e-04    9.2809697e-07   -1.1998058e-02    5.3804125e-04   -6.9204686e+02   -5.2971612e-07    8.4288323e-07    7.4335000e-04   -2.3688755e-09    5.8990602e+01
   1.0526306e+01    2.8034902e+00    1.4351053e-01    7.9316294e+01    0.0000000e+00    2.4379416e-05    8.4832209e+02    8.9095421e+02    7.9482412e+02    4.6000000e+02    4.6000000e+02    4.6000000e+02    9.7412798e+06    1.0045291e+03    3.0213663e+03    7.6521537e-03    8.9815878e+00    7.2642241e+04    4.9882201e-02    0.0000000e+00   -1.6889647e-04    2.7212155e-07   -1.2020611e-02    8.2236740e-05   -6.9722453e+02   -3.3497539e-07    8.5671977e-07    7.4483901e-04   -6.0173225e-08    5.9226838e+01
   1.0616483e+01    2.0536210e+00    1.4310615e-01    7.8966005e+01    0.0000000e+00    2.4339352e-05    8.4816493e+02    8.9087552e+02    7.9462053e+02    4.6000000e+02    4.6000000e+02    4.6000000e+02    9.7408320e+06    1.0036466e+03    3.0225352e+03    7.6647063e-03    9.0270067e+00    7.2758060e+04    9.0691480e-02    0.0000000e+00   -2.0472267e-04   -9.4288788e-07   -1.1825027e-02    6.6471797e-04   -6.9939114e+02   -1.0709505e-06    9.1007581e-07    7.3285181e-04   -1.3454286e-07    5.9177353e+01
   1.0707617e+01    1.5803844e+00    1.4218274e-01    7.8118641e+01    0.0000000e+00    2.4266377e-05    8.4760920e+02    8.9055605e+02    7.9391368e+02    4.6000000e+02    4.6000000e+02    4.6000000e+02    9.7247775e+06    1.0003145e+03    3.0133667e+03    7.6774981e-03    9.0728148e+00    7.2759403e+04    5.0780009e-02    0.0000000e+00   -2.3360417e-04   -5.8033201e-06   -1.1390188e-02    6.0334907e-04   -7.0034680e+02   -5.0742655e-07    1.0255473e-06    7.0606175e-04   -4.7978676e-07    5.8991469e+01
   1.0831837e+01    1.4618338e+00    1.4065770e-01    7.6699836e+01    0.0000000e+00    2.4153455e-05    8.4657763e+02    8.8988138e+02    7.9270707e+02    4.6000000e+02    4.6000000e+02    4.6000000e+02    9.6920738e+06    9.9425558e+02    2.9941867e+03    7.6951221e-03    9.1349325e+00    7.2681218e+04    1.2436401e-02    0.0000000e+00   -2.2856959e-04   -8.6049450e-06   -1.0764896e-02   -2.9775022e-05   -7.0085961e+02   -1.3128855e-07    1.2543855e-06    6.6725514e-04   -6.8157506e-07    5.8656987e+01
   1.0926962e+01    1.7067906e+00    1.3961813e-01    7.5712472e+01    0.0000000e+00    2.4080983e-05    8.4588901e+02    8.8940879e+02    7.9191248e+02    4.6000000e+02    4.6000000e+02    4.6000000e+02    9.6709861e+06    9.9022444e+02    2.9820939e+03    7.7087442e-03    9.1822498e+00    7.2651507e+04   -1.5344711e-02    0.0000000e+00   -2.2197179e-04   -2.5735623e-06   -1.1270057e-02   -1.4540159e-04   -7.0160636e+02    1.4412986e-07    1.0015153e-06    6.9856551e-04   -2.3011905e-07    5.8434432e+01
   1.1029183e+01    2.1918031e+00    1.3888101e-01    7.4972039e+01    0.0000000e+00    2.4036200e-05    8.4546301e+02    8.8910707e+02    7.9141844e+02    4.6000000e+02    4.6000000e+02    4.6000000e+02    9.6605278e+06    9.8775768e+02    2.9770831e+03    7.7235147e-03    9.2329647e+00    7.2712022e+04   -5.7446552e-03    0.0000000e+00   -1.9451058e-04   -7.6622931e-07   -1.1542842e-02   -8.4074281e-05   -7.0343572e+02    8.8397206e-08    9.1099173e-07    7.1533490e-04   -8.5802118e-08    5.8298361e+01
   1.1134381e+01    2.7171361e+00    1.3864592e-01    7.4667357e+01    0.0000000e+00    2.4031677e-05    8.4541660e+02    8.8899153e+02    7.9141652e+02    4.6000000e+02    4.6000000e+02    4.6000000e+02    9.6649564e+06    9.8766775e+02    2.9822893e+03    7.7388565e-03    9.2851869e+00    7.2889853e+04   -1.5632359e-02    0.0000000e+00   -1.6826980e-04   -5.8310541e-07   -1.1702416e-02   -6.8947718e-05   -7.0660045e+02    1.5139836e-07    8.8254885e-07    7.2513490e-04   -6.4951386e-08    5.8296060e+01
   1.1205525e+01    2.9767599e+00    1.3875010e-01    7.4698215e+01    0.0000000e+00    2.4047586e-05    8.4556482e+02    8.8902961e+02    7.9165514e+02    4.6000000e+02    4.6000000e+02    4.6000000e+02    9.6749208e+06    9.8878652e+02    2.9907599e+03    7.7493007e-03    9.3206057e+00    7.3063452e+04   -2.5960740e-02    0.0000000e+00   -1.5661994e-04   -4.8415296e-07   -1.1779623e-02   -1.7512097e-04   -7.0933684e+02    3.0290237e-07    8.7818141e-07    7.2989395e-04   -6.1262381e-08    5.8361892e+01
   1.1313588e+01    3.1368722e+00    1.3911679e-01    7.4950566e+01    0.0000000e+00    2.4083001e-05    8.4592049e+02    8.8917637e+02    7.9216038e+02    4.6000000e+02    4.6000000e+02    4.6000000e+02    9.6952287e+06    9.9139863e+02    3.0074779e+03    7.7653106e-03    9.3746437e+00    7.3368042e+04   -3.5662571e-02    0.0000000e+00   -1.4780491e-04   -2.2054172e-07   -1.1878773e-02   -3.0214617e-04   -7.1395058e+02    4.3767142e-07    8.8019739e-07    7.3602155e-04   -5.5110827e-08    5.8514871e+01
   1.1423200e+01    3.0027274e+00    1.3941681e-01    7.5170945e+01    0.0000000e+00    2.4106969e-05    8.4623344e+02    8.8928358e+02    7.9263224e+02    4.6000000e+02    4.6000000e+02    4.6000000e+02    9.7140387e+06    9.9374258e+02    3.0232392e+03    7.7817033e-03    9.4297589e+00    7.3665529e+04    2.9262753e-02    0.0000000e+00   -1.4560614e-04   -9.5617467e-07   -1.1947163e-02    1.3907191e-04   -7.1853781e+02   -2.1609165e-07    8.9341854e-07    7.4025042e-04   -1.0041955e-07    5.8652780e+01
   1.1535340e+01    2.6239787e+00    1.3932663e-01    7.5062081e+01    0.0000000e+00    2.4096983e-05    8.4628605e+02    8.8918073e+02    7.9285846e+02    4.6000000e+02    4.6000000e+02    4.6000000e+02    9.7227712e+06    9.9436009e+02    3.0319390e+03    7.7986332e-03    9.4863580e+00    7.3892126e+04    8.7986746e-02    0.0000000e+00   -1.4434543e-04   -2.6469409e-06   -1.1956779e-02    7.0440177e-04   -7.2244518e+02   -9.1502512e-07    9.1365098e-07    7.4082347e-04   -1.8728632e-07    5.8692259e+01
   1.1612838e+01    2.2942039e+00    1.3895914e-01    7.4720581e+01    0.0000000e+00    2.4066019e-05    8.4609686e+02    8.8893698e+02    7.9277376e+02    4.6000000e+02    4.6000000e+02    4.6000000e+02    9.7199408e+06    9.9334976e+02    3.0318395e+03    7.8104178e-03    9.5255029e+00    7.3982236e+04    6.5131489e-02    0.0000000e+00   -1.4279912e-04   -4.3546772e-06   -1.1913842e-02    6.3035295e-04   -7.2445126e+02   -6.9877542e-07    9.2569870e-07    7.3813170e-04   -2.8176522e-07    5.8638625e+01
   1.1733105e+01    1.8505533e+00    1.3796325e-01    7.3811173e+01    0.0000000e+00    2.3987093e-05    8.4545124e+02    8.8831485e+02    7.9221359e+02    4.6000000e+02    4.6000000e+02    4.6000000e+02    9.7017893e+06    9.8966654e+02    3.0225530e+03    7.8288774e-03    9.5861327e+00    7.4018631e+04    2.4515466e-02    0.0000000e+00   -1.3928685e-04   -9.5331906e-06   -1.1761777e-02    1.2427788e-04   -7.2645142e+02   -1.9652767e-07    9.3095344e-07    7.2865766e-04   -6.0849254e-07    5.8438145e+01
   1.1812196e+01    1.6876870e+00    1.3712750e-01    7.3049906e+01    0.0000000e+00    2.3923422e-05    8.4487770e+02    8.8780935e+02    7.9163641e+02    4.6000000e+02    4.6000000e+02    4.6000000e+02    9.6837762e+06    9.8629442e+02    3.0124379e+03    7.8411062e-03    9.6258576e+00    7.3996634e+04    1.2264238e-02    0.0000000e+00   -1.3563276e-04   -1.3592583e-05   -1.1631467e-02    3.7087563e-05   -7.2726188e+02   -1.4725964e-07    9.3400315e-07    7.2056446e-04   -8.6532999e-07    5.8252410e+01
   1.1926975e+01    1.6857430e+00    1.3589323e-01    7.1910361e+01    0.0000000e+00    2.3834024e-05    8.4398527e+02    8.8705450e+02    7.9074639e+02    4.6000000e+02    4.6000000e+02    4.6000000e+02    9.6557273e+06    9.8122907e+02    2.9968147e+03    7.8590122e-03    9.6832555e+00    7.3950826e+04    2.3003617e-03    0.0000000e+00   -1.3381066e-04   -1.3932524e-05   -1.1532004e-02   -9.3978139e-06   -7.2828542e+02    3.7095742e-08    9.2779102e-07    7.1440200e-04   -8.8690548e-07    5.7976132e+01
   1.2005521e+01    1.8216412e+00    1.3512170e-01    7.1195298e+01    0.0000000e+00    2.3779207e-05    8.4344254e+02    8.8657504e+02    7.9021877e+02    4.6000000e+02    4.6000000e+02    4.6000000e+02    9.6389826e+06    9.7811134e+02    2.9877077e+03    7.8713498e-03    9.7223759e+00    7.3938479e+04    3.5103519e-02    0.0000000e+00   -1.2979917e-04   -1.2017046e-05   -1.1539319e-02    1.9554604e-04   -7.2921166e+02   -3.3669422e-07    9.2221270e-07    7.1484589e-04   -7.4332522e-07    5.7805296e+01
   1.2127244e+01    2.1445372e+00    1.3418215e-01    7.0299761e+01    0.0000000e+00    2.3716665e-05    8.4280197e+02    8.8594269e+02    7.8964122e+02    4.6000000e+02    4.6000000e+02    4.6000000e+02    9.6209257e+06    9.7453367e+02    2.9789474e+03    7.8906495e-03    9.7828269e+00    7.3980926e+04   -2.6240516e-02    0.0000000e+00   -1.1822086e-04   -6.8095472e-06   -1.1566244e-02   -5.1845811e-05   -7.3136909e+02    2.0512854e-07    9.1746558e-07    7.1647676e-04   -4.0956916e-07    5.7611249e+01
   1.2211237e+01    2.3548969e+00    1.3370742e-01    6.9835071e+01    0.0000000e+00    2.3686374e-05    8.4251389e+02    8.8559179e+02    7.8941533e+02    4.6000000e+02    4.6000000e+02    4.6000000e+02    9.6140492e+06    9.7291317e+02    2.9766627e+03    7.9040648e-03    9.8244805e+00    7.4053730e+04   -4.0733278e-02    0.0000000e+00   -1.1451270e-04   -4.8736269e-06   -1.1572099e-02   -3.7503408e-04   -7.3337197e+02    5.6130856e-07    9.1077923e-07    7.1683282e-04   -2.9940947e-07    5.7523331e+01
   1.2340007e+01    2.5159820e+00    1.3318189e-01    6.9291822e+01    0.0000000e+00    2.3655757e-05    8.4221342e+02    8.8512659e+02    7.8930397e+02    4.6000000e+02    4.6000000e+02    4.6000000e+02    9.6092191e+06    9.7142727e+02    2.9773096e+03    7.9248256e-03    9.8883329e+00    7.4210936e+04    7.8006996e-03    0.0000000e+00   -1.1129608e-04   -4.4730361e-06   -1.1580246e-02    1.4071045e-05   -7.3698065e+02   -4.5285544e-08    9.0683875e-07    7.1734430e-04   -2.7141769e-07    5.7446824e+01
   1.2420605e+01    2.4937233e+00    1.3286792e-01    6.8966224e+01    0.0000000e+00    2.3636127e-05    8.4202967e+02    8.8484208e+02    7.8915854e+02    4.6000000e+02    4.6000000e+02    4.6000000e+02    9.6063442e+06    9.7054701e+02    2.9779086e+03    7.9379174e-03    9.9283116e+00    7.4311278e+04    2.5050109e-02    0.0000000e+00   -1.0895132e-04   -4.8243810e-06   -1.1574740e-02    2.3535411e-04   -7.3928333e+02   -2.1701251e-07    9.0547567e-07    7.1699805e-04   -2.8941730e-07    5.7402209e+01
   1.2511255e+01    2.3830890e+00    1.3244528e-01    6.8568664e+01    0.0000000e+00    2.3604281e-05    8.4176038e+02    8.8448545e+02    7.8893800e+02    4.6000000e+02    4.6000000e+02    4.6000000e+02    9.6006443e+06    9.6918995e+02    2.9770165e+03    7.9527427e-03    9.9732674e+00    7.4405866e+04    5.0504534e-02    0.0000000e+00   -1.0503932e-04   -5.9930891e-06   -1.1554469e-02    3.9510871e-04   -7.4167267e+02   -4.8020144e-07    9.0738835e-07    7.1571968e-04   -3.4972936e-07    5.7331535e+01
   1.2604220e+01    2.2204106e+00    1.3189117e-01    6.8058186e+01    0.0000000e+00    2.3561679e-05    8.4136893e+02    8.8403556e+02    7.8857333e+02    4.6000000e+02    4.6000000e+02    4.6000000e+02    9.5902985e+06    9.6714045e+02    2.9732214e+03    7.9680559e-03    1.0019323e+01    7.4468778e+04    2.1464605e-02    0.0000000e+00   -9.3110614e-05   -7.2084925e-06   -1.1517255e-02    2.3825044e-04   -7.4376076e+02   -2.3200948e-07    9.0398886e-07    7.1334405e-04   -4.1780715e-07    5.7222861e+01
   1.2745398e+01    1.9964133e+00    1.3082703e-01    6.7099449e+01    0.0000000e+00    2.3479812e-05    8.4054839e+02    8.8318684e+02    7.8774806e+02    4.6000000e+02    4.6000000e+02    4.6000000e+02    9.5658055e+06    9.6277709e+02    2.9619360e+03    7.9915407e-03    1.0089070e+01    7.4497534e+04    1.7041980e-02    0.0000000e+00   -7.6202700e-05   -1.0060725e-05   -1.1423342e-02    5.7392886e-05   -7.4621101e+02   -1.0652376e-07    8.9030791e-07    7.0741296e-04   -5.9305611e-07    5.6989433e+01
   1.2840008e+01    1.9113911e+00    1.3001610e-01    6.6374956e+01    0.0000000e+00    2.3418277e-05    8.3988875e+02    8.8253770e+02    7.8715940e+02    4.6000000e+02    4.6000000e+02    4.6000000e+02    9.5451269e+06    9.5926438e+02    2.9517374e+03    8.0074119e-03    1.0135625e+01    7.4484140e+04    3.6882609e-02    0.0000000e+00   -6.6667625e-05   -1.2380986e-05   -1.1352052e-02    2.6100977e-04   -7.4750851e+02   -3.8911664e-07    8.7763590e-07    7.0294366e-04   -7.2467373e-07    5.6801092e+01
   1.2934809e+01    1.8959717e+00    1.2918603e-01    6.5633383e+01    0.0000000e+00    2.3356352e-05    8.3919615e+02    8.8186562e+02    7.8654288e+02    4.6000000e+02    4.6000000e+02    4.6000000e+02    9.5231543e+06    9.5560109e+02    2.9408529e+03    8.0234293e-03    1.0182104e+01    7.4461338e+04    6.1214178e-03    0.0000000e+00   -5.9555273e-05   -1.2822525e-05   -1.1289933e-02    1.3210027e-04   -7.4871469e+02   -1.1721959e-07    8.6663873e-07    6.9906158e-04   -7.4915326e-07    5.6604854e+01
   1.3027832e+01    1.9443066e+00    1.2840322e-01    6.4927180e+01    0.0000000e+00    2.3299958e-05    8.3853423e+02    8.8124251e+02    7.8596005e+02    4.6000000e+02    4.6000000e+02    4.6000000e+02    9.5022868e+06    9.5213849e+02    2.9307280e+03    8.0392566e-03    1.0227550e+01    7.4444749e+04   -8.1569505e-03    0.0000000e+00   -5.7406460e-05   -1.1569102e-05   -1.1243187e-02   -8.6680140e-05   -7.4997224e+02    1.0663881e-07    8.6304618e-07    6.9615695e-04   -6.7390254e-07    5.6419878e+01
   1.3121025e+01    2.0305365e+00    1.2767886e-01    6.4275140e+01    0.0000000e+00    2.3247613e-05    8.3791651e+02    8.8064485e+02    7.8543350e+02    4.6000000e+02    4.6000000e+02    4.6000000e+02    9.4831105e+06    9.4895222e+02    2.9217974e+03    8.0552229e-03    1.0272935e+01    7.4442069e+04    1.7970021e-03    0.0000000e+00   -5.6921616e-05   -1.0150942e-05   -1.1206083e-02   -4.3047060e-05   -7.5141085e+02    7.2007980e-09    8.6169049e-07    6.9386261e-04   -5.8235649e-07    5.6250507e+01
   1.3216645e+01    2.1165787e+00    1.2700282e-01    6.3661691e+01    0.0000000e+00    2.3199572e-05    8.3733244e+02    8.8005560e+02    7.8490886e+02    4.6000000e+02    4.6000000e+02    4.6000000e+02    9.4653370e+06    9.4599914e+02    2.9139782e+03    8.0717204e-03    1.0319373e+01    7.4454716e+04   -1.5163656e-02    0.0000000e+00   -5.3345760e-05   -8.6521428e-06   -1.1172652e-02   -6.4881557e-05   -7.5308797e+02    1.6087102e-07    8.5829507e-07    6.9178245e-04   -4.9231103e-07    5.6094760e+01
   1.3312534e+01    2.1764195e+00    1.2637910e-01    6.3093105e+01    0.0000000e+00    2.3155508e-05    8.3678626e+02    8.7949750e+02    7.8428572e+02    4.6000000e+02    4.6000000e+02    4.6000000e+02    9.4490205e+06    9.4329422e+02    2.9072396e+03    8.0883807e-03    1.0365828e+01    7.4479786e+04   -1.6887409e-02    0.0000000e+00   -5.1264827e-05   -7.6111456e-06   -1.1138497e-02   -1.4640446e-04   -7.5492172e+02    2.4258706e-07    8.5443367e-07    6.8965657e-04   -4.3575342e-07    5.5953153e+01
   1.3408601e+01    2.1980756e+00    1.2578016e-01    6.2550016e+01    0.0000000e+00    2.3112494e-05    8.3625152e+02    8.7897010e+02    7.8368242e+02    4.6000000e+02    4.6000000e+02    4.6000000e+02    9.4331277e+06    9.4068274e+02    2.9008981e+03    8.1051892e-03    1.0412268e+01    7.4509027e+04    1.7887751e-02    0.0000000e+00   -4.9425234e-05   -7.5817345e-06   -1.1102120e-02    9.3323733e-05   -7.5682174e+02   -1.5291373e-07    8.5103943e-07    6.8739323e-04   -4.2765889e-07    5.5817095e+01
   1.3504885e+01    2.1796440e+00    1.2517535e-01    6.2007817e+01    0.0000000e+00    2.3067962e-05    8.3569909e+02    8.7842994e+02    7.8307140e+02    4.6000000e+02    4.6000000e+02    4.6000000e+02    9.4165332e+06    9.3799873e+02    2.8942250e+03    8.1221532e-03    1.0458708e+01    7.4533611e+04    6.4673877e-03    0.0000000e+00   -4.3768439e-05   -7.7452009e-06   -1.1062303e-02    1.1111427e-04   -7.5868849e+02   -3.6848703e-08    8.4375634e-07    6.8489760e-04   -4.3628190e-07    5.5677378e+01
   1.3601483e+01    2.1340462e+00    1.2454223e-01    6.1447735e+01    0.0000000e+00    2.3020313e-05    8.3510702e+02    8.7785802e+02    7.8242907e+02    4.6000000e+02    4.6000000e+02    4.6000000e+02    9.3984285e+06    9.3512394e+02    2.8866998e+03    8.1392906e-03    1.0505181e+01    7.4547263e+04   -5.3313517e-04    0.0000000e+00   -3.5227019e-05   -8.2699355e-06   -1.1016518e-02    1.0013443e-05   -7.6044803e+02    5.9589986e-08    8.3417165e-07    6.8201145e-04   -4.7051013e-07    5.5527488e+01
   1.3746910e+01    2.0537105e+00    1.2352349e-01    6.0558991e+01    0.0000000e+00    2.2942471e-05    8.3412360e+02    8.7692237e+02    7.8138249e+02    4.6000000e+02    4.6000000e+02    4.6000000e+02    9.3676351e+06    9.3034637e+02    2.8733212e+03    8.1653319e-03    1.0574887e+01    7.4540744e+04    3.9847146e-04    0.0000000e+00   -2.1103759e-05   -9.4163469e-06   -1.0935835e-02   -2.0239534e-05   -7.6281557e+02    5.7834966e-08    8.1753492e-07    6.7692676e-04   -5.4494628e-07    5.5277763e+01
   1.3844180e+01    2.0149804e+00    1.2280890e-01    5.9941105e+01    0.0000000e+00    2.2887683e-05    8.3341452e+02    8.7625653e+02    7.8064085e+02    4.6000000e+02    4.6000000e+02    4.6000000e+02    9.3450597e+06    9.2690773e+02    2.8632515e+03    8.1828892e-03    1.0621313e+01    7.4521002e+04    2.2355138e-03    0.0000000e+00   -1.2973689e-05   -1.0289154e-05   -1.0877539e-02    3.3109986e-05   -7.6423835e+02   -6.0106816e-09    8.0557880e-07    6.7326697e-04   -5.9972347e-07    5.5097725e+01
   1.3941641e+01    1.9995460e+00    1.2208391e-01    5.9316840e+01    0.0000000e+00    2.2832219e-05    8.3267929e+02    8.7556772e+02    7.7988173e+02    4.6000000e+02    4.6000000e+02    4.6000000e+02    9.3214815e+06    9.2336206e+02    2.8526798e+03    8.2006010e-03    1.0667660e+01    7.4493878e+04    1.7945129e-03    0.0000000e+00   -6.2107503e-06   -1.0791992e-05   -1.0819885e-02    2.5338616e-05   -7.6559325e+02    2.1564047e-08    7.9538027e-07    6.6965693e-04   -6.3215991e-07    5.4912175e+01
   1.4039327e+01    2.0075991e+00    1.2136493e-01    5.8698892e+01    0.0000000e+00    2.2777488e-05    8.3193414e+02    8.7486779e+02    7.7912167e+02    4.6000000e+02    4.6000000e+02    4.6000000e+02    9.2975397e+06    9.1980161e+02    2.8420132e+03    8.2184744e-03    1.0713940e+01    7.4464491e+04   -7.9735971e-03    0.0000000e+00   -1.5081562e-06   -1.0636220e-05   -1.0765426e-02   -4.4266627e-05   -7.6693984e+02    9.6547997e-08    7.8908533e-07    6.6625678e-04   -6.2507907e-07    5.4726252e+01
   1.4137280e+01    2.0324273e+00    1.2065873e-01    5.8094675e+01    0.0000000e+00    2.2723667e-05    8.3119574e+02    8.7416691e+02    7.7837257e+02    4.6000000e+02    4.6000000e+02    4.6000000e+02    9.2737204e+06    9.1626913e+02    2.8315135e+03    8.2365175e-03    1.0760175e+01    7.4436787e+04   -2.0615319e-02    0.0000000e+00    1.7934019e-06   -9.8822883e-06   -1.0714254e-02   -1.6411219e-04   -7.6832509e+02    2.5941014e-07    7.8715411e-07    6.6307063e-04   -5.8642898e-07    5.4541429e+01
   1.4233866e+01    2.0658697e+00    1.1998111e-01    5.7518014e+01    0.0000000e+00    2.2672047e-05    8.3047810e+02    8.7347786e+02    7.7765611e+02    4.6000000e+02    4.6000000e+02    4.6000000e+02    9.2507148e+06    9.1285358e+02    2.8214779e+03    8.2544273e-03    1.0805602e+01    7.4413587e+04   -2.9557826e-03    0.0000000e+00    3.9875130e-06   -9.2685274e-06   -1.0666360e-02   -5.5289499e-05   -7.6975067e+02    9.7176751e-08    7.8475461e-07    6.6009251e-04   -5.4923877e-07    5.4362696e+01
   1.4332427e+01    2.0972781e+00    1.1931564e-01    5.6953409e+01    0.0000000e+00    2.2621014e-05    8.2976065e+02    8.7278135e+02    7.7694789e+02    4.6000000e+02    4.6000000e+02    4.6000000e+02    9.2277125e+06    9.0946745e+02    2.8116615e+03    8.2728250e-03    1.0851795e+01    7.4393996e+04   -1.5332917e-03    0.0000000e+00    6.6174457e-06   -8.7109253e-06   -1.0619474e-02    7.4654473e-06   -7.7126738e+02    6.2985847e-08    7.8339080e-07    6.5717532e-04   -5.1580704e-07    5.4185898e+01
   1.4430652e+01    2.1195921e+00    1.1868210e-01    5.6413546e+01    0.0000000e+00    2.2572940e-05    8.2905044e+02    8.7208903e+02    7.7626234e+02    4.6000000e+02    4.6000000e+02    4.6000000e+02    9.2050721e+06    9.0620781e+02    2.8022716e+03    8.2912817e-03    1.0897675e+01    7.4377036e+04    4.8862225e-03    0.0000000e+00    8.9719538e-06   -8.4736118e-06   -1.0574086e-02    4.8645660e-05   -7.7282101e+02   -3.0441591e-08    7.7995381e-07    6.5434983e-04   -4.9968216e-07    5.4017481e+01
   1.4529672e+01    2.1319946e+00    1.1805322e-01    5.5883969e+01    0.0000000e+00    2.2523820e-05    8.2833088e+02    8.7139704e+02    7.7557739e+02    4.6000000e+02    4.6000000e+02    4.6000000e+02    9.1818095e+06    9.0290650e+02    2.7927495e+03    8.3100111e-03    1.0943770e+01    7.4356644e+04   -1.1240612e-02    0.0000000e+00    1.2369249e-05   -7.2526878e-06   -1.0528839e-02   -6.4573315e-05   -7.7436684e+02    2.3193000e-07    7.8160760e-07    6.5152035e-04   -4.2692176e-07    5.3846605e+01
   1.4628072e+01    2.1357578e+00    1.1744357e-01    5.5367217e+01    0.0000000e+00    2.2477126e-05    8.2760753e+02    8.7068804e+02    7.7488765e+02    4.6000000e+02    4.6000000e+02    4.6000000e+02    9.1584829e+06    8.9966574e+02    2.7833710e+03    8.3287454e-03    1.0989422e+01    7.4334954e+04   -6.1268876e-04    0.0000000e+00    1.7725570e-05   -7.3966674e-06   -1.0481758e-02   -2.7565211e-05   -7.7588975e+02    7.2665807e-08    7.7529414e-07    6.4856981e-04   -4.3710716e-07    5.3680105e+01
   1.4726595e+01    2.1270686e+00    1.1683065e-01    5.4851941e+01    0.0000000e+00    2.2429478e-05    8.2686416e+02    8.6996174e+02    7.7419657e+02    4.6000000e+02    4.6000000e+02    4.6000000e+02    9.1343910e+06    8.9635484e+02    2.7736320e+03    8.3476251e-03    1.1034971e+01    7.4307478e+04   -7.7572569e-03    0.0000000e+00    2.2934356e-05   -7.8584358e-06   -1.0432021e-02   -3.1708690e-05   -7.7737312e+02    1.0031578e-07    7.6695316e-07    6.4545956e-04   -4.6869647e-07    5.3510237e+01
   1.4825661e+01    2.1095048e+00    1.1621046e-01    5.4334676e+01    0.0000000e+00    2.2380700e-05    8.2609395e+02    8.6921251e+02    7.7349293e+02    4.6000000e+02    4.6000000e+02    4.6000000e+02    9.1093587e+06    8.9295321e+02    2.7634584e+03    8.3667322e-03    1.1080606e+01    7.4273460e+04   -3.0469193e-03    0.0000000e+00    2.5999185e-05   -8.1268556e-06   -1.0380004e-02   -3.4246628e-05   -7.7880124e+02    7.8329601e-08    7.6118703e-07    6.4221877e-04   -4.8847641e-07    5.3336022e+01
   1.4923096e+01    2.0933518e+00    1.1559659e-01    5.3824197e+01    0.0000000e+00    2.2332540e-05    8.2531418e+02    8.6845386e+02    7.7278674e+02    4.6000000e+02    4.6000000e+02    4.6000000e+02    9.0839397e+06    8.8953567e+02    2.7530792e+03    8.3856444e-03    1.1125323e+01    7.4233622e+04    1.6029566e-02    0.0000000e+00    2.9975589e-05   -8.7318668e-06   -1.0326883e-02    1.0760328e-04   -7.8013980e+02   -1.4500697e-07    7.5276597e-07    6.3890194e-04   -5.2216538e-07    5.3161203e+01
   1.5022461e+01    2.0896037e+00    1.1497225e-01    5.3307994e+01    0.0000000e+00    2.2283365e-05    8.2450493e+02    8.6766496e+02    7.7205889e+02    4.6000000e+02    4.6000000e+02    4.6000000e+02    9.0575049e+06    8.8601376e+02    2.7422975e+03    8.4050546e-03    1.1170747e+01    7.4188927e+04    2.6446916e-03    0.0000000e+00    3.4529202e-05   -9.1154211e-06   -1.0275439e-02    6.8923731e-05   -7.8146196e+02   -1.7470526e-08    7.4498561e-07    6.3568403e-04   -5.4545265e-07    5.2981182e+01
   1.5120923e+01    2.1002006e+00    1.1436616e-01    5.2808596e+01    0.0000000e+00    2.2235601e-05    8.2369693e+02    8.6687626e+02    7.7134145e+02    4.6000000e+02    4.6000000e+02    4.6000000e+02    9.0310880e+06    8.8254013e+02    2.7316302e+03    8.4244104e-03    1.1215583e+01    7.4142902e+04   -1.4889114e-02    0.0000000e+00    3.7598520e-05   -8.9571887e-06   -1.0227242e-02   -9.9536603e-05   -7.8276287e+02    1.3136702e-07    7.4161239e-07    6.3267604e-04   -5.4065740e-07    5.2804270e+01
   1.5210419e+01    2.1179104e+00    1.1383220e-01    5.2355836e+01    0.0000000e+00    2.2197007e-05    8.2296280e+02    8.6615372e+02    7.7070013e+02    4.6000000e+02    4.6000000e+02    4.6000000e+02    9.0071438e+06    8.7942998e+02    2.7220886e+03    8.4421049e-03    1.1256191e+01    7.4101646e+04   -2.0939554e-02    0.0000000e+00    3.9163540e-05   -8.3885279e-06   -1.0186118e-02   -1.8655155e-04   -7.8396323e+02    1.9391443e-07    7.4245308e-07    6.3011701e-04   -5.1060060e-07    5.2646661e+01
   1.5309561e+01    2.1438150e+00    1.1326312e-01    5.1898856e+01    0.0000000e+00    2.2149609e-05    8.2215846e+02    8.6536261e+02    7.7001214e+02    4.6000000e+02    4.6000000e+02    4.6000000e+02    8.9809248e+06    8.7607057e+02    2.7118623e+03    8.4618283e-03    1.1301007e+01    7.4058562e+04    1.0116348e-02    0.0000000e+00    3.9358929e-05   -8.0566559e-06   -1.0143174e-02    2.1587583e-05   -7.8533461e+02   -6.1128604e-08    7.4010136e-07    6.2745468e-04   -4.8770011e-07    5.2477242e+01
   1.5408694e+01    2.1665731e+00    1.1271646e-01    5.1447731e+01    0.0000000e+00    2.2107266e-05    8.2135956e+02    8.6457109e+02    7.6934229e+02    4.6000000e+02    4.6000000e+02    4.6000000e+02    8.9549289e+06    8.7278740e+02    2.7019178e+03    8.4816730e-03    1.1345654e+01    7.4017370e+04   -1.8194219e-03    0.0000000e+00    4.2251631e-05   -7.7278470e-06   -1.0101901e-02    5.8358042e-05   -7.8674209e+02   -1.4100164e-08    7.3783423e-07    6.2488088e-04   -4.6632662e-07    5.2312666e+01
   1.5506792e+01    2.1838198e+00    1.1219500e-01    5.1018269e+01    0.0000000e+00    2.2066782e-05    8.2057177e+02    8.6378541e+02    7.6869311e+02    4.6000000e+02    4.6000000e+02    4.6000000e+02    8.9293354e+06    8.6960007e+02    2.6922962e+03    8.5014308e-03    1.1389676e+01    7.3977757e+04   -1.5145978e-02    0.0000000e+00    4.3596010e-05   -7.3505002e-06   -1.0061990e-02   -1.0274070e-04   -7.8816007e+02    1.9333042e-07    7.3740613e-07    6.2239603e-04   -4.4810245e-07    5.2153809e+01
   1.5619317e+01    2.1982653e+00    1.1161429e-01    5.0530769e+01    0.0000000e+00    2.2024350e-05    8.1966646e+02    8.6289732e+02    7.6795442e+02    4.6000000e+02    4.6000000e+02    4.6000000e+02    8.8999644e+06    8.6598939e+02    2.6814101e+03    8.5242495e-03    1.1440014e+01    7.3932351e+04   -2.5314835e-02    0.0000000e+00    4.0411927e-05   -6.7853721e-06   -1.0017103e-02   -2.8989557e-04   -7.8979382e+02    4.0563728e-07    7.4101369e-07    6.1962624e-04   -4.2480460e-07    5.1974685e+01
   1.5715621e+01    2.1973349e+00    1.1112415e-01    5.0142978e+01    0.0000000e+00    2.1982634e-05    8.1888058e+02    8.6214072e+02    7.6732902e+02    4.6000000e+02    4.6000000e+02    4.6000000e+02    8.8743917e+06    8.6288027e+02    2.6719519e+03    8.5438978e-03    1.1482905e+01    7.3889798e+04    6.1231483e-02    0.0000000e+00    4.9913053e-05   -7.8171176e-06   -9.9770324e-03    3.8767319e-04   -7.9117129e+02   -6.3260449e-07    7.2557597e-07    6.1709750e-04   -4.7156868e-07    5.1820818e+01
   1.5814860e+01    2.2033816e+00    1.1063049e-01    4.9742456e+01    0.0000000e+00    2.1943482e-05    8.1807081e+02    8.6137234e+02    7.6667526e+02    4.6000000e+02    4.6000000e+02    4.6000000e+02    8.8481040e+06    8.5971372e+02    2.6623564e+03    8.5642673e-03    1.1526943e+01    7.3846579e+04   -7.3630554e-03    0.0000000e+00    5.6251893e-05   -7.7998754e-06   -9.9377328e-03    1.7285214e-04   -7.9258244e+02   -5.2763326e-08    7.2267359e-07    6.1461326e-04   -4.6968713e-07    5.1664509e+01
   1.5913485e+01    2.2068196e+00    1.1014757e-01    4.9352374e+01    0.0000000e+00    2.1905010e-05    8.1725018e+02    8.6058598e+02    7.6602693e+02    4.6000000e+02    4.6000000e+02    4.6000000e+02    8.8213953e+06    8.5653549e+02    2.6525962e+03    8.5846320e-03    1.1570550e+01    7.3798750e+04   -4.0997228e-02    0.0000000e+00    5.5777755e-05   -7.4996358e-06   -9.8985115e-03   -3.5005794e-04   -7.9396287e+02    5.1645348e-07    7.2466755e-07    6.1217599e-04   -4.6536738e-07    5.1508241e+01
   1.6011645e+01    2.1854392e+00    1.0966174e-01    4.8962098e+01    0.0000000e+00    2.1866038e-05    8.1640221e+02    8.5977517e+02    7.6537525e+02    4.6000000e+02    4.6000000e+02    4.6000000e+02    8.7936529e+06    8.5326345e+02    2.6423079e+03    8.6050209e-03    1.1613786e+01    7.3741374e+04    2.7823928e-03    0.0000000e+00    6.0089005e-05   -8.3816439e-06   -9.8546552e-03   -1.2768533e-04   -7.9525527e+02    1.5564162e-08    7.1566889e-07    6.0943384e-04   -5.2100066e-07    5.1347445e+01
   1.6111164e+01    2.1614821e+00    1.0916468e-01    4.8568322e+01    0.0000000e+00    2.1825132e-05    8.1552117e+02    8.5894674e+02    7.6454302e+02    4.6000000e+02    4.6000000e+02    4.6000000e+02    8.7648030e+06    8.4988221e+02    2.6315611e+03    8.6258150e-03    1.1657443e+01    7.3677057e+04    1.1510773e-02    0.0000000e+00    6.5797841e-05   -9.7033285e-06   -9.8089368e-03    1.4803189e-04   -7.9647419e+02   -1.3647365e-07    7.0322959e-07    6.0656125e-04   -6.0137428e-07    5.1181127e+01
   1.6207037e+01    2.1680512e+00    1.0867768e-01    4.8183572e+01    0.0000000e+00    2.1786097e-05    8.1467343e+02    8.5816043e+02    7.6362013e+02    4.6000000e+02    4.6000000e+02    4.6000000e+02    8.7369920e+06    8.4656648e+02    2.6210983e+03    8.6459620e-03    1.1699334e+01    7.3614823e+04    5.2231549e-03    0.0000000e+00    6.7376569e-05   -9.9814359e-06   -9.7681047e-03    1.1489663e-04   -7.9762600e+02   -5.7035600e-08    6.9876562e-07    6.0401629e-04   -6.1845711e-07    5.1015667e+01
   1.6304990e+01    2.2085233e+00    1.0821753e-01    4.7820838e+01    0.0000000e+00    2.1748963e-05    8.1381644e+02    8.5733876e+02    7.6269581e+02    4.6000000e+02    4.6000000e+02    4.6000000e+02    8.7090929e+06    8.4333973e+02    2.6109682e+03    8.6666650e-03    1.1741966e+01    7.3555471e+04   -2.3873263e-03    0.0000000e+00    6.5073726e-05   -9.0630877e-06   -9.7347028e-03   -2.2316883e-05   -7.9886144e+02    5.1994628e-08    7.0359718e-07    6.0196255e-04   -5.6005325e-07    5.0857522e+01
   1.6404440e+01    2.2591499e+00    1.0777386e-01    4.7473187e+01    0.0000000e+00    2.1712904e-05    8.1296824e+02    8.5650535e+02    7.6180121e+02    4.6000000e+02    4.6000000e+02    4.6000000e+02    8.6814514e+06    8.4015200e+02    2.6011236e+03    8.6878070e-03    1.1785086e+01    7.3500876e+04    6.3484513e-04    0.0000000e+00    6.3827041e-05   -8.0071696e-06   -9.7036974e-03   -3.3199353e-05   -8.0021344e+02    5.2443309e-08    7.0794923e-07    6.0005494e-04   -4.9226867e-07    5.0701126e+01
   1.6502822e+01    2.2996420e+00    1.0738137e-01    4.7158586e+01    0.0000000e+00    2.1682027e-05    8.1213795e+02    8.5568093e+02    7.6094816e+02    4.6000000e+02    4.6000000e+02    4.6000000e+02    8.6543218e+06    8.3717023e+02    2.5919581e+03    8.7088420e-03    1.1827588e+01    7.3448571e+04   -3.0137033e-03    0.0000000e+00    6.4575146e-05   -5.5642454e-06   -9.6791782e-03   -2.1985401e-05   -8.0159472e+02    2.0886233e-07    7.2185367e-07    5.9852711e-04   -3.3782733e-07    5.0558334e+01
   1.6601716e+01    2.3281998e+00    1.0701012e-01    4.6860921e+01    0.0000000e+00    2.1652865e-05    8.1131525e+02    8.5484507e+02    7.6009858e+02    4.6000000e+02    4.6000000e+02    4.6000000e+02    8.6275695e+06    8.3427416e+02    2.5831669e+03    8.7301080e-03    1.1870166e+01    7.3400342e+04   -4.1764650e-03    0.0000000e+00    6.5163818e-05   -5.4912379e-06   -9.6517819e-03   -2.4499752e-05   -8.0303355e+02    1.4740295e-07    7.2008233e-07    5.9681917e-04   -3.3497336e-07    5.0420805e+01
   1.6701405e+01    2.3365001e+00    1.0664926e-01    4.6573940e+01    0.0000000e+00    2.1623849e-05    8.1047846e+02    8.5399757e+02    7.5925285e+02    4.6000000e+02    4.6000000e+02    4.6000000e+02    8.6003894e+06    8.3137051e+02    2.5742969e+03    8.7516677e-03    1.1912938e+01    7.3349806e+04    1.2217135e-02    0.0000000e+00    6.5530968e-05   -5.9593701e-06   -9.6226301e-03    7.4843685e-05   -8.0448430e+02   -6.3655207e-08    7.1375527e-07    5.9501320e-04   -3.6206755e-07    5.0283852e+01
   1.6800128e+01    2.3268533e+00    1.0629585e-01    4.6294531e+01    0.0000000e+00    2.1595114e-05    8.0963408e+02    8.5314864e+02    7.5841494e+02    4.6000000e+02    4.6000000e+02    4.6000000e+02    8.5729545e+06    8.2846461e+02    2.5653166e+03    8.7731390e-03    1.1955149e+01    7.3295200e+04    1.1975333e-02    0.0000000e+00    6.7438950e-05   -6.5021709e-06   -9.5928021e-03    1.1143986e-04   -8.0587326e+02   -6.1333787e-08    7.0721351e-07    5.9315413e-04   -3.9388165e-07    5.0147128e+01
   1.6948425e+01    2.3062615e+00    1.0576433e-01    4.5878287e+01    0.0000000e+00    2.1551483e-05    8.0832688e+02    8.5184584e+02    7.5712983e+02    4.6000000e+02    4.6000000e+02    4.6000000e+02    8.5304342e+06    8.2399445e+02    2.5512556e+03    8.8056353e-03    1.2018270e+01    7.3201808e+04    6.3510609e-03    0.0000000e+00    7.1852857e-05   -7.3911509e-06   -9.5453031e-03    4.3350282e-05   -8.0782607e+02   -7.4078597e-09    6.9770243e-07    5.9017534e-04   -4.4913686e-07    4.9936892e+01
   1.7047224e+01    2.3038793e+00    1.0541700e-01    4.5607885e+01    0.0000000e+00    2.1522957e-05    8.0743729e+02    8.5096401e+02    7.5626426e+02    4.6000000e+02    4.6000000e+02    4.6000000e+02    8.5014820e+06    8.2098525e+02    2.5416706e+03    8.8274255e-03    1.2060126e+01    7.3133891e+04    6.4996151e-03    0.0000000e+00    7.4408182e-05   -7.7972096e-06   -9.5152073e-03    4.0636893e-05   -8.0906084e+02   -7.8023836e-08    6.9231255e-07    5.8828783e-04   -4.7352092e-07    4.9795831e+01
   1.7146272e+01    2.3136111e+00    1.0508179e-01    4.5347712e+01    0.0000000e+00    2.1495454e-05    8.0653873e+02    8.5006935e+02    7.5540082e+02    4.6000000e+02    4.6000000e+02    4.6000000e+02    8.4722445e+06    8.1798557e+02    2.5320713e+03    8.8493914e-03    1.2101930e+01    7.3063738e+04    7.1006068e-03    0.0000000e+00    7.5812943e-05   -7.8964330e-06   -9.4873022e-03    5.8458134e-05   -8.1028408e+02   -7.8686221e-08    6.8862490e-07    5.8654675e-04   -4.7768305e-07    4.9656063e+01
   1.7246669e+01    2.3315046e+00    1.0476027e-01    4.5097875e+01    0.0000000e+00    2.1469309e-05    8.0562664e+02    8.4915408e+02    7.5453934e+02    4.6000000e+02    4.6000000e+02    4.6000000e+02    8.4426096e+06    8.1499091e+02    2.5224773e+03    8.8717800e-03    1.2144141e+01    7.2992373e+04    4.3532467e-03    0.0000000e+00    7.6284442e-05   -7.9615292e-06   -9.4614226e-03    5.0881954e-05   -8.1153446e+02   -9.7371329e-08    6.8621965e-07    5.8493906e-04   -4.8035225e-07    4.9517688e+01
   1.7346178e+01    2.3500789e+00    1.0446314e-01    4.4865228e+01    0.0000000e+00    2.1445688e-05    8.0472244e+02    8.4824105e+02    7.5370041e+02    4.6000000e+02    4.6000000e+02    4.6000000e+02    8.4133078e+06    8.1208711e+02    2.5131655e+03    8.8940930e-03    1.2185824e+01    7.2921979e+04    4.5857457e-03    0.0000000e+00    7.6996088e-05   -7.8901835e-06   -9.4376736e-03    3.7237044e-05   -8.1279108e+02   -5.9270231e-08    6.8443396e-07    5.8346244e-04   -4.7454076e-07    4.9385169e+01
   1.7445941e+01    2.3687648e+00    1.0418509e-01    4.4648768e+01    0.0000000e+00    2.1423315e-05    8.0381939e+02    8.4732610e+02    7.5287273e+02    4.6000000e+02    4.6000000e+02    4.6000000e+02    8.3840957e+06    8.0923814e+02    2.5040577e+03    8.9165850e-03    1.2227460e+01    7.2852556e+04   -2.5393905e-03    0.0000000e+00    7.7219871e-05   -7.6607231e-06   -9.4158986e-03   -1.2881382e-05   -8.1407038e+02    5.1086817e-08    6.8445546e-07    5.8210979e-04   -4.6044177e-07    4.9256370e+01
   1.7545815e+01    2.3869741e+00    1.0392633e-01    4.4447248e+01    0.0000000e+00    2.1402605e-05    8.0291841e+02    8.4641041e+02    7.5205907e+02    4.6000000e+02    4.6000000e+02    4.6000000e+02    8.3549932e+06    8.0644521e+02    2.4951541e+03    8.9392249e-03    1.2268995e+01    7.2784009e+04    4.5659314e-03    0.0000000e+00    7.7550452e-05   -7.4813749e-06   -9.3957171e-03    1.6482459e-05   -8.1537019e+02   -4.5718156e-09    6.8332635e-07    5.8085625e-04   -4.4824788e-07    4.9131319e+01
   1.7645554e+01    2.4018993e+00    1.0368588e-01    4.4260249e+01    0.0000000e+00    2.1383369e-05    8.0201783e+02    8.4549030e+02    7.5125882e+02    4.6000000e+02    4.6000000e+02    4.6000000e+02    8.3259426e+06    8.0370033e+02    2.4864000e+03    8.9619561e-03    1.2310326e+01    7.2715372e+04    1.2053806e-02    0.0000000e+00    7.8659166e-05   -7.5029162e-06   -9.3766592e-03    1.0104427e-04   -8.1667641e+02   -5.0670411e-08    6.7986137e-07    5.7966713e-04   -4.4628370e-07    4.9009610e+01
   1.7745112e+01    2.4143992e+00    1.0346183e-01    4.4086475e+01    0.0000000e+00    2.1365417e-05    8.0111785e+02    8.4456867e+02    7.5046980e+02    4.6000000e+02    4.6000000e+02    4.6000000e+02    8.2969701e+06    8.0100084e+02    2.4777872e+03    8.9847678e-03    1.2351439e+01    7.2646783e+04    6.1080673e-03    0.0000000e+00    7.9366507e-05   -7.6514088e-06   -9.3589152e-03    7.0569689e-05   -8.1798569e+02   -1.8935681e-08    6.7657476e-07    5.7856140e-04   -4.5420441e-07    4.8891009e+01
   1.7844044e+01    2.4215428e+00    1.0325233e-01    4.3924737e+01    0.0000000e+00    2.1348530e-05    8.0021649e+02    8.4364171e+02    7.4969183e+02    4.6000000e+02    4.6000000e+02    4.6000000e+02    8.2679749e+06    7.9833305e+02    2.4692261e+03    9.0075566e-03    1.2392153e+01    7.2576519e+04    1.1546663e-02    0.0000000e+00    8.1153451e-05   -8.1165763e-06   -9.3413567e-03    8.3539858e-05   -8.1927387e+02   -9.0346131e-08    6.6974964e-07    5.7746055e-04   -4.8099781e-07    4.8774701e+01
   1.7944128e+01    2.4249127e+00    1.0305181e-01    4.3771514e+01    0.0000000e+00    2.1332056e-05    7.9929639e+02    8.4269486e+02    7.4890611e+02    4.6000000e+02    4.6000000e+02    4.6000000e+02    8.2384103e+06    7.9564356e+02    2.4605433e+03    9.0307324e-03    1.2433196e+01    7.2503068e+04    1.1311261e-02    0.0000000e+00    8.2993558e-05   -8.7102816e-06   -9.3240835e-03    9.1867690e-05   -8.2055360e+02   -7.1286663e-08    6.6208260e-07    5.7637526e-04   -5.1590365e-07    4.8658217e+01
   1.8044692e+01    2.4286966e+00    1.0283790e-01    4.3614967e+01    0.0000000e+00    2.1313957e-05    7.9836467e+02    8.4173351e+02    7.4811762e+02    4.6000000e+02    4.6000000e+02    4.6000000e+02    8.2084227e+06    7.9284054e+02    2.4515016e+03    9.0541429e-03    1.2474287e+01    7.2426426e+04    1.3010769e-02    0.0000000e+00    8.4736475e-05   -9.4330176e-06   -9.3050420e-03    9.3035128e-05   -8.2181138e+02   -5.0115418e-08    6.5393263e-07    5.7518230e-04   -5.5870699e-07    4.8533605e+01
   1.8144049e+01    2.4319936e+00    1.0263265e-01    4.3467276e+01    0.0000000e+00    2.1295947e-05    7.9743416e+02    8.4077197e+02    7.4723323e+02    4.6000000e+02    4.6000000e+02    4.6000000e+02    8.1785005e+06    7.9005444e+02    2.4424574e+03    9.0773939e-03    1.2514738e+01    7.2347721e+04    1.6567726e-02    0.0000000e+00    8.6938574e-05   -1.0407215e-05   -9.2861801e-03    1.3353811e-04   -8.2302585e+02   -1.3471545e-07    6.4387003e-07    5.7399775e-04   -6.1642306e-07    4.8409794e+01
   1.8243377e+01    2.4388518e+00    1.0244670e-01    4.3333841e+01    0.0000000e+00    2.1279564e-05    7.9650372e+02    8.3980266e+02    7.4628868e+02    4.6000000e+02    4.6000000e+02    4.6000000e+02    8.1484263e+06    7.8730949e+02    2.4335379e+03    9.1007584e-03    1.2555027e+01    7.2267218e+04    1.1846506e-02    0.0000000e+00    8.8256471e-05   -1.1027281e-05   -9.2694118e-03    1.1768076e-04   -8.2422137e+02   -1.5737690e-07    6.3666257e-07    5.7294678e-04   -6.5212670e-07    4.8288912e+01
   1.8343499e+01    2.4598843e+00    1.0228537e-01    4.3214968e+01    0.0000000e+00    2.1265804e-05    7.9555318e+02    8.3882325e+02    7.4534332e+02    4.6000000e+02    4.6000000e+02    4.6000000e+02    8.1177369e+06    7.8461736e+02    2.4246850e+03    9.1244314e-03    1.2595488e+01    7.2182303e+04    1.1840955e-02    0.0000000e+00    8.8675401e-05   -7.9448843e-06   -9.2623826e-03    1.0190416e-04   -8.2537576e+02   -5.7284085e-08    6.5997110e-07    5.7249880e-04   -4.5501096e-07    4.8173640e+01
   1.8444292e+01    2.4917306e+00    1.0214804e-01    4.3112848e+01    0.0000000e+00    2.1254519e-05    7.9460728e+02    8.3782931e+02    7.4441057e+02    4.6000000e+02    4.6000000e+02    4.6000000e+02    8.0873931e+06    7.8200901e+02    2.4161621e+03    9.1483867e-03    1.2636076e+01    7.2101300e+04    1.1781305e-02    0.0000000e+00    8.7802731e-05   -8.6340690e-06   -9.2518952e-03    9.2265006e-05   -8.2660612e+02   -8.4889825e-08    6.4922460e-07    5.7185852e-04   -4.9581314e-07    4.8064097e+01
   1.8544021e+01    2.5162777e+00    1.0203489e-01    4.3027737e+01    0.0000000e+00    2.1245603e-05    7.9367355e+02    8.3684078e+02    7.4352173e+02    4.6000000e+02    4.6000000e+02    4.6000000e+02    8.0575224e+06    7.7949629e+02    2.4079450e+03    9.1722106e-03    1.2676098e+01    7.2022065e+04    9.4008135e-03    0.0000000e+00    8.6884447e-05   -8.8378977e-06   -9.2430008e-03    6.5480559e-05   -8.2785931e+02   -8.0726018e-08    6.4391486e-07    5.7132127e-04   -5.0621066e-07    4.7960562e+01
   1.8643136e+01    2.5287714e+00    1.0193918e-01    4.2956944e+01    0.0000000e+00    2.1237819e-05    7.9274694e+02    8.3585572e+02    7.4265271e+02    4.6000000e+02    4.6000000e+02    4.6000000e+02    8.0279363e+06    7.7704652e+02    2.3999410e+03    9.1960076e-03    1.2715740e+01    7.1943782e+04    6.4415631e-03    0.0000000e+00    8.6239685e-05   -8.9887890e-06   -9.2350947e-03    4.4691696e-05   -8.2911614e+02   -5.0761140e-08    6.4111659e-07    5.7083816e-04   -5.1452930e-07    4.7860884e+01
   1.8742648e+01    2.5351979e+00    1.0185717e-01    4.2897328e+01    0.0000000e+00    2.1231037e-05    7.9181366e+02    8.3490955e+02    7.4183117e+02    4.6000000e+02    4.6000000e+02    4.6000000e+02    7.9981559e+06    7.7461359e+02    2.3919742e+03    9.2200202e-03    1.2755410e+01    7.1864057e+04    1.9079800e-02    0.0000000e+00    8.7325557e-05   -9.5421966e-06   -9.2280293e-03    1.5128833e-04   -8.3036538e+02   -2.0431115e-07    6.3331755e-07    5.7039039e-04   -5.4538416e-07    4.7762838e+01
   1.8842879e+01    2.5401535e+00    1.0178827e-01    4.2847750e+01    0.0000000e+00    2.1225410e-05    7.9086647e+02    8.3398215e+02    7.4100062e+02    4.6000000e+02    4.6000000e+02    4.6000000e+02    7.9679882e+06    7.7218446e+02    2.3839689e+03    9.2443276e-03    1.2795231e+01    7.1781742e+04    1.6099987e-02    0.0000000e+00    8.9055900e-05   -1.0121059e-05   -9.2216940e-03    1.5936069e-04   -8.3160162e+02   -1.7000303e-07    6.2474492e-07    5.6998188e-04   -5.7805223e-07    4.7666110e+01
   1.8942877e+01    2.5455594e+00    1.0173178e-01    4.2808006e+01    0.0000000e+00    2.1220837e-05    7.8991512e+02    8.3304736e+02    7.4016889e+02    4.6000000e+02    4.6000000e+02    4.6000000e+02    7.9376980e+06    7.6977295e+02    2.3759782e+03    9.2687001e-03    1.2834828e+01    7.1697400e+04    9.4379874e-03    0.0000000e+00    9.0469113e-05   -1.0688580e-05   -9.2163359e-03    9.0932446e-05   -8.3281345e+02   -1.3103659e-07    6.1744663e-07    5.6963624e-04   -6.1134113e-07    4.7570840e+01
   1.9042978e+01    2.5518736e+00    1.0169025e-01    4.2779434e+01    0.0000000e+00    2.1217613e-05    7.8895521e+02    8.3213119e+02    7.3929046e+02    4.6000000e+02    4.6000000e+02    4.6000000e+02    7.9071927e+06    7.6738349e+02    2.3679979e+03    9.2932187e-03    1.2874331e+01    7.1610793e+04    9.7398841e-03    0.0000000e+00    9.1474568e-05   -1.1169538e-05   -9.2122115e-03    4.8322005e-05   -8.3400693e+02    4.9053903e-09    6.1003888e-07    5.6937131e-04   -6.3965785e-07    4.7477864e+01
   1.9143188e+01    2.5596684e+00    1.0166176e-01    4.2761483e+01    0.0000000e+00    2.1215428e-05    7.8798878e+02    8.3118376e+02    7.3834990e+02    4.6000000e+02    4.6000000e+02    4.6000000e+02    7.8765087e+06    7.6500666e+02    2.3600219e+03    9.3178857e-03    1.2913745e+01    7.1522244e+04    1.2506304e-02    0.0000000e+00    9.2743931e-05   -1.1316209e-05   -9.2086914e-03    9.0829507e-05   -8.3518507e+02   -2.4038206e-07    6.0216564e-07    5.6914158e-04   -6.4537123e-07    4.7386221e+01
   1.9243476e+01    2.5687845e+00    1.0164683e-01    4.2754203e+01    0.0000000e+00    2.1214382e-05    7.8701776e+02    8.3022672e+02    7.3741545e+02    4.6000000e+02    4.6000000e+02    4.6000000e+02    7.8457094e+06    7.6264922e+02    2.3520823e+03    9.3426933e-03    1.2953056e+01    7.1432246e+04    1.6587815e-02    0.0000000e+00    9.3976815e-05   -1.1829151e-05   -9.2067461e-03    1.4569314e-04   -8.3635302e+02   -1.8419922e-07    5.9412465e-07    5.6901015e-04   -6.7393458e-07    4.7296223e+01
   1.9343752e+01    2.5813855e+00    1.0164627e-01    4.2758144e+01    0.0000000e+00    2.1214546e-05    7.8604754e+02    8.2926659e+02    7.3649052e+02    4.6000000e+02    4.6000000e+02    4.6000000e+02    7.8149893e+06    7.6032944e+02    2.3442697e+03    9.3676193e-03    1.2992231e+01    7.1342385e+04    2.0593119e-02    0.0000000e+00    9.4482346e-05   -1.2325556e-05   -9.2064381e-03    1.7865591e-04   -8.3752491e+02   -2.3407262e-07    5.8548705e-07    5.6898614e-04   -7.0047663e-07    4.7208763e+01
   1.9443939e+01    2.5949840e+00    1.0166129e-01    4.2773948e+01    0.0000000e+00    2.1216065e-05    7.8507635e+02    8.2830323e+02    7.3557813e+02    4.6000000e+02    4.6000000e+02    4.6000000e+02    7.7842943e+06    7.5804376e+02    2.3365497e+03    9.3926446e-03    1.3031242e+01    7.1252012e+04    1.4337183e-02    0.0000000e+00    9.5619407e-05   -1.3285084e-05   -9.2073232e-03    1.3791971e-04   -8.3869852e+02   -5.4335495e-08    5.7579917e-07    5.6903223e-04   -7.5769475e-07    4.7123790e+01
   1.9544479e+01    2.6063092e+00    1.0169313e-01    4.2802582e+01    0.0000000e+00    2.1219009e-05    7.8409902e+02    8.2733265e+02    7.3467213e+02    4.6000000e+02    4.6000000e+02    4.6000000e+02    7.7534449e+06    7.5578315e+02    2.3288876e+03    9.4178795e-03    1.3070262e+01    7.1160310e+04    1.2288471e-02    0.0000000e+00    9.7272562e-05   -1.3745088e-05   -9.2090891e-03    8.3074741e-05   -8.3987147e+02   -6.2675600e-08    5.6639491e-07    5.6912833e-04   -7.8311228e-07    4.7041072e+01
   1.9645105e+01    2.6207708e+00    1.0172036e-01    4.2833878e+01    0.0000000e+00    2.1220824e-05    7.8312549e+02    8.2636274e+02    7.3377530e+02    4.6000000e+02    4.6000000e+02    4.6000000e+02    7.7226934e+06    7.5347834e+02    2.3211643e+03    9.4432578e-03    1.3109188e+01    7.1069076e+04    1.2746810e-03    0.0000000e+00    9.6854372e-05   -1.3908411e-05   -9.2111657e-03    4.0131779e-06   -8.4105178e+02    5.6813989e-08    5.6271211e-07    5.6925775e-04   -7.9288226e-07    4.6953956e+01
   1.9735722e+01    2.6292731e+00    1.0176694e-01    4.2875179e+01    0.0000000e+00    2.1225141e-05    7.8223741e+02    8.2545130e+02    7.3296901e+02    4.6000000e+02    4.6000000e+02    4.6000000e+02    7.6947641e+06    7.5144741e+02    2.3142419e+03    9.4662148e-03    1.3144136e+01    7.0984196e+04    1.4258536e-02    0.0000000e+00    9.8368321e-05   -1.4740647e-05   -9.2133449e-03    8.7443777e-05   -8.4209875e+02   -8.4115968e-08    5.5100691e-07    5.6938303e-04   -8.4238386e-07    4.6879997e+01
   1.9808216e+01    2.6336258e+00    1.0179673e-01    4.2908695e+01    0.0000000e+00    2.1226673e-05    7.8152985e+02    8.2472260e+02    7.3225128e+02    4.6000000e+02    4.6000000e+02    4.6000000e+02    7.6724564e+06    7.4977915e+02    2.3086229e+03    9.4846431e-03    1.3172029e+01    7.0916200e+04    9.7970290e-03    0.0000000e+00    9.8310332e-05   -1.5309355e-05   -9.2146505e-03    8.2166909e-05   -8.4293096e+02   -4.1507226e-08    5.4499588e-07    5.6945910e-04   -8.7673162e-07    4.6816719e+01
   1.9949150e+01    2.6514181e+00    1.0190293e-01    4.3002391e+01    0.0000000e+00    2.1235040e-05    7.8014450e+02    8.2331670e+02    7.3086371e+02    4.6000000e+02    4.6000000e+02    4.6000000e+02    7.6286143e+06    7.4666490e+02    2.2980015e+03    9.5206784e-03    1.3226042e+01    7.0778847e+04    2.5137283e-02    0.0000000e+00    9.9716517e-05   -1.2050391e-05   -9.2278378e-03    2.3982090e-04   -8.4447763e+02   -1.1362606e-07    5.6632401e-07    5.7025970e-04   -6.6310565e-07    4.6704575e+01
   2.0039647e+01    2.6783424e+00    1.0199553e-01    4.3078695e+01    0.0000000e+00    2.1242827e-05    7.7926406e+02    8.2242267e+02    7.2998678e+02    4.6000000e+02    4.6000000e+02    4.6000000e+02    7.6008956e+06    7.4476128e+02    2.2915395e+03    9.5439354e-03    1.3260599e+01    7.0693957e+04    9.5724182e-03    0.0000000e+00    9.9335706e-05   -1.3119479e-05   -9.2355614e-03    1.1780680e-04   -8.4551055e+02    8.7130516e-09    5.5309381e-07    5.7074061e-04   -7.2924194e-07    4.6638903e+01
   2.0130156e+01    2.7029331e+00    1.0210575e-01    4.3168296e+01    0.0000000e+00    2.1251861e-05    7.7838446e+02    8.2152191e+02    7.2913790e+02    4.6000000e+02    4.6000000e+02    4.6000000e+02    7.5732597e+06    7.4290328e+02    2.2852077e+03    9.5672929e-03    1.3295065e+01    7.0609311e+04   -7.3780956e-04    0.0000000e+00    9.8427887e-05   -1.3609541e-05   -9.2446359e-03   -5.2976850e-06   -8.4657383e+02    7.0822450e-08    5.4591966e-07    5.7131599e-04   -7.5989216e-07    4.6576646e+01
   2.0220633e+01    2.7122363e+00    1.0222807e-01    4.3266946e+01    0.0000000e+00    2.1262105e-05    7.7750203e+02    8.2061055e+02    7.2830805e+02    4.6000000e+02    4.6000000e+02    4.6000000e+02    7.5455792e+06    7.4106466e+02    2.2789043e+03    9.5907387e-03    1.3329424e+01    7.0523631e+04    5.2809493e-03    0.0000000e+00    9.8512233e-05   -1.4116698e-05   -9.2536364e-03    2.0898910e-06   -8.4763976e+02    2.0903064e-08    5.3863096e-07    5.7187772e-04   -7.9120155e-07    4.6516043e+01
   2.0321149e+01    2.7172237e+00    1.0237616e-01    4.3385369e+01    0.0000000e+00    2.1274941e-05    7.7652771e+02    8.1960636e+02    7.2743112e+02    4.6000000e+02    4.6000000e+02    4.6000000e+02    7.5150190e+06    7.3906387e+02    2.2720925e+03    9.6169041e-03    1.3367480e+01    7.0429628e+04    1.3731754e-02    0.0000000e+00    9.8111536e-05   -1.4673768e-05   -9.2654585e-03    1.0247899e-04   -8.4882101e+02   -4.8455630e-08    5.2961006e-07    5.7260896e-04   -8.2379686e-07    4.6451055e+01
   2.0411615e+01    2.7156111e+00    1.0251840e-01    4.3704884e+01    0.0000000e+00    2.1260048e-05    7.7563642e+02    8.1868226e+02    7.2663740e+02    4.6000000e+02    4.6000000e+02    4.6000000e+02    7.4871216e+06    7.3749811e+02    2.2666390e+03    9.6405525e-03    1.3401643e+01    7.0340713e+04    2.1970883e-02    0.0000000e+00    1.0170024e-04   -1.5611076e-05   -9.2749697e-03    2.1469754e-04   -8.4984255e+02    1.4658508e-06    5.1343929e-07    5.7317120e-04   -8.7764314e-07    4.6339261e+01
   2.0502074e+01    2.7191151e+00    1.0267049e-01    4.3827939e+01    0.0000000e+00    2.1272798e-05    7.7474699e+02    8.1784030e+02    7.2583861e+02    4.6000000e+02    4.6000000e+02    4.6000000e+02    7.4592978e+06    7.3570991e+02    2.2604577e+03    9.6642954e-03    1.3435716e+01    7.0251916e+04    4.8587014e-03    0.0000000e+00    1.0230955e-04   -1.6066731e-05   -9.2862958e-03    8.4257553e-05   -8.5084945e+02    1.6844303e-06    5.0510276e-07    5.7385844e-04   -9.0467583e-07    4.6282636e+01
   2.0602593e+01    2.7295849e+00    1.0285462e-01    4.3973454e+01    0.0000000e+00    2.1289141e-05    7.7375352e+02    8.1785467e+02    7.2495006e+02    4.6000000e+02    4.6000000e+02    4.6000000e+02    7.4282774e+06    7.3374938e+02    2.2536233e+03    9.6907990e-03    1.3473465e+01    7.0151622e+04    1.0754412e-02    0.0000000e+00    1.0238435e-04   -1.6622836e-05   -9.3003496e-03    4.4015952e-05   -8.5196004e+02    1.6418016e-06    4.9409523e-07    5.7472667e-04   -9.3745064e-07    4.6222155e+01
   2.0737857e+01    2.7440402e+00    1.0311367e-01    4.4339034e+01    0.0000000e+00    2.1291466e-05    7.7240595e+02    8.1789339e+02    7.2375933e+02    4.6000000e+02    4.6000000e+02    4.6000000e+02    7.3864330e+06    7.3130118e+02    2.2449550e+03    9.7266656e-03    1.3524110e+01    7.0014623e+04    7.1736309e-03    0.0000000e+00    1.0396825e-04   -1.9162010e-05   -9.3180937e-03    2.1186160e-05   -8.5344369e+02   -8.0314153e-07    4.8193059e-07    5.7581360e-04   -1.0972988e-06    4.6103538e+01
   2.0836854e+01    2.7574645e+00    1.0332967e-01    4.4511101e+01    0.0000000e+00    2.1310701e-05    7.7142913e+02    8.1794268e+02    7.2289138e+02    4.6000000e+02    4.6000000e+02    4.6000000e+02    7.3560742e+06    7.2944949e+02    2.2384789e+03    9.7530442e-03    1.3561036e+01    6.9915956e+04    2.1219492e-02    0.0000000e+00    1.0472342e-04   -2.0468390e-05   -9.3339616e-03    1.7479893e-04   -8.5454399e+02   -1.3554452e-06    4.7856632e-07    5.7678759e-04   -1.1751106e-06    4.6049549e+01
   2.0937516e+01    2.7775381e+00    1.0356618e-01    4.4700792e+01    0.0000000e+00    2.1330924e-05    7.7044326e+02    8.1801154e+02    7.2190940e+02    4.6000000e+02    4.6000000e+02    4.6000000e+02    7.3254718e+06    7.2761968e+02    2.2321083e+03    9.7799859e-03    1.3598474e+01    6.9817430e+04    6.0696191e-03    0.0000000e+00    1.0463742e-04   -2.1217238e-05   -9.3530533e-03    9.0151416e-05   -8.5568984e+02   -1.2004753e-06    4.7484919e-07    5.7796620e-04   -1.2202754e-06    4.5998003e+01
   2.1038235e+01    2.7911795e+00    1.0381708e-01    4.4901055e+01    0.0000000e+00    2.1352356e-05    7.6945112e+02    8.1806531e+02    7.2094382e+02    4.6000000e+02    4.6000000e+02    4.6000000e+02    7.2947673e+06    7.2580486e+02    2.2257243e+03    9.8070630e-03    1.3635827e+01    6.9717274e+04    5.4413853e-03    0.0000000e+00    1.0628519e-04   -2.2084163e-05   -9.3719252e-03    2.6288442e-05   -8.5684156e+02   -1.0891149e-06    4.6415110e-07    5.7912240e-04   -1.2734477e-06    4.5948240e+01
   2.1138981e+01    2.7964803e+00    1.0405868e-01    4.5007152e+01    0.0000000e+00    2.1384839e-05    7.6846071e+02    8.1813162e+02    7.1998594e+02    4.6000000e+02    4.6000000e+02    4.6000000e+02    7.2640625e+06    7.2382456e+02    2.2188382e+03    9.8342677e-03    1.3673079e+01    6.9616409e+04    4.3097208e-03    0.0000000e+00    1.0673934e-04   -2.1070163e-05   -9.3923347e-03    9.6639223e-06   -8.5798502e+02    1.5469864e-07    4.3441436e-07    5.8037807e-04   -1.2058741e-06    4.5919545e+01
   2.1239759e+01    2.7950770e+00    1.0430801e-01    4.5321651e+01    0.0000000e+00    2.1392491e-05    7.6745986e+02    8.1818784e+02    7.1897033e+02    4.6000000e+02    4.6000000e+02    4.6000000e+02    7.2331062e+06    7.2206029e+02    2.2126235e+03    9.8616010e-03    1.3710233e+01    6.9512397e+04    1.1752005e-02    0.0000000e+00    1.0898241e-04   -2.2984849e-05   -9.4087857e-03    8.2646297e-05   -8.5909226e+02   -3.5020274e-07    4.1586994e-07    5.8137886e-04   -1.3238006e-06    4.5837635e+01
   2.1340583e+01    2.7951662e+00    1.0456119e-01    4.5536632e+01    0.0000000e+00    2.1412707e-05    7.6645631e+02    8.1825252e+02    7.1794322e+02    4.6000000e+02    4.6000000e+02    4.6000000e+02    7.2020377e+06    7.2015515e+02    2.2059412e+03    9.8890668e-03    1.3747295e+01    6.9406590e+04    1.5099063e-02    0.0000000e+00    1.1087908e-04   -2.4259987e-05   -9.4255406e-03    1.3515702e-04   -8.6016779e+02   -3.3323771e-07    3.9577239e-07    5.8239546e-04   -1.3999667e-06    4.5780468e+01
   2.1441444e+01    2.8087238e+00    1.0482983e-01    4.5876899e+01    0.0000000e+00    2.1418998e-05    7.6544252e+02    8.1830812e+02    7.1691443e+02    4.6000000e+02    4.6000000e+02    4.6000000e+02    7.1704928e+06    7.1839850e+02    2.1996801e+03    9.9166630e-03    1.3784261e+01    6.9295417e+04    9.4202375e-03    0.0000000e+00    1.1237888e-04   -2.0089799e-05   -9.4515715e-03    1.2116923e-04   -8.6116433e+02    6.9271874e-07    4.3979494e-07    5.8398582e-04   -1.1340275e-06    4.5693783e+01
   2.1542353e+01    2.8349906e+00    1.0512986e-01    4.6121651e+01    0.0000000e+00    2.1443747e-05    7.6443584e+02    8.1833857e+02    7.1590219e+02    4.6000000e+02    4.6000000e+02    4.6000000e+02    7.1393642e+06    7.1660701e+02    2.1932957e+03    9.9443921e-03    1.3821141e+01    6.9187524e+04    1.1195879e-02    0.0000000e+00    1.1211772e-04   -2.1608437e-05   -9.4742211e-03    5.8746445e-05   -8.6222165e+02    4.8763629e-07    4.2118922e-07    5.8539147e-04   -1.2281706e-06    4.5646113e+01
   2.1619054e+01    2.8493605e+00    1.0536567e-01    4.6325059e+01    0.0000000e+00    2.1458431e-05    7.6367125e+02    8.1837082e+02    7.1515441e+02    4.6000000e+02    4.6000000e+02    4.6000000e+02    7.1156471e+06    7.1525939e+02    2.1884856e+03    9.9655438e-03    1.3849120e+01    6.9104366e+04    3.5331916e-03    0.0000000e+00    1.1188664e-04   -2.3363345e-05   -9.4914961e-03    1.7707962e-05   -8.6302690e+02    4.4258797e-07    4.0970052e-07    5.8646535e-04   -1.3373377e-06    4.5611125e+01
   2.1715246e+01    2.8566579e+00    1.0568070e-01    4.6956617e+01    0.0000000e+00    2.1437584e-05    7.6271010e+02    8.1837310e+02    7.1423290e+02    4.6000000e+02    4.6000000e+02    4.6000000e+02    7.0860121e+06    7.1407288e+02    2.1841151e+03    9.9921734e-03    1.3884127e+01    6.9000450e+04    2.0420216e-03    0.0000000e+00    1.1020892e-04   -2.4287233e-05   -9.5148304e-03   -2.5022118e-05   -8.6404493e+02   -3.4766928e-07    4.0175559e-07    5.8792452e-04   -1.3952086e-06    4.5471189e+01
   2.1815055e+01    2.8624237e+00    1.0602026e-01    4.7232085e+01    0.0000000e+00    2.1467528e-05    7.6171679e+02    8.1835628e+02    7.1331648e+02    4.6000000e+02    4.6000000e+02    4.6000000e+02    7.0554146e+06    7.1239472e+02    2.1780915e+03    1.0019921e-02    1.3920350e+01    6.8893274e+04    1.8456995e-02    0.0000000e+00    1.1130873e-04   -2.5421420e-05   -9.5395644e-03    1.4356095e-04   -8.6509701e+02   -5.7518335e-07    3.8546161e-07    5.8944683e-04   -1.4622388e-06    4.5430573e+01
   2.1906010e+01    2.8753562e+00    1.0634510e-01    4.7652764e+01    0.0000000e+00    2.1471490e-05    7.6082205e+02    8.1834809e+02    7.1248622e+02    4.6000000e+02    4.6000000e+02    4.6000000e+02    7.0278136e+06    7.1114122e+02    2.1735849e+03    1.0045305e-02    1.3953282e+01    6.8797614e+04    7.4851280e-03    0.0000000e+00    1.1184115e-04   -2.6039764e-05   -9.5638001e-03    9.9185661e-05   -8.6606835e+02   -1.9225840e-07    3.7368902e-07    5.9093417e-04   -1.4984268e-06    4.5351025e+01
   2.2002412e+01    2.8876781e+00    1.0668172e-01    4.7717274e+01    0.0000000e+00    2.1530169e-05    7.5986077e+02    8.1828348e+02    7.1161278e+02    4.6000000e+02    4.6000000e+02    4.6000000e+02    6.9983787e+06    7.0924513e+02    2.1667691e+03    1.0072317e-02    1.3988107e+01    6.8693683e+04    7.2419473e-03    0.0000000e+00    1.1452311e-04   -2.6921859e-05   -9.5866640e-03    2.6631540e-05   -8.6709454e+02   -2.3193100e-07    3.7222782e-07    5.9232651e-04   -1.5505350e-06    4.5378057e+01
   2.2135783e+01    2.9023487e+00    1.0720232e-01    4.8388722e+01    0.0000000e+00    2.1543859e-05    7.5854369e+02    8.1819719e+02    7.1041114e+02    4.6000000e+02    4.6000000e+02    4.6000000e+02    6.9579365e+06    7.0744787e+02    2.1602092e+03    1.0109882e-02    1.4036129e+01    6.8551441e+04    6.5620507e-03    0.0000000e+00    1.1470635e-04   -2.8453170e-05   -9.6250267e-03    4.2982840e-05   -8.6852619e+02   -1.1355846e-06    3.6345387e-07    5.9468925e-04   -1.6443480e-06    4.5274167e+01
   2.2224579e+01    2.9103486e+00    1.0756078e-01    4.8679756e+01    0.0000000e+00    2.1574006e-05    7.5766859e+02    8.1811559e+02    7.0961473e+02    4.6000000e+02    4.6000000e+02    4.6000000e+02    6.9310954e+06    7.0608401e+02    2.1552879e+03    1.0134997e-02    1.4068017e+01    6.8456631e+04    5.8901703e-03    0.0000000e+00    1.1539976e-04   -2.8779860e-05   -9.6509259e-03    3.7037984e-05   -8.6948146e+02   -9.9053094e-07    3.5123057e-07    5.9628438e-04   -1.6619962e-06    4.5247746e+01
   2.2313277e+01    2.9159435e+00    1.0792632e-01    4.9161717e+01    0.0000000e+00    2.1580232e-05    7.5679329e+02    8.1801284e+02    7.0882070e+02    4.6000000e+02    4.6000000e+02    4.6000000e+02    6.9042631e+06    7.0494891e+02    2.1511087e+03    1.0160174e-02    1.4099802e+01    6.8361016e+04    6.1775870e-03    0.0000000e+00    1.1702207e-04   -2.9300871e-05   -9.6765422e-03    4.3096415e-05   -8.7042820e+02   -5.6232710e-07    3.4028706e-07    5.9785487e-04   -1.6920016e-06    4.5173459e+01
   2.2401893e+01    2.9186562e+00    1.0829482e-01    4.9476307e+01    0.0000000e+00    2.1610383e-05    7.5591770e+02    8.1791262e+02    7.0802692e+02    4.6000000e+02    4.6000000e+02    4.6000000e+02    6.8773998e+06    7.0359068e+02    2.1461984e+03    1.0185419e-02    1.4131488e+01    6.8264226e+04    1.0673902e-02    0.0000000e+00    1.1880817e-04   -3.0388299e-05   -9.7027950e-03    8.7474184e-05   -8.7135960e+02   -2.0837523e-06    3.2136863e-07    5.9946105e-04   -1.7574095e-06    4.5146454e+01
   2.2534672e+01    2.9199551e+00    1.0886817e-01    5.0248501e+01    0.0000000e+00    2.1616953e-05    7.5459290e+02    8.1773009e+02    7.0680020e+02    4.6000000e+02    4.6000000e+02    4.6000000e+02    6.8369070e+06    7.0193124e+02    2.1399618e+03    1.0223436e-02    1.4178847e+01    6.8115601e+04    6.2118134e-03    0.0000000e+00    1.2135693e-04   -2.9646485e-05   -9.7405122e-03    5.5860448e-05   -8.7270894e+02   -2.6090558e-07    2.7475950e-07    6.0176537e-04   -1.7036856e-06    4.5027258e+01
   2.2623108e+01    2.9226192e+00    1.0922849e-01    5.0556204e+01    0.0000000e+00    2.1646255e-05    7.5370842e+02    8.1754091e+02    7.0573703e+02    4.6000000e+02    4.6000000e+02    4.6000000e+02    6.8098902e+06    7.0046939e+02    2.1346869e+03    1.0248860e-02    1.4210305e+01    6.8015156e+04    5.7214838e-03    0.0000000e+00    1.2254164e-04   -3.0318762e-05   -9.7640250e-03    3.0726006e-05   -8.7358663e+02   -2.4271364e-07    2.5145399e-07    6.0320676e-04   -1.7431033e-06    4.4993145e+01
   2.2711477e+01    2.9286647e+00    1.0959260e-01    5.1124493e+01    0.0000000e+00    2.1638112e-05    7.5282939e+02    8.1733115e+02    7.0479768e+02    4.6000000e+02    4.6000000e+02    4.6000000e+02    6.7829316e+06    6.9934321e+02    2.1305585e+03    1.0274353e-02    1.4241669e+01    6.7914414e+04    5.2646778e-03    0.0000000e+00    1.2404282e-04   -3.2885765e-05   -9.7874814e-03    2.6334747e-05   -8.7445744e+02   -1.0179372e-06    2.3750761e-07    6.0464502e-04   -1.9042218e-06    4.4884425e+01
   2.2843901e+01    2.9508467e+00    1.1017739e-01    5.1522641e+01    0.0000000e+00    2.1699949e-05    7.5150841e+02    8.1698504e+02    7.0342531e+02    4.6000000e+02    4.6000000e+02    4.6000000e+02    6.7423538e+06    6.9712975e+02    2.1225768e+03    1.0312741e-02    1.4288535e+01    6.7760348e+04    9.3836072e-03    0.0000000e+00    1.2634325e-04   -2.9045163e-05   -9.8343123e-03    1.0760192e-04   -8.7570939e+02   -7.7742340e-07    2.7818069e-07    6.0751511e-04   -1.6567574e-06    4.4868895e+01
   2.2932113e+01    2.9794028e+00    1.1059519e-01    5.1962036e+01    0.0000000e+00    2.1722241e-05    7.5064301e+02    8.1672365e+02    7.0252798e+02    4.6000000e+02    4.6000000e+02    4.6000000e+02    6.7158617e+06    6.9594429e+02    2.1182637e+03    1.0338418e-02    1.4319666e+01    6.7662167e+04    5.1197265e-03    0.0000000e+00    1.2598369e-04   -2.9859412e-05   -9.8649397e-03    5.3273076e-05   -8.7660611e+02   -8.4281464e-07    2.6988536e-07    6.0941045e-04   -1.7071833e-06    4.4823335e+01
   2.3020284e+01    3.0037648e+00    1.1102838e-01    5.2433183e+01    0.0000000e+00    2.1745199e-05    7.4978080e+02    8.1644080e+02    7.0166529e+02    4.6000000e+02    4.6000000e+02    4.6000000e+02    6.6895439e+06    6.9480482e+02    2.1140864e+03    1.0364172e-02    1.4350718e+01    6.7564906e+04    5.9140504e-03    0.0000000e+00    1.2617413e-04   -3.0618121e-05   -9.8961754e-03    1.8119760e-05   -8.7753909e+02   -1.6682185e-06    2.5917127e-07    6.1134866e-04   -1.7525086e-06    4.4778866e+01
   2.3108423e+01    3.0155268e+00    1.1147217e-01    5.3004001e+01    0.0000000e+00    2.1757035e-05    7.4892242e+02    8.1613539e+02    7.0082483e+02    4.6000000e+02    4.6000000e+02    4.6000000e+02    6.6633900e+06    6.9380022e+02    2.1103798e+03    1.0390004e-02    1.4381701e+01    6.7468490e+04    5.6037684e-03    0.0000000e+00    1.2708780e-04   -3.2533799e-05   -9.9279837e-03    1.9519243e-05   -8.7848998e+02   -2.2935222e-06    2.5079985e-07    6.1331521e-04   -1.8731917e-06    4.4714127e+01
   2.3231785e+01    3.0170701e+00    1.1210298e-01    5.3422255e+01    0.0000000e+00    2.1819495e-05    7.4772321e+02    8.1572357e+02    6.9968938e+02    4.6000000e+02    4.6000000e+02    4.6000000e+02    6.6267701e+06    6.9198340e+02    2.1038533e+03    1.0426325e-02    1.4424972e+01    6.7332262e+04    5.2844629e-03    0.0000000e+00    1.2886266e-04   -3.3658631e-05   -9.9726927e-03    5.0385628e-05   -8.7979505e+02   -9.6129390e-07    2.3738356e-07    6.1605657e-04   -1.9402070e-06    4.4715865e+01
   2.3311073e+01    3.0142166e+00    1.1252053e-01    5.3916667e+01    0.0000000e+00    2.1839803e-05    7.4694869e+02    8.1640991e+02    6.9895598e+02    4.6000000e+02    4.6000000e+02    4.6000000e+02    6.6031664e+06    6.9101639e+02    2.1002872e+03    1.0449751e-02    1.4452716e+01    6.7243173e+04    2.4084699e-03    0.0000000e+00    1.2961779e-04   -3.4540788e-05   -1.0002058e-02    2.5656890e-05   -8.8060907e+02   -5.7511169e-07    2.2264371e-07    6.1785618e-04   -1.9944417e-06    4.4674696e+01
   2.3434406e+01    3.0115469e+00    1.1317831e-01    5.4977636e+01    0.0000000e+00    2.1830762e-05    7.4573426e+02    8.1749096e+02    6.9780396e+02    4.6000000e+02    4.6000000e+02    4.6000000e+02    6.5662658e+06    6.8989981e+02    2.0959761e+03    1.0486351e-02    1.4495786e+01    6.7101599e+04    1.3549052e-03    0.0000000e+00    1.3192128e-04   -3.4807487e-05   -1.0045995e-02    1.5660823e-05   -8.8182578e+02   -2.6076408e-07    1.8144951e-07    6.2054641e-04   -2.0067074e-06    4.4527680e+01
   2.3522498e+01    3.0155010e+00    1.1365519e-01    5.5471348e+01    0.0000000e+00    2.1858099e-05    7.4486632e+02    8.1825931e+02    6.9698269e+02    4.6000000e+02    4.6000000e+02    4.6000000e+02    6.5399259e+06    6.8879814e+02    2.0918482e+03    1.0512592e-02    1.4526484e+01    6.6999665e+04    7.2467615e-03    0.0000000e+00    1.3407591e-04   -3.5816859e-05   -1.0077816e-02    2.4920640e-05   -8.8268144e+02    2.2032170e-08    1.5209706e-07    6.2249541e-04   -2.0667895e-06    4.4489628e+01
   2.3610587e+01    3.0267764e+00    1.1414086e-01    5.5958670e+01    0.0000000e+00    2.1887002e-05    7.4400413e+02    8.1903685e+02    6.9616616e+02    4.6000000e+02    4.6000000e+02    4.6000000e+02    6.5137528e+06    6.8771352e+02    2.0878144e+03    1.0538919e-02    1.4557121e+01    6.6898650e+04    8.0248178e-03    0.0000000e+00    1.3553885e-04   -3.5911016e-05   -1.0112085e-02    3.5067024e-05   -8.8354746e+02    7.2264727e-07    1.3575611e-07    6.2459948e-04   -2.0683579e-06    4.4454274e+01
   2.3742763e+01    3.0498234e+00    1.1485653e-01    5.6339219e+01    0.0000000e+00    2.1987763e-05    7.4271801e+02    8.2019380e+02    6.9495295e+02    4.6000000e+02    4.6000000e+02    4.6000000e+02    6.4747596e+06    6.8556764e+02    2.0801391e+03    1.0578606e-02    1.4602962e+01    6.6748591e+04    6.7211651e-03    0.0000000e+00    1.3700775e-04   -3.0134912e-05   -1.0167855e-02    3.9410611e-05   -8.8488095e+02    1.3075980e-07    9.3626268e-08    6.2803735e-04   -1.6957103e-06    4.4513936e+01
   2.3830905e+01    3.0603052e+00    1.1536670e-01    5.6761223e+01    0.0000000e+00    2.2030291e-05    7.4186564e+02    8.2097272e+02    6.9415595e+02    4.6000000e+02    4.6000000e+02    4.6000000e+02    6.4488615e+06    6.8443151e+02    2.0759721e+03    1.0605175e-02    1.4633449e+01    6.6648578e+04    6.4405758e-03    0.0000000e+00    1.3864093e-04   -3.0454196e-05   -1.0204834e-02    4.1967929e-05   -8.8578381e+02    2.6847975e-07    7.8449602e-08    6.3031018e-04   -1.7125487e-06    4.4503372e+01
   2.3919066e+01    3.0667512e+00    1.1586662e-01    5.8155679e+01    0.0000000e+00    2.1976813e-05    7.4101591e+02    8.2175755e+02    6.9336086e+02    4.6000000e+02    4.6000000e+02    4.6000000e+02    6.4230760e+06    6.8402431e+02    2.0743237e+03    1.0631836e-02    1.4663899e+01    6.6548975e+04    2.5471034e-03    0.0000000e+00    1.3973209e-04   -3.0980919e-05   -1.0240898e-02    1.4486861e-05   -8.8668939e+02    1.4171224e-06    6.3714122e-08    6.3252715e-04   -1.7435460e-06    4.4313456e+01
   2.4007253e+01    3.0702300e+00    1.1635556e-01    5.8975208e+01    0.0000000e+00    2.1968602e-05    7.4015982e+02    8.2253027e+02    6.9224880e+02    4.6000000e+02    4.6000000e+02    4.6000000e+02    6.3972827e+06    6.8322275e+02    2.0712616e+03    1.0658593e-02    1.4694317e+01    6.6448543e+04    3.9596908e-03    0.0000000e+00    1.4130678e-04   -3.1615605e-05   -1.0274772e-02    1.2704869e-05   -8.8758526e+02    8.1168094e-07    4.7998825e-08    6.3460567e-04   -1.7809046e-06    4.4204172e+01
   2.4139553e+01    3.0730115e+00    1.1708776e-01    5.9282916e+01    0.0000000e+00    2.2065690e-05    7.3888493e+02    8.2365901e+02    6.9089232e+02    4.6000000e+02    4.6000000e+02    4.6000000e+02    6.3585262e+06    6.8104051e+02    2.0635291e+03    1.0698918e-02    1.4739845e+01    6.6295850e+04    8.1324748e-03    0.0000000e+00    1.4442034e-04   -3.2755238e-05   -1.0323944e-02    6.5275869e-05   -8.8889751e+02    2.2075590e-07    1.6282422e-08    6.3761017e-04   -1.8470083e-06    4.4245909e+01
   2.4227783e+01    3.0817687e+00    1.1760380e-01    5.9904725e+01    0.0000000e+00    2.2084293e-05    7.3802471e+02    8.2440211e+02    6.8999286e+02    4.6000000e+02    4.6000000e+02    4.6000000e+02    6.3324862e+06    6.8005370e+02    2.0598077e+03    1.0725913e-02    1.4770116e+01    6.6190935e+04    6.4528271e-03    0.0000000e+00    1.4580650e-04   -2.9178139e-05   -1.0365368e-02    8.5164204e-05   -8.8970856e+02    1.1468785e-06    4.6253844e-08    6.4014853e-04   -1.6171733e-06    4.4187919e+01
   2.4316038e+01    3.1005341e+00    1.1812910e-01    6.0967010e+01    0.0000000e+00    2.2054267e-05    7.3717429e+02    8.2511257e+02    6.8909735e+02    4.6000000e+02    4.6000000e+02    4.6000000e+02    6.3067881e+06    6.7951640e+02    2.0576498e+03    1.0753003e-02    1.4800352e+01    6.6088826e+04    4.0038003e-03    0.0000000e+00    1.4670640e-04   -2.9640517e-05   -1.0402943e-02    3.4889004e-05   -8.9056967e+02    2.1981354e-06    2.7444132e-08    6.4246251e-04   -1.6444699e-06    4.4039758e+01
   2.4404326e+01    3.1187498e+00    1.1866717e-01    6.1538480e+01    0.0000000e+00    2.2086047e-05    7.3632933e+02    8.2580793e+02    6.8822955e+02    4.6000000e+02    4.6000000e+02    4.6000000e+02    6.2812126e+06    6.7850006e+02    2.0538979e+03    1.0780189e-02    1.4830559e+01    6.5987235e+04    2.3340676e-03    0.0000000e+00    1.4766593e-04   -2.9667503e-05   -1.0441396e-02   -1.4649355e-05   -8.9145430e+02    2.2064205e-06    1.1996083e-08    6.4483797e-04   -1.6434559e-06    4.4006722e+01
   2.4536822e+01    3.1347610e+00    1.1945261e-01    6.2094248e+01    0.0000000e+00    2.2172163e-05    7.3505555e+02    8.2681661e+02    6.8698338e+02    4.6000000e+02    4.6000000e+02    4.6000000e+02    6.2431007e+06    6.7661283e+02    2.0469600e+03    1.0821174e-02    1.4875806e+01    6.5836198e+04    2.1934871e-03    0.0000000e+00    1.4924998e-04   -2.9224793e-05   -1.0497366e-02   -2.3862309e-05   -8.9280818e+02    1.3574677e-06    4.0066103e-08    6.4828472e-04   -1.6098116e-06    4.4031940e+01
   2.4638808e+01    3.1442038e+00    1.2010271e-01    6.2766794e+01    0.0000000e+00    2.2215230e-05    7.3409703e+02    8.2786792e+02    6.8604243e+02    4.6000000e+02    4.6000000e+02    4.6000000e+02    6.2141105e+06    6.7550541e+02    2.0429307e+03    1.0852848e-02    1.4910513e+01    6.5722294e+04    4.2977074e-03    0.0000000e+00    1.5018708e-04   -2.9284879e-05   -1.0544515e-02    8.3457227e-06   -8.9387298e+02    6.4309956e-07    2.8206841e-08    6.5118230e-04   -1.6108952e-06    4.4001402e+01
   2.4740889e+01    3.1493138e+00    1.2076216e-01    6.3510266e+01    0.0000000e+00    2.2246780e-05    7.3313851e+02    8.3171739e+02    6.8510486e+02    4.6000000e+02    4.6000000e+02    4.6000000e+02    6.1850982e+06    6.7448977e+02    2.0392150e+03    1.0884670e-02    1.4945184e+01    6.5607253e+04    9.3991843e-03    0.0000000e+00    1.5342377e-04   -2.9956734e-05   -1.0590526e-02    6.8465826e-05   -8.9493037e+02    1.4088887e-06    5.4381861e-09    6.5399767e-04   -1.6485577e-06    4.3953637e+01
   2.4842963e+01    3.1516332e+00    1.2143220e-01    6.4184077e+01    0.0000000e+00    2.2290329e-05    7.3218233e+02    8.3601525e+02    6.8416795e+02    4.6000000e+02    4.6000000e+02    4.6000000e+02    6.1560727e+06    6.7338559e+02    2.0352152e+03    1.0916607e-02    1.4979786e+01    6.5490971e+04    7.7921207e-03    0.0000000e+00    1.5627855e-04   -3.0442661e-05   -1.0637465e-02    7.1783087e-05   -8.9596744e+02    1.5091954e-06   -1.5567442e-08    6.5686975e-04   -1.6744439e-06    4.3926731e+01
   2.4945114e+01    3.1568175e+00    1.2211023e-01    6.5077330e+01    0.0000000e+00    2.2306492e-05    7.3122942e+02    8.4013559e+02    6.8322896e+02    4.6000000e+02    4.6000000e+02    4.6000000e+02    6.1271087e+06    6.7251803e+02    2.0319955e+03    1.0948686e-02    1.5014354e+01    6.5374387e+04    1.3633696e-03    0.0000000e+00    1.5706091e-04   -3.1428667e-05   -1.0686113e-02    1.6209187e-05   -8.9699677e+02    6.4287344e-07   -3.3134878e-08    6.5985867e-04   -1.7365543e-06    4.3847217e+01
   2.5047283e+01    3.1621452e+00    1.2276678e-01    6.5837408e+01    0.0000000e+00    2.2347000e-05    7.3026846e+02    8.4411587e+02    6.8229188e+02    4.6000000e+02    4.6000000e+02    4.6000000e+02    6.0981566e+06    6.7136610e+02    2.0277855e+03    1.0980888e-02    1.5048869e+01    6.5256850e+04   -3.8566306e-04    0.0000000e+00    1.5805708e-04   -3.2836711e-05   -1.0732816e-02   -3.8892954e-05   -8.9801633e+02   -1.2817615e-06   -7.2638385e-08    6.6272919e-04   -1.8246818e-06    4.3815855e+01
   2.5149625e+01    3.1663714e+00    1.2345425e-01    6.6963845e+01    0.0000000e+00    2.2338132e-05    7.2930986e+02    8.4797030e+02    6.8135662e+02    4.6000000e+02    4.6000000e+02    4.6000000e+02    6.0691702e+06    6.7069375e+02    2.0251728e+03    1.1013263e-02    1.5083376e+01    6.5138136e+04    6.1947068e-03    0.0000000e+00    1.6113947e-04   -3.4094441e-05   -1.0780067e-02    6.5524461e-06   -8.9902897e+02   -7.4848166e-07   -1.0014323e-07    6.6562698e-04   -1.9003846e-06    4.3689481e+01
   2.5200838e+01    3.1669686e+00    1.2379057e-01    6.7275196e+01    0.0000000e+00    2.2365002e-05    7.2883069e+02    8.4984723e+02    6.8089141e+02    4.6000000e+02    4.6000000e+02    4.6000000e+02    6.0546509e+06    6.7005212e+02    2.0228784e+03    1.1029494e-02    1.5100626e+01    6.5078074e+04    1.3245094e-02    0.0000000e+00    1.6310938e-04   -3.4305260e-05   -1.0802371e-02    6.4013388e-05   -8.9952818e+02   -9.8247384e-07   -1.1302269e-07    6.6699059e-04   -1.9089788e-06    4.3683153e+01
   2.5303277e+01    3.1762349e+00    1.2445707e-01    6.8625677e+01    0.0000000e+00    2.2333066e-05    7.2788152e+02    8.5353777e+02    6.7967885e+02    4.6000000e+02    4.6000000e+02    4.6000000e+02    6.0258746e+06    6.6945211e+02    2.0207222e+03    1.1062077e-02    1.5135079e+01    6.4960119e+04    2.6926844e-03    0.0000000e+00    1.6428442e-04   -3.5115200e-05   -1.0848485e-02    4.3955798e-05   -9.0053822e+02    1.0665003e-06   -1.1377512e-07    6.6982136e-04   -1.9584983e-06    4.3513186e+01
   2.5405692e+01    3.1885418e+00    1.2511362e-01    6.9520792e+01    0.0000000e+00    2.2350271e-05    7.2693970e+02    8.5711606e+02    6.7863880e+02    4.6000000e+02    4.6000000e+02    4.6000000e+02    5.9972326e+06    6.6838528e+02    2.0170217e+03    1.1094770e-02    1.5169486e+01    6.4842424e+04    4.1366748e-03    0.0000000e+00    1.6632903e-04   -3.6038926e-05   -1.0893600e-02    2.3284319e-05   -9.0155941e+02    7.5521675e-07   -1.3761909e-07    6.7258968e-04   -2.0143925e-06    4.3430467e+01
   2.5508121e+01    3.2070968e+00    1.2582156e-01    7.0192144e+01    0.0000000e+00    2.2406439e-05    7.2599641e+02    8.6062194e+02    6.7760697e+02    4.6000000e+02    4.6000000e+02    4.6000000e+02    5.9684993e+06    6.6716728e+02    2.0127354e+03    1.1127585e-02    1.5203831e+01    6.4722620e+04    6.0604145e-03    0.0000000e+00    1.6861348e-04   -3.4159975e-05   -1.0946938e-02    6.5428461e-05   -9.0253762e+02    9.2831984e-07   -1.3295850e-07    6.7585861e-04   -1.8912527e-06    4.3421785e+01
   2.5610587e+01    3.2320539e+00    1.2654461e-01    7.1210317e+01    0.0000000e+00    2.2432637e-05    7.2506812e+02    8.6400343e+02    6.7659426e+02    4.6000000e+02    4.6000000e+02    4.6000000e+02    5.9402631e+06    6.6625614e+02    2.0097883e+03    1.1160530e-02    1.5238116e+01    6.4607144e+04    1.9597527e-03    0.0000000e+00    1.7000390e-04   -3.5533434e-05   -1.0999296e-02   -6.8799019e-06   -9.0359469e+02    1.7123063e-06   -1.6525458e-07    6.7908520e-04   -1.9766713e-06    4.3369541e+01
   2.5713090e+01    3.2477622e+00    1.2727891e-01    7.2095361e+01    0.0000000e+00    2.2467933e-05    7.2413995e+02    8.6729020e+02    6.7561473e+02    4.6000000e+02    4.6000000e+02    4.6000000e+02    5.9121966e+06    6.6530587e+02    2.0064022e+03    1.1193603e-02    1.5272372e+01    6.4492443e+04    2.7246071e-03    0.0000000e+00    1.7172022e-04   -3.8066681e-05   -1.1057186e-02   -1.6169742e-05   -9.0467966e+02    3.4590609e-06   -2.0783245e-07    6.8266571e-04   -2.1347651e-06    4.3324390e+01
   2.5815629e+01    3.2523466e+00    1.2802681e-01    7.2974318e+01    0.0000000e+00    2.2505258e-05    7.2321952e+02    8.7049097e+02    6.7467691e+02    4.6000000e+02    4.6000000e+02    4.6000000e+02    5.8842460e+06    6.6437150e+02    2.0031307e+03    1.1226805e-02    1.5306581e+01    6.4377936e+04    3.0457814e-03    0.0000000e+00    1.7363647e-04   -3.8415622e-05   -1.1111622e-02   -3.8923393e-06   -9.0576594e+02    3.6899844e-06   -2.3992990e-07    6.8601568e-04   -2.1535022e-06    4.3282770e+01
   2.5918197e+01    3.2518673e+00    1.2878502e-01    7.4047698e+01    0.0000000e+00    2.2528076e-05    7.2229784e+02    8.7356686e+02    6.7373560e+02    4.6000000e+02    4.6000000e+02    4.6000000e+02    5.8563330e+06    6.6355375e+02    2.0002534e+03    1.1260133e-02    1.5340747e+01    6.4262753e+04    1.9543398e-03    0.0000000e+00    1.7613333e-04   -3.7822921e-05   -1.1165977e-02    3.6096270e-06   -9.0683508e+02    2.9153420e-06   -2.8053354e-07    6.8935137e-04   -2.1113128e-06    4.3215739e+01
   2.6020814e+01    3.2502402e+00    1.2955627e-01    7.5486408e+01    0.0000000e+00    2.2507549e-05    7.2138861e+02    8.7657125e+02    6.7279075e+02    4.6000000e+02    4.6000000e+02    4.6000000e+02    5.8283502e+06    6.6309517e+02    1.9986442e+03    1.1293595e-02    1.5374877e+01    6.4145744e+04    5.8792932e-03    0.0000000e+00    1.7926618e-04   -3.8140984e-05   -1.1220082e-02    2.5254148e-05   -9.0787579e+02    2.4092150e-06   -3.2311129e-07    6.9266829e-04   -2.1271164e-06    4.3067548e+01
   2.6123454e+01    3.2543284e+00    1.3032958e-01    7.7120836e+01    0.0000000e+00    2.2480420e-05    7.2047114e+02    8.7948221e+02    6.7184544e+02    4.6000000e+02    4.6000000e+02    4.6000000e+02    5.8005071e+06    6.6266438e+02    1.9970819e+03    1.1327181e-02    1.5408988e+01    6.4029165e+04    1.3697387e-03    0.0000000e+00    1.8046177e-04   -3.8282480e-05   -1.1276692e-02    2.0991661e-06   -9.0890872e+02    2.8637521e-06   -3.5711675e-07    6.9615031e-04   -2.1336872e-06    4.2910742e+01
   2.6226119e+01    3.2619498e+00    1.3110799e-01    7.7959501e+01    0.0000000e+00    2.2531649e-05    7.1955316e+02    8.8232133e+02    6.7090435e+02    4.6000000e+02    4.6000000e+02    4.6000000e+02    5.7727104e+06    6.6163497e+02    1.9934860e+03    1.1360891e-02    1.5443080e+01    6.3911971e+04    4.0175358e-03    0.0000000e+00    1.8295566e-04   -3.8951683e-05   -1.1332755e-02   -1.7910786e-06   -9.0994056e+02    1.9394173e-06   -3.9169565e-07    6.9959721e-04   -2.1721047e-06    4.2891840e+01
   2.6328843e+01    3.2722486e+00    1.3190074e-01    7.9022386e+01    0.0000000e+00    2.2560264e-05    7.1864576e+02    8.8502715e+02    6.6997016e+02    4.6000000e+02    4.6000000e+02    4.6000000e+02    5.7450717e+06    6.6081122e+02    1.9906553e+03    1.1394738e-02    1.5477136e+01    6.3795467e+04    5.7408020e-03    0.0000000e+00    1.8515715e-04   -3.9365068e-05   -1.1389887e-02    3.2394017e-05   -9.1098388e+02    5.9232320e-07   -4.2269635e-07    7.0310973e-04   -2.1947613e-06    4.2831580e+01
   2.6431565e+01    3.2844318e+00    1.3269956e-01    8.0026789e+01    0.0000000e+00    2.2599478e-05    7.1774980e+02    8.8763465e+02    6.6904162e+02    4.6000000e+02    4.6000000e+02    4.6000000e+02    5.7176433e+06    6.5989548e+02    1.9876232e+03    1.1428700e-02    1.5511138e+01    6.3680129e+04    4.7020497e-03    0.0000000e+00    1.8720132e-04   -3.9550364e-05   -1.1447426e-02    3.5282679e-05   -9.1204533e+02    4.8960549e-07   -4.4922860e-07    7.0664987e-04   -2.2030959e-06    4.2789466e+01
   2.6534323e+01    3.2968014e+00    1.3347328e-01    8.1038494e+01    0.0000000e+00    2.2636163e-05    7.1686264e+02    8.9016442e+02    6.6788337e+02    4.6000000e+02    4.6000000e+02    4.6000000e+02    5.6903924e+06    6.5889148e+02    1.9845220e+03    1.1462791e-02    1.5545103e+01    6.3565670e+04    1.5139161e-03    0.0000000e+00    1.8925866e-04   -3.9471137e-05   -1.1501946e-02   -3.1467093e-07   -9.1312342e+02    6.0226666e-07   -4.7133351e-07    7.1000161e-04   -2.1952410e-06    4.2740169e+01
   2.6636935e+01    3.3050589e+00    1.3424692e-01    8.1767913e+01    0.0000000e+00    2.2706550e-05    7.1598148e+02    8.9259006e+02    6.6687431e+02    4.6000000e+02    4.6000000e+02    4.6000000e+02    5.6632677e+06    6.5761869e+02    1.9804855e+03    1.1496949e-02    1.5578962e+01    6.3451181e+04    5.4332457e-03    0.0000000e+00    1.9215988e-04   -4.0102048e-05   -1.1554246e-02    1.8903944e-05   -9.1420331e+02    6.0774231e-07   -4.8917936e-07    7.1320774e-04   -2.2314323e-06    4.2749926e+01
   2.6739467e+01    3.3155818e+00    1.3506791e-01    8.3018426e+01    0.0000000e+00    2.2730991e-05    7.1510683e+02    8.9491954e+02    6.6586769e+02    4.6000000e+02    4.6000000e+02    4.6000000e+02    5.6361872e+06    6.5681651e+02    1.9780676e+03    1.1531196e-02    1.5612739e+01    6.3335879e+04    2.7968697e-03    0.0000000e+00    1.9297049e-04   -3.8958777e-05   -1.1614335e-02    1.6156506e-05   -9.1524567e+02    6.0069625e-07   -4.9466251e-07    7.1691047e-04   -2.1563898e-06    4.2683088e+01
   2.6842068e+01    3.3305370e+00    1.3590647e-01    8.3898483e+01    0.0000000e+00    2.2795305e-05    7.1424241e+02    8.9717825e+02    6.6487285e+02    4.6000000e+02    4.6000000e+02    4.6000000e+02    5.6093305e+06    6.5576258e+02    1.9748196e+03    1.1565582e-02    1.5646491e+01    6.3222050e+04    5.1206289e-03    0.0000000e+00    1.9558522e-04   -3.9462159e-05   -1.1673284e-02    3.4505754e-05   -9.1632407e+02    5.1827072e-07   -5.2387555e-07    7.2053530e-04   -2.1851040e-06    4.2683505e+01
   2.6944729e+01    3.3433858e+00    1.3676239e-01    8.5077071e+01    0.0000000e+00    2.2827327e-05    7.1338585e+02    8.9934969e+02    6.6391503e+02    4.6000000e+02    4.6000000e+02    4.6000000e+02    5.5826176e+06    6.5499601e+02    1.9725940e+03    1.1600103e-02    1.5680216e+01    6.3108780e+04    3.9706179e-03    0.0000000e+00    1.9790893e-04   -3.9422316e-05   -1.1733983e-02    1.9853751e-05   -9.1741779e+02    9.9150884e-07   -5.5172978e-07    7.2427158e-04   -2.1787628e-06    4.2627229e+01
   2.7047446e+01    3.3518255e+00    1.3762802e-01    8.6611591e+01    0.0000000e+00    2.2840836e-05    7.1253289e+02    9.0144358e+02    6.6298159e+02    4.6000000e+02    4.6000000e+02    4.6000000e+02    5.5560581e+06    6.5436799e+02    1.9708685e+03    1.1634759e-02    1.5713924e+01    6.2996178e+04    1.0065057e-03    0.0000000e+00    2.0020166e-04   -3.9660191e-05   -1.1795487e-02   -2.0342592e-05   -9.1852225e+02    1.0890815e-06   -5.6821445e-07    7.2805649e-04   -2.1918874e-06    4.2540677e+01
   2.7150220e+01    3.3578043e+00    1.3850722e-01    8.7768477e+01    0.0000000e+00    2.2884353e-05    7.1168729e+02    9.0345792e+02    6.6205151e+02    4.6000000e+02    4.6000000e+02    4.6000000e+02    5.5296183e+06    6.5355462e+02    1.9685582e+03    1.1669549e-02    1.5747619e+01    6.2883868e+04    6.1478244e-04    0.0000000e+00    2.0276404e-04   -3.9732777e-05   -1.1857766e-02   -2.5475534e-05   -9.1962959e+02    1.0036889e-06   -5.7815416e-07    7.3188583e-04   -2.1942252e-06    4.2504160e+01
   2.7201628e+01    3.3599187e+00    1.3895524e-01    8.8243436e+01    0.0000000e+00    2.2918818e-05    7.1126841e+02    9.0443388e+02    6.6159030e+02    4.6000000e+02    4.6000000e+02    4.6000000e+02    5.5164483e+06    6.5307121e+02    1.9671716e+03    1.1686981e-02    1.5764458e+01    6.2827811e+04    3.1926048e-03    0.0000000e+00    2.0410452e-04   -3.9748541e-05   -1.1889388e-02   -6.2834079e-06   -9.2018423e+02    1.0460687e-06   -5.8280086e-07    7.3383031e-04   -2.1934441e-06    4.2507748e+01
   2.7304487e+01    3.3648385e+00    1.3985830e-01    9.0571552e+01    0.0000000e+00    2.2869924e-05    7.1043229e+02    9.0632773e+02    6.6066439e+02    4.6000000e+02    4.6000000e+02    4.6000000e+02    5.4901290e+06    6.5295954e+02    1.9675796e+03    1.1721974e-02    1.5798127e+01    6.2715277e+04    3.1228589e-03    0.0000000e+00    2.0671073e-04   -3.9967063e-05   -1.1953233e-02    2.2817472e-05   -9.2128661e+02    1.5810645e-06   -5.9436136e-07    7.3775613e-04   -2.2047907e-06    4.2323680e+01
   2.7407406e+01    3.3704218e+00    1.4077209e-01    9.1826228e+01    0.0000000e+00    2.2907051e-05    7.0959382e+02    9.0814552e+02    6.5974039e+02    4.6000000e+02    4.6000000e+02    4.6000000e+02    5.4639038e+06    6.5224303e+02    1.9655898e+03    1.1757103e-02    1.5831812e+01    6.2602749e+04    3.1324409e-03    0.0000000e+00    2.0931054e-04   -3.9786639e-05   -1.2018368e-02    1.5807560e-05   -9.2238786e+02    1.2998354e-06   -6.1992081e-07    7.4176398e-04   -2.1905449e-06    4.2274394e+01
   2.7510378e+01    3.3769388e+00    1.4170466e-01    9.3162736e+01    0.0000000e+00    2.2950623e-05    7.0876297e+02    9.0988664e+02    6.5881814e+02    4.6000000e+02    4.6000000e+02    4.6000000e+02    5.4377797e+06    6.5148199e+02    1.9635603e+03    1.1792365e-02    1.5865478e+01    6.2490293e+04    1.8721671e-03    0.0000000e+00    2.1181164e-04   -3.9707589e-05   -1.2084504e-02    5.1708887e-06   -9.2349062e+02    2.2247788e-06   -6.4598082e-07    7.4583560e-04   -2.1834654e-06    4.2236586e+01
   2.7613404e+01    3.3850480e+00    1.4264299e-01    9.5028726e+01    0.0000000e+00    2.2936915e-05    7.0794068e+02    9.1154860e+02    6.5790043e+02    4.6000000e+02    4.6000000e+02    4.6000000e+02    5.4117778e+06    6.5113088e+02    1.9630315e+03    1.1827761e-02    1.5899134e+01    6.2378154e+04    3.5809599e-03    0.0000000e+00    2.1465514e-04   -3.9456132e-05   -1.2150709e-02    1.9346053e-05   -9.2459867e+02    9.5379465e-07   -6.7878329e-07    7.4991304e-04   -2.1635828e-06    4.2100379e+01
   2.7716485e+01    3.3943594e+00    1.4353357e-01    9.7172384e+01    0.0000000e+00    2.2894698e-05    7.0711900e+02    9.1313343e+02    6.5678084e+02    4.6000000e+02    4.6000000e+02    4.6000000e+02    5.3859123e+06    6.5080636e+02    1.9626603e+03    1.1863290e-02    1.5932807e+01    6.2266502e+04    4.5991290e-03    0.0000000e+00    2.1698065e-04   -4.0083789e-05   -1.2212136e-02    1.9415241e-05   -9.2571540e+02    1.5013708e-06   -6.8583745e-07    7.5369389e-04   -2.2010856e-06    4.1910116e+01
   2.7819619e+01    3.4036582e+00    1.4447297e-01    9.8539185e+01    0.0000000e+00    2.2938658e-05    7.0630821e+02    9.1464685e+02    6.5578236e+02    4.6000000e+02    4.6000000e+02    4.6000000e+02    5.3601835e+06    6.4997126e+02    1.9606308e+03    1.1898953e-02    1.5966480e+01    6.2155338e+04    1.9309625e-03    0.0000000e+00    2.1939186e-04   -4.0258812e-05   -1.2278287e-02   -1.4716268e-05   -9.2684099e+02    1.2567805e-06   -7.1985649e-07    7.5776879e-04   -2.2086842e-06    4.1869185e+01
   2.7922807e+01    3.4175728e+00    1.4545227e-01    9.9880916e+01    0.0000000e+00    2.2987698e-05    7.0550018e+02    9.1609014e+02    6.5478774e+02    4.6000000e+02    4.6000000e+02    4.6000000e+02    5.3343851e+06    6.4917928e+02    1.9587525e+03    1.1934749e-02    1.6000136e+01    6.2042266e+04    4.3463951e-03    0.0000000e+00    2.2212993e-04   -3.9904031e-05   -1.2348726e-02    3.5165467e-05   -9.2792298e+02    1.3104975e-06   -7.4470541e-07    7.6210221e-04   -2.1833650e-06    4.1837493e+01
   2.8026046e+01    3.4360594e+00    1.4646246e-01    1.0122098e+02    0.0000000e+00    2.3048495e-05    7.0470659e+02    9.1745692e+02    6.5380764e+02    4.6000000e+02    4.6000000e+02    4.6000000e+02    5.3089402e+06    6.4836820e+02    1.9569376e+03    1.1970677e-02    1.6033784e+01    6.1932215e+04    1.9111475e-03    0.0000000e+00    2.2411977e-04   -4.0189474e-05   -1.2420571e-02   -2.3728247e-06   -9.2906415e+02    1.1252433e-06   -7.7288192e-07    7.6653721e-04   -2.1991059e-06    4.1826101e+01
   2.8129341e+01    3.4498822e+00    1.4749776e-01    1.0268752e+02    0.0000000e+00    2.3100121e-05    7.0392524e+02    9.1875336e+02    6.5286742e+02    4.6000000e+02    4.6000000e+02    4.6000000e+02    5.2836520e+06    6.4766071e+02    1.9555735e+03    1.2006740e-02    1.6067421e+01    6.1822900e+04    2.4813869e-03    0.0000000e+00    2.2582875e-04   -4.0655012e-05   -1.2493859e-02   -9.1780624e-06   -9.3022862e+02    2.2945499e-06   -8.0663147e-07    7.7107044e-04   -2.2259971e-06    4.1798293e+01
   2.8232651e+01    3.4547647e+00    1.4856033e-01    1.0440125e+02    0.0000000e+00    2.3138672e-05    7.0315438e+02    9.1997690e+02    6.5195084e+02    4.6000000e+02    4.6000000e+02    4.6000000e+02    5.2584443e+06    6.4708056e+02    1.9547930e+03    1.2042922e-02    1.6101048e+01    6.1713362e+04    4.6419887e-03    0.0000000e+00    2.2848869e-04   -4.1372122e-05   -1.2567688e-02    8.6912574e-06   -9.3139344e+02    1.7895577e-06   -8.4408810e-07    7.7562793e-04   -2.2679242e-06    4.1749650e+01
   2.8336009e+01    3.4576181e+00    1.4964561e-01    1.0648701e+02    0.0000000e+00    2.3151581e-05    7.0239354e+02    9.2114317e+02    6.5103351e+02    4.6000000e+02    4.6000000e+02    4.6000000e+02    5.2334022e+06    6.4670811e+02    1.9548376e+03    1.2079236e-02    1.6134672e+01    6.1604670e+04   -8.5766213e-05    0.0000000e+00    2.2951492e-04   -4.1718938e-05   -1.2645120e-02   -2.9115007e-05   -9.3255658e+02    4.3744618e-07   -8.7202587e-07    7.8040846e-04   -2.2886804e-06    4.1657842e+01
   2.8439433e+01    3.4591043e+00    1.5074956e-01    1.0811649e+02    0.0000000e+00    2.3205969e-05    7.0164035e+02    9.2223293e+02    6.5011567e+02    4.6000000e+02    4.6000000e+02    4.6000000e+02    5.2083602e+06    6.4605302e+02    1.9540153e+03    1.2115687e-02    1.6168321e+01    6.1494900e+04    2.9791964e-03    0.0000000e+00    2.3268783e-04   -4.2450828e-05   -1.2721149e-02   -4.2714765e-06   -9.3370501e+02    1.7376409e-06   -9.0370956e-07    7.8509496e-04   -2.3313765e-06    4.1632804e+01
   2.8542885e+01    3.4631921e+00    1.5187532e-01    1.1011676e+02    0.0000000e+00    2.3227347e-05    7.0089339e+02    9.2326798e+02    6.4919799e+02    4.6000000e+02    4.6000000e+02    4.6000000e+02    5.1834264e+06    6.4565331e+02    1.9541172e+03    1.2152263e-02    1.6201966e+01    6.1385262e+04    1.6949755e-03    0.0000000e+00    2.3525443e-04   -4.3342960e-05   -1.2799153e-02   -8.8576706e-06   -9.3484808e+02    1.0432009e-06   -9.3697274e-07    7.8990673e-04   -2.3848587e-06    4.1550496e+01
   2.8646373e+01    3.4711259e+00    1.5302368e-01    1.1222690e+02    0.0000000e+00    2.3247481e-05    7.0015708e+02    9.2424270e+02    6.4828420e+02    4.6000000e+02    4.6000000e+02    4.6000000e+02    5.1586393e+06    6.4527664e+02    1.9544598e+03    1.2188965e-02    1.6235638e+01    6.1276229e+04    2.6288290e-03    0.0000000e+00    2.3741390e-04   -4.3993596e-05   -1.2878732e-02    1.5780549e-05   -9.3599895e+02    5.7549921e-07   -9.6333673e-07    7.9482028e-04   -2.4239467e-06    4.1466783e+01
   2.8749874e+01    3.4821957e+00    1.5420053e-01    1.1405243e+02    0.0000000e+00    2.3304119e-05    6.9943584e+02    9.2515826e+02    6.4737825e+02    4.6000000e+02    4.6000000e+02    4.6000000e+02    5.1340089e+06    6.4467545e+02    1.9542579e+03    1.2225786e-02    1.6269311e+01    6.1167881e+04    1.0200728e-03    0.0000000e+00    2.3951996e-04   -4.4713095e-05   -1.2959792e-02   -1.0774231e-05   -9.3716351e+02    8.9299194e-07   -9.9107906e-07    7.9982723e-04   -2.4670857e-06    4.1443451e+01
   2.8801646e+01    3.4871889e+00    1.5475482e-01    1.1502929e+02    0.0000000e+00    2.3318798e-05    6.9909100e+02    9.2559406e+02    6.4681971e+02    4.6000000e+02    4.6000000e+02    4.6000000e+02    5.1217582e+06    6.4434714e+02    1.9542930e+03    1.2244234e-02    1.6286156e+01    6.1114004e+04    2.5104223e-03    0.0000000e+00    2.4059917e-04   -4.5132278e-05   -1.2996088e-02    4.3276152e-06   -9.3775272e+02    1.7045186e-06   -1.0067405e-06    8.0206939e-04   -2.4920725e-06    4.1402834e+01
   2.8905217e+01    3.4974401e+00    1.5591491e-01    1.1780505e+02    0.0000000e+00    2.3304225e-05    6.9838858e+02    9.2710272e+02    6.4582190e+02    4.6000000e+02    4.6000000e+02    4.6000000e+02    5.0973374e+06    6.4409543e+02    1.9557271e+03    1.2281252e-02    1.6319851e+01    6.1006495e+04    1.8698863e-03    0.0000000e+00    2.4280140e-04   -4.5874643e-05   -1.3073956e-02   -1.3784288e-05   -9.3893649e+02    1.0613229e-06   -1.0323855e-06    8.0687893e-04   -2.5360684e-06    4.1260880e+01
   2.9004012e+01    3.5047075e+00    1.5707830e-01    1.1948903e+02    0.0000000e+00    2.3378246e-05    6.9771532e+02    9.2879196e+02    6.4489294e+02    4.6000000e+02    4.6000000e+02    4.6000000e+02    5.0739529e+06    6.4335247e+02    1.9551818e+03    1.2316668e-02    1.6352020e+01    6.0901729e+04    6.5232659e-03    0.0000000e+00    2.4632406e-04   -4.5822434e-05   -1.3152550e-02    4.2691406e-05   -9.4002787e+02    6.9776287e-07   -1.0549735e-06    8.1172506e-04   -2.5275451e-06    4.1271038e+01
   2.9107644e+01    3.5189611e+00    1.5832021e-01    1.2144866e+02    0.0000000e+00    2.3439965e-05    6.9702835e+02    9.3045283e+02    6.4392123e+02    4.6000000e+02    4.6000000e+02    4.6000000e+02    5.0497585e+06    6.4275371e+02    1.9554277e+03    1.2353930e-02    1.6385757e+01    6.0794710e+04   -9.3897908e-06    0.0000000e+00    2.4705162e-04   -4.5850400e-05   -1.3238168e-02    2.5754316e-06   -9.4119989e+02    7.5146107e-07   -1.0856336e-06    8.1701503e-04   -2.5284248e-06    4.1247718e+01
   2.9211336e+01    3.5340932e+00    1.5959450e-01    1.2367913e+02    0.0000000e+00    2.3471492e-05    6.9636669e+02    9.3211431e+02    6.4297163e+02    4.6000000e+02    4.6000000e+02    4.6000000e+02    5.0256804e+06    6.4241752e+02    1.9567989e+03    1.2391327e-02    1.6419522e+01    6.0687991e+04    2.5045959e-03    0.0000000e+00    2.4863489e-04   -4.3741800e-05   -1.3325694e-02   -1.3433850e-05   -9.4239715e+02    1.7453172e-07   -1.1581705e-06    8.2243323e-04   -2.3849618e-06    4.1175806e+01
   2.9314991e+01    3.5436875e+00    1.6089071e-01    1.2557575e+02    0.0000000e+00    2.3555299e-05    6.9570402e+02    9.3387541e+02    6.4206575e+02    4.6000000e+02    4.6000000e+02    4.6000000e+02    5.0017801e+06    6.4171900e+02    1.9569829e+03    1.2428825e-02    1.6453299e+01    6.0582156e+04    1.1976427e-03    0.0000000e+00    2.5083437e-04   -4.3187147e-05   -1.3412697e-02   -2.4726987e-05   -9.4360891e+02    2.0338871e-07   -1.2035503e-06    8.2781996e-04   -2.3452981e-06    4.1191180e+01
   2.9418733e+01    3.5488205e+00    1.6221115e-01    1.2789830e+02    0.0000000e+00    2.3597124e-05    6.9505146e+02    9.3558814e+02    6.4116449e+02    4.6000000e+02    4.6000000e+02    4.6000000e+02    4.9780030e+06    6.4134573e+02    1.9583580e+03    1.2466467e-02    1.6487115e+01    6.0476770e+04    3.3475712e-03    0.0000000e+00    2.5260264e-04   -4.3479373e-05   -1.3501341e-02    1.0647386e-05   -9.4482694e+02   -1.6693837e-06   -1.2476837e-06    8.3330164e-04   -2.3600003e-06    4.1136633e+01
   2.9522542e+01    3.5540084e+00    1.6357225e-01    1.3105209e+02    0.0000000e+00    2.3569789e-05    6.9440864e+02    9.3729133e+02    6.4026442e+02    4.6000000e+02    4.6000000e+02    4.6000000e+02    4.9543989e+06    6.4150295e+02    1.9616005e+03    1.2504246e-02    1.6520986e+01    6.0372414e+04   -2.8336544e-03    0.0000000e+00    2.5325782e-04   -4.3624108e-05   -1.3593722e-02   -1.9368072e-05   -9.4605017e+02   -1.4341921e-06   -1.2898366e-06    8.3901812e-04   -2.3673911e-06    4.0968588e+01
   2.9626396e+01    3.5553473e+00    1.6496584e-01    1.3373077e+02    0.0000000e+00    2.3592938e-05    6.9376805e+02    9.3893388e+02    6.3936555e+02    4.6000000e+02    4.6000000e+02    4.6000000e+02    4.9307279e+06    6.4133125e+02    1.9638134e+03    1.2542155e-02    1.6554929e+01    6.0266121e+04    2.9373371e-03    0.0000000e+00    2.5760329e-04   -4.5681996e-05   -1.3683816e-02   -2.8394958e-06   -9.4725652e+02   -1.1778423e-06   -1.3482373e-06    8.4458274e-04   -2.4938967e-06    4.0880581e+01
   2.9730303e+01    3.5600556e+00    1.6637056e-01    1.3612104e+02    0.0000000e+00    2.3664907e-05    6.9313466e+02    9.4056349e+02    6.3846804e+02    4.6000000e+02    4.6000000e+02    4.6000000e+02    4.9072329e+06    6.4080202e+02    1.9652369e+03    1.2580196e-02    1.6588929e+01    6.0160874e+04   -2.7028177e-04    0.0000000e+00    2.5852391e-04   -4.6046712e-05   -1.3776953e-02    3.3940985e-06   -9.4846354e+02   -1.5679685e-07   -1.4134584e-06    8.5034713e-04   -2.5150819e-06    4.0881856e+01
   2.9834253e+01    3.5666770e+00    1.6779646e-01    1.3853698e+02    0.0000000e+00    2.3731718e-05    6.9250985e+02    9.4214506e+02    6.3757356e+02    4.6000000e+02    4.6000000e+02    4.6000000e+02    4.8838081e+06    6.4032199e+02    1.9667246e+03    1.2618366e-02    1.6622962e+01    6.0055356e+04    3.2207008e-04    0.0000000e+00    2.5991541e-04   -4.6997078e-05   -1.3870560e-02   -1.9004204e-05   -9.4967084e+02   -6.7498908e-07   -1.4811858e-06    8.5614037e-04   -2.5736156e-06    4.0863675e+01
   2.9938238e+01    3.5741400e+00    1.6918808e-01    1.4143108e+02    0.0000000e+00    2.3757120e-05    6.9189705e+02    9.4369854e+02    6.3653055e+02    4.6000000e+02    4.6000000e+02    4.6000000e+02    4.8604713e+06    6.3996871e+02    1.9690041e+03    1.2656661e-02    1.6657037e+01    5.9949779e+04    3.6147074e-03    0.0000000e+00    2.6181914e-04   -4.8006133e-05   -1.3958919e-02    2.0679588e-05   -9.5087918e+02    5.4497194e-07   -1.5457913e-06    8.6161386e-04   -2.6337746e-06    4.0774627e+01
   3.0042274e+01    3.5811302e+00    1.7058360e-01    1.4445760e+02    0.0000000e+00    2.3763200e-05    6.9130520e+02    9.4522581e+02    6.3557103e+02    4.6000000e+02    4.6000000e+02    4.6000000e+02    4.8372467e+06    6.3971324e+02    1.9718264e+03    1.2695088e-02    1.6691178e+01    5.9844465e+04    1.9136925e-03    0.0000000e+00    2.6355422e-04   -4.9323878e-05   -1.4046330e-02    5.5463552e-06   -9.5209079e+02    1.8454433e-06   -1.6014656e-06    8.6701958e-04   -2.7138596e-06    4.0650332e+01
   3.0146349e+01    3.5937135e+00    1.7206274e-01    1.4725621e+02    0.0000000e+00    2.3824029e-05    6.9070819e+02    9.4672970e+02    6.3461105e+02    4.6000000e+02    4.6000000e+02    4.6000000e+02    4.8139917e+06    6.3923572e+02    1.9738626e+03    1.2733641e-02    1.6725375e+01    5.9737625e+04    1.5865833e-03    0.0000000e+00    2.6548124e-04   -4.9917789e-05   -1.4141674e-02    8.0546329e-06   -9.5325889e+02    2.0915581e-06   -1.6507556e-06    8.7291288e-04   -2.7481823e-06    4.0619512e+01
   3.0250475e+01    3.6119315e+00    1.7357337e-01    1.4989918e+02    0.0000000e+00    2.3893785e-05    6.9013073e+02    9.4820687e+02    6.3366524e+02    4.6000000e+02    4.6000000e+02    4.6000000e+02    4.7910724e+06    6.3877368e+02    1.9760852e+03    1.2772326e-02    1.6759625e+01    5.9633842e+04    1.4639621e-03    0.0000000e+00    2.6672908e-04   -5.1069668e-05   -1.4239598e-02   -2.7141216e-05   -9.5448965e+02    1.9135865e-06   -1.6914001e-06    8.7898019e-04   -2.8177519e-06    4.0601143e+01
   3.0302550e+01    3.6199094e+00    1.7433918e-01    1.5132682e+02    0.0000000e+00    2.3926536e-05    6.8984845e+02    9.4893528e+02    6.3320670e+02    4.6000000e+02    4.6000000e+02    4.6000000e+02    4.7796957e+06    6.3856372e+02    1.9773497e+03    1.2791703e-02    1.6776770e+01    5.9582496e+04    1.4207139e-04    0.0000000e+00    2.6718464e-04   -5.1772156e-05   -1.4289391e-02   -2.3343600e-05   -9.5511932e+02    2.3736490e-06   -1.7109969e-06    8.8207063e-04   -2.8612599e-06    4.0588747e+01
   3.0406750e+01    3.6309083e+00    1.7589492e-01    1.5404765e+02    0.0000000e+00    2.4006557e-05    6.8929261e+02    9.5037144e+02    6.3231780e+02    4.6000000e+02    4.6000000e+02    4.6000000e+02    4.7570212e+06    6.3808117e+02    1.9798038e+03    1.2830586e-02    1.6811109e+01    5.9480093e+04    1.6510713e-03    0.0000000e+00    2.6820663e-04   -5.2795941e-05   -1.4389556e-02   -2.3927511e-06   -9.5638827e+02    2.3948796e-06   -1.7501430e-06    8.8828529e-04   -2.9223695e-06    4.0586850e+01
   3.0511000e+01    3.6359613e+00    1.7746682e-01    1.5730190e+02    0.0000000e+00    2.4050503e-05    6.8874077e+02    9.5176970e+02    6.3143498e+02    4.6000000e+02    4.6000000e+02    4.6000000e+02    4.7344869e+06    6.3785120e+02    1.9834396e+03    1.2869599e-02    1.6845518e+01    5.9378328e+04    6.2544803e-03    0.0000000e+00    2.7002224e-04   -5.4144952e-05   -1.4490483e-02    2.3160351e-05   -9.5766993e+02    3.1280954e-06   -1.7895696e-06    8.9453752e-04   -3.0047322e-06    4.0538107e+01
   3.0615289e+01    3.6358686e+00    1.7905277e-01    1.6102276e+02    0.0000000e+00    2.4058697e-05    6.8819346e+02    9.5317009e+02    6.3055189e+02    4.6000000e+02    4.6000000e+02    4.6000000e+02    4.7120294e+06    6.3786421e+02    1.9877787e+03    1.2908739e-02    1.6879999e+01    5.9276407e+04    1.5121192e-03    0.0000000e+00    2.7147521e-04   -5.4171330e-05   -1.4590205e-02    2.8328678e-06   -9.5893575e+02    2.0484437e-06   -1.8463972e-06    9.0071095e-04   -3.0007881e-06    4.0426415e+01
   3.0719619e+01    3.6369477e+00    1.8064546e-01    1.6371091e+02    0.0000000e+00    2.4152696e-05    6.8764896e+02    9.5415593e+02    6.2966543e+02    4.6000000e+02    4.6000000e+02    4.6000000e+02    4.6896074e+06    6.3729948e+02    1.9901806e+03    1.2948007e-02    1.6914566e+01    5.9173799e+04   -6.1067381e-04    0.0000000e+00    2.7210953e-04   -5.5599864e-05   -1.4692950e-02   -1.3511257e-05   -9.6018496e+02    1.9419977e-06   -1.8792993e-06    9.0707513e-04   -3.0899270e-06    4.0444678e+01
   3.0823994e+01    3.6400155e+00    1.8224511e-01    1.6649403e+02    0.0000000e+00    2.4237116e-05    6.8711311e+02    9.5500669e+02    6.2877775e+02    4.6000000e+02    4.6000000e+02    4.6000000e+02    4.6672317e+06    6.3678740e+02    1.9929566e+03    1.2987403e-02    1.6949192e+01    5.9070645e+04   -1.3086237e-03    0.0000000e+00    2.7341358e-04   -5.6510224e-05   -1.4792948e-02   -4.4484945e-05   -9.6142285e+02    1.3794408e-06   -1.9261995e-06    9.1327125e-04   -3.1447418e-06    4.0448236e+01
   3.0928401e+01    3.6470960e+00    1.8382966e-01    1.6936089e+02    0.0000000e+00    2.4317437e-05    6.8659382e+02    9.5584051e+02    6.2789572e+02    4.6000000e+02    4.6000000e+02    4.6000000e+02    4.6449725e+06    6.3621691e+02    1.9957859e+03    1.3026922e-02    1.6983877e+01    5.8967808e+04    6.0647784e-03    0.0000000e+00    2.7495634e-04   -5.8505024e-05   -1.4890465e-02    1.5078106e-05   -9.6266834e+02    1.7047659e-06   -1.9753004e-06    9.1931600e-04   -3.2682050e-06    4.0439552e+01
   3.1032856e+01    3.6560788e+00    1.8538021e-01    1.7242096e+02    0.0000000e+00    2.4366388e-05    6.8608429e+02    9.5668276e+02    6.2688965e+02    4.6000000e+02    4.6000000e+02    4.6000000e+02    4.6228617e+06    6.3576539e+02    1.9991971e+03    1.3066572e-02    1.7018635e+01    5.8865736e+04    6.6425848e-03    0.0000000e+00    2.7645069e-04   -5.9706835e-05   -1.4982864e-02    5.2023742e-05   -9.6392423e+02    1.2443197e-06   -2.0249772e-06    9.2504399e-04   -3.3404456e-06    4.0375749e+01
   3.1137365e+01    3.6663381e+00    1.8701014e-01    1.7697095e+02    0.0000000e+00    2.4376376e-05    6.8558475e+02    9.5738739e+02    6.2595113e+02    4.6000000e+02    4.6000000e+02    4.6000000e+02    4.6007304e+06    6.3566595e+02    2.0043116e+03    1.3106353e-02    1.7053470e+01    5.8762279e+04    7.1256584e-04    0.0000000e+00    2.7669279e-04   -5.9503797e-05   -1.5083692e-02    2.1802624e-05   -9.6514484e+02    1.6439563e-06   -2.0629504e-06    9.3129104e-04   -3.3237471e-06    4.0272300e+01
   3.1241917e+01    3.6824264e+00    1.8860406e-01    1.8013339e+02    0.0000000e+00    2.4411518e-05    6.8508552e+02    9.5807186e+02    6.2500905e+02    4.6000000e+02    4.6000000e+02    4.6000000e+02    4.5788144e+06    6.3542647e+02    2.0083651e+03    1.3146261e-02    1.7088406e+01    5.8660444e+04   -4.0953664e-04    0.0000000e+00    2.7687862e-04   -6.1198074e-05   -1.5183492e-02   -4.2351477e-06   -9.6639795e+02    1.7317072e-06   -2.0515749e-06    9.3747634e-04   -3.4323343e-06    4.0190821e+01
   3.1346398e+01    3.6978995e+00    1.9023453e-01    1.8348087e+02    0.0000000e+00    2.4451988e-05    6.8459809e+02    9.6219273e+02    6.2409297e+02    4.6000000e+02    4.6000000e+02    4.6000000e+02    4.5570888e+06    6.3518997e+02    2.0126300e+03    1.3186254e-02    1.7123395e+01    5.8559720e+04    1.0274217e-03    0.0000000e+00    2.7696036e-04   -6.3206637e-05   -1.5283604e-02   -3.0721654e-05   -9.6768109e+02    1.1444393e-06   -2.0523091e-06    9.4369957e-04   -3.5583564e-06    4.0120350e+01
   3.1450843e+01    3.7081744e+00    1.9189777e-01    1.8632228e+02    0.0000000e+00    2.4541895e-05    6.8412616e+02    9.6629927e+02    6.2321562e+02    4.6000000e+02    4.6000000e+02    4.6000000e+02    4.5355951e+06    6.3468431e+02    2.0161418e+03    1.3226343e-02    1.7158446e+01    5.8460720e+04   -2.3173299e-03    0.0000000e+00    2.7574562e-04   -6.3483245e-05   -1.5387034e-02   -3.2098439e-05   -9.6898703e+02    1.3707851e-06   -2.0407981e-06    9.5013459e-04   -3.5731192e-06    4.0123203e+01
   3.1503095e+01    3.7108761e+00    1.9273661e-01    1.8795090e+02    0.0000000e+00    2.4569490e-05    6.8389480e+02    9.6799459e+02    6.2278192e+02    4.6000000e+02    4.6000000e+02    4.6000000e+02    4.5248882e+06    6.3454236e+02    2.0183271e+03    1.3246429e-02    1.7176005e+01    5.8411282e+04    3.0822048e-04    0.0000000e+00    2.7625384e-04   -6.4991337e-05   -1.5438193e-02   -3.5584199e-05   -9.6964696e+02    1.7486711e-06   -2.0408523e-06    9.5330995e-04   -3.6682506e-06    4.0098088e+01
   3.1607643e+01    3.7101797e+00    1.9443667e-01    1.9134144e+02    0.0000000e+00    2.4615886e-05    6.8343434e+02    9.7233337e+02    6.2191031e+02    4.6000000e+02    4.6000000e+02    4.6000000e+02    4.5034497e+06    6.3434178e+02    2.0230144e+03    1.3286726e-02    1.7211199e+01    5.8311384e+04    3.2379401e-03    0.0000000e+00    2.7881482e-04   -6.7704815e-05   -1.5535705e-02    2.7447691e-05   -9.7094619e+02    8.3796204e-07   -2.0757137e-06    9.5935296e-04   -3.8357056e-06    4.0031375e+01
   3.1712244e+01    3.7118078e+00    1.9616647e-01    1.9486242e+02    0.0000000e+00    2.4661703e-05    6.8298584e+02    9.7591663e+02    6.2103700e+02    4.6000000e+02    4.6000000e+02    4.6000000e+02    4.4821309e+06    6.3416269e+02    2.0280800e+03    1.3327154e-02    1.7246496e+01    5.8211931e+04   -3.1859892e-03    0.0000000e+00    2.7747223e-04   -6.7880860e-05   -1.5643525e-02   -2.6830746e-05   -9.7223561e+02   -9.4715315e-07   -2.0711191e-06    9.6604593e-04   -3.8455541e-06    3.9966835e+01
   3.1816895e+01    3.7149339e+00    1.9790503e-01    1.9858963e+02    0.0000000e+00    2.4709531e-05    6.8254131e+02    9.7940697e+02    6.2016275e+02    4.6000000e+02    4.6000000e+02    4.6000000e+02    4.4608374e+06    6.3392650e+02    2.0330045e+03    1.3367711e-02    1.7281898e+01    5.8111689e+04   -1.4501084e-03    0.0000000e+00    2.7863806e-04   -6.9306686e-05   -1.5745641e-02   -2.8384802e-05   -9.7351179e+02   -2.3826435e-08   -2.0816102e-06    9.7238951e-04   -3.9362072e-06    3.9902681e+01
   3.1921599e+01    3.7198637e+00    1.9966894e-01    2.0179863e+02    0.0000000e+00    2.4798517e-05    6.8210235e+02    9.8271979e+02    6.1929041e+02    4.6000000e+02    4.6000000e+02    4.6000000e+02    4.4396141e+06    6.3345254e+02    2.0372324e+03    1.3408399e-02    1.7317399e+01    5.8011247e+04    3.8005069e-03    0.0000000e+00    2.7799918e-04   -7.0844143e-05   -1.5851763e-02    1.9174808e-05   -9.7478387e+02   -4.2918994e-08   -2.0833389e-06    9.7897602e-04   -4.0304649e-06    3.9898402e+01
   3.2026347e+01    3.7292644e+00    2.0139226e-01    2.0561314e+02    0.0000000e+00    2.4829300e-05    6.8168185e+02    9.8609901e+02    6.1836648e+02    4.6000000e+02    4.6000000e+02    4.6000000e+02    4.4185825e+06    6.3321689e+02    2.0427199e+03    1.3449214e-02    1.7352999e+01    5.7912185e+04   -1.6122552e-03    0.0000000e+00    2.7623562e-04   -7.0994672e-05   -1.5953940e-02   -1.8049766e-05   -9.7606995e+02    1.4028158e-06   -2.0734728e-06    9.8533075e-04   -4.0363969e-06    3.9802010e+01
   3.2131133e+01    3.7365724e+00    2.0303380e-01    2.1012799e+02    0.0000000e+00    2.4851987e-05    6.8127483e+02    9.8896356e+02    6.1742437e+02    4.6000000e+02    4.6000000e+02    4.6000000e+02    4.3975541e+06    6.3282589e+02    2.0482640e+03    1.3490154e-02    1.7388706e+01    5.7812019e+04    3.7702700e-03    0.0000000e+00    2.7780168e-04   -7.4699212e-05   -1.6042546e-02    3.6310697e-05   -9.7735600e+02    5.6438688e-07   -2.1011050e-06    9.9081868e-04   -4.2687847e-06    3.9705117e+01
[truncated: 192,781 more chars]
