# Supplementary material for: Research on combustion and emissions of heavy duty diesel engines under low-speed and low-load conditions in low temperature environments
Source: PLoS One. 2025 Feb 21;20(2):e0318933. doi: 10.1371/journal.pone.0318933 (PMC11844864; doi:10.1371/journal.pone.0318933)
Supplement: S1 File — (ZIP) [file pone.0318933.s001.zip › 1000rpm_30%/3-tigaojinqiwendu/Tin302K/bound3-wall.out]

# CONVERGE Release Build 2.3.20/  Jan 30, 2017        Run Date:Wed Aug 30 22:30:00 2023
# column       1                2                3                4                5                6                7                8                9               10               11               12               13               14               15               16               17               18               19               20               21               22               23               24               25               26               27               28               29               30 
#          Crank      Avg_Vel_Mag              TKE              EPS            OMEGA        Turb_Visc  Near_Wall_Avg_T  Near_Wall_Max_T  Near_Wall_Min_T       Wall_Avg_T       Wall_Max_T       Wall_Min_T         Avg_Pres          Avg_HTC     HT_xfer_Rate        Wall_Area      Tot_HT_xfer     Pres_Force_X     Pres_Force_Y     Pres_Force_Z     Visc_Force_X     Visc_Force_Y     Visc_Force_Z    Pres_Torque_X    Pres_Torque_Y    Pres_Torque_Z    Visc_Torque_X    Visc_Torque_Y    Visc_Torque_Z            Yplus 
#          (DEG)            (m/s)        (m^2/s^2)        (m^2/s^3)              1/s          (m^2/s)              (K)              (K)              (K)              (K)              (K)              (K)          (N/m^2)        (W/m^2-K)            (J/s)            (m^2)              (J)              (N)              (N)              (N)              (N)              (N)              (N)            (N m)            (N m)            (N m)            (N m)            (N m)            (N m)           (none) 
#
  -1.4600000e+02    2.5092163e-02    1.0800000e+01    1.1036913e+04    0.0000000e+00    8.9301055e-04    3.0200000e+02    3.0200000e+02    3.0200000e+02    4.9000000e+02    4.9000000e+02    4.9000000e+02    1.6847000e+05    1.9455488e+02   -4.6329360e+02    1.2666491e-02    0.0000000e+00   -3.5633267e-14    1.5898609e-13    2.1339237e+03    3.2263813e-10   -1.4395248e-09    0.0000000e+00    1.8001064e-07   -8.8027958e+01    6.2820040e-15    6.6835749e-26    1.5447305e-26   -5.6879820e-11    2.2123732e+02
  -1.4587230e+02    3.4456559e-02    1.0576087e+01    1.0713675e+04    0.0000000e+00    8.8220344e-04    3.0227780e+02    3.0244866e+02    3.0226258e+02    4.9000000e+02    4.9000000e+02    4.9000000e+02    1.6864515e+05    1.9297434e+02   -4.5885082e+02    1.2666491e-02   -9.8074052e-03   -3.5670323e-14    1.5915133e-13    2.1361422e+03   -5.0672618e-02    5.8084531e-05   -4.1725754e-19    1.6379451e-07   -8.8121248e+01    6.2886596e-15   -1.8669198e-20   -2.3300788e-18    1.6157380e-06    2.1881426e+02
  -1.4579372e+02    4.4901411e-02    1.0438992e+01    1.0515831e+04    0.0000000e+00    8.7565169e-04    3.0242499e+02    3.0268313e+02    3.0240042e+02    4.9000000e+02    4.9000000e+02    4.9000000e+02    1.6870945e+05    1.9195597e+02   -4.5607148e+02    1.2666491e-02   -1.5789395e-02   -3.5683928e-14    1.5921195e-13    2.1369567e+03   -5.7927927e-02   -1.1964517e-04   -2.7580814e-19    1.9165930e-07   -8.8155542e+01    6.2911039e-15   -1.0891483e-20   -2.6726644e-18   -2.4963686e-06    2.1729265e+02
  -1.4567094e+02    4.5714757e-02    1.0230950e+01    1.0217694e+04    0.0000000e+00    8.6564220e-04    3.0265994e+02    3.0305572e+02    3.0262084e+02    4.9000000e+02    4.9000000e+02    4.9000000e+02    1.6882395e+05    1.9040942e+02   -4.5183037e+02    1.2666491e-02   -2.5056818e-02   -3.5708132e-14    1.5932010e-13    2.1384070e+03   -6.6189138e-02    5.5351141e-06   -7.3980719e-19    1.7092155e-07   -8.8215888e+01    6.2954155e-15   -6.3812453e-21   -3.0286541e-18   -2.8483530e-08    2.1497562e+02
  -1.4558567e+02    4.7398021e-02    1.0090631e+01    1.0017861e+04    0.0000000e+00    8.5886017e-04    3.0282311e+02    3.0331436e+02    3.0277428e+02    4.9000000e+02    4.9000000e+02    4.9000000e+02    1.6890644e+05    1.8935955e+02   -4.4894774e+02    1.2666491e-02   -3.1436749e-02   -3.5725568e-14    1.5939801e-13    2.1394518e+03   -6.8430014e-02   -2.4688726e-05   -1.1415495e-18    1.4107941e-07   -8.8258990e+01    6.2984946e-15    1.4150322e-21   -3.1100680e-18   -2.0554840e-07    2.1340315e+02
  -1.4547909e+02    5.0320979e-02    9.9201059e+00    9.7765166e+03    0.0000000e+00    8.5057282e-04    3.0302518e+02    3.0363511e+02    3.0296557e+02    4.9000000e+02    4.9000000e+02    4.9000000e+02    1.6900911e+05    1.8807300e+02   -4.4541616e+02    1.2666491e-02   -3.9348930e-02   -3.5747284e-14    1.5949490e-13    2.1407523e+03   -6.8965983e-02    8.5907981e-06   -1.4064827e-18    1.4413235e-07   -8.8312304e+01    6.3022985e-15    3.0138219e-21   -3.1246165e-18    9.4403303e-08    2.1147885e+02
  -1.4534587e+02    5.3278589e-02    9.7141461e+00    9.4872498e+03    0.0000000e+00    8.4049521e-04    3.0327588e+02    3.0403508e+02    3.0320523e+02    4.9000000e+02    4.9000000e+02    4.9000000e+02    1.6913681e+05    1.8650444e+02   -4.4110914e+02    1.2666491e-02   -4.9143520e-02   -3.5774305e-14    1.5961537e-13    2.1423699e+03   -6.7898238e-02    2.5599824e-06   -1.5378425e-18   -1.8175530e-08   -8.8378231e+01    6.3069999e-15    4.4568500e-21   -3.0720491e-18    9.5327849e-08    2.0913556e+02
  -1.4517933e+02    5.4289856e-02    9.4674059e+00    9.1439218e+03    0.0000000e+00    8.2832489e-04    3.0358441e+02    3.0452679e+02    3.0350614e+02    4.9000000e+02    4.9000000e+02    4.9000000e+02    1.6929635e+05    1.8460045e+02   -4.3588464e+02    1.2666491e-02   -6.1241750e-02   -3.5808057e-14    1.5976588e-13    2.1443907e+03   -6.6114563e-02    1.2330078e-06   -1.6707712e-18    2.1278663e-07   -8.8460410e+01    6.3128626e-15    4.9871228e-21   -2.9871061e-18    6.3628597e-08    2.0629783e+02
  -1.4497117e+02    5.0688852e-02    9.1760539e+00    8.7427294e+03    0.0000000e+00    8.1384770e-04    3.0396401e+02    3.0513250e+02    3.0387536e+02    4.9000000e+02    4.9000000e+02    4.9000000e+02    1.6949508e+05    1.8231865e+02   -4.2962038e+02    1.2666491e-02   -7.6147201e-02   -3.5850091e-14    1.5995343e-13    2.1469079e+03   -6.3968618e-02    1.0789324e-06   -1.8026434e-18    1.7722526e-07   -8.8563045e+01    6.3201879e-15    5.7765112e-21   -2.8837122e-18    5.8402995e-08    2.0290308e+02
  -1.4471096e+02    4.2937268e-02    8.8353195e+00    8.2802136e+03    0.0000000e+00    7.9669394e-04    3.0442967e+02    3.0587788e+02    3.0431777e+02    4.9000000e+02    4.9000000e+02    4.9000000e+02    1.6974222e+05    1.7960164e+02   -4.2215898e+02    1.2666491e-02   -9.4455428e-02   -3.5902357e-14    1.6018668e-13    2.1500382e+03   -6.1418500e-02    1.5792621e-06   -1.6337764e-18    9.3076813e-08   -8.8691574e+01    6.3293622e-15    5.0489539e-21   -2.7677559e-18    7.8352387e-08    1.9887058e+02
  -1.4438570e+02    3.4799239e-02    8.4415828e+00    7.7548931e+03    0.0000000e+00    7.7656057e-04    3.0499836e+02    3.0678913e+02    3.0485977e+02    4.9000000e+02    4.9000000e+02    4.9000000e+02    1.7005180e+05    1.7639240e+02   -4.1334559e+02    1.2666491e-02   -1.1686294e-01   -3.5967834e-14    1.6047885e-13    2.1539596e+03   -5.8125141e-02    1.7351133e-06   -8.5162563e-19    3.1540741e-07   -8.8853547e+01    6.3409217e-15   -3.2096102e-21   -2.6454547e-18    6.9159549e-08    1.9412280e+02
  -1.4397912e+02    3.0893410e-02    7.9940932e+00    7.1698132e+03    0.0000000e+00    7.5327726e-04    3.0568823e+02    3.0790164e+02    3.0551295e+02    4.9000000e+02    4.9000000e+02    4.9000000e+02    1.7042534e+05    1.7264563e+02   -4.0305814e+02    1.2666491e-02   -1.4417522e-01   -3.6046839e-14    1.6083139e-13    2.1586910e+03   -5.5392657e-02    3.7933393e-06   -1.1171348e-18   -4.4107087e-07   -8.9049504e+01    6.3549069e-15   -1.1671983e-21   -2.5170716e-18    1.5140248e-07    1.8860231e+02
  -1.4347090e+02    2.9489164e-02    7.4944288e+00    6.5323703e+03    0.0000000e+00    7.2670753e-04    3.0652377e+02    3.0924844e+02    3.0629841e+02    4.9000000e+02    4.9000000e+02    4.9000000e+02    1.7088933e+05    1.6833172e+02   -3.9120720e+02    1.2666491e-02   -1.7731176e-01   -3.6144982e-14    1.6126923e-13    2.1645681e+03   -5.2135943e-02    4.8248163e-06   -1.0302095e-18   -1.3371541e-08   -8.9292208e+01    6.3722257e-15   -1.5126534e-21   -2.3717331e-18    2.1946343e-07    1.8227312e+02
  -1.4287090e+02    3.0540296e-02    6.9756250e+00    5.8815688e+03    0.0000000e+00    6.9928330e-04    3.0747959e+02    3.1079318e+02    3.0718910e+02    4.9000000e+02    4.9000000e+02    4.9000000e+02    1.7142654e+05    1.6369936e+02   -3.7846243e+02    1.2666491e-02   -2.1515800e-01   -3.6258607e-14    1.6177620e-13    2.1713726e+03   -4.8721453e-02    1.0601911e-05   -9.7180801e-19   -6.6198110e-07   -8.9572929e+01    6.3922594e-15   -1.5250080e-21   -2.2173150e-18    4.3737478e-07    1.7550524e+02
  -1.4227090e+02    2.9013908e-02    6.5194609e+00    5.3063116e+03    0.0000000e+00    6.7702733e-04    3.0842010e+02    3.1226767e+02    3.0808256e+02    4.9000000e+02    4.9000000e+02    4.9000000e+02    1.7203307e+05    1.5950500e+02   -3.6686878e+02    1.2666491e-02   -2.5184488e-01   -3.6386900e-14    1.6234851e-13    2.1790553e+03   -4.4404217e-02    2.6011423e-06   -8.3209264e-19    1.8232933e-06   -8.9889485e+01    6.4148465e-15   -1.8611609e-21   -2.0183745e-18    1.5548181e-07    1.6938870e+02
  -1.4167090e+02    3.0681315e-02    6.1157574e+00    4.8147926e+03    0.0000000e+00    6.5659657e-04    3.0934300e+02    3.1369641e+02    3.0896012e+02    4.9000000e+02    4.9000000e+02    4.9000000e+02    1.7267297e+05    1.5568654e+02   -3.5627050e+02    1.2666491e-02   -2.8747193e-01   -3.6522242e-14    1.6295245e-13    2.1871606e+03   -3.6252526e-02   -5.9018599e-05   -4.3969645e-19    1.0585061e-06   -9.0223880e+01    6.4387125e-15   -2.3477070e-21   -1.6566092e-18   -2.8773238e-07    1.6383182e+02
  -1.4107090e+02    3.3959897e-02    5.7563541e+00    4.3914881e+03    0.0000000e+00    6.3776943e-04    3.1024689e+02    3.1508208e+02    3.0981925e+02    4.9000000e+02    4.9000000e+02    4.9000000e+02    1.7333441e+05    1.5219268e+02   -3.4653773e+02    1.2666491e-02   -3.2212570e-01   -3.6662143e-14    1.6357667e-13    2.1955388e+03   -3.3108803e-02    9.6942793e-05   -2.9652502e-19    5.8755688e-07   -9.0569605e+01    6.4633857e-15   -1.0974911e-20   -1.5189876e-18    3.2275825e-06    1.5875868e+02
  -1.4047090e+02    3.7334446e-02    5.4346178e+00    4.0242723e+03    0.0000000e+00    6.2035511e-04    3.1112928e+02    3.1642508e+02    3.1065817e+02    4.9000000e+02    4.9000000e+02    4.9000000e+02    1.7400849e+05    1.4897972e+02   -3.3756243e+02    1.2666491e-02   -3.5588195e-01   -3.6804717e-14    1.6421280e-13    2.2040769e+03   -3.0816141e-02    1.0505472e-04   -1.2351196e-19    4.3175831e-07   -9.0921866e+01    6.4885243e-15   -1.2801478e-20   -1.4226503e-18    4.2671014e-06    1.5410610e+02
  -1.3987090e+02    4.0290499e-02    5.1451335e+00    3.7035776e+03    0.0000000e+00    6.0419261e-04    3.1199052e+02    3.1772660e+02    3.1147718e+02    4.9000000e+02    4.9000000e+02    4.9000000e+02    1.7469048e+05    1.4601242e+02   -3.2925239e+02    1.2666491e-02   -3.8880719e-01   -3.6948967e-14    1.6485640e-13    2.2127154e+03   -2.8817545e-02    2.2661251e-04   -6.8143801e-20    3.8984634e-07   -9.1278219e+01    6.5139549e-15   -1.8641643e-20   -1.3330132e-18    6.8946456e-06    1.4982100e+02
  -1.3927090e+02    4.2870167e-02    4.8834873e+00    3.4218183e+03    0.0000000e+00    5.8914888e-04    3.1283172e+02    3.1898944e+02    3.1227705e+02    4.9000000e+02    4.9000000e+02    4.9000000e+02    1.7537820e+05    1.4326305e+02   -3.2153287e+02    1.2666491e-02   -4.2096047e-01   -3.7094427e-14    1.6550540e-13    2.2214263e+03   -2.6910210e-02    3.4502492e-04   -6.4019720e-20    3.4510258e-07   -9.1637557e+01    6.5395986e-15   -2.3735325e-20   -1.2449289e-18    8.5692141e-06    1.4586067e+02
  -1.3867090e+02    4.5280010e-02    4.6461662e+00    3.1730179e+03    0.0000000e+00    5.7512392e-04    3.1365866e+02    3.2020274e+02    3.1307370e+02    4.9000000e+02    4.9000000e+02    4.9000000e+02    1.7610269e+05    1.4071621e+02   -3.1435013e+02    1.2666491e-02   -4.5239549e-01   -3.7247667e-14    1.6618908e-13    2.2306032e+03   -2.3774961e-02    4.7865812e-04   -6.3975996e-20    1.3649451e-06   -9.2015995e+01    6.5666041e-15   -3.0349376e-20   -1.1004992e-18    1.0564617e-05    1.4219545e+02
  -1.3807090e+02    4.7521524e-02    4.4297544e+00    2.9519983e+03    0.0000000e+00    5.6197193e-04    3.1446335e+02    3.2141353e+02    3.1382941e+02    4.9000000e+02    4.9000000e+02    4.9000000e+02    1.7678083e+05    1.3833528e+02   -3.0762887e+02    1.2666491e-02   -4.8315837e-01   -3.7391095e-14    1.6682914e-13    2.2391928e+03   -2.8004643e-02    4.6112429e-05   -5.6984432e-20   -1.5122187e-06   -9.2370681e+01    6.5919200e-15   -8.4508223e-21   -1.2935065e-18    8.5216458e-07    1.3878093e+02
  -1.3747090e+02    4.9855256e-02    4.2322948e+00    2.7550746e+03    0.0000000e+00    5.4969349e-04    3.1526255e+02    3.2257080e+02    3.1459952e+02    4.9000000e+02    4.9000000e+02    4.9000000e+02    1.7752504e+05    1.3613122e+02   -3.0135745e+02    1.2666491e-02   -5.1329412e-01   -3.7548513e-14    1.6753132e-13    2.2486193e+03   -2.1250825e-02    2.9967000e-05   -4.2821417e-20    1.7612282e-06   -9.2759173e+01    6.6196386e-15   -8.8833526e-21   -9.8417534e-19   -7.4014355e-06    1.3561370e+02
  -1.3687090e+02    5.1946621e-02    4.0511838e+00    2.5787573e+03    0.0000000e+00    5.3813417e-04    3.1604864e+02    3.2371715e+02    3.1534806e+02    4.9000000e+02    4.9000000e+02    4.9000000e+02    1.7825980e+05    1.3407263e+02   -2.9547369e+02    1.2666491e-02   -5.4284149e-01   -3.7703915e-14    1.6822481e-13    2.2579261e+03   -1.9219794e-02    5.9888018e-05   -5.4990286e-20   -2.7915451e-07   -9.3143287e+01    6.6470544e-15   -8.8183452e-21   -8.8843450e-19   -5.3496736e-06    1.3265710e+02
  -1.3627090e+02    5.4071082e-02    3.8846999e+00    2.4202543e+03    0.0000000e+00    5.2726601e-04    3.1682612e+02    3.2484334e+02    3.1608798e+02    4.9000000e+02    4.9000000e+02    4.9000000e+02    1.7900828e+05    1.3215266e+02   -2.8994960e+02    1.2666491e-02   -5.7183645e-01   -3.7862229e-14    1.6893113e-13    2.2674067e+03   -1.8384980e-02    1.7330904e-04   -3.8463442e-20   -2.4772322e-08   -9.3534401e+01    6.6749648e-15   -1.3131407e-20   -8.5018176e-19    2.5195412e-06    1.2989621e+02
  -1.3567090e+02    5.5976673e-02    3.7312350e+00    2.2772695e+03    0.0000000e+00    5.1702187e-04    3.1759643e+02    3.2595007e+02    3.1682169e+02    4.9000000e+02    4.9000000e+02    4.9000000e+02    1.7977358e+05    1.3036022e+02   -2.8475389e+02    1.2666491e-02   -6.0031184e-01   -3.8024099e-14    1.6965334e-13    2.2771004e+03   -1.7376852e-02    1.4748689e-04    0.0000000e+00    2.1741219e-07   -9.3934239e+01    6.7034983e-15   -1.1593718e-20   -8.0557855e-19    3.0208438e-06    1.2731374e+02
  -1.3507090e+02    5.7650387e-02    3.5893727e+00    2.1478161e+03    0.0000000e+00    5.0734572e-04    3.1836023e+02    3.2703731e+02    3.1754992e+02    4.9000000e+02    4.9000000e+02    4.9000000e+02    1.8055640e+05    1.2868429e+02   -2.7985729e+02    1.2666491e-02   -6.2829756e-01   -3.8189674e-14    1.7039209e-13    2.2870160e+03   -1.6273388e-02    1.7452715e-04    0.0000000e+00    3.2282366e-07   -9.4343249e+01    6.7326867e-15   -1.2596338e-20   -7.5440096e-19    3.5744181e-06    1.2489341e+02
  -1.3447090e+02    5.9126320e-02    3.4578632e+00    2.0301917e+03    0.0000000e+00    4.9818622e-04    3.1911748e+02    3.2810797e+02    3.1827190e+02    4.9000000e+02    4.9000000e+02    4.9000000e+02    1.8135371e+05    1.2711403e+02   -2.7523252e+02    1.2666491e-02   -6.5582082e-01   -3.8358313e-14    1.7114452e-13    2.2971151e+03   -1.5402205e-02    1.8128895e-04    0.0000000e+00    2.7675381e-07   -9.4759864e+01    6.7624181e-15   -1.2597864e-20   -7.1393819e-19    3.6546741e-06    1.2262000e+02
  -1.3387090e+02    6.0433550e-02    3.3356350e+00    1.9229548e+03    0.0000000e+00    4.8950078e-04    3.1986845e+02    3.2916284e+02    3.1898791e+02    4.9000000e+02    4.9000000e+02    4.9000000e+02    1.8216449e+05    1.2564031e+02   -2.7085605e+02    1.2666491e-02   -6.8290642e-01   -3.8529802e-14    1.7190966e-13    2.3073848e+03   -1.4640389e-02    1.7839538e-04    0.0000000e+00    2.7076953e-07   -9.5183517e+01    6.7926515e-15   -1.2152916e-20   -6.7853557e-19    3.4962050e-06    1.2048046e+02
  -1.3327090e+02    6.1615802e-02    3.2217711e+00    1.8248899e+03    0.0000000e+00    4.8125274e-04    3.2061381e+02    3.3020156e+02    3.1969957e+02    4.9000000e+02    4.9000000e+02    4.9000000e+02    1.8299101e+05    1.2425584e+02   -2.6670803e+02    1.2666491e-02   -7.0957722e-01   -3.8704620e-14    1.7268964e-13    2.3178539e+03   -1.3708041e-02    1.9069289e-04   -2.4690480e-20    3.7041573e-07   -9.5615375e+01    6.8234704e-15   -1.2453807e-20   -6.3382910e-19    3.4305564e-06    1.1846390e+02
  -1.3267090e+02    6.2705462e-02    3.1154663e+00    1.7349575e+03    0.0000000e+00    4.7340796e-04    3.2135364e+02    3.3122453e+02    3.2040633e+02    4.9000000e+02    4.9000000e+02    4.9000000e+02    1.8383216e+05    1.2295386e+02   -2.6277113e+02    1.2666491e-02   -7.3585434e-01   -3.8882534e-14    1.7348345e-13    2.3285084e+03   -1.2828748e-02    1.8860789e-04    0.0000000e+00    3.4280240e-07   -9.6054894e+01    6.8548362e-15   -1.2162855e-20   -5.9457772e-19    3.2076422e-06    1.1656071e+02
  -1.3207090e+02    6.3721797e-02    3.0160125e+00    1.6522603e+03    0.0000000e+00    4.6593604e-04    3.2208889e+02    3.3223435e+02    3.2110878e+02    4.9000000e+02    4.9000000e+02    4.9000000e+02    1.8468782e+05    1.2172856e+02   -2.5902886e+02    1.2666491e-02   -7.6175722e-01   -3.9063515e-14    1.7429094e-13    2.3393466e+03   -1.2007628e-02    1.9265276e-04    0.0000000e+00    3.0986056e-07   -9.6501998e+01    6.8867432e-15   -1.2084374e-20   -5.5645728e-19    3.3891655e-06    1.1476202e+02
  -1.3147090e+02    6.4687279e-02    2.9227972e+00    1.5760294e+03    0.0000000e+00    4.5881120e-04    3.2282080e+02    3.3323239e+02    3.2180845e+02    4.9000000e+02    4.9000000e+02    4.9000000e+02    1.8555945e+05    1.2057527e+02   -2.5546708e+02    1.2666491e-02   -7.8730393e-01   -3.9247875e-14    1.7511350e-13    2.3503871e+03   -1.1072401e-02    2.2028042e-04    0.0000000e+00    3.2752221e-07   -9.6957439e+01    6.9192452e-15   -1.3133384e-20   -5.1305865e-19    4.5339724e-06    1.1306033e+02
  -1.3087090e+02    6.5621817e-02    2.8352816e+00    1.5056010e+03    0.0000000e+00    4.5200992e-04    3.2355031e+02    3.3421997e+02    3.2250633e+02    4.9000000e+02    4.9000000e+02    4.9000000e+02    1.8644832e+05    1.1948989e+02   -2.5207354e+02    1.2666491e-02   -8.1251129e-01   -3.9435881e-14    1.7595233e-13    2.3616460e+03   -9.7832549e-03    2.8880405e-04    0.0000000e+00    3.3965835e-07   -9.7421884e+01    6.9523896e-15   -1.6155290e-20   -4.5325656e-19    7.6882260e-06    1.1144912e+02
  -1.3027090e+02    6.6512587e-02    2.7529774e+00    1.4403905e+03    0.0000000e+00    4.4550944e-04    3.2427811e+02    3.3519813e+02    3.2320302e+02    4.9000000e+02    4.9000000e+02    4.9000000e+02    1.8735504e+05    1.1846827e+02   -2.4883653e+02    1.2666491e-02   -8.3739494e-01   -3.9627662e-14    1.7680801e-13    2.3731309e+03   -7.7487526e-03    4.4285952e-04    0.0000000e+00    3.4617438e-07   -9.7895656e+01    6.9861998e-15   -2.2528726e-20   -3.5897042e-19    1.5448417e-05    1.0992217e+02
  -1.2967090e+02    6.7350776e-02    2.6754438e+00    1.3798806e+03    0.0000000e+00    4.3928875e-04    3.2500460e+02    3.3616764e+02    3.2389893e+02    4.9000000e+02    4.9000000e+02    4.9000000e+02    1.8827979e+05    1.1750636e+02   -2.4574512e+02    1.2666491e-02   -8.6196945e-01   -3.9823255e-14    1.7768070e-13    2.3848442e+03   -6.2463986e-03    4.9719738e-04    0.0000000e+00    3.5211043e-07   -9.8378849e+01    7.0206822e-15   -2.4384379e-20   -2.8948998e-19    1.5760403e-05    1.0847359e+02
  -1.2907090e+02    6.8133165e-02    2.6022836e+00    1.3236140e+03    0.0000000e+00    4.3332870e-04    3.2573010e+02    3.3712912e+02    3.2459437e+02    4.9000000e+02    4.9000000e+02    4.9000000e+02    1.8922259e+05    1.1660031e+02   -2.4278915e+02    1.2666491e-02   -8.8624837e-01   -4.0022670e-14    1.7857043e-13    2.3967863e+03   -4.9193323e-03    3.4849258e-04    0.0000000e+00    3.5533640e-07   -9.8871480e+01    7.0558382e-15   -1.6885955e-20   -2.2810957e-19    7.4745051e-06    1.0709792e+02
  -1.2847090e+02    6.8864306e-02    2.5331411e+00    1.2711871e+03    0.0000000e+00    4.2761191e-04    3.2645485e+02    3.3808314e+02    3.2528953e+02    4.9000000e+02    4.9000000e+02    4.9000000e+02    1.9018336e+05    1.1574657e+02   -2.3995932e+02    1.2666491e-02   -9.1024430e-01   -4.0225883e-14    1.7947711e-13    2.4089558e+03   -3.6146854e-03    3.2165741e-04    0.0000000e+00    3.6283461e-07   -9.9373497e+01    7.0916640e-15   -1.5430440e-20   -1.6728309e-19    9.0560020e-06    1.0579017e+02
  -1.2787090e+02    6.9555837e-02    2.4676991e+00    1.2222447e+03    0.0000000e+00    4.2212285e-04    3.2717916e+02    3.3903028e+02    3.2598472e+02    4.9000000e+02    4.9000000e+02    4.9000000e+02    1.9116222e+05    1.1494201e+02   -2.3724727e+02    1.2666491e-02   -9.3396902e-01   -4.0432922e-14    1.8040087e-13    2.4213545e+03   -2.7060938e-03    3.2433823e-04    0.0000000e+00    3.6770666e-07   -9.9884965e+01    7.1281642e-15   -1.5290855e-20   -1.2522862e-19    7.5181914e-06    1.0454590e+02
  -1.2727090e+02    7.0603120e-02    2.4057520e+00    1.1765165e+03    0.0000000e+00    4.1685930e-04    3.2790671e+02    3.3995533e+02    3.2669418e+02    4.9000000e+02    4.9000000e+02    4.9000000e+02    1.9219131e+05    1.1418896e+02   -2.3465106e+02    1.2666491e-02   -9.5743413e-01   -4.0650587e-14    1.8137199e-13    2.4343894e+03    1.7867112e-03    3.9188615e-04    0.0000000e+00    1.3934486e-06   -1.0042255e+02    7.1665271e-15   -1.8708526e-20    8.1616845e-20    6.2463339e-06    1.0336500e+02
  -1.2667090e+02    7.0950807e-02    2.3468502e+00    1.1336341e+03    0.0000000e+00    4.1177308e-04    3.2863133e+02    3.4088925e+02    3.2739078e+02    4.9000000e+02    4.9000000e+02    4.9000000e+02    1.9320993e+05    1.1347430e+02   -2.3215140e+02    1.2666491e-02   -9.8064927e-01   -4.0866032e-14    1.8233334e-13    2.4472918e+03   -2.6389117e-04    4.2886156e-04    0.0000000e+00   -5.7908056e-07   -1.0095503e+02    7.2045300e-15   -1.9230491e-20   -1.2536940e-20    7.7673225e-06    1.0223550e+02
  -1.2607090e+02    7.1217405e-02    2.2907782e+00    1.0933195e+03    0.0000000e+00    4.0686824e-04    3.2935370e+02    3.4183541e+02    3.2807472e+02    4.9000000e+02    4.9000000e+02    4.9000000e+02    1.9421465e+05    1.1279623e+02   -2.2974257e+02    1.2666491e-02   -1.0036235e+00   -4.1078543e-14    1.8328150e-13    2.4600181e+03   -4.3976726e-03    9.8224268e-05    0.0000000e+00   -1.0557188e-06   -1.0148010e+02    7.2420009e-15   -3.4483218e-21   -2.0217211e-19    5.3934922e-07    1.0115449e+02
  -1.2547090e+02    7.2411448e-02    2.2377006e+00    1.0555560e+03    0.0000000e+00    4.0219115e-04    3.3008467e+02    3.4274643e+02    3.2878898e+02    4.9000000e+02    4.9000000e+02    4.9000000e+02    1.9530315e+05    1.1217122e+02   -2.2744138e+02    1.2666491e-02   -1.0263677e+00   -4.1308780e-14    1.8430860e-13    2.4738055e+03    2.7094791e-03    3.4139285e-04    0.0000000e+00    2.2472052e-06   -1.0204843e+02    7.2825539e-15   -1.5764994e-20    1.2480232e-19    5.6751129e-06    1.0013386e+02
  -1.2487090e+02    7.2536433e-02    2.1869508e+00    1.0199640e+03    0.0000000e+00    3.9763019e-04    3.3081083e+02    3.4368535e+02    3.2947778e+02    4.9000000e+02    4.9000000e+02    4.9000000e+02    1.9635199e+05    1.1157358e+02   -2.2521376e+02    1.2666491e-02   -1.0488890e+00   -4.1530610e-14    1.8529854e-13    2.4870906e+03   -6.8901670e-04    2.4195225e-04    0.0000000e+00   -1.3071883e-06   -1.0259684e+02    7.3216969e-15   -9.7480355e-21   -3.1371602e-20    1.7767674e-06    9.9151797e+01
  -1.2427090e+02    7.3728001e-02    2.1387924e+00    9.8650075e+02    0.0000000e+00    3.9328016e-04    3.3154505e+02    3.4458949e+02    3.3019609e+02    4.9000000e+02    4.9000000e+02    4.9000000e+02    1.9748322e+05    1.1102375e+02   -2.2308174e+02    1.2666491e-02   -1.0711972e+00   -4.1769888e-14    1.8636596e-13    2.5014194e+03    6.8220013e-03    5.7918266e-04    0.0000000e+00    2.1069729e-06   -1.0318760e+02    7.3638497e-15   -2.6433247e-20    3.1590207e-19    2.3431584e-05    9.8223576e+01
  -1.2367090e+02    7.4118442e-02    2.0926971e+00    9.5489819e+02    0.0000000e+00    3.8904067e-04    3.3227738e+02    3.4550547e+02    3.3090269e+02    4.9000000e+02    4.9000000e+02    4.9000000e+02    1.9860652e+05    1.1050209e+02   -2.2101893e+02    1.2666491e-02   -1.0932991e+00   -4.2007471e-14    1.8742613e-13    2.5156477e+03    7.1603348e-03    4.2618009e-04    0.0000000e+00   -2.8311104e-07   -1.0377477e+02    7.4057568e-15   -1.8131911e-20    3.3177585e-19    1.8567738e-05    9.7332400e+01
  -1.2307090e+02    7.4569932e-02    2.0486572e+00    9.2501130e+02    0.0000000e+00    3.8495303e-04    3.3301153e+02    3.4641996e+02    3.3161088e+02    4.9000000e+02    4.9000000e+02    4.9000000e+02    1.9974802e+05    1.1001299e+02   -2.1902797e+02    1.2666491e-02   -1.1152019e+00   -4.2248913e-14    1.8850334e-13    2.5301064e+03    5.5607767e-03    4.9002485e-05    0.0000000e+00    4.8197796e-08   -1.0437124e+02    7.4483216e-15   -1.7163511e-22    2.5780691e-19    1.0823127e-06    9.6480738e+01
  -1.2247090e+02    7.5137595e-02    2.0065633e+00    8.9674691e+02    0.0000000e+00    3.8100353e-04    3.3374852e+02    3.4733282e+02    3.3232249e+02    4.9000000e+02    4.9000000e+02    4.9000000e+02    2.0091173e+05    1.0955632e+02   -2.1710634e+02    1.2666491e-02   -1.1369125e+00   -4.2495053e-14    1.8960153e-13    2.5448467e+03    6.6257448e-03    2.0689294e-04    0.0000000e+00    2.8974004e-07   -1.0497924e+02    7.4917108e-15   -7.5578130e-21    3.0742832e-19    9.5150596e-06    9.5667564e+01
  -1.2187090e+02    7.5761538e-02    1.9663015e+00    8.6999369e+02    0.0000000e+00    3.7718491e-04    3.3448893e+02    3.4824513e+02    3.3303767e+02    4.9000000e+02    4.9000000e+02    4.9000000e+02    2.0209864e+05    1.0913128e+02   -2.1525080e+02    1.2666491e-02   -1.1584376e+00   -4.2746097e-14    1.9072163e-13    2.5598806e+03    7.9349753e-03    2.4510912e-04    0.0000000e+00    3.3523136e-07   -1.0559940e+02    7.5359676e-15   -9.3606068e-21    3.6774668e-19    1.0087668e-05    9.4891356e+01
  -1.2127090e+02    7.6417405e-02    1.9277641e+00    8.4464634e+02    0.0000000e+00    3.7349097e-04    3.3523321e+02    3.4915676e+02    3.3375722e+02    4.9000000e+02    4.9000000e+02    4.9000000e+02    2.0331052e+05    1.0873697e+02   -2.1345816e+02    1.2666491e-02   -1.1797834e+00   -4.3002421e-14    1.9186528e-13    2.5752308e+03    9.0874840e-03    2.4409777e-04    0.0000000e+00    3.8153466e-07   -1.0623262e+02    7.5811562e-15   -9.3948362e-21    4.2088683e-19    9.8471373e-06    9.4150600e+01
  -1.2067611e+02    7.7040447e-02    1.8911649e+00    8.2076072e+02    0.0000000e+00    3.6996977e-04    3.3597523e+02    3.5005768e+02    3.3447661e+02    4.9000000e+02    4.9000000e+02    4.9000000e+02    2.0454085e+05    1.0837560e+02   -2.1174025e+02    1.2666491e-02   -1.2007737e+00   -4.3262651e-14    1.9302635e-13    2.5908148e+03    1.0309800e-02    1.7999948e-04    0.0000000e+00    5.5677461e-07   -1.0687547e+02    7.6270324e-15   -6.5191957e-21    4.7736419e-19    9.4100552e-06    9.3449869e+01
  -1.2008717e+02    7.7540176e-02    1.8563862e+00    7.9828013e+02    0.0000000e+00    3.6659060e-04    3.3671348e+02    3.5094836e+02    3.3519282e+02    4.9000000e+02    4.9000000e+02    4.9000000e+02    2.0578253e+05    1.0804451e+02   -2.1009298e+02    1.2666491e-02   -1.2213957e+00   -4.3525279e-14    1.9419813e-13    2.6065425e+03    1.0840862e-02    5.0582511e-05    0.0000000e+00    4.1805051e-07   -1.0752428e+02    7.6733342e-15   -5.3479218e-22    5.0184527e-19    5.4167393e-06    9.2786591e+01
  -1.1950389e+02    7.7976664e-02    1.8232887e+00    7.7708853e+02    0.0000000e+00    3.6334186e-04    3.3744819e+02    3.5182993e+02    3.3590319e+02    4.9000000e+02    4.9000000e+02    4.9000000e+02    2.0703590e+05    1.0774174e+02   -2.0851137e+02    1.2666491e-02   -1.2416656e+00   -4.3790381e-14    1.9538095e-13    2.6224184e+03    1.1019018e-02   -1.1384694e-06    0.0000000e+00    4.0415086e-07   -1.0817919e+02    7.7200713e-15    1.8430863e-21    5.1005629e-19    3.5171954e-06    9.2158207e+01
  -1.1892610e+02    7.8354272e-02    1.7917472e+00    7.5707819e+02    0.0000000e+00    3.6021510e-04    3.3817957e+02    3.5270546e+02    3.3660989e+02    4.9000000e+02    4.9000000e+02    4.9000000e+02    2.0829806e+05    1.0746551e+02   -2.0699088e+02    1.2666491e-02   -1.2615985e+00   -4.4057342e-14    1.9657206e-13    2.6384055e+03    1.0939926e-02   -2.4712349e-05    0.0000000e+00    2.7185629e-07   -1.0883871e+02    7.7671368e-15    2.9829993e-21    5.0642097e-19    2.6194119e-06    9.1562392e+01
  -1.1835364e+02    7.8338805e-02    1.7616116e+00    7.3813476e+02    0.0000000e+00    3.5719627e-04    3.3890515e+02    3.5358926e+02    3.3731012e+02    4.9000000e+02    4.9000000e+02    4.9000000e+02    2.0953873e+05    1.0721070e+02   -2.0552431e+02    1.2666491e-02   -1.2812077e+00   -4.4319755e-14    1.9774291e-13    2.6541204e+03    8.2005786e-03    2.0283278e-04    0.0000000e+00   -8.1573618e-07   -1.0948710e+02    7.8134102e-15   -6.9116365e-21    3.8002365e-19    7.2369069e-06    9.0994579e+01
  -1.1778632e+02    7.9747589e-02    1.7330123e+00    7.2027417e+02    0.0000000e+00    3.5432311e-04    3.3963554e+02    3.5443665e+02    3.3801778e+02    4.9000000e+02    4.9000000e+02    4.9000000e+02    2.1086059e+05    1.0699170e+02   -2.0412397e+02    1.2666491e-02   -1.3005084e+00   -4.4599350e-14    1.9899023e-13    2.6708637e+03    1.2000078e-02   -4.8589860e-05    0.0000000e+00    2.7538156e-06   -1.1017737e+02    7.8626645e-15    3.6559924e-21    5.5529052e-19    1.4698221e-06    9.0464657e+01
  -1.1722396e+02    7.9481528e-02    1.7055146e+00    7.0329984e+02    0.0000000e+00    3.5150875e-04    3.4035739e+02    3.5530452e+02    3.3872323e+02    4.9000000e+02    4.9000000e+02    4.9000000e+02    2.1212988e+05    1.0678565e+02   -2.0276378e+02    1.2666491e-02   -1.3195125e+00   -4.4867809e-14    2.0018825e-13    2.6869413e+03    1.0800021e-02   -1.0323460e-04    0.0000000e+00   -1.5540035e-06   -1.1084105e+02    7.9100351e-15    6.9190183e-21    5.0011396e-19   -1.9162614e-07    8.9954594e+01
  -1.1666646e+02    8.0160170e-02    1.6792866e+00    6.8719866e+02    0.0000000e+00    3.4882124e-04    3.4108058e+02    3.5615492e+02    3.3942674e+02    4.9000000e+02    4.9000000e+02    4.9000000e+02    2.1344106e+05    1.0660695e+02   -2.0145704e+02    1.2666491e-02   -1.3382313e+00   -4.5145147e-14    2.0142550e-13    2.7035493e+03    1.1112592e-02   -6.7465551e-05    0.0000000e+00    1.1863242e-06   -1.1152594e+02    7.9589061e-15    4.9266549e-21    5.1440495e-19    9.0472173e-07    8.9474637e+01
  -1.1611365e+02    8.0864848e-02    1.6541749e+00    6.7191677e+02    0.0000000e+00    3.4622013e-04    3.4180237e+02    3.5699926e+02    3.4013034e+02    4.9000000e+02    4.9000000e+02    4.9000000e+02    2.1476865e+05    1.0645001e+02   -2.0019624e+02    1.2666491e-02   -1.3566764e+00   -4.5425944e-14    2.0267837e-13    2.7203652e+03    1.1609887e-02   -8.7557323e-05    0.0000000e+00    8.4036313e-07   -1.1221959e+02    8.0084086e-15    5.8248837e-21    5.3730837e-19   -6.6530915e-08    8.9019956e+01
  -1.1556538e+02    8.1433687e-02    1.6300981e+00    6.5737790e+02    0.0000000e+00    3.4370489e-04    3.4252221e+02    3.5783982e+02    3.4083096e+02    4.9000000e+02    4.9000000e+02    4.9000000e+02    2.1610884e+05    1.0631311e+02   -1.9897837e+02    1.2666491e-02   -1.3748587e+00   -4.5709408e-14    2.0394313e-13    2.7373407e+03    1.1664781e-02   -9.5618668e-05    0.0000000e+00    4.9314665e-07   -1.1291991e+02    8.0583868e-15    6.2551202e-21    5.3981523e-19   -5.4235873e-07    8.8588788e+01
  -1.1502155e+02    8.1904199e-02    1.6069892e+00    6.4352694e+02    0.0000000e+00    3.4127146e-04    3.4324075e+02    3.5867631e+02    3.4152732e+02    4.9000000e+02    4.9000000e+02    4.9000000e+02    2.1746033e+05    1.0619521e+02   -1.9779999e+02    1.2666491e-02   -1.3927871e+00   -4.5995263e-14    2.0521855e-13    2.7544593e+03    1.1543382e-02   -9.9973227e-05    0.0000000e+00    3.5757679e-07   -1.1362612e+02    8.1087847e-15    6.4959883e-21    5.3420769e-19   -7.1066190e-07    8.8179595e+01
  -1.1448200e+02    8.2383160e-02    1.5848066e+00    6.3032415e+02    0.0000000e+00    3.3891888e-04    3.4395850e+02    3.5950903e+02    3.4222384e+02    4.9000000e+02    4.9000000e+02    4.9000000e+02    2.1882450e+05    1.0609624e+02   -1.9665979e+02    1.2666491e-02   -1.4104718e+00   -4.6283800e-14    2.0650591e-13    2.7717385e+03    1.1428482e-02   -1.0162218e-04    0.0000000e+00    3.5105970e-07   -1.1433892e+02    8.1596523e-15    6.5932781e-21    5.2889712e-19   -8.0533017e-07    8.7791879e+01
  -1.1394661e+02    8.3566407e-02    1.5635254e+00    6.1774210e+02    0.0000000e+00    3.3664736e-04    3.4467899e+02    3.6032797e+02    3.4290196e+02    4.9000000e+02    4.9000000e+02    4.9000000e+02    2.2023781e+05    1.0601942e+02   -1.9555838e+02    1.2666491e-02   -1.4279215e+00   -4.6582734e-14    2.0783962e-13    2.7896403e+03    1.1786387e-02   -6.4250309e-05    0.0000000e+00    1.7114743e-06   -1.1507722e+02    8.2123382e-15    4.6477643e-21    5.4529229e-19   -2.1046984e-07    8.7427201e+01
  -1.1341530e+02    8.2980467e-02    1.5429321e+00    6.0567439e+02    0.0000000e+00    3.3441962e-04    3.4539271e+02    3.6116818e+02    3.4361382e+02    4.9000000e+02    4.9000000e+02    4.9000000e+02    2.2159962e+05    1.0595039e+02   -1.9448180e+02    1.2666491e-02   -1.4451435e+00   -4.6870762e-14    2.0912490e-13    2.8068896e+03    1.0761916e-02   -1.2262472e-04    0.0000000e+00   -2.1526719e-06   -1.1578923e+02    8.2631562e-15    7.9569624e-21    4.9826815e-19   -1.3773215e-06    8.7074938e+01
  -1.1288790e+02    8.3666080e-02    1.5231856e+00    5.9414750e+02    0.0000000e+00    3.3228567e-04    3.4610940e+02    3.6199600e+02    3.4431111e+02    4.9000000e+02    4.9000000e+02    4.9000000e+02    2.2300581e+05    1.0590316e+02   -1.9344209e+02    1.2666491e-02   -1.4621469e+00   -4.7168197e-14    2.1045179e-13    2.8247010e+03    1.0894056e-02   -9.9036599e-05    0.0000000e+00    1.1431162e-06   -1.1652367e+02    8.3155619e-15    6.5237252e-21    5.0425325e-19   -6.8773606e-07    8.6744894e+01
  -1.1236435e+02    8.4429268e-02    1.5041732e+00    5.8313268e+02    0.0000000e+00    3.3021071e-04    3.4682633e+02    3.6282106e+02    3.4500764e+02    4.9000000e+02    4.9000000e+02    4.9000000e+02    2.2442871e+05    1.0587250e+02   -1.9243295e+02    1.2666491e-02   -1.4789384e+00   -4.7469154e-14    2.1179462e-13    2.8427242e+03    1.1186443e-02   -9.4824617e-05    0.0000000e+00    7.7482995e-07   -1.1726709e+02    8.3686169e-15    6.2839220e-21    5.1764344e-19   -9.9319741e-07    8.6432816e+01
  -1.1184453e+02    8.5670468e-02    1.4858855e+00    5.7260034e+02    0.0000000e+00    3.2820379e-04    3.4754612e+02    3.6363507e+02    3.4568795e+02    4.9000000e+02    4.9000000e+02    4.9000000e+02    2.2589736e+05    1.0586106e+02   -1.9145516e+02    1.2666491e-02   -1.4955254e+00   -4.7779790e-14    2.1318058e-13    2.8613269e+03    1.1503427e-02   -5.5803161e-05    0.0000000e+00    1.6913339e-06   -1.1803439e+02    8.4233731e-15    4.3297650e-21    5.3214842e-19   -3.9572222e-07    8.6140104e+01
  -1.1132833e+02    8.5626217e-02    1.4681734e+00    5.6247876e+02    0.0000000e+00    3.2623765e-04    3.4826300e+02    3.6445624e+02    3.4638496e+02    4.9000000e+02    4.9000000e+02    4.9000000e+02    2.2734902e+05    1.0585956e+02   -1.9049934e+02    1.2666491e-02   -1.5119146e+00   -4.8086826e-14    2.1455061e-13    2.8797143e+03    1.1159170e-02   -9.3237383e-05    0.0000000e+00   -9.5234285e-07   -1.1879323e+02    8.4775315e-15    6.3509397e-21    5.1632399e-19   -1.2996717e-06    8.5859748e+01
  -1.1081566e+02    8.5345664e-02    1.4510447e+00    5.5274158e+02    0.0000000e+00    3.2432806e-04    3.4897755e+02    3.6528408e+02    3.4710024e+02    4.9000000e+02    4.9000000e+02    4.9000000e+02    2.2878364e+05    1.0586909e+02   -1.8956635e+02    1.2666491e-02   -1.5281123e+00   -4.8390267e-14    2.1590446e-13    2.8978859e+03    1.0056539e-02   -1.0013302e-04    0.0000000e+00   -1.3876378e-06   -1.1954297e+02    8.5310347e-15    6.9696697e-21    4.6573614e-19   -9.3198198e-07    8.5592467e+01
  -1.1030642e+02    8.6842091e-02    1.4346151e+00    5.4343547e+02    0.0000000e+00    3.2249743e-04    3.4969870e+02    3.6609309e+02    3.4778627e+02    4.9000000e+02    4.9000000e+02    4.9000000e+02    2.3029487e+05    1.0590175e+02   -1.8866535e+02    1.2666491e-02   -1.5441249e+00   -4.8709918e-14    2.1733046e-13    2.9170279e+03    1.1036423e-02   -7.7196864e-05    0.0000000e+00    2.7953093e-06   -1.2033206e+02    8.5873410e-15    5.3423212e-21    5.1062135e-19   -7.6585061e-07    8.5346456e+01
  -1.0980052e+02    8.7219837e-02    1.4186798e+00    5.3448750e+02    0.0000000e+00    3.2069564e-04    3.5041772e+02    3.6690961e+02    3.4848690e+02    4.9000000e+02    4.9000000e+02    4.9000000e+02    2.3179334e+05    1.0594374e+02   -1.8778314e+02    1.2666491e-02   -1.5599579e+00   -4.9026850e-14    2.1874473e-13    2.9360083e+03    1.0960265e-02   -8.2215547e-05    0.0000000e+00   -4.7496654e-07   -1.2111532e+02    8.6432434e-15    5.8063426e-21    5.0709407e-19   -1.1534922e-06    8.5111505e+01
  -1.0929789e+02    8.7544800e-02    1.4032700e+00    5.2587325e+02    0.0000000e+00    3.1894827e-04    3.5113724e+02    3.6772475e+02    3.4918928e+02    4.9000000e+02    4.9000000e+02    4.9000000e+02    2.3330576e+05    1.0599873e+02   -1.8692234e+02    1.2666491e-02   -1.5756168e+00   -4.9346746e-14    2.2017197e-13    2.9551653e+03    1.0715723e-02   -9.7468164e-05    0.0000000e+00   -5.2473617e-08   -1.2190565e+02    8.6996430e-15    6.5641971e-21    4.9585777e-19   -1.3745931e-06    8.4890056e+01
  -1.0879844e+02    8.8031221e-02    1.3883665e+00    5.1758658e+02    0.0000000e+00    3.1724900e-04    3.5185757e+02    3.6853821e+02    3.4989272e+02    4.9000000e+02    4.9000000e+02    4.9000000e+02    2.3483464e+05    1.0606680e+02   -1.8608230e+02    1.2666491e-02   -1.5911068e+00   -4.9670122e-14    2.2161476e-13    2.9745308e+03    1.0605249e-02   -9.5992705e-05    0.0000000e+00    3.1031824e-07   -1.2270445e+02    8.7566480e-15    6.4751799e-21    4.9076220e-19   -1.2834589e-06    8.4681941e+01
  -1.0830207e+02    8.8138740e-02    1.3739203e+00    5.0960029e+02    0.0000000e+00    3.1559036e-04    3.5257594e+02    3.6935904e+02    3.5061185e+02    4.9000000e+02    4.9000000e+02    4.9000000e+02    2.3635064e+05    1.0614464e+02   -1.8526077e+02    1.2666491e-02   -1.6064329e+00   -4.9990770e-14    2.2304546e-13    2.9937332e+03    1.0037196e-02   -9.2058754e-05    0.0000000e+00   -8.8115073e-07   -1.2349671e+02    8.8131878e-15    6.4895445e-21    4.6470210e-19   -9.2626201e-07    8.4484916e+01
  -1.0780872e+02    8.9793116e-02    1.3600279e+00    5.0194366e+02    0.0000000e+00    3.1399685e-04    3.5330105e+02    3.7016286e+02    3.5130344e+02    4.9000000e+02    4.9000000e+02    4.9000000e+02    2.3794180e+05    1.0624308e+02   -1.8446431e+02    1.2666491e-02   -1.6216005e+00   -5.0327328e-14    2.2454692e-13    3.0138877e+03    1.0834293e-02   -6.0005131e-05    0.0000000e+00    2.9277206e-06   -1.2432766e+02    8.8724821e-15    4.5756201e-21    5.0119237e-19   -6.9547980e-07    8.4305954e+01
  -1.0731831e+02    9.0230345e-02    1.3465213e+00    4.9455930e+02    0.0000000e+00    3.1242590e-04    3.5402479e+02    3.7097394e+02    3.5200984e+02    4.9000000e+02    4.9000000e+02    4.9000000e+02    2.3952202e+05    1.0634961e+02   -1.8368187e+02    1.2666491e-02   -1.6366137e+00   -5.0661551e-14    2.2603833e-13    3.0339035e+03    1.0739827e-02   -6.2951543e-05    0.0000000e+00   -4.5751694e-07   -1.2515367e+02    8.9314357e-15    4.9084762e-21    4.9682961e-19   -9.1734487e-07    8.4136028e+01
  -1.0683077e+02    9.0113133e-02    1.3333973e+00    4.8741592e+02    0.0000000e+00    3.1089330e-04    3.5474745e+02    3.7179247e+02    3.5273308e+02    4.9000000e+02    4.9000000e+02    4.9000000e+02    2.4108963e+05    1.0646459e+02   -1.8291344e+02    1.2666491e-02   -1.6514767e+00   -5.0993118e-14    2.2751770e-13    3.0537596e+03    1.0093197e-02   -9.6499107e-05    0.0000000e+00   -1.2402385e-06   -1.2597300e+02    8.9899058e-15    6.6714773e-21    4.6719104e-19   -1.2921781e-06    8.3975299e+01
  -1.0634601e+02    9.1097054e-02    1.3207325e+00    4.8054289e+02    0.0000000e+00    3.0941511e-04    3.5547445e+02    3.7260322e+02    3.5344592e+02    4.9000000e+02    4.9000000e+02    4.9000000e+02    2.4270158e+05    1.0659575e+02   -1.8216458e+02    1.2666491e-02   -1.6661942e+00   -5.1334071e-14    2.2903879e-13    3.0741773e+03    1.0378735e-02   -8.0593544e-05    0.0000000e+00    1.5824878e-06   -1.2681492e+02    9.0499840e-15    5.6871006e-21    4.8023512e-19   -1.0217124e-06    8.3828996e+01
  -1.0586398e+02    9.2108151e-02    1.3084557e+00    4.7392048e+02    0.0000000e+00    3.0796985e-04    3.5620343e+02    3.7341405e+02    3.5415940e+02    4.9000000e+02    4.9000000e+02    4.9000000e+02    2.4433346e+05    1.0673889e+02   -1.8143095e+02    1.2666491e-02   -1.6807702e+00   -5.1679227e-14    2.3057884e-13    3.0948475e+03    1.0577331e-02   -5.9957823e-05    0.0000000e+00    9.4867671e-07   -1.2766757e+02    9.1108338e-15    4.6948740e-21    4.8930494e-19   -8.2952166e-07    8.3693894e+01
  -1.0538460e+02    9.2958184e-02    1.2965451e+00    4.6752611e+02    0.0000000e+00    3.0656036e-04    3.5693420e+02    3.7422448e+02    3.5487318e+02    4.9000000e+02    4.9000000e+02    4.9000000e+02    2.4598563e+05    1.0689339e+02   -1.8071139e+02    1.2666491e-02   -1.6952085e+00   -5.2028678e-14    2.3213802e-13    3.1157747e+03    1.0611455e-02   -5.0323089e-05    0.0000000e+00    6.9690488e-07   -1.2853092e+02    9.1724463e-15    4.2481335e-21    4.9084414e-19   -6.9035274e-07    8.3569375e+01
  -1.0490780e+02    9.3580828e-02    1.2849749e+00    4.6134427e+02    0.0000000e+00    3.0518352e-04    3.5766642e+02    3.7503562e+02    3.5558993e+02    4.9000000e+02    4.9000000e+02    4.9000000e+02    2.4765278e+05    1.0705829e+02   -1.8000446e+02    1.2666491e-02   -1.7095127e+00   -5.2381299e-14    2.3371133e-13    3.1368917e+03    1.0551850e-02   -5.2185929e-05    0.0000000e+00    3.7419140e-07   -1.2940210e+02    9.2346177e-15    4.3535519e-21    4.8809069e-19   -7.3451479e-07    8.3454584e+01
  -1.0443354e+02    9.4244926e-02    1.2737406e+00    4.5536718e+02    0.0000000e+00    3.0384121e-04    3.5840060e+02    3.7584675e+02    3.5630845e+02    4.9000000e+02    4.9000000e+02    4.9000000e+02    2.4933949e+05    1.0723416e+02   -1.7931007e+02    1.2666491e-02   -1.7236862e+00   -5.2738057e-14    2.3530308e-13    3.1582563e+03    1.0503456e-02   -5.2909615e-05    0.0000000e+00    4.8880467e-07   -1.3028343e+02    9.2975118e-15    4.3764756e-21    4.8585322e-19   -7.4054702e-07    8.3349770e+01
  -1.0396174e+02    9.4951057e-02    1.2628295e+00    4.4958732e+02    0.0000000e+00    3.0253151e-04    3.5913692e+02    3.7665853e+02    3.5702934e+02    4.9000000e+02    4.9000000e+02    4.9000000e+02    2.5104517e+05    1.0742090e+02   -1.7862753e+02    1.2666491e-02   -1.7377321e+00   -5.3098828e-14    2.3691274e-13    3.1798614e+03    1.0472811e-02   -5.1043700e-05    0.0000000e+00    4.5707782e-07   -1.3117466e+02    9.3611133e-15    4.2841291e-21    4.8442873e-19   -7.1060795e-07    8.3254699e+01
  -1.0349235e+02    9.5657862e-02    1.2522289e+00    4.4399591e+02    0.0000000e+00    3.0125330e-04    3.5987544e+02    3.7747158e+02    3.5775334e+02    4.9000000e+02    4.9000000e+02    4.9000000e+02    2.5276924e+05    1.0761838e+02   -1.7795621e+02    1.2666491e-02   -1.7516541e+00   -5.3463488e-14    2.3853976e-13    3.2016993e+03    1.0440696e-02   -4.9478987e-05    0.0000000e+00    3.8739865e-07   -1.3207551e+02    9.4254016e-15    4.2144307e-21    4.8293727e-19   -6.9355822e-07    8.3169137e+01
  -1.0302529e+02    9.6388625e-02    1.2419282e+00    4.3858523e+02    0.0000000e+00    3.0000589e-04    3.6061635e+02    3.7828557e+02    3.5847975e+02    4.9000000e+02    4.9000000e+02    4.9000000e+02    2.5451347e+05    1.0782662e+02   -1.7729558e+02    1.2666491e-02   -1.7654554e+00   -5.3832412e-14    2.4018579e-13    3.2237925e+03    1.0418900e-02   -4.7305893e-05    0.0000000e+00    4.5945008e-07   -1.3298689e+02    9.4904408e-15    4.1085736e-21    4.8191933e-19   -6.6463037e-07    8.3092954e+01
  -1.0256053e+02    9.7119852e-02    1.2319143e+00    4.3334699e+02    0.0000000e+00    2.9878777e-04    3.6135966e+02    3.7910040e+02    3.5920832e+02    4.9000000e+02    4.9000000e+02    4.9000000e+02    2.5627812e+05    1.0804532e+02   -1.7664482e+02    1.2666491e-02   -1.7791382e+00   -5.4205655e-14    2.4185110e-13    3.2461444e+03    1.0401320e-02   -4.5078791e-05    0.0000000e+00    4.9168461e-07   -1.3390894e+02    9.5562418e-15    3.9982613e-21    4.8109545e-19   -6.3401217e-07    8.3025802e+01
  -1.0209800e+02    9.7853749e-02    1.2221761e+00    4.2827354e+02    0.0000000e+00    2.9759810e-04    3.6210542e+02    3.7991652e+02    3.5993966e+02    4.9000000e+02    4.9000000e+02    4.9000000e+02    2.5806311e+05    1.0827445e+02   -1.7600351e+02    1.2666491e-02   -1.7927060e+00   -5.4583200e-14    2.4353561e-13    3.2687540e+03    1.0378911e-02   -4.3630317e-05    0.0000000e+00    4.5018773e-07   -1.3484163e+02    9.6228021e-15    3.9285451e-21    4.8005141e-19   -6.1686517e-07    8.2967543e+01
  -1.0163764e+02    9.8609501e-02    1.2127105e+00    4.2336073e+02    0.0000000e+00    2.9643744e-04    3.6285324e+02    3.8073314e+02    3.6067303e+02    4.9000000e+02    4.9000000e+02    4.9000000e+02    2.5986886e+05    1.0851425e+02   -1.7537228e+02    1.2666491e-02   -1.8061617e+00   -5.4965136e-14    2.4523970e-13    3.2916265e+03    1.0355972e-02   -4.2498533e-05    0.0000000e+00    4.3709329e-07   -1.3578516e+02    9.6901360e-15    3.8736480e-21    4.7898402e-19   -6.0460744e-07    8.2918437e+01
  -1.0117943e+02    9.9367011e-02    1.2034980e+00    4.1859897e+02    0.0000000e+00    2.9530236e-04    3.6360385e+02    3.8155119e+02    3.6140927e+02    4.9000000e+02    4.9000000e+02    4.9000000e+02    2.6169574e+05    1.0876421e+02   -1.7474898e+02    1.2666491e-02   -1.8195071e+00   -5.5351542e-14    2.4696374e-13    3.3147667e+03    1.0335738e-02   -4.1212583e-05    0.0000000e+00    4.4813966e-07   -1.3673973e+02    9.7582577e-15    3.8117816e-21    4.7804143e-19   -5.8963072e-07    8.2877719e+01
  -1.0072328e+02    1.0044052e-01    1.1945306e+00    4.1398156e+02    0.0000000e+00    2.9419297e-04    3.6435695e+02    3.8236934e+02    3.6214522e+02    4.9000000e+02    4.9000000e+02    4.9000000e+02    2.6354636e+05    1.0902398e+02   -1.7413312e+02    1.2666491e-02   -1.8327456e+00   -5.5742944e-14    2.4871032e-13    3.3382076e+03    1.0407276e-02   -2.5074118e-05    0.0000000e+00    1.5616115e-06   -1.3770655e+02    9.8272616e-15    3.2685525e-21    4.8127714e-19   -3.5224443e-07    8.2845092e+01
  -1.0026915e+02    1.0083378e-01    1.1857891e+00    4.0949774e+02    0.0000000e+00    2.9310685e-04    3.6511208e+02    3.8319056e+02    3.6288660e+02    4.9000000e+02    4.9000000e+02    4.9000000e+02    2.6541225e+05    1.0929259e+02   -1.7352352e+02    1.2666491e-02   -1.8458791e+00   -5.6137658e-14    2.5047085e-13    3.3618419e+03    1.0308396e-02   -3.6003687e-05    0.0000000e+00   -1.0681352e-06   -1.3868179e+02    9.8968402e-15    3.5254453e-21    4.7676497e-19   -4.7336193e-07    8.2819775e+01
  -9.9817011e+01    1.0133755e-01    1.1772666e+00    4.0514220e+02    0.0000000e+00    2.9204366e-04    3.6587040e+02    3.8401293e+02    3.6363122e+02    4.9000000e+02    4.9000000e+02    4.9000000e+02    2.6730143e+05    1.0957100e+02   -1.7291976e+02    1.2666491e-02   -1.8589098e+00   -5.6537215e-14    2.5225381e-13    3.3857711e+03    1.0188997e-02   -5.0894813e-05    0.0000000e+00   -1.5699938e-07   -1.3966890e+02    9.9672917e-15    4.1176131e-21    4.7129466e-19   -7.1145099e-07    8.2802148e+01
  -9.9366792e+01    1.0210240e-01    1.1689742e+00    4.0091744e+02    0.0000000e+00    2.9100681e-04    3.6663235e+02    3.8483746e+02    3.6437951e+02    4.9000000e+02    4.9000000e+02    4.9000000e+02    2.6921501e+05    1.0986016e+02   -1.7232246e+02    1.2666491e-02   -1.8718403e+00   -5.6941952e-14    2.5405972e-13    3.4100095e+03    1.0165412e-02   -5.1950810e-05    0.0000000e+00    3.4302343e-07   -1.4066867e+02    1.0038641e-14    4.1390916e-21    4.7020286e-19   -7.5984634e-07    8.2792877e+01
  -9.8918464e+01    1.0292690e-01    1.1609129e+00    3.9682386e+02    0.0000000e+00    2.8999591e-04    3.6739791e+02    3.8566575e+02    3.6513316e+02    4.9000000e+02    4.9000000e+02    4.9000000e+02    2.7115031e+05    1.1016029e+02   -1.7173161e+02    1.2666491e-02   -1.8846723e+00   -5.7351286e-14    2.5588609e-13    3.4345229e+03    1.0162320e-02   -4.9962989e-05    0.0000000e+00    2.7270663e-07   -1.4167986e+02    1.0110805e-14    4.0659843e-21    4.7004705e-19   -7.8428077e-07    8.2792090e+01
  -9.8471966e+01    1.0378220e-01    1.1530690e+00    3.9285514e+02    0.0000000e+00    2.8900815e-04    3.6816734e+02    3.8649655e+02    3.6589000e+02    4.9000000e+02    4.9000000e+02    4.9000000e+02    2.7311141e+05    1.1047128e+02   -1.7114633e+02    1.2666491e-02   -1.8974084e+00   -5.7766083e-14    2.5773678e-13    3.4593632e+03    1.0171633e-02   -4.7428748e-05    0.0000000e+00    4.2169651e-07   -1.4270456e+02    1.0183930e-14    3.9417929e-21    4.7046158e-19   -7.7775112e-07    8.2799513e+01
  -9.8027267e+01    1.0507888e-01    1.1454441e+00    3.8900940e+02    0.0000000e+00    2.8804519e-04    3.6894260e+02    3.8732292e+02    3.6663793e+02    4.9000000e+02    4.9000000e+02    4.9000000e+02    2.7512491e+05    1.1079517e+02   -1.7056658e+02    1.2666491e-02   -1.9100502e+00   -5.8191972e-14    2.5963683e-13    3.4848672e+03    1.0280947e-02   -3.5378693e-05    0.0000000e+00    1.3850157e-06   -1.4375652e+02    1.0258998e-14    3.2198512e-21    4.7546541e-19   -5.4969233e-07    8.2816206e+01
  -9.7584316e+01    1.0498081e-01    1.1379532e+00    3.8525385e+02    0.0000000e+00    2.8708835e-04    3.6971666e+02    3.8816528e+02    3.6741310e+02    4.9000000e+02    4.9000000e+02    4.9000000e+02    2.7710882e+05    1.1112234e+02   -1.6998730e+02    1.2666491e-02   -1.9225995e+00   -5.8611551e-14    2.6150938e-13    3.5099964e+03    1.0034539e-02   -5.4655342e-05    0.0000000e+00   -1.5372942e-06   -1.4479351e+02    1.0333016e-14    4.4824641e-21    4.6415487e-19   -1.0208359e-06    8.2835968e+01
  -9.7143069e+01    1.0586987e-01    1.1306755e+00    3.8160502e+02    0.0000000e+00    2.8616416e-04    3.7049610e+02    3.8900304e+02    3.6818080e+02    4.9000000e+02    4.9000000e+02    4.9000000e+02    2.7914144e+05    1.1146212e+02   -1.6941306e+02    1.2666491e-02   -1.9350583e+00   -5.9041513e-14    2.6342725e-13    3.5357425e+03    1.0081946e-02   -5.3694480e-05    0.0000000e+00    1.0671552e-06   -1.4585533e+02    1.0408776e-14    4.2667025e-21    4.6632557e-19   -9.4598212e-07    8.2864771e+01
  -9.6703497e+01    1.0729540e-01    1.1235958e+00    3.7806910e+02    0.0000000e+00    2.8526070e-04    3.7128124e+02    3.8983649e+02    3.6893951e+02    4.9000000e+02    4.9000000e+02    4.9000000e+02    2.8122688e+05    1.1181435e+02   -1.6884276e+02    1.2666491e-02   -1.9474281e+00   -5.9482608e-14    2.6539526e-13    3.5621577e+03    1.0248952e-02   -3.4821804e-05    0.0000000e+00    1.6948238e-06   -1.4694482e+02    1.0486525e-14    3.1946653e-21    4.7397301e-19   -5.8418887e-07    8.2902278e+01
  -9.6265535e+01    1.0729353e-01    1.1166340e+00    3.7461244e+02    0.0000000e+00    2.8436211e-04    3.7206536e+02    3.9068503e+02    3.6972477e+02    4.9000000e+02    4.9000000e+02    4.9000000e+02    2.8328404e+05    1.1216978e+02   -1.6827184e+02    1.2666491e-02   -1.9597109e+00   -5.9917677e-14    2.6733697e-13    3.5882147e+03    1.0045781e-02   -4.8715207e-05    0.0000000e+00   -1.4989441e-06   -1.4802011e+02    1.0563279e-14    4.1889800e-21    4.6464449e-19   -9.4541405e-07    8.2942564e+01
  -9.5829177e+01    1.0821733e-01    1.1098860e+00    3.7125863e+02    0.0000000e+00    2.8349841e-04    3.7285458e+02    3.9152939e+02    3.7050251e+02    4.9000000e+02    4.9000000e+02    4.9000000e+02    2.8539097e+05    1.1253867e+02   -1.6770662e+02    1.2666491e-02   -1.9719076e+00   -6.0363356e-14    2.6932497e-13    3.6149021e+03    1.0086528e-02   -4.9034638e-05    0.0000000e+00    1.0919393e-06   -1.4912081e+02    1.0641813e-14    4.0493916e-21    4.6651221e-19   -9.0068187e-07    8.2992515e+01
  -9.5394356e+01    1.0923266e-01    1.1033069e+00    3.6800437e+02    0.0000000e+00    2.8264948e-04    3.7364789e+02    3.9237679e+02    3.7128364e+02    4.9000000e+02    4.9000000e+02    4.9000000e+02    2.8752618e+05    1.1291790e+02   -1.6714346e+02    1.2666491e-02   -1.9840205e+00   -6.0814969e-14    2.7134004e-13    3.6419477e+03    1.0142551e-02   -4.1975117e-05    0.0000000e+00    7.6864389e-07   -1.5023643e+02    1.0721431e-14    3.6694153e-21    4.6907289e-19   -7.7666647e-07    8.3049662e+01
  -9.4961038e+01    1.1019488e-01    1.0968905e+00    3.6484030e+02    0.0000000e+00    2.8181879e-04    3.7444543e+02    3.9322774e+02    3.7206894e+02    4.9000000e+02    4.9000000e+02    4.9000000e+02    2.8968893e+05    1.1330735e+02   -1.6658166e+02    1.2666491e-02   -1.9960510e+00   -6.1272410e-14    2.7338107e-13    3.6693422e+03    1.0164430e-02   -3.8301830e-05    0.0000000e+00    5.3255268e-07   -1.5136653e+02    1.0802081e-14    3.5005553e-21    4.7006955e-19   -7.2292263e-07    8.3113811e+01
  -9.4529204e+01    1.1106562e-01    1.0906302e+00    3.6176247e+02    0.0000000e+00    2.8100562e-04    3.7524709e+02    3.9408225e+02    3.7285879e+02    4.9000000e+02    4.9000000e+02    4.9000000e+02    2.9187867e+05    1.1370681e+02   -1.6602066e+02    1.2666491e-02   -2.0079999e+00   -6.1735563e-14    2.7544755e-13    3.6970785e+03    1.0165163e-02   -3.7658599e-05    0.0000000e+00    4.6113788e-07   -1.5251073e+02    1.0883735e-14    3.4792697e-21    4.7009871e-19   -7.1962295e-07    8.3184743e+01
  -9.4098795e+01    1.1192532e-01    1.0845147e+00    3.5876520e+02    0.0000000e+00    2.8020820e-04    3.7605297e+02    3.9493994e+02    3.7365269e+02    4.9000000e+02    4.9000000e+02    4.9000000e+02    2.9409688e+05    1.1411603e+02   -1.6545960e+02    1.2666491e-02   -2.0198691e+00   -6.2204742e-14    2.7754088e-13    3.7251755e+03    1.0166854e-02   -3.7413435e-05    0.0000000e+00    4.9661542e-07   -1.5366978e+02    1.0966449e-14    3.4636237e-21    4.7017311e-19   -7.1857563e-07    8.3262136e+01
  -9.3669779e+01    1.1279037e-01    1.0785448e+00    3.5584694e+02    0.0000000e+00    2.7942790e-04    3.7686307e+02    3.9580086e+02    3.7445063e+02    4.9000000e+02    4.9000000e+02    4.9000000e+02    2.9634392e+05    1.1453520e+02   -1.6489836e+02    1.2666491e-02   -2.0316598e+00   -6.2680015e-14    2.7966143e-13    3.7536376e+03    1.0173084e-02   -3.6700206e-05    0.0000000e+00    5.3399289e-07   -1.5484389e+02    1.1050238e-14    3.4253622e-21    4.7045601e-19   -7.1012943e-07    8.3346096e+01
  -9.3242139e+01    1.1363912e-01    1.0727156e+00    3.5300543e+02    0.0000000e+00    2.7866368e-04    3.7767737e+02    3.9666559e+02    3.7525349e+02    4.9000000e+02    4.9000000e+02    4.9000000e+02    2.9861852e+05    1.1496422e+02   -1.6433650e+02    1.2666491e-02   -2.0433726e+00   -6.3161117e-14    2.8180799e-13    3.7824488e+03    1.0175237e-02   -3.6335710e-05    2.1790146e-20    4.3127290e-07   -1.5603240e+02    1.1135055e-14    3.3920961e-21    4.7043949e-19   -7.1110877e-07    8.3436490e+01
  -9.2815820e+01    1.1450153e-01    1.0670294e+00    3.5024043e+02    0.0000000e+00    2.7791668e-04    3.7849608e+02    3.9753381e+02    3.7606060e+02    4.9000000e+02    4.9000000e+02    4.9000000e+02    3.0092283e+05    1.1540352e+02   -1.6377392e+02    1.2666491e-02   -2.0550092e+00   -6.3648504e-14    2.8398257e-13    3.8116362e+03    1.0183624e-02   -3.5674118e-05    2.1643198e-20    5.0084183e-07   -1.5723643e+02    1.1220979e-14    3.3594606e-21    4.7082287e-19   -7.0519064e-07    8.3533552e+01
  -9.2390790e+01    1.1538107e-01    1.0614771e+00    3.4754837e+02    0.0000000e+00    2.7718466e-04    3.7931926e+02    3.9840581e+02    3.7687235e+02    4.9000000e+02    4.9000000e+02    4.9000000e+02    3.0325706e+05    1.1585295e+02   -1.6320991e+02    1.2666491e-02   -2.0665707e+00   -6.4142219e-14    2.8618539e-13    3.8412027e+03    1.0194271e-02   -3.4868574e-05    2.1506389e-20    4.8578513e-07   -1.5845609e+02    1.1308018e-14    3.3212787e-21    4.7131013e-19   -6.9740471e-07    8.3637052e+01
  -9.1967022e+01    1.1627674e-01    1.0560563e+00    3.4492688e+02    0.0000000e+00    2.7646814e-04    3.8014711e+02    3.9928183e+02    3.7768893e+02    4.9000000e+02    4.9000000e+02    4.9000000e+02    3.0562210e+05    1.1631273e+02   -1.6264410e+02    1.2666491e-02   -2.0780580e+00   -6.4642451e-14    2.8841729e-13    3.8711595e+03    1.0205329e-02   -3.4183739e-05    2.1380871e-20    4.8941369e-07   -1.5969186e+02    1.1396207e-14    3.2902559e-21    4.7181670e-19   -6.9178767e-07    8.3747058e+01
  -9.1544487e+01    1.1714213e-01    1.0507642e+00    3.4237411e+02    0.0000000e+00    2.7576673e-04    3.8097959e+02    4.0016212e+02    3.7851113e+02    4.9000000e+02    4.9000000e+02    4.9000000e+02    3.0801661e+05    1.1678276e+02   -1.6207604e+02    1.2666491e-02   -2.0894718e+00   -6.5148917e-14    2.9067702e-13    3.9014896e+03    1.0210811e-02   -3.4145571e-05    2.1339522e-20    4.2597252e-07   -1.6094304e+02    1.1485497e-14    3.2978990e-21    4.7206765e-19   -6.9921799e-07    8.3863470e+01
  -9.1123141e+01    1.1807414e-01    1.0455913e+00    3.3988587e+02    0.0000000e+00    2.7507872e-04    3.8181700e+02    4.0104494e+02    3.7933722e+02    4.9000000e+02    4.9000000e+02    4.9000000e+02    3.1044521e+05    1.1726308e+02   -1.6150491e+02    1.2666491e-02   -2.1008133e+00   -6.5662594e-14    2.9296888e-13    3.9322514e+03    1.0231003e-02   -3.3069736e-05    2.1110483e-20    5.9338312e-07   -1.6221199e+02    1.1576053e-14    3.2357380e-21    4.7299502e-19   -6.8201861e-07    8.3986241e+01
  -9.0702955e+01    1.1898879e-01    1.0405387e+00    3.3746115e+02    0.0000000e+00    2.7440530e-04    3.8265890e+02    4.0193172e+02    3.8016763e+02    4.9000000e+02    4.9000000e+02    4.9000000e+02    3.1290648e+05    1.1775382e+02   -1.6093118e+02    1.2666491e-02   -2.1120835e+00   -6.6183180e-14    2.9529161e-13    3.9634271e+03    1.0248513e-02   -3.2271159e-05    2.0943214e-20    5.5402714e-07   -1.6349805e+02    1.1667831e-14    3.1954432e-21    4.7379938e-19   -6.7305978e-07    8.4115429e+01
  -9.0283896e+01    1.1984546e-01    1.0356023e+00    3.3509818e+02    0.0000000e+00    2.7374553e-04    3.8350513e+02    4.0282320e+02    3.8100295e+02    4.9000000e+02    4.9000000e+02    4.9000000e+02    3.1539856e+05    1.1825491e+02   -1.6035458e+02    1.2666491e-02   -2.1232832e+00   -6.6710281e-14    2.9764341e-13    3.9949931e+03    1.0252883e-02   -3.2979778e-05    2.0927218e-20    4.2746692e-07   -1.6480023e+02    1.1760760e-14    3.2388299e-21    4.7400120e-19   -6.9387072e-07    8.4251013e+01
  -8.9865945e+01    1.2071780e-01    1.0307860e+00    3.3279735e+02    0.0000000e+00    2.7310085e-04    3.8435634e+02    4.0371943e+02    3.8184419e+02    4.9000000e+02    4.9000000e+02    4.9000000e+02    3.1792270e+05    1.1876670e+02   -1.5977416e+02    1.2666491e-02   -2.1344128e+00   -6.7244164e-14    3.0002545e-13    4.0269649e+03    1.0258536e-02   -3.3713089e-05    2.0905645e-20    4.4240053e-07   -1.6611912e+02    1.1854881e-14    3.2794875e-21    4.7426271e-19   -7.1237680e-07    8.4393266e+01
  -8.9449062e+01    1.2169898e-01    1.0260824e+00    3.3055625e+02    0.0000000e+00    2.7246927e-04    3.8521298e+02    4.0461960e+02    3.8268964e+02    4.9000000e+02    4.9000000e+02    4.9000000e+02    3.2048390e+05    1.1928946e+02   -1.5918913e+02    1.2666491e-02   -2.1454734e+00   -6.7785888e-14    3.0244245e-13    4.0594064e+03    1.0285018e-02   -3.2617318e-05    0.0000000e+00    6.3337579e-07   -1.6745735e+02    1.1950381e-14    3.2359022e-21    4.7558739e-19   -6.9415229e-07    8.4542091e+01
  -8.9033215e+01    1.2264747e-01    1.0214871e+00    3.2837209e+02    0.0000000e+00    2.7185047e-04    3.8607485e+02    4.0552487e+02    3.8354108e+02    4.9000000e+02    4.9000000e+02    4.9000000e+02    3.2307885e+05    1.1982289e+02   -1.5859894e+02    1.2666491e-02   -2.1564655e+00   -6.8334747e-14    3.0489133e-13    4.0922753e+03    1.0303663e-02   -3.2049121e-05    0.0000000e+00    5.0216141e-07   -1.6881326e+02    1.2047144e-14    3.2146236e-21    4.7644491e-19   -6.9110149e-07    8.4697330e+01
  -8.8618375e+01    1.2357543e-01    1.0169929e+00    3.2624141e+02    0.0000000e+00    2.7124338e-04    3.8694204e+02    4.0643503e+02    3.8439820e+02    4.9000000e+02    4.9000000e+02    4.9000000e+02    3.2570851e+05    1.2036690e+02   -1.5800291e+02    1.2666491e-02   -2.1673898e+00   -6.8890949e-14    3.0737296e-13    4.1255839e+03    1.0319938e-02   -3.1973606e-05    0.0000000e+00    4.8780858e-07   -1.7018730e+02    1.2145201e-14    3.2177347e-21    4.7719434e-19   -6.9639730e-07    8.4858704e+01
  -8.8204513e+01    1.2455878e-01    1.0126040e+00    3.2416454e+02    0.0000000e+00    2.7064980e-04    3.8781479e+02    4.0734934e+02    3.8525977e+02    4.9000000e+02    4.9000000e+02    4.9000000e+02    3.2837706e+05    1.2092212e+02   -1.5740098e+02    1.2666491e-02   -2.1782469e+00   -6.9455379e-14    3.0989127e-13    4.1593850e+03    1.0347548e-02   -3.1259882e-05    0.0000000e+00    6.7219178e-07   -1.7158164e+02    1.2244706e-14    3.1705763e-21    4.7846468e-19   -6.8383417e-07    8.5026432e+01
  -8.7791601e+01    1.2600199e-01    1.0083283e+00    3.2214481e+02    0.0000000e+00    2.7007097e-04    3.8869528e+02    4.0826208e+02    3.8611507e+02    4.9000000e+02    4.9000000e+02    4.9000000e+02    3.3111255e+05    1.2149109e+02   -1.5679257e+02    1.2666491e-02   -2.1890371e+00   -7.0033976e-14    3.1247267e-13    4.1940341e+03    1.0438955e-02   -2.5345425e-05    0.0000000e+00    1.6570535e-06   -1.7301083e+02    1.2346693e-14    2.7862955e-21    4.8266290e-19   -5.5821142e-07    8.5202084e+01
  -8.7615552e+01    1.2587449e-01    1.0065643e+00    3.2103105e+02    0.0000000e+00    2.7008113e-04    3.8907382e+02    4.0864284e+02    3.8646568e+02    4.9000000e+02    4.9000000e+02    4.9000000e+02    3.3232450e+05    1.2174047e+02   -1.5653306e+02    1.2666491e-02   -2.1936300e+00   -7.0290389e-14    3.1361576e-13    4.2093852e+03    1.0547954e-02   -1.4412872e-05    1.6246429e-20    9.8858192e-06   -1.7364352e+02    1.2391813e-14    1.9103413e-21    4.8759928e-19   -1.9947636e-07    8.5281244e+01
  -8.7395492e+01    1.2439681e-01    1.0043105e+00    3.2003310e+02    0.0000000e+00    2.6971952e-04    3.8954417e+02    4.0913678e+02    3.8693198e+02    4.9000000e+02    4.9000000e+02    4.9000000e+02    3.3378505e+05    1.2204711e+02   -1.5620347e+02    1.2666491e-02   -2.1993591e+00   -7.0599123e-14    3.1499571e-13    4.2278853e+03    1.0486970e-02   -2.0977417e-05    0.0000000e+00   -7.9515879e-06   -1.7440764e+02    1.2446424e-14    2.7213411e-21    4.8485918e-19   -5.7435062e-07    8.5376590e+01
  -8.7120417e+01    1.2379488e-01    1.0015375e+00    3.1879564e+02    0.0000000e+00    2.6928293e-04    3.9013587e+02    4.0976081e+02    3.8752368e+02    4.9000000e+02    4.9000000e+02    4.9000000e+02    3.3562225e+05    1.2243632e+02   -1.5578805e+02    1.2666491e-02   -2.2065013e+00   -7.0987767e-14    3.1672902e-13    4.2511562e+03    1.0282793e-02   -3.6904851e-05    0.0000000e+00   -3.8252662e-06   -1.7536801e+02    1.2514936e-14    3.7384293e-21    4.7549861e-19   -8.8594681e-07    8.5498922e+01
  -8.6776572e+01    1.2445489e-01    9.9814837e-01    3.1728360e+02    0.0000000e+00    2.6875011e-04    3.9088276e+02    4.1054829e+02    3.8827490e+02    4.9000000e+02    4.9000000e+02    4.9000000e+02    3.3794997e+05    1.2293390e+02   -1.5526323e+02    1.2666491e-02   -2.2153990e+00   -7.1480159e-14    3.1892526e-13    4.2806402e+03    1.0131879e-02   -6.2933224e-05    0.0000000e+00   -3.6119689e-07   -1.7658403e+02    1.2601695e-14    4.9353273e-21    4.6860033e-19   -1.4039498e-06    8.5657762e+01
  -8.6366807e+01    1.2609409e-01    9.9419915e-01    3.1550725e+02    0.0000000e+00    2.6814391e-04    3.9178156e+02    4.1149623e+02    3.8918276e+02    4.9000000e+02    4.9000000e+02    4.9000000e+02    3.4076201e+05    1.2354038e+02   -1.5462881e+02    1.2666491e-02   -2.2259593e+00   -7.2074941e-14    3.2157897e-13    4.3162589e+03    1.0161415e-02   -6.2454018e-05    0.0000000e+00    4.1461791e-07   -1.7805300e+02    1.2706524e-14    4.8669710e-21    4.6995870e-19   -1.3973425e-06    8.5854069e+01
  -8.5957798e+01    1.2842998e-01    9.9037488e-01    3.1371491e+02    0.0000000e+00    2.6762348e-04    3.9268994e+02    4.1243400e+02    3.9006900e+02    4.9000000e+02    4.9000000e+02    4.9000000e+02    3.4367519e+05    1.2416415e+02   -1.5398681e+02    1.2666491e-02   -2.2364563e+00   -7.2691117e-14    3.2432800e-13    4.3531586e+03    1.0414034e-02   -2.9954769e-05    0.0000000e+00    5.2729069e-06   -1.7957476e+02    1.2815116e-14    3.1352814e-21    4.8155132e-19   -7.3696138e-07    8.6059971e+01
  -8.5549586e+01    1.2914945e-01    9.8657485e-01    3.1194914e+02    0.0000000e+00    2.6709536e-04    3.9359689e+02    4.1338845e+02    3.9097992e+02    4.9000000e+02    4.9000000e+02    4.9000000e+02    3.4656416e+05    1.2478993e+02   -1.5333552e+02    1.2666491e-02   -2.2468885e+00   -7.3302138e-14    3.2705469e-13    4.3897518e+03    1.0400892e-02   -3.4022889e-05    0.0000000e+00   -2.2998146e-06   -1.8108472e+02    1.2922889e-14    3.4845542e-21    4.8094235e-19   -8.5425583e-07    8.6266505e+01
  -8.5142145e+01    1.3040108e-01    9.8287707e-01    3.1022445e+02    0.0000000e+00    2.6658845e-04    3.9451130e+02    4.1433927e+02    3.9188302e+02    4.9000000e+02    4.9000000e+02    4.9000000e+02    3.4952384e+05    1.2542976e+02   -1.5267496e+02    1.2666491e-02   -2.2572562e+00   -7.3928162e-14    3.2984754e-13    4.4272406e+03    1.0454359e-02   -3.0389433e-05    0.0000000e+00    2.5479487e-06   -1.8263112e+02    1.3033234e-14    3.2240774e-21    4.8341019e-19   -7.6155759e-07    8.6480573e+01
  -8.4735447e+01    1.3159434e-01    9.7926347e-01    3.0854490e+02    0.0000000e+00    2.6609009e-04    3.9543170e+02    4.1529715e+02    3.9279454e+02    4.9000000e+02    4.9000000e+02    4.9000000e+02    3.5252135e+05    1.2608136e+02   -1.5200423e+02    1.2666491e-02   -2.2675595e+00   -7.4562162e-14    3.3267638e-13    4.4652085e+03    1.0490848e-02   -2.8883558e-05    0.0000000e+00    1.0414896e-06   -1.8419737e+02    1.3145012e-14    3.1456872e-21    4.8509253e-19   -7.3217024e-07    8.6700747e+01
  -8.4329467e+01    1.3281625e-01    9.7574280e-01    3.0691053e+02    0.0000000e+00    2.6560457e-04    3.9635943e+02    4.1626167e+02    3.9371310e+02    4.9000000e+02    4.9000000e+02    4.9000000e+02    3.5556577e+05    1.2674660e+02   -1.5132288e+02    1.2666491e-02   -2.2777985e+00   -7.5206091e-14    3.3554942e-13    4.5037706e+03    1.0523294e-02   -2.7860449e-05    0.0000000e+00    7.9482960e-07   -1.8578813e+02    1.3258535e-14    3.0974224e-21    4.8658974e-19   -7.1199160e-07    8.6928061e+01
  -8.3924177e+01    1.3406702e-01    9.7231470e-01    3.0532212e+02    0.0000000e+00    2.6513097e-04    3.9729483e+02    4.1723256e+02    3.9463815e+02    4.9000000e+02    4.9000000e+02    4.9000000e+02    3.5866106e+05    1.2742592e+02   -1.5063015e+02    1.2666491e-02   -2.2879733e+00   -7.5860778e-14    3.3847045e-13    4.5429771e+03    1.0562027e-02   -2.6422393e-05    0.0000000e+00    1.0266940e-06   -1.8740545e+02    1.3373952e-14    3.0217191e-21    4.8837611e-19   -6.8555768e-07    8.7163009e+01
  -8.3519553e+01    1.3519097e-01    9.6896862e-01    3.0377574e+02    0.0000000e+00    2.6466686e-04    3.9823724e+02    4.1821088e+02    3.9557157e+02    4.9000000e+02    4.9000000e+02    4.9000000e+02    3.6180061e+05    1.2811833e+02   -1.4992534e+02    1.2666491e-02   -2.2980839e+00   -7.6524825e-14    3.4143328e-13    4.5827441e+03    1.0592407e-02   -2.6357490e-05    0.0000000e+00    5.8257005e-07   -1.8904593e+02    1.3491024e-14    3.0297541e-21    4.8977857e-19   -6.8934329e-07    8.7404617e+01
  -8.3115569e+01    1.3626637e-01    9.6569920e-01    3.0226790e+02    0.0000000e+00    2.6421219e-04    3.9918652e+02    4.1919521e+02    3.9651141e+02    4.9000000e+02    4.9000000e+02    4.9000000e+02    3.6498839e+05    1.2882348e+02   -1.4920753e+02    1.2666491e-02   -2.3081301e+00   -7.7199078e-14    3.4444159e-13    4.6231221e+03    1.0625555e-02   -2.6094247e-05    0.0000000e+00    8.3698091e-07   -1.9071159e+02    1.3609891e-14    3.0153170e-21    4.9130956e-19   -6.8629304e-07    8.7653428e+01
  -8.2712199e+01    1.3730026e-01    9.6250370e-01    3.0079694e+02    0.0000000e+00    2.6376683e-04    4.0014246e+02    4.2018546e+02    3.9745801e+02    4.9000000e+02    4.9000000e+02    4.9000000e+02    3.6822295e+05    1.2954116e+02   -1.4847626e+02    1.2666491e-02   -2.3181120e+00   -7.7883223e-14    3.4749406e-13    4.6640926e+03    1.0659935e-02   -2.5924654e-05    0.0000000e+00    8.1896040e-07   -1.9240169e+02    1.3730503e-14    3.0071000e-21    4.9289718e-19   -6.8623265e-07    8.7909100e+01
  -8.2309417e+01    1.3836608e-01    9.5938231e-01    2.9936244e+02    0.0000000e+00    2.6333116e-04    4.0110541e+02    4.2118055e+02    3.9841087e+02    4.9000000e+02    4.9000000e+02    4.9000000e+02    3.7150766e+05    1.3027198e+02   -1.4773095e+02    1.2666491e-02   -2.3280292e+00   -7.8577976e-14    3.5059386e-13    4.7056984e+03    1.0698820e-02   -2.5343116e-05    0.0000000e+00    9.7484660e-07   -1.9411799e+02    1.3852984e-14    2.9745864e-21    4.9469221e-19   -6.7754128e-07    8.8171537e+01
  -8.1907199e+01    1.3940133e-01    9.5633341e-01    2.9796377e+02    0.0000000e+00    2.6290475e-04    4.0207520e+02    4.2218257e+02    3.9937148e+02    4.9000000e+02    4.9000000e+02    4.9000000e+02    3.7483965e+05    1.3101565e+02   -1.4697092e+02    1.2666491e-02   -2.3378816e+00   -7.9282727e-14    3.5373829e-13    4.7479030e+03    1.0734170e-02   -2.5428709e-05    0.0000000e+00    6.6566195e-07   -1.9585901e+02    1.3977231e-14    2.9860364e-21    4.9632467e-19   -6.8418977e-07    8.8441551e+01
  -8.1505519e+01    1.4041315e-01    9.5335574e-01    2.9660012e+02    0.0000000e+00    2.6248754e-04    4.0305157e+02    4.2319168e+02    4.0033952e+02    4.9000000e+02    4.9000000e+02    4.9000000e+02    3.7822035e+05    1.3177076e+02   -1.4619437e+02    1.2666491e-02   -2.3476688e+00   -7.9997783e-14    3.5692868e-13    4.7907246e+03    1.0766025e-02   -2.6091882e-05    0.0000000e+00    6.4432123e-07   -1.9762549e+02    1.4103293e-14    3.0249534e-21    4.9779765e-19   -7.0031914e-07    8.8726700e+01
  -8.1104354e+01    1.4150433e-01    9.5045300e-01    2.9527252e+02    0.0000000e+00    2.6208058e-04    4.0403524e+02    4.2420690e+02    4.0131274e+02    4.9000000e+02    4.9000000e+02    4.9000000e+02    3.8165729e+05    1.3253864e+02   -1.4540092e+02    1.2666491e-02   -2.3573904e+00   -8.0724735e-14    3.6017212e-13    4.8342586e+03    1.0807289e-02   -2.5769309e-05    0.0000000e+00    1.1018140e-06   -1.9942133e+02    1.4231450e-14    2.9986535e-21    4.9970379e-19   -6.9521178e-07    8.9026100e+01
  -8.0703677e+01    1.4251227e-01    9.4761609e-01    2.9397814e+02    0.0000000e+00    2.6168135e-04    4.0502609e+02    4.2523029e+02    4.0229549e+02    4.9000000e+02    4.9000000e+02    4.9000000e+02    3.8514184e+05    1.3332002e+02   -1.4459090e+02    1.2666491e-02   -2.3670461e+00   -8.1461754e-14    3.6346053e-13    4.8783956e+03    1.0837608e-02   -2.6982039e-05    0.0000000e+00    4.7499891e-07   -2.0124208e+02    1.4361387e-14    3.0696301e-21    5.0110711e-19   -7.2163866e-07    8.9332061e+01
  -8.0303464e+01    1.4362342e-01    9.4484833e-01    2.9271681e+02    0.0000000e+00    2.6129165e-04    4.0602490e+02    4.2626003e+02    4.0328454e+02    4.9000000e+02    4.9000000e+02    4.9000000e+02    3.8868500e+05    1.3411608e+02   -1.4376347e+02    1.2666491e-02   -2.3766355e+00   -8.2211175e-14    3.6680421e-13    4.9232751e+03    1.0881111e-02   -2.6545442e-05    0.0000000e+00    1.1347562e-06   -2.0309340e+02    1.4493503e-14    3.0378604e-21    5.0311719e-19   -7.1204969e-07    8.9645178e+01
  -7.9903691e+01    1.4474344e-01    9.4214940e-01    2.9148886e+02    0.0000000e+00    2.6091103e-04    4.0703165e+02    4.2729697e+02    4.0428098e+02    4.9000000e+02    4.9000000e+02    4.9000000e+02    3.9228471e+05    1.3492692e+02   -1.4291805e+02    1.2666491e-02   -2.3861579e+00   -8.2972552e-14    3.7020129e-13    4.9688707e+03    1.0927026e-02   -2.6211832e-05    0.0000000e+00    9.5812131e-07   -2.0497429e+02    1.4627731e-14    3.0203982e-21    5.0523734e-19   -7.0956385e-07    8.9965477e+01
  -7.9504334e+01    1.4580627e-01    9.3951263e-01    2.9029173e+02    0.0000000e+00    2.6053797e-04    4.0804636e+02    4.2834211e+02    4.0528646e+02    4.9000000e+02    4.9000000e+02    4.9000000e+02    3.9593942e+05    1.3575237e+02   -1.4205358e+02    1.2666491e-02   -2.3956129e+00   -8.3745563e-14    3.7365027e-13    5.0151631e+03    1.0963940e-02   -2.7088988e-05    0.0000000e+00    6.6668876e-07   -2.0688396e+02    1.4764012e-14    3.0705456e-21    5.0694515e-19   -7.2810424e-07    9.0292712e+01
  -7.9105367e+01    1.4685253e-01    9.3694159e-01    2.8912574e+02    0.0000000e+00    2.6017411e-04    4.0906897e+02    4.2939510e+02    4.0630061e+02    4.9000000e+02    4.9000000e+02    4.9000000e+02    3.9965053e+05    1.3659283e+02   -1.4116977e+02    1.2666491e-02   -2.4049999e+00   -8.4530505e-14    3.7715246e-13    5.0621698e+03    1.1002049e-02   -2.7942519e-05    0.0000000e+00    7.2107238e-07   -2.0882307e+02    1.4902394e-14    3.1153962e-21    5.0870868e-19   -7.4464233e-07    9.0627126e+01
  -7.8706767e+01    1.4794172e-01    9.3443461e-01    2.8799065e+02    0.0000000e+00    2.5981865e-04    4.1009993e+02    4.3045493e+02    4.0732249e+02    4.9000000e+02    4.9000000e+02    4.9000000e+02    4.0342262e+05    1.3744881e+02   -1.4026553e+02    1.2666491e-02   -2.4143183e+00   -8.5328343e-14    3.8071219e-13    5.1099489e+03    1.1047788e-02   -2.8090265e-05    0.0000000e+00    9.8904014e-07   -2.1079402e+02    1.5043048e-14    3.1186257e-21    5.1082281e-19   -7.4831210e-07    9.0968893e+01
  -7.8308510e+01    1.4903997e-01    9.3199134e-01    2.8688609e+02    0.0000000e+00    2.5947170e-04    4.1113944e+02    4.3152227e+02    4.0835336e+02    4.9000000e+02    4.9000000e+02    4.9000000e+02    4.0725532e+05    1.3832066e+02   -1.3933998e+02    1.2666491e-02   -2.4235671e+00   -8.6139000e-14    3.8432914e-13    5.1584958e+03    1.1092163e-02   -2.8587063e-05    0.0000000e+00    8.7112750e-07   -2.1279667e+02    1.5185965e-14    3.1447628e-21    5.1287462e-19   -7.5868316e-07    9.1318137e+01
  -7.7910572e+01    1.5057665e-01    9.2962315e-01    2.8581604e+02    0.0000000e+00    2.5913593e-04    4.1219038e+02    4.3258957e+02    4.0937930e+02    4.9000000e+02    4.9000000e+02    4.9000000e+02    4.1119034e+05    1.3921233e+02   -1.3839089e+02    1.2666491e-02   -2.4327456e+00   -8.6971308e-14    3.8804255e-13    5.2083387e+03    1.1192207e-02   -2.2337662e-05    0.0000000e+00    3.1226885e-06   -2.1485262e+02    1.5332681e-14    2.7822187e-21    5.1748263e-19   -6.4461395e-07    9.1676888e+01
  -7.7512927e+01    1.5079517e-01    9.2726765e-01    2.8475981e+02    0.0000000e+00    2.5879540e-04    4.1324339e+02    4.3368099e+02    4.1044015e+02    4.9000000e+02    4.9000000e+02    4.9000000e+02    4.1510817e+05    1.4011128e+02   -1.3742195e+02    1.2666491e-02   -2.4418531e+00   -8.7799947e-14    3.9174013e-13    5.2579638e+03    1.1119740e-02   -3.9363093e-05    0.0000000e+00   -4.2661069e-06   -2.1690018e+02    1.5478818e-14    3.7614958e-21    5.1417026e-19   -9.8826506e-07    9.2038199e+01
  -7.7115554e+01    1.5237811e-01    9.2501784e-01    2.8374201e+02    0.0000000e+00    2.5847908e-04    4.1431031e+02    4.3476404e+02    4.1148214e+02    4.9000000e+02    4.9000000e+02    4.9000000e+02    4.1917020e+05    1.4103544e+02   -1.3642831e+02    1.2666491e-02   -2.4508886e+00   -8.8659146e-14    3.9557307e-13    5.3094155e+03    1.1233610e-02   -2.7392161e-05    0.0000000e+00    5.2469502e-06   -2.1902223e+02    1.5630235e-14    3.0368738e-21    5.1942145e-19   -6.9396814e-07    9.2412174e+01
  -7.6877600e+01    1.5277137e-01    9.2371942e-01    2.8305832e+02    0.0000000e+00    2.5839175e-04    4.1495409e+02    4.3540724e+02    4.1208621e+02    4.9000000e+02    4.9000000e+02    4.9000000e+02    4.2166618e+05    1.4159974e+02   -1.3582284e+02    1.2666491e-02   -2.4562752e+00   -8.9187078e-14    3.9792844e-13    5.3410309e+03    1.1370026e-02   -1.2820033e-05    0.0000000e+00    9.0573927e-06   -2.2032603e+02    1.5723273e-14    2.1852489e-21    5.2569550e-19   -4.3124458e-07    9.2641808e+01
  -7.6580159e+01    1.5247878e-01    9.2206279e-01    2.8235929e+02    0.0000000e+00    2.5811156e-04    4.1575920e+02    4.3623821e+02    4.1289554e+02    4.9000000e+02    4.9000000e+02    4.9000000e+02    4.2473739e+05    1.4230482e+02   -1.3505259e+02    1.2666491e-02   -2.4629703e+00   -8.9836611e-14    4.0082755e-13    5.3799322e+03    1.1316451e-02   -3.3247787e-05    0.0000000e+00   -1.0161343e-05   -2.2193158e+02    1.5837890e-14    3.4490892e-21    5.2323363e-19   -9.1910137e-07    9.2927218e+01
  -7.6208357e+01    1.5295017e-01    9.2004396e-01    2.8149908e+02    0.0000000e+00    2.5777775e-04    4.1677510e+02    4.3729068e+02    4.1392705e+02    4.9000000e+02    4.9000000e+02    4.9000000e+02    4.2861627e+05    1.4320184e+02   -1.3406706e+02    1.2666491e-02   -2.4712780e+00   -9.0657072e-14    4.0448772e-13    5.4290641e+03    1.1153055e-02   -6.2895290e-05    0.0000000e+00   -5.2069734e-06   -2.2395856e+02    1.5982526e-14    4.9462250e-21    5.1576805e-19   -1.4462767e-06    9.3291022e+01
  -7.5811708e+01    1.5454229e-01    9.1797559e-01    2.8058382e+02    0.0000000e+00    2.5746976e-04    4.1787238e+02    4.3841228e+02    4.1501560e+02    4.9000000e+02    4.9000000e+02    4.9000000e+02    4.3287575e+05    1.4418225e+02   -1.3298698e+02    1.2666491e-02   -2.4800695e+00   -9.1558012e-14    4.0850713e-13    5.4830167e+03    1.1199932e-02   -4.7437043e-05    0.0000000e+00    7.9585507e-06   -2.2618374e+02    1.6141310e-14    4.0947008e-21    5.1794818e-19   -9.6600404e-07    9.3690303e+01
  -7.5415221e+01    1.5586704e-01    9.1594263e-01    2.7967682e+02    0.0000000e+00    2.5717566e-04    4.1897689e+02    4.3954254e+02    4.1611339e+02    4.9000000e+02    4.9000000e+02    4.9000000e+02    4.3719448e+05    1.4517702e+02   -1.3187950e+02    1.2666491e-02   -2.4887843e+00   -9.2471468e-14    4.1258287e-13    5.5377199e+03    1.1301427e-02   -4.1554604e-05    0.0000000e+00    1.6899119e-06   -2.2844021e+02    1.6302345e-14    3.8089491e-21    5.2261805e-19   -8.9216557e-07    9.4095564e+01
  -7.5018878e+01    1.5707974e-01    9.1395135e-01    2.7878860e+02    0.0000000e+00    2.5688799e-04    4.2008987e+02    4.4067906e+02    4.1721780e+02    4.9000000e+02    4.9000000e+02    4.9000000e+02    4.4158457e+05    1.4618801e+02   -1.3074304e+02    1.2666491e-02   -2.4974208e+00   -9.3400016e-14    4.1672584e-13    5.5933269e+03    1.1378231e-02   -3.8673274e-05    0.0000000e+00    1.2997694e-06   -2.3073414e+02    1.6466050e-14    3.6764258e-21    5.2615896e-19   -8.5028893e-07    9.4507743e+01
  -7.4622654e+01    1.5827587e-01    9.1201367e-01    2.7792417e+02    0.0000000e+00    2.5660886e-04    4.2121267e+02    4.4182376e+02    4.1833108e+02    4.9000000e+02    4.9000000e+02    4.9000000e+02    4.4605272e+05    1.4721755e+02   -1.2957615e+02    1.2666491e-02   -2.5059776e+00   -9.4345078e-14    4.2094247e-13    5.6499227e+03    1.1422013e-02   -3.8012777e-05    0.0000000e+00    1.4311680e-06   -2.3306888e+02    1.6632665e-14    3.6447079e-21    5.2819054e-19   -8.0364156e-07    9.4928101e+01
  -7.4226526e+01    1.5907910e-01    9.1011994e-01    2.7708154e+02    0.0000000e+00    2.5633467e-04    4.2234281e+02    4.4298767e+02    4.1947158e+02    4.9000000e+02    4.9000000e+02    4.9000000e+02    4.5054970e+05    1.4826272e+02   -1.2837994e+02    1.2666491e-02   -2.5144535e+00   -9.5296241e-14    4.2518637e-13    5.7068837e+03    1.1378683e-02   -5.5606199e-05    0.0000000e+00   -4.1415144e-06   -2.3541875e+02    1.6800365e-14    4.5397076e-21    5.2622638e-19   -1.1507827e-06    9.5355109e+01
  -7.3830469e+01    1.6099734e-01    9.0833314e-01    2.7628055e+02    0.0000000e+00    2.5608233e-04    4.2348891e+02    4.4414462e+02    4.2059165e+02    4.9000000e+02    4.9000000e+02    4.9000000e+02    4.5522065e+05    1.4933820e+02   -1.2714922e+02    1.2666491e-02   -2.5228465e+00   -9.6284200e-14    4.2959412e-13    5.7660482e+03    1.1528230e-02   -2.2414044e-05    0.0000000e+00    1.2504654e-05   -2.3785910e+02    1.6974505e-14    2.8210300e-21    5.3311790e-19   -3.0555277e-07    9.5796860e+01
  -7.3434459e+01    1.6203497e-01    9.0656792e-01    2.7550078e+02    0.0000000e+00    2.5582319e-04    4.2464248e+02    4.4532117e+02    4.2173655e+02    4.9000000e+02    4.9000000e+02    4.9000000e+02    4.5992793e+05    1.5042876e+02   -1.2588599e+02    1.2666491e-02   -2.5311552e+00   -9.7279837e-14    4.3403667e-13    5.8256730e+03    1.1544211e-02   -3.2754281e-05    0.0000000e+00   -3.8006560e-06   -2.4031892e+02    1.7150060e-14    3.3814531e-21    5.3387526e-19   -5.1732696e-07    9.6244492e+01
  -7.3038472e+01    1.6271644e-01    9.0484088e-01    2.7473618e+02    0.0000000e+00    2.5557152e-04    4.2580375e+02    4.4651690e+02    4.2290838e+02    4.9000000e+02    4.9000000e+02    4.9000000e+02    4.6466836e+05    1.5153561e+02   -1.2458968e+02    1.2666491e-02   -2.5393779e+00   -9.8282493e-14    4.3851025e-13    5.8857176e+03    1.1456800e-02   -5.8008939e-05    0.0000000e+00   -5.6302812e-06   -2.4279600e+02    1.7326834e-14    4.6518875e-21    5.2989096e-19   -1.0125273e-06    9.6698807e+01
  -7.2642482e+01    1.6417709e-01    9.0319639e-01    2.7400393e+02    0.0000000e+00    2.5533647e-04    4.2697863e+02    4.4771435e+02    4.2407448e+02    4.9000000e+02    4.9000000e+02    4.9000000e+02    4.6953885e+05    1.5266847e+02   -1.2325534e+02    1.2666491e-02   -2.5475125e+00   -9.9312660e-14    4.4310634e-13    5.9474096e+03    1.1531976e-02   -3.9778069e-05    0.0000000e+00    7.8400574e-06   -2.4534068e+02    1.7508421e-14    3.6949853e-21    5.3337126e-19   -4.6044668e-07    9.7165081e+01
  -7.2246467e+01    1.6559321e-01    9.0160163e-01    2.7329900e+02    0.0000000e+00    2.5510450e-04    4.2816452e+02    4.4892133e+02    4.2525135e+02    4.9000000e+02    4.9000000e+02    4.9000000e+02    4.7450138e+05    1.5382257e+02   -1.2188270e+02    1.2666491e-02   -2.5555571e+00   -1.0036229e-13    4.4778959e-13    6.0102674e+03    1.1624062e-02   -2.4101725e-05    0.0000000e+00    4.0333034e-06   -2.4793363e+02    1.7693468e-14    2.9248669e-21    5.3762735e-19   -1.5490423e-08    9.7640413e+01
  -7.1850401e+01    1.6682443e-01    9.0005054e-01    2.7261492e+02    0.0000000e+00    2.5487796e-04    4.2936104e+02    4.5013916e+02    4.2643829e+02    4.9000000e+02    4.9000000e+02    4.9000000e+02    4.7954926e+05    1.5499743e+02   -1.2047072e+02    1.2666491e-02   -2.5635095e+00   -1.0142997e-13    4.5255335e-13    6.0742063e+03    1.1663536e-02   -1.5635396e-05    0.0000000e+00    1.3164989e-06   -2.5057129e+02    1.7881704e-14    2.5288321e-21    5.3947162e-19    3.0648352e-07    9.8124408e+01
  -7.1454259e+01    1.6802726e-01    8.9854937e-01    2.7195298e+02    0.0000000e+00    2.5465911e-04    4.3056924e+02    4.5136621e+02    4.2763741e+02    4.9000000e+02    4.9000000e+02    4.9000000e+02    4.8469112e+05    1.5619485e+02   -1.1901726e+02    1.2666491e-02   -2.5713674e+00   -1.0251753e-13    4.5740574e-13    6.1393356e+03    1.1669574e-02    9.3648969e-07    0.0000000e+00    1.6785700e-06   -2.5325804e+02    1.8073440e-14    1.7437617e-21    5.3978550e-19    9.1518182e-07    9.8617950e+01
  -7.1058016e+01    1.6923231e-01    8.9709692e-01    2.7131356e+02    0.0000000e+00    2.5444694e-04    4.3178928e+02    4.5260524e+02    4.2884828e+02    4.9000000e+02    4.9000000e+02    4.9000000e+02    4.8992637e+05    1.5741523e+02   -1.1752075e+02    1.2666491e-02   -2.5791285e+00   -1.0362484e-13    4.6234628e-13    6.2056479e+03    1.1630653e-02    8.5070576e-05    0.0000000e+00    1.3819086e-06   -2.5599353e+02    1.8268655e-14   -2.2050722e-21    5.3800135e-19    2.9422457e-06    9.9121140e+01
  -7.0661648e+01    1.7045870e-01    8.9569377e-01    2.7069657e+02    0.0000000e+00    2.5424181e-04    4.3302098e+02    4.5385566e+02    4.3007139e+02    4.9000000e+02    4.9000000e+02    4.9000000e+02    4.9525990e+05    1.5865929e+02   -1.1598047e+02    1.2666491e-02   -2.5867904e+00   -1.0475294e-13    4.6737956e-13    6.2732050e+03    1.1487316e-02    7.7322232e-05    0.0000000e+00    1.7877204e-06   -2.5878037e+02    1.8467533e-14   -1.8571357e-21    5.3131800e-19    1.5147507e-06    9.9634338e+01
  -7.0265129e+01    1.7164284e-01    8.9433781e-01    2.7010141e+02    0.0000000e+00    2.5404308e-04    4.3426358e+02    4.5511781e+02    4.3130448e+02    4.9000000e+02    4.9000000e+02    4.9000000e+02    5.0069060e+05    1.5992717e+02   -1.1439654e+02    1.2666491e-02   -2.5943504e+00   -1.0590159e-13    4.7250454e-13    6.3419929e+03    1.1455262e-02    5.6217129e-05    0.0000000e+00    1.5919743e-06   -2.6161801e+02    1.8670038e-14   -8.8735196e-22    5.2986512e-19    9.8527303e-07    1.0015765e+02
  -6.9868434e+01    1.7283218e-01    8.9302576e-01    2.6952658e+02    0.0000000e+00    2.5385028e-04    4.3551829e+02    4.5639194e+02    4.3254967e+02    4.9000000e+02    4.9000000e+02    4.9000000e+02    5.0622124e+05    1.6121894e+02   -1.1276470e+02    1.2666491e-02   -2.6018060e+00   -1.0707139e-13    4.7772383e-13    6.4120467e+03    1.1415992e-02    4.5588572e-05    0.0000000e+00    1.6055176e-06   -2.6450785e+02    1.8876268e-14   -4.1290102e-22    5.2808901e-19    8.1544092e-07    1.0069073e+02
  -6.9471536e+01    1.7451734e-01    8.9177842e-01    2.6897877e+02    0.0000000e+00    2.5366886e-04    4.3678970e+02    4.5766754e+02    4.3377790e+02    4.9000000e+02    4.9000000e+02    4.9000000e+02    5.1192414e+05    1.6254168e+02   -1.1107835e+02    1.2666491e-02   -2.6091537e+00   -1.0827761e-13    4.8310559e-13    6.4842824e+03    1.1510326e-02    5.5255554e-05    0.0000000e+00    8.6110660e-06   -2.6748756e+02    1.9088907e-14   -9.8813501e-22    5.3246309e-19    1.2421230e-06    1.0123707e+02
  -6.9074411e+01    1.7532284e-01    8.9053691e-01    2.6844098e+02    0.0000000e+00    2.5348158e-04    4.3807029e+02    4.5896657e+02    4.3504651e+02    4.9000000e+02    4.9000000e+02    4.9000000e+02    5.1767240e+05    1.6388280e+02   -1.0934297e+02    1.2666491e-02   -2.6163909e+00   -1.0949343e-13    4.8853050e-13    6.5570927e+03    1.1348068e-02    2.8814831e-05    0.0000000e+00   -6.9186085e-06   -2.7049136e+02    1.9303280e-14    3.5423916e-22    5.2502727e-19    5.3765797e-07    1.0178977e+02
  -6.8677031e+01    1.7629004e-01    8.8934066e-01    2.6791842e+02    0.0000000e+00    2.5330546e-04    4.3936409e+02    4.6027783e+02    4.3633088e+02    4.9000000e+02    4.9000000e+02    4.9000000e+02    5.2353102e+05    1.6525027e+02   -1.0755356e+02    1.2666491e-02   -2.6235142e+00   -1.1073260e-13    4.9405918e-13    6.6313008e+03    1.1177315e-02    5.5807363e-06    0.0000000e+00   -5.4490745e-07   -2.7355257e+02    1.9521734e-14    1.4441403e-21    5.1720162e-19   -7.1826819e-08    1.0235317e+02
  -6.8279372e+01    1.7740447e-01    8.8819084e-01    2.6741678e+02    0.0000000e+00    2.5313605e-04    4.4067151e+02    4.6160112e+02    4.3763051e+02    4.9000000e+02    4.9000000e+02    4.9000000e+02    5.2950296e+05    1.6664494e+02   -1.0570789e+02    1.2666491e-02   -2.6305201e+00   -1.1199573e-13    4.9969491e-13    6.7069444e+03    1.1071246e-02   -9.9499875e-06    0.0000000e+00    1.3524834e-06   -2.7667293e+02    1.9744413e-14    2.1535069e-21    5.1235494e-19   -4.3967989e-07    1.0292759e+02
  -6.7881405e+01    1.7864948e-01    8.8708856e-01    2.6693650e+02    0.0000000e+00    2.5297355e-04    4.4199291e+02    4.6293680e+02    4.3893945e+02    4.9000000e+02    4.9000000e+02    4.9000000e+02    5.3559823e+05    1.6806781e+02   -1.0380371e+02    1.2666491e-02   -2.6374052e+00   -1.1328495e-13    5.0544705e-13    6.7841502e+03    1.1039896e-02   -1.5027441e-05    0.0000000e+00    2.4014520e-06   -2.7985772e+02    1.9971691e-14    2.3638253e-21    5.1094538e-19   -4.9946896e-07    1.0351344e+02
  -6.7483105e+01    1.7972727e-01    8.8602241e-01    2.6647385e+02    0.0000000e+00    2.5281499e-04    4.4332638e+02    4.6428741e+02    4.4026958e+02    4.9000000e+02    4.9000000e+02    4.9000000e+02    5.4179874e+05    1.6951703e+02   -1.0184201e+02    1.2666491e-02   -2.6441658e+00   -1.1459642e-13    5.1129854e-13    6.8626888e+03    1.0931793e-02   -2.4133244e-05    0.0000000e+00    2.3755622e-07   -2.8309764e+02    2.0202906e-14    2.8043111e-21    5.0601395e-19   -6.3700821e-07    1.0410971e+02
  -6.7084444e+01    1.8091698e-01    8.8500283e-01    2.6603091e+02    0.0000000e+00    2.5266424e-04    4.4467331e+02    4.6565037e+02    4.4160741e+02    4.9000000e+02    4.9000000e+02    4.9000000e+02    5.4812796e+05    1.7099578e+02   -9.9819624e+01    1.2666491e-02   -2.6507982e+00   -1.1593512e-13    5.1727142e-13    6.9428578e+03    1.0801305e-02   -1.3425166e-05    0.0000000e+00    2.4154929e-06   -2.8640478e+02    2.0438913e-14    2.2848864e-21    5.0006123e-19   -7.6996643e-08    1.0471801e+02
  -6.6685394e+01    1.8219475e-01    8.8402898e-01    2.6560870e+02    0.0000000e+00    2.5251996e-04    4.4603517e+02    4.6702636e+02    4.4295482e+02    4.9000000e+02    4.9000000e+02    4.9000000e+02    5.5459166e+05    1.7250486e+02   -9.7731373e+01    1.2666491e-02   -2.6572981e+00   -1.1730227e-13    5.2337125e-13    7.0247302e+03    1.0668191e-02    3.0792175e-05    0.0000000e+00    2.8322050e-06   -2.8978214e+02    2.0679935e-14    1.9082590e-22    4.9398557e-19    1.5510211e-06    1.0533837e+02
  -6.6285928e+01    1.8342691e-01    8.8309671e-01    2.6520572e+02    0.0000000e+00    2.5238113e-04    4.4741208e+02    4.6841878e+02    4.4432382e+02    4.9000000e+02    4.9000000e+02    4.9000000e+02    5.6118043e+05    1.7404450e+02   -9.5574767e+01    1.2666491e-02   -2.6636613e+00   -1.1869586e-13    5.2958914e-13    7.1081868e+03    1.0301039e-02    1.9357887e-04    0.0000000e+00    8.9196699e-07   -2.9322491e+02    2.0925625e-14   -7.4481739e-21    4.7694047e-19    6.1281958e-06    1.0597072e+02
  -6.5886018e+01    1.8467556e-01    8.8220647e-01    2.6482146e+02    0.0000000e+00    2.5224845e-04    4.4880391e+02    4.6982570e+02    4.4570778e+02    4.9000000e+02    4.9000000e+02    4.9000000e+02    5.6790349e+05    1.7561521e+02   -9.3347806e+01    1.2666491e-02   -2.6698830e+00   -1.2011786e-13    5.3593371e-13    7.1933444e+03    1.0023998e-02    1.4129677e-04    0.0000000e+00    1.7645180e-06   -2.9673777e+02    2.1176315e-14   -4.9481955e-21    4.6408658e-19    3.6366518e-06    1.0661521e+02
  -6.5485634e+01    1.8594256e-01    8.8135805e-01    2.6445594e+02    0.0000000e+00    2.5212180e-04    4.5021125e+02    4.7124537e+02    4.4710531e+02    4.9000000e+02    4.9000000e+02    4.9000000e+02    5.7476729e+05    1.7721806e+02   -9.1047234e+01    1.2666491e-02   -2.6759587e+00   -1.2156963e-13    5.4241112e-13    7.2802846e+03    9.8663053e-03    1.4113004e-04    0.0000000e+00    2.3307963e-06   -3.0032420e+02    2.1432256e-14   -4.9293891e-21    4.5686837e-19    3.5978669e-06    1.0727221e+02
  -6.5084749e+01    1.8721778e-01    8.8055022e-01    2.6410875e+02    0.0000000e+00    2.5200082e-04    4.5163435e+02    4.7268041e+02    4.4851951e+02    4.9000000e+02    4.9000000e+02    4.9000000e+02    5.8177273e+05    1.7885372e+02   -8.8670100e+01    1.2666491e-02   -2.6818831e+00   -1.2305136e-13    5.4902220e-13    7.3690190e+03    9.3729293e-03    1.7000329e-04    0.0000000e+00    1.9061466e-06   -3.0398466e+02    2.1693480e-14   -6.2594524e-21    4.3420189e-19    3.9564412e-06    1.0794187e+02
  -6.4683333e+01    1.8841017e-01    8.7977868e-01    2.6377815e+02    0.0000000e+00    2.5188471e-04    4.5307230e+02    4.7413114e+02    4.4995221e+02    4.9000000e+02    4.9000000e+02    4.9000000e+02    5.8891755e+05    1.8052186e+02   -8.6215565e+01    1.2666491e-02   -2.6876512e+00   -1.2456257e-13    5.5576481e-13    7.4595188e+03    9.1127289e-03    2.9846199e-04    0.0000000e+00    1.5770896e-06   -3.0771798e+02    2.1959904e-14   -1.2190038e-20    4.2229504e-19    8.3265175e-06    1.0862393e+02
  -6.4281355e+01    1.8967323e-01    8.7905033e-01    2.6346608e+02    0.0000000e+00    2.5177554e-04    4.5452521e+02    4.7559723e+02    4.5139784e+02    4.9000000e+02    4.9000000e+02    4.9000000e+02    5.9621332e+05    1.8222514e+02   -8.3682183e+01    1.2666491e-02   -2.6932576e+00   -1.2610571e-13    5.6264985e-13    7.5519306e+03    8.7740710e-03    3.8095073e-04    0.0000000e+00    2.3989876e-06   -3.1153017e+02    2.2231955e-14   -1.6081809e-20    4.0677774e-19    1.1066231e-05    1.0931983e+02
  -6.3878786e+01    1.9100039e-01    8.7836301e-01    2.6317254e+02    0.0000000e+00    2.5167210e-04    4.5599498e+02    4.7707941e+02    4.5285940e+02    4.9000000e+02    4.9000000e+02    4.9000000e+02    6.0366603e+05    1.8396419e+02   -8.1062629e+01    1.2666491e-02   -2.6986964e+00   -1.2768204e-13    5.6968301e-13    7.6463303e+03    8.4121890e-03    4.2509494e-04    0.0000000e+00    2.5378660e-06   -3.1542430e+02    2.2509855e-14   -1.8275016e-20    3.9010240e-19    1.1898944e-05    1.1002938e+02
  -6.3475595e+01    1.9236912e-01    8.7771738e-01    2.6289750e+02    0.0000000e+00    2.5157477e-04    4.5748223e+02    4.7857858e+02    4.5433842e+02    4.9000000e+02    4.9000000e+02    4.9000000e+02    6.1128088e+05    1.8574039e+02   -7.8352918e+01    1.2666491e-02   -2.7039616e+00   -1.2929266e-13    5.7686919e-13    7.7427837e+03    8.0280083e-03    4.0852067e-04    0.0000000e+00    2.4265310e-06   -3.1940317e+02    2.2793802e-14   -1.7633461e-20    3.7228310e-19    9.8815260e-06    1.1075307e+02
  -6.3071752e+01    1.9375430e-01    8.7711296e-01    2.6264085e+02    0.0000000e+00    2.5148336e-04    4.5898729e+02    4.8009526e+02    4.5583580e+02    4.9000000e+02    4.9000000e+02    4.9000000e+02    6.1906212e+05    1.8755480e+02   -7.5549448e+01    1.2666491e-02   -2.7090467e+00   -1.3093848e-13    5.8421240e-13    7.8413446e+03    7.4147952e-03    2.7507534e-05    0.0000000e+00    2.3341331e-06   -3.2346897e+02    2.3083953e-14   -2.8760352e-22    3.4409984e-19   -1.9961887e-06    1.1149123e+02
  -6.2667223e+01    1.9512292e-01    8.7654683e-01    2.6240152e+02    0.0000000e+00    2.5139721e-04    4.6051013e+02    4.8162728e+02    4.5735189e+02    4.9000000e+02    4.9000000e+02    4.9000000e+02    6.2701240e+05    1.8940769e+02   -7.2648969e+01    1.2666491e-02   -2.7139448e+00   -1.3262005e-13    5.9171513e-13    7.9420468e+03    6.4486181e-03    2.8114372e-04    0.0000000e+00    2.3741528e-06   -3.2762310e+02    2.3380407e-14   -1.1791735e-20    2.9983639e-19    9.6702337e-06    1.1224378e+02
  -6.2343600e+01    1.9634131e-01    8.7616487e-01    2.6222506e+02    0.0000000e+00    2.5135649e-04    4.6174122e+02    4.8284817e+02    4.5852076e+02    4.9000000e+02    4.9000000e+02    4.9000000e+02    6.3357003e+05    1.9092350e+02   -7.0258115e+01    1.2666491e-02   -2.7177343e+00   -1.3400706e-13    5.9790337e-13    8.0251091e+03    6.2408910e-03    2.9743369e-04    0.0000000e+00    2.1344340e-05   -3.3104932e+02    2.3624904e-14   -1.2786199e-20    2.9046596e-19    1.1186504e-05    1.1286004e+02
  -6.1939072e+01    1.9698652e-01    8.7563236e-01    2.6202164e+02    0.0000000e+00    2.5125325e-04    4.6328767e+02    4.8442067e+02    4.6011407e+02    4.9000000e+02    4.9000000e+02    4.9000000e+02    6.4172927e+05    1.9283425e+02   -6.7191102e+01    1.2666491e-02   -2.7222644e+00   -1.3573283e-13    6.0560388e-13    8.1284579e+03    5.1773573e-03    1.0249675e-04    0.0000000e+00   -2.1042663e-05   -3.3531331e+02    2.3929226e-14   -3.5444643e-21    2.4147735e-19    4.3736598e-06    1.1363274e+02
  -6.1532456e+01    1.9852023e-01    8.7517006e-01    2.6182383e+02    0.0000000e+00    2.5118618e-04    4.6485971e+02    4.8600374e+02    4.6168718e+02    4.9000000e+02    4.9000000e+02    4.9000000e+02    6.5017078e+05    1.9480024e+02   -6.4004148e+01    1.2666491e-02   -2.7266019e+00   -1.3751831e-13    6.1356970e-13    8.2353823e+03    4.6127150e-03   -2.9739345e-05    0.0000000e+00    8.0624680e-06   -3.3972388e+02    2.4243959e-14    2.2911685e-21    2.1538122e-19   -5.2629492e-07    1.1442756e+02
  -6.1125031e+01    2.0017495e-01    8.7474832e-01    2.6164795e+02    0.0000000e+00    2.5112151e-04    4.6645153e+02    4.8760227e+02    4.6326424e+02    4.9000000e+02    4.9000000e+02    4.9000000e+02    6.5882299e+05    1.9681000e+02   -6.0703072e+01    1.2666491e-02   -2.7307239e+00   -1.3934835e-13    6.2173486e-13    8.3449754e+03    4.3098384e-03   -4.7701261e-05    0.0000000e+00    7.5476966e-06   -3.4424461e+02    2.4566576e-14    2.9309159e-21    2.0140673e-19   -1.0979250e-06    1.1523856e+02
  -6.0716762e+01    2.0284984e-01    8.7441298e-01    2.6150557e+02    0.0000000e+00    2.5107414e-04    4.6807581e+02    4.8918980e+02    4.6471795e+02    4.9000000e+02    4.9000000e+02    4.9000000e+02    6.6791716e+05    1.9888473e+02   -5.7256961e+01    1.2666491e-02   -2.7346200e+00   -1.4127186e-13    6.3031688e-13    8.4601666e+03    4.4152596e-03   -4.8032579e-06    1.1580843e-20    2.5380425e-05   -3.4899606e+02    2.4905647e-14    4.3378256e-22    2.0560218e-19    4.5170340e-07    1.1607526e+02
  -6.0390147e+01    2.0213006e-01    8.7407972e-01    2.6137216e+02    0.0000000e+00    2.5102001e-04    4.6937240e+02    4.9050182e+02    4.6604668e+02    4.9000000e+02    4.9000000e+02    4.9000000e+02    6.7506881e+05    2.0054769e+02   -5.4447696e+01    1.2666491e-02   -2.7375839e+00   -1.4278449e-13    6.3706697e-13    8.5507530e+03    2.9122963e-03   -1.5927874e-05    5.0716671e-21   -3.7773239e-05   -3.5273438e+02    2.5172477e-14    1.3857807e-21    1.3688249e-19   -1.1765376e-07    1.1674256e+02
  -5.9981877e+01    2.0281126e-01    8.7367633e-01    2.6121452e+02    0.0000000e+00    2.5094579e-04    4.7100543e+02    4.9217644e+02    4.6782138e+02    4.9000000e+02    4.9000000e+02    4.9000000e+02    6.8402260e+05    2.0265639e+02   -5.0835432e+01    1.2666491e-02   -2.7410429e+00   -1.4467832e-13    6.4551631e-13    8.6641660e+03    6.6261473e-04    1.3247988e-04    1.1686590e-20   -1.4526805e-05   -3.5741338e+02    2.5506370e-14   -5.3751554e-21    3.3255595e-20    3.1686232e-06    1.1758607e+02
  -5.9571054e+01    2.0497099e-01    8.7339392e-01    2.6108923e+02    0.0000000e+00    2.5091133e-04    4.7267425e+02    4.9385050e+02    4.6948884e+02    4.9000000e+02    4.9000000e+02    4.9000000e+02    6.9343141e+05    2.0484072e+02   -4.7059845e+01    1.2666491e-02   -2.7442652e+00   -1.4666846e-13    6.5439446e-13    8.7833427e+03    2.3708537e-03   -3.1395129e-05    5.0777181e-21    1.7561914e-05   -3.6232679e+02    2.5856960e-14    1.8362944e-21    1.1191275e-19    7.7074859e-07    1.1846038e+02
  -5.9159250e+01    2.0754254e-01    8.7317285e-01    2.6099962e+02    0.0000000e+00    2.5087829e-04    4.7436761e+02    4.9553369e+02    4.7115138e+02    4.9000000e+02    4.9000000e+02    4.9000000e+02    7.0318148e+05    2.0708326e+02   -4.3140254e+01    1.2666491e-02   -2.7472261e+00   -1.4873068e-13    6.6359597e-13    8.9068418e+03    3.6103141e-03    3.0641706e-05    5.0300253e-21    1.2362948e-05   -3.6742102e+02    2.6220518e-14   -1.1991136e-21    1.6896689e-19    2.0573745e-06    1.1935689e+02
  -5.8746426e+01    2.0890305e-01    8.7294393e-01    2.6091458e+02    0.0000000e+00    2.5083634e-04    4.7607786e+02    4.9725143e+02    4.7284942e+02    4.9000000e+02    4.9000000e+02    4.9000000e+02    7.1305908e+05    2.0936618e+02   -3.9087745e+01    1.2666491e-02   -2.7499154e+00   -1.5081985e-13    6.7291815e-13    9.0319564e+03    2.8221706e-03   -2.5000025e-05    5.0422328e-21   -4.1450775e-06   -3.7258437e+02    2.6589024e-14    1.4285222e-21    1.3273641e-19    7.5792289e-07    1.2026615e+02
  -5.8332543e+01    2.1054886e-01    8.7275602e-01    2.6084142e+02    0.0000000e+00    2.5080604e-04    4.7781171e+02    4.9898945e+02    4.7457597e+02    4.9000000e+02    4.9000000e+02    4.9000000e+02    7.2318704e+05    2.1170360e+02   -3.4881786e+01    1.2666491e-02   -2.7523216e+00   -1.5296204e-13    6.8247571e-13    9.1602420e+03    2.1199166e-03   -1.3396625e-04    5.0504875e-21    1.7660084e-06   -3.7787651e+02    2.6966680e-14    6.3698669e-21    1.0034962e-19   -3.0946499e-06    1.2119494e+02
  -5.7917562e+01    2.1223334e-01    8.7260230e-01    2.6078404e+02    0.0000000e+00    2.5078011e-04    4.7956892e+02    5.0075004e+02    4.7633282e+02    4.9000000e+02    4.9000000e+02    4.9000000e+02    7.3355576e+05    2.1409548e+02   -3.0517618e+01    1.2666491e-02   -2.7544323e+00   -1.5515515e-13    6.9226068e-13    9.2915773e+03    1.6295413e-03   -2.0608627e-04    5.0566672e-21    2.1434039e-06   -3.8329408e+02    2.7353296e-14    9.5900301e-21    7.7728171e-20   -6.3033685e-06    1.2214298e+02
  -5.7501442e+01    2.1397095e-01    8.7248531e-01    2.6074245e+02    0.0000000e+00    2.5075991e-04    4.8135024e+02    5.0253283e+02    4.7811487e+02    4.9000000e+02    4.9000000e+02    4.9000000e+02    7.4418080e+05    2.1654388e+02   -2.5987709e+01    1.2666491e-02   -2.7562346e+00   -1.5740246e-13    7.0228760e-13    9.4261594e+03    1.3016461e-03   -2.4231123e-04    5.0576553e-21    2.6215281e-06   -3.8884559e+02    2.7749472e-14    1.1124576e-20    6.2626888e-20   -8.3283496e-06    1.2311117e+02
  -5.7084141e+01    2.1570255e-01    8.7239877e-01    2.6071478e+02    0.0000000e+00    2.5074362e-04    4.8315483e+02    5.0433884e+02    4.7991988e+02    4.9000000e+02    4.9000000e+02    4.9000000e+02    7.5506671e+05    2.1904869e+02   -2.1288388e+01    1.2666491e-02   -2.7577153e+00   -1.5970495e-13    7.1256069e-13    9.5640456e+03    9.9079992e-04   -2.6148055e-04    0.0000000e+00    2.9931087e-06   -3.9453358e+02    2.8155388e-14    1.1959423e-20    4.8636391e-20   -9.3541074e-06    1.2409952e+02
  -5.6665607e+01    2.1757023e-01    8.7234818e-01    2.6070233e+02    0.0000000e+00    2.5073314e-04    4.8498186e+02    5.0616963e+02    4.8174713e+02    4.9000000e+02    4.9000000e+02    4.9000000e+02    7.6621716e+05    2.2161316e+02   -1.6416529e+01    1.2666491e-02   -2.7588604e+00   -1.6206340e-13    7.2308343e-13    9.7052827e+03    4.8960599e-04   -1.8593808e-04    0.0000000e+00    2.6514581e-06   -4.0036000e+02    2.8571183e-14    8.3228929e-21    2.5655575e-20   -7.1138051e-06    1.2510968e+02
  -5.6245804e+01    2.1954137e-01    8.7233305e-01    2.6070536e+02    0.0000000e+00    2.5072797e-04    4.8683451e+02    5.0802522e+02    4.8358711e+02    4.9000000e+02    4.9000000e+02    4.9000000e+02    7.7765279e+05    2.2423937e+02   -1.1356392e+01    1.2666491e-02   -2.7596550e+00   -1.6448216e-13    7.3387529e-13    9.8501320e+03   -1.3484641e-05   -3.7104082e-05    0.0000000e+00    3.1616202e-06   -4.0633536e+02    2.8997606e-14    1.3149168e-21    2.5418256e-21   -2.1150314e-06    1.2614163e+02
  -5.5824689e+01    2.2157388e-01    8.7235261e-01    2.6072362e+02    0.0000000e+00    2.5072786e-04    4.8871337e+02    5.0988025e+02    4.8545363e+02    4.9000000e+02    4.9000000e+02    4.9000000e+02    7.8938594e+05    2.2692943e+02   -6.0993698e+00    1.2666491e-02   -2.7600831e+00   -1.6696385e-13    7.4494793e-13    9.9987498e+03   -4.5401904e-04    6.1396514e-05    0.0000000e+00    3.5630233e-06   -4.1246612e+02    2.9435120e-14   -3.3449679e-21   -1.7779249e-20    5.0533592e-07    1.2719583e+02
  -5.5402216e+01    2.2374099e-01    8.7241049e-01    2.6075828e+02    0.0000000e+00    2.5073380e-04    4.9062053e+02    5.1175976e+02    4.8734871e+02    4.9000000e+02    4.9000000e+02    4.9000000e+02    8.0143453e+05    2.2968782e+02   -6.3215213e-01    1.2666491e-02   -2.7601276e+00   -1.6951226e-13    7.5631825e-13    1.0151363e+04   -8.5998118e-04    6.2201932e-05    0.0000000e+00    3.6548015e-06   -4.1876178e+02    2.9884402e-14   -3.4704614e-21   -3.6518638e-20   -2.4081372e-07    1.2827360e+02
  -5.4978339e+01    2.2580227e-01    8.7249225e-01    2.6080487e+02    0.0000000e+00    2.5074176e-04    4.9255385e+02    5.1366573e+02    4.8926966e+02    4.9000000e+02    4.9000000e+02    4.9000000e+02    8.1378757e+05    2.3251167e+02    5.0467810e+00    1.2666491e-02   -2.7597710e+00   -1.7212506e-13    7.6797590e-13    1.0307833e+04   -1.1629020e-03    6.2684392e-06    0.0000000e+00    3.0050900e-06   -4.2521639e+02    3.0345028e-14   -9.7006461e-22   -5.0461121e-20   -2.3677853e-06    1.2937323e+02
  -5.4552992e+01    2.2810192e-01    8.7261207e-01    2.6086656e+02    0.0000000e+00    2.5075682e-04    4.9451418e+02    5.1559987e+02    4.9121732e+02    4.9000000e+02    4.9000000e+02    4.9000000e+02    8.2647085e+05    2.3540801e+02    1.0947484e+01    1.2666491e-02   -2.7589950e+00   -1.7480772e-13    7.7994517e-13    1.0468486e+04   -1.4238263e-03   -5.9520286e-05    0.0000000e+00    3.9080752e-06   -4.3184365e+02    3.0817973e-14    1.9663292e-21   -6.2443326e-20   -4.8057962e-06    1.3049807e+02
  -5.4126140e+01    2.3049639e-01    8.7276854e-01    2.6094446e+02    0.0000000e+00    2.5077717e-04    4.9650339e+02    5.1756177e+02    4.9319373e+02    4.9000000e+02    4.9000000e+02    4.9000000e+02    8.3950405e+05    2.3837845e+02    1.7084395e+01    1.2666491e-02   -2.7577795e+00   -1.7756438e-13    7.9224464e-13    1.0633570e+04   -1.6813420e-03   -1.0984431e-04    0.0000000e+00    4.8274593e-06   -4.3865357e+02    3.1303953e-14    4.1599880e-21   -7.4235920e-20   -6.7300791e-06    1.3164874e+02
  -5.3697734e+01    2.3294062e-01    8.7294473e-01    2.6103264e+02    0.0000000e+00    2.5079878e-04    4.9852036e+02    5.1955493e+02    4.9519608e+02    4.9000000e+02    4.9000000e+02    4.9000000e+02    8.5285551e+05    2.4141961e+02    2.3462614e+01    1.2666491e-02   -2.7561043e+00   -1.8038836e-13    8.0484458e-13    1.0802687e+04   -2.2521909e-03   -9.6396875e-05    0.0000000e+00    2.5770493e-06   -4.4563023e+02    3.1801838e-14    3.4227005e-21   -1.0036371e-19   -5.4580989e-06    1.3282447e+02
  -5.3267721e+01    2.3554082e-01    8.7318316e-01    2.6114343e+02    0.0000000e+00    2.5083409e-04    5.0057467e+02    5.2156054e+02    4.9724659e+02    4.9000000e+02    4.9000000e+02    4.9000000e+02    8.6674307e+05    2.4455161e+02    3.0123382e+01    1.2666491e-02   -2.7539454e+00   -1.8332576e-13    8.1795002e-13    1.0978593e+04   -2.3738629e-03    9.6555929e-06    0.0000000e+00    1.1778619e-05   -4.5288581e+02    3.2319607e-14   -1.7157001e-21   -1.0596768e-19   -1.8327639e-06    1.3403356e+02
  -5.2923710e+01    2.3736194e-01    8.7341082e-01    2.6125647e+02    0.0000000e+00    2.5086118e-04    5.0223114e+02    5.2317733e+02    4.9889634e+02    4.9000000e+02    4.9000000e+02    4.9000000e+02    8.7808772e+05    2.4710499e+02    3.5616969e+01    1.2666491e-02   -2.7519033e+00   -1.8572525e-13    8.2865627e-13    1.1122290e+04   -2.7853216e-03    1.2815395e-05    0.0000000e+00    7.4875134e-06   -4.5881438e+02    3.2742702e-14   -2.1012789e-21   -1.2494217e-19   -1.3250073e-06    1.3501954e+02
  -5.2493696e+01    2.4074641e-01    8.7361672e-01    2.6136094e+02    0.0000000e+00    2.5088263e-04    5.0431406e+02    5.2526042e+02    5.0095612e+02    4.9000000e+02    4.9000000e+02    4.9000000e+02    8.9221124e+05    2.5032773e+02    4.2677845e+01    1.2666491e-02   -2.7488446e+00   -1.8871249e-13    8.4198551e-13    1.1301186e+04   -3.9988944e-03   -1.5895829e-04    0.0000000e+00   -1.8601953e-05   -4.6619645e+02    3.3269554e-14    6.0496226e-21   -1.8082960e-19   -7.8270331e-06    1.3627891e+02
  -5.2058878e+01    2.4343681e-01    8.7393162e-01    2.6149860e+02    0.0000000e+00    2.5093493e-04    5.0645513e+02    5.2735423e+02    5.0309024e+02    4.9000000e+02    4.9000000e+02    4.9000000e+02    9.0718388e+05    2.5368213e+02    5.0122817e+01    1.2666491e-02   -2.7452122e+00   -1.9187947e-13    8.5611388e-13    1.1490836e+04   -3.8935358e-03   -1.0519299e-04    0.0000000e+00    1.9166290e-05   -4.7401639e+02    3.3827547e-14    3.0641680e-21   -1.7612530e-19   -5.2704772e-06    1.3760201e+02
  -5.1711023e+01    2.4521580e-01    8.7424476e-01    2.6164828e+02    0.0000000e+00    2.5097534e-04    5.0818762e+02    5.2903288e+02    5.0478900e+02    4.9000000e+02    4.9000000e+02    4.9000000e+02    9.1956404e+05    2.5642987e+02    5.6287713e+01    1.2666491e-02   -2.7419489e+00   -1.9449798e-13    8.6779729e-13    1.1647650e+04   -3.7354685e-03   -6.2030891e-05    0.0000000e+00    2.0545883e-05   -4.8048482e+02    3.4289165e-14    8.0577327e-22   -1.6894465e-19   -4.2237291e-06    1.3868419e+02
  -5.1276204e+01    2.4917866e-01    8.7451515e-01    2.6178305e+02    0.0000000e+00    2.5100442e-04    5.1036321e+02    5.3120493e+02    5.0697571e+02    4.9000000e+02    4.9000000e+02    4.9000000e+02    9.3487266e+05    2.5989231e+02    6.4201432e+01    1.2666491e-02   -2.7372962e+00   -1.9773582e-13    8.8224565e-13    1.1841556e+04   -5.1173660e-03   -1.7021095e-04    0.0000000e+00   -2.6063229e-05   -4.8848803e+02    3.4860380e-14    6.3543737e-21   -2.3284705e-19   -9.8800680e-06    1.4003821e+02
  -5.0928349e+01    2.5150631e-01    8.7485980e-01    2.6193588e+02    0.0000000e+00    2.5105864e-04    5.1213120e+02    5.3291430e+02    5.0872947e+02    4.9000000e+02    4.9000000e+02    4.9000000e+02    9.4778856e+05    2.6274956e+02    7.0786897e+01    1.2666491e-02   -2.7331923e+00   -2.0046784e-13    8.9443229e-13    1.2005155e+04   -4.7703278e-03   -1.6546146e-04    0.0000000e+00    3.3913109e-05   -4.9523298e+02    3.5341619e-14    5.6639215e-21   -2.1692342e-19   -8.9513367e-06    1.4115577e+02
  -5.0493531e+01    2.5581672e-01    8.7516548e-01    2.6208474e+02    0.0000000e+00    2.5109409e-04    5.1434861e+02    5.3512857e+02    5.1093622e+02    4.9000000e+02    4.9000000e+02    4.9000000e+02    9.6375539e+05    2.6634930e+02    7.9229668e+01    1.2666491e-02   -2.7274505e+00   -2.0384485e-13    9.0950223e-13    1.2207399e+04   -5.6941234e-03   -2.2851712e-04    0.0000000e+00   -2.0243679e-05   -5.0357932e+02    3.5937340e-14    9.1273148e-21   -2.5942997e-19   -1.2717092e-05    1.4255400e+02
  -5.0145676e+01    2.5805252e-01    8.7555423e-01    2.6225588e+02    0.0000000e+00    2.5115554e-04    5.1615204e+02    5.3687176e+02    5.1274279e+02    4.9000000e+02    4.9000000e+02    4.9000000e+02    9.7726828e+05    2.6932590e+02    8.6262738e+01    1.2666491e-02   -2.7224494e+00   -2.0670313e-13    9.2225233e-13    1.2378560e+04   -5.2360024e-03   -2.3285220e-04    0.0000000e+00    4.0159456e-05   -5.1063601e+02    3.6440830e-14    8.7737204e-21   -2.3839499e-19   -1.1980508e-05    1.4371087e+02
  -4.9710858e+01    2.6276200e-01    8.7590176e-01    2.6242295e+02    0.0000000e+00    2.5119725e-04    5.1841461e+02    5.3913323e+02    5.1497640e+02    4.9000000e+02    4.9000000e+02    4.9000000e+02    9.9394567e+05    2.7307266e+02    9.5280677e+01    1.2666491e-02   -2.7155444e+00   -2.1023042e-13    9.3799309e-13    1.2589804e+04   -6.2387740e-03   -2.8038173e-04    0.0000000e+00   -2.2932483e-05   -5.1935428e+02    3.7063106e-14    1.1459717e-20   -2.8466299e-19   -1.6828532e-05    1.4515623e+02
  -4.9363003e+01    2.6503122e-01    8.7632526e-01    2.6260987e+02    0.0000000e+00    2.5126301e-04    5.2025676e+02    5.4091095e+02    5.1682267e+02    4.9000000e+02    4.9000000e+02    4.9000000e+02    1.0080804e+06    2.7617213e+02    1.0280196e+02    1.2666491e-02   -2.7095844e+00   -2.1322024e-13    9.5132984e-13    1.2768842e+04   -5.8697205e-03   -3.1040557e-04    0.0000000e+00    4.2069838e-05   -5.2673584e+02    3.7589770e-14    1.2298248e-20   -2.6789624e-19   -1.8598376e-05    1.4635225e+02
  -4.8928184e+01    2.7052209e-01    8.7671000e-01    2.6279223e+02    0.0000000e+00    2.5131103e-04    5.2256790e+02    5.4321803e+02    5.1910425e+02    4.9000000e+02    4.9000000e+02    4.9000000e+02    1.0255152e+06    2.8007368e+02    1.1244535e+02    1.2666491e-02   -2.7014355e+00   -2.1690771e-13    9.6778552e-13    1.2989679e+04   -7.1229379e-03   -1.7158361e-04    0.0000000e+00   -2.4405493e-05   -5.3585028e+02    3.8240327e-14    6.0285887e-21   -3.2549268e-19   -1.3881212e-05    1.4784634e+02
  -4.8580329e+01    2.7272190e-01    8.7717094e-01    2.6299545e+02    0.0000000e+00    2.5138210e-04    5.2444775e+02    5.4503029e+02    5.2098956e+02    4.9000000e+02    4.9000000e+02    4.9000000e+02    1.0403119e+06    2.8330324e+02    1.2048358e+02    1.2666491e-02   -2.6944504e+00   -2.2003757e-13    9.8174676e-13    1.3177102e+04   -6.6693063e-03   -1.3429903e-04    0.0000000e+00    4.6079897e-05   -5.4357700e+02    3.8791611e-14    3.6095543e-21   -3.0482623e-19   -1.2281638e-05    1.4908388e+02
  -4.8145511e+01    2.7875959e-01    8.7758822e-01    2.6319213e+02    0.0000000e+00    2.5143478e-04    5.2680320e+02    5.4738574e+02    5.2331327e+02    4.9000000e+02    4.9000000e+02    4.9000000e+02    1.0585182e+06    2.8736417e+02    1.3077597e+02    1.2666491e-02   -2.6849731e+00   -2.2388821e-13    9.9893072e-13    1.3407711e+04   -8.3025137e-03    1.0988018e-04   -1.1294533e-19   -2.8257464e-05   -5.5309499e+02    3.9470978e-14   -6.8959829e-21   -3.7726153e-19    1.0261594e-07    1.5062792e+02
  -4.7797656e+01    2.8147461e-01    8.7807673e-01    2.6340739e+02    0.0000000e+00    2.5150966e-04    5.2872167e+02    5.4923686e+02    5.2523637e+02    4.9000000e+02    4.9000000e+02    4.9000000e+02    1.0739867e+06    2.9072636e+02    1.3936676e+02    1.2666491e-02   -2.6768932e+00   -2.2716016e-13    1.0135257e-12    1.3603642e+04   -7.9448691e-03    1.3834436e-04   -1.2306893e-19    4.6556638e-05   -5.6117304e+02    4.0047328e-14   -8.8256443e-21   -3.6084688e-19    1.5089471e-06    1.5190660e+02
  -4.7362838e+01    2.8864350e-01    8.7851566e-01    2.6361306e+02    0.0000000e+00    2.5156575e-04    5.3112590e+02    5.5163892e+02    5.2760808e+02    4.9000000e+02    4.9000000e+02    4.9000000e+02    1.0930150e+06    2.9495170e+02    1.5036654e+02    1.2666491e-02   -2.6659962e+00   -2.3118467e-13    1.0314856e-12    1.3844665e+04   -9.5281871e-03   -1.7459027e-05   -1.9596152e-19   -2.9505625e-05   -5.7112081e+02    4.0757369e-14   -8.2489381e-22   -4.3126774e-19   -2.2781997e-06    1.5350042e+02
  -4.7014983e+01    2.9144463e-01    8.7903186e-01    2.6383948e+02    0.0000000e+00    2.5164520e-04    5.3308558e+02    5.5352322e+02    5.2957184e+02    4.9000000e+02    4.9000000e+02    4.9000000e+02    1.1092238e+06    2.9845465e+02    1.5955725e+02    1.2666491e-02   -2.6567457e+00   -2.3461321e-13    1.0467791e-12    1.4049973e+04   -9.1747255e-03   -1.1121403e-05   -2.5036276e-19    5.1995737e-05   -5.7958486e+02    4.1361255e-14   -1.3002882e-21   -4.1361613e-19   -8.0772941e-07    1.5482224e+02
  -4.6580164e+01    2.9934090e-01    8.7950812e-01    2.6405994e+02    0.0000000e+00    2.5170818e-04    5.3553972e+02    5.5597456e+02    5.3199607e+02    4.9000000e+02    4.9000000e+02    4.9000000e+02    1.1291631e+06    3.0286183e+02    1.7131975e+02    1.2666491e-02   -2.6443302e+00   -2.3883039e-13    1.0655988e-12    1.4302534e+04   -1.0600896e-02   -3.8057359e-05   -3.1664089e-19   -2.9685149e-05   -5.9000893e+02    4.2105297e-14    5.4596656e-22   -4.7689316e-19   -1.6345310e-06    1.5647230e+02
  -4.6232309e+01    3.0197506e-01    8.8004230e-01    2.6429639e+02    0.0000000e+00    2.5178793e-04    5.3753820e+02    5.5790013e+02    5.3399170e+02    4.9000000e+02    4.9000000e+02    4.9000000e+02    1.1461091e+06    3.0651038e+02    1.8113892e+02    1.2666491e-02   -2.6338285e+00   -2.4241485e-13    1.0815880e-12    1.4517180e+04   -1.0210271e-02   -4.9097842e-05   -3.2506305e-19    5.1094193e-05   -5.9885798e+02    4.2736661e-14    5.8114642e-22   -4.5895597e-19   -2.0087076e-06    1.5783824e+02
  -4.5797491e+01    3.1032414e-01    8.8053327e-01    2.6452255e+02    0.0000000e+00    2.5185352e-04    5.4004372e+02    5.6040355e+02    5.3647103e+02    4.9000000e+02    4.9000000e+02    4.9000000e+02    1.1669646e+06    3.1109854e+02    1.9371556e+02    1.2666491e-02   -2.6197900e+00   -2.4682580e-13    1.1012724e-12    1.4781346e+04   -1.1681579e-02   -1.4868842e-05   -2.9738273e-19   -3.0741568e-05   -6.0976089e+02    4.3514880e-14   -6.3493460e-22   -5.2778140e-19   -1.6374404e-06    1.5954166e+02
  -4.5449636e+01    3.1306481e-01    8.8108637e-01    2.6476631e+02    0.0000000e+00    2.5193655e-04    5.4208505e+02    5.6236556e+02    5.3850549e+02    4.9000000e+02    4.9000000e+02    4.9000000e+02    1.1847184e+06    3.1489969e+02    2.0422162e+02    1.2666491e-02   -2.6079501e+00   -2.5058115e-13    1.1180237e-12    1.5006225e+04   -1.1156138e-02   -3.8545330e-05   -3.0513410e-19    5.7029520e-05   -6.1903183e+02    4.4176338e-14   -4.2843307e-23   -5.0350049e-19   -2.2900815e-06    1.6095284e+02
  -4.5014818e+01    3.2249666e-01    8.8159525e-01    2.6499955e+02    0.0000000e+00    2.5200529e-04    5.4464091e+02    5.6491787e+02    5.4104010e+02    4.9000000e+02    4.9000000e+02    4.9000000e+02    1.2065441e+06    3.1967906e+02    2.1766254e+02    1.2666491e-02   -2.5921761e+00   -2.5519732e-13    1.1386238e-12    1.5282680e+04   -1.2359320e-02   -4.0227944e-05   -2.7952459e-19   -3.1599773e-05   -6.3044223e+02    4.4990774e-14    5.9515003e-22   -5.5972024e-19   -3.3914992e-06    1.6271264e+02
  -4.4666963e+01    3.2635090e-01    8.8216714e-01    2.6525093e+02    0.0000000e+00    2.5209131e-04    5.4672281e+02    5.6692195e+02    5.4310950e+02    4.9000000e+02    4.9000000e+02    4.9000000e+02    1.2251340e+06    3.2364113e+02    2.2889146e+02    1.2666491e-02   -2.5789060e+00   -2.5912950e-13    1.1561640e-12    1.5518149e+04   -1.1954439e-02   -4.9063086e-05   -2.5808833e-19    6.0437980e-05   -6.4015045e+02    4.5683433e-14    2.1767772e-22   -5.4206831e-19   -3.4808134e-06    1.6417163e+02
  -4.4232144e+01    3.3704638e-01    8.8267752e-01    2.6548547e+02    0.0000000e+00    2.5215928e-04    5.4932962e+02    5.6952785e+02    5.4569724e+02    4.9000000e+02    4.9000000e+02    4.9000000e+02    1.2479612e+06    3.2861581e+02    2.4325260e+02    1.2666491e-02   -2.5612775e+00   -2.6395747e-13    1.1777094e-12    1.5807289e+04   -1.2921135e-02   -4.4163734e-05   -2.7313812e-19   -3.3184129e-05   -6.5208398e+02    4.6535216e-14    8.0541205e-22   -5.8628624e-19   -3.3506802e-06    1.6598727e+02
  -4.3884290e+01    3.4073484e-01    8.8326694e-01    2.6574230e+02    0.0000000e+00    2.5224953e-04    5.5145767e+02    5.7156790e+02    5.4780913e+02    4.9000000e+02    4.9000000e+02    4.9000000e+02    1.2674900e+06    3.3274794e+02    2.5527816e+02    1.2666491e-02   -2.5464776e+00   -2.6808827e-13    1.1961353e-12    1.6054650e+04   -1.2522631e-02   -5.3763286e-05   -2.3374605e-19    6.8172004e-05   -6.6228168e+02    4.7262790e-14    4.0741992e-22   -5.6957593e-19   -3.7149935e-06    1.6749553e+02
  -4.3449471e+01    3.5151645e-01    8.8381733e-01    2.6599138e+02    0.0000000e+00    2.5232620e-04    5.5412902e+02    5.7421246e+02    5.5046204e+02    4.9000000e+02    4.9000000e+02    4.9000000e+02    1.2916706e+06    3.3795566e+02    2.7070190e+02    1.2666491e-02   -2.5268599e+00   -2.7320252e-13    1.2189580e-12    1.6360933e+04   -1.3291630e-02   -3.2529527e-05   -2.1649182e-19   -3.2898118e-05   -6.7492243e+02    4.8165042e-14   -1.9552343e-22   -6.0527731e-19   -2.5822041e-06    1.6938006e+02
  -4.3101616e+01    3.5751260e-01    8.8435498e-01    2.6623562e+02    0.0000000e+00    2.5239858e-04    5.5629212e+02    5.7631283e+02    5.5260791e+02    4.9000000e+02    4.9000000e+02    4.9000000e+02    1.3118769e+06    3.4224018e+02    2.8350732e+02    1.2666491e-02   -2.5104233e+00   -2.7747655e-13    1.2380245e-12    1.6616876e+04   -1.3315010e-02   -2.8396689e-05   -2.1504349e-19    3.1130529e-05   -6.8547730e+02    4.8918164e-14   -6.7374751e-22   -6.0642473e-19   -2.3833525e-06    1.7092834e+02
  -4.2666798e+01    3.6800518e-01    8.8489890e-01    2.6647458e+02    0.0000000e+00    2.5248044e-04    5.5901734e+02    5.7901170e+02    5.5531294e+02    4.9000000e+02    4.9000000e+02    4.9000000e+02    1.3372083e+06    3.4766539e+02    2.9999621e+02    1.2666491e-02   -2.4886826e+00   -2.8283426e-13    1.2619319e-12    1.6937736e+04   -1.3843365e-02   -8.7759808e-06   -2.0379237e-19   -2.1880114e-05   -6.9871593e+02    4.9863024e-14   -1.3487926e-21   -6.3093933e-19   -1.0425819e-06    1.7287349e+02
  -4.2318943e+01    3.7323445e-01    8.8543248e-01    2.6671594e+02    0.0000000e+00    2.5255275e-04    5.6122617e+02    5.8115267e+02    5.5750464e+02    4.9000000e+02    4.9000000e+02    4.9000000e+02    1.3583966e+06    3.5212826e+02    3.1369633e+02    1.2666491e-02   -2.4704958e+00   -2.8731592e-13    1.2819254e-12    1.7206118e+04   -1.3856529e-02   -1.7398578e-05   -2.0453640e-19    5.0256696e-05   -7.0978362e+02    5.0652756e-14   -1.2420147e-21   -6.3157319e-19   -1.6896392e-06    1.7447083e+02
  -4.1884124e+01    3.8486835e-01    8.8597171e-01    2.6695153e+02    0.0000000e+00    2.5263478e-04    5.6400748e+02    5.8390365e+02    5.6026691e+02    4.9000000e+02    4.9000000e+02    4.9000000e+02    1.3849458e+06    3.5778079e+02    3.3133029e+02    1.2666491e-02   -2.4464844e+00   -2.9293130e-13    1.3069819e-12    1.7542403e+04   -1.4474197e-02   -1.5604734e-05   -2.2089062e-19   -1.8119315e-05   -7.2365994e+02    5.1643108e-14   -1.0773682e-21   -6.5964313e-19   -1.1857865e-06    1.7647835e+02
  -4.1536270e+01    3.9220998e-01    8.8650322e-01    2.6719113e+02    0.0000000e+00    2.5270716e-04    5.6625748e+02    5.8608985e+02    5.6250121e+02    4.9000000e+02    4.9000000e+02    4.9000000e+02    1.4071477e+06    3.6243339e+02    3.4596878e+02    1.2666491e-02   -2.4264266e+00   -2.9762739e-13    1.3279318e-12    1.7823624e+04   -1.4722899e-02   -6.1445611e-05   -2.5667572e-19    4.5057236e-05   -7.3525840e+02    5.2470714e-14    8.3118357e-22   -6.6983678e-19   -3.9100890e-06    1.7812891e+02
  -4.1101451e+01    4.0550873e-01    8.8702130e-01    2.6741809e+02    0.0000000e+00    2.5278498e-04    5.6909178e+02    5.8889827e+02    5.6531585e+02    4.9000000e+02    4.9000000e+02    4.9000000e+02    1.4349497e+06    3.6831987e+02    3.6480708e+02    1.2666491e-02   -2.3999891e+00   -3.0350765e-13    1.3541710e-12    1.8175777e+04   -1.6135351e-02    2.6537787e-06   -2.4268766e-19   -1.7056884e-05   -7.4978870e+02    5.3507762e-14   -2.0448279e-21   -7.3494343e-19   -3.5846604e-07    1.8019958e+02
  -4.0753596e+01    4.1267947e-01    8.8754551e-01    2.6765238e+02    0.0000000e+00    2.5285767e-04    5.7139051e+02    5.9115276e+02    5.6759874e+02    4.9000000e+02    4.9000000e+02    4.9000000e+02    1.4582750e+06    3.7317008e+02    3.8047837e+02    1.2666491e-02   -2.3779306e+00   -3.0844137e-13    1.3761809e-12    1.8471227e+04   -1.6459758e-02   -8.1253171e-06   -3.1762313e-19    5.1579621e-05   -7.6197286e+02    5.4377155e-14   -1.2434139e-21   -7.4718922e-19   -1.4173405e-06    1.8190308e+02
  -4.0318778e+01    4.2617315e-01    8.8804820e-01    2.6787243e+02    0.0000000e+00    2.5293303e-04    5.7428268e+02    5.9407160e+02    5.7047355e+02    4.9000000e+02    4.9000000e+02    4.9000000e+02    1.4874486e+06    3.7930691e+02    4.0063002e+02    1.2666491e-02   -2.3488970e+00   -3.1461174e-13    1.4037146e-12    1.8840754e+04   -1.8048593e-02    7.7228586e-05   -3.0310997e-19   -1.8788666e-05   -7.7722016e+02    5.5465378e-14   -5.3207096e-21   -8.2156244e-19    3.3414222e-06    1.8404072e+02
  -3.9970923e+01    4.3384351e-01    8.8856805e-01    2.6810306e+02    0.0000000e+00    2.5300621e-04    5.7663097e+02    5.9638477e+02    5.7280242e+02    4.9000000e+02    4.9000000e+02    4.9000000e+02    1.5119583e+06    3.8437353e+02    4.1741560e+02    1.2666491e-02   -2.3246970e+00   -3.1979601e-13    1.4268418e-12    1.9151206e+04   -1.8414794e-02    1.1883477e-04   -4.0043682e-19    4.1499012e-05   -7.9002346e+02    5.6378932e-14   -6.7071911e-21   -8.3488186e-19    6.6998887e-06    1.8580298e+02
  -3.9536104e+01    4.4849708e-01    8.8902980e-01    2.6830784e+02    0.0000000e+00    2.5307242e-04    5.7958323e+02    5.9927020e+02    5.7573397e+02    4.9000000e+02    4.9000000e+02    4.9000000e+02    1.5425334e+06    3.9076849e+02    4.3897108e+02    1.2666491e-02   -2.2928849e+00   -3.2626280e-13    1.4556984e-12    1.9538485e+04   -1.9374556e-02    6.3498907e-05   -3.9822105e-19   -1.5246436e-05   -8.0600361e+02    5.7519468e-14   -4.5304505e-21   -8.7895096e-19    4.8555367e-06    1.8800694e+02
  -3.9188250e+01    4.5725447e-01    8.8950808e-01    2.6851941e+02    0.0000000e+00    2.5313949e-04    5.8197868e+02    6.0155867e+02    5.7811578e+02    4.9000000e+02    4.9000000e+02    4.9000000e+02    1.5682850e+06    3.9604177e+02    4.5691718e+02    1.2666491e-02   -2.2663948e+00   -3.3170975e-13    1.4799977e-12    1.9864668e+04   -1.9720148e-02    1.5792967e-04   -4.0270684e-19    7.4592010e-05   -8.1945592e+02    5.8479351e-14   -9.5656734e-21   -8.9554173e-19    9.5017238e-06    1.8982170e+02
  -3.8753431e+01    4.7243237e-01    8.8992754e-01    2.6870385e+02    0.0000000e+00    2.5320055e-04    5.8498752e+02    6.0450263e+02    5.8110650e+02    4.9000000e+02    4.9000000e+02    4.9000000e+02    1.6003637e+06    4.0270262e+02    4.7995203e+02    1.2666491e-02   -2.2316128e+00   -3.3849445e-13    1.5102738e-12    2.0270992e+04   -2.0678127e-02    4.4612529e-05   -3.8645578e-19   -3.8253547e-05   -8.3622079e+02    5.9675915e-14   -3.8425936e-21   -9.4077518e-19    1.3121730e-06    1.9209583e+02
  -3.8405576e+01    4.7979187e-01    8.9038940e-01    2.6890519e+02    0.0000000e+00    2.5326754e-04    5.8743325e+02    6.0682977e+02    5.8353830e+02    4.9000000e+02    4.9000000e+02    4.9000000e+02    1.6275923e+06    4.0820837e+02    4.9916639e+02    1.2666491e-02   -2.2026732e+00   -3.4425401e-13    1.5359651e-12    2.0615883e+04   -2.0662395e-02    7.2451197e-05   -3.8597497e-19    9.4590338e-05   -8.5044329e+02    6.0690664e-14   -6.0160859e-21   -9.4006775e-19    3.2385117e-06    1.9397329e+02
  -3.7970758e+01    5.0175966e-01    8.9072751e-01    2.6905821e+02    0.0000000e+00    2.5331173e-04    5.9049971e+02    6.0987831e+02    5.8658137e+02    4.9000000e+02    4.9000000e+02    4.9000000e+02    1.6609936e+06    4.1512648e+02    5.2374622e+02    1.2666491e-02   -2.1647174e+00   -3.5131827e-13    1.5674917e-12    2.1038961e+04   -2.1545178e-02   -4.5485153e-05   -4.1627468e-19   -7.2688215e-05   -8.6790523e+02    6.1937086e-14    1.0682273e-21   -9.7932449e-19   -3.0479814e-06    1.9630868e+02
  -3.7622903e+01    5.0949789e-01    8.9115938e-01    2.6923903e+02    0.0000000e+00    2.5338013e-04    5.9299919e+02    6.1227045e+02    5.8906601e+02    4.9000000e+02    4.9000000e+02    4.9000000e+02    1.6896403e+06    4.2086671e+02    5.4431949e+02    1.2666491e-02   -2.1331601e+00   -3.5737793e-13    1.5945195e-12    2.1401814e+04   -2.1635492e-02   -4.6881231e-05   -4.1508359e-19    1.1527612e-04   -8.8286448e+02    6.3004325e-14   -1.1623349e-22   -9.8366869e-19   -2.7447955e-06    1.9824458e+02
  -3.7188084e+01    5.3141100e-01    8.9144111e-01    2.6936833e+02    0.0000000e+00    2.5341432e-04    5.9612426e+02    6.1540942e+02    5.9216683e+02    4.9000000e+02    4.9000000e+02    4.9000000e+02    1.7246484e+06    4.2807114e+02    5.7057632e+02    1.2666491e-02   -2.0918105e+00   -3.6478191e-13    1.6275634e-12    2.1845243e+04   -2.2859457e-02    2.0724542e-07   -4.7538366e-19   -7.3908290e-05   -9.0116572e+02    6.4310697e-14   -1.5164513e-21   -1.0377675e-18    4.7212454e-06    2.0065149e+02
  -3.6840230e+01    5.3853428e-01    8.9184318e-01    2.6953215e+02    0.0000000e+00    2.5348124e-04    5.9867612e+02    6.1790254e+02    5.9470052e+02    4.9000000e+02    4.9000000e+02    4.9000000e+02    1.7547820e+06    4.3405818e+02    5.9258893e+02    1.2666491e-02   -2.0574547e+00   -3.7115612e-13    1.6559937e-12    2.2226930e+04   -2.2874342e-02    1.6088699e-05   -4.7300726e-19    1.3023090e-04   -9.1690131e+02    6.5433305e-14   -3.0829928e-21   -1.0387562e-18    2.3580806e-06    2.0265263e+02
  -3.6405411e+01    5.6256309e-01    8.9206246e-01    2.6963536e+02    0.0000000e+00    2.5350437e-04    6.0187045e+02    6.2114831e+02    5.9786887e+02    4.9000000e+02    4.9000000e+02    4.9000000e+02    1.7916234e+06    4.4156793e+02    6.2070133e+02    1.2666491e-02   -2.0124727e+00   -3.7894803e-13    1.6907671e-12    2.2693582e+04   -2.4036206e-02    6.9115977e-05   -5.0955117e-19   -7.9989177e-05   -9.3616256e+02    6.6808144e-14   -4.5128933e-21   -1.0913317e-18    3.9901739e-06    2.0513860e+02
  -3.6057556e+01    5.6986849e-01    8.9238894e-01    2.6976642e+02    0.0000000e+00    2.5355854e-04    6.0447114e+02    6.2368991e+02    6.0045255e+02    4.9000000e+02    4.9000000e+02    4.9000000e+02    1.8231899e+06    4.4778739e+02    6.4419822e+02    1.2666491e-02   -1.9751247e+00   -3.8562512e-13    1.7205506e-12    2.3093418e+04   -2.3998467e-02    7.2796272e-05   -4.9340465e-19    1.4166452e-04   -9.5264581e+02    6.7984166e-14   -5.6304583e-21   -1.0899193e-18    3.8277547e-06    2.0721831e+02
  -3.5622738e+01    5.9425476e-01    8.9253249e-01    2.6983362e+02    0.0000000e+00    2.5357210e-04    6.0772528e+02    6.2699719e+02    6.0368002e+02    4.9000000e+02    4.9000000e+02    4.9000000e+02    1.8618568e+06    4.5559168e+02    6.7419886e+02    1.2666491e-02   -1.9262657e+00   -3.9380281e-13    1.7570487e-12    2.3583192e+04   -2.4871878e-02    8.4124411e-05   -4.8648900e-19   -6.8798041e-05   -9.7286068e+02    6.9427176e-14   -5.2433759e-21   -1.1308439e-18    4.5706332e-06    2.0983091e+02
  -3.5274883e+01    6.0196553e-01    8.9281006e-01    2.6993890e+02    0.0000000e+00    2.5362222e-04    6.1037897e+02    6.2958988e+02    6.0631535e+02    4.9000000e+02    4.9000000e+02    4.9000000e+02    1.8950730e+06    4.6206815e+02    6.9931924e+02    1.2666491e-02   -1.8857221e+00   -4.0082931e-13    1.7883865e-12    2.4003924e+04   -2.4865407e-02    7.2486905e-05   -5.3223644e-19    1.2334951e-04   -9.9020581e+02    7.0664559e-14   -5.0188208e-21   -1.1286478e-18    3.3272920e-06    2.1199587e+02
  -3.4840064e+01    6.2861301e-01    8.9286908e-01    2.6997047e+02    0.0000000e+00    2.5362117e-04    6.1369591e+02    6.3295983e+02    6.0960726e+02    4.9000000e+02    4.9000000e+02    4.9000000e+02    1.9356128e+06    4.7018661e+02    7.3135638e+02    1.2666491e-02   -1.8327209e+00   -4.0940326e-13    1.8266516e-12    2.4517422e+04   -2.5629414e-02    9.9723395e-05   -5.8790436e-19   -9.1072653e-05   -1.0114007e+03    7.2177466e-14   -5.1751808e-21   -1.1623476e-18    5.0265590e-06    2.1468187e+02
  -3.4492210e+01    6.3974305e-01    8.9308515e-01    2.7004434e+02    0.0000000e+00    2.5366537e-04    6.1639800e+02    6.3559957e+02    6.1229074e+02    4.9000000e+02    4.9000000e+02    4.9000000e+02    1.9704748e+06    4.7693031e+02    7.5817470e+02    1.2666491e-02   -1.7887651e+00   -4.1677748e-13    1.8595438e-12    2.4959001e+04   -2.5700651e-02    6.5581626e-05   -5.5074318e-19    1.7720753e-04   -1.0296070e+03    7.3476389e-14   -4.4894736e-21   -1.1664379e-18    2.5030872e-06    2.1691082e+02
  -3.4057391e+01    6.6594683e-01    8.9308197e-01    2.7004663e+02    0.0000000e+00    2.5365630e-04    6.1978484e+02    6.3901755e+02    6.1565120e+02    4.9000000e+02    4.9000000e+02    4.9000000e+02    2.0134541e+06    4.8540732e+02    7.9247282e+02    1.2666491e-02   -1.7313348e+00   -4.2586750e-13    1.9001108e-12    2.5503398e+04   -2.6397031e-02    9.2472279e-05   -6.1093432e-19   -6.4473620e-05   -1.0520736e+03    7.5080039e-14   -5.1434273e-21   -1.1964804e-18    3.7724932e-06    2.1968363e+02
  -3.3709536e+01    6.8149424e-01    8.9318484e-01    2.7007521e+02    0.0000000e+00    2.5367864e-04    6.2253629e+02    6.4172372e+02    6.1838355e+02    4.9000000e+02    4.9000000e+02    4.9000000e+02    2.0497702e+06    4.9240442e+02    8.2106279e+02    1.2666491e-02   -1.6837330e+00   -4.3354938e-13    1.9343765e-12    2.5963396e+04   -2.6660932e-02    2.0701798e-05   -6.1692207e-19    8.1446287e-05   -1.0710440e+03    7.6433540e-14   -2.4887837e-21   -1.2088110e-18   -4.2741669e-07    2.2196645e+02
  -3.3274718e+01    7.0714485e-01    8.9307826e-01    2.7002780e+02    0.0000000e+00    2.5365707e-04    6.2598585e+02    6.4519944e+02    6.2180810e+02    4.9000000e+02    4.9000000e+02    4.9000000e+02    2.0949204e+06    5.0122622e+02    8.5767355e+02    1.2666491e-02   -1.6215777e+00   -4.4309863e-13    1.9769901e-12    2.6535290e+04   -2.7401840e-02   -3.0848517e-05   -6.0491472e-19   -5.8047976e-05   -1.0946406e+03    7.8117734e-14   -1.2489977e-22   -1.2434761e-18   -2.9254827e-06    2.2481722e+02
  -3.2926863e+01    7.2357130e-01    8.9309024e-01    2.7001340e+02    0.0000000e+00    2.5366781e-04    6.2878811e+02    6.4795810e+02    6.2459033e+02    4.9000000e+02    4.9000000e+02    4.9000000e+02    2.1330686e+06    5.0850905e+02    8.8819173e+02    1.2666491e-02   -1.5700840e+00   -4.5116787e-13    2.0129857e-12    2.7018494e+04   -2.7778002e-02   -1.0543337e-04   -5.9883736e-19    9.8887347e-05   -1.1145694e+03    7.9539678e-14    2.7299101e-21   -1.2612548e-18   -5.7995310e-06    2.2716424e+02
  -3.2492044e+01    7.5100398e-01    8.9284232e-01    2.6990640e+02    0.0000000e+00    2.5362177e-04    6.3230542e+02    6.5150209e+02    6.2808164e+02    4.9000000e+02    4.9000000e+02    4.9000000e+02    2.1804889e+06    5.1767954e+02    9.2727509e+02    1.2666491e-02   -1.5028846e+00   -4.6119741e-13    2.0577410e-12    2.7619143e+04   -2.8736641e-02   -1.0554081e-04   -6.5166351e-19   -5.8822490e-05   -1.1393527e+03    8.1308525e-14    3.2976925e-21   -1.3031754e-18   -3.1125056e-06    2.3008852e+02
  -3.2144190e+01    7.6604410e-01    8.9274417e-01    2.6983852e+02    0.0000000e+00    2.5361961e-04    6.3515845e+02    6.5430623e+02    6.3091681e+02    4.9000000e+02    4.9000000e+02    4.9000000e+02    2.2205483e+06    5.2524827e+02    9.5982232e+02    1.2666491e-02   -1.4472382e+00   -4.6967048e-13    2.0955422e-12    2.8126555e+04   -2.8985241e-02   -1.3361227e-04   -6.4799896e-19    1.3961566e-04   -1.1602778e+03    8.2801686e-14    4.3216028e-21   -1.3150012e-18   -4.9064624e-06    2.3249617e+02
  -3.1709371e+01    7.9419440e-01    8.9236733e-01    2.6967398e+02    0.0000000e+00    2.5355425e-04    6.3873649e+02    6.5791781e+02    6.3446874e+02    4.9000000e+02    4.9000000e+02    4.9000000e+02    2.2702668e+06    5.3478167e+02    1.0014832e+03    1.2666491e-02   -1.3746609e+00   -4.8018629e-13    2.1424669e-12    2.8756314e+04   -2.9826152e-02   -9.8647477e-05   -6.9485588e-19   -1.1602597e-04   -1.1862636e+03    8.4656366e-14    3.7317820e-21   -1.3518577e-18   -2.1546782e-06    2.3549773e+02
  -3.1361516e+01    8.0883047e-01    8.9218255e-01    2.6956143e+02    0.0000000e+00    2.5354458e-04    6.4164394e+02    6.6076941e+02    6.3735741e+02    4.9000000e+02    4.9000000e+02    4.9000000e+02    2.3124579e+06    5.4265695e+02    1.0362272e+03    1.2666491e-02   -1.3145848e+00   -4.8911057e-13    2.1822757e-12    2.9290727e+04   -2.9959694e-02   -1.4593341e-04   -7.0973664e-19    1.9464550e-04   -1.2083014e+03    8.6228711e-14    5.5436551e-21   -1.3577156e-18   -5.2515101e-06    2.3797094e+02
  -3.0926698e+01    8.4107396e-01    8.9168275e-01    2.6934390e+02    0.0000000e+00    2.5345944e-04    6.4528599e+02    6.6444004e+02    6.4097635e+02    4.9000000e+02    4.9000000e+02    4.9000000e+02    2.3646939e+06    5.5256727e+02    1.0806477e+03    1.2666491e-02   -1.2362706e+00   -5.0015871e-13    2.2315766e-12    2.9952373e+04   -3.0756294e-02   -1.2835881e-04   -7.1531828e-19   -3.5448469e-05   -1.2356060e+03    8.8177535e-14    4.9592476e-21   -1.3944950e-18   -3.3807322e-06    2.4105077e+02
  -3.0578843e+01    8.5941092e-01    8.9140523e-01    2.6918592e+02    0.0000000e+00    2.5343958e-04    6.4824885e+02    6.6733259e+02    6.4392065e+02    4.9000000e+02    4.9000000e+02    4.9000000e+02    2.4092831e+06    5.6077255e+02    1.1177547e+03    1.2666491e-02   -1.1714678e+00   -5.0959063e-13    2.2736483e-12    3.0517162e+04   -3.0920291e-02   -1.6931929e-04   -7.1333655e-19    1.2714564e-04   -1.2588972e+03    8.9839310e-14    6.0778320e-21   -1.4023524e-18   -6.2248666e-06    2.4359470e+02
  -3.0300559e+01    8.8333861e-01    8.9110982e-01    2.6905080e+02    0.0000000e+00    2.5339154e-04    6.5062148e+02    6.6968686e+02    6.4627730e+02    4.9000000e+02    4.9000000e+02    4.9000000e+02    2.4449545e+06    5.6739299e+02    1.1480106e+03    1.2666491e-02   -1.1182224e+00   -5.1713450e-13    2.3073195e-12    3.0968994e+04   -3.1435284e-02   -1.9738688e-04   -7.0169863e-19    3.6169255e-05   -1.2775474e+03    9.1170656e-14    7.4646863e-21   -1.4265920e-18   -7.4411462e-06    2.4563587e+02
  -2.9952704e+01    9.1471294e-01    8.9058372e-01    2.6881545e+02    0.0000000e+00    2.5330907e-04    6.5359566e+02    6.7267750e+02    6.4923256e+02    4.9000000e+02    4.9000000e+02    4.9000000e+02    2.4895293e+06    5.7572189e+02    1.1865594e+03    1.2666491e-02   -1.0494306e+00   -5.2656268e-13    2.3493852e-12    3.1533601e+04   -3.2236382e-02   -2.4977706e-04   -6.7656539e-19   -4.3356523e-05   -1.3008400e+03    9.2832914e-14    9.9993999e-21   -1.4642978e-18   -9.3756876e-06    2.4818229e+02
  -2.9517886e+01    9.4217257e-01    8.8980179e-01    2.6846001e+02    0.0000000e+00    2.5319270e-04    6.5734368e+02    6.7645368e+02    6.5295673e+02    4.9000000e+02    4.9000000e+02    4.9000000e+02    2.5463890e+06    5.8631064e+02    1.2362287e+03    1.2666491e-02   -9.5984144e-01   -5.3858937e-13    2.4030413e-12    3.2253813e+04   -3.2996453e-02   -3.0091640e-04   -7.2655015e-19    3.6668289e-05   -1.3305411e+03    9.4952365e-14    1.2830613e-20   -1.4974109e-18   -1.1516305e-05    2.5139289e+02
  -2.9170031e+01    9.5725281e-01    8.8930923e-01    2.6819752e+02    0.0000000e+00    2.5314890e-04    6.6039540e+02    6.7944094e+02    6.5599003e+02    4.9000000e+02    4.9000000e+02    4.9000000e+02    2.5948579e+06    5.9508002e+02    1.2777404e+03    1.2666491e-02   -8.8576342e-01   -5.4884147e-13    2.4487767e-12    3.2867744e+04   -3.3313473e-02   -3.7290659e-04   -7.5838598e-19    2.3030423e-04   -1.3558599e+03    9.6758959e-14    1.5743652e-20   -1.5109086e-18   -1.5943088e-05    2.5404536e+02
  -2.8735213e+01    9.9054506e-01    8.8836244e-01    2.6779203e+02    0.0000000e+00    2.5298766e-04    6.6420909e+02    6.8328067e+02    6.5978240e+02    4.9000000e+02    4.9000000e+02    4.9000000e+02    2.6545881e+06    6.0606561e+02    1.3306184e+03    1.2666491e-02   -7.8933383e-01   -5.6147435e-13    2.5051527e-12    3.3624316e+04   -3.4539599e-02   -4.3856095e-04   -7.3756179e-19   -3.3602148e-05   -1.3870816e+03    9.8987463e-14    1.8975280e-20   -1.5677718e-18   -1.7746743e-05    2.5732841e+02
  -2.8495172e+01    1.0057110e+00    8.8806140e-01    2.6759514e+02    0.0000000e+00    2.5298935e-04    6.6636763e+02    6.8533457e+02    6.6193038e+02    4.9000000e+02    4.9000000e+02    4.9000000e+02    2.6909283e+06    6.1243777e+02    1.3613746e+03    1.2666491e-02   -7.3486957e-01   -5.6916324e-13    2.5394248e-12    3.4084619e+04   -3.5023529e-02   -4.7022277e-04   -8.1274285e-19    3.8552275e-04   -1.4060620e+03    1.0034080e-13    1.9944519e-20   -1.5865703e-18   -1.7765850e-05    2.5923943e+02
  -2.8195121e+01    1.0364912e+00    8.8734879e-01    2.6730169e+02    0.0000000e+00    2.5285801e-04    6.6903397e+02    6.8800124e+02    6.6457948e+02    4.9000000e+02    4.9000000e+02    4.9000000e+02    2.7342146e+06    6.2026927e+02    1.3997443e+03    1.2666491e-02   -6.6487044e-01   -5.7831610e-13    2.5802995e-12    3.4632905e+04   -3.6159267e-02   -5.9801373e-04   -7.8338942e-19   -2.0428687e-04   -1.4286975e+03    1.0195744e-13    2.5889515e-20   -1.6399962e-18   -2.4374913e-05    2.6155878e+02
  -2.7820057e+01    1.0729145e+00    8.8631403e-01    2.6684353e+02    0.0000000e+00    2.5269625e-04    6.7238627e+02    6.9137517e+02    6.6791281e+02    4.9000000e+02    4.9000000e+02    4.9000000e+02    2.7888519e+06    6.3015938e+02    1.4488371e+03    1.2666491e-02   -5.7430271e-01   -5.8987226e-13    2.6318609e-12    3.5324967e+04   -3.7633664e-02   -6.2410678e-04   -7.5531676e-19   -6.6088228e-05   -1.4572435e+03    1.0399465e-13    2.7026373e-20   -1.7108800e-18   -2.7856064e-05    2.6446189e+02
  -2.7520006e+01    1.0861689e+00    8.8558577e-01    2.6647521e+02    0.0000000e+00    2.5262017e-04    6.7510361e+02    6.9402667e+02    6.7061786e+02    4.9000000e+02    4.9000000e+02    4.9000000e+02    2.8351320e+06    6.3830858e+02    1.4895677e+03    1.2666491e-02   -4.9981164e-01   -5.9966158e-13    2.6755281e-12    3.5911174e+04   -3.7955972e-02   -6.8709499e-04   -7.3996166e-19    2.0766321e-04   -1.4814073e+03    1.0571870e-13    2.9782493e-20   -1.7265826e-18   -3.1176246e-05    2.6685010e+02
  -2.7144942e+01    1.1186660e+00    8.8444715e-01    2.6598059e+02    0.0000000e+00    2.5243554e-04    6.7849617e+02    6.9744685e+02    6.7399061e+02    4.9000000e+02    4.9000000e+02    4.9000000e+02    2.8920493e+06    6.4851202e+02    1.5412652e+03    1.2666491e-02   -4.0346616e-01   -6.1170012e-13    2.7292498e-12    3.6632116e+04   -3.8770583e-02   -5.7362645e-04   -7.7804450e-19   -2.8457203e-04   -1.5111621e+03    1.0784251e-13    2.5346888e-20   -1.7632084e-18   -2.5899534e-05    2.6981000e+02
  -2.6844891e+01    1.1360282e+00    8.8364100e-01    2.6557447e+02    0.0000000e+00    2.5235116e-04    6.8125072e+02    7.0013835e+02    6.7673343e+02    4.9000000e+02    4.9000000e+02    4.9000000e+02    2.9403009e+06    6.5692257e+02    1.5842022e+03    1.2666491e-02   -3.2424257e-01   -6.2190686e-13    2.7747705e-12    3.7243294e+04   -3.9019244e-02   -6.5538364e-04   -8.2969590e-19    2.2283479e-04   -1.5363639e+03    1.0964026e-13    2.8915659e-20   -1.7722303e-18   -2.9796158e-05    2.7224491e+02
  -2.6469827e+01    1.1765595e+00    8.8239037e-01    2.6503303e+02    0.0000000e+00    2.5214762e-04    6.8468841e+02    7.0359816e+02    6.8015521e+02    4.9000000e+02    4.9000000e+02    4.9000000e+02    2.9995944e+06    6.6744352e+02    1.6386598e+03    1.2666491e-02   -2.2180889e-01   -6.3444716e-13    2.8307374e-12    3.7994335e+04   -4.0049255e-02   -6.7829347e-04   -7.7263261e-19   -1.3109671e-04   -1.5673636e+03    1.1185307e-13    2.9458794e-20   -1.8224367e-18   -3.1346338e-05    2.7526044e+02
  -2.6169776e+01    1.1990254e+00    8.8147904e-01    2.6457926e+02    0.0000000e+00    2.5204893e-04    6.8747244e+02    7.0631700e+02    6.8292667e+02    4.9000000e+02    4.9000000e+02    4.9000000e+02    3.0497778e+06    6.7610080e+02    1.6837883e+03    1.2666491e-02   -1.3760514e-01   -6.4506230e-13    2.8780863e-12    3.8629983e+04   -4.0510759e-02   -7.2532510e-04   -8.6631495e-19    1.7760496e-04   -1.5935728e+03    1.1372300e-13    3.2248813e-20   -1.8393096e-18   -3.3166818e-05    2.7773907e+02
  -2.5794712e+01    1.2364622e+00    8.8010828e-01    2.6398582e+02    0.0000000e+00    2.5182703e-04    6.9095529e+02    7.0980306e+02    6.8639212e+02    4.9000000e+02    4.9000000e+02    4.9000000e+02    3.1118917e+06    6.8694826e+02    1.7411394e+03    1.2666491e-02   -2.8765399e-02   -6.5819922e-13    2.9367135e-12    3.9416748e+04   -4.1703473e-02   -7.1040310e-04   -8.9269928e-19   -1.2911400e-04   -1.6260379e+03    1.1604032e-13    3.2448747e-20   -1.8934577e-18   -3.2290145e-05    2.8081144e+02
  -2.5494661e+01    1.2628893e+00    8.7906600e-01    2.6347587e+02    0.0000000e+00    2.5170776e-04    6.9376924e+02    7.1256430e+02    6.8919585e+02    4.9000000e+02    4.9000000e+02    4.9000000e+02    3.1637435e+06    6.9583347e+02    1.7884957e+03    1.2666491e-02    6.0674614e-02   -6.6916705e-13    2.9856388e-12    4.0073528e+04   -4.2358490e-02   -6.3953166e-04   -8.7416976e-19    1.0773015e-04   -1.6531266e+03    1.1797310e-13    2.8743938e-20   -1.9251345e-18   -2.9541037e-05    2.8332140e+02
  -2.5119597e+01    1.2992624e+00    8.7756327e-01    2.6282386e+02    0.0000000e+00    2.5146692e-04    6.9728812e+02    7.1608243e+02    6.9269964e+02    4.9000000e+02    4.9000000e+02    4.9000000e+02    3.2283278e+06    7.0699070e+02    1.8487219e+03    1.2666491e-02    1.7623941e-01   -6.8282660e-13    3.0465941e-12    4.0891585e+04   -4.3402023e-02   -4.2433448e-04   -8.5578124e-19   -1.9844684e-05   -1.6868769e+03    1.2038198e-13    1.8814363e-20   -1.9743687e-18   -1.7448636e-05    2.8644692e+02
  -2.4819546e+01    1.3249476e+00    8.7641006e-01    2.6226329e+02    0.0000000e+00    2.5133344e-04    7.0013142e+02    7.1887443e+02    6.9553172e+02    4.9000000e+02    4.9000000e+02    4.9000000e+02    3.2822575e+06    7.1612299e+02    1.8984322e+03    1.2666491e-02    2.7117718e-01   -6.9423400e-13    3.0974806e-12    4.1574684e+04   -4.3906646e-02   -3.1512799e-04   -8.5143542e-19    1.6884714e-04   -1.7150515e+03    1.2239227e-13    1.3279383e-20   -1.9982463e-18   -1.2145094e-05    2.8899927e+02
  -2.4444482e+01    1.3599552e+00    8.7476923e-01    2.6155413e+02    0.0000000e+00    2.5106945e-04    7.0369357e+02    7.2242263e+02    6.9908070e+02    4.9000000e+02    4.9000000e+02    4.9000000e+02    3.3496108e+06    7.2759021e+02    1.9617049e+03    1.2666491e-02    3.9380461e-01   -7.0847934e-13    3.1610492e-12    4.2427815e+04   -4.4749952e-02   -1.8799854e-04   -8.4293892e-19   -2.3918175e-05   -1.7502484e+03    1.2490439e-13    7.4030372e-21   -2.0377836e-18   -4.6510735e-06    2.9218541e+02
  -2.4144431e+01    1.3864720e+00    8.7348885e-01    2.6093846e+02    0.0000000e+00    2.5091747e-04    7.0656378e+02    7.2524100e+02    7.0194152e+02    4.9000000e+02    4.9000000e+02    4.9000000e+02    3.4056180e+06    7.3694689e+02    2.0137679e+03    1.2666491e-02    4.9451015e-01   -7.2032609e-13    3.2138969e-12    4.3137229e+04   -4.5276514e-02   -9.0852091e-05   -8.2156375e-19    1.6463814e-04   -1.7795108e+03    1.2699233e-13    2.4017727e-21   -2.0633832e-18    7.6055555e-07    2.9481858e+02
  -2.3769367e+01    1.4292688e+00    8.7165053e-01    2.6015145e+02    0.0000000e+00    2.5061670e-04    7.1016038e+02    7.2883302e+02    7.0552392e+02    4.9000000e+02    4.9000000e+02    4.9000000e+02    3.4755071e+06    7.4868049e+02    2.0799881e+03    1.2666491e-02    6.2453154e-01   -7.3510924e-13    3.2798474e-12    4.4022479e+04   -4.5956420e-02    1.0284280e-04   -8.0830833e-19    2.3984398e-05   -1.8160387e+03    1.2959880e-13   -7.6941632e-21   -2.0956939e-18    1.0084695e-05    2.9808869e+02
  -2.3469316e+01    1.4542665e+00    8.7021030e-01    2.5946306e+02    0.0000000e+00    2.5044445e-04    7.1306005e+02    7.3166472e+02    7.0841451e+02    4.9000000e+02    4.9000000e+02    4.9000000e+02    3.5337244e+06    7.5825842e+02    2.1344992e+03    1.2666491e-02    7.3127468e-01   -7.4742205e-13    3.3347909e-12    4.4759888e+04   -4.6426769e-02   -1.1279705e-04   -9.0622754e-19    1.7759628e-04   -1.8464471e+03    1.3176913e-13    3.2694411e-21   -2.1130675e-18   -2.9119428e-06    3.0074806e+02
  -2.3094252e+01    1.4915877e+00    8.6822892e-01    2.5861271e+02    0.0000000e+00    2.5012415e-04    7.1668527e+02    7.3527313e+02    7.1202891e+02    4.9000000e+02    4.9000000e+02    4.9000000e+02    3.6062043e+06    7.7028269e+02    2.2037763e+03    1.2666491e-02    8.6903414e-01   -7.6275112e-13    3.4032020e-12    4.5677954e+04   -4.7799887e-02    1.7909898e-04   -9.0329321e-19   -1.5165832e-05   -1.8843254e+03    1.3447286e-13   -9.5597330e-21   -2.1765583e-18    2.2017663e-05    3.0405513e+02
  -2.2794201e+01    1.5206068e+00    8.6672179e-01    2.5788674e+02    0.0000000e+00    2.4995196e-04    7.1961279e+02    7.3813537e+02    7.1494748e+02    4.9000000e+02    4.9000000e+02    4.9000000e+02    3.6666914e+06    7.8013366e+02    2.2609477e+03    1.2666491e-02    9.8210077e-01   -7.7554457e-13    3.4602839e-12    4.6444114e+04   -4.8192585e-02    1.6464543e-04   -9.1474452e-19    1.0217159e-04   -1.9159290e+03    1.3672825e-13   -8.3722604e-21   -2.1944545e-18    2.0079324e-05    3.0675784e+02
  -2.2419137e+01    1.5558856e+00    8.6469262e-01    2.5701173e+02    0.0000000e+00    2.4963063e-04    7.2326605e+02    7.4176598e+02    7.1859194e+02    4.9000000e+02    4.9000000e+02    4.9000000e+02    3.7418547e+06    7.9247913e+02    2.3334714e+03    1.2666491e-02    1.1279676e+00   -7.9144378e-13    3.5312109e-12    4.7396169e+04   -4.8662126e-02    1.3112167e-04   -9.1643870e-19   -1.2112834e-04   -1.9552023e+03    1.3953059e-13   -6.7994891e-21   -2.2159825e-18    1.7571550e-05    3.1011394e+02
  -2.2119086e+01    1.5835839e+00    8.6316414e-01    2.5627424e+02    0.0000000e+00    2.4945850e-04    7.2620927e+02    7.4463918e+02    7.2152913e+02    4.9000000e+02    4.9000000e+02    4.9000000e+02    3.8045263e+06    8.0258915e+02    2.3932331e+03    1.2666491e-02    1.2476496e+00   -8.0469938e-13    3.5903527e-12    4.8189998e+04   -4.8979841e-02    9.9128526e-05   -9.0772781e-19    5.4429885e-05   -1.9879481e+03    1.4186741e-13   -5.4088068e-21   -2.2312544e-18    1.4729712e-05    3.1285830e+02
  -2.1744022e+01    1.6254221e+00    8.6110130e-01    2.5538787e+02    0.0000000e+00    2.4913002e-04    7.2989076e+02    7.4829462e+02    7.2520240e+02    4.9000000e+02    4.9000000e+02    4.9000000e+02    3.8825452e+06    8.1528040e+02    2.4691817e+03    1.2666491e-02    1.4019997e+00   -8.2120126e-13    3.6639805e-12    4.9178223e+04   -4.9725850e-02    6.3149925e-05   -9.4227360e-19   -7.7099456e-05   -2.0287227e+03    1.4477726e-13   -3.3673195e-21   -2.2641633e-18    1.3013643e-05    3.1627040e+02
  -2.1443971e+01    1.6582473e+00    8.5952366e-01    2.5463615e+02    0.0000000e+00    2.4894579e-04    7.3285711e+02    7.5118590e+02    7.2816542e+02    4.9000000e+02    4.9000000e+02    4.9000000e+02    3.9474489e+06    8.2564811e+02    2.5316875e+03    1.2666491e-02    1.5286057e+00   -8.3493027e-13    3.7252197e-12    5.0000326e+04   -5.0155452e-02    7.2378987e-05   -9.7173537e-19    1.6214938e-04   -2.0626358e+03    1.4719687e-13   -3.9504761e-21   -2.2830248e-18    1.3506553e-05    3.1905016e+02
  -2.1068907e+01    1.7166632e+00    8.5734896e-01    2.5371166e+02    0.0000000e+00    2.4859342e-04    7.3652928e+02    7.5489779e+02    7.3180274e+02    4.9000000e+02    4.9000000e+02    4.9000000e+02    4.0259895e+06    8.3852044e+02    2.6102470e+03    1.2666491e-02    1.6917739e+00   -8.5154073e-13    3.7993540e-12    5.0995160e+04   -5.1220244e-02   -3.9167131e-05   -9.5290625e-19   -1.2766508e-04   -2.1036924e+03    1.5012759e-13    1.4502524e-21   -2.3331899e-18    7.4210480e-06    3.2246683e+02
  -2.0600078e+01    1.7510659e+00    8.5477789e-01    2.5258106e+02    0.0000000e+00    2.4821478e-04    7.4116732e+02    7.5948601e+02    7.3636673e+02    4.9000000e+02    4.9000000e+02    4.9000000e+02    4.1281754e+06    8.5500989e+02    2.7119446e+03    1.2666491e-02    1.9036806e+00   -8.7315492e-13    3.8957782e-12    5.2289496e+04   -5.1975440e-02   -5.9046611e-05   -9.7522475e-19    2.0001979e-04   -2.1570517e+03    1.5393506e-13    2.3259530e-21   -2.3674218e-18    6.1643575e-06    3.2681977e+02
  -2.0225014e+01    1.7612538e+00    8.5283906e-01    2.5167565e+02    0.0000000e+00    2.4798189e-04    7.4495736e+02    7.6300898e+02    7.4013772e+02    4.9000000e+02    4.9000000e+02    4.9000000e+02    4.2189269e+06    8.6872825e+02    2.7973239e+03    1.2666491e-02    2.0785431e+00   -8.9235071e-13    3.9814128e-12    5.3438999e+04   -5.2219561e-02    1.3037539e-05   -9.9113013e-19    4.2916386e-04   -2.2044516e+03    1.5731727e-13   -1.7969849e-21   -2.3782292e-18    1.0966903e-05    3.3042850e+02
  -1.9924963e+01    1.8194433e+00    8.5112207e-01    1.0031527e+03    0.0000000e+00    6.1964168e-05    7.4794636e+02    7.6594291e+02    7.4308957e+02    4.9000000e+02    4.9000000e+02    4.9000000e+02    4.2882684e+06    1.0962589e+03    3.5720242e+03    1.2666491e-02    2.2218540e+00   -9.0701441e-13    4.0468827e-12    5.4317312e+04   -5.3234201e-02   -8.3627330e-05   -9.9759251e-19   -5.8407536e-04   -2.2407546e+03    1.5996009e-13    3.5628952e-21   -2.4249830e-18    1.8585304e-06    8.3390609e+01
  -1.9841744e+01    1.8259256e+00    8.4060398e-01    9.8445295e+02    0.0000000e+00    6.1585670e-05    7.4869984e+02    7.6680501e+02    7.4380520e+02    4.9000000e+02    4.9000000e+02    4.9000000e+02    4.3081679e+06    1.0947470e+03    3.5775845e+03    1.2666491e-02    2.2714742e+00   -9.1122730e-13    4.0656238e-12    5.4569369e+04   -5.3179531e-02   -1.6367393e-04   -1.0087642e-18    2.4897931e-04   -2.2511965e+03    1.6070390e-13    5.8350911e-21   -2.4222715e-18   -1.9207130e-06    8.3119696e+01
  -1.9737721e+01    1.8603690e+00    8.2785716e-01    9.6196321e+02    0.0000000e+00    6.1123370e-05    7.4961986e+02    7.6777638e+02    7.4470569e+02    4.9000000e+02    4.9000000e+02    4.9000000e+02    4.3323373e+06    1.0928674e+03    3.5842529e+03    1.2666491e-02    2.3336151e+00   -9.1633901e-13    4.0884387e-12    5.4875511e+04   -5.3476414e-02   -9.8584722e-05   -9.9687716e-19   -9.0402373e-05   -2.2638384e+03    1.6160648e-13    2.2573002e-21   -2.4359702e-18   -1.4939241e-06    8.2786607e+01
  -1.9654502e+01    1.8855600e+00    8.1798021e-01    9.4466326e+02    0.0000000e+00    6.0762540e-05    7.5035467e+02    7.6855864e+02    7.4542729e+02    4.9000000e+02    4.9000000e+02    4.9000000e+02    4.3516921e+06    1.0914472e+03    3.5898115e+03    1.2666491e-02    2.3834050e+00   -9.2043096e-13    4.1067182e-12    5.5120669e+04   -5.2922485e-02   -8.3446511e-05   -9.9126551e-19   -1.3214993e-04   -2.2739411e+03    1.6232835e-13    1.5882975e-21   -2.4105978e-18   -2.7505283e-06    8.2528881e+01
  -1.9587927e+01    1.9006039e+00    8.1028416e-01    9.3125988e+02    0.0000000e+00    6.0479776e-05    7.5094135e+02    7.6918678e+02    7.4600687e+02    4.9000000e+02    4.9000000e+02    4.9000000e+02    4.3671820e+06    1.0903664e+03    3.5944030e+03    1.2666491e-02    2.4232878e+00   -9.2370662e-13    4.1213394e-12    5.5316871e+04   -5.2244328e-02   -5.3871131e-05   -9.7369673e-19   -5.3082544e-05   -2.2820146e+03    1.6290483e-13    1.1943041e-22   -2.3800222e-18   -2.2812869e-06    8.2328535e+01
  -1.9438134e+01    1.9163019e+00    7.9357614e-01    9.0239397e+02    0.0000000e+00    5.9860932e-05    7.5225985e+02    7.7060169e+02    7.4730225e+02    4.9000000e+02    4.9000000e+02    4.9000000e+02    4.4021188e+06    1.0881018e+03    3.6052004e+03    1.2666491e-02    2.5132259e+00   -9.3109674e-13    4.1543028e-12    5.5759398e+04   -5.0961059e-02   -1.1092625e-04   -9.4664910e-19    1.1559776e-04   -2.3002128e+03    1.6420353e-13    2.7571138e-21   -2.3216179e-18   -2.9922632e-06    8.1895062e+01
  -1.9354915e+01    1.9194714e+00    7.8463651e-01    8.8708107e+02    0.0000000e+00    5.9526960e-05    7.5299544e+02    7.7139323e+02    7.4802049e+02    4.9000000e+02    4.9000000e+02    4.9000000e+02    4.4216719e+06    1.0869551e+03    3.6115770e+03    1.2666491e-02    2.5633176e+00   -9.3523273e-13    4.1727535e-12    5.6007067e+04   -5.0519979e-02   -1.2059568e-04   -9.4132382e-19    9.7482100e-05   -2.3104114e+03    1.6493147e-13    3.1660089e-21   -2.3015201e-18   -2.7587955e-06    8.1664861e+01
  -1.9288341e+01    1.9211740e+00    7.7765716e-01    8.7519026e+02    0.0000000e+00    5.9264805e-05    7.5358673e+02    7.7203154e+02    7.4859546e+02    4.9000000e+02    4.9000000e+02    4.9000000e+02    4.4373522e+06    1.0861024e+03    3.6169171e+03    1.2666491e-02    2.6034502e+00   -9.3854921e-13    4.1875526e-12    5.6205681e+04   -5.0280164e-02   -8.2571936e-05   -9.3862409e-19    4.1206769e-05   -2.3185988e+03    1.6551601e-13    1.4815382e-21   -2.2904800e-18   -1.9453563e-06    8.1486579e+01
  -1.9138547e+01    1.9251453e+00    7.6247841e-01    8.4952724e+02    0.0000000e+00    5.8690252e-05    7.5492265e+02    7.7346937e+02    7.4989982e+02    4.9000000e+02    4.9000000e+02    4.9000000e+02    4.4731063e+06    1.0843645e+03    3.6295676e+03    1.2666491e-02    2.6939851e+00   -9.4611166e-13    4.2212945e-12    5.6658560e+04   -4.9463714e-02   -8.3410144e-05   -9.2867793e-19   -5.9348470e-06   -2.3372807e+03    1.6684968e-13    1.5118281e-21   -2.2533657e-18   -6.1636841e-07    8.1102362e+01
  -1.9085287e+01    1.9268772e+00    7.5725392e-01    8.4075672e+02    0.0000000e+00    5.8491074e-05    7.5539888e+02    7.7398208e+02    7.5036481e+02    4.9000000e+02    4.9000000e+02    4.9000000e+02    4.4858720e+06    1.0838063e+03    3.6342687e+03    1.2666491e-02    2.7262453e+00   -9.4881147e-13    4.2333433e-12    5.6820256e+04   -4.9215071e-02   -8.4774207e-05   -9.2908746e-19   -1.0319601e-05   -2.3439548e+03    1.6732621e-13    1.6755203e-21   -2.2417899e-18   -7.6213814e-07    8.0971412e+01
  -1.8935494e+01    1.9333248e+00    7.4300843e-01    8.1700698e+02    0.0000000e+00    5.7944183e-05    7.5673956e+02    7.7542198e+02    7.5167460e+02    4.9000000e+02    4.9000000e+02    4.9000000e+02    4.5219082e+06    1.0823748e+03    3.6479398e+03    1.2666491e-02    2.8172331e+00   -9.5643344e-13    4.2673509e-12    5.7276709e+04   -4.8451842e-02   -1.0871533e-04   -9.1266860e-19    3.2427509e-05   -2.3627896e+03    1.6867075e-13    2.8902840e-21   -2.2072022e-18   -2.2544743e-06    8.0616680e+01
  -1.8868919e+01    1.9393949e+00    7.3688831e-01    8.0687777e+02    0.0000000e+00    5.7707500e-05    7.5733369e+02    7.7606280e+02    7.5225320e+02    4.9000000e+02    4.9000000e+02    4.9000000e+02    4.5378050e+06    1.0817973e+03    3.6541744e+03    1.2666491e-02    2.8577792e+00   -9.5979644e-13    4.2823490e-12    5.7478065e+04   -4.8202783e-02   -1.0786416e-04   -9.1060032e-19    7.8345171e-06   -2.3711183e+03    1.6926519e-13    2.9546925e-21   -2.1956418e-18   -2.9713084e-06    8.0465190e+01
  -1.8785700e+01    1.9491043e+00    7.2941652e-01    7.9457219e+02    0.0000000e+00    5.7417105e-05    7.5807757e+02    7.7686332e+02    7.5297468e+02    4.9000000e+02    4.9000000e+02    4.9000000e+02    4.5577309e+06    1.0811371e+03    3.6621794e+03    1.2666491e-02    2.9085727e+00   -9.6401058e-13    4.3011553e-12    5.7730457e+04   -4.7818937e-02   -1.1457115e-04   -9.1225211e-19    2.1684690e-05   -2.3815379e+03    1.7000905e-13    3.4048210e-21   -2.1776799e-18   -3.4527787e-06    8.0281664e+01
  -1.8681677e+01    1.9594919e+00    7.2035388e-01    7.7973740e+02    0.0000000e+00    5.7062696e-05    7.5900875e+02    7.7786146e+02    7.5387778e+02    4.9000000e+02    4.9000000e+02    4.9000000e+02    4.5827318e+06    1.0804084e+03    3.6725133e+03    1.2666491e-02    2.9722438e+00   -9.6929837e-13    4.3247496e-12    5.8047130e+04   -4.7389811e-02   -1.1982797e-04   -9.0547305e-19    3.3122007e-05   -2.3945910e+03    1.7094087e-13    3.6577890e-21   -2.1580922e-18   -3.6282067e-06    8.0061452e+01
  -1.8551648e+01    1.9746141e+00    7.0942278e-01    7.6197876e+02    0.0000000e+00    5.6631937e-05    7.6017171e+02    7.7910833e+02    7.5500696e+02    4.9000000e+02    4.9000000e+02    4.9000000e+02    4.6137424e+06    1.0796211e+03    3.6858148e+03    1.2666491e-02    3.0521210e+00   -9.7585763e-13    4.3540142e-12    5.8439926e+04   -4.7056425e-02   -1.1791972e-04   -8.9998039e-19    2.8682208e-06   -2.4108000e+03    1.7209800e-13    3.5836494e-21   -2.1427788e-18   -3.3773435e-06    7.9798491e+01
  -1.8500000e+01    1.9705525e+00    7.0520659e-01    7.5516609e+02    0.0000000e+00    5.6464886e-05    7.6064369e+02    7.7960128e+02    7.5546274e+02    4.9000000e+02    4.9000000e+02    4.9000000e+02    4.6277696e+06    1.0793965e+03    3.6915263e+03    1.2666491e-02    3.0838978e+00   -9.7882250e-13    4.3672512e-12    5.8617602e+04   -4.6308431e-02   -1.3958648e-04   -9.0214744e-19    5.3343896e-04   -2.4180298e+03    1.7261360e-13    4.5900407e-21   -2.1082015e-18   -3.7860119e-06    7.9700647e+01
  -1.8369971e+01    1.9796263e+00    6.9482572e-01    7.3849302e+02    0.0000000e+00    5.6051061e-05    7.6180457e+02    7.8084746e+02    7.5659878e+02    4.9000000e+02    4.9000000e+02    4.9000000e+02    4.6584165e+06    1.0787752e+03    3.7053441e+03    1.2666491e-02    3.1641981e+00   -9.8530755e-13    4.3961720e-12    5.9005790e+04   -4.6347071e-02   -1.1590837e-04   -9.0166537e-19   -1.5432808e-04   -2.4341251e+03    1.7376315e-13    3.5509661e-21   -2.1098448e-18   -3.3492730e-06    7.9454359e+01
  -1.8265948e+01    1.9824826e+00    6.8680768e-01    7.2570452e+02    0.0000000e+00    5.5729170e-05    7.6274254e+02    7.8184164e+02    7.5751385e+02    4.9000000e+02    4.9000000e+02    4.9000000e+02    4.6847084e+06    1.0784169e+03    3.7169856e+03    1.2666491e-02    3.2286403e+00   -9.9086743e-13    4.4209848e-12    5.9338816e+04   -4.5688854e-02   -1.6435865e-04   -8.9821624e-19    1.0824897e-04   -2.4478399e+03    1.7474207e-13    5.8239218e-21   -2.0796240e-18   -3.8309952e-06    7.9268964e+01
  -1.8135919e+01    1.9940000e+00    6.7711658e-01    7.1035624e+02    0.0000000e+00    5.5337320e-05    7.6391123e+02    7.8309121e+02    7.5865353e+02    4.9000000e+02    4.9000000e+02    4.9000000e+02    4.7162989e+06    1.0780668e+03    3.7318149e+03    1.2666491e-02    3.3095143e+00   -9.9754958e-13    4.4507984e-12    5.9738957e+04   -4.5426976e-02   -1.5229663e-04   -8.8532131e-19   -5.9769732e-05   -2.4643773e+03    1.7592276e-13    5.2697888e-21   -2.0679625e-18   -3.5939226e-06    7.9047361e+01
  -1.8031896e+01    2.0002938e+00    6.6963978e-01    6.9859503e+02    0.0000000e+00    5.5032924e-05    7.6485645e+02    7.8409616e+02    7.5957132e+02    4.9000000e+02    4.9000000e+02    4.9000000e+02    4.7430441e+06    1.0779338e+03    3.7443187e+03    1.2666491e-02    3.3744303e+00   -1.0032055e-12    4.4760397e-12    6.0077726e+04   -4.4874342e-02   -1.4649988e-04   -8.6299410e-19    1.2439445e-04   -2.4783329e+03    1.7691896e-13    4.9367495e-21   -2.0435143e-18   -3.6875651e-06    7.8882179e+01
  -1.7901867e+01    2.0171533e+00    6.6059442e-01    6.8446461e+02    0.0000000e+00    5.4662067e-05    7.6602691e+02    7.8534709e+02    7.6071323e+02    4.9000000e+02    4.9000000e+02    4.9000000e+02    4.7749362e+06    1.0778281e+03    3.7600090e+03    1.2666491e-02    3.4559154e+00   -1.0099518e-12    4.5061362e-12    6.0481686e+04   -4.4734469e-02   -1.1677478e-04   -8.6327943e-19   -7.1523922e-05   -2.4950337e+03    1.7811131e-13    3.7396218e-21   -2.0368122e-18   -3.7334026e-06    7.8683506e+01
  -1.7797843e+01    2.0234161e+00    6.5360402e-01    6.7361489e+02    0.0000000e+00    5.4373574e-05    7.6696924e+02    7.8634248e+02    7.6163202e+02    4.9000000e+02    4.9000000e+02    4.9000000e+02    4.8018286e+06    1.0778609e+03    3.7730479e+03    1.2666491e-02    3.5213295e+00   -1.0156396e-12    4.5315112e-12    6.0822318e+04   -4.4191087e-02   -1.6429214e-04   -8.4753007e-19    1.3004859e-04   -2.5090510e+03    1.7911162e-13    5.8460437e-21   -2.0122921e-18   -4.0406421e-06    7.8534600e+01
  -1.7667814e+01    2.0385232e+00    6.4514132e-01    6.6056664e+02    0.0000000e+00    5.4021958e-05    7.6813844e+02    7.8758883e+02    7.6277224e+02    4.9000000e+02    4.9000000e+02    4.9000000e+02    4.8339214e+06    1.0779625e+03    3.7894454e+03    1.2666491e-02    3.6034524e+00   -1.0224282e-12    4.5617985e-12    6.1228821e+04   -4.4459647e-02   -1.3283079e-04   -8.4253249e-19   -7.2782651e-05   -2.5258494e+03    1.8031099e-13    4.4087536e-21   -2.0245609e-18   -3.2310917e-06    7.8355843e+01
  -1.7563791e+01    2.0444474e+00    6.3859699e-01    6.5053869e+02    0.0000000e+00    5.3748329e-05    7.6908181e+02    7.8858478e+02    7.6369024e+02    4.9000000e+02    4.9000000e+02    4.9000000e+02    4.8610520e+06    1.0781648e+03    3.8030985e+03    1.2666491e-02    3.6693875e+00   -1.0281660e-12    4.5874010e-12    6.1572471e+04   -4.4325512e-02   -1.1542484e-04   -8.3620969e-19    1.3507779e-04   -2.5399941e+03    1.8132054e-13    3.5727548e-21   -2.0184394e-18   -3.0697339e-06    7.8222759e+01
  -1.7446474e+01    2.0567223e+00    6.3142870e-01    6.3962076e+02    0.0000000e+00    5.3446761e-05    7.7014057e+02    7.8971050e+02    7.6472257e+02    4.9000000e+02    4.9000000e+02    4.9000000e+02    4.8906126e+06    1.0784485e+03    3.8186324e+03    1.2666491e-02    3.7440527e+00   -1.0344189e-12    4.6152986e-12    6.1946899e+04   -4.4331035e-02   -9.9460021e-05   -8.4345654e-19   -4.9522492e-05   -2.5554636e+03    1.8242504e-13    2.9318094e-21   -2.0180831e-18   -2.5855698e-06    7.8078829e+01
  -1.7340927e+01    2.0673889e+00    6.2517985e-01    6.3015821e+02    0.0000000e+00    5.3182316e-05    7.7109632e+02    7.9072046e+02    7.6565361e+02    4.9000000e+02    4.9000000e+02    4.9000000e+02    4.9178920e+06    1.0787966e+03    3.8329868e+03    1.2666491e-02    3.8114790e+00   -1.0401884e-12    4.6410421e-12    6.2292434e+04   -4.4210660e-02   -1.1056564e-04   -8.5035287e-19    4.5470422e-05   -2.5697137e+03    1.8344223e-13    3.5013027e-21   -2.0122571e-18   -2.2515958e-06    7.7957413e+01
  -1.7247316e+01    2.0766344e+00    6.1978534e-01    6.2203122e+02    0.0000000e+00    5.2952829e-05    7.7194452e+02    7.9161548e+02    7.6648055e+02    4.9000000e+02    4.9000000e+02    4.9000000e+02    4.9421841e+06    1.0791658e+03    3.8459479e+03    1.2666491e-02    3.8714833e+00   -1.0453266e-12    4.6639662e-12    6.2600129e+04   -4.4098867e-02   -9.0653761e-05   -8.4889745e-19    3.6700567e-05   -2.5824043e+03    1.8434814e-13    2.6309065e-21   -2.0069652e-18   -1.7525864e-06    7.7855247e+01
  -1.7155983e+01    2.0871497e+00    6.1465033e-01    6.1433180e+02    0.0000000e+00    5.2733318e-05    7.7277093e+02    7.9248834e+02    7.6728728e+02    4.9000000e+02    4.9000000e+02    4.9000000e+02    4.9657965e+06    1.0795719e+03    3.8587512e+03    1.2666491e-02    3.9302215e+00   -1.0503210e-12    4.6862498e-12    6.2899216e+04   -4.3920616e-02   -9.2448555e-05   -8.5251282e-19   -6.3222533e-06   -2.5947504e+03    1.8522953e-13    2.7133623e-21   -1.9986074e-18   -1.3855819e-06    7.7760021e+01
  -1.7062223e+01    2.1009073e+00    6.0950982e-01    6.0666012e+02    0.0000000e+00    5.2512519e-05    7.7361749e+02    7.9338378e+02    7.6811311e+02    4.9000000e+02    4.9000000e+02    4.9000000e+02    4.9899153e+06    1.0800355e+03    3.8720464e+03    1.2666491e-02    3.9907290e+00   -1.0554224e-12    4.7090109e-12    6.3204716e+04   -4.3731400e-02   -8.5959192e-05   -8.5442086e-19   -2.9408504e-05   -2.6073691e+03    1.8613036e-13    2.4529138e-21   -1.9897392e-18   -9.4835889e-07    7.7666859e+01
  -1.7000000e+01    2.1061989e+00    6.0617439e-01    6.0170076e+02    0.0000000e+00    5.2368709e-05    7.7418416e+02    7.9397863e+02    7.6866465e+02    4.9000000e+02    4.9000000e+02    4.9000000e+02    5.0065922e+06    1.0803971e+03    3.8811337e+03    1.2666491e-02    4.0309782e+00   -1.0589489e-12    4.7247506e-12    6.3415955e+04   -4.3599351e-02   -8.4055808e-05   -8.5642930e-19    1.3770545e-04   -2.6160525e+03    1.8675014e-13    2.4578322e-21   -1.9834609e-18   -7.9119668e-07    7.7609135e+01
  -1.6899819e+01    2.1253498e+00    6.0091084e-01    5.9390796e+02    0.0000000e+00    5.2140766e-05    7.7508373e+02    7.9493393e+02    7.6954701e+02    4.9000000e+02    4.9000000e+02    4.9000000e+02    5.0317762e+06    1.0809669e+03    3.8955608e+03    1.2666491e-02    4.0960220e+00   -1.0642771e-12    4.7485139e-12    6.3734948e+04   -4.3437449e-02   -6.8442645e-05   -8.6835888e-19   -1.3664461e-04   -2.6292655e+03    1.8769351e-13    1.7852472e-21   -1.9760239e-18   -8.1179950e-09    7.7517263e+01
  -1.6794943e+01    2.1462999e+00    5.9557081e-01    5.8604125e+02    0.0000000e+00    5.1908320e-05    7.7602941e+02    7.9592994e+02    7.7047817e+02    4.9000000e+02    4.9000000e+02    4.9000000e+02    5.0587486e+06    1.0816523e+03    3.9110505e+03    1.2666491e-02    4.1643845e+00   -1.0699813e-12    4.7739689e-12    6.4076593e+04   -4.3322124e-02   -5.3780869e-05   -8.6620459e-19    1.6379569e-05   -2.6433610e+03    1.8869966e-13    1.1476568e-21   -1.9709200e-18    6.6882640e-07    7.7428482e+01
  -1.6681996e+01    2.1601925e+00    5.8998845e-01    5.7786067e+02    0.0000000e+00    5.1664007e-05    7.7705262e+02    7.9699422e+02    7.7148115e+02    4.9000000e+02    4.9000000e+02    4.9000000e+02    5.0880993e+06    1.0824637e+03    3.9280868e+03    1.2666491e-02    4.2383288e+00   -1.0761891e-12    4.8016678e-12    6.4448364e+04   -4.3191385e-02   -6.0444182e-05   -8.6953357e-19    6.9760347e-05   -2.6586588e+03    1.8979165e-13    1.5032447e-21   -1.9647724e-18    9.6095339e-08    7.7338681e+01
  -1.6561970e+01    2.1726053e+00    5.8422846e-01    5.6946686e+02    0.0000000e+00    5.1410468e-05    7.7814032e+02    7.9812357e+02    7.7254335e+02    4.9000000e+02    4.9000000e+02    4.9000000e+02    5.1189409e+06    1.0833795e+03    3.9464219e+03    1.2666491e-02    4.3172742e+00   -1.0827127e-12    4.8307730e-12    6.4839019e+04   -4.3011699e-02   -6.2537123e-05   -8.6958653e-19    5.4520046e-07   -2.6747651e+03    1.9094149e-13    1.6250131e-21   -1.9566125e-18   -1.6691109e-07    7.7248054e+01
  -1.6435102e+01    2.1784085e+00    5.7832652e-01    5.6091446e+02    0.0000000e+00    5.1149176e-05    7.7929302e+02    7.9931582e+02    7.7366820e+02    4.9000000e+02    4.9000000e+02    4.9000000e+02    5.1521550e+06    1.0844378e+03    3.9662015e+03    1.2666491e-02    4.4011384e+00   -1.0897376e-12    4.8621177e-12    6.5259725e+04   -4.2782528e-02   -6.2087077e-05   -8.6292912e-19    5.8398456e-05   -2.6920933e+03    1.9217846e-13    1.5933808e-21   -1.9463240e-18   -1.4642838e-07    7.7159899e+01
  -1.6303156e+01    2.1671110e+00    5.7235019e-01    5.5230215e+02    0.0000000e+00    5.0883086e-05    7.8050578e+02    8.0056832e+02    7.7485220e+02    4.9000000e+02    4.9000000e+02    4.9000000e+02    5.1873545e+06    1.0856596e+03    3.9874451e+03    1.2666491e-02    4.4888259e+00   -1.0971822e-12    4.8953376e-12    6.5705578e+04   -4.2462132e-02   -5.5034980e-05   -8.5492114e-19    9.7156893e-05   -2.7104235e+03    1.9348699e-13    1.2027767e-21   -1.9317958e-18    4.4567936e-07    7.7076765e+01
  -1.6197600e+01    2.1615066e+00    5.6770561e-01    5.4564661e+02    0.0000000e+00    5.0675112e-05    7.8147239e+02    8.0157007e+02    7.7579766e+02    4.9000000e+02    4.9000000e+02    4.9000000e+02    5.2170173e+06    1.0866817e+03    4.0045877e+03    1.2666491e-02    4.5592774e+00   -1.1034569e-12    4.9233248e-12    6.6081302e+04   -4.2187637e-02   -5.8704601e-05   -8.4949308e-19    1.3518445e-04   -2.7259417e+03    1.9459470e-13    1.3611779e-21   -1.9193692e-18    2.3815129e-07    7.7014830e+01
  -1.6007599e+01    2.1866821e+00    5.5964528e-01    5.3417163e+02    0.0000000e+00    5.0311744e-05    7.8320329e+02    8.0338060e+02    7.7747696e+02    4.9000000e+02    4.9000000e+02    4.9000000e+02    5.2673787e+06    1.0886239e+03    4.0357678e+03    1.2666491e-02    4.6868321e+00   -1.1141085e-12    4.9708597e-12    6.6719205e+04   -4.1708225e-02   -4.5463136e-05   -8.4658606e-19   -1.0232574e-04   -2.7523611e+03    1.9648104e-13    8.6360804e-22   -1.8971437e-18    1.4896033e-06    7.6913930e+01
  -1.5923154e+01    2.1999538e+00    5.5619727e-01    5.2929154e+02    0.0000000e+00    5.0155361e-05    7.8397253e+02    8.0417932e+02    7.7822351e+02    4.9000000e+02    4.9000000e+02    4.9000000e+02    5.2903396e+06    1.0895564e+03    4.0499060e+03    1.2666491e-02    4.7438311e+00   -1.1189653e-12    4.9925220e-12    6.7010038e+04   -4.1612293e-02   -4.6982782e-05   -8.3706308e-19    4.6457320e-05   -2.7643548e+03    1.9733687e-13    9.1287637e-22   -1.8930146e-18    1.2984097e-06    7.6875266e+01
  -1.5855598e+01    2.2129351e+00    5.5348904e-01    5.2547104e+02    0.0000000e+00    5.0032110e-05    7.8458600e+02    8.0481908e+02    7.7881722e+02    4.9000000e+02    4.9000000e+02    4.9000000e+02    5.3083521e+06    1.0903210e+03    4.0612724e+03    1.2666491e-02    4.7895584e+00   -1.1227755e-12    5.0095201e-12    6.7238194e+04   -4.1569812e-02   -4.9803375e-05   -8.3535791e-19   -1.9822305e-05   -2.7737808e+03    1.9800975e-13    1.0765890e-21   -1.8911045e-18    1.0617878e-06    7.6846302e+01
  -1.5771153e+01    2.2314348e+00    5.5017529e-01    5.2081215e+02    0.0000000e+00    4.9880771e-05    7.8535063e+02    8.0561479e+02    7.7955607e+02    4.9000000e+02    4.9000000e+02    4.9000000e+02    5.3307015e+06    1.0913028e+03    4.0755651e+03    1.2666491e-02    4.8469185e+00   -1.1275025e-12    5.0306132e-12    6.7521282e+04   -4.1550018e-02   -4.6459289e-05   -8.4047815e-19   -3.9211746e-05   -2.7854698e+03    1.9884430e-13    9.3596111e-22   -1.8899289e-18    1.1169407e-06    7.6812736e+01
  -1.5665596e+01    2.2532167e+00    5.4613870e-01    5.1516056e+02    0.0000000e+00    4.9695616e-05    7.8630475e+02    8.0660305e+02    7.8047379e+02    4.9000000e+02    4.9000000e+02    4.9000000e+02    5.3583716e+06    1.0925729e+03    4.0935956e+03    1.2666491e-02    4.9189360e+00   -1.1333548e-12    5.0567260e-12    6.7871765e+04   -4.1538283e-02   -4.6416136e-05   -8.4947917e-19   -1.0205232e-05   -2.7999206e+03    1.9987591e-13    1.0767213e-21   -1.8892086e-18    8.7805520e-07    7.6774775e+01
  -1.5533651e+01    2.2625468e+00    5.4123356e-01    5.0832567e+02    0.0000000e+00    4.9469499e-05    7.8750327e+02    8.0783977e+02    7.8159478e+02    4.9000000e+02    4.9000000e+02    4.9000000e+02    5.3924671e+06    1.0942500e+03    4.1165960e+03    1.2666491e-02    5.0094636e+00   -1.1405653e-12    5.0889094e-12    6.8303635e+04   -4.1446415e-02   -3.8408830e-05   -8.4278660e-19   -1.6853282e-05   -2.8176685e+03    2.0114313e-13    7.6371795e-22   -1.8851505e-18    1.0397966e-06    7.6734132e+01
  -1.5452051e+01    2.2646963e+00    5.3827276e-01    5.0421948e+02    0.0000000e+00    4.9332354e-05    7.8824045e+02    8.0859066e+02    7.8233253e+02    4.9000000e+02    4.9000000e+02    4.9000000e+02    5.4168384e+06    1.0953094e+03    4.1308747e+03    1.2666491e-02    5.0656432e+00   -1.1457248e-12    5.1118640e-12    6.8612335e+04   -4.1209404e-02   -5.2905285e-05   -8.2853539e-19    6.2318604e-04   -2.8303857e+03    2.0204904e-13    1.1805960e-21   -1.8751107e-18    1.2589704e-06    7.6711558e+01
  -1.5350052e+01    2.2715895e+00    5.3463679e-01    4.9919572e+02    0.0000000e+00    4.9163273e-05    7.8915626e+02    8.0953823e+02    7.8319382e+02    4.9000000e+02    4.9000000e+02    4.9000000e+02    5.4434472e+06    1.0966382e+03    4.1486940e+03    1.2666491e-02    5.1361707e+00   -1.1513491e-12    5.1370181e-12    6.8949374e+04   -4.1207546e-02   -3.3505681e-05   -8.4261942e-19   -2.1020667e-04   -2.8443066e+03    2.0304468e-13    4.4735397e-22   -1.8742498e-18    1.3896741e-06    7.6684614e+01
  -1.5222553e+01    2.2776234e+00    5.3021281e-01    4.9310926e+02    0.0000000e+00    4.8956628e-05    7.9030639e+02    8.1072217e+02    7.8428244e+02    4.9000000e+02    4.9000000e+02    4.9000000e+02    5.4771348e+06    1.0983768e+03    4.1713821e+03    1.2666491e-02    5.2248121e+00   -1.1584736e-12    5.1688121e-12    6.9376078e+04   -4.1037129e-02   -3.0923622e-05   -8.3698554e-19   -1.2379216e-04   -2.8619006e+03    2.0430082e-13    3.7863555e-22   -1.8665392e-18    1.6048464e-06    7.6656778e+01
  -1.5063178e+01    2.2800858e+00    5.2484464e-01    4.8576130e+02    0.0000000e+00    4.8704541e-05    7.9174704e+02    8.1221056e+02    7.8532978e+02    4.9000000e+02    4.9000000e+02    4.9000000e+02    5.5184704e+06    1.1006343e+03    4.2001789e+03    1.2666491e-02    5.3363788e+00   -1.1672172e-12    5.2078153e-12    6.9899656e+04   -4.0785583e-02   -3.5376687e-05   -8.3517849e-19   -5.5938690e-05   -2.8834837e+03    2.0584130e-13    6.5091057e-22   -1.8548839e-18    1.5340389e-06    7.6628719e+01
  -1.4973408e+01    2.2832559e+00    5.2191613e-01    4.8177374e+02    0.0000000e+00    4.8566280e-05    7.9255967e+02    8.1303592e+02    7.8590861e+02    4.9000000e+02    4.9000000e+02    4.9000000e+02    5.5468481e+06    1.1019642e+03    4.2166752e+03    1.2666491e-02    5.3994672e+00   -1.1732236e-12    5.2345489e-12    7.0259101e+04   -4.0344482e-02   -4.6409409e-05   -8.1872230e-19    8.0563258e-04   -2.8983201e+03    2.0689829e-13    9.1600990e-22   -1.8350787e-18    1.7775433e-06    7.6617787e+01
  -1.4861196e+01    2.2943971e+00    5.1832382e-01    4.7690250e+02    0.0000000e+00    4.8395939e-05    7.9356505e+02    8.1406219e+02    7.8650430e+02    4.9000000e+02    4.9000000e+02    4.9000000e+02    5.5782397e+06    1.1036081e+03    4.2371224e+03    1.2666491e-02    5.4787101e+00   -1.1798589e-12    5.2642226e-12    7.0656723e+04   -4.0352354e-02   -3.6117847e-05   -8.1837202e-19   -1.2307355e-04   -2.9147529e+03    2.0807359e-13    4.8123886e-22   -1.8352468e-18    2.5016935e-06    7.6604197e+01
  -1.4771426e+01    2.3088222e+00    5.1551606e-01    4.7310931e+02    0.0000000e+00    4.8262280e-05    7.9436984e+02    8.1488701e+02    7.8694856e+02    4.9000000e+02    4.9000000e+02    4.9000000e+02    5.6026291e+06    1.1049615e+03    4.2536683e+03    1.2666491e-02    5.5423520e+00   -1.1850161e-12    5.2872527e-12    7.0965650e+04   -4.0528449e-02   -1.9894478e-05   -8.1422690e-19   -3.6414070e-04   -2.9275247e+03    2.0898594e-13   -1.3078687e-22   -1.8433002e-18    2.3671528e-06    7.6596562e+01
  -1.4659214e+01    2.3247586e+00    5.1208957e-01    4.6849654e+02    0.0000000e+00    4.8098557e-05    7.9537702e+02    8.1591632e+02    7.8750297e+02    4.9000000e+02    4.9000000e+02    4.9000000e+02    5.6331995e+06    1.1067024e+03    4.2745962e+03    1.2666491e-02    5.6222957e+00   -1.1914833e-12    5.3160897e-12    7.1352870e+04   -4.0490410e-02   -5.7578224e-06   -8.1187663e-19   -1.5526523e-04   -2.9434938e+03    2.1012540e-13   -7.7044093e-22   -1.8416493e-18    3.1555843e-06    7.6591038e+01
  -1.4569444e+01    2.3342339e+00    5.0941146e-01    4.6490421e+02    0.0000000e+00    4.7970110e-05    7.9618190e+02    8.1673787e+02    7.8796502e+02    4.9000000e+02    4.9000000e+02    4.9000000e+02    5.6582481e+06    1.1081299e+03    4.2914913e+03    1.2666491e-02    5.6865035e+00   -1.1967824e-12    5.3397168e-12    7.1670148e+04   -4.0382395e-02   -5.5174999e-06   -8.1294066e-19    8.0441991e-05   -2.9565666e+03    2.1105811e-13   -7.7442886e-22   -1.8366226e-18    3.2669541e-06    7.6589710e+01
  -1.4457232e+01    2.3439285e+00    5.0613160e-01    4.6052043e+02    0.0000000e+00    4.7812209e-05    7.9718673e+02    8.1776708e+02    7.8851593e+02    4.9000000e+02    4.9000000e+02    4.9000000e+02    5.6887544e+06    1.1099427e+03    4.3127453e+03    1.2666491e-02    5.7671607e+00   -1.2032346e-12    5.3685089e-12    7.2056556e+04   -4.0327928e-02    4.9034494e-07   -8.1090407e-19    4.3428116e-06   -2.9724955e+03    2.1219527e-13   -1.0611262e-21   -1.8341837e-18    3.4869317e-06    7.6590668e+01
  -1.4316966e+01    2.3521748e+00    5.0213378e-01    4.5520035e+02    0.0000000e+00    4.7618855e-05    7.9844218e+02    8.1905324e+02    7.8919802e+02    4.9000000e+02    4.9000000e+02    4.9000000e+02    5.7266640e+06    1.1122575e+03    4.3395627e+03    1.2666491e-02    5.8686091e+00   -1.2112529e-12    5.4042848e-12    7.2536737e+04   -4.0214657e-02    3.6323072e-06   -8.0961324e-19    2.1109656e-06   -2.9922889e+03    2.1360828e-13   -1.2183932e-21   -1.8289924e-18    3.7296699e-06    7.6596086e+01
  -1.4204754e+01    2.3613555e+00    4.9903350e-01    4.5109677e+02    0.0000000e+00    4.7468087e-05    7.9944526e+02    8.2007803e+02    7.8980607e+02    4.9000000e+02    4.9000000e+02    4.9000000e+02    5.7588360e+06    1.1141614e+03    4.3612587e+03    1.2666491e-02    5.9501736e+00   -1.2180569e-12    5.4346461e-12    7.2944244e+04   -3.9932621e-02   -1.7273244e-05   -8.1059210e-19    1.7069162e-04   -3.0091084e+03    2.1480917e-13   -2.6105945e-22   -1.8162734e-18    3.5336759e-06    7.6605087e+01
  -1.4064489e+01    2.3735450e+00    4.9524791e-01    4.4610824e+02    0.0000000e+00    4.7283131e-05    8.0069018e+02    8.2134742e+02    7.9048775e+02    4.9000000e+02    4.9000000e+02    4.9000000e+02    5.7968167e+06    1.1165478e+03    4.3883504e+03    1.2666491e-02    6.0527625e+00   -1.2260900e-12    5.4704958e-12    7.3425326e+04   -3.9884378e-02   -2.5994137e-06   -8.0772839e-19   -9.0006160e-05   -3.0289562e+03    2.1622618e-13   -8.3191569e-22   -1.8139783e-18    3.7983343e-06    7.6618374e+01
  -1.3952276e+01    2.3810942e+00    4.9229826e-01    4.4223799e+02    0.0000000e+00    4.7138364e-05    8.0168278e+02    8.2235211e+02    7.9108495e+02    4.9000000e+02    4.9000000e+02    4.9000000e+02    5.8289221e+06    1.1184901e+03    4.4101622e+03    1.2666491e-02    6.1352416e+00   -1.2328819e-12    5.5007817e-12    7.3831989e+04   -3.9576703e-02   -1.5615405e-05   -8.0303162e-19    1.3082848e-04   -3.0457236e+03    2.1742266e-13   -2.8796746e-22   -1.8001559e-18    3.8343353e-06    7.6632379e+01
  -1.3812011e+01    2.3916901e+00    4.8869353e-01    4.3752633e+02    0.0000000e+00    4.6960723e-05    8.0292243e+02    8.2361637e+02    7.9177200e+02    4.9000000e+02    4.9000000e+02    4.9000000e+02    5.8670577e+06    1.1209559e+03    4.4376330e+03    1.2666491e-02    6.2389827e+00   -1.2409475e-12    5.5367781e-12    7.4315033e+04   -3.9657731e-02    2.2617583e-06   -8.0143672e-19   -8.9877010e-05   -3.0656539e+03    2.1884564e-13   -1.0537814e-21   -1.8036468e-18    4.1842047e-06    7.6653279e+01
  -1.3699799e+01    2.3987211e+00    4.8588047e-01    4.3386408e+02    0.0000000e+00    4.6821510e-05    8.0391161e+02    8.2461821e+02    7.9237445e+02    4.9000000e+02    4.9000000e+02    4.9000000e+02    5.8993474e+06    1.1229600e+03    4.4597554e+03    1.2666491e-02    6.3223893e+00   -1.2477777e-12    5.5672413e-12    7.4724031e+04   -3.9369797e-02   -8.8545889e-06   -7.8550688e-19    1.4152370e-04   -3.0825189e+03    2.2004928e-13   -6.3396736e-22   -1.7908767e-18    4.1253551e-06    7.6673380e+01
  -1.3559533e+01    2.4091393e+00    4.8242764e-01    4.2938441e+02    0.0000000e+00    4.6650002e-05    8.0514353e+02    8.2587707e+02    7.9304404e+02    4.9000000e+02    4.9000000e+02    4.9000000e+02    5.9370258e+06    1.1254768e+03    4.4874649e+03    1.2666491e-02    6.4272953e+00   -1.2557463e-12    5.6028093e-12    7.5201283e+04   -3.9574705e-02    1.0788952e-05   -7.9862018e-19   -1.3344241e-04   -3.1022114e+03    2.2145542e-13   -1.4526989e-21   -1.7998902e-18    4.3764619e-06    7.6700558e+01
  -1.3447321e+01    2.4143106e+00    4.7973468e-01    4.2590488e+02    0.0000000e+00    4.6515657e-05    8.0612611e+02    8.2686854e+02    7.9366170e+02    4.9000000e+02    4.9000000e+02    4.9000000e+02    5.9699697e+06    1.1275206e+03    4.5097683e+03    1.2666491e-02    6.5116372e+00   -1.2627153e-12    5.6338848e-12    7.5618566e+04   -3.9089997e-02    8.5485404e-06   -7.8500548e-19    2.4153016e-04   -3.1194110e+03    2.2268278e-13   -1.3817912e-21   -1.7780508e-18    4.1126417e-06    7.6725661e+01
  -1.3307055e+01    2.4246266e+00    4.7642826e-01    4.2164832e+02    0.0000000e+00    4.6350058e-05    8.0734842e+02    8.2811436e+02    7.9434595e+02    4.9000000e+02    4.9000000e+02    4.9000000e+02    6.0082842e+06    1.1300786e+03    4.5376529e+03    1.2666491e-02    6.6177165e+00   -1.2708183e-12    5.6700558e-12    7.6103878e+04   -3.9276431e-02   -2.7741515e-06   -7.9795856e-19   -1.1327853e-04   -3.1394452e+03    2.2411339e-13   -8.4950157e-22   -1.7863054e-18    4.1165588e-06    7.6759003e+01
  -1.3194843e+01    2.4315612e+00    4.7384396e-01    4.1833369e+02    0.0000000e+00    4.6220114e-05    8.0832345e+02    8.2909958e+02    7.9494496e+02    4.9000000e+02    4.9000000e+02    4.9000000e+02    6.0407686e+06    1.1321506e+03    4.5600805e+03    1.2666491e-02    6.7029994e+00   -1.2776897e-12    5.7007029e-12    7.6515341e+04   -3.8984012e-02    6.6050653e-06   -7.8875263e-19    1.2024584e-04   -3.1564120e+03    2.2532430e-13   -1.2731109e-21   -1.7729695e-18    3.9755589e-06    7.6788239e+01
  -1.3054578e+01    2.4411042e+00    4.7066236e-01    4.1426588e+02    0.0000000e+00    4.6059584e-05    8.0953561e+02    8.3033126e+02    7.9561486e+02    4.9000000e+02    4.9000000e+02    4.9000000e+02    6.0790811e+06    1.1347342e+03    4.5880693e+03    1.2666491e-02    6.8102573e+00   -1.2857927e-12    5.7368662e-12    7.7000625e+04   -3.9156690e-02   -8.9305022e-06   -8.0004234e-19   -1.0637956e-04   -3.1764356e+03    2.2675396e-13   -5.7466460e-22   -1.7809187e-18    3.8892249e-06    7.6824963e+01
  -1.2942365e+01    2.4474384e+00    4.6817616e-01    4.1109862e+02    0.0000000e+00    4.5933656e-05    8.1050396e+02    8.3130668e+02    7.9620554e+02    4.9000000e+02    4.9000000e+02    4.9000000e+02    6.1116100e+06    1.1368340e+03    4.6106308e+03    1.2666491e-02    6.8964855e+00   -1.2926733e-12    5.7675564e-12    7.7412652e+04   -3.8867052e-02   -2.6308840e-06   -7.7931781e-19    1.4745730e-04   -3.1934248e+03    2.2796651e-13   -9.3139342e-22   -1.7680939e-18    3.6708924e-06    7.6857080e+01
  -1.2802100e+01    2.4566020e+00    4.6511539e-01    4.0721182e+02    0.0000000e+00    4.5778088e-05    8.1170893e+02    8.3252880e+02    7.9687435e+02    4.9000000e+02    4.9000000e+02    4.9000000e+02    6.1500114e+06    1.1394567e+03    4.6388225e+03    1.2666491e-02    7.0049299e+00   -1.3007953e-12    5.8038031e-12    7.7899064e+04   -3.8983113e-02   -5.9459141e-06   -7.8480296e-19   -9.1696898e-05   -3.2134957e+03    2.2939952e-13   -7.5162119e-22   -1.7732528e-18    3.7039656e-06    7.6897574e+01
  -1.2689888e+01    2.4654132e+00    4.6272327e-01    4.0418522e+02    0.0000000e+00    4.5656035e-05    8.1267019e+02    8.3349651e+02    7.9746665e+02    4.9000000e+02    4.9000000e+02    4.9000000e+02    6.1826304e+06    1.1415824e+03    4.6615066e+03    1.2666491e-02    7.0921097e+00   -1.3076949e-12    5.8345790e-12    7.8312232e+04   -3.8775664e-02   -1.4037534e-05   -7.8506768e-19    1.3303527e-04   -3.2305432e+03    2.3061628e-13   -3.9318423e-22   -1.7639255e-18    3.7806433e-06    7.6932459e+01
  -1.2549622e+01    2.4763469e+00    4.5976912e-01    4.0045856e+02    0.0000000e+00    4.5504815e-05    8.1386175e+02    8.3470170e+02    7.9812724e+02    4.9000000e+02    4.9000000e+02    4.9000000e+02    6.2210003e+06    1.1442112e+03    4.6896757e+03    1.2666491e-02    7.2017429e+00   -1.3158104e-12    5.8707951e-12    7.8798243e+04   -3.8886912e-02    7.4014984e-06   -7.7968908e-19   -1.1758275e-04   -3.2505935e+03    2.3204776e-13   -1.4166775e-21   -1.7691858e-18    4.4015087e-06    7.6974924e+01
  -1.2437410e+01    2.4804234e+00    4.5744934e-01    3.9754111e+02    0.0000000e+00    4.5385671e-05    8.1481109e+02    8.3565331e+02    7.9870436e+02    4.9000000e+02    4.9000000e+02    4.9000000e+02    6.2535314e+06    1.1463254e+03    4.7122573e+03    1.2666491e-02    7.2898718e+00   -1.3226911e-12    5.9014892e-12    7.9210299e+04   -3.8674463e-02    2.0881415e-08   -7.7777212e-19    1.5810655e-04   -3.2675691e+03    2.3325945e-13   -1.1722013e-21   -1.7597402e-18    4.3599187e-06    7.7010196e+01
  -1.2297145e+01    2.4890621e+00    4.5458963e-01    3.9395552e+02    0.0000000e+00    4.5238316e-05    8.1599368e+02    8.3685099e+02    7.9936434e+02    4.9000000e+02    4.9000000e+02    4.9000000e+02    6.2919548e+06    1.1489700e+03    4.7405103e+03    1.2666491e-02    7.4006934e+00   -1.3308178e-12    5.9377564e-12    7.9696988e+04   -3.8769286e-02    2.6866558e-06   -7.7129787e-19   -1.0061925e-04   -3.2876607e+03    2.3469391e-13   -1.3077235e-21   -1.7643009e-18    4.6033496e-06    7.7054745e+01
  -1.2184932e+01    2.4918796e+00    4.5233669e-01    3.9113815e+02    0.0000000e+00    4.5121887e-05    8.1693390e+02    8.3779404e+02    7.9993816e+02    4.9000000e+02    4.9000000e+02    4.9000000e+02    6.3244948e+06    1.1510822e+03    4.7630675e+03    1.2666491e-02    7.4897725e+00   -1.3377009e-12    5.9684560e-12    8.0109156e+04   -3.8526307e-02    9.5284108e-06   -7.6929662e-19    1.5839048e-04   -3.3046426e+03    2.3590589e-13   -1.7101001e-21   -1.7534583e-18    4.4022511e-06    7.7090762e+01
  -1.2044667e+01    2.5007937e+00    4.4955070e-01    3.8766325e+02    0.0000000e+00    4.4977498e-05    8.1810417e+02    8.3898256e+02    8.0057554e+02    4.9000000e+02    4.9000000e+02    4.9000000e+02    6.3622975e+06    1.1537131e+03    4.7912297e+03    1.2666491e-02    7.6017798e+00   -1.3456964e-12    6.0041381e-12    8.0587983e+04   -3.8733770e-02    7.2611881e-06   -7.6645020e-19   -1.4721451e-04   -3.3244167e+03    2.3731770e-13   -1.6212326e-21   -1.7628682e-18    4.6440504e-06    7.7135459e+01
  -1.1932455e+01    2.5077569e+00    4.4738471e-01    3.8497395e+02    0.0000000e+00    4.4864729e-05    8.1903983e+02    8.3992377e+02    8.0117235e+02    4.9000000e+02    4.9000000e+02    4.9000000e+02    6.3955205e+06    1.1558631e+03    4.8139966e+03    1.2666491e-02    7.6918114e+00   -1.3527221e-12    6.0354921e-12    8.1008803e+04   -3.8248850e-02    4.4025447e-05   -7.6468524e-19    2.2520057e-04   -3.3417694e+03    2.3855677e-13   -3.2946749e-21   -1.7411805e-18    4.8428123e-06    7.7174825e+01
  -1.1792189e+01    2.5224006e+00    4.4471308e-01    3.8166746e+02    0.0000000e+00    4.4725162e-05    8.2019708e+02    8.4109421e+02    8.0181330e+02    4.9000000e+02    4.9000000e+02    4.9000000e+02    6.4332540e+06    1.1585133e+03    4.8421959e+03    1.2666491e-02    7.8050102e+00   -1.3607033e-12    6.0711085e-12    8.1486753e+04   -3.8425923e-02    3.0516045e-05   -7.6652354e-19   -1.7391794e-04   -3.3615121e+03    2.3996625e-13   -2.5341958e-21   -1.7487636e-18    5.4863863e-06    7.7222472e+01
  -1.1679977e+01    2.5259617e+00    4.4261029e-01    3.7907088e+02    0.0000000e+00    4.4615035e-05    8.2111622e+02    8.4200727e+02    8.0239968e+02    4.9000000e+02    4.9000000e+02    4.9000000e+02    6.4662118e+06    1.1606276e+03    4.8646827e+03    1.2666491e-02    7.8959897e+00   -1.3676756e-12    6.1021936e-12    8.1904213e+04   -3.7979902e-02    4.7060424e-05   -7.4206931e-19    2.3401824e-04   -3.3786924e+03    2.4119200e-13   -3.3383843e-21   -1.7291388e-18    5.5450268e-06    7.7260914e+01
  -1.1539711e+01    2.5346873e+00    4.3999763e-01    3.7585122e+02    0.0000000e+00    4.4477896e-05    8.2225789e+02    8.4316052e+02    8.0303795e+02    4.9000000e+02    4.9000000e+02    4.9000000e+02    6.5037840e+06    1.1632408e+03    4.8926369e+03    1.2666491e-02    8.0103677e+00   -1.3756221e-12    6.1376618e-12    8.2380121e+04   -3.8247031e-02    2.7587919e-05   -7.6067240e-19   -1.7294900e-04   -3.3983445e+03    2.4259522e-13   -2.4632517e-21   -1.7408418e-18    5.2273390e-06    7.7307299e+01
  -1.1427499e+01    2.5357351e+00    4.3793775e-01    3.7331764e+02    0.0000000e+00    4.4369536e-05    8.2316744e+02    8.4406566e+02    8.0362896e+02    4.9000000e+02    4.9000000e+02    4.9000000e+02    6.5367209e+06    1.1653359e+03    4.9150138e+03    1.2666491e-02    8.1022885e+00   -1.3825893e-12    6.1687320e-12    8.2797316e+04   -3.7897325e-02    3.5022269e-05   -7.4390584e-19    2.4043442e-04   -3.4155207e+03    2.4382095e-13   -2.8400454e-21   -1.7251812e-18    4.9833035e-06    7.7345157e+01
  -1.1287234e+01    2.5433550e+00    4.3537212e-01    3.7016778e+02    0.0000000e+00    4.4234291e-05    8.2429645e+02    8.4520708e+02    8.0427053e+02    4.9000000e+02    4.9000000e+02    4.9000000e+02    6.5742159e+06    1.1679155e+03    4.9427790e+03    1.2666491e-02    8.2178387e+00   -1.3905192e-12    6.2041288e-12    8.3272245e+04   -3.8083218e-02    3.8139009e-05   -7.6341711e-19   -1.6865307e-04   -3.4351409e+03    2.4522198e-13   -2.9422773e-21   -1.7332931e-18    4.8920010e-06    7.7390118e+01
  -1.1175021e+01    2.5448423e+00    4.3334462e-01    3.6768256e+02    0.0000000e+00    4.4127215e-05    8.2519497e+02    8.4610232e+02    8.0484607e+02    4.9000000e+02    4.9000000e+02    4.9000000e+02    6.6066475e+06    1.1699739e+03    4.9649473e+03    1.2666491e-02    8.3106934e+00   -1.3973793e-12    6.2347243e-12    8.3683040e+04   -3.7822608e-02    3.2531873e-05   -7.4746262e-19    2.0348975e-04   -3.4520596e+03    2.4642942e-13   -2.6242694e-21   -1.7215871e-18    4.6846089e-06    7.7426182e+01
  -1.1034756e+01    2.5489535e+00    4.3081567e-01    3.6458819e+02    0.0000000e+00    4.3993386e-05    8.2630863e+02    8.4722398e+02    8.0549180e+02    4.9000000e+02    4.9000000e+02    4.9000000e+02    6.6443648e+06    1.1724959e+03    4.9923728e+03    1.2666491e-02    8.4274029e+00   -1.4053566e-12    6.2703271e-12    8.4160787e+04   -3.7821294e-02    3.8731976e-05   -7.4328418e-19   -1.1436791e-04   -3.4717799e+03    2.4783746e-13   -2.9326819e-21   -1.7217161e-18    4.7060499e-06    7.7468230e+01
  -1.0922544e+01    2.5491243e+00    4.2881627e-01    3.6214614e+02    0.0000000e+00    4.3887367e-05    8.2719526e+02    8.4810753e+02    8.0606587e+02    4.9000000e+02    4.9000000e+02    4.9000000e+02    6.6767287e+06    1.1745100e+03    5.0142829e+03    1.2666491e-02    8.5211803e+00   -1.4122022e-12    6.3008613e-12    8.4570723e+04   -3.7691936e-02    2.4184523e-05   -7.4153925e-19    1.8595890e-04   -3.4886706e+03    2.4904298e-13   -2.2614614e-21   -1.7157642e-18    4.4503027e-06    7.7502044e+01
  -1.0782278e+01    2.5528542e+00    4.2631791e-01    3.5909963e+02    0.0000000e+00    4.3754644e-05    8.2829249e+02    8.4923613e+02    8.0670798e+02    4.9000000e+02    4.9000000e+02    4.9000000e+02    6.7142907e+06    1.1769676e+03    5.0413181e+03    1.2666491e-02    8.6390341e+00   -1.4201467e-12    6.3363167e-12    8.5046502e+04   -3.7674705e-02    3.1454755e-05   -7.4315395e-19   -1.3116896e-04   -3.5083156e+03    2.5044561e-13   -2.5457665e-21   -1.7149213e-18    4.5273954e-06    7.7540830e+01
  -1.0670066e+01    2.5526636e+00    4.2433983e-01    3.5669144e+02    0.0000000e+00    4.3649370e-05    8.2916522e+02    8.5012294e+02    8.0727710e+02    4.9000000e+02    4.9000000e+02    4.9000000e+02    6.7464926e+06    1.1789250e+03    5.0628778e+03    1.2666491e-02    8.7337203e+00   -1.4269580e-12    6.3666980e-12    8.5454387e+04   -3.7580970e-02    1.9832742e-05   -7.4240071e-19    1.7916558e-04   -3.5251209e+03    2.5164504e-13   -2.0259494e-21   -1.7105980e-18    4.2479316e-06    7.7571751e+01
  -1.0529801e+01    2.5564490e+00    4.2186628e-01    3.5368497e+02    0.0000000e+00    4.3517483e-05    8.3024571e+02    8.5123026e+02    8.0791112e+02    4.9000000e+02    4.9000000e+02    4.9000000e+02    6.7837948e+06    1.1813099e+03    5.0894724e+03    1.2666491e-02    8.8526997e+00   -1.4348476e-12    6.4019083e-12    8.5926875e+04   -3.7565526e-02    2.6616379e-05   -7.4446776e-19   -1.3034587e-04   -3.5446329e+03    2.5303817e-13   -2.2948290e-21   -1.7097089e-18    4.2971421e-06    7.7606681e+01
  -1.0417588e+01    2.5573600e+00    4.1991070e-01    3.5131228e+02    0.0000000e+00    4.3413010e-05    8.3110658e+02    8.5210196e+02    8.0847589e+02    4.9000000e+02    4.9000000e+02    4.9000000e+02    6.8158600e+06    1.1832158e+03    5.1107295e+03    1.2666491e-02    8.9482809e+00   -1.4416300e-12    6.4321602e-12    8.6333028e+04   -3.7478998e-02    1.6788877e-05   -7.4547047e-19    1.9061430e-04   -3.5613715e+03    2.5423282e-13   -1.8623972e-21   -1.7056369e-18    4.0315653e-06    7.7634847e+01
  -1.0277323e+01    2.5606038e+00    4.1746218e-01    3.4834627e+02    0.0000000e+00    4.3281967e-05    8.3217029e+02    8.5318819e+02    8.0910006e+02    4.9000000e+02    4.9000000e+02    4.9000000e+02    6.8529063e+06    1.1855231e+03    5.1368514e+03    1.2666491e-02    9.0683680e+00   -1.4494655e-12    6.4671286e-12    8.6802275e+04   -3.7466143e-02    2.1951746e-05   -7.4438591e-19   -1.3371433e-04   -3.5807424e+03    2.5561587e-13   -2.1102558e-21   -1.7050993e-18    4.0465810e-06    7.7665624e+01
  -1.0165110e+01    2.5593105e+00    4.1552542e-01    3.4600428e+02    0.0000000e+00    4.3178115e-05    8.3301822e+02    8.5404221e+02    8.0965586e+02    4.9000000e+02    4.9000000e+02    4.9000000e+02    6.8847693e+06    1.1873662e+03    5.1577309e+03    1.2666491e-02    9.1648281e+00   -1.4562050e-12    6.4971911e-12    8.7205867e+04   -3.7382709e-02    1.3441467e-05   -7.3792178e-19    1.8510666e-04   -3.5973661e+03    2.5680237e-13   -1.7594654e-21   -1.7015609e-18    3.7851717e-06    7.7690358e+01
  -1.0094978e+01    2.5563091e+00    4.1433064e-01    3.4456238e+02    0.0000000e+00    4.3113918e-05    8.3354689e+02    8.5456226e+02    8.1002304e+02    4.9000000e+02    4.9000000e+02    4.9000000e+02    6.9052659e+06    1.1885261e+03    5.1708154e+03    1.2666491e-02    9.2252687e+00   -1.4605402e-12    6.5165329e-12    8.7465488e+04   -3.7220342e-02    3.1997025e-05   -7.3507126e-19    2.2644783e-04   -3.6080517e+03    2.5756514e-13   -2.5457510e-21   -1.6940566e-18    3.8177922e-06    7.7706572e+01
  -9.9686156e+00    2.5485555e+00    4.1217722e-01    3.4196957e+02    0.0000000e+00    4.2997931e-05    8.3448379e+02    8.5549092e+02    8.1060743e+02    4.9000000e+02    4.9000000e+02    4.9000000e+02    6.9395930e+06    1.1905358e+03    5.1938482e+03    1.2666491e-02    9.3344753e+00   -1.4677992e-12    6.5489487e-12    8.7900291e+04   -3.7298417e-02    1.1506424e-05   -7.4362067e-19   -3.3878707e-04   -3.6259944e+03    2.5884667e-13   -1.5237516e-21   -1.6971237e-18    3.4766065e-06    7.7731477e+01
  -9.8482249e+00    2.5416887e+00    4.1011494e-01    3.3948966e+02    0.0000000e+00    4.2886703e-05    8.3538388e+02    8.5636737e+02    8.1115053e+02    4.9000000e+02    4.9000000e+02    4.9000000e+02    6.9721595e+06    1.1924371e+03    5.2158888e+03    1.2666491e-02    9.4390237e+00   -1.4746895e-12    6.5796630e-12    8.8312795e+04   -3.7366899e-02    1.2853351e-05   -7.3916304e-19   -5.2826990e-05   -3.6430075e+03    2.6006054e-13   -1.6236231e-21   -1.7003149e-18    3.2652343e-06    7.7752757e+01
  -9.7646202e+00    2.5372504e+00    4.0867472e-01    3.3775750e+02    0.0000000e+00    4.2809030e-05    8.3600820e+02    8.5698209e+02    8.1152622e+02    4.9000000e+02    4.9000000e+02    4.9000000e+02    6.9944868e+06    1.1937392e+03    5.2311283e+03    1.2666491e-02    9.5119148e+00   -1.4794116e-12    6.6007342e-12    8.8595604e+04   -3.7315673e-02    1.6612318e-05   -7.4162203e-19    2.1831072e-05   -3.6546904e+03    2.6089461e-13   -1.7788316e-21   -1.6979528e-18    3.1986470e-06    7.7766144e+01
  -9.6601143e+00    2.5346043e+00    4.0687064e-01    3.3558783e+02    0.0000000e+00    4.2711714e-05    8.3678193e+02    8.5775158e+02    8.1199391e+02    4.9000000e+02    4.9000000e+02    4.9000000e+02    7.0220958e+06    1.1953348e+03    5.2499619e+03    1.2666491e-02    9.6033568e+00   -1.4852509e-12    6.6267908e-12    8.8945313e+04   -3.7218508e-02    1.6982579e-05   -7.3842154e-19    4.5306550e-05   -3.6691287e+03    2.6192537e-13   -1.7623464e-21   -1.6936041e-18    3.3239046e-06    7.7781266e+01
  -9.5294820e+00    2.5324731e+00    4.0461347e-01    3.3287556e+02    0.0000000e+00    4.2589834e-05    8.3773639e+02    8.5872483e+02    8.1257246e+02    4.9000000e+02    4.9000000e+02    4.9000000e+02    7.0562787e+06    1.1972694e+03    5.2730918e+03    1.2666491e-02    9.7181628e+00   -1.4924808e-12    6.6590507e-12    8.9378290e+04   -3.7111900e-02    1.2310524e-05   -7.3930041e-19    4.0399569e-05   -3.6869868e+03    2.6320026e-13   -1.5230936e-21   -1.6886252e-18    3.3180741e-06    7.7797192e+01
  -9.3850810e+00    2.5319834e+00    4.0211655e-01    3.2988067e+02    0.0000000e+00    4.2454736e-05    8.3877348e+02    8.5978066e+02    8.1321126e+02    4.9000000e+02    4.9000000e+02    4.9000000e+02    7.0941233e+06    1.1993212e+03    5.2980602e+03    1.2666491e-02    9.8456703e+00   -1.5004858e-12    6.6947611e-12    8.9857649e+04   -3.7021575e-02    2.6879192e-06   -7.3872988e-19    5.6991734e-05   -3.7067624e+03    2.6461179e-13   -1.1120934e-21   -1.6845168e-18    2.9425733e-06    7.7810382e+01
  -9.2695602e+00    2.5273038e+00    4.0011942e-01    3.2748929e+02    0.0000000e+00    4.2346480e-05    8.3959023e+02    8.6058557e+02    8.1376174e+02    4.9000000e+02    4.9000000e+02    4.9000000e+02    7.1262880e+06    1.2008967e+03    5.3175829e+03    1.2666491e-02    9.9480522e+00   -1.5072897e-12    6.7251066e-12    9.0265062e+04   -3.6820183e-02    1.2731652e-05   -7.3741210e-19    2.5433548e-04   -3.7235413e+03    2.6580924e-13   -1.5873922e-21   -1.6752863e-18    2.3498254e-06    7.7817501e+01
  -9.1253184e+00    2.5391682e+00    3.9767138e-01    3.2457283e+02    0.0000000e+00    4.2213153e-05    8.4060436e+02    8.6161646e+02    8.1439093e+02    4.9000000e+02    4.9000000e+02    4.9000000e+02    7.1631686e+06    1.2028702e+03    5.3419673e+03    1.2666491e-02    1.0076475e+01   -1.5150871e-12    6.7599423e-12    9.0732210e+04   -3.6826425e-02    1.4164237e-05   -7.2792150e-19   -2.0210863e-04   -3.7428865e+03    2.6719165e-13   -1.6272940e-21   -1.6761087e-18    2.7959491e-06    7.7827494e+01
  -9.0099250e+00    2.5418523e+00    3.9573515e-01    3.2226932e+02    0.0000000e+00    4.2107564e-05    8.4140406e+02    8.6241524e+02    8.1495230e+02    4.9000000e+02    4.9000000e+02    4.9000000e+02    7.1948290e+06    1.2044125e+03    5.3611566e+03    1.2666491e-02    1.0179582e+01   -1.5217850e-12    6.7898026e-12    9.1133237e+04   -3.6618190e-02    2.0038581e-05   -7.1897523e-19    1.6542903e-04   -3.7593896e+03    2.6836897e-13   -1.8761654e-21   -1.6669781e-18    2.7894764e-06    7.7834247e+01
  -8.8658481e+00    2.5425354e+00    3.9330911e-01    3.1938735e+02    0.0000000e+00    4.1975059e-05    8.4238746e+02    8.6339491e+02    8.1558306e+02    4.9000000e+02    4.9000000e+02    4.9000000e+02    7.2309706e+06    1.2062501e+03    5.3845388e+03    1.2666491e-02    1.0308880e+01   -1.5294302e-12    6.8239113e-12    9.1591023e+04   -3.6614886e-02    9.8348409e-06   -7.1973646e-19   -1.5299120e-04   -3.7782737e+03    2.6971698e-13   -1.4039378e-21   -1.6667439e-18    2.5955529e-06    7.7837769e+01
  -8.7505865e+00    2.5311372e+00    3.9136953e-01    3.1708407e+02    0.0000000e+00    4.1869079e-05    8.4316939e+02    8.6417294e+02    8.1614174e+02    4.9000000e+02    4.9000000e+02    4.9000000e+02    7.2622958e+06    1.2076892e+03    5.4030557e+03    1.2666491e-02    1.0412674e+01   -1.5360559e-12    6.8534647e-12    9.1987803e+04   -3.6471224e-02    4.2445552e-06   -7.1317835e-19    1.9748736e-04   -3.7945756e+03    2.7088037e-13   -1.1824087e-21   -1.6603969e-18    1.7185660e-06    7.7838795e+01
  -8.6066736e+00    2.5213487e+00    3.8892205e-01    3.1418207e+02    0.0000000e+00    4.1735125e-05    8.4413393e+02    8.6513404e+02    8.1676893e+02    4.9000000e+02    4.9000000e+02    4.9000000e+02    7.2981480e+06    1.2093931e+03    5.4256356e+03    1.2666491e-02    1.0542810e+01   -1.5436391e-12    6.8873061e-12    9.2441925e+04   -3.6415646e-02    1.1277280e-05   -7.1227291e-19   -1.4111212e-04   -3.8133348e+03    2.7221980e-13   -1.5084713e-21   -1.6578747e-18    1.6418880e-06    7.7834262e+01
  -8.4915433e+00    2.5061190e+00    3.8695556e-01    3.1185091e+02    0.0000000e+00    4.1627461e-05    8.4489795e+02    8.6588136e+02    8.1731960e+02    4.9000000e+02    4.9000000e+02    4.9000000e+02    7.3291396e+06    1.2107033e+03    5.4433624e+03    1.2666491e-02    1.0647260e+01   -1.5501942e-12    6.9165457e-12    9.2834480e+04   -3.6279736e-02   -4.1238159e-05   -6.9150306e-19    1.8734528e-04   -3.8294848e+03    2.7337241e-13    8.8780881e-22   -1.6518811e-18    7.0917686e-07    7.7827555e+01
  -8.3477889e+00    2.4893887e+00    3.8446647e-01    3.0890287e+02    0.0000000e+00    4.1491049e-05    8.4584061e+02    8.6681714e+02    8.1791774e+02    4.9000000e+02    4.9000000e+02    4.9000000e+02    7.3645602e+06    1.2122357e+03    5.4649008e+03    1.2666491e-02    1.0778194e+01   -1.5576858e-12    6.9499806e-12    9.3283135e+04   -3.6216606e-02    5.4895844e-06   -7.0101553e-19   -1.3814927e-04   -3.8480083e+03    2.7469504e-13   -1.2244489e-21   -1.6490096e-18    1.3857118e-06    7.7812555e+01
  -8.2327854e+00    2.4720474e+00    3.8246703e-01    3.0653661e+02    0.0000000e+00    4.1381378e-05    8.4658798e+02    8.6756235e+02    8.1844817e+02    4.9000000e+02    4.9000000e+02    4.9000000e+02    7.3952357e+06    1.2134112e+03    5.4818202e+03    1.2666491e-02    1.0883265e+01   -1.5641743e-12    6.9789204e-12    9.3671686e+04   -3.6012615e-02   -2.6308383e-05   -6.8546867e-19    1.9302215e-04   -3.8640098e+03    2.7583702e-13    2.0428788e-22   -1.6398332e-18    9.2954169e-07    7.7797562e+01
  -8.0891866e+00    2.4581715e+00    3.7994350e-01    3.0355428e+02    0.0000000e+00    4.1242752e-05    8.4750911e+02    8.6847801e+02    8.1903435e+02    4.9000000e+02    4.9000000e+02    4.9000000e+02    7.4302334e+06    1.2147782e+03    5.5023431e+03    1.2666491e-02    1.1014953e+01   -1.5715766e-12    7.0119564e-12    9.4114984e+04   -3.5935727e-02   -2.7469912e-05   -6.8701220e-19   -1.4658616e-04   -3.8823359e+03    2.7714555e-13    2.4799713e-22   -1.6363693e-18    1.0411062e-06    7.7772597e+01
  -7.9573091e+00    2.4103610e+00    3.7764733e-01    3.0083759e+02    0.0000000e+00    4.1116782e-05    8.4836023e+02    8.6930912e+02    8.1966289e+02    4.9000000e+02    4.9000000e+02    4.9000000e+02    7.4669934e+06    1.2160678e+03    5.5213994e+03    1.2666491e-02    1.1136207e+01   -1.5793504e-12    7.0466546e-12    9.4580604e+04   -3.5946109e-02   -2.0019249e-05   -6.6363613e-19   -8.9843491e-05   -3.9012899e+03    2.7849861e-13    5.3033796e-24   -1.6373239e-18    2.7157649e-07    7.7751838e+01
  -7.8894653e+00    2.3681564e+00    3.7646413e-01    2.9943690e+02    0.0000000e+00    4.1051926e-05    8.4880766e+02    8.6973419e+02    8.1995350e+02    4.9000000e+02    4.9000000e+02    4.9000000e+02    7.4846761e+06    1.2167667e+03    5.5315165e+03    1.2666491e-02    1.1198754e+01   -1.5830891e-12    7.0633568e-12    9.4804582e+04   -3.5690115e-02    2.4394431e-06   -6.0289687e-19   -3.6306667e-04   -3.9103992e+03    2.7914944e-13   -9.1107022e-22   -1.6267147e-18    9.6024785e-07    7.7742543e+01
  -7.7822578e+00    2.2865718e+00    3.7459049e-01    2.9721097e+02    0.0000000e+00    4.0949653e-05    8.4953938e+02    8.7040469e+02    8.2041515e+02    4.9000000e+02    4.9000000e+02    4.9000000e+02    7.5136290e+06    1.2179744e+03    5.5483463e+03    1.2666491e-02    1.1297814e+01   -1.5892115e-12    7.0906830e-12    9.5171314e+04   -3.3636162e-02    9.7198067e-06   -5.3500765e-19   -1.7741335e-04   -3.9251606e+03    2.8020311e-13   -1.1330270e-21   -1.5339195e-18    1.8006506e-06    7.7732376e+01
  -7.6875129e+00    2.2039673e+00    3.7293047e-01    2.9522330e+02    0.0000000e+00    4.0859873e-05    8.5022984e+02    8.7101424e+02    8.2084706e+02    4.9000000e+02    4.9000000e+02    4.9000000e+02    7.5407366e+06    1.2192425e+03    5.5648058e+03    1.2666491e-02    1.1385621e+01   -1.5949455e-12    7.1162591e-12    9.5514672e+04   -3.1780566e-02   -9.6468411e-06   -5.0891771e-19    1.4985821e-05   -3.9388770e+03    2.8118201e-13   -4.4744456e-22   -1.4498573e-18    2.6819202e-06    7.7732666e+01
  -7.5970406e+00    2.1056850e+00    3.7131514e-01    2.9327242e+02    0.0000000e+00    4.0773409e-05    8.5093079e+02    8.7162708e+02    8.2130882e+02    4.9000000e+02    4.9000000e+02    4.9000000e+02    7.5681515e+06    1.2206225e+03    5.5819699e+03    1.2666491e-02    1.1469723e+01   -1.6007401e-12    7.1421545e-12    9.5861922e+04   -2.9687027e-02    2.4334000e-06   -4.6514992e-19    1.0836320e-04   -3.9528113e+03    2.8217726e-13   -7.5192777e-22   -1.3544673e-18    3.2171772e-06    7.7739786e+01
  -7.4667577e+00    1.8872933e+00    3.6885297e-01    2.9027785e+02    0.0000000e+00    4.0642787e-05    8.5199081e+02    8.7260517e+02    8.2212090e+02    4.9000000e+02    4.9000000e+02    4.9000000e+02    7.6096273e+06    1.2227232e+03    5.6081471e+03    1.2666491e-02    1.1591310e+01   -1.6095214e-12    7.1812468e-12    9.6387275e+04   -2.5356122e-02    1.2270445e-05   -4.0849709e-19   -6.2434739e-05   -3.9744902e+03    2.8372411e-13   -1.3262529e-21   -1.1564973e-18    2.5855839e-06    7.7750374e+01
  -7.3691978e+00    1.6708059e+00    3.6683658e-01    2.8782881e+02    0.0000000e+00    4.0535717e-05    8.5280719e+02    8.7344583e+02    8.2289458e+02    4.9000000e+02    4.9000000e+02    4.9000000e+02    7.6417098e+06    1.2242087e+03    5.6278813e+03    1.2666491e-02    1.1682740e+01   -1.6163085e-12    7.2115023e-12    9.6793648e+04   -2.2498750e-02    2.6296935e-05   -3.9279645e-19    1.1582567e-04   -3.9919372e+03    2.8496903e-13   -2.0203749e-21   -1.0234062e-18    3.5288133e-06    7.7747165e+01
  -7.2833587e+00    1.5112684e+00    3.6499074e-01    2.8559114e+02    0.0000000e+00    4.0437530e-05    8.5353784e+02    8.7426470e+02    8.2369450e+02    4.9000000e+02    4.9000000e+02    4.9000000e+02    7.6705597e+06    1.2254771e+03    5.6453085e+03    1.2666491e-02    1.1763442e+01   -1.6224119e-12    7.2387322e-12    9.7159075e+04   -2.2341854e-02    1.0196553e-05   -3.6923963e-19   -1.0636389e-04   -4.0077963e+03    2.8610107e-13   -1.2688992e-21   -1.0171065e-18    1.7854166e-06    7.7739407e+01
  -7.1861433e+00    1.4506048e+00    3.6289042e-01    2.8304688e+02    0.0000000e+00    4.0325778e-05    8.5436087e+02    8.7523483e+02    8.2460624e+02    4.9000000e+02    4.9000000e+02    4.9000000e+02    7.7032343e+06    1.2268570e+03    5.6646761e+03    1.2666491e-02    1.1855148e+01   -1.6293234e-12    7.2695541e-12    9.7572947e+04   -2.3363856e-02   -1.4948017e-05   -4.0194240e-19    8.3820573e-05   -4.0256351e+03    2.8737437e-13   -2.3059000e-22   -1.0627040e-18    3.1857364e-07    7.7727257e+01
  -7.0918712e+00    1.5264072e+00    3.6085059e-01    2.8059183e+02    0.0000000e+00    4.0216466e-05    8.5510332e+02    8.7614713e+02    8.2539134e+02    4.9000000e+02    4.9000000e+02    4.9000000e+02    7.7331335e+06    1.2279084e+03    5.6812488e+03    1.2666491e-02    1.1944349e+01   -1.6356455e-12    7.2977846e-12    9.7951664e+04   -2.5750492e-02   -6.9967024e-06   -4.3735844e-19    3.8938428e-05   -4.0419023e+03    2.8853590e-13   -6.2036369e-22   -1.1712891e-18    8.2445574e-07    7.7701601e+01
  -6.9920939e+00    1.7243482e+00    3.5875000e-01    2.7808501e+02    0.0000000e+00    4.0102792e-05    8.5581864e+02    8.7700259e+02    8.2609816e+02    4.9000000e+02    4.9000000e+02    4.9000000e+02    7.7623806e+06    1.2287319e+03    5.6963022e+03    1.2666491e-02    1.2039015e+01   -1.6418307e-12    7.3253939e-12    9.8322123e+04   -2.8950823e-02    3.7786303e-05   -4.8805808e-19   -8.2723736e-06   -4.0575588e+03    2.8965386e-13   -2.3383091e-21   -1.3173076e-18    3.4136954e-06    7.7662792e+01
  -6.8777538e+00    2.0303587e+00    3.5647440e-01    2.7541797e+02    0.0000000e+00    3.9977081e-05    8.5653072e+02    8.7778893e+02    8.2680921e+02    4.9000000e+02    4.9000000e+02    4.9000000e+02    7.7920764e+06    1.2292850e+03    5.7100703e+03    1.2666491e-02    1.2147767e+01   -1.6481127e-12    7.3534106e-12    9.8698265e+04   -3.2430855e-02    2.3216973e-05   -5.3380866e-19   -1.3478302e-05   -4.0733041e+03    2.9077773e-13   -1.8089677e-21   -1.4783033e-18    3.0590593e-06    7.7604093e+01
  -6.7494600e+00    2.4059603e+00    3.5425913e-01    2.7287789e+02    0.0000000e+00    3.9851776e-05    8.5724361e+02    8.7842626e+02    8.2715976e+02    4.9000000e+02    4.9000000e+02    4.9000000e+02    7.8222299e+06    1.2298744e+03    5.7240068e+03    1.2666491e-02    1.2270087e+01   -1.6544887e-12    7.3818779e-12    9.9080203e+04   -3.5904350e-02    2.1712312e-05   -6.8572598e-19   -7.6259097e-06   -4.0888235e+03    2.9188581e-13   -1.8134072e-21   -1.6333885e-18    2.4663412e-06    7.7548854e+01
  -6.6717999e+00    2.5848653e+00    3.5309187e-01    2.7156453e+02    0.0000000e+00    3.9784498e-05    8.5764031e+02    8.7870844e+02    8.2723509e+02    4.9000000e+02    4.9000000e+02    4.9000000e+02    7.8392318e+06    1.2302746e+03    5.7320954e+03    1.2666491e-02    1.2344279e+01   -1.6580852e-12    7.3979200e-12    9.9295558e+04   -3.6676321e-02    2.7071756e-05   -7.3487103e-19    8.5961996e-06   -4.0973517e+03    2.9249452e-13   -2.0032728e-21   -1.6674293e-18    2.1300134e-06    7.7523960e+01
  -6.5320117e+00    2.7347168e+00    3.5112987e-01    2.6937743e+02    0.0000000e+00    3.9670436e-05    8.5830044e+02    8.7909365e+02    8.2730160e+02    4.9000000e+02    4.9000000e+02    4.9000000e+02    7.8684050e+06    1.2309724e+03    5.7456607e+03    1.2666491e-02    1.2478067e+01   -1.6642558e-12    7.4254511e-12    9.9665080e+04   -3.7067090e-02    1.5075481e-05   -7.5983312e-19   -2.5673406e-05   -4.1117091e+03    2.9351936e-13   -1.4773493e-21   -1.6846683e-18    2.0768792e-06    7.7485488e+01
  -6.4349365e+00    2.6907125e+00    3.4973353e-01    2.6782048e+02    0.0000000e+00    3.9589250e-05    8.5874045e+02    8.7935391e+02    8.2733834e+02    4.9000000e+02    4.9000000e+02    4.9000000e+02    7.8879576e+06    1.2313219e+03    5.7541683e+03    1.2666491e-02    1.2571164e+01   -1.6683910e-12    7.4439053e-12    9.9912743e+04   -3.6883432e-02    5.2723227e-06   -7.5162506e-19    6.1680697e-06   -4.1213441e+03    2.9420721e-13   -1.1671722e-21   -1.6766195e-18    1.6138014e-06    7.7451016e+01
  -6.3572764e+00    2.5898737e+00    3.4855157e-01    2.6649400e+02    0.0000000e+00    3.9520934e-05    8.5909859e+02    8.7958704e+02    8.2738654e+02    4.9000000e+02    4.9000000e+02    4.9000000e+02    7.9041925e+06    1.2315421e+03    5.7607869e+03    1.2666491e-02    1.2645728e+01   -1.6718239e-12    7.4592305e-12    1.0011838e+05   -3.6580133e-02    2.6389703e-06   -7.3446957e-19    7.7756286e-05   -4.1293459e+03    2.9477842e-13   -1.0919687e-21   -1.6633105e-18    1.6692603e-06    7.7418031e+01
  -6.2951483e+00    2.4827846e+00    3.4754418e-01    2.6535874e+02    0.0000000e+00    3.9462935e-05    8.5938606e+02    8.7979902e+02    8.2744098e+02    4.9000000e+02    4.9000000e+02    4.9000000e+02    7.9171466e+06    1.2316445e+03    5.7657712e+03    1.2666491e-02    1.2705431e+01   -1.6745648e-12    7.4714509e-12    1.0028247e+05   -3.6047170e-02    6.7643936e-05   -7.2024597e-19    2.4287288e-05   -4.1358746e+03    2.9524446e-13   -4.0835986e-21   -1.6389746e-18    4.1370180e-06    7.7385723e+01
  -6.1204130e+00    2.1710469e+00    3.4433456e-01    2.6170770e+02    0.0000000e+00    3.9279905e-05    8.6021646e+02    8.8055428e+02    8.2787758e+02    4.9000000e+02    4.9000000e+02    4.9000000e+02    7.9544091e+06    1.2315517e+03    5.7784276e+03    1.2666491e-02    1.2873623e+01   -1.6824460e-12    7.5066174e-12    1.0075445e+05   -3.3899339e-02    1.3965464e-06   -6.2208704e-19    1.5181358e-05   -4.1553199e+03    2.9663259e-13   -9.6247323e-22   -1.5440721e-18    2.9426837e-06    7.7261934e+01
  -6.0427529e+00    2.0572532e+00    3.4280862e-01    2.5996197e+02    0.0000000e+00    3.9193432e-05    8.6060153e+02    8.8094897e+02    8.2819326e+02    4.9000000e+02    4.9000000e+02    4.9000000e+02    7.9718817e+06    1.2314519e+03    5.7840342e+03    1.2666491e-02    1.2948488e+01   -1.6861409e-12    7.5231104e-12    1.0097577e+05   -3.2674854e-02    5.1093044e-05   -5.9068093e-19    6.4124534e-05   -4.1645468e+03    2.9729137e-13   -3.1427538e-21   -1.4885368e-18    5.4924995e-06    7.7200100e+01
  -5.9806248e+00    1.9866061e+00    3.4156075e-01    2.5853382e+02    0.0000000e+00    3.9122768e-05    8.6091073e+02    8.8128137e+02    8.2848267e+02    4.9000000e+02    4.9000000e+02    4.9000000e+02    7.9858537e+06    1.2313413e+03    5.7884035e+03    1.2666491e-02    1.3008425e+01   -1.6890966e-12    7.5362939e-12    1.0115274e+05   -3.1910045e-02    2.8753930e-05   -5.8935118e-19    1.3705673e-05   -4.1720202e+03    2.9782491e-13   -2.1739708e-21   -1.4527512e-18    3.7253208e-06    7.7148040e+01
  -5.8058896e+00    1.9310756e+00    3.3799077e-01    2.5445515e+02    0.0000000e+00    3.8920311e-05    8.6176189e+02    8.8222424e+02    8.2935374e+02    4.9000000e+02    4.9000000e+02    4.9000000e+02    8.0243698e+06    1.2308467e+03    5.7995548e+03    1.2666491e-02    1.3177245e+01   -1.6972431e-12    7.5726418e-12    1.0164061e+05   -3.1240874e-02    1.9422647e-05   -5.7921532e-19   -1.9652182e-07   -4.1928083e+03    2.9930888e-13   -1.7491224e-21   -1.4222921e-18    3.2755344e-06    7.6990224e+01
  -5.7282294e+00    1.9469558e+00    3.3642488e-01    2.5267263e+02    0.0000000e+00    3.8831182e-05    8.6212888e+02    8.8261762e+02    8.2971315e+02    4.9000000e+02    4.9000000e+02    4.9000000e+02    8.0413959e+06    1.2305844e+03    5.8041082e+03    1.2666491e-02    1.3252370e+01   -1.7008434e-12    7.5887137e-12    1.0185627e+05   -3.1459659e-02    2.7365515e-05   -5.8505872e-19    6.5875830e-05   -4.2018665e+03    2.9995563e-13   -2.0615814e-21   -1.4321408e-18    3.6259831e-06    7.6918671e+01
  -5.6311543e+00    2.0013359e+00    3.3450090e-01    2.5049464e+02    0.0000000e+00    3.8721026e-05    8.6256378e+02    8.8306903e+02    8.3008913e+02    4.9000000e+02    4.9000000e+02    4.9000000e+02    8.0614654e+06    1.2301765e+03    5.8090516e+03    1.2666491e-02    1.3346355e+01   -1.7050894e-12    7.6076486e-12    1.0211048e+05   -3.2005111e-02    5.1714678e-05   -5.8149208e-19   -1.4157139e-05   -4.2125700e+03    3.0071965e-13   -3.1207476e-21   -1.4577834e-18    5.2405343e-06    7.6826599e+01
  -5.5534942e+00    2.0519238e+00    3.3300031e-01    2.4880302e+02    0.0000000e+00    3.8634734e-05    8.6290049e+02    8.8339651e+02    8.3033855e+02    4.9000000e+02    4.9000000e+02    4.9000000e+02    8.0773872e+06    1.2298359e+03    5.8127423e+03    1.2666491e-02    1.3421592e+01   -1.7084568e-12    7.6226727e-12    1.0231215e+05   -3.2784017e-02    3.0455087e-05   -5.7604678e-19    4.0361428e-05   -4.2209248e+03    3.0131587e-13   -2.1608609e-21   -1.4943208e-18    2.9287621e-06    7.6753645e+01
  -5.4564190e+00    2.1187351e+00    3.3116830e-01    2.4674953e+02    0.0000000e+00    3.8528756e-05    8.6329811e+02    8.8375853e+02    8.3056384e+02    4.9000000e+02    4.9000000e+02    4.9000000e+02    8.0960717e+06    1.2293465e+03    5.8166864e+03    1.2666491e-02    1.3515701e+01   -1.7124092e-12    7.6403052e-12    1.0254882e+05   -3.3473136e-02   -8.4192044e-06   -6.1610894e-19   -2.2413797e-05   -4.2307031e+03    3.0201400e-13   -6.5339456e-22   -1.5243698e-18    5.2617251e-07    7.6661010e+01
  -5.3350751e+00    2.1724186e+00    3.2893408e-01    2.4425804e+02    0.0000000e+00    3.8398820e-05    8.6377219e+02    8.8415437e+02    8.3075362e+02    4.9000000e+02    4.9000000e+02    4.9000000e+02    8.1187303e+06    1.2286819e+03    5.8209802e+03    1.2666491e-02    1.3633424e+01   -1.7172013e-12    7.6616909e-12    1.0283582e+05   -3.3766488e-02    1.9602115e-05   -6.4898219e-19    1.3495788e-05   -4.2423907e+03    3.0284840e-13   -1.9518654e-21   -1.5364782e-18    2.4237973e-06    7.6544706e+01
  -5.2380000e+00    2.1781146e+00    3.2716413e-01    2.4229067e+02    0.0000000e+00    3.8295543e-05    8.6414072e+02    8.8444578e+02    8.3087380e+02    4.9000000e+02    4.9000000e+02    4.9000000e+02    8.1369467e+06    1.2281078e+03    5.8240247e+03    1.2666491e-02    1.3727652e+01   -1.7210545e-12    7.6788794e-12    1.0306656e+05   -3.3819135e-02    2.8550769e-05   -6.4942981e-19    7.8558622e-05   -4.2516759e+03    3.0351105e-13   -2.3841674e-21   -1.5387194e-18    2.6071312e-06    7.6450144e+01
  -5.1603398e+00    2.1618682e+00    3.2574140e-01    2.4071308e+02    0.0000000e+00    3.8212325e-05    8.6442676e+02    8.8467063e+02    8.3095722e+02    4.9000000e+02    4.9000000e+02    4.9000000e+02    8.1510761e+06    1.2275926e+03    5.8260599e+03    1.2666491e-02    1.3803061e+01   -1.7240429e-12    7.6922150e-12    1.0324553e+05   -3.3654536e-02    2.0492200e-05   -6.4685511e-19    1.2124943e-05   -4.2589078e+03    3.0402746e-13   -2.0122278e-21   -1.5310057e-18    2.5612124e-06    7.6371501e+01
  -5.0632647e+00    2.1243212e+00    3.2393215e-01    2.3870957e+02    0.0000000e+00    3.8106362e-05    8.6477576e+02    8.8495364e+02    8.3106837e+02    4.9000000e+02    4.9000000e+02    4.9000000e+02    8.1681522e+06    1.2268606e+03    5.8280615e+03    1.2666491e-02    1.3897355e+01   -1.7276545e-12    7.7083323e-12    1.0346183e+05   -3.3376673e-02    1.4038191e-05   -6.5043187e-19   -4.0559612e-05   -4.2677485e+03    3.0465876e-13   -1.6368845e-21   -1.5180240e-18    2.3922981e-06    7.6267684e+01
  -4.9419207e+00    2.0685117e+00    3.2166177e-01    2.3620043e+02    0.0000000e+00    3.7973236e-05    8.6521342e+02    8.8533047e+02    8.3129032e+02    4.9000000e+02    4.9000000e+02    4.9000000e+02    8.1894390e+06    1.2259238e+03    5.8304799e+03    1.2666491e-02    1.4015270e+01   -1.7321540e-12    7.7284435e-12    1.0373146e+05   -3.2905786e-02    1.1109076e-05   -6.2137300e-19   -7.3735589e-05   -4.2788371e+03    3.0545145e-13   -1.6060419e-21   -1.4979077e-18    1.7437421e-06    7.6136134e+01
  -4.8448456e+00    2.0080152e+00    3.1982803e-01    2.3417365e+02    0.0000000e+00    3.7865763e-05    8.6555902e+02    8.8563051e+02    8.3149272e+02    4.9000000e+02    4.9000000e+02    4.9000000e+02    8.2070664e+06    1.2251184e+03    5.8320477e+03    1.2666491e-02    1.4109628e+01   -1.7358835e-12    7.7450634e-12    1.0395473e+05   -3.2435174e-02   -2.9745123e-05   -5.8906794e-19    1.0172860e-04   -4.2879305e+03    3.0609977e-13    4.4219023e-22   -1.4773574e-18   -5.8563804e-07    7.6027447e+01
  -4.7235017e+00    1.9429294e+00    3.1748473e-01    2.3158695e+02    0.0000000e+00    3.7728289e-05    8.6597739e+02    8.8601368e+02    8.3178350e+02    4.9000000e+02    4.9000000e+02    4.9000000e+02    8.2278778e+06    1.2239737e+03    5.8331566e+03    1.2666491e-02    1.4227598e+01   -1.7402873e-12    7.7646931e-12    1.0421834e+05   -3.1645311e-02    4.4952991e-06   -5.5625313e-19   -1.9356214e-05   -4.2988584e+03    3.0687943e-13   -1.0738270e-21   -1.4426816e-18    1.6394706e-06    7.5882930e+01
  -4.6264265e+00    1.8913341e+00    3.1559268e-01    2.2949985e+02    0.0000000e+00    3.7617235e-05    8.6630824e+02    8.8631843e+02    8.3209450e+02    4.9000000e+02    4.9000000e+02    4.9000000e+02    8.2450944e+06    1.2230053e+03    5.8337129e+03    1.2666491e-02    1.4321982e+01   -1.7439285e-12    7.7809405e-12    1.0443641e+05   -3.1144666e-02    2.8473650e-05   -5.4051623e-19    8.6367940e-05   -4.3078441e+03    3.0752077e-13   -2.0824734e-21   -1.4200320e-18    2.7426233e-06    7.5763986e+01
  -4.5050826e+00    1.8545461e+00    3.1319883e-01    2.2686561e+02    0.0000000e+00    3.7476411e-05    8.6670694e+02    8.8669775e+02    8.3248874e+02    4.9000000e+02    4.9000000e+02    4.9000000e+02    8.2651576e+06    1.2216757e+03    5.8336201e+03    1.2666491e-02    1.4439961e+01   -1.7481729e-12    7.7998725e-12    1.0469054e+05   -3.0749578e-02    3.2571901e-05   -5.4323100e-19   -5.2233494e-05   -4.3184787e+03    3.0827995e-13   -2.3150484e-21   -1.4015565e-18    2.9951140e-06    7.5608348e+01
  -4.4080074e+00    1.8271505e+00    3.1128175e-01    2.2475977e+02    0.0000000e+00    3.7363447e-05    8.6701891e+02    8.8698649e+02    8.3281238e+02    4.9000000e+02    4.9000000e+02    4.9000000e+02    8.2817969e+06    1.2205615e+03    5.8331636e+03    1.2666491e-02    1.4534337e+01   -1.7516913e-12    7.8155779e-12    1.0490131e+05   -3.0600800e-02    3.2887938e-05   -5.3579613e-19    9.6944250e-05   -4.3271755e+03    3.0890081e-13   -2.3145134e-21   -1.3949397e-18    2.9600077e-06    7.5481212e+01
  -4.2866635e+00    1.8099088e+00    3.0887104e-01    2.2212105e+02    0.0000000e+00    3.7220894e-05    8.6738846e+02    8.8732759e+02    8.3318266e+02    4.9000000e+02    4.9000000e+02    4.9000000e+02    8.3010213e+06    1.2190393e+03    5.8316585e+03    1.2666491e-02    1.4652277e+01   -1.7557582e-12    7.8337187e-12    1.0514481e+05   -3.0465858e-02    2.8175913e-05   -5.3316817e-19   -3.3327627e-05   -4.3373120e+03    3.0962446e-13   -2.0535228e-21   -1.3888380e-18    2.6745484e-06    7.5315414e+01
  -4.1895884e+00    1.7926580e+00    3.0694653e-01    2.2002020e+02    0.0000000e+00    3.7106787e-05    8.6767558e+02    8.8758201e+02    8.3347107e+02    4.9000000e+02    4.9000000e+02    4.9000000e+02    8.3168245e+06    1.2177713e+03    5.8300540e+03    1.2666491e-02    1.4746602e+01   -1.7591000e-12    7.8486343e-12    1.0534498e+05   -3.0452928e-02    2.2130844e-05   -5.2181103e-19    8.9301329e-05   -4.3455385e+03    3.1021172e-13   -1.7889895e-21   -1.3886560e-18    2.3656531e-06    7.5180380e+01
  -4.0682444e+00    1.7798143e+00    3.0452642e-01    2.1738840e+02    0.0000000e+00    3.6962749e-05    8.6801058e+02    8.8787554e+02    8.3378212e+02    4.9000000e+02    4.9000000e+02    4.9000000e+02    8.3346677e+06    1.2160405e+03    5.8269799e+03    1.2666491e-02    1.4864447e+01   -1.7628749e-12    7.8654709e-12    1.0557099e+05   -3.0368396e-02    2.1890484e-05   -5.3336705e-19   -6.0516471e-05   -4.3549173e+03    3.1088124e-13   -1.7760224e-21   -1.3845172e-18    1.8980148e-06    7.5003966e+01
  -3.9266742e+00    1.7580629e+00    3.0170014e-01    2.1432626e+02    0.0000000e+00    3.6793917e-05    8.6838329e+02    8.8818974e+02    8.3411843e+02    4.9000000e+02    4.9000000e+02    4.9000000e+02    8.3552975e+06    1.2139070e+03    5.8225279e+03    1.2666491e-02    1.5001830e+01   -1.7672378e-12    7.8849409e-12    1.0583230e+05   -3.0292949e-02   -5.4032206e-06   -5.3048265e-19    2.7294293e-05   -4.3656652e+03    3.1164851e-13   -6.0790786e-22   -1.3811537e-18    8.7275837e-07    7.4792362e+01
  -3.8134181e+00    1.7230193e+00    2.9943275e-01    2.1187804e+02    0.0000000e+00    3.6658016e-05    8.6866879e+02    8.8842119e+02    8.3437717e+02    4.9000000e+02    4.9000000e+02    4.9000000e+02    8.3720942e+06    1.2121097e+03    5.8183062e+03    1.2666491e-02    1.5111656e+01   -1.7707903e-12    7.9007915e-12    1.0604505e+05   -3.0103066e-02   -1.2623523e-05   -5.1655249e-19    1.1206419e-04   -4.3743370e+03    3.1226749e-13   -3.1860336e-22   -1.3726952e-18    5.3188871e-07    7.4618265e+01
  -3.6719224e+00    1.6823231e+00    2.9656548e-01    2.0879444e+02    0.0000000e+00    3.6485489e-05    8.6899870e+02    8.8869368e+02    8.3465808e+02    4.9000000e+02    4.9000000e+02    4.9000000e+02    8.3905965e+06    1.2096726e+03    5.8117021e+03    1.2666491e-02    1.5248711e+01   -1.7747044e-12    7.9182517e-12    1.0627941e+05   -2.9655275e-02    8.3638802e-06   -5.1495516e-19   -7.5598662e-05   -4.3840321e+03    3.1295965e-13   -1.2302099e-21   -1.3522201e-18    1.4400533e-06    7.4390071e+01
  -3.5587259e+00    1.6295305e+00    2.9426228e-01    2.0632461e+02    0.0000000e+00    3.6346523e-05    8.6925679e+02    8.8890937e+02    8.3490357e+02    4.9000000e+02    4.9000000e+02    4.9000000e+02    8.4069002e+06    1.2076579e+03    5.8059751e+03    1.2666491e-02    1.5358247e+01   -1.7781516e-12    7.9336404e-12    1.0648592e+05   -2.9285019e-02    8.7751295e-06   -4.9781549e-19    1.6443214e-04   -4.3924273e+03    3.1355896e-13   -1.1186594e-21   -1.3351998e-18    1.4182612e-06    7.4203753e+01
  -3.4173014e+00    1.5800352e+00    2.9134923e-01    2.0321398e+02    0.0000000e+00    3.6170042e-05    8.6955413e+02    8.8917883e+02    8.3517432e+02    4.9000000e+02    4.9000000e+02    4.9000000e+02    8.4241186e+06    1.2049578e+03    5.7975708e+03    1.2666491e-02    1.5494900e+01   -1.7817949e-12    7.9498863e-12    1.0670402e+05   -2.8698255e-02    3.6870905e-05   -5.0232432e-19   -1.0416605e-04   -4.4015135e+03    3.1420758e-13   -2.4733728e-21   -1.3078579e-18    3.0251840e-06    7.3960632e+01
  -3.2759301e+00    1.5258737e+00    2.8842136e-01    2.0009945e+02    0.0000000e+00    3.5992020e-05    8.6983523e+02    8.8943625e+02    8.3545806e+02    4.9000000e+02    4.9000000e+02    4.9000000e+02    8.4421184e+06    1.2021287e+03    5.7882476e+03    1.2666491e-02    1.5631282e+01   -1.7856011e-12    7.9668751e-12    1.0693202e+05   -2.8327647e-02    4.1119395e-05   -4.9085510e-19    7.6773198e-05   -4.4108907e+03    3.1487701e-13   -2.6951612e-21   -1.2910960e-18    3.2474586e-06    7.3710443e+01
  -3.1628331e+00    1.4677866e+00    2.8606722e-01    1.9760485e+02    0.0000000e+00    3.5848352e-05    8.7005001e+02    8.8963280e+02    8.3568676e+02    4.9000000e+02    4.9000000e+02    4.9000000e+02    8.4570628e+06    1.1997772e+03    5.7801823e+03    1.2666491e-02    1.5740236e+01   -1.7887617e-12    7.9809783e-12    1.0712131e+05   -2.7955266e-02    4.7410549e-05   -4.6321537e-19    1.5231686e-04   -4.4186015e+03    3.1542743e-13   -3.0968837e-21   -1.2746033e-18    3.4954796e-06    7.3505284e+01
  -3.0215061e+00    1.4295281e+00    2.8309838e-01    1.9447403e+02    0.0000000e+00    3.5666326e-05    8.7028836e+02    8.8984712e+02    8.3590147e+02    4.9000000e+02    4.9000000e+02    4.9000000e+02    8.4710075e+06    1.1966478e+03    5.7687582e+03    1.2666491e-02    1.5876116e+01   -1.7917130e-12    7.9941346e-12    1.0729794e+05   -2.7477305e-02    4.6722545e-05   -4.7897928e-19   -2.3562298e-04   -4.4260686e+03    3.1596046e-13   -3.1077814e-21   -1.2523336e-18    3.9220674e-06    7.3238582e+01
  -2.8802412e+00    1.3764146e+00    2.8013265e-01    1.9135965e+02    0.0000000e+00    3.5483755e-05    8.7051602e+02    8.9005272e+02    8.3616718e+02    4.9000000e+02    4.9000000e+02    4.9000000e+02    8.4886440e+06    1.1934307e+03    5.7566657e+03    1.2666491e-02    1.6011652e+01   -1.7954409e-12    8.0107832e-12    1.0752133e+05   -2.7226954e-02    4.7314843e-05   -4.5305332e-19    2.7591558e-04   -4.4351981e+03    3.1661226e-13   -3.0994112e-21   -1.2413854e-18    3.9578062e-06    7.2967373e+01
  -2.7672293e+00    1.3278511e+00    2.7774789e-01    1.8886774e+02    0.0000000e+00    3.5336238e-05    8.7067910e+02    8.9019120e+02    8.3633378e+02    4.9000000e+02    4.9000000e+02    4.9000000e+02    8.5011812e+06    1.1907306e+03    5.7460905e+03    1.2666491e-02    1.6119881e+01   -1.7980938e-12    8.0226125e-12    1.0768013e+05   -2.6864774e-02    6.9192978e-05   -4.4399079e-19    1.5677524e-05   -4.4417098e+03    3.1707708e-13   -4.1133200e-21   -1.2249147e-18    4.2941421e-06    7.2743617e+01
  -2.6259943e+00    1.2900077e+00    2.7475396e-01    1.8575477e+02    0.0000000e+00    3.5150152e-05    8.7085834e+02    8.9033698e+02    8.3648473e+02    4.9000000e+02    4.9000000e+02    4.9000000e+02    8.5136162e+06    1.1872039e+03    5.7317798e+03    1.2666491e-02    1.6254803e+01   -1.8007249e-12    8.0343461e-12    1.0783764e+05   -2.6435350e-02    5.4367485e-05   -4.5731765e-19   -2.0263965e-04   -4.4483311e+03    3.1754972e-13   -3.5448263e-21   -1.2048639e-18    4.4005252e-06    7.2455932e+01
  -2.4848093e+00    1.2371544e+00    2.7176520e-01    1.8266237e+02    0.0000000e+00    3.4963511e-05    8.7102454e+02    8.9047625e+02    8.3666603e+02    4.9000000e+02    4.9000000e+02    4.9000000e+02    8.5287177e+06    1.1835833e+03    5.7167542e+03    1.2666491e-02    1.6389323e+01   -1.8039173e-12    8.0486002e-12    1.0802893e+05   -2.6157679e-02    5.6910319e-05   -4.3535991e-19    2.1714211e-04   -4.4561400e+03    3.1810720e-13   -3.7234640e-21   -1.1925871e-18    4.4150613e-06    7.2163504e+01
  -2.3718614e+00    1.1872055e+00    2.6936616e-01    1.8019290e+02    0.0000000e+00    3.4812947e-05    8.7113817e+02    8.9056283e+02    8.3676865e+02    4.9000000e+02    4.9000000e+02    4.9000000e+02    8.5393967e+06    1.1805656e+03    5.7038542e+03    1.2666491e-02    1.6496696e+01   -1.8061768e-12    8.0586767e-12    1.0816419e+05   -2.5734956e-02    4.9109292e-05   -4.2640427e-19    1.9143343e-05   -4.4616718e+03    3.1850209e-13   -3.3865128e-21   -1.1732314e-18    4.2472359e-06    7.1923201e+01
  -2.2307045e+00    1.1394654e+00    2.6635926e-01    1.7711390e+02    0.0000000e+00    3.4623281e-05    8.7125847e+02    8.9065009e+02    8.3685428e+02    4.9000000e+02    4.9000000e+02    4.9000000e+02    8.5502285e+06    1.1766600e+03    5.6867684e+03    1.2666491e-02    1.6630484e+01   -1.8084685e-12    8.0688978e-12    1.0830139e+05   -2.5209348e-02    5.5240244e-05   -4.3973673e-19   -1.4116168e-04   -4.4674124e+03    3.1891187e-13   -3.6356738e-21   -1.1485333e-18    4.9498690e-06    7.1615820e+01
  -2.0895859e+00    1.0855806e+00    2.6335995e-01    1.7405927e+02    0.0000000e+00    3.4433107e-05    8.7136285e+02    8.9072840e+02    8.3695555e+02    4.9000000e+02    4.9000000e+02    4.9000000e+02    8.5624438e+06    1.1726548e+03    5.6689194e+03    1.2666491e-02    1.6763815e+01   -1.8110510e-12    8.0804271e-12    1.0845612e+05   -2.4769977e-02    5.7369391e-05   -4.3369486e-19    1.3451137e-04   -4.4737600e+03    3.1936503e-13   -3.6405922e-21   -1.1280780e-18    5.1044310e-06    7.1303529e+01
  -1.9484865e+00    1.0307356e+00    2.6035602e-01    1.7101830e+02    0.0000000e+00    3.4241530e-05    8.7143990e+02    8.9077251e+02    8.3699917e+02    4.9000000e+02    4.9000000e+02    4.9000000e+02    8.5724427e+06    1.1684891e+03    5.6498848e+03    1.2666491e-02    1.6896681e+01   -1.8131666e-12    8.0898622e-12    1.0858277e+05   -2.4255966e-02    6.1108362e-05   -4.3610650e-19   -3.3917565e-05   -4.4789782e+03    3.1973753e-13   -3.7723649e-21   -1.1040923e-18    4.9271984e-06    7.0983048e+01
  -1.8074138e+00    9.7137271e-01    2.5736095e-01    1.6800429e+02    0.0000000e+00    3.4049420e-05    8.7150188e+02    8.9080798e+02    8.3704362e+02    4.9000000e+02    4.9000000e+02    4.9000000e+02    8.5828857e+06    1.1642335e+03    5.6301758e+03    1.2666491e-02    1.7029059e+01   -1.8153749e-12    8.0997184e-12    1.0871504e+05   -2.3673550e-02    8.7829558e-05   -4.2868925e-19    7.7781432e-05   -4.4844083e+03    3.2012519e-13   -4.9496445e-21   -1.0772656e-18    6.3509378e-06    7.0658128e+01
  -1.6663558e+00    9.1021319e-01    2.5436629e-01    1.6500928e+02    0.0000000e+00    3.3856189e-05    8.7153921e+02    8.9081634e+02    8.3704789e+02    4.9000000e+02    4.9000000e+02    4.9000000e+02    8.5918370e+06    1.1598360e+03    5.6094121e+03    1.2666491e-02    1.7160934e+01   -1.8172686e-12    8.1081649e-12    1.0882842e+05   -2.2893095e-02    9.0274948e-05   -3.8648820e-19   -1.4784409e-05   -4.4890787e+03    3.2045857e-13   -5.2638136e-21   -1.0433259e-18    6.4075657e-06    7.0326060e+01
  -1.5253151e+00    8.5029114e-01    2.5138314e-01    1.6204420e+02    0.0000000e+00    3.3662549e-05    8.7155921e+02    8.9081229e+02    8.3704079e+02    4.9000000e+02    4.9000000e+02    4.9000000e+02    8.6003916e+06    1.1553446e+03    5.5879322e+03    1.2666491e-02    1.7292288e+01   -1.8190779e-12    8.1162380e-12    1.0893678e+05   -2.2218213e-02    8.3857189e-05   -3.6955515e-19    2.6232987e-05   -4.4935528e+03    3.2077796e-13   -4.9204868e-21   -1.0127134e-18    5.9553606e-06    6.9989482e+01
  -1.3842886e+00    7.9107679e-01    2.4841271e-01    1.5911035e+02    0.0000000e+00    3.3468559e-05    8.7155877e+02    8.9079036e+02    8.3701409e+02    4.9000000e+02    4.9000000e+02    4.9000000e+02    8.6082480e+06    1.1507489e+03    5.5656426e+03    1.2666491e-02    1.7423105e+01   -1.8207396e-12    8.1236521e-12    1.0903630e+05   -2.1560276e-02    8.4589540e-05   -3.3567938e-19    2.9905653e-05   -4.4976574e+03    3.2107096e-13   -5.1672990e-21   -9.8347395e-19    5.9597320e-06    6.9648027e+01
  -1.2432738e+00    7.3165085e-01    2.4545558e-01    1.5620849e+02    0.0000000e+00    3.3274229e-05    8.7153619e+02    8.9074722e+02    8.3696134e+02    4.9000000e+02    4.9000000e+02    4.9000000e+02    8.6152864e+06    1.1460424e+03    5.5424911e+03    1.2666491e-02    1.7553368e+01   -1.8222283e-12    8.1302945e-12    1.0912545e+05   -2.0853127e-02    8.6355139e-05   -3.3144511e-19    2.1108287e-05   -4.5013313e+03    3.2133324e-13   -5.4071028e-21   -9.5140728e-19    5.6872742e-06    6.9301401e+01
  -1.1022681e+00    6.7561118e-01    2.4252002e-01    1.5334669e+02    0.0000000e+00    3.3080085e-05    8.7149616e+02    8.9069005e+02    8.3689030e+02    4.9000000e+02    4.9000000e+02    4.9000000e+02    8.6216590e+06    1.1412607e+03    5.5187256e+03    1.2666491e-02    1.7683063e+01   -1.8235762e-12    8.1363081e-12    1.0920616e+05   -1.9961176e-02    1.0516871e-04   -3.2743999e-19    1.4070344e-05   -4.5046721e+03    3.2157172e-13   -6.3487307e-21   -9.1007211e-19    6.9607612e-06    6.8951612e+01
  -9.6127008e-01    6.1871016e-01    2.3960128e-01    1.5052020e+02    0.0000000e+00    3.2885806e-05    8.7143087e+02    8.9060689e+02    8.3678477e+02    4.9000000e+02    4.9000000e+02    4.9000000e+02    8.6270784e+06    1.1363624e+03    5.4940306e+03    1.2666491e-02    1.7812171e+01   -1.8247224e-12    8.1414228e-12    1.0927481e+05   -1.9098317e-02    9.5595246e-05   -3.3465685e-19    1.2140524e-05   -4.5074967e+03    3.2177337e-13   -5.9907149e-21   -8.6925760e-19    6.3760100e-06    6.8596594e+01
  -8.2027808e-01    5.6552086e-01    2.3670950e-01    1.4773873e+02    0.0000000e+00    3.2692054e-05    8.7134807e+02    8.9050936e+02    8.3660104e+02    4.9000000e+02    4.9000000e+02    4.9000000e+02    8.6317985e+06    1.1313991e+03    5.4687789e+03    1.2666491e-02    1.7940680e+01   -1.8257208e-12    8.1458770e-12    1.0933460e+05   -1.7896997e-02    9.5209982e-05   -3.1958825e-19    1.2446920e-05   -4.5099696e+03    3.2194989e-13   -6.1943060e-21   -8.1419943e-19    6.4117535e-06    6.8239132e+01
  -6.7929098e-01    5.1505062e-01    2.3384431e-01    1.4500158e+02    0.0000000e+00    3.2498812e-05    8.7124334e+02    8.9038735e+02    8.3639098e+02    4.9000000e+02    4.9000000e+02    4.9000000e+02    8.6356736e+06    1.1263525e+03    5.4428179e+03    1.2666491e-02    1.8068574e+01   -1.8265404e-12    8.1495341e-12    1.0938368e+05   -1.6363884e-02    8.7937350e-05   -2.5551332e-19    1.4838099e-05   -4.5119928e+03    3.2209434e-13   -6.1756633e-21   -7.4616490e-19    6.1173692e-06    6.7878431e+01
  -5.3830735e-01    4.6850209e-01    2.3100883e-01    1.4231147e+02    0.0000000e+00    3.2306287e-05    8.7111737e+02    8.9025545e+02    8.3615445e+02    4.9000000e+02    4.9000000e+02    4.9000000e+02    8.6387245e+06    1.1212320e+03    5.4162087e+03    1.2666491e-02    1.8195840e+01   -1.8271857e-12    8.1524132e-12    1.0942232e+05   -1.3924528e-02    8.9013089e-05   -1.9312806e-19    1.8229012e-05   -4.5135816e+03    3.2220775e-13   -6.5393619e-21   -6.3561802e-19    5.8842705e-06    6.7515069e+01
  -3.9732551e-01    4.3086819e-01    2.2820899e-01    1.3967364e+02    0.0000000e+00    3.2114890e-05    8.7097339e+02    8.9010118e+02    8.3589809e+02    4.9000000e+02    4.9000000e+02    4.9000000e+02    8.6410474e+06    1.1160636e+03    5.3891302e+03    1.2666491e-02    1.8322469e+01   -1.8276769e-12    8.1546059e-12    1.0945175e+05   -1.0374992e-02    1.0315294e-04   -3.5149965e-20    2.0723018e-05   -4.5147991e+03    3.2229469e-13   -7.9043987e-21   -4.7866379e-19    6.4773834e-06    6.7150532e+01
  -2.5634394e-01    4.0337395e-01    2.2544217e-01    1.3708518e+02    0.0000000e+00    3.1924454e-05    8.7080460e+02    8.8991878e+02    8.3560994e+02    4.9000000e+02    4.9000000e+02    4.9000000e+02    8.6424330e+06    1.1108158e+03    5.3613329e+03    1.2666491e-02    1.8448444e+01   -1.8279702e-12    8.1559125e-12    1.0946930e+05   -4.1074715e-03    1.7034591e-04   -2.8358655e-20    2.6672871e-06   -4.5155099e+03    3.2234538e-13   -1.0746669e-20   -1.8797808e-19    9.8597037e-06    6.6783320e+01
  -1.1536107e-01    3.9223825e-01    2.2271783e-01    1.3455448e+02    0.0000000e+00    3.1735640e-05    8.7061935e+02    8.8972229e+02    8.3530404e+02    4.9000000e+02    4.9000000e+02    4.9000000e+02    8.6431360e+06    1.1055423e+03    5.3332063e+03    1.2666491e-02    1.8573759e+01   -1.8281188e-12    8.1565762e-12    1.0947820e+05   -6.4590829e-04    7.9397688e-05    9.0941603e-20    1.0418588e-05   -4.5158815e+03    3.2237192e-13   -5.3541403e-21   -3.2642327e-20    5.3941569e-06    6.6416325e+01
   2.5624469e-02    3.8954078e-01    2.2003555e-01    1.3208061e+02    0.0000000e+00    3.1548443e-05    8.7041228e+02    8.8950469e+02    8.3497090e+02    4.9000000e+02    4.9000000e+02    4.9000000e+02    8.6429029e+06    1.1002213e+03    5.3045684e+03    1.2666491e-02    1.8698403e+01   -1.8280695e-12    8.1563564e-12    1.0947525e+05    7.5875915e-04    7.1173907e-05    1.3678095e-19    1.1984366e-05   -4.5157529e+03    3.2236275e-13   -4.9808312e-21    3.0079573e-20    5.0352099e-06    6.6048576e+01
   1.6661432e-01    3.9174937e-01    2.1739899e-01    1.2966641e+02    0.0000000e+00    3.1363134e-05    8.7018514e+02    8.8926512e+02    8.3461734e+02    4.9000000e+02    4.9000000e+02    4.9000000e+02    8.6419469e+06    1.0948692e+03    5.2755304e+03    1.2666491e-02    1.8822369e+01   -1.8278672e-12    8.1554542e-12    1.0946314e+05    1.4017379e-03    4.1918328e-05    1.7325104e-19    2.1452442e-05   -4.5152592e+03    3.2232752e-13   -3.6980484e-21    5.8011780e-20    3.8690082e-06    6.5681044e+01
   3.0760950e-01    3.9785943e-01    2.1481149e-01    1.2731429e+02    0.0000000e+00    3.1179977e-05    8.6993919e+02    8.8900782e+02    8.3424193e+02    4.9000000e+02    4.9000000e+02    4.9000000e+02    8.6402368e+06    1.0895000e+03    5.2461815e+03    1.2666491e-02    1.8945650e+01   -1.8275056e-12    8.1538404e-12    1.0944148e+05    2.4124560e-03    2.4322807e-05    2.5158889e-19    1.9934810e-05   -4.5143717e+03    3.2226416e-13   -2.9044927e-21    1.0173152e-19    3.8643021e-06    6.5314580e+01
   4.4861176e-01    4.1019265e-01    2.1227184e-01    1.2502253e+02    0.0000000e+00    3.0998911e-05    8.6966945e+02    8.8872398e+02    8.3372846e+02    4.9000000e+02    4.9000000e+02    4.9000000e+02    8.6376093e+06    1.0840940e+03    5.2163600e+03    1.2666491e-02    1.9068237e+01   -1.8269498e-12    8.1513608e-12    1.0940820e+05    5.3548984e-03    1.6233090e-05    2.8201972e-19    1.7625313e-05   -4.5129896e+03    3.2216549e-13   -2.3041854e-21    2.3673309e-19    3.7306966e-06    6.4948297e+01
   5.8962290e-01    4.3371663e-01    2.0978658e-01    1.2279637e+02    0.0000000e+00    3.0820435e-05    8.6938321e+02    8.8842570e+02    8.3320135e+02    4.9000000e+02    4.9000000e+02    4.9000000e+02    8.6343009e+06    1.0786942e+03    5.1863822e+03    1.2666491e-02    1.9190126e+01   -1.8262501e-12    8.1482386e-12    1.0936629e+05    9.2805679e-03   -4.0966502e-05    3.7861884e-19    1.5542827e-05   -4.5112673e+03    3.2204254e-13    2.4342705e-22    4.1439594e-19    1.3592801e-06    6.4584454e+01
   7.3064432e-01    4.6903130e-01    2.0735409e-01    1.2063356e+02    0.0000000e+00    3.0644472e-05    8.6907342e+02    8.8810222e+02    8.3265124e+02    4.9000000e+02    4.9000000e+02    4.9000000e+02    8.6300879e+06    1.0732735e+03    5.1560216e+03    1.2666491e-02    1.9311311e+01   -1.8253590e-12    8.1442627e-12    1.0931293e+05    1.2376165e-02    2.9323499e-06    4.2012838e-19    1.6700465e-05   -4.5090603e+03    3.2188499e-13   -1.9297486e-21    5.5604593e-19    2.7214147e-06    6.4221883e+01
   8.7167763e-01    5.1206704e-01    2.0497916e-01    1.1853762e+02    0.0000000e+00    3.0471408e-05    8.6874495e+02    8.8776134e+02    8.3208463e+02    4.9000000e+02    4.9000000e+02    4.9000000e+02    8.6251247e+06    1.0678628e+03    5.1254999e+03    1.2666491e-02    1.9431789e+01   -1.8243092e-12    8.1395790e-12    1.0925006e+05    1.3770274e-02   -7.0938027e-06    3.9937482e-19    1.6835930e-05   -4.5064692e+03    3.2170002e-13   -1.0896312e-21    6.2164709e-19    1.5954714e-06    6.3862225e+01
   1.0127244e+00    5.5834615e-01    2.0266289e-01    1.1650870e+02    0.0000000e+00    3.0301368e-05    8.6839696e+02    8.8740139e+02    8.3150081e+02    4.9000000e+02    4.9000000e+02    4.9000000e+02    8.6193864e+06    1.0624620e+03    5.0948091e+03    1.2666491e-02    1.9551557e+01   -1.8230955e-12    8.1341637e-12    1.0917738e+05    1.4550222e-02    4.1810354e-05    3.8885004e-19    1.8406574e-05   -4.5034748e+03    3.2148626e-13   -3.0846091e-21    6.5822896e-19    3.1253498e-06    6.3505565e+01
   1.1537860e+00    6.0722721e-01    2.0040537e-01    1.1454615e+02    0.0000000e+00    3.0134399e-05    8.6802665e+02    8.8702142e+02    8.3089470e+02    4.9000000e+02    4.9000000e+02    4.9000000e+02    8.6127726e+06    1.0570634e+03    5.0638755e+03    1.2666491e-02    1.9670610e+01   -1.8216966e-12    8.1279222e-12    1.0909361e+05    1.4973123e-02    2.4200336e-05    4.0720514e-19    1.6380929e-05   -4.5000144e+03    3.2123924e-13   -2.0567098e-21    6.7726966e-19    2.4400391e-06    6.3151625e+01
   1.2948643e+00    6.5639406e-01    1.9821094e-01    1.1265294e+02    0.0000000e+00    2.9970868e-05    8.6763951e+02    8.8662792e+02    8.3027443e+02    4.9000000e+02    4.9000000e+02    4.9000000e+02    8.6054714e+06    1.0517001e+03    5.0329415e+03    1.2666491e-02    1.9788950e+01   -1.8201523e-12    8.1210321e-12    1.0900113e+05    1.5369742e-02    1.0287983e-05    4.2091150e-19    1.6610562e-05   -4.4962092e+03    3.2096760e-13   -1.4320550e-21    6.9511772e-19    2.5570137e-06    6.2802163e+01
   1.4447722e+00    7.0997102e-01    1.9594866e-01    1.1071670e+02    0.0000000e+00    2.9800947e-05    8.6720280e+02    8.8618039e+02    8.2959681e+02    4.9000000e+02    4.9000000e+02    4.9000000e+02    8.5972050e+06    1.0460173e+03    4.9998662e+03    1.2666491e-02    1.9913870e+01   -1.8184038e-12    8.1132310e-12    1.0889642e+05    1.5968616e-02    2.9507270e-05    4.3171238e-19    4.0881032e-05   -4.4918759e+03    3.2065825e-13   -2.2277034e-21    7.2229098e-19    2.4589212e-06    6.2434881e+01
   1.5947236e+00    7.6544012e-01    1.9376152e-01    1.0886030e+02    0.0000000e+00    2.9635309e-05    8.6674796e+02    8.8571914e+02    8.2889769e+02    4.9000000e+02    4.9000000e+02    4.9000000e+02    8.5878887e+06    1.0403908e+03    4.9668896e+03    1.2666491e-02    2.0038002e+01   -1.8164333e-12    8.1044399e-12    1.0877841e+05    1.6484531e-02    3.0854898e-05    4.3957427e-19   -6.3056535e-07   -4.4870173e+03    3.2031146e-13   -2.1926239e-21    7.4568149e-19    2.5523647e-06    6.2073678e+01
   1.7447021e+00    8.2328714e-01    1.9164795e-01    1.0708148e+02    0.0000000e+00    2.9473896e-05    8.6626666e+02    8.8523000e+02    8.2817185e+02    4.9000000e+02    4.9000000e+02    4.9000000e+02    8.5775055e+06    1.0347883e+03    4.9337441e+03    1.2666491e-02    2.0161327e+01   -1.8142372e-12    8.0946402e-12    1.0864690e+05    1.6801129e-02    1.3718174e-05    4.6078304e-19    1.8787733e-05   -4.4815933e+03    3.1992422e-13   -1.4990777e-21    7.5947794e-19    2.2639976e-06    6.1717135e+01
   1.8947049e+00    8.7933226e-01    1.8960998e-01    1.0538089e+02    0.0000000e+00    2.9316935e-05    8.6576481e+02    8.8473891e+02    8.2741862e+02    4.9000000e+02    4.9000000e+02    4.9000000e+02    8.5656705e+06    1.0292400e+03    4.9006642e+03    1.2666491e-02    2.0283846e+01   -1.8117342e-12    8.0834718e-12    1.0849699e+05    1.6917877e-02    1.3588761e-05    4.4980354e-19   -2.8445760e-05   -4.4754433e+03    3.1948522e-13   -1.3871136e-21    7.6527696e-19    2.2728122e-06    6.1366736e+01
   2.0447154e+00    9.3256415e-01    1.8764499e-01    1.0375516e+02    0.0000000e+00    2.9164310e-05    8.6523795e+02    8.8422396e+02    8.2665503e+02    4.9000000e+02    4.9000000e+02    4.9000000e+02    8.5538635e+06    1.0237241e+03    4.8674748e+03    1.2666491e-02    2.0405542e+01   -1.8092365e-12    8.0723295e-12    1.0834743e+05    1.7454368e-02    4.0093604e-06    4.7367037e-19    5.8209370e-05   -4.4692505e+03    3.1904310e-13   -9.5977615e-22    7.8933684e-19    2.4488457e-06    6.1021419e+01
   2.1859038e+00    9.9526038e-01    1.8587563e-01    1.0230423e+02    0.0000000e+00    2.9025674e-05    8.6473634e+02    8.8371498e+02    8.2593317e+02    4.9000000e+02    4.9000000e+02    4.9000000e+02    8.5413045e+06    1.0186572e+03    4.8368283e+03    1.2666491e-02    2.0519359e+01   -1.8065791e-12    8.0604857e-12    1.0818836e+05    1.7712539e-02   -5.8737842e-06    4.8460696e-19   -7.1658060e-06   -4.4626651e+03    3.1857331e-13   -3.7511947e-22    8.0077821e-19    1.9728960e-06    6.0706041e+01
   2.3271431e+00    1.0533189e+00    1.8417587e-01    1.0092303e+02    0.0000000e+00    2.8891293e-05    8.6420706e+02    8.8317750e+02    8.2520843e+02    4.9000000e+02    4.9000000e+02    4.9000000e+02    8.5283161e+06    1.0136142e+03    4.8060082e+03    1.2666491e-02    2.0632492e+01   -1.8038344e-12    8.0482116e-12    1.0802384e+05    1.8271956e-02   -3.9981267e-05    4.9158232e-19    1.3327813e-05   -4.4558876e+03    3.1808888e-13    1.1761005e-21    8.2646039e-19    8.5589387e-07    6.0395327e+01
   2.4684092e+00    1.1077084e+00    1.8254435e-01    9.9609078e+01    0.0000000e+00    2.8761174e-05    8.6365663e+02    8.8261933e+02    8.2446616e+02    4.9000000e+02    4.9000000e+02    4.9000000e+02    8.5145693e+06    1.0086192e+03    4.7752140e+03    1.2666491e-02    2.0744921e+01   -1.8009260e-12    8.0352438e-12    1.0784971e+05    1.9218198e-02   -4.7951886e-05    5.0481712e-19    2.3587820e-05   -4.4487189e+03    3.1757731e-13    1.6029630e-21    8.6935678e-19    7.0682363e-07    6.0090301e+01
   2.6097062e+00    1.1607612e+00    1.8097995e-01    9.8360552e+01    0.0000000e+00    2.8635301e-05    8.6308781e+02    8.8204142e+02    8.2370264e+02    4.9000000e+02    4.9000000e+02    4.9000000e+02    8.5001293e+06    1.0036828e+03    4.7445345e+03    1.2666491e-02    2.0856653e+01   -1.7978712e-12    8.0216209e-12    1.0766681e+05    1.9840955e-02   -4.5006816e-05    5.2069364e-19    1.4075306e-05   -4.4411896e+03    3.1703999e-13    1.5210883e-21    8.9727957e-19    1.0610344e-06    5.9791404e+01
   2.7510365e+00    1.2095823e+00    1.7947649e-01    9.7171834e+01    0.0000000e+00    2.8513230e-05    8.6249120e+02    8.8144566e+02    8.2289739e+02    4.9000000e+02    4.9000000e+02    4.9000000e+02    8.4839863e+06    9.9876160e+02    4.7136511e+03    1.2666491e-02    2.0967683e+01   -1.7944573e-12    8.0063844e-12    1.0746234e+05    1.9925597e-02   -4.3936669e-05    5.2846617e-19   -1.8796173e-05   -4.4327912e+03    3.1644041e-13    1.4317047e-21    9.0065209e-19    1.0499183e-06    5.9496436e+01
   2.8923948e+00    1.2601477e+00    1.7804086e-01    9.6047543e+01    0.0000000e+00    2.8395587e-05    8.6188412e+02    8.8081594e+02    8.2206727e+02    4.9000000e+02    4.9000000e+02    4.9000000e+02    8.4684502e+06    9.9393042e+02    4.6831274e+03    1.2666491e-02    2.1078016e+01   -1.7911701e-12    7.9917274e-12    1.0726555e+05    2.0245897e-02    1.9005661e-06    5.3597197e-19    8.3975169e-05   -4.4246525e+03    3.1585951e-13   -5.8631892e-22    9.1507592e-19    1.9783903e-06    5.9209045e+01
   2.9000000e+00    1.2627294e+00    1.7796404e-01    9.5987703e+01    0.0000000e+00    2.8389262e-05    8.6185006e+02    8.8081186e+02    8.2196664e+02    4.9000000e+02    4.9000000e+02    4.9000000e+02    8.4639310e+06    9.9366769e+02    4.6814643e+03    1.2666491e-02    2.1083950e+01   -1.7902431e-12    7.9874457e-12    1.0720831e+05    2.0108572e-02    1.3493663e-05    4.7460733e-19   -4.0724813e-03   -4.4224896e+03    3.1570694e-13   -1.0006139e-21    9.1004960e-19    2.4034395e-06    5.9193479e+01
   3.0408936e+00    1.2732449e+00    1.7655667e-01    9.4894328e+01    0.0000000e+00    2.8273033e-05    8.6117810e+02    8.8014302e+02    8.2113126e+02    4.9000000e+02    4.9000000e+02    4.9000000e+02    8.4463591e+06    9.8865853e+02    4.6493856e+03    1.2666491e-02    2.1193128e+01   -1.7865005e-12    7.9708611e-12    1.0698573e+05    1.7558308e-02   -4.3173713e-05    3.8603271e-19    9.9275194e-06   -4.4133675e+03    3.1505339e-13    1.2678507e-21    7.9503207e-19    8.1831935e-07    5.8899620e+01
   3.1822710e+00    1.3345090e+00    1.7522832e-01    9.3872522e+01    0.0000000e+00    2.8162294e-05    8.6053942e+02    8.7943058e+02    8.2026578e+02    4.9000000e+02    4.9000000e+02    4.9000000e+02    8.4309162e+06    9.8391328e+02    4.6189978e+03    1.2666491e-02    2.1301965e+01   -1.7832274e-12    7.9563242e-12    1.0679012e+05    2.0159381e-02    1.8847123e-05    5.4432237e-19    3.1548301e-04   -4.4049057e+03    3.1445021e-13   -1.3490843e-21    9.1046591e-19    2.6233430e-06    5.8621591e+01
   3.3145393e+00    1.4170248e+00    1.7406082e-01    9.2986931e+01    0.0000000e+00    2.8063698e-05    8.5991519e+02    8.7879436e+02    8.1940399e+02    4.9000000e+02    4.9000000e+02    4.9000000e+02    8.4131190e+06    9.7953843e+02    4.5906537e+03    1.2666491e-02    2.1403165e+01   -1.7794687e-12    7.9395036e-12    1.0656470e+05    2.0256174e-02    2.7483264e-05    5.2818557e-19   -7.1861872e-05   -4.3955771e+03    3.1378378e-13   -1.7516082e-21    9.1534705e-19    2.3936096e-06    5.8368665e+01
   3.4291118e+00    1.4391764e+00    1.7307622e-01    9.2247716e+01    0.0000000e+00    2.7979757e-05    8.5932144e+02    8.7824391e+02    8.1862253e+02    4.9000000e+02    4.9000000e+02    4.9000000e+02    8.3937287e+06    9.7562212e+02    4.5649409e+03    1.2666491e-02    2.1490451e+01   -1.7753662e-12    7.9212068e-12    1.0631909e+05    1.8501322e-02   -5.0662892e-06    4.5032082e-19    7.0282254e-05   -4.3858925e+03    3.1309226e-13   -3.7362636e-22    8.3670543e-19    2.2024744e-06    5.8145544e+01
   3.5298238e+00    1.4730377e+00    1.7225711e-01    9.1637957e+01    0.0000000e+00    2.7909398e-05    8.5881566e+02    8.7772662e+02    8.1795371e+02    4.9000000e+02    4.9000000e+02    4.9000000e+02    8.3793947e+06    9.7231587e+02    4.5431655e+03    1.2666491e-02    2.1566831e+01   -1.7723306e-12    7.9076992e-12    1.0613753e+05    1.6045598e-02   -3.6316659e-05    5.0932243e-19    4.3095165e-04   -4.3782958e+03    3.1255067e-13    1.3144925e-21    7.2282367e-19    1.3470919e-06    5.7957882e+01
   3.6122588e+00    1.5207341e+00    1.7160726e-01    9.1157484e+01    0.0000000e+00    2.7853229e-05    8.5838438e+02    8.7729201e+02    8.1739640e+02    4.9000000e+02    4.9000000e+02    4.9000000e+02    8.3670099e+06    9.6959700e+02    4.5251168e+03    1.2666491e-02    2.1629085e+01   -1.7697158e-12    7.8959878e-12    1.0598065e+05    1.5698169e-02    1.3313242e-05    4.7700789e-19    1.2544428e-04   -4.3718092e+03    3.1208718e-13   -1.0652552e-21    7.0751847e-19    2.2689218e-06    5.7804961e+01
   3.7072605e+00    1.5649519e+00    1.7088454e-01    9.0626282e+01    0.0000000e+00    2.7790429e-05    8.5787182e+02    8.7677382e+02    8.1673875e+02    4.9000000e+02    4.9000000e+02    4.9000000e+02    8.3521423e+06    9.6647113e+02    4.5042107e+03    1.2666491e-02    2.1700526e+01   -1.7665703e-12    7.8819656e-12    1.0579233e+05    1.5287795e-02    1.2982649e-05    4.5986987e-19   -1.2241059e-04   -4.3640622e+03    3.1153423e-13   -1.0364678e-21    6.8898326e-19    2.1668744e-06    5.7630676e+01
   3.8107918e+00    1.6180122e+00    1.7014070e-01    9.0083530e+01    0.0000000e+00    2.7725376e-05    8.5730180e+02    8.7619649e+02    8.1601029e+02    4.9000000e+02    4.9000000e+02    4.9000000e+02    8.3354948e+06    9.6312358e+02    4.4816046e+03    1.2666491e-02    2.1778012e+01   -1.7630499e-12    7.8662482e-12    1.0558147e+05    1.4819731e-02    2.0840208e-05    4.3716507e-19   -4.6595095e-05   -4.3554538e+03    3.1091931e-13   -1.3535239e-21    6.6820640e-19    2.3327904e-06    5.7446098e+01
   3.9028443e+00    1.6759363e+00    1.6952698e-01    8.9639144e+01    0.0000000e+00    2.7671346e-05    8.5678709e+02    8.7567166e+02    8.1535849e+02    4.9000000e+02    4.9000000e+02    4.9000000e+02    8.3203695e+06    9.6022891e+02    4.4618265e+03    1.2666491e-02    2.1846587e+01   -1.7598502e-12    7.8519763e-12    1.0538989e+05    1.4119003e-02   -1.9977459e-05    3.9844437e-19    6.4357009e-05   -4.3476365e+03    3.1036141e-13    5.0900818e-22    6.3686607e-19    1.3435432e-07    5.7288635e+01
   4.0022681e+00    1.7418961e+00    1.6891696e-01    8.9201140e+01    0.0000000e+00    2.7617245e-05    8.5621717e+02    8.7509897e+02    8.1464253e+02    4.9000000e+02    4.9000000e+02    4.9000000e+02    8.3034623e+06    9.5717475e+02    4.4406736e+03    1.2666491e-02    2.1920316e+01   -1.7562735e-12    7.8360239e-12    1.0517573e+05    1.3645013e-02   -2.7934014e-05    3.6878615e-19    6.8322041e-05   -4.3388766e+03    3.0973627e-13    8.7839538e-22    6.1589052e-19   -6.6984276e-07    5.7125121e+01
   4.1059880e+00    1.8042930e+00    1.6834012e-01    8.8791162e+01    0.0000000e+00    2.7565619e-05    8.5560233e+02    8.7448484e+02    8.1387929e+02    4.9000000e+02    4.9000000e+02    4.9000000e+02    8.2850320e+06    9.5405421e+02    4.4187053e+03    1.2666491e-02    2.1996863e+01   -1.7523747e-12    7.8186341e-12    1.0494228e+05    1.3215066e-02   -4.4761692e-05    3.5920537e-19    5.0150754e-05   -4.3292989e+03    3.0905274e-13    1.6059728e-21    5.9640971e-19   -9.1394819e-07    5.6961285e+01
   4.2123470e+00    1.8623976e+00    1.6780592e-01    8.8415633e+01    0.0000000e+00    2.7517316e-05    8.5494846e+02    8.7383129e+02    8.1307870e+02    4.9000000e+02    4.9000000e+02    4.9000000e+02    8.2652299e+06    9.5090377e+02    4.3961642e+03    1.2666491e-02    2.2074966e+01   -1.7481882e-12    7.7999384e-12    1.0469146e+05    1.2959736e-02   -4.6051502e-05    3.4985272e-19   -1.5390044e-05   -4.3189706e+03    3.0831517e-13    1.6851272e-21    5.8495628e-19   -8.6269549e-07    5.6799167e+01
   4.3091350e+00    1.9215031e+00    1.6736601e-01    8.8109384e+01    0.0000000e+00    2.7477163e-05    8.5433714e+02    8.7320991e+02    8.1232644e+02    4.9000000e+02    4.9000000e+02    4.9000000e+02    8.2465506e+06    9.4808747e+02    4.3757354e+03    1.2666491e-02    2.2145694e+01   -1.7442301e-12    7.7823476e-12    1.0445486e+05    1.2819246e-02   -3.2875771e-05    3.5444617e-19    1.0636638e-04   -4.3092129e+03    3.0761921e-13    1.1008708e-21    5.7829178e-19   -3.5975425e-07    5.6656804e+01
   4.4090887e+00    1.9988498e+00    1.6707925e-01    8.7916236e+01    0.0000000e+00    2.7450254e-05    8.5379940e+02    8.7254449e+02    8.1153285e+02    4.9000000e+02    4.9000000e+02    4.9000000e+02    8.2304994e+06    9.4585948e+02    4.3588409e+03    1.2666491e-02    2.2218433e+01   -1.7408675e-12    7.7670316e-12    1.0425155e+05    1.5092316e-02    1.8280919e-05    4.2614072e-19   -6.8425256e-04   -4.2996821e+03    3.0693646e-13   -1.0369943e-21    6.8093275e-19    7.5514831e-07    5.6550436e+01
   4.5017181e+00    2.0746346e+00    1.6674649e-01    8.7742850e+01    0.0000000e+00    2.7410186e-05    8.5316820e+02    8.7192034e+02    8.1079635e+02    4.9000000e+02    4.9000000e+02    4.9000000e+02    8.2108361e+06    9.4330541e+02    4.3395406e+03    1.2666491e-02    2.2285553e+01   -1.7366642e-12    7.7487793e-12    1.0400248e+05    1.4028490e-02    2.3379833e-05    4.0985088e-19   -6.2963428e-04   -4.2900822e+03    3.0625641e-13   -1.2744824e-21    6.3247392e-19    7.5844642e-07    5.6404819e+01
   4.6012644e+00    2.2820811e+00    1.6662034e-01    8.7633446e+01    0.0000000e+00    2.7404408e-05    8.5265314e+02    8.7124837e+02    8.1000864e+02    4.9000000e+02    4.9000000e+02    4.9000000e+02    8.1954842e+06    9.4142089e+02    4.3246020e+03    1.2666491e-02    2.2357409e+01   -1.7334215e-12    7.7342003e-12    1.0380803e+05    1.4474265e-02    2.5380456e-05    4.1835079e-19    5.8392969e-04   -4.2813821e+03    3.0563425e-13   -1.2164596e-21    6.5286996e-19    8.2045428e-07    5.6344829e+01
   4.7008908e+00    2.5711177e+00    1.6675449e-01    8.7785885e+01    0.0000000e+00    2.7410648e-05    8.5218259e+02    8.7064003e+02    8.0926692e+02    4.9000000e+02    4.9000000e+02    4.9000000e+02    8.1817417e+06    9.4034881e+02    4.3139806e+03    1.2666491e-02    2.2429117e+01   -1.7305422e-12    7.7210907e-12    1.0363396e+05    1.4346056e-02    2.5406036e-05    4.0804220e-19   -2.4770175e-04   -4.2737381e+03    3.0508564e-13   -1.2509387e-21    6.4716549e-19    8.7446371e-07    5.6316410e+01
   4.8004811e+00    2.7613570e+00    1.6701870e-01    8.8425959e+01    0.0000000e+00    2.7377242e-05    8.5168740e+02    8.7013979e+02    8.0863008e+02    4.9000000e+02    4.9000000e+02    4.9000000e+02    8.1673006e+06    9.3996047e+02    4.3063335e+03    1.2666491e-02    2.2500660e+01   -1.7274391e-12    7.7077632e-12    1.0345104e+05    1.4208515e-02    1.9663436e-05    3.9746997e-19    4.6388608e-04   -4.2664556e+03    3.0457132e-13   -7.9978442e-22    6.4140529e-19    7.5665199e-07    5.6207015e+01
   4.9001877e+00    3.0396502e+00    1.6765910e-01    8.9255609e+01    0.0000000e+00    2.7390739e-05    8.5130361e+02    8.6963680e+02    8.0805538e+02    4.9000000e+02    4.9000000e+02    4.9000000e+02    8.1568321e+06    9.4048579e+02    4.3041557e+03    1.2666491e-02    2.2572196e+01   -1.7252424e-12    7.6977954e-12    1.0331844e+05    1.4206524e-02    2.9169341e-05    3.9363524e-19   -3.6622138e-04   -4.2612905e+03    3.0420057e-13   -1.0583231e-21    6.4180816e-19    1.0451931e-06    5.6207818e+01
   5.0097412e+00    3.4413129e+00    1.6889851e-01    9.0379866e+01    0.0000000e+00    2.7478429e-05    8.5092543e+02    8.6941297e+02    8.0781427e+02    4.9000000e+02    4.9000000e+02    4.9000000e+02    8.1467972e+06    9.4193240e+02    4.3060536e+03    1.2666491e-02    2.2650796e+01   -1.7231200e-12    7.6883412e-12    1.0319133e+05    1.3717489e-02    1.6669023e-05    3.9108053e-19   -7.2709741e-04   -4.2563922e+03    3.0385285e-13   -5.3100821e-22    6.1936359e-19    4.4673516e-07    5.6359094e+01
   5.1093978e+00    3.6155939e+00    1.7043196e-01    9.1753567e+01    0.0000000e+00    2.7589064e-05    8.5065377e+02    8.6913591e+02    8.0764104e+02    4.9000000e+02    4.9000000e+02    4.9000000e+02    8.1400822e+06    9.4434486e+02    4.3137384e+03    1.2666491e-02    2.2722379e+01   -1.7217017e-12    7.6819290e-12    1.0310628e+05    1.3471638e-02    1.5743721e-05    4.0400018e-19    7.3647583e-04   -4.2524261e+03    3.0356837e-13   -4.1605188e-22    6.0752166e-19    4.0703881e-07    5.6569649e+01
   5.2090366e+00    3.6748972e+00    1.7217303e-01    9.3390643e+01    0.0000000e+00    2.7704283e-05    8.5043202e+02    8.6887688e+02    8.0747794e+02    4.9000000e+02    4.9000000e+02    4.9000000e+02    8.1350340e+06    9.4737133e+02    4.3247940e+03    1.2666491e-02    2.2794110e+01   -1.7206038e-12    7.6773330e-12    1.0304233e+05    1.3641131e-02    1.7650054e-05    4.2169502e-19    7.8216430e-04   -4.2496934e+03    3.0337963e-13   -3.4613223e-22    6.1479264e-19    4.9472916e-07    5.6795711e+01
   5.3085811e+00    3.7512908e+00    1.7406440e-01    9.5086380e+01    0.0000000e+00    2.7840609e-05    8.5032113e+02    8.6874776e+02    8.0747825e+02    4.9000000e+02    4.9000000e+02    4.9000000e+02    8.1337671e+06    9.5092518e+02    4.3394209e+03    1.2666491e-02    2.2865985e+01   -1.7203276e-12    7.6762636e-12    1.0302629e+05    1.3969190e-02    1.9647971e-05    4.4587513e-19   -6.6791316e-04   -4.2488552e+03    3.0332367e-13   -3.3241635e-22    6.2904877e-19    5.3867246e-07    5.7077152e+01
   5.4082302e+00    3.9812735e+00    1.7628604e-01    9.7159275e+01    0.0000000e+00    2.7990472e-05    8.5037866e+02    8.6887352e+02    8.0737142e+02    4.9000000e+02    4.9000000e+02    4.9000000e+02    8.1382639e+06    9.5579055e+02    4.3622198e+03    1.2666491e-02    2.2938254e+01   -1.7213080e-12    7.6803630e-12    1.0308325e+05    1.4171479e-02    2.4522167e-05    4.4494381e-19   -9.3556866e-04   -4.2511612e+03    3.0348378e-13   -4.5735070e-22    6.3845075e-19    6.3998132e-07    5.7411161e+01
   5.5079830e+00    4.3921674e+00    1.7919827e-01    9.9783632e+01    0.0000000e+00    2.8200123e-05    8.5068452e+02    8.7051386e+02    8.0742752e+02    4.9000000e+02    4.9000000e+02    4.9000000e+02    8.1512507e+06    9.6272935e+02    4.3975146e+03    1.2666491e-02    2.3011076e+01   -1.7239944e-12    7.6929057e-12    1.0324774e+05    1.4091836e-02    1.9034928e-05    4.6176392e-19    1.7936860e-03   -4.2576069e+03    3.0395572e-13   -2.7057924e-23    6.3424847e-19    4.6098177e-07    5.7900257e+01
   5.6075126e+00    4.9734745e+00    1.8313816e-01    1.0336618e+02    0.0000000e+00    2.8481616e-05    8.5114880e+02    8.7233403e+02    8.0782455e+02    4.9000000e+02    4.9000000e+02    4.9000000e+02    8.1695530e+06    9.7212592e+02    4.4460749e+03    1.2666491e-02    2.3084448e+01   -1.7279247e-12    7.7096015e-12    1.0347957e+05    1.3861867e-02    1.6527858e-05    4.5001436e-19    5.5924979e-03   -4.2671925e+03    3.0461949e-13    9.3070880e-23    6.2388297e-19    4.8920579e-07    5.8556992e+01
   5.7071543e+00    5.5802465e+00    1.8848464e-01    1.0866711e+02    0.0000000e+00    2.8817346e-05    8.5176975e+02    8.7350976e+02    8.0857571e+02    4.9000000e+02    4.9000000e+02    4.9000000e+02    8.1931219e+06    9.8503483e+02    4.5127925e+03    1.2666491e-02    2.3158867e+01   -1.7329504e-12    7.7320118e-12    1.0377810e+05    1.3920793e-02    1.9117619e-05    4.5148270e-19   -4.1950462e-03   -4.2792709e+03    3.0548198e-13    2.5679780e-23    6.2661063e-19    7.2056994e-07    5.9345709e+01
   5.8067739e+00    6.1238025e+00    1.9527597e-01    1.1505608e+02    0.0000000e+00    2.9290066e-05    8.5249426e+02    8.7307248e+02    8.1009467e+02    4.9000000e+02    4.9000000e+02    4.9000000e+02    8.2201887e+06    1.0004761e+03    4.5924618e+03    1.2666491e-02    2.3234507e+01   -1.7386476e-12    7.7570789e-12    1.0412095e+05    1.4514554e-02    2.3951871e-05    4.6271925e-19    1.0387669e-02   -4.2930187e+03    3.0645391e-13   -2.8830553e-22    6.5347432e-19    7.2088630e-07    6.0427240e+01
   5.9044740e+00    6.5501525e+00    2.0326244e-01    1.2272973e+02    0.0000000e+00    2.9835032e-05    8.5333454e+02    8.7265156e+02    8.1232530e+02    4.9000000e+02    4.9000000e+02    4.9000000e+02    8.2511586e+06    1.0183272e+03    4.6851490e+03    1.2666491e-02    2.3310088e+01   -1.7451653e-12    7.7875258e-12    1.0451322e+05    1.5112071e-02    9.5721556e-06    4.8325113e-19   -1.3618317e-02   -4.3091776e+03    3.0764989e-13    4.7712081e-22    6.8031790e-19    4.0325790e-07    6.1678118e+01
   6.0052084e+00    7.0820079e+00    2.1328920e-01    1.3272399e+02    0.0000000e+00    3.0491659e-05    8.5457182e+02    8.7598608e+02    8.1476811e+02    4.9000000e+02    4.9000000e+02    4.9000000e+02    8.2962602e+06    1.0410650e+03    4.8059848e+03    1.2666491e-02    2.3389815e+01   -1.7548064e-12    7.8289257e-12    1.0508450e+05    1.5846779e-02    9.3950021e-06    5.0710629e-19   -4.3967377e-03   -4.3328847e+03    3.0930704e-13    5.9480786e-22    7.1311662e-19    1.5471082e-07    6.3224036e+01
   6.1058994e+00    7.6862985e+00    2.2558013e-01    1.4524871e+02    0.0000000e+00    3.1285243e-05    8.5612275e+02    8.7645120e+02    8.1763972e+02    4.9000000e+02    4.9000000e+02    4.9000000e+02    8.3527837e+06    1.0683812e+03    4.9530579e+03    1.2666491e-02    2.3471770e+01   -1.7667350e-12    7.8828495e-12    1.0580046e+05    1.6941472e-02    3.5839647e-05    5.1802182e-19   -2.0387680e-02   -4.3628858e+03    3.1145659e-13   -6.1403530e-22    7.6319864e-19    9.5879475e-07    6.5109280e+01
   6.2035043e+00    8.0687885e+00    2.3960128e-01    1.6028364e+02    0.0000000e+00    3.2131686e-05    8.5779538e+02    8.7760163e+02    8.2074171e+02    4.9000000e+02    4.9000000e+02    4.9000000e+02    8.4139990e+06    1.0988451e+03    5.1176110e+03    1.2666491e-02    2.3553793e+01   -1.7794945e-12    7.9409671e-12    1.0657584e+05    1.8154240e-02    7.5736968e-06    5.5825468e-19    1.6123211e-02   -4.3954124e+03    3.1379929e-13    8.2566520e-22    8.1780099e-19    1.4342841e-07    6.7135857e+01
   6.3032961e+00    8.1167669e+00    2.5505362e-01    1.7762193e+02    0.0000000e+00    3.3026695e-05    8.5930215e+02    8.7718540e+02    8.2414629e+02    4.9000000e+02    4.9000000e+02    4.9000000e+02    8.4697760e+06    1.1303897e+03    5.2863478e+03    1.2666491e-02    2.3640472e+01   -1.7918087e-12    7.9920718e-12    1.0728234e+05    1.9503978e-02    9.3322882e-05    5.0718875e-19   -5.4412843e-02   -4.4262588e+03    3.1594354e-13   -2.6975065e-21    8.8149918e-19    2.5557160e-06    6.9256084e+01
   6.4015565e+00    7.8693461e+00    2.7000116e-01    1.9470500e+02    0.0000000e+00    3.3890820e-05    8.6066199e+02    8.7852393e+02    8.2746755e+02    4.9000000e+02    4.9000000e+02    4.9000000e+02    8.5202230e+06    1.1596299e+03    5.4424550e+03    1.2666491e-02    2.3728459e+01   -1.8022976e-12    8.0378989e-12    1.0792133e+05    2.1508098e-02    9.9460097e-06    5.0813197e-19    5.2201829e-02   -4.4531028e+03    3.1777259e-13    3.0166184e-22    9.7414065e-19    1.9885004e-07    7.1284786e+01
   6.5054653e+00    7.6603806e+00    2.8462263e-01    2.1157991e+02    0.0000000e+00    3.4736378e-05    8.6229582e+02    8.7989979e+02    8.3020528e+02    4.9000000e+02    4.9000000e+02    4.9000000e+02    8.5806673e+06    1.1893560e+03    5.6061596e+03    1.2666491e-02    2.3824236e+01   -1.8148541e-12    8.0983224e-12    1.0868694e+05    2.3817872e-02    3.8539686e-05    5.1661356e-19   -2.6466005e-03   -4.4829583e+03    3.2003755e-13   -1.7040118e-21    1.0800548e-18    1.0725381e-06    7.3335858e+01
   6.6041429e+00    7.9772783e+00    2.9919963e-01    2.2879332e+02    0.0000000e+00    3.5560162e-05    8.6444035e+02    8.8065680e+02    8.3237844e+02    4.9000000e+02    4.9000000e+02    4.9000000e+02    8.6604037e+06    1.2210764e+03    5.7891298e+03    1.2666491e-02    2.3918039e+01   -1.8315548e-12    8.1736523e-12    1.0969692e+05    2.5642541e-02   -1.9891054e-05    6.0652507e-19    1.8167427e-02   -4.5217930e+03    3.2284526e-13    1.2720808e-21    1.1610085e-18   -4.6419086e-07    7.5457511e+01
   6.7044294e+00    8.6034993e+00    3.1688636e-01    2.5077448e+02    0.0000000e+00    3.6496360e-05    8.6690577e+02    8.8271348e+02    8.3518963e+02    4.9000000e+02    4.9000000e+02    4.9000000e+02    8.7528670e+06    1.2583863e+03    6.0055460e+03    1.2666491e-02    2.4016745e+01   -1.8516270e-12    8.2589277e-12    1.1086811e+05    2.7907646e-02    7.2572848e-06    5.9612834e-19   -2.7605273e-02   -4.5694072e+03    3.2614825e-13   -1.0479315e-22    1.2656554e-18    3.0809774e-07    7.7894497e+01
   6.8026717e+00    8.8742854e+00    3.3660477e-01    2.7625574e+02    0.0000000e+00    3.7507908e-05    8.6898867e+02    8.8548971e+02    8.3852620e+02    4.9000000e+02    4.9000000e+02    4.9000000e+02    8.8321495e+06    1.2959816e+03    6.2191240e+03    1.2666491e-02    2.4117025e+01   -1.8683867e-12    8.3326615e-12    1.1187234e+05    3.1460342e-02    9.8754451e-06    6.0260356e-19    9.4707786e-03   -4.6126404e+03    3.2917412e-13   -1.2495010e-21    1.4293935e-18    4.7722510e-07    8.0442347e+01
   6.9065278e+00    7.9378051e+00    3.5469013e-01    3.0048479e+02    0.0000000e+00    3.8409711e-05    8.6964381e+02    8.8746461e+02    8.4224286e+02    4.9000000e+02    4.9000000e+02    4.9000000e+02    8.8587353e+06    1.3241920e+03    6.3662249e+03    1.2666491e-02    2.4226215e+01   -1.8738742e-12    8.3595449e-12    1.1220909e+05    3.6768389e-02    5.8017334e-06    6.6994046e-19   -1.1057004e-02   -4.6320533e+03    3.3063657e-13   -1.6893444e-21    1.6719216e-18    1.5496968e-07    8.2517309e+01
   7.0020975e+00    6.2012710e+00    3.6451878e-01    3.1380531e+02    0.0000000e+00    3.8888976e-05    8.6925531e+02    8.8803261e+02    8.4439588e+02    4.9000000e+02    4.9000000e+02    4.9000000e+02    8.8457986e+06    1.3362941e+03    6.4181406e+03    1.2666491e-02    2.4328134e+01   -1.8708900e-12    8.3483730e-12    1.1204523e+05    4.0579055e-02    3.5936499e-05    7.9987783e-19   -5.0563443e-03   -4.6310998e+03    3.3063133e-13   -3.0465398e-21    1.8441351e-18    1.1484439e-06    8.3487400e+01
   7.1085739e+00    4.9207815e+00    3.6928885e-01    3.1985778e+02    0.0000000e+00    3.9126444e-05    8.6949640e+02    8.8752369e+02    8.4462574e+02    4.9000000e+02    4.9000000e+02    4.9000000e+02    8.8569513e+06    1.3449201e+03    6.4634015e+03    1.2666491e-02    2.4442428e+01   -1.8732053e-12    8.3598355e-12    1.1218649e+05    3.5944358e-02    2.6829878e-05    6.6049229e-19   -1.4879085e-02   -4.6363344e+03    3.3103364e-13   -2.3832711e-21    1.6339859e-18    1.3025925e-06    8.4060501e+01
   7.2010182e+00    5.1377015e+00    3.7221979e-01    3.2336320e+02    0.0000000e+00    3.9284250e-05    8.7051354e+02    8.8715210e+02    8.4417365e+02    4.9000000e+02    4.9000000e+02    4.9000000e+02    8.8976454e+06    1.3551532e+03    6.5307639e+03    1.2666491e-02    2.4542555e+01   -1.8820469e-12    8.3960120e-12    1.1270194e+05    3.2380131e-02    5.0527404e-05    5.8687231e-19    2.8659376e-03   -4.6541500e+03    3.3222132e-13   -3.3422260e-21    1.4716675e-18    1.7604138e-06    8.4629876e+01
   7.3001922e+00    5.0155034e+00    3.7529103e-01    3.2746349e+02    0.0000000e+00    3.9433659e-05    8.7151580e+02    8.8773788e+02    8.4475312e+02    4.9000000e+02    4.9000000e+02    4.9000000e+02    8.9389874e+06    1.3658913e+03    6.6002036e+03    1.2666491e-02    2.4651173e+01   -1.8908382e-12    8.4347899e-12    1.1322560e+05    3.0512237e-02    4.5750353e-05    4.7730139e-19    1.5430072e-03   -4.6747177e+03    3.3366280e-13   -3.7794398e-21    1.3900349e-18    2.5020495e-06    8.5182921e+01
   7.4003209e+00    3.7854248e+00    3.7594344e-01    3.2793767e+02    0.0000000e+00    3.9485856e-05    8.7176892e+02    8.8818316e+02    8.4484794e+02    4.9000000e+02    4.9000000e+02    4.9000000e+02    8.9523494e+06    1.3688134e+03    6.6171560e+03    1.2666491e-02    2.4761548e+01   -1.8935950e-12    8.4481046e-12    1.1339485e+05    3.0588710e-02    1.2756787e-04    3.3586686e-19   -9.5957475e-03   -4.6798069e+03    3.3405532e-13   -9.0954060e-21    1.3997858e-18    5.2559120e-06    8.5355976e+01
   7.5004130e+00    2.9249850e+00    3.7399816e-01    3.2509596e+02    0.0000000e+00    3.9377287e-05    8.7141366e+02    8.8662071e+02    8.4338710e+02    4.9000000e+02    4.9000000e+02    4.9000000e+02    8.9420675e+06    1.3656816e+03    6.5945247e+03    1.2666491e-02    2.4871746e+01   -1.8912302e-12    8.4395563e-12    1.1326462e+05    3.4715445e-02    1.1596796e-04    4.0620729e-19   -6.0005001e-03   -4.6684844e+03    3.3330819e-13   -8.5404257e-21    1.5866048e-18    4.1565691e-06    8.5062669e+01
   7.6005889e+00    3.9823174e+00    3.7259244e-01    3.2314014e+02    0.0000000e+00    3.9299521e-05    8.7122199e+02    8.8445253e+02    8.4131713e+02    4.9000000e+02    4.9000000e+02    4.9000000e+02    8.9378183e+06    1.3644521e+03    6.5861961e+03    1.2666491e-02    2.4981695e+01   -1.8902259e-12    8.4360762e-12    1.1321079e+05    3.5955077e-02    6.8911433e-05    6.1004976e-19    1.6304941e-03   -4.6607887e+03    3.3279078e-13   -5.0028104e-21    1.6353594e-18    2.6456824e-06    8.4897385e+01
   7.7006551e+00    6.2904143e+00    3.7689761e-01    3.2837076e+02    0.0000000e+00    3.9534932e-05    8.7195211e+02    8.8462996e+02    8.4130002e+02    4.9000000e+02    4.9000000e+02    4.9000000e+02    8.9685426e+06    1.3743443e+03    6.6474950e+03    1.2666491e-02    2.5091977e+01   -1.8968912e-12    8.4642342e-12    1.1359996e+05    3.5073099e-02    4.3518337e-05    6.5948375e-19   -1.1446272e-02   -4.6767774e+03    3.3389277e-13   -2.9260999e-21    1.5928657e-18    1.6481171e-06    8.5584582e+01
   7.8006529e+00    8.0583425e+00    3.9009275e-01    3.4714064e+02    0.0000000e+00    4.0143985e-05    8.7340296e+02    8.8730211e+02    8.4387357e+02    4.9000000e+02    4.9000000e+02    4.9000000e+02    9.0271752e+06    1.3989614e+03    6.7918399e+03    1.2666491e-02    2.5204000e+01   -1.9093540e-12    8.5189611e-12    1.1434263e+05    3.6760700e-02    2.5697961e-05    7.2902054e-19    1.0353754e-03   -4.7114790e+03    3.3633281e-13   -2.1523131e-21    1.6686204e-18    1.0400854e-06    8.7208994e+01
   7.9093199e+00    8.3810098e+00    4.0912567e-01    3.7470753e+02    0.0000000e+00    4.1005924e-05    8.7496589e+02    8.8967746e+02    8.4707570e+02    4.9000000e+02    4.9000000e+02    4.9000000e+02    9.0904714e+06    1.4320612e+03    6.9813444e+03    1.2666491e-02    2.5328906e+01   -1.9226903e-12    8.5788665e-12    1.1514437e+05    4.0266235e-02    2.1964252e-05    8.0907466e-19    4.9725520e-03   -4.7481379e+03    3.3895941e-13   -1.9067043e-21    1.8274599e-18    8.4902769e-07    8.9424560e+01
   8.0017771e+00    8.0015351e+00    4.2426991e-01    3.9670194e+02    0.0000000e+00    4.1707426e-05    8.7581795e+02    8.9034730e+02    8.4925432e+02    4.9000000e+02    4.9000000e+02    4.9000000e+02    9.1246386e+06    1.4563857e+03    7.1163935e+03    1.2666491e-02    2.5437697e+01   -1.9299813e-12    8.6106813e-12    1.1557715e+05    4.3737375e-02    9.4359353e-06    8.8261741e-19    6.1324494e-03   -4.7672367e+03    3.4030903e-13   -1.2239297e-21    1.9851715e-18    6.2704969e-07    9.1146114e+01
   8.1000000e+00    7.5135686e+00    4.3845908e-01    4.1763945e+02    0.0000000e+00    4.2348304e-05    8.7633597e+02    8.9125461e+02    8.5128009e+02    4.9000000e+02    4.9000000e+02    4.9000000e+02    9.1467380e+06    1.4775590e+03    7.2294744e+03    1.2666491e-02    2.5555274e+01   -1.9346386e-12    8.6318583e-12    1.1585707e+05    4.6823162e-02    5.4807990e-06    9.6487540e-19   -2.1107591e-04   -4.7802394e+03    3.4124498e-13   -1.4659609e-21    2.1244309e-18    5.7728725e-07    9.2663646e+01
   8.2037025e+00    6.7344610e+00    4.5055817e-01    4.3737197e+02    0.0000000e+00    4.2807118e-05    8.7698676e+02    8.9256397e+02    8.5302365e+02    4.9000000e+02    4.9000000e+02    4.9000000e+02    9.1753325e+06    1.4968827e+03    7.3367595e+03    1.2666491e-02    2.5681278e+01   -1.9406417e-12    8.6591804e-12    1.1621927e+05    4.8368275e-02    1.8766902e-05    1.0064163e-18   -3.4720738e-03   -4.7984102e+03    3.4256135e-13   -1.9711993e-21    2.1936493e-18    9.8914726e-07    9.3835808e+01
   8.3061720e+00    5.6457875e+00    4.5809828e-01    4.4906182e+02    0.0000000e+00    4.3121068e-05    8.7803475e+02    8.9381531e+02    8.5403396e+02    4.9000000e+02    4.9000000e+02    4.9000000e+02    9.2202675e+06    1.5121845e+03    7.4331632e+03    1.2666491e-02    2.5807513e+01   -1.9501663e-12    8.7015021e-12    1.1678843e+05    4.8109962e-02    2.5369075e-05    1.0446234e-18   -3.2638550e-03   -4.8245675e+03    3.4442575e-13   -1.9302816e-21    2.1802322e-18    1.0655115e-06    9.4800929e+01
   8.4077189e+00    4.5037110e+00    4.6086133e-01    4.5404764e+02    0.0000000e+00    4.3199740e-05    8.7907924e+02    8.9471494e+02    8.5438062e+02    4.9000000e+02    4.9000000e+02    4.9000000e+02    9.2656410e+06    1.5222864e+03    7.5039009e+03    1.2666491e-02    2.5934048e+01   -1.9598840e-12    8.7433208e-12    1.1736316e+05    4.7240194e-02    5.2712791e-05    1.0211651e-18    3.8470074e-03   -4.8477752e+03    3.4603346e-13   -3.4043319e-21    2.1394547e-18    2.4960783e-06    9.5252241e+01
   8.5098079e+00    3.6652195e+00    4.5998253e-01    4.5391200e+02    0.0000000e+00    4.3094412e-05    8.7956943e+02    8.9718459e+02    8.5390567e+02    4.9000000e+02    4.9000000e+02    4.9000000e+02    9.2893954e+06    1.5252630e+03    7.5278814e+03    1.2666491e-02    2.6062017e+01   -1.9649035e-12    8.7657932e-12    1.1766404e+05    4.7264385e-02    8.5230883e-05    8.2321602e-19    4.2108419e-03   -4.8572517e+03    3.4670986e-13   -5.7607483e-21    2.1481377e-18    3.8088859e-06    9.5164229e+01
   8.6027562e+00    3.3928140e+00    4.5768247e-01    4.5135885e+02    0.0000000e+00    4.2931296e-05    8.7952750e+02    8.9915668e+02    8.5292099e+02    4.9000000e+02    4.9000000e+02    4.9000000e+02    9.2917724e+06    1.5234545e+03    7.5172976e+03    1.2666491e-02    2.6178558e+01   -1.9652817e-12    8.7688760e-12    1.1769415e+05    4.7750825e-02    1.3434541e-04    8.2254348e-19    1.7659776e-03   -4.8546598e+03    3.4656827e-13   -8.7236602e-21    2.1705746e-18    5.5389680e-06    9.4817990e+01
   8.7022201e+00    3.7059054e+00    4.5549360e-01    4.4773671e+02    0.0000000e+00    4.2834989e-05    8.7947185e+02    9.0156223e+02    8.5187110e+02    4.9000000e+02    4.9000000e+02    4.9000000e+02    9.2939864e+06    1.5211625e+03    7.5040097e+03    1.2666491e-02    2.6303024e+01   -1.9656259e-12    8.7717889e-12    1.1772219e+05    4.9339165e-02    7.5974290e-05    9.7833505e-19    1.5906181e-03   -4.8516295e+03    3.4639410e-13   -4.9706602e-21    2.2389888e-18    3.2424706e-06    9.4615989e+01
   8.8087040e+00    4.6157456e+00    4.5550115e-01    4.5063554e+02    0.0000000e+00    4.2693318e-05    8.7987532e+02    9.0565897e+02    8.5133980e+02    4.9000000e+02    4.9000000e+02    4.9000000e+02    9.3148649e+06    1.5253589e+03    7.5325629e+03    1.2666491e-02    2.6436395e+01   -1.9699650e-12    8.7917420e-12    1.1798665e+05    5.1091802e-02    2.7863413e-05    1.2415851e-18    1.0429278e-02   -4.8598346e+03    3.4699203e-13   -1.5399310e-21    2.3103470e-18    1.4751058e-06    9.4429780e+01
   8.9114396e+00    5.7478600e+00    4.5957563e-01    4.5823214e+02    0.0000000e+00    4.2818094e-05    8.8067990e+02    9.0919400e+02    8.5174952e+02    4.9000000e+02    4.9000000e+02    4.9000000e+02    9.3515209e+06    1.5356368e+03    7.5996968e+03    1.2666491e-02    2.6565964e+01   -1.9778500e-12    8.8259641e-12    1.1845095e+05    5.3554003e-02    5.9000590e-05    1.3832539e-18   -7.5161091e-03   -4.8797757e+03    3.4839701e-13   -1.8580412e-21    2.4198131e-18    1.8351766e-06    9.4930652e+01
   9.0095785e+00    6.5845720e+00    4.6741194e-01    4.7365101e+02    0.0000000e+00    4.3041573e-05    8.8151440e+02    9.2010010e+02    8.5292965e+02    4.9000000e+02    4.9000000e+02    4.9000000e+02    9.3893170e+06    1.5510336e+03    7.6932255e+03    1.2666491e-02    2.6691117e+01   -1.9859007e-12    8.8613283e-12    1.1892970e+05    5.5828204e-02    2.7585433e-05    1.4849038e-18   -1.0936067e-02   -4.9023173e+03    3.4998923e-13   -1.8735792e-22    2.5217272e-18    8.2533636e-07    9.5659311e+01
   9.1004678e+00    6.9410341e+00    4.7680667e-01    4.9206634e+02    0.0000000e+00    4.3337936e-05    8.8217079e+02    9.3203965e+02    8.5428087e+02    4.9000000e+02    4.9000000e+02    4.9000000e+02    9.4194124e+06    1.5671788e+03    7.7870788e+03    1.2666491e-02    2.6808471e+01   -1.9922927e-12    8.8893419e-12    1.1931090e+05    5.9293878e-02   -2.6766117e-05    1.6159591e-18   -2.3732698e-03   -4.9208244e+03    3.5129099e-13    2.4916382e-21    2.6779785e-18    1.3410063e-07    9.6504467e+01
   9.2141941e+00    6.8664134e+00    4.8900180e-01    5.1640106e+02    0.0000000e+00    4.3714221e-05    8.8283951e+02    9.4777647e+02    8.5600865e+02    4.9000000e+02    4.9000000e+02    4.9000000e+02    9.4514125e+06    1.5872224e+03    7.9007169e+03    1.2666491e-02    2.6957313e+01   -1.9990728e-12    8.9193773e-12    1.1971623e+05    6.1186932e-02   -1.3378825e-05    1.6695542e-18    1.2596366e-03   -4.9400956e+03    3.5266137e-13    1.9282985e-21    2.7625407e-18    4.6773688e-07    9.7541641e+01
   9.3048023e+00    6.4687892e+00    4.9753312e-01    5.3944715e+02    0.0000000e+00    4.3811372e-05    8.8334021e+02    9.5962323e+02    8.5722413e+02    4.9000000e+02    4.9000000e+02    4.9000000e+02    9.4759266e+06    1.6027190e+03    7.9884459e+03    1.2666491e-02    2.7077411e+01   -2.0042505e-12    8.9423770e-12    1.2002674e+05    6.0275420e-02    1.5848474e-06    1.6355657e-18    7.1233997e-03   -4.9543779e+03    3.5367404e-13    1.7292417e-21    2.7209494e-18    5.4993675e-07    9.7915208e+01
   9.4193689e+00    5.6169900e+00    5.0484714e-01    5.5805304e+02    0.0000000e+00    4.3954655e-05    8.8397782e+02    9.7346307e+02    8.5749546e+02    4.9000000e+02    4.9000000e+02    4.9000000e+02    9.5080730e+06    1.6167307e+03    8.0719336e+03    1.2666491e-02    2.7230893e+01   -2.0111023e-12    8.9724037e-12    1.2043392e+05    6.0330230e-02    3.2535302e-05    1.6021188e-18    4.8142086e-03   -4.9728222e+03    3.5497474e-13    6.6335133e-22    2.7230279e-18    1.4998405e-06    9.8448074e+01
   9.5211516e+00    4.6855077e+00    5.0703286e-01    5.6875334e+02    0.0000000e+00    4.3859250e-05    8.8445402e+02    9.8549871e+02    8.5782734e+02    4.9000000e+02    4.9000000e+02    4.9000000e+02    9.5333459e+06    1.6241799e+03    8.1193149e+03    1.2666491e-02    2.7368306e+01   -2.0164972e-12    8.9960434e-12    1.2075404e+05    6.0446423e-02    1.1133112e-04    1.6114557e-18    1.0002087e-03   -4.9861946e+03    3.5591646e-13   -2.3570207e-21    2.7272024e-18    5.1067452e-06    9.8407315e+01
   9.6103516e+00    4.0250992e+00    5.0612233e-01    5.7135725e+02    0.0000000e+00    4.3718266e-05    8.8469601e+02    9.9632062e+02    8.5806207e+02    4.9000000e+02    4.9000000e+02    4.9000000e+02    9.5482238e+06    1.6260567e+03    8.1336503e+03    1.2666491e-02    2.7489150e+01   -2.0196425e-12    9.0101505e-12    1.2094249e+05    5.9713368e-02    3.3419681e-04    1.5511850e-18   -2.4904565e-03   -4.9925874e+03    3.5637394e-13   -1.1942455e-20    2.6958651e-18    1.4829966e-05    9.8194979e+01
   9.7064860e+00    3.6959457e+00    5.0359877e-01    5.7440475e+02    0.0000000e+00    4.3432044e-05    8.8475905e+02    1.0083627e+03    8.5727281e+02    4.9000000e+02    4.9000000e+02    4.9000000e+02    9.5562468e+06    1.6257216e+03    8.1330865e+03    1.2666491e-02    2.7619451e+01   -2.0212619e-12    9.0181601e-12    1.2104411e+05    5.8720233e-02    3.5879483e-04    1.5675513e-18    4.5563657e-03   -4.9942277e+03    3.5651503e-13   -1.3167724e-20    2.6495416e-18    1.5466919e-05    9.7616816e+01
   9.8033461e+00    3.8263725e+00    5.0107662e-01    5.7400931e+02    0.0000000e+00    4.3221321e-05    8.8477062e+02    1.0209343e+03    8.5642764e+02    4.9000000e+02    4.9000000e+02    4.9000000e+02    9.5621092e+06    1.6244174e+03    8.1264637e+03    1.2666491e-02    2.7750652e+01   -2.0224167e-12    9.0242674e-12    1.2111837e+05    5.8612324e-02    2.5633729e-04    1.6141363e-18    3.8007518e-03   -4.9945200e+03    3.5656658e-13   -8.5121852e-21    2.6427105e-18    1.1319872e-05    9.7186907e+01
   9.9017540e+00    4.3447552e+00    4.9990325e-01    5.7688088e+02    0.0000000e+00    4.3054086e-05    8.8489168e+02    1.0340131e+03    8.5586931e+02    4.9000000e+02    4.9000000e+02    4.9000000e+02    9.5717108e+06    1.6251830e+03    8.1327094e+03    1.2666491e-02    2.7883961e+01   -2.0244351e-12    9.0335957e-12    1.2123999e+05    5.9452785e-02    2.8117806e-04    1.5783708e-18   -7.2974020e-03   -4.9974415e+03    3.5679072e-13   -9.2910304e-21    2.6830176e-18    1.2908598e-05    9.6874587e+01
   1.0006082e+01    5.0813646e+00    5.0142805e-01    5.9066808e+02    0.0000000e+00    4.2855145e-05    8.8522947e+02    1.0481231e+03    8.5580844e+02    4.9000000e+02    4.9000000e+02    4.9000000e+02    9.5888023e+06    1.6312152e+03    8.1710368e+03    1.2666491e-02    2.8025689e+01   -2.0279904e-12    9.0501239e-12    1.2145648e+05    6.0852898e-02    1.4773972e-04    1.6939872e-18   -7.2904340e-03   -5.0058052e+03    3.5740864e-13   -3.1556750e-21    2.7428075e-18    7.2099276e-06    9.6531596e+01
   1.0112831e+01    5.7525757e+00    5.0634989e-01    6.1000599e+02    0.0000000e+00    4.2800110e-05    8.8575825e+02    1.0631483e+03    8.5641181e+02    4.9000000e+02    4.9000000e+02    4.9000000e+02    9.6115884e+06    1.6418588e+03    8.2379754e+03    1.2666491e-02    2.8171711e+01   -2.0328613e-12    9.0713297e-12    1.2174510e+05    6.2604566e-02    1.2274129e-04    1.7426274e-18   -3.1986996e-03   -5.0188600e+03    3.5832455e-13   -1.6905801e-21    2.8221482e-18    6.1232487e-06    9.6533953e+01
   1.0220162e+01    6.1036503e+00    5.1366868e-01    6.3784147e+02    0.0000000e+00    4.2805508e-05    8.8637126e+02    1.0785966e+03    8.5703277e+02    4.9000000e+02    4.9000000e+02    4.9000000e+02    9.6350887e+06    1.6553582e+03    8.3229991e+03    1.2666491e-02    2.8319955e+01   -2.0379160e-12    9.0925984e-12    1.2204276e+05    6.4409925e-02    4.9966934e-05    1.8125916e-18    4.6568903e-03   -5.0332814e+03    3.5930555e-13    1.6366193e-21    2.9029927e-18    4.5457847e-06    9.6670841e+01
   1.0303420e+01    6.0841772e+00    5.1981201e-01    6.6159605e+02    0.0000000e+00    4.2834116e-05    8.8686690e+02    1.0903339e+03    8.5651870e+02    4.9000000e+02    4.9000000e+02    4.9000000e+02    9.6518844e+06    1.6659466e+03    8.3914501e+03    1.2666491e-02    2.8436060e+01   -2.0415160e-12    9.1083135e-12    1.2225551e+05    6.5384518e-02    6.6861143e-05    1.8230502e-18    3.6226670e-03   -5.0438002e+03    3.6004707e-13    8.9708431e-22    2.9475324e-18    5.7317964e-06    9.6816312e+01
   1.0409631e+01    5.7467679e+00    5.2658063e-01    6.9248033e+02    0.0000000e+00    4.2762737e-05    8.8752185e+02    1.1075889e+03    8.5594719e+02    4.9000000e+02    4.9000000e+02    4.9000000e+02    9.6710517e+06    1.6783212e+03    8.4758884e+03    1.2666491e-02    2.8585492e+01   -2.0456496e-12    9.1257477e-12    1.2249829e+05    6.5964429e-02    1.3950075e-04    1.8462771e-18    1.3217937e-03   -5.0554448e+03    3.6084270e-13   -2.1127966e-21    2.9731928e-18    8.9367702e-06    9.6740192e+01
   1.0526306e+01    5.1375352e+00    5.3108326e-01    7.1792855e+02    0.0000000e+00    4.2671015e-05    8.8817950e+02    1.2012819e+03    8.5542992e+02    4.9000000e+02    4.9000000e+02    4.9000000e+02    9.6851839e+06    1.6865614e+03    8.5439174e+03    1.2666491e-02    2.8751107e+01   -2.0486335e-12    9.1390564e-12    1.2267729e+05    6.5965541e-02    1.1261587e-04    1.9781587e-18    8.0020121e-03   -5.0635360e+03    3.6141635e-13   -1.4162153e-21    2.9672255e-18    7.6170104e-06    9.6569401e+01
   1.0616483e+01    4.6703345e+00    5.3257725e-01    7.3372759e+02    0.0000000e+00    4.2529156e-05    8.8867390e+02    1.2873089e+03    8.5502069e+02    4.9000000e+02    4.9000000e+02    4.9000000e+02    9.6918723e+06    1.6898773e+03    8.5837404e+03    1.2666491e-02    2.8879911e+01   -2.0500284e-12    9.1455871e-12    1.2276201e+05    6.5161607e-02    1.3204889e-04    2.0337702e-18    3.4199994e-03   -5.0667587e+03    3.6165667e-13   -2.2791736e-21    2.9280993e-18    8.1185989e-06    9.6240520e+01
   1.0707617e+01    4.3357278e+00    5.3270108e-01    7.4419033e+02    0.0000000e+00    4.2399096e-05    8.8917310e+02    1.3849992e+03    8.5467167e+02    4.9000000e+02    4.9000000e+02    4.9000000e+02    9.6948476e+06    1.6904297e+03    8.6130504e+03    1.2666491e-02    2.9010558e+01   -2.0506568e-12    9.1484404e-12    1.2279970e+05    6.3987695e-02    2.0013419e-04    2.1243284e-18    3.3189071e-04   -5.0672992e+03    3.6169980e-13   -5.6504749e-21    2.8695535e-18    1.0182791e-05    9.5904652e+01
   1.0831837e+01    4.2294286e+00    5.3238879e-01    7.6118701e+02    0.0000000e+00    4.2145013e-05    8.8993002e+02    1.5171657e+03    8.5427346e+02    4.9000000e+02    4.9000000e+02    4.9000000e+02    9.6948823e+06    1.6902384e+03    8.6566925e+03    1.2666491e-02    2.9189409e+01   -2.0505959e-12    9.1489272e-12    1.2280014e+05    6.3305837e-02    1.7813731e-04    2.1403268e-18    2.4871574e-03   -5.0653773e+03    3.6158689e-13   -5.0209112e-21    2.8374522e-18    9.0311989e-06    9.5217902e+01
   1.0926962e+01    4.4202830e+00    5.3301541e-01    7.7775134e+02    0.0000000e+00    4.1990893e-05    8.9065354e+02    1.6467287e+03    8.5397681e+02    4.9000000e+02    4.9000000e+02    4.9000000e+02    9.6938118e+06    1.6904453e+03    8.7016036e+03    1.2666491e-02    2.9327083e+01   -2.0503252e-12    9.1481458e-12    1.2278658e+05    6.3699640e-02    1.6305822e-04    2.0574191e-18    3.6554274e-03   -5.0635048e+03    3.6146661e-13   -4.2552996e-21    2.8593933e-18    8.5285923e-06    9.4749950e+01
   1.1029183e+01    4.7831198e+00    5.3535947e-01    8.0219231e+02    0.0000000e+00    4.1858434e-05    8.9167016e+02    1.8288946e+03    8.5353275e+02    4.9000000e+02    4.9000000e+02    4.9000000e+02    9.6930269e+06    1.6924446e+03    8.7726164e+03    1.2666491e-02    2.9476042e+01   -2.0501247e-12    9.1477475e-12    1.2277664e+05    6.4439591e-02    8.2896782e-05    2.0147349e-18    6.7256402e-04   -5.0624094e+03    3.6140579e-13   -4.4449049e-22    2.8949560e-18    4.8024137e-06    9.4304642e+01
   1.1134381e+01    5.1806382e+00    5.4010267e-01    8.3771155e+02    0.0000000e+00    4.1753217e-05    8.9303880e+02    2.0126811e+03    8.5296129e+02    4.9000000e+02    4.9000000e+02    4.9000000e+02    9.6941348e+06    1.6972995e+03    8.8785251e+03    1.2666491e-02    2.9630991e+01   -2.0503862e-12    9.1485860e-12    1.2279067e+05    6.5202920e-02    3.5371728e-05    1.9191390e-18   -2.6509627e-04   -5.0630626e+03    3.6144207e-13    2.0611213e-21    2.9341202e-18    2.3795560e-06    9.3892404e+01
   1.1205525e+01    5.3942237e+00    5.4466395e-01    8.7451171e+02    0.0000000e+00    4.1533143e-05    8.9414571e+02    2.1485952e+03    8.5255784e+02    4.9000000e+02    4.9000000e+02    4.9000000e+02    9.6958812e+06    1.7035085e+03    8.9769187e+03    1.2666491e-02    2.9737026e+01   -2.0507775e-12    9.1502182e-12    1.2281279e+05    6.5647672e-02    5.1237067e-05    1.8612460e-18   -4.2979232e-03   -5.0644910e+03    3.6154247e-13    1.5168693e-21    2.9570686e-18    3.2076469e-06    9.3274668e+01
   1.1313588e+01    5.5539160e+00    5.5312289e-01    9.3370696e+02    0.0000000e+00    4.1398422e-05    8.9605252e+02    2.3471043e+03    8.5190017e+02    4.9000000e+02    4.9000000e+02    4.9000000e+02    9.6986548e+06    1.7127249e+03    9.1428493e+03    1.2666491e-02    2.9900562e+01   -2.0513895e-12    9.1525460e-12    1.2284792e+05    6.6066754e-02   -1.6859782e-05    1.8615025e-18   -1.1153788e-03   -5.0671077e+03    3.6171282e-13    4.6386764e-21    2.9764722e-18    5.6853032e-07    9.2758202e+01
   1.1423200e+01    5.4881028e+00    5.6271409e-01    9.9812525e+02    0.0000000e+00    4.1423437e-05    8.9819119e+02    2.4777457e+03    8.5122344e+02    4.9000000e+02    4.9000000e+02    4.9000000e+02    9.6998265e+06    1.7209321e+03    9.3245078e+03    1.2666491e-02    3.0069773e+01   -2.0516720e-12    9.1533318e-12    1.2286276e+05    6.5700125e-02   -4.6217779e-05    1.9052571e-18    4.6001875e-03   -5.0689172e+03    3.6182334e-13    5.8162377e-21    2.9578090e-18   -6.0805685e-07    9.2565259e+01
   1.1535340e+01    5.2482978e+00    5.7246258e-01    1.0723743e+03    0.0000000e+00    4.1373474e-05    9.0041239e+02    2.4597585e+03    8.5056834e+02    4.9000000e+02    4.9000000e+02    4.9000000e+02    9.6971296e+06    1.7282906e+03    9.5130235e+03    1.2666491e-02    3.0246347e+01   -2.0511267e-12    9.1505035e-12    1.2282860e+05    6.5132732e-02    2.9369198e-05    1.6871263e-18    7.2173606e-03   -5.0682123e+03    3.6175609e-13    2.7457014e-21    2.9422216e-18    2.9290339e-06    9.2155817e+01
   1.1612838e+01    5.0489272e+00    5.7885877e-01    1.1260740e+03    0.0000000e+00    4.1372610e-05    9.0191336e+02    2.4311986e+03    8.5014295e+02    4.9000000e+02    4.9000000e+02    4.9000000e+02    9.6926048e+06    1.7316324e+03    9.6350130e+03    1.2666491e-02    3.0370380e+01   -2.0501803e-12    9.1463560e-12    1.2277129e+05    6.4547576e-02   -5.9519671e-06    1.5662762e-18   -1.3719030e-03   -5.0659412e+03    3.6159970e-13    4.3689888e-21    2.9210026e-18    8.2524436e-07    9.1922970e+01
   1.1733105e+01    4.8026368e+00    5.8799903e-01    1.2168134e+03    0.0000000e+00    4.1166477e-05    9.0425208e+02    2.4273870e+03    8.4952872e+02    4.9000000e+02    4.9000000e+02    4.9000000e+02    9.6819775e+06    1.7366512e+03    9.8240014e+03    1.2666491e-02    3.0565956e+01   -2.0478972e-12    9.1364762e-12    1.2263668e+05    6.3556830e-02   -2.6806242e-04    1.4073718e-18    3.5503725e-03   -5.0598749e+03    3.6117531e-13    1.6299521e-20    2.8829188e-18   -1.2301017e-05    9.1075131e+01
   1.1812196e+01    4.7313916e+00    5.9360816e-01    1.2709433e+03    0.0000000e+00    4.1160539e-05    9.0579979e+02    2.4523704e+03    8.4910351e+02    4.9000000e+02    4.9000000e+02    4.9000000e+02    9.6737615e+06    1.7380941e+03    9.9387791e+03    1.2666491e-02    3.0696589e+01   -2.0461493e-12    9.1289214e-12    1.2253261e+05    6.3000855e-02   -3.8563532e-04    1.4159017e-18   -1.2010838e-03   -5.0549691e+03    3.6083593e-13    2.1176351e-20    2.8568204e-18   -1.8096266e-05    9.0797784e+01
   1.1926975e+01    4.7792040e+00    6.0186469e-01    1.3517801e+03    0.0000000e+00    4.1066449e-05    9.0806808e+02    2.4406079e+03    8.4823254e+02    4.9000000e+02    4.9000000e+02    4.9000000e+02    9.6607407e+06    1.7410227e+03    1.0109005e+04    1.2666491e-02    3.0888864e+01   -2.0433598e-12    9.1166767e-12    1.2236768e+05    6.2529927e-02   -5.6807502e-04    1.4277747e-18    5.3069406e-03   -5.0472610e+03    3.6028947e-13    2.9004579e-20    2.8346940e-18   -2.6313169e-05    9.0190721e+01
   1.2005521e+01    4.8909031e+00    6.0774371e-01    1.4077851e+03    0.0000000e+00    4.0993591e-05    9.0965116e+02    2.4056634e+03    8.4776752e+02    4.9000000e+02    4.9000000e+02    4.9000000e+02    9.6512419e+06    1.7434229e+03    1.0228023e+04    1.2666491e-02    3.1022333e+01   -2.0413507e-12    9.1078065e-12    1.2224737e+05    6.2517445e-02   -7.5900460e-04    1.4764066e-18    2.3595392e-03   -5.0418924e+03    3.5991129e-13    3.7099633e-20    2.8319290e-18   -3.4925804e-05    8.9744061e+01
   1.2127244e+01    5.1177327e+00    6.1752396e-01    1.4920029e+03    0.0000000e+00    4.0972767e-05    9.1227495e+02    2.4032124e+03    8.4699600e+02    4.9000000e+02    4.9000000e+02    4.9000000e+02    9.6366093e+06    1.7477546e+03    1.0421820e+04    1.2666491e-02    3.1232392e+01   -2.0382445e-12    9.0942537e-12    1.2206202e+05    6.2748616e-02   -9.4322179e-04    1.5496511e-18   -4.5388367e-03   -5.0340790e+03    3.5936808e-13    4.4902193e-20    2.8391269e-18   -4.3590315e-05    8.9246213e+01
   1.2211237e+01    5.2582150e+00    6.2467228e-01    1.5507708e+03    0.0000000e+00    4.0831898e-05    9.1413393e+02    2.4287979e+03    8.4637336e+02    4.9000000e+02    4.9000000e+02    4.9000000e+02    9.6269401e+06    1.7529872e+03    1.0569013e+04    1.2666491e-02    3.1379773e+01   -2.0361868e-12    9.0851073e-12    1.2193955e+05    6.2932781e-02   -1.1061958e-03    1.5841219e-18    6.7589162e-04   -5.0292160e+03    3.5901925e-13    5.1986585e-20    2.8461276e-18   -5.1348293e-05    8.8623914e+01
   1.2340007e+01    5.3862757e+00    6.3576110e-01    1.6372636e+03    0.0000000e+00    4.0669561e-05    9.1706642e+02    2.4194002e+03    8.4582167e+02    4.9000000e+02    4.9000000e+02    4.9000000e+02    9.6123680e+06    1.7612104e+03    1.0797721e+04    1.2666491e-02    3.1609724e+01   -2.0331358e-12    9.0711287e-12    1.2175497e+05    6.2903511e-02   -1.3098945e-03    1.5812270e-18    8.5738991e-04   -5.0221474e+03    3.5850192e-13    6.0999713e-20    2.8452390e-18   -6.1097804e-05    8.7809624e+01
   1.2420605e+01    5.3997219e+00    6.4255155e-01    1.6856976e+03    0.0000000e+00    4.0658358e-05    9.1899829e+02    2.4253940e+03    8.4545399e+02    4.9000000e+02    4.9000000e+02    4.9000000e+02    9.6036791e+06    1.7658832e+03    1.0942792e+04    1.2666491e-02    3.1756178e+01   -2.0312535e-12    9.0630755e-12    1.2164491e+05    6.2599803e-02   -1.3777467e-03    1.6181896e-18    6.9258724e-03   -5.0180351e+03    3.5821607e-13    6.3719033e-20    2.8295152e-18   -6.4207977e-05    8.7513435e+01
   1.2511255e+01    5.3543493e+00    6.4967336e-01    1.7330045e+03    0.0000000e+00    4.0671175e-05    9.2105242e+02    2.4232797e+03    8.4490869e+02    4.9000000e+02    4.9000000e+02    4.9000000e+02    9.5919660e+06    1.7702954e+03    1.1092799e+04    1.2666491e-02    3.1923149e+01   -2.0288405e-12    9.0516462e-12    1.2149655e+05    6.2379771e-02   -1.3228624e-03    1.6382024e-18    4.3281092e-03   -5.0122325e+03    3.5778169e-13    6.0701464e-20    2.8183575e-18   -6.1541519e-05    8.7211082e+01
   1.2604220e+01    5.2663649e+00    6.5613056e-01    1.7753360e+03    0.0000000e+00    4.0692905e-05    9.2317566e+02    2.4089151e+03    8.4408717e+02    4.9000000e+02    4.9000000e+02    4.9000000e+02    9.5787750e+06    1.7738181e+03    1.1241838e+04    1.2666491e-02    3.2096729e+01   -2.0260526e-12    9.0392987e-12    1.2132947e+05    6.2047474e-02   -1.2305138e-03    1.6516880e-18   -2.6714609e-04   -5.0056166e+03    3.5731446e-13    5.6049192e-20    2.8022895e-18   -5.6984821e-05    8.6933277e+01
   1.2745398e+01    5.1350361e+00    6.6447301e-01    1.8302285e+03    0.0000000e+00    4.0657932e-05    9.2644707e+02    2.3923694e+03    8.4291730e+02    4.9000000e+02    4.9000000e+02    4.9000000e+02    9.5565072e+06    1.7781691e+03    1.1460962e+04    1.2666491e-02    3.2364638e+01   -2.0213184e-12    9.0182928e-12    1.2104741e+05    6.1399605e-02   -1.3386307e-03    1.6671676e-18    5.9330650e-03   -4.9938306e+03    3.5647381e-13    6.0498281e-20    2.7716434e-18   -6.2367844e-05    8.6353608e+01
   1.2840008e+01    5.0942894e+00    6.6928485e-01    1.8612990e+03    0.0000000e+00    4.0608490e-05    9.2863357e+02    2.3853059e+03    8.4221991e+02    4.9000000e+02    4.9000000e+02    4.9000000e+02    9.5401343e+06    1.7805537e+03    1.1602292e+04    1.2666491e-02    3.2546983e+01   -2.0178686e-12    9.0029022e-12    1.2084002e+05    6.0607645e-02   -1.3302305e-03    1.6841978e-18   -3.9105671e-05   -4.9849772e+03    3.5584581e-13    5.9643925e-20    2.7342611e-18   -6.1731787e-05    8.5904682e+01
   1.2934809e+01    5.1040995e+00    6.7396218e-01    1.8849324e+03    0.0000000e+00    4.0784106e-05    9.3091264e+02    2.3895752e+03    8.4126609e+02    4.9000000e+02    4.9000000e+02    4.9000000e+02    9.5228778e+06    1.7810400e+03    1.1734718e+04    1.2666491e-02    3.2731901e+01   -2.0142049e-12    8.9867206e-12    1.2062145e+05    6.0334929e-02   -1.3567697e-03    1.7241656e-18   -8.4944292e-04   -4.9757007e+03    3.5518882e-13    6.0566431e-20    2.7197065e-18   -6.3092448e-05    8.5951663e+01
   1.3027832e+01    5.1474820e+00    6.7830084e-01    1.9083695e+03    0.0000000e+00    4.0790932e-05    9.3309466e+02    2.3920401e+03    8.4012215e+02    4.9000000e+02    4.9000000e+02    4.9000000e+02    9.5056497e+06    1.7828012e+03    1.1868555e+04    1.2666491e-02    3.2915360e+01   -2.0105417e-12    8.9705116e-12    1.2040323e+05    6.0169564e-02   -1.3339939e-03    1.7884349e-18    2.1974006e-03   -4.9664793e+03    3.5453380e-13    5.9214626e-20    2.7087615e-18   -6.1904449e-05    8.5632708e+01
   1.3121025e+01    5.2110215e+00    6.8252234e-01    1.9347134e+03    0.0000000e+00    4.0585894e-05    9.3525292e+02    2.4011209e+03    8.3899921e+02    4.9000000e+02    4.9000000e+02    4.9000000e+02    9.4880936e+06    1.7866440e+03    1.2009525e+04    1.2666491e-02    3.3101235e+01   -2.0068487e-12    8.9538943e-12    1.2018085e+05    6.0161808e-02   -1.2867458e-03    1.8286422e-18   -1.0755664e-03   -4.9571730e+03    3.5386766e-13    5.6818752e-20    2.7063721e-18   -6.0344953e-05    8.4848802e+01
   1.3216645e+01    5.2774872e+00    6.8689979e-01    1.9559103e+03    0.0000000e+00    4.0575026e-05    9.3743156e+02    2.3866603e+03    8.3823148e+02    4.9000000e+02    4.9000000e+02    4.9000000e+02    9.4698589e+06    1.7890617e+03    1.2143411e+04    1.2666491e-02    3.3294177e+01   -2.0029985e-12    8.9367274e-12    1.1994988e+05    6.0336099e-02   -1.2980098e-03    1.8972644e-18   -5.3580858e-03   -4.9476768e+03    3.5319199e-13    5.6934537e-20    2.7109499e-18   -6.1198415e-05    8.4482267e+01
   1.3312534e+01    5.3289416e+00    6.9109551e-01    1.9753746e+03    0.0000000e+00    4.0555664e-05    9.3966621e+02    2.3969403e+03    8.3699648e+02    4.9000000e+02    4.9000000e+02    4.9000000e+02    9.4516676e+06    1.7916863e+03    1.2278530e+04    1.2666491e-02    3.3489804e+01   -1.9991225e-12    8.9195761e-12    1.1971946e+05    6.0273057e-02   -1.3144960e-03    2.0020630e-18    2.3034930e-03   -4.9383045e+03    3.5252397e-13    5.7357231e-20    2.7027095e-18   -6.2170654e-05    8.4106619e+01
   1.3408601e+01    5.3551904e+00    6.9545104e-01    1.9977081e+03    0.0000000e+00    4.0456340e-05    9.4187320e+02    2.4008793e+03    8.3579089e+02    4.9000000e+02    4.9000000e+02    4.9000000e+02    9.4331995e+06    1.7953144e+03    1.2414905e+04    1.2666491e-02    3.3687938e+01   -1.9952299e-12    8.9021784e-12    1.1948554e+05    6.0235542e-02   -1.2629362e-03    2.0984219e-18   -1.9636288e-03   -4.9288202e+03    3.5184823e-13    5.4861291e-20    2.6962364e-18   -5.9473869e-05    8.3584840e+01
   1.3504885e+01    5.3532715e+00    6.9945144e-01    2.0128700e+03    0.0000000e+00    4.0514851e-05    9.4394195e+02    2.4047392e+03    8.3512615e+02    4.9000000e+02    4.9000000e+02    4.9000000e+02    9.4141957e+06    1.7971950e+03    1.2534777e+04    1.2666491e-02    3.3888603e+01   -1.9912208e-12    8.8841449e-12    1.1924482e+05    6.0129597e-02   -1.1593780e-03    2.1564645e-18   -1.0079424e-03   -4.9190615e+03    3.5114610e-13    5.0005202e-20    2.6885573e-18   -5.3831751e-05    8.3402181e+01
   1.3601483e+01    5.3312595e+00    7.0309303e-01    2.0278615e+03    0.0000000e+00    4.0479397e-05    9.4596089e+02    2.3916634e+03    8.3404329e+02    4.9000000e+02    4.9000000e+02    4.9000000e+02    9.3946601e+06    1.7995470e+03    1.2651999e+04    1.2666491e-02    3.4091776e+01   -1.9870976e-12    8.8656483e-12    1.1899738e+05    5.9937611e-02   -1.1206623e-03    2.2274998e-18   -1.1643789e-03   -4.9089568e+03    3.5042133e-13    4.7954797e-20    2.6763327e-18   -5.1191861e-05    8.3026250e+01
   1.3746910e+01    5.2890992e+00    7.0784453e-01    2.0429094e+03    0.0000000e+00    4.0525549e-05    9.4886166e+02    2.3829893e+03    8.3244691e+02    4.9000000e+02    4.9000000e+02    4.9000000e+02    9.3637214e+06    1.8013395e+03    1.2807581e+04    1.2666491e-02    3.4400940e+01   -1.9805533e-12    8.8365116e-12    1.1860549e+05    5.9659336e-02   -1.2012937e-03    2.3461705e-18   -3.1812246e-03   -4.8928149e+03    3.4927214e-13    5.1470616e-20    2.6575696e-18   -5.4764714e-05    8.2674350e+01
   1.3844180e+01    5.2671597e+00    7.1054946e-01    2.0531632e+03    0.0000000e+00    4.0438600e-05    9.5069005e+02    2.3715451e+03    8.3115864e+02    4.9000000e+02    4.9000000e+02    4.9000000e+02    9.3421280e+06    1.8030740e+03    1.2904836e+04    1.2666491e-02    3.4609698e+01   -1.9759822e-12    8.8161246e-12    1.1833198e+05    5.9410291e-02   -1.2857432e-03    2.4148299e-18   -1.7426797e-03   -4.8814855e+03    3.4846384e-13    5.5278143e-20    2.6424785e-18   -5.8610581e-05    8.2187161e+01
   1.3941641e+01    5.2631182e+00    7.1317467e-01    2.0605663e+03    0.0000000e+00    4.0452692e-05    9.5252027e+02    2.3747058e+03    8.2975421e+02    4.9000000e+02    4.9000000e+02    4.9000000e+02    9.3200850e+06    1.8039438e+03    1.2995009e+04    1.2666491e-02    3.4820370e+01   -1.9713141e-12    8.7953321e-12    1.1805277e+05    5.9046956e-02   -1.3443786e-03    2.4718765e-18   -4.5369232e-04   -4.8698589e+03    3.4763478e-13    5.7855064e-20    2.6226754e-18   -6.1600524e-05    8.1936598e+01
   1.4039327e+01    5.2721432e+00    7.1554512e-01    2.0674537e+03    0.0000000e+00    4.0373642e-05    9.5422816e+02    2.3573950e+03    8.2835569e+02    4.9000000e+02    4.9000000e+02    4.9000000e+02    9.2975422e+06    1.8053114e+03    1.3081010e+04    1.2666491e-02    3.5032926e+01   -1.9665476e-12    8.7740671e-12    1.1776723e+05    5.8760957e-02   -1.1242503e-03    2.5399566e-18   -2.2648581e-03   -4.8579850e+03    3.4678885e-13    4.7567091e-20    2.6059170e-18   -5.0816257e-05    8.1486378e+01
   1.4137280e+01    5.2936823e+00    7.1791756e-01    2.0743713e+03    0.0000000e+00    4.0284806e-05    9.5585297e+02    2.3774710e+03    8.2767704e+02    4.9000000e+02    4.9000000e+02    4.9000000e+02    9.2746804e+06    1.8067671e+03    1.3162099e+04    1.2666491e-02    3.5247398e+01   -1.9617078e-12    8.7524909e-12    1.1747765e+05    5.8823157e-02   -9.6682874e-04    2.5757664e-18   -5.9530827e-04   -4.8459848e+03    3.4593358e-13    4.0401636e-20    2.6067524e-18   -4.3058593e-05    8.1014355e+01
   1.4233866e+01    5.3185452e+00    7.2010643e-01    2.0780731e+03    0.0000000e+00    4.0264043e-05    9.5737193e+02    2.3763207e+03    8.2636798e+02    4.9000000e+02    4.9000000e+02    4.9000000e+02    9.2519686e+06    1.8075615e+03    1.3232375e+04    1.2666491e-02    3.5460090e+01   -1.9569051e-12    8.7310970e-12    1.1718998e+05    5.8970623e-02   -7.5631749e-04    2.6413579e-18   -1.8854614e-03   -4.8340995e+03    3.4508855e-13    3.0682360e-20    2.6100570e-18   -3.2944239e-05    8.0699318e+01
   1.4332427e+01    5.3413385e+00    7.2232164e-01    2.0817304e+03    0.0000000e+00    4.0259351e-05    9.5885192e+02    2.3678802e+03    8.2567163e+02    4.9000000e+02    4.9000000e+02    4.9000000e+02    9.2285940e+06    1.8082669e+03    1.3298662e+04    1.2666491e-02    3.5678240e+01   -1.9519588e-12    8.7089881e-12    1.1689390e+05    5.9123392e-02   -6.2355766e-04    2.7042370e-18    4.4952488e-04   -4.8219271e+03    3.4421706e-13    2.4442596e-20    2.6138226e-18   -2.5916229e-05    8.0413206e+01
   1.4430652e+01    5.3570742e+00    7.2454891e-01    2.0822162e+03    0.0000000e+00    4.0415602e-05    9.6040973e+02    2.3855536e+03    8.2447430e+02    4.9000000e+02    4.9000000e+02    4.9000000e+02    9.2051323e+06    1.8076630e+03    1.3357176e+04    1.2666491e-02    3.5896655e+01   -1.9469951e-12    8.6869049e-12    1.1659672e+05    5.9335949e-02   -5.5003921e-04    2.7447669e-18   -1.5071784e-03   -4.8097402e+03    3.4334941e-13    2.1212787e-20    2.6215566e-18   -2.1753722e-05    8.0488142e+01
   1.4529672e+01    5.3570688e+00    7.2645537e-01    2.0820846e+03    0.0000000e+00    4.0463583e-05    9.6185385e+02    2.3942923e+03    8.2333355e+02    4.9000000e+02    4.9000000e+02    4.9000000e+02    9.1812555e+06    1.8076105e+03    1.3413707e+04    1.2666491e-02    3.6117796e+01   -1.9419421e-12    8.6643613e-12    1.1629429e+05    5.9405606e-02   -4.5806677e-04    2.8078984e-18   -4.4437758e-04   -4.7973576e+03    3.4246493e-13    1.7018394e-20    2.6213361e-18   -1.7495315e-05    8.0327850e+01
   1.4628072e+01    5.3474690e+00    7.2812015e-01    2.0848341e+03    0.0000000e+00    4.0326585e-05    9.6325767e+02    2.3918680e+03    8.2227634e+02    4.9000000e+02    4.9000000e+02    4.9000000e+02    9.1569783e+06    1.8089449e+03    1.3473084e+04    1.2666491e-02    3.6338419e+01   -1.9368147e-12    8.6414161e-12    1.1598678e+05    5.9475504e-02   -3.1692822e-04    2.8477123e-18   -8.2421271e-04   -4.7847140e+03    3.4156028e-13    1.0501830e-20    2.6223066e-18   -1.0609316e-05    7.9771081e+01
   1.4726595e+01    5.3335620e+00    7.2956354e-01    2.0847232e+03    0.0000000e+00    4.0246354e-05    9.6458745e+02    2.3688302e+03    8.2188864e+02    4.9000000e+02    4.9000000e+02    4.9000000e+02    9.1324465e+06    1.8095170e+03    1.3523119e+04    1.2666491e-02    3.6560236e+01   -1.9316244e-12    8.6183102e-12    1.1567605e+05    5.9542080e-02   -1.9426975e-04    2.8800445e-18   -2.1732050e-03   -4.7719223e+03    3.4064962e-13    4.9866436e-21    2.6235859e-18   -4.3967380e-06    7.9345860e+01
   1.4825661e+01    5.3181117e+00    7.3071721e-01    2.0803171e+03    0.0000000e+00    4.0266990e-05    9.6589466e+02    2.3705767e+03    8.2097602e+02    4.9000000e+02    4.9000000e+02    4.9000000e+02    9.1073336e+06    1.8088767e+03    1.3563979e+04    1.2666491e-02    3.6784005e+01   -1.9263080e-12    8.5945979e-12    1.1535796e+05    5.9496258e-02   -1.5929250e-04    2.9115328e-18    1.2836080e-05   -4.7588060e+03    3.3971261e-13    3.4309714e-21    2.6197606e-18   -1.8439084e-06    7.9146415e+01
   1.4923096e+01    5.3105466e+00    7.3183237e-01    2.0752931e+03    0.0000000e+00    4.0312744e-05    9.6717696e+02    2.3717903e+03    8.2019391e+02    4.9000000e+02    4.9000000e+02    4.9000000e+02    9.0823382e+06    1.8081051e+03    1.3600008e+04    1.2666491e-02    3.7004687e+01   -1.9210249e-12    8.5709994e-12    1.1504135e+05    5.9531188e-02   -8.8335689e-05    2.9220392e-18   -3.2104672e-04   -4.7456929e+03    3.3877595e-13    3.0302659e-22    2.6207040e-18    1.7516944e-06    7.9009647e+01
   1.5022461e+01    5.3074322e+00    7.3267014e-01    2.0706313e+03    0.0000000e+00    4.0237145e-05    9.6835254e+02    2.3597604e+03    8.1946666e+02    4.9000000e+02    4.9000000e+02    4.9000000e+02    9.0565924e+06    1.8079537e+03    1.3634233e+04    1.2666491e-02    3.7230294e+01   -1.9155775e-12    8.5467354e-12    1.1471524e+05    5.9606734e-02   -2.5336691e-05    2.9414382e-18   -1.5790948e-03   -4.7322067e+03    3.3781522e-13   -2.4637309e-21    2.6229736e-18    5.1995759e-06    7.8609525e+01
   1.5120923e+01    5.3096275e+00    7.3330955e-01    2.0662598e+03    0.0000000e+00    4.0083469e-05    9.6948428e+02    2.3559878e+03    8.1882639e+02    4.9000000e+02    4.9000000e+02    4.9000000e+02    9.0309096e+06    1.8083448e+03    1.3667373e+04    1.2666491e-02    3.7454385e+01   -1.9101413e-12    8.5225328e-12    1.1438993e+05    5.9762527e-02    4.0856522e-05    2.9480570e-18   -1.6669493e-03   -4.7187622e+03    3.3685764e-13   -5.3593718e-21    2.6296429e-18    8.9624057e-06    7.8056287e+01
   1.5210419e+01    5.3186116e+00    7.3384868e-01    2.0593861e+03    0.0000000e+00    4.0058540e-05    9.7052370e+02    2.3433594e+03    8.1834190e+02    4.9000000e+02    4.9000000e+02    4.9000000e+02    9.0075792e+06    1.8077335e+03    1.3693446e+04    1.2666491e-02    3.7658509e+01   -1.9051918e-12    8.5006004e-12    1.1409442e+05    5.9826547e-02    1.4090264e-04    2.9710316e-18   -1.6031816e-03   -4.7065132e+03    3.3598877e-13   -9.7322337e-21    2.6312535e-18    1.4166458e-05    7.7802441e+01
   1.5309561e+01    5.3283502e+00    7.3425487e-01    2.0503537e+03    0.0000000e+00    4.0060336e-05    9.7150658e+02    2.3335118e+03    8.1783485e+02    4.9000000e+02    4.9000000e+02    4.9000000e+02    8.9812135e+06    1.8064964e+03    1.3708876e+04    1.2666491e-02    3.7884935e+01   -1.8996370e-12    8.4755575e-12    1.1376046e+05    6.0153416e-02    1.8491439e-04    2.9688502e-18    2.0131495e-04   -4.6927655e+03    3.3499793e-13   -1.1659202e-20    2.6463207e-18    1.6566541e-05    7.7585681e+01
   1.5408694e+01    5.3367696e+00    7.3461449e-01    2.0381265e+03    0.0000000e+00    4.0217889e-05    9.7261498e+02    2.3368493e+03    8.1737582e+02    4.9000000e+02    4.9000000e+02    4.9000000e+02    8.9549408e+06    1.8039466e+03    1.3720438e+04    1.2666491e-02    3.8111577e+01   -1.8940717e-12    8.4508618e-12    1.1342768e+05    6.0366538e-02    2.2897156e-04    2.9730419e-18   -2.0235331e-03   -4.6790853e+03    3.3402641e-13   -1.3495074e-20    2.6557874e-18    1.8874127e-05    7.7705273e+01
   1.5506792e+01    5.3358119e+00    7.3472541e-01    2.0278159e+03    0.0000000e+00    4.0196345e-05    9.7357940e+02    2.3181295e+03    8.1627905e+02    4.9000000e+02    4.9000000e+02    4.9000000e+02    8.9286713e+06    1.8026448e+03    1.3733596e+04    1.2666491e-02    3.8336009e+01   -1.8885212e-12    8.4259977e-12    1.1309493e+05    6.0455431e-02    3.0412731e-04    2.9726916e-18   -1.4359000e-03   -4.6653732e+03    3.3304353e-13   -1.6825324e-20    2.6596485e-18    2.2703545e-05    7.7463002e+01
   1.5619317e+01    5.3593577e+00    7.3494351e-01    2.0157740e+03    0.0000000e+00    4.0181515e-05    9.7475389e+02    2.3127206e+03    8.1511546e+02    4.9000000e+02    4.9000000e+02    4.9000000e+02    8.9000120e+06    1.8012902e+03    1.3750222e+04    1.2666491e-02    3.8593808e+01   -1.8824674e-12    8.3988410e-12    1.1273192e+05    6.0575329e-02    3.3909875e-04    2.9603525e-18    2.0991692e-03   -4.6502000e+03    3.3195215e-13   -1.8156045e-20    2.6656393e-18    2.4487521e-05    7.7197036e+01
   1.5715621e+01    5.3514507e+00    7.3471306e-01    2.0047399e+03    0.0000000e+00    4.0139260e-05    9.7556491e+02    2.3138486e+03    8.1399149e+02    4.9000000e+02    4.9000000e+02    4.9000000e+02    8.8732496e+06    1.7996423e+03    1.3752913e+04    1.2666491e-02    3.8814506e+01   -1.8768079e-12    8.3735903e-12    1.1239294e+05    6.0936644e-02    3.3376340e-04    2.9183005e-18    2.4405407e-03   -4.6365985e+03    3.3098413e-13   -1.7935566e-20    2.6842974e-18    2.4194548e-05    7.6904322e+01
   1.5814860e+01    5.3214264e+00    7.3436171e-01    1.9888178e+03    0.0000000e+00    4.0284672e-05    9.7652199e+02    2.2974438e+03    8.1339900e+02    4.9000000e+02    4.9000000e+02    4.9000000e+02    8.8461369e+06    1.7963117e+03    1.3749520e+04    1.2666491e-02    3.9041923e+01   -1.8710589e-12    8.3482138e-12    1.1204951e+05    6.0822945e-02    4.1617196e-04    2.8904637e-18   -4.3160930e-03   -4.6224847e+03    3.2998742e-13   -2.1486233e-20    2.6802928e-18    2.8866158e-05    7.7008412e+01
   1.5913485e+01    5.2915095e+00    7.3383346e-01    1.9751025e+03    0.0000000e+00    4.0270638e-05    9.7734925e+02    2.2992281e+03    8.1280707e+02    4.9000000e+02    4.9000000e+02    4.9000000e+02    8.8189488e+06    1.7940075e+03    1.3745700e+04    1.2666491e-02    3.9267876e+01   -1.8653073e-12    8.3225036e-12    1.1170513e+05    6.0472895e-02    4.7157623e-04    2.8663789e-18   -1.7562764e-03   -4.6081750e+03    3.2896278e-13   -2.3763951e-20    2.6650835e-18    3.1117323e-05    7.6773785e+01
   1.6011645e+01    5.2781632e+00    7.3314221e-01    1.9662868e+03    0.0000000e+00    3.9996495e-05    9.7816370e+02    2.2886924e+03    8.1200240e+02    4.9000000e+02    4.9000000e+02    4.9000000e+02    8.7916288e+06    1.7937683e+03    1.3750763e+04    1.2666491e-02    3.9492676e+01   -1.8595327e-12    8.2966770e-12    1.1135909e+05    6.0387187e-02    4.9203059e-04    2.8459606e-18   -1.9017749e-04   -4.5938024e+03    3.2793364e-13   -2.4587386e-20    2.6620216e-18    3.2068908e-05    7.5998386e+01
   1.6111164e+01    5.2793819e+00    7.3234537e-01    1.9527255e+03    0.0000000e+00    3.9902604e-05    9.7892205e+02    2.2834355e+03    8.1088965e+02    4.9000000e+02    4.9000000e+02    4.9000000e+02    8.7638924e+06    1.7918468e+03    1.3744294e+04    1.2666491e-02    3.9720633e+01   -1.8536663e-12    8.2705190e-12    1.1100776e+05    6.0548498e-02    5.0538305e-04    2.8229820e-18   -1.0209088e-03   -4.5792596e+03    3.2689647e-13   -2.5112601e-20    2.6704738e-18    3.2810714e-05    7.5606025e+01
   1.6207037e+01    5.2896024e+00    7.3155633e-01    1.9381098e+03    0.0000000e+00    3.9879679e-05    9.7961210e+02    2.2794217e+03    8.0990109e+02    4.9000000e+02    4.9000000e+02    4.9000000e+02    8.7372884e+06    1.7893950e+03    1.3733818e+04    1.2666491e-02    3.9940086e+01   -1.8480338e-12    8.2454621e-12    1.1067078e+05    6.0673986e-02    5.4166981e-04    2.8006008e-18   -1.4521679e-03   -4.5652986e+03    3.2590283e-13   -2.6614477e-20    2.6772190e-18    3.4635865e-05    7.5382033e+01
   1.6304990e+01    5.3052127e+00    7.3072719e-01    1.9229432e+03    0.0000000e+00    3.9898221e-05    9.8040229e+02    2.2766307e+03    8.0984074e+02    4.9000000e+02    4.9000000e+02    4.9000000e+02    8.7101057e+06    1.7865275e+03    1.3721077e+04    1.2666491e-02    4.0164109e+01   -1.8422813e-12    8.2197972e-12    1.1032647e+05    6.0848222e-02    5.4517641e-04    2.7923671e-18   -2.5390545e-04   -4.5510936e+03    3.2488800e-13   -2.6664235e-20    2.6854583e-18    3.4925997e-05    7.5246697e+01
   1.6404440e+01    5.3161946e+00    7.2976989e-01    1.9095428e+03    0.0000000e+00    3.9764788e-05    9.8107483e+02    2.2725014e+03    8.0894202e+02    4.9000000e+02    4.9000000e+02    4.9000000e+02    8.6824021e+06    1.7847275e+03    1.3709583e+04    1.2666491e-02    4.0391330e+01   -1.8364259e-12    8.1936064e-12    1.0997557e+05    6.1029229e-02    5.3377519e-04    2.7592246e-18    4.7628212e-04   -4.5366384e+03    3.2385318e-13   -2.6016325e-20    2.6953517e-18    3.4521319e-05    7.4785123e+01
   1.6502822e+01    5.3201528e+00    7.2880060e-01    1.8967253e+03    0.0000000e+00    3.9631083e-05    9.8172214e+02    2.2670032e+03    8.0800775e+02    4.9000000e+02    4.9000000e+02    4.9000000e+02    8.6549258e+06    1.7828652e+03    1.3696774e+04    1.2666491e-02    4.0615916e+01   -1.8306150e-12    8.1676785e-12    1.0962754e+05    6.1086662e-02    5.4350055e-04    2.7382707e-18   -2.3700390e-04   -4.5223344e+03    3.2283223e-13   -2.6362637e-20    2.6989312e-18    3.4828088e-05    7.4326771e+01
   1.6601716e+01    5.3156803e+00    7.2786554e-01    1.8818891e+03    0.0000000e+00    3.9596793e-05    9.8231299e+02    2.2604865e+03    8.0723920e+02    4.9000000e+02    4.9000000e+02    4.9000000e+02    8.6272484e+06    1.7801482e+03    1.3677501e+04    1.2666491e-02    4.0841427e+01   -1.8247610e-12    8.1415695e-12    1.0927696e+05    6.1073978e-02    5.4613317e-04    2.7105379e-18   -4.0495349e-04   -4.5079243e+03    3.2180400e-13   -2.6303943e-20    2.6995547e-18    3.4878337e-05    7.4077394e+01
   1.6701405e+01    5.3036625e+00    7.2678786e-01    1.8667311e+03    0.0000000e+00    3.9579164e-05    9.8285317e+02    2.2531628e+03    8.0651652e+02    4.9000000e+02    4.9000000e+02    4.9000000e+02    8.5991471e+06    1.7770120e+03    1.3653595e+04    1.2666491e-02    4.1068350e+01   -1.8188132e-12    8.1150673e-12    1.0892102e+05    6.0988970e-02    5.4942550e-04    2.6830353e-18    5.5963466e-04   -4.4932852e+03    3.2075986e-13   -2.6359370e-20    2.6969298e-18    3.5333753e-05    7.3877037e+01
   1.6800128e+01    5.2894040e+00    7.2566533e-01    1.8450235e+03    0.0000000e+00    3.9883890e-05    9.8349762e+02    2.2450847e+03    8.0589318e+02    4.9000000e+02    4.9000000e+02    4.9000000e+02    8.5711614e+06    1.7711263e+03    1.3617160e+04    1.2666491e-02    4.1292586e+01   -1.8128980e-12    8.0886111e-12    1.0856654e+05    6.0883972e-02    5.6304648e-04    2.6494817e-18    8.5010845e-04   -4.4786827e+03    3.1971480e-13   -2.6910549e-20    2.6936232e-18    3.5832186e-05    7.4335661e+01
   1.6948425e+01    5.2610031e+00    7.2362542e-01    1.8227994e+03    0.0000000e+00    3.9718079e-05    9.8425422e+02    2.2329658e+03    8.0448793e+02    4.9000000e+02    4.9000000e+02    4.9000000e+02    8.5287208e+06    1.7669777e+03    1.3580102e+04    1.2666491e-02    4.1628504e+01   -1.8039216e-12    8.0485922e-12    1.0802896e+05    6.0685265e-02    5.9845879e-04    2.6014467e-18   -2.4016129e-04   -4.4565085e+03    3.1813315e-13   -2.8411672e-20    2.6866493e-18    3.7438602e-05    7.3735411e+01
   1.7047224e+01    5.2438129e+00    7.2215613e-01    1.8067847e+03    0.0000000e+00    3.9666641e-05    9.8472481e+02    2.2277911e+03    8.0355529e+02    4.9000000e+02    4.9000000e+02    4.9000000e+02    8.5001964e+06    1.7634635e+03    1.3549960e+04    1.2666491e-02    4.1851727e+01   -1.7978881e-12    8.0216527e-12    1.0766766e+05    6.0534762e-02    5.9582958e-04    2.5752843e-18    2.6945370e-04   -4.4415952e+03    3.1706717e-13   -2.8211379e-20    2.6808612e-18    3.7098026e-05    7.3456862e+01
   1.7146272e+01    5.2312385e+00    7.2063790e-01    1.7908409e+03    0.0000000e+00    3.9589033e-05    9.8516558e+02    2.2195886e+03    8.0264353e+02    4.9000000e+02    4.9000000e+02    4.9000000e+02    8.4714564e+06    1.7600587e+03    1.3518745e+04    1.2666491e-02    4.2074995e+01   -1.7918086e-12    7.9945427e-12    1.0730362e+05    6.0404083e-02    6.1067413e-04    2.5598963e-18   -1.5780209e-04   -4.4265515e+03    3.1599487e-13   -2.8884484e-20    2.6754696e-18    3.7694580e-05    7.3128622e+01
   1.7246669e+01    5.2235328e+00    7.1900575e-01    1.7795142e+03    0.0000000e+00    3.9388919e-05    9.8561586e+02    2.2128528e+03    8.0175781e+02    4.9000000e+02    4.9000000e+02    4.9000000e+02    8.4422138e+06    1.7573062e+03    1.3490002e+04    1.2666491e-02    4.2300766e+01   -1.7856227e-12    7.9669684e-12    1.0693322e+05    6.0315857e-02    6.2735929e-04    2.5281320e-18   -4.1179278e-04   -4.4112345e+03    3.1490369e-13   -2.9540617e-20    2.6728586e-18    3.8271155e-05    7.2559333e+01
   1.7346178e+01    5.2214038e+00    7.1743267e-01    1.7670528e+03    0.0000000e+00    3.9212691e-05    9.8601293e+02    2.2051954e+03    8.0134653e+02    4.9000000e+02    4.9000000e+02    4.9000000e+02    8.4131258e+06    1.7545027e+03    1.3460155e+04    1.2666491e-02    4.2524060e+01   -1.7794715e-12    7.9395076e-12    1.0656478e+05    6.0264382e-02    6.3970772e-04    2.4934318e-18   -4.1976571e-04   -4.3960022e+03    3.1381620e-13   -2.9979683e-20    2.6721452e-18    3.8657707e-05    7.2046134e+01
   1.7445941e+01    5.2210660e+00    7.1586893e-01    1.7520517e+03    0.0000000e+00    3.9151860e-05    9.8636881e+02    2.1995162e+03    8.0081674e+02    4.9000000e+02    4.9000000e+02    4.9000000e+02    8.3839802e+06    1.7506364e+03    1.3423132e+04    1.2666491e-02    4.2747375e+01   -1.7733065e-12    7.9120162e-12    1.0619561e+05    6.0231603e-02    6.5281288e-04    2.4733781e-18   -9.6574954e-04   -4.3807761e+03    3.1273005e-13   -3.0493762e-20    2.6714534e-18    3.9005096e-05    7.1766961e+01
   1.7545815e+01    5.2180336e+00    7.1424615e-01    1.7386014e+03    0.0000000e+00    3.8985864e-05    9.8669657e+02    2.1954873e+03    8.0032058e+02    4.9000000e+02    4.9000000e+02    4.9000000e+02    8.3547552e+06    1.7475942e+03    1.3388970e+04    1.2666491e-02    4.2970314e+01   -1.7671249e-12    7.8844198e-12    1.0582543e+05    6.0179616e-02    6.7330714e-04    2.4312627e-18   -1.9883504e-04   -4.3655207e+03    3.1163988e-13   -3.1305992e-20    2.6711184e-18    3.9684490e-05    7.1283392e+01
   1.7645554e+01    5.2114864e+00    7.1254942e-01    1.7256829e+03    0.0000000e+00    3.8855868e-05    9.8698670e+02    2.1911539e+03    7.9946268e+02    4.9000000e+02    4.9000000e+02    4.9000000e+02    8.3254897e+06    1.7440193e+03    1.3350422e+04    1.2666491e-02    4.3192337e+01   -1.7609324e-12    7.8568131e-12    1.0545474e+05    6.0091642e-02    6.8307779e-04    2.4055121e-18    6.5646661e-05   -4.3502556e+03    3.1055089e-13   -3.1690586e-20    2.6682256e-18    3.9868921e-05    7.0865627e+01
   1.7745112e+01    5.2021118e+00    7.1103572e-01    1.7114038e+03    0.0000000e+00    3.8897902e-05    9.8738360e+02    2.1857887e+03    7.9832361e+02    4.9000000e+02    4.9000000e+02    4.9000000e+02    8.2962056e+06    1.7391268e+03    1.3307053e+04    1.2666491e-02    4.3413341e+01   -1.7547405e-12    7.8291492e-12    1.0508381e+05    5.9964958e-02    6.9305252e-04    2.3820544e-18    4.4318108e-04   -4.3349733e+03    3.0945811e-13   -3.2129682e-20    2.6634424e-18    4.0109126e-05    7.0796393e+01
   1.7844044e+01    5.1892083e+00    7.0946463e-01    1.6980599e+03    0.0000000e+00    3.8789927e-05    9.8760216e+02    2.1804405e+03    7.9741896e+02    4.9000000e+02    4.9000000e+02    4.9000000e+02    8.2669756e+06    1.7354509e+03    1.3265540e+04    1.2666491e-02    4.3632218e+01   -1.7485583e-12    7.8015759e-12    1.0471357e+05    5.9795733e-02    7.0250894e-04    2.3526302e-18    2.7195689e-04   -4.3197123e+03    3.0836907e-13   -3.2523183e-20    2.6570244e-18    4.0390317e-05    7.0427572e+01
   1.7944128e+01    5.1735069e+00    7.0782623e-01    1.6849190e+03    0.0000000e+00    3.8688374e-05    9.8777556e+02    2.1794393e+03    7.9656631e+02    4.9000000e+02    4.9000000e+02    4.9000000e+02    8.2372670e+06    1.7314768e+03    1.3220441e+04    1.2666491e-02    4.3852906e+01   -1.7422715e-12    7.7735470e-12    1.0433727e+05    5.9615337e-02    7.2274660e-04    2.3290149e-18    5.3929049e-04   -4.3042092e+03    3.0726280e-13   -3.3440146e-20    2.6496514e-18    4.0782962e-05    7.0077954e+01
   1.8044692e+01    5.1557485e+00    7.0610873e-01    1.6741324e+03    0.0000000e+00    3.8461774e-05    9.8790295e+02    2.1772787e+03    7.9522809e+02    4.9000000e+02    4.9000000e+02    4.9000000e+02    8.2072624e+06    1.7283828e+03    1.3177580e+04    1.2666491e-02    4.4073892e+01   -1.7359271e-12    7.7452130e-12    1.0395721e+05    5.9418452e-02    7.4813601e-04    2.3023131e-18    1.1442279e-03   -4.2885305e+03    3.0614204e-13   -3.4550464e-20    2.6417315e-18    4.1617032e-05    6.9475456e+01
   1.8144049e+01    5.1415553e+00    7.0437785e-01    1.6627739e+03    0.0000000e+00    3.8289544e-05    9.8798011e+02    2.1777794e+03    7.9364541e+02    4.9000000e+02    4.9000000e+02    4.9000000e+02    8.1774866e+06    1.7247426e+03    1.3130715e+04    1.2666491e-02    4.4291478e+01   -1.7296284e-12    7.7171190e-12    1.0358006e+05    5.9250433e-02    7.5554776e-04    2.2943779e-18    9.3082398e-04   -4.2729513e+03    3.0503014e-13   -3.4965640e-20    2.6342398e-18    4.1557876e-05    6.8982167e+01
   1.8243377e+01    5.1347787e+00    7.0283273e-01    1.6488555e+03    0.0000000e+00    3.8340623e-05    9.8818975e+02    2.1870036e+03    7.9392411e+02    4.9000000e+02    4.9000000e+02    4.9000000e+02    8.1477194e+06    1.7194594e+03    1.3079173e+04    1.2666491e-02    4.4508195e+01   -1.7233320e-12    7.6890590e-12    1.0320301e+05    5.9123077e-02    7.7500041e-04    2.2605180e-18   -2.1435693e-04   -4.2573738e+03    3.0391968e-13   -3.5727752e-20    2.6299594e-18    4.2163035e-05    6.8961046e+01
   1.8343499e+01    5.1246903e+00    7.0110729e-01    1.6383644e+03    0.0000000e+00    3.8185743e-05    9.8821103e+02    2.1825871e+03    7.9259462e+02    4.9000000e+02    4.9000000e+02    4.9000000e+02    8.1176849e+06    1.7154505e+03    1.3029225e+04    1.2666491e-02    4.4725767e+01   -1.7169784e-12    7.6606843e-12    1.0282258e+05    5.8961186e-02    7.9261402e-04    2.2480091e-18    9.2550695e-04   -4.2416802e+03    3.0279790e-13   -3.6553133e-20    2.6229804e-18    4.2484223e-05    6.8511235e+01
   1.8444292e+01    5.1179678e+00    6.9938397e-01    1.6272824e+03    0.0000000e+00    3.8059000e-05    9.8820291e+02    2.1816376e+03    7.9112920e+02    4.9000000e+02    4.9000000e+02    4.9000000e+02    8.0873839e+06    1.7111617e+03    1.2976647e+04    1.2666491e-02    4.4943962e+01   -1.7105725e-12    7.6320762e-12    1.0243878e+05    5.8828193e-02    8.1185756e-04    2.2256138e-18    8.1196293e-04   -4.2258264e+03    3.0166523e-13   -3.7445720e-20    2.6178417e-18    4.2849904e-05    6.8126265e+01
   1.8544021e+01    5.1121461e+00    6.9767947e-01    1.6155585e+03    0.0000000e+00    3.7950666e-05    9.8819678e+02    2.1821311e+03    7.8995876e+02    4.9000000e+02    4.9000000e+02    4.9000000e+02    8.0573542e+06    1.7066012e+03    1.2921265e+04    1.2666491e-02    4.5158932e+01   -1.7042221e-12    7.6037347e-12    1.0205840e+05    5.8725884e-02    8.1879402e-04    2.1843487e-18    4.6710763e-04   -4.2101295e+03    3.0054473e-13   -3.7648875e-20    2.6150857e-18    4.2689548e-05    6.7777543e+01
   1.8643136e+01    5.1052011e+00    6.9597258e-01    1.6057420e+03    0.0000000e+00    3.7754732e-05    9.8814038e+02    2.1839856e+03    7.8861559e+02    4.9000000e+02    4.9000000e+02    4.9000000e+02    8.0274698e+06    1.7029890e+03    1.2873683e+04    1.2666491e-02    4.5371722e+01   -1.6978978e-12    7.5755501e-12    1.0167987e+05    5.8554878e-02    8.3508851e-04    2.1685649e-18    9.1007548e-04   -4.1945293e+03    2.9943194e-13   -3.8375336e-20    2.6078139e-18    4.3319712e-05    6.7275556e+01
   1.8742648e+01    5.0949426e+00    6.9423522e-01    1.5982004e+03    0.0000000e+00    3.7611296e-05    9.8810370e+02    2.1847205e+03    7.8929679e+02    4.9000000e+02    4.9000000e+02    4.9000000e+02    7.9974141e+06    1.6985009e+03    1.2818990e+04    1.2666491e-02    4.5584525e+01   -1.6915417e-12    7.5472061e-12    1.0129917e+05    5.8383814e-02    8.5414318e-04    2.1424263e-18    3.7506026e-04   -4.1788510e+03    2.9831317e-13   -3.9228330e-20    2.6011378e-18    4.3843636e-05    6.6856182e+01
   1.8842879e+01    5.0794756e+00    6.9251851e-01    1.5882773e+03    0.0000000e+00    3.7498464e-05    9.8797396e+02    2.1843923e+03    7.8817623e+02    4.9000000e+02    4.9000000e+02    4.9000000e+02    7.9670583e+06    1.6938097e+03    1.2761335e+04    1.2666491e-02    4.5797895e+01   -1.6851214e-12    7.5185458e-12    1.0091467e+05    5.8190155e-02    8.6135128e-04    2.1261435e-18    3.7300783e-04   -4.1630113e+03    2.9718181e-13   -3.9574107e-20    2.5928875e-18    4.3785537e-05    6.6505379e+01
   1.8942877e+01    5.0621729e+00    6.9080751e-01    1.5755025e+03    0.0000000e+00    3.7483779e-05    9.8782731e+02    2.1845617e+03    7.8722548e+02    4.9000000e+02    4.9000000e+02    4.9000000e+02    7.9367050e+06    1.6882985e+03    1.2699355e+04    1.2666491e-02    4.6009805e+01   -1.6786986e-12    7.4899233e-12    1.0053020e+05    5.7971963e-02    8.8838037e-04    2.1003981e-18    3.5680190e-04   -4.1471647e+03    2.9605172e-13   -4.0775203e-20    2.5840413e-18    4.4685741e-05    6.6348382e+01
   1.9042978e+01    5.0450317e+00    6.8901606e-01    1.5664577e+03    0.0000000e+00    3.7310237e-05    9.8765849e+02    2.1879633e+03    7.8567608e+02    4.9000000e+02    4.9000000e+02    4.9000000e+02    7.9062639e+06    1.6839163e+03    1.2641616e+04    1.2666491e-02    4.6220881e+01   -1.6722617e-12    7.4611602e-12    1.0014462e+05    5.7741356e-02    9.0172313e-04    2.0837291e-18    9.0750204e-04   -4.1312472e+03    2.9491344e-13   -4.1424602e-20    2.5740825e-18    4.4813250e-05    6.5879182e+01
   1.9143188e+01    5.0285498e+00    6.8727388e-01    1.5601263e+03    0.0000000e+00    3.7017306e-05    9.8743263e+02    2.1900621e+03    7.8388629e+02    4.9000000e+02    4.9000000e+02    4.9000000e+02    7.8756637e+06    1.6804667e+03    1.2586823e+04    1.2666491e-02    4.6431215e+01   -1.6657884e-12    7.4323080e-12    9.9757022e+04    5.7517781e-02    9.3314747e-04    2.0560435e-18    5.8471432e-04   -4.1152591e+03    2.9377333e-13   -4.2828083e-20    2.5650178e-18    4.5979686e-05    6.5176167e+01
   1.9243476e+01    5.0146411e+00    6.8556533e-01    1.5481539e+03    0.0000000e+00    3.7050240e-05    9.8724801e+02    2.1943371e+03    7.8465810e+02    4.9000000e+02    4.9000000e+02    4.9000000e+02    7.8450057e+06    1.6742594e+03    1.2520137e+04    1.2666491e-02    4.6640774e+01   -1.6593030e-12    7.4033719e-12    9.9368693e+04    5.7303967e-02    9.5111776e-04    2.0365024e-18    7.3193441e-04   -4.0992231e+03    2.9262815e-13   -4.3657231e-20    2.5559864e-18    4.6213324e-05    6.5136975e+01
   1.9343752e+01    5.0039662e+00    6.8380591e-01    1.5408003e+03    0.0000000e+00    3.6832443e-05    9.8692052e+02    2.2024913e+03    7.8324170e+02    4.9000000e+02    4.9000000e+02    4.9000000e+02    7.8145860e+06    1.6700266e+03    1.2458781e+04    1.2666491e-02    4.6849182e+01   -1.6528706e-12    7.3746578e-12    9.8983383e+04    5.7091262e-02    9.8029782e-04    2.0115111e-18    1.0598010e-03   -4.0832919e+03    2.9149043e-13   -4.4979341e-20    2.5472918e-18    4.7135957e-05    6.4587629e+01
   1.9443939e+01    4.9960038e+00    6.8210790e-01    1.5325311e+03    0.0000000e+00    3.6728036e-05    9.8654084e+02    2.1949169e+03    7.8226349e+02    4.9000000e+02    4.9000000e+02    4.9000000e+02    7.7839658e+06    1.6648050e+03    1.2392574e+04    1.2666491e-02    4.7056358e+01   -1.6463967e-12    7.3457565e-12    9.8595532e+04    5.6908873e-02    9.6646656e-04    1.9890585e-18    2.0338629e-04   -4.0672878e+03    2.9034761e-13   -4.4296389e-20    2.5398713e-18    4.5794563e-05    6.4273225e+01
   1.9544479e+01    4.9853858e+00    6.8038149e-01    1.5218885e+03    0.0000000e+00    3.6698982e-05    9.8612767e+02    2.1949433e+03    7.8076727e+02    4.9000000e+02    4.9000000e+02    4.9000000e+02    7.7529469e+06    1.6586474e+03    1.2317463e+04    1.2666491e-02    4.7263067e+01   -1.6398318e-12    7.3165106e-12    9.8202631e+04    5.6717451e-02    9.6741021e-04    1.9680792e-18    3.1788042e-04   -4.0511157e+03    2.8919479e-13   -4.4300295e-20    2.5319460e-18    4.5367291e-05    6.4099366e+01
   1.9645105e+01    4.9696876e+00    6.7858941e-01    1.5169512e+03    0.0000000e+00    3.6453116e-05    9.8570397e+02    2.1973080e+03    7.7969674e+02    4.9000000e+02    4.9000000e+02    4.9000000e+02    7.7220525e+06    1.6542804e+03    1.2253831e+04    1.2666491e-02    4.7468767e+01   -1.6332997e-12    7.2873365e-12    9.7811308e+04    5.6474426e-02    9.8878891e-04    1.9418689e-18    1.4186601e-04   -4.0349856e+03    2.8804226e-13   -4.5177428e-20    2.5218938e-18    4.6116894e-05    6.3508118e+01
   1.9735722e+01    4.9562692e+00    6.7719133e-01    1.5108703e+03    0.0000000e+00    3.6438281e-05    9.8545219e+02    2.1966742e+03    7.8034649e+02    4.9000000e+02    4.9000000e+02    4.9000000e+02    7.6939431e+06    1.6490004e+03    1.2193161e+04    1.2666491e-02    4.7653137e+01   -1.6273491e-12    7.2607989e-12    9.7455261e+04    5.6260310e-02    9.9215789e-04    1.9304151e-18    1.6136772e-03   -4.0202913e+03    2.8699374e-13   -4.5307475e-20    2.5124996e-18    4.6055518e-05    6.3380508e+01
   1.9808216e+01    4.9502680e+00    6.7596218e-01    1.5070501e+03    0.0000000e+00    3.6312812e-05    9.8510973e+02    2.1958305e+03    7.7949950e+02    4.9000000e+02    4.9000000e+02    4.9000000e+02    7.6718269e+06    1.6455722e+03    1.2146541e+04    1.2666491e-02    4.7800000e+01   -1.6226787e-12    7.2399398e-12    9.7175126e+04    5.6068191e-02    1.0102263e-03    1.9245948e-18   -8.4677876e-05   -4.0086925e+03    2.8616446e-13   -4.6130109e-20    2.5037911e-18    4.6680003e-05    6.3062055e+01
   1.9949150e+01    4.9305537e+00    6.7361155e-01    1.4977552e+03    0.0000000e+00    3.6150810e-05    9.8430671e+02    2.1965057e+03    7.7795377e+02    4.9000000e+02    4.9000000e+02    4.9000000e+02    7.6284454e+06    1.6379196e+03    1.2044586e+04    1.2666491e-02    4.8083669e+01   -1.6135038e-12    7.1989769e-12    9.6625635e+04    5.5804218e-02    1.0037216e-03    1.8947034e-18    2.6609767e-04   -3.9860852e+03    2.8455001e-13   -4.5755340e-20    2.4929931e-18    4.6443284e-05    6.2597454e+01
   2.0039647e+01    4.9194457e+00    6.7214301e-01    1.4898165e+03    0.0000000e+00    3.6104380e-05    9.8377288e+02    2.1968884e+03    7.7700560e+02    4.9000000e+02    4.9000000e+02    4.9000000e+02    7.6007694e+06    1.6327311e+03    1.1978813e+04    1.2666491e-02    4.8264585e+01   -1.6076474e-12    7.1728707e-12    9.6275076e+04    5.5611367e-02    1.0153998e-03    1.8756156e-18    3.6777143e-04   -3.9716051e+03    2.8351696e-13   -4.6215896e-20    2.4849424e-18    4.7052932e-05    6.2406497e+01
   2.0130156e+01    4.9065515e+00    6.7064921e-01    1.4845004e+03    0.0000000e+00    3.5975608e-05    9.8325219e+02    2.1953735e+03    7.7579082e+02    4.9000000e+02    4.9000000e+02    4.9000000e+02    7.5730082e+06    1.6280014e+03    1.1914333e+04    1.2666491e-02    4.8444520e+01   -1.6017705e-12    7.1466931e-12    9.5923440e+04    5.5385156e-02    1.0213448e-03    1.8585547e-18    5.0606709e-04   -3.9570679e+03    2.8248197e-13   -4.6440238e-20    2.4752719e-18    4.6968171e-05    6.2048611e+01
   2.0220633e+01    4.8970787e+00    6.6924332e-01    1.4759345e+03    0.0000000e+00    3.6012665e-05    9.8280368e+02    2.1912028e+03    7.7571319e+02    4.9000000e+02    4.9000000e+02    4.9000000e+02    7.5449961e+06    1.6220386e+03    1.1845300e+04    1.2666491e-02    4.8623382e+01   -1.5958476e-12    7.1202501e-12    9.5568625e+04    5.5170840e-02    1.0303898e-03    1.8486952e-18    5.2778835e-04   -3.9424360e+03    2.8143593e-13   -4.6868828e-20    2.4657077e-18    4.6978043e-05    6.2020486e+01
   2.0321149e+01    4.8877324e+00    6.6764033e-01    1.4684573e+03    0.0000000e+00    3.5886621e-05    9.8209418e+02    2.1855214e+03    7.7470463e+02    4.9000000e+02    4.9000000e+02    4.9000000e+02    7.5145513e+06    1.6165387e+03    1.1767347e+04    1.2666491e-02    4.8820775e+01   -1.5894110e-12    7.0915020e-12    9.5182996e+04    5.4968297e-02    1.0331265e-03    1.8254874e-18    1.0063381e-03   -3.9265137e+03    2.8029807e-13   -4.6927656e-20    2.4574709e-18    4.6894478e-05    6.1684109e+01
   2.0411615e+01    4.8751704e+00    6.6612909e-01    1.4649547e+03    0.0000000e+00    3.5660471e-05    9.8145752e+02    2.1878994e+03    7.7315956e+02    4.9000000e+02    4.9000000e+02    4.9000000e+02    7.4863647e+06    1.6124024e+03    1.1702536e+04    1.2666491e-02    4.8997417e+01   -1.5834454e-12    7.0649198e-12    9.4825971e+04    5.4793732e-02    1.0314135e-03    1.8072387e-18    1.2043180e-03   -3.9118178e+03    2.7925101e-13   -4.6825292e-20    2.4502356e-18    4.6549336e-05    6.1146734e+01
   2.0502074e+01    4.8590336e+00    6.6463891e-01    1.4601898e+03    0.0000000e+00    3.5493682e-05    9.8076055e+02    2.1843701e+03    7.7131975e+02    4.9000000e+02    4.9000000e+02    4.9000000e+02    7.4584983e+06    1.6077169e+03    1.1632787e+04    1.2666491e-02    4.9173011e+01   -1.5775517e-12    7.0386393e-12    9.4473001e+04    5.4542136e-02    1.0338899e-03    1.8076097e-18    1.9310475e-04   -3.8972766e+03    2.7821344e-13   -4.6954690e-20    2.4384371e-18    4.6375191e-05    6.0729767e+01
   2.0602593e+01    4.8377481e+00    6.6302132e-01    1.4537779e+03    0.0000000e+00    3.5391562e-05    9.7993738e+02    2.1878883e+03    7.7003366e+02    4.9000000e+02    4.9000000e+02    4.9000000e+02    7.4273297e+06    1.6019095e+03    1.1553703e+04    1.2666491e-02    4.9366871e+01   -1.5709636e-12    7.0092051e-12    9.4078204e+04    5.4276371e-02    1.0439495e-03    1.7899827e-18    2.3141093e-04   -3.8810331e+03    2.7705185e-13   -4.7343563e-20    2.4269646e-18    4.6750664e-05    6.0432487e+01
   2.0737857e+01    4.8256475e+00    6.6086843e-01    1.4450485e+03    0.0000000e+00    3.5253541e-05    9.7893157e+02    2.1746121e+03    7.6823732e+02    4.9000000e+02    4.9000000e+02    4.9000000e+02    7.3861513e+06    1.5942266e+03    1.1450593e+04    1.2666491e-02    4.9625844e+01   -1.5622571e-12    6.9703379e-12    9.3556619e+04    5.3975314e-02    1.0496351e-03    1.7710905e-18   -1.4540517e-04   -3.8594192e+03    2.7550769e-13   -4.7643844e-20    2.4138956e-18    4.6781534e-05    6.0017955e+01
   2.0836854e+01    4.8142519e+00    6.5934749e-01    1.4422540e+03    0.0000000e+00    3.5054482e-05    9.7803947e+02    2.1678953e+03    7.6683087e+02    4.9000000e+02    4.9000000e+02    4.9000000e+02    7.3558819e+06    1.5893126e+03    1.1376218e+04    1.2666491e-02    4.9813809e+01   -1.5558486e-12    6.9417867e-12    9.3173212e+04    5.3810702e-02    1.0493474e-03    1.7510815e-18    7.4264462e-04   -3.8436444e+03    2.7438368e-13   -4.7576670e-20    2.4072628e-18    4.6585695e-05    5.9540271e+01
   2.0937516e+01    4.7984045e+00    6.5790761e-01    1.4377152e+03    0.0000000e+00    3.4909783e-05    9.7711564e+02    2.1618316e+03    7.6555807e+02    4.9000000e+02    4.9000000e+02    4.9000000e+02    7.3251439e+06    1.5840604e+03    1.1299639e+04    1.2666491e-02    5.0003696e+01   -1.5493501e-12    6.9127849e-12    9.2783869e+04    5.3611732e-02    1.0557443e-03    1.7377573e-18   -4.5716291e-04   -3.8275952e+03    2.7323789e-13   -4.7823208e-20    2.3986631e-18    4.6789677e-05    5.9159215e+01
   2.1038235e+01    4.7788779e+00    6.5646176e-01    1.4324009e+03    0.0000000e+00    3.4805143e-05    9.7618473e+02    2.1579129e+03    7.6446282e+02    4.9000000e+02    4.9000000e+02    4.9000000e+02    7.2939633e+06    1.5781570e+03    1.1217755e+04    1.2666491e-02    5.0192346e+01   -1.5427551e-12    6.8833634e-12    9.2388920e+04    5.3348163e-02    1.0539516e-03    1.7244097e-18   -5.2179641e-04   -3.8113209e+03    2.7207624e-13   -4.7740084e-20    2.3870223e-18    4.6578312e-05    5.8847894e+01
   2.1138981e+01    4.7608041e+00    6.5500721e-01    1.4249554e+03    0.0000000e+00    3.4807999e-05    9.7525937e+02    2.1501108e+03    7.6420223e+02    4.9000000e+02    4.9000000e+02    4.9000000e+02    7.2631992e+06    1.5714934e+03    1.1134024e+04    1.2666491e-02    5.0379650e+01   -1.5362481e-12    6.8543262e-12    9.1999247e+04    5.3080453e-02    1.0512679e-03    1.7123888e-18   -2.0052262e-04   -3.7952282e+03    2.7092709e-13   -4.7579962e-20    2.3751570e-18    4.6304040e-05    5.8745288e+01
   2.1239759e+01    4.7448608e+00    6.5360568e-01    1.4225566e+03    0.0000000e+00    3.4631745e-05    9.7429457e+02    2.1534236e+03    7.6297583e+02    4.9000000e+02    4.9000000e+02    4.9000000e+02    7.2322720e+06    1.5662882e+03    1.1057886e+04    1.2666491e-02    5.0565672e+01   -1.5297056e-12    6.8251262e-12    9.1607508e+04    5.2857991e-02    1.0497675e-03    1.6992926e-18    5.1328821e-04   -3.7790603e+03    2.6977240e-13   -4.7509136e-20    2.3653962e-18    4.6071287e-05    5.8297466e+01
   2.1340583e+01    4.7295124e+00    6.5223810e-01    1.4168955e+03    0.0000000e+00    3.4574761e-05    9.7328791e+02    2.1349025e+03    7.6178746e+02    4.9000000e+02    4.9000000e+02    4.9000000e+02    7.2013395e+06    1.5598673e+03    1.0971057e+04    1.2666491e-02    5.0750360e+01   -1.5231627e-12    6.7959365e-12    9.1215701e+04    5.2645740e-02    1.0518522e-03    1.6868703e-18    4.7893206e-04   -3.7628953e+03    2.6861867e-13   -4.7610936e-20    2.3561311e-18    4.5991718e-05    5.8076950e+01
   2.1441444e+01    4.7097629e+00    6.5084304e-01    1.4106301e+03    0.0000000e+00    3.4506046e-05    9.7226245e+02    2.1258552e+03    7.6108686e+02    4.9000000e+02    4.9000000e+02    4.9000000e+02    7.1701249e+06    1.5538184e+03    1.0889778e+04    1.2666491e-02    5.0933756e+01   -1.5165602e-12    6.7664928e-12    9.0820322e+04    5.2394464e-02    1.0547582e-03    1.6727184e-18   -1.9075853e-04   -3.7466188e+03    2.6745771e-13   -4.7724110e-20    2.3451282e-18    4.5942193e-05    5.7833535e+01
   2.1542353e+01    4.6883809e+00    6.4941057e-01    1.4043477e+03    0.0000000e+00    3.4465832e-05    9.7122976e+02    2.1224858e+03    7.6032368e+02    4.9000000e+02    4.9000000e+02    4.9000000e+02    7.1386354e+06    1.5472520e+03    1.0804699e+04    1.2666491e-02    5.1115806e+01   -1.5099057e-12    6.7367416e-12    9.0421460e+04    5.2127484e-02    1.0568619e-03    1.6562258e-18    1.9662862e-04   -3.7301915e+03    2.6628228e-13   -4.7749560e-20    2.3334376e-18    4.5842925e-05    5.7640952e+01
   2.1619054e+01    4.6771152e+00    6.4826215e-01    1.3979890e+03    0.0000000e+00    3.4464552e-05    9.7053707e+02    2.1168472e+03    7.5970216e+02    4.9000000e+02    4.9000000e+02    4.9000000e+02    7.1153708e+06    1.5422337e+03    1.0743163e+04    1.2666491e-02    5.1253374e+01   -1.5049761e-12    6.7147996e-12    9.0126779e+04    5.1908462e-02    1.0600480e-03    1.6515243e-18    1.1821064e-03   -3.7179144e+03    2.6540854e-13   -4.7902512e-20    2.3235060e-18    4.5666938e-05    5.7524699e+01
   2.1715246e+01    4.6712428e+00    6.4702728e-01    1.3953695e+03    0.0000000e+00    3.4358058e-05    9.6950303e+02    2.1060789e+03    7.5892609e+02    4.9000000e+02    4.9000000e+02    4.9000000e+02    7.0856949e+06    1.5366873e+03    1.0667444e+04    1.2666491e-02    5.1424776e+01   -1.4987044e-12    6.6868278e-12    8.9750890e+04    5.1689827e-02    1.0631153e-03    1.6407570e-18   -7.7383692e-04   -3.7024371e+03    2.6430327e-13   -4.8034086e-20    2.3137620e-18    4.5674455e-05    5.7228298e+01
   2.1815055e+01    4.6605873e+00    6.4580157e-01    1.3939999e+03    0.0000000e+00    3.4188411e-05    9.6840933e+02    2.0981745e+03    7.5808301e+02    4.9000000e+02    4.9000000e+02    4.9000000e+02    7.0549788e+06    1.5312005e+03    1.0586451e+04    1.2666491e-02    5.1601195e+01   -1.4922063e-12    6.6578052e-12    8.9361825e+04    5.1566006e-02    1.0666045e-03    1.6218101e-18    8.0104409e-04   -3.6864268e+03    2.6315918e-13   -4.8150492e-20    2.3090165e-18    4.5704773e-05    5.6791999e+01
   2.1906010e+01    4.6520513e+00    6.4476986e-01    1.3906525e+03    0.0000000e+00    3.4096944e-05    9.6741613e+02    2.0953561e+03    7.5726846e+02    4.9000000e+02    4.9000000e+02    4.9000000e+02    7.0277184e+06    1.5261383e+03    1.0515412e+04    1.2666491e-02    5.1760857e+01   -1.4864401e-12    6.6321185e-12    8.9016531e+04    5.1387923e-02    1.0648361e-03    1.6141588e-18   -6.5022534e-04   -3.6721396e+03    2.6214126e-13   -4.8067625e-20    2.3011328e-18    4.5474183e-05    5.6514548e+01
   2.2002412e+01    4.6455726e+00    6.4373108e-01    1.3871830e+03    0.0000000e+00    3.4092282e-05    9.6643807e+02    2.0932566e+03    7.5640188e+02    4.9000000e+02    4.9000000e+02    4.9000000e+02    6.9980185e+06    1.5200128e+03    1.0439434e+04    1.2666491e-02    5.1928977e+01   -1.4801593e-12    6.6040859e-12    8.8640337e+04    5.1183854e-02    1.0645537e-03    1.5984458e-18   -4.5101694e-04   -3.6566330e+03    2.6103361e-13   -4.8057509e-20    2.2924101e-18    4.5346942e-05    5.6409316e+01
   2.2135783e+01    4.6258005e+00    6.4217964e-01    1.3822100e+03    0.0000000e+00    3.3919441e-05    9.6490582e+02    2.0822743e+03    7.5515693e+02    4.9000000e+02    4.9000000e+02    4.9000000e+02    6.9574794e+06    1.5124615e+03    1.0329708e+04    1.2666491e-02    5.2159347e+01   -1.4715819e-12    6.5658101e-12    8.8126850e+04    5.0901679e-02    1.0675964e-03    1.5840363e-18    2.5146810e-04   -3.6354852e+03    2.5952374e-13   -4.8156537e-20    2.2800019e-18    4.5221232e-05    5.5927303e+01
   2.2224579e+01    4.6110487e+00    6.4116748e-01    1.3781489e+03    0.0000000e+00    3.3884529e-05    9.6388876e+02    2.0739623e+03    7.5429591e+02    4.9000000e+02    4.9000000e+02    4.9000000e+02    6.9304890e+06    1.5069108e+03    1.0257043e+04    1.2666491e-02    5.2311394e+01   -1.4658764e-12    6.5403433e-12    8.7784976e+04    5.0704141e-02    1.0682023e-03    1.5780319e-18   -2.5140245e-04   -3.6213870e+03    2.5851703e-13   -4.8227124e-20    2.2710427e-18    4.4976641e-05    5.5752219e+01
   2.2313277e+01    4.5945857e+00    6.4019060e-01    1.3766365e+03    0.0000000e+00    3.3759736e-05    9.6285020e+02    2.0684347e+03    7.5341193e+02    4.9000000e+02    4.9000000e+02    4.9000000e+02    6.9035092e+06    1.5020369e+03    1.0187881e+04    1.2666491e-02    5.2462244e+01   -1.4601692e-12    6.5148823e-12    8.7443236e+04    5.0490442e-02    1.0687585e-03    1.5672813e-18   -7.5749480e-05   -3.6072997e+03    2.5751166e-13   -4.8291651e-20    2.2616020e-18    4.4810638e-05    5.5407347e+01
   2.2401893e+01    4.5782719e+00    6.3932467e-01    1.3738309e+03    0.0000000e+00    3.3713683e-05    9.6187300e+02    2.0658053e+03    7.5250646e+02    4.9000000e+02    4.9000000e+02    4.9000000e+02    6.8765480e+06    1.4968415e+03    1.0119832e+04    1.2666491e-02    5.2611934e+01   -1.4544656e-12    6.4894421e-12    8.7101733e+04    5.0270937e-02    1.0675737e-03    1.5614710e-18    9.4216202e-05   -3.5932147e+03    2.5650630e-13   -4.8308395e-20    2.2515765e-18    4.4507418e-05    5.5210515e+01
   2.2534672e+01    4.5535720e+00    6.3790630e-01    1.3692463e+03    0.0000000e+00    3.3613891e-05    9.6030845e+02    2.0558369e+03    7.5111180e+02    4.9000000e+02    4.9000000e+02    4.9000000e+02    6.8361596e+06    1.4889172e+03    1.0014886e+04    1.2666491e-02    5.2834325e+01   -1.4459220e-12    6.4513320e-12    8.6590154e+04    4.9923475e-02    1.0651668e-03    1.5506861e-18    8.9079208e-06   -3.5720941e+03    2.5499901e-13   -4.8202564e-20    2.2358536e-18    4.3847483e-05    5.4856608e+01
   2.2623108e+01    4.5409183e+00    6.3701836e-01    1.3665059e+03    0.0000000e+00    3.3541006e-05    9.5926692e+02    2.0514706e+03    7.5017159e+02    4.9000000e+02    4.9000000e+02    4.9000000e+02    6.8093210e+06    1.4837168e+03    9.9458588e+03    1.2666491e-02    5.2981159e+01   -1.4402456e-12    6.4259976e-12    8.6250203e+04    4.9713822e-02    1.0607475e-03    1.5400555e-18    1.2061212e-04   -3.5580492e+03    2.5399594e-13   -4.7997763e-20    2.2266003e-18    4.3287437e-05    5.4602342e+01
   2.2711477e+01    4.5322525e+00    6.3617168e-01    1.3635979e+03    0.0000000e+00    3.3494928e-05    9.5823816e+02    2.0442230e+03    7.4922407e+02    4.9000000e+02    4.9000000e+02    4.9000000e+02    6.7825926e+06    1.4783528e+03    9.8770472e+03    1.2666491e-02    5.3126874e+01   -1.4345946e-12    6.4007680e-12    8.5911648e+04    4.9529715e-02    1.0642541e-03    1.5309479e-18   -7.7277977e-05   -3.5440611e+03    2.5299694e-13   -4.8147120e-20    2.2184541e-18    4.3179455e-05    5.4398466e+01
   2.2843901e+01    4.5193569e+00    6.3505702e-01    1.3641509e+03    0.0000000e+00    3.3366421e-05    9.5672873e+02    2.0387982e+03    7.4778299e+02    4.9000000e+02    4.9000000e+02    4.9000000e+02    6.7424999e+06    1.4706060e+03    9.7752203e+03    1.2666491e-02    5.3343323e+01   -1.4261121e-12    6.3629455e-12    8.5403813e+04    4.9265711e-02    1.0677335e-03    1.5114357e-18   -1.3998323e-04   -3.5231283e+03    2.5150356e-13   -4.8241854e-20    2.2071318e-18    4.2881813e-05    5.4001258e+01
   2.2932113e+01    4.5105934e+00    6.3437562e-01    1.3622645e+03    0.0000000e+00    3.3317276e-05    9.5567280e+02    2.0325282e+03    7.4681478e+02    4.9000000e+02    4.9000000e+02    4.9000000e+02    6.7160550e+06    1.4652883e+03    9.7053113e+03    1.2666491e-02    5.3486254e+01   -1.4205205e-12    6.3379752e-12    8.5068850e+04    4.9097251e-02    1.0691427e-03    1.4991106e-18   -1.7734747e-05   -3.5092925e+03    2.5051505e-13   -4.8279228e-20    2.1998549e-18    4.2685775e-05    5.3790730e+01
   2.3020284e+01    4.5031123e+00    6.3373689e-01    1.3596802e+03    0.0000000e+00    3.3304476e-05    9.5461242e+02    2.0262776e+03    7.4584192e+02    4.9000000e+02    4.9000000e+02    4.9000000e+02    6.6895783e+06    1.4598796e+03    9.6375324e+03    1.2666491e-02    5.3628127e+01   -1.4149215e-12    6.3129914e-12    8.4733483e+04    4.8944147e-02    1.0723489e-03    1.4894028e-18   -9.2592254e-05   -3.4954608e+03    2.4952780e-13   -4.8433956e-20    2.1932018e-18    4.2523766e-05    5.3646163e+01
   2.3108423e+01    4.4951324e+00    6.3313303e-01    1.3572861e+03    0.0000000e+00    3.3292165e-05    9.5356176e+02    2.0219297e+03    7.4485768e+02    4.9000000e+02    4.9000000e+02    4.9000000e+02    6.6631042e+06    1.4545091e+03    9.5708339e+03    1.2666491e-02    5.3768965e+01   -1.4093214e-12    6.2880038e-12    8.4398149e+04    4.8783884e-02    1.0730120e-03    1.4806042e-18   -3.2746482e-05   -3.4816360e+03    2.4854036e-13   -4.8475982e-20    2.1861833e-18    4.2264787e-05    5.3500669e+01
   2.3231785e+01    4.4756145e+00    6.3235814e-01    1.3635006e+03    0.0000000e+00    3.2979195e-05    9.5208529e+02    2.0148918e+03    7.4345549e+02    4.9000000e+02    4.9000000e+02    4.9000000e+02    6.6260615e+06    1.4489525e+03    9.4853197e+03    1.2666491e-02    5.3964534e+01   -1.4014821e-12    6.2530444e-12    8.3928947e+04    4.8522060e-02    1.0677872e-03    1.4666426e-18    8.3127369e-04   -3.4623001e+03    2.4716149e-13   -4.8183791e-20    2.1747117e-18    4.1886609e-05    5.2798149e+01
   2.3311073e+01    4.4629195e+00    6.3189332e-01    1.3620701e+03    0.0000000e+00    3.2946344e-05    9.5111946e+02    2.0107882e+03    7.4255552e+02    4.9000000e+02    4.9000000e+02    4.9000000e+02    6.6023721e+06    1.4444421e+03    9.4284160e+03    1.2666491e-02    5.4089301e+01   -1.3964724e-12    6.2306992e-12    8.3628886e+04    4.8328996e-02    1.0569544e-03    1.4617413e-18    3.2112248e-04   -3.4499170e+03    2.4627758e-13   -4.7666200e-20    2.1659264e-18    4.1120836e-05    5.2631165e+01
   2.3434406e+01    4.4466415e+00    6.3123395e-01    1.3613129e+03    0.0000000e+00    3.2851675e-05    9.4961996e+02    1.9999897e+03    7.4116396e+02    4.9000000e+02    4.9000000e+02    4.9000000e+02    6.5658146e+06    1.4376328e+03    9.3395073e+03    1.2666491e-02    5.4281860e+01   -1.3887430e-12    6.1962110e-12    8.3165831e+04    4.8068545e-02    1.0560975e-03    1.4460330e-18   -5.7153606e-04   -3.4307973e+03    2.4491287e-13   -4.7561804e-20    2.1545178e-18    4.0646578e-05    5.2291995e+01
   2.3522498e+01    4.4371470e+00    6.3081607e-01    1.3633155e+03    0.0000000e+00    3.2717879e-05    9.4857058e+02    1.9935939e+03    7.4009839e+02    4.9000000e+02    4.9000000e+02    4.9000000e+02    6.5395891e+06    1.4330755e+03    9.2771186e+03    1.2666491e-02    5.4418246e+01   -1.3831968e-12    6.1714402e-12    8.2833646e+04    4.7911886e-02    1.0567638e-03    1.4337077e-18    1.9836548e-04   -3.4171021e+03    2.4393423e-13   -4.7586061e-20    2.1477993e-18    4.0382819e-05    5.1933026e+01
   2.3610587e+01    4.4281948e+00    6.3046131e-01    1.3642593e+03    0.0000000e+00    3.2629501e-05    9.4753563e+02    1.9909072e+03    7.3895833e+02    4.9000000e+02    4.9000000e+02    4.9000000e+02    6.5135128e+06    1.4283904e+03    9.2164736e+03    1.2666491e-02    5.4553753e+01   -1.3776806e-12    6.1468358e-12    8.2503350e+04    4.7749242e-02    1.0599851e-03    1.4273330e-18    1.6241317e-04   -3.4034768e+03    2.4296175e-13   -4.7748212e-20    2.1405662e-18    4.0191212e-05    5.1649000e+01
   2.3742763e+01    4.4139267e+00    6.3008568e-01    1.3663999e+03    0.0000000e+00    3.2598785e-05    9.4604538e+02    1.9856148e+03    7.3734877e+02    4.9000000e+02    4.9000000e+02    4.9000000e+02    6.4745374e+06    1.4205254e+03    9.1224126e+03    1.2666491e-02    5.4755395e+01   -1.3694371e-12    6.1100700e-12    8.2009669e+04    4.7483723e-02    1.0542711e-03    1.4149386e-18   -4.4336990e-04   -3.3831189e+03    2.4150944e-13   -4.7520351e-20    2.1287620e-18    3.9500078e-05    5.1414718e+01
   2.3830905e+01    4.4023251e+00    6.2983781e-01    1.3665843e+03    0.0000000e+00    3.2570432e-05    9.4501385e+02    1.9843438e+03    7.3637287e+02    4.9000000e+02    4.9000000e+02    4.9000000e+02    6.4484528e+06    1.4155751e+03    9.0630654e+03    1.2666491e-02    5.4888755e+01   -1.3639202e-12    6.0854476e-12    8.1679268e+04    4.7303668e-02    1.0493850e-03    1.4075759e-18   -3.7714080e-04   -3.3694997e+03    2.4053697e-13   -4.7288028e-20    2.1207294e-18    3.8966102e-05    5.1230116e+01
   2.3919066e+01    4.3909963e+00    6.2962885e-01    1.3683619e+03    0.0000000e+00    3.2450022e-05    9.4399039e+02    1.9740320e+03    7.3541053e+02    4.9000000e+02    4.9000000e+02    4.9000000e+02    6.4226097e+06    1.4112410e+03    9.0055014e+03    1.2666491e-02    5.5021259e+01   -1.3584537e-12    6.0610634e-12    8.1351928e+04    4.7119707e-02    1.0447822e-03    1.4022831e-18   -3.3144496e-04   -3.3559900e+03    2.3957276e-13   -4.7106413e-20    2.1124167e-18    3.8451972e-05    5.0875047e+01
   2.4007253e+01    4.3801820e+00    6.2946852e-01    1.3737904e+03    0.0000000e+00    3.2288366e-05    9.4299383e+02    1.9689213e+03    7.3445986e+02    4.9000000e+02    4.9000000e+02    4.9000000e+02    6.3967471e+06    1.4070107e+03    8.9493142e+03    1.2666491e-02    5.5152950e+01   -1.3529851e-12    6.0366556e-12    8.1024338e+04    4.6940399e-02    1.0370155e-03    1.3928063e-18   -6.3739157e-04   -3.3424716e+03    2.3860761e-13   -4.6742236e-20    2.1045043e-18    3.7787377e-05    5.0489519e+01
   2.4139553e+01    4.3668283e+00    6.2935325e-01    1.3756164e+03    0.0000000e+00    3.2300787e-05    9.4155120e+02    1.9620973e+03    7.3313223e+02    4.9000000e+02    4.9000000e+02    4.9000000e+02    6.3580011e+06    1.3991351e+03    8.8597505e+03    1.2666491e-02    5.5348948e+01   -1.3447886e-12    6.0000896e-12    8.0533563e+04    4.6692662e-02    1.0300791e-03    1.3810804e-18   -3.5968735e-04   -3.3222242e+03    2.3716181e-13   -4.6437223e-20    2.0935262e-18    3.6892542e-05    5.0313471e+01
   2.4227783e+01    4.3556694e+00    6.2927295e-01    1.3774597e+03    0.0000000e+00    3.2232652e-05    9.4055503e+02    1.9542155e+03    7.3238089e+02    4.9000000e+02    4.9000000e+02    4.9000000e+02    6.3323767e+06    1.3945110e+03    8.8042059e+03    1.2666491e-02    5.5478606e+01   -1.3393655e-12    5.9759144e-12    8.0208991e+04    4.6508247e-02    1.0250713e-03    1.3757942e-18   -2.1673847e-04   -3.3088365e+03    2.3620662e-13   -4.6198004e-20    2.0851815e-18    3.6276671e-05    5.0068486e+01
   2.4316038e+01    4.3465762e+00    6.2925100e-01    1.3801443e+03    0.0000000e+00    3.2167096e-05    9.3958909e+02    1.9452503e+03    7.3158012e+02    4.9000000e+02    4.9000000e+02    4.9000000e+02    6.3067391e+06    1.3897420e+03    8.7472046e+03    1.2666491e-02    5.5607469e+01   -1.3339473e-12    5.9517048e-12    7.9884254e+04    4.6342298e-02    1.0190098e-03    1.3671222e-18   -3.4203633e-04   -3.2954277e+03    2.3524832e-13   -4.5923221e-20    2.0778487e-18    3.5614613e-05    4.9814073e+01
   2.4404326e+01    4.3389175e+00    6.2931154e-01    1.3817886e+03    0.0000000e+00    3.2144787e-05    9.3863630e+02    1.9416270e+03    7.3089128e+02    4.9000000e+02    4.9000000e+02    4.9000000e+02    6.2811533e+06    1.3848949e+03    8.6923972e+03    1.2666491e-02    5.5735573e+01   -1.3285346e-12    5.9275693e-12    7.9560171e+04    4.6195854e-02    1.0154636e-03    1.3593305e-18   -4.4971877e-04   -3.2820550e+03    2.3429414e-13   -4.5763698e-20    2.0713897e-18    3.5054352e-05    4.9629691e+01
   2.4536822e+01    4.3297294e+00    6.2962680e-01    1.3848946e+03    0.0000000e+00    3.2150369e-05    9.3731094e+02    1.9325853e+03    7.2977940e+02    4.9000000e+02    4.9000000e+02    4.9000000e+02    6.2429324e+06    1.3773959e+03    8.6105442e+03    1.2666491e-02    5.5926316e+01   -1.3204511e-12    5.8914939e-12    7.9076047e+04    4.5982711e-02    1.0075777e-03    1.3461114e-18   -4.5725626e-04   -3.2620773e+03    2.3286814e-13   -4.5419908e-20    2.0620498e-18    3.4078363e-05    4.9409950e+01
   2.4638808e+01    4.3239767e+00    6.2990071e-01    1.3898526e+03    0.0000000e+00    3.2046674e-05    9.3625094e+02    1.9294521e+03    7.2880116e+02    4.9000000e+02    4.9000000e+02    4.9000000e+02    6.2140059e+06    1.3724624e+03    8.5520912e+03    1.2666491e-02    5.6071905e+01   -1.3143321e-12    5.8641933e-12    7.8709649e+04    4.5816931e-02    1.0028300e-03    1.3376912e-18   -1.7474540e-04   -3.2469388e+03    2.3178718e-13   -4.5180230e-20    2.0547146e-18    3.3423616e-05    4.9060591e+01
   2.4740889e+01    4.3181995e+00    6.3033341e-01    1.3979935e+03    0.0000000e+00    3.1887945e-05    9.3521630e+02    1.9247926e+03    7.2783726e+02    4.9000000e+02    4.9000000e+02    4.9000000e+02    6.1848725e+06    1.3681237e+03    8.4993670e+03    1.2666491e-02    5.6216680e+01   -1.3081712e-12    5.8366982e-12    7.8340631e+04    4.5675110e-02    9.9998900e-04    1.3278965e-18   -3.9132934e-04   -3.2317342e+03    2.3070186e-13   -4.5049059e-20    2.0485764e-18    3.2909684e-05    4.8639750e+01
   2.4842963e+01    4.3036894e+00    6.3078283e-01    1.4023177e+03    0.0000000e+00    3.1840208e-05    9.3417771e+02    1.9201427e+03    7.2683371e+02    4.9000000e+02    4.9000000e+02    4.9000000e+02    6.1555269e+06    1.3629745e+03    8.4416527e+03    1.2666491e-02    5.6360541e+01   -1.3019627e-12    5.8090086e-12    7.7968925e+04    4.5502601e-02    9.9332544e-04    1.3215592e-18   -1.6959763e-04   -3.2164555e+03    2.2961144e-13   -4.4778686e-20    2.0408406e-18    3.2260190e-05    4.8383694e+01
   2.4945114e+01    4.2862086e+00    6.3128375e-01    1.4076933e+03    0.0000000e+00    3.1744446e-05    9.3318041e+02    1.9125955e+03    7.2573678e+02    4.9000000e+02    4.9000000e+02    4.9000000e+02    6.1264889e+06    1.3582410e+03    8.3875801e+03    1.2666491e-02    5.6503544e+01   -1.2958223e-12    5.7816070e-12    7.7601116e+04    4.5276970e-02    9.8254411e-04    1.3167796e-18   -7.1683920e-04   -3.2012847e+03    2.2852875e-13   -4.4306516e-20    2.0305197e-18    3.1542277e-05    4.8044835e+01
   2.5047283e+01    4.2721373e+00    6.3184660e-01    1.4122435e+03    0.0000000e+00    3.1741638e-05    9.3223411e+02    1.9035278e+03    7.2467745e+02    4.9000000e+02    4.9000000e+02    4.9000000e+02    6.0977468e+06    1.3527179e+03    8.3304872e+03    1.2666491e-02    5.6645652e+01   -1.2897408e-12    5.7544899e-12    7.7237054e+04    4.5067690e-02    9.6324497e-04    1.3149365e-18   -4.3313880e-04   -3.1862352e+03    2.2745501e-13   -4.3450211e-20    2.0208523e-18    3.0287437e-05    4.7861062e+01
   2.5149625e+01    4.2626574e+00    6.3246531e-01    1.4194886e+03    0.0000000e+00    3.1617729e-05    9.3128071e+02    1.8978154e+03    7.2367738e+02    4.9000000e+02    4.9000000e+02    4.9000000e+02    6.0688855e+06    1.3482078e+03    8.2793321e+03    1.2666491e-02    5.6787066e+01   -1.2836393e-12    5.7272389e-12    7.6871484e+04    4.4906920e-02    9.5414204e-04    1.3058867e-18   -4.0268215e-04   -3.1711367e+03    2.2637625e-13   -4.3058769e-20    2.0137653e-18    2.9538701e-05    4.7474952e+01
   2.5200838e+01    4.2574205e+00    6.3281361e-01    1.4217480e+03    0.0000000e+00    3.1618400e-05    9.3080710e+02    1.8888438e+03    7.2318826e+02    4.9000000e+02    4.9000000e+02    4.9000000e+02    6.0542818e+06    1.3456865e+03    8.2546604e+03    1.2666491e-02    5.6857525e+01   -1.2805493e-12    5.7134582e-12    7.6686506e+04    4.4836846e-02    9.4789259e-04    1.3014690e-18   -1.6617389e-05   -3.1635147e+03    2.2583193e-13   -4.2793312e-20    2.0107176e-18    2.9050809e-05    4.7385791e+01
   2.5303277e+01    4.2503808e+00    6.3356421e-01    1.4270097e+03    0.0000000e+00    3.1583698e-05    9.2988197e+02    1.8819422e+03    7.2223455e+02    4.9000000e+02    4.9000000e+02    4.9000000e+02    6.0257472e+06    1.3405959e+03    8.2015047e+03    1.2666491e-02    5.6997758e+01   -1.2745130e-12    5.6865402e-12    7.6325072e+04    4.4681263e-02    9.3787553e-04    1.2940914e-18   -3.3159928e-04   -3.1485861e+03    2.2476709e-13   -4.2326753e-20    2.0038118e-18    2.8281591e-05    4.7141818e+01
   2.5405692e+01    4.2447237e+00    6.3441595e-01    1.4334660e+03    0.0000000e+00    3.1523097e-05    9.2899677e+02    1.8778331e+03    7.2131801e+02    4.9000000e+02    4.9000000e+02    4.9000000e+02    5.9971537e+06    1.3358965e+03    8.1528813e+03    1.2666491e-02    5.7137106e+01   -1.2684650e-12    5.6595596e-12    7.5962892e+04    4.4532270e-02    9.2946472e-04    1.2851047e-18   -4.0729906e-04   -3.1336432e+03    2.2370049e-13   -4.1940488e-20    1.9972562e-18    2.7527979e-05    4.6854135e+01
   2.5508121e+01    4.2358271e+00    6.3532645e-01    1.4398747e+03    0.0000000e+00    3.1491723e-05    9.2813470e+02    1.8750814e+03    7.2043587e+02    4.9000000e+02    4.9000000e+02    4.9000000e+02    5.9686756e+06    1.3309195e+03    8.1033893e+03    1.2666491e-02    5.7275645e+01   -1.2624401e-12    5.6326907e-12    7.5602175e+04    4.4375643e-02    9.2027472e-04    1.2795061e-18   -3.7378817e-04   -3.1187801e+03    2.2264002e-13   -4.1526297e-20    1.9901970e-18    2.6785463e-05    4.6613773e+01
   2.5610587e+01    4.2293914e+00    6.3635889e-01    1.4484630e+03    0.0000000e+00    3.1414151e-05    9.2735481e+02    1.8699851e+03    7.1960846e+02    4.9000000e+02    4.9000000e+02    4.9000000e+02    5.9403338e+06    1.3265115e+03    8.0607269e+03    1.2666491e-02    5.7413412e+01   -1.2564485e-12    5.6059368e-12    7.5243184e+04    4.4233078e-02    9.0375337e-04    1.2735779e-18   -6.6973363e-04   -3.1039611e+03    2.2158135e-13   -4.0787304e-20    1.9837665e-18    2.5844302e-05    4.6345257e+01
   2.5713090e+01    4.2215574e+00    6.3738853e-01    1.4576750e+03    0.0000000e+00    3.1297925e-05    9.2652722e+02    1.8636919e+03    7.1884220e+02    4.9000000e+02    4.9000000e+02    4.9000000e+02    5.9120905e+06    1.3222709e+03    8.0169667e+03    1.2666491e-02    5.7550536e+01   -1.2504737e-12    5.5792824e-12    7.4885440e+04    4.4087574e-02    8.9338220e-04    1.2688697e-18   -5.4519514e-04   -3.0892061e+03    2.2052820e-13   -4.0353609e-20    1.9771860e-18    2.5093896e-05    4.5967919e+01
   2.5815629e+01    4.2129941e+00    6.3852848e-01    1.4658650e+03    0.0000000e+00    3.1262886e-05    9.2571938e+02    1.8582097e+03    7.1811351e+02    4.9000000e+02    4.9000000e+02    4.9000000e+02    5.8839600e+06    1.3174746e+03    7.9708584e+03    1.2666491e-02    5.7686938e+01   -1.2445251e-12    5.5527369e-12    7.4529125e+04    4.3943316e-02    8.8129676e-04    1.2633186e-18   -7.7114469e-04   -3.0745117e+03    2.1947918e-13   -3.9825010e-20    1.9707020e-18    2.4309727e-05    4.5729872e+01
   2.5918197e+01    4.2040822e+00    6.3977802e-01    1.4753858e+03    0.0000000e+00    3.1151388e-05    9.2493774e+02    1.8495003e+03    7.1740531e+02    4.9000000e+02    4.9000000e+02    4.9000000e+02    5.8559243e+06    1.3133775e+03    7.9287569e+03    1.2666491e-02    5.7822625e+01   -1.2385943e-12    5.5262834e-12    7.4174012e+04    4.3798249e-02    8.6846326e-04    1.2578860e-18   -7.9328062e-04   -3.0598684e+03    2.1843405e-13   -3.9235477e-20    1.9641956e-18    2.3530544e-05    4.5346469e+01
   2.6020814e+01    4.1931420e+00    6.4106641e-01    1.4825042e+03    0.0000000e+00    3.1162296e-05    9.2418132e+02    1.8424735e+03    7.1670639e+02    4.9000000e+02    4.9000000e+02    4.9000000e+02    5.8278024e+06    1.3083791e+03    7.8833723e+03    1.2666491e-02    5.7957646e+01   -1.2326467e-12    5.4997349e-12    7.3817806e+04    4.3649772e-02    8.5513313e-04    1.2520449e-18   -5.2789019e-04   -3.0451920e+03    2.1738581e-13   -3.8658589e-20    1.9575237e-18    2.2767634e-05    4.5172823e+01
   2.6123454e+01    4.1851080e+00    6.4246303e-01    1.4904454e+03    0.0000000e+00    3.1194540e-05    9.2350756e+02    1.8326257e+03    7.1545699e+02    4.9000000e+02    4.9000000e+02    4.9000000e+02    5.8001985e+06    1.3032893e+03    7.8388826e+03    1.2666491e-02    5.8091934e+01   -1.2268085e-12    5.4736921e-12    7.3468162e+04    4.3497685e-02    8.4117909e-04    1.2486982e-18   -8.2589873e-04   -3.0307493e+03    2.1635498e-13   -3.8043068e-20    1.9505263e-18    2.1978627e-05    4.5035337e+01
   2.6226119e+01    4.1777320e+00    6.4389199e-01    1.4985920e+03    0.0000000e+00    3.1189810e-05    9.2282167e+02    1.8243278e+03    7.1498539e+02    4.9000000e+02    4.9000000e+02    4.9000000e+02    5.7725562e+06    1.2986451e+03    7.7989086e+03    1.2666491e-02    5.8225549e+01   -1.2209602e-12    5.4476000e-12    7.3118031e+04    4.3362710e-02    8.2906653e-04    1.2426102e-18   -2.9815233e-04   -3.0162936e+03    2.1532270e-13   -3.7490457e-20    1.9445134e-18    2.1247121e-05    4.4847014e+01
   2.6328843e+01    4.1720964e+00    6.4540073e-01    1.5076929e+03    0.0000000e+00    3.1136134e-05    9.2217204e+02    1.8156366e+03    7.1444180e+02    4.9000000e+02    4.9000000e+02    4.9000000e+02    5.7450111e+06    1.2945830e+03    7.7629877e+03    1.2666491e-02    5.8358591e+01   -1.2151341e-12    5.4216085e-12    7.2769131e+04    4.3240889e-02    8.1397798e-04    1.2357506e-18   -4.4924371e-04   -3.0018986e+03    2.1429521e-13   -3.6785001e-20    1.9391593e-18    2.0437915e-05    4.4560121e+01
   2.6431565e+01    4.1661706e+00    6.4696412e-01    1.5167799e+03    0.0000000e+00    3.1105029e-05    9.2155167e+02    1.8066972e+03    7.1328429e+02    4.9000000e+02    4.9000000e+02    4.9000000e+02    5.7175886e+06    1.2902312e+03    7.7254108e+03    1.2666491e-02    5.8491007e+01   -1.2093340e-12    5.3957384e-12    7.2421784e+04    4.3122569e-02    7.9818457e-04    1.2293756e-18   -5.7489815e-04   -2.9875720e+03    2.1327278e-13   -3.6067864e-20    1.9339290e-18    1.9657553e-05    4.4304328e+01
   2.6534323e+01    4.1599411e+00    6.4858117e-01    1.5267509e+03    0.0000000e+00    3.1053846e-05    9.2096084e+02    1.7977498e+03    7.1214236e+02    4.9000000e+02    4.9000000e+02    4.9000000e+02    5.6903101e+06    1.2860684e+03    7.6898331e+03    1.2666491e-02    5.8622843e+01   -1.2035648e-12    5.3699906e-12    7.2076261e+04    4.2998236e-02    7.8265819e-04    1.2227039e-18   -6.6884055e-04   -2.9733140e+03    2.1225484e-13   -3.5332835e-20    1.9284634e-18    1.8932829e-05    4.4014153e+01
   2.6636935e+01    4.1513999e+00    6.5029120e-01    1.5406644e+03    0.0000000e+00    3.0921594e-05    9.2042316e+02    1.7923123e+03    7.1102071e+02    4.9000000e+02    4.9000000e+02    4.9000000e+02    5.6629600e+06    1.2825745e+03    7.6599488e+03    1.2666491e-02    5.8753933e+01   -1.1977789e-12    5.3441716e-12    7.1729832e+04    4.2874652e-02    7.6451199e-04    1.2178992e-18   -1.8888114e-04   -2.9590461e+03    2.1123590e-13   -3.4535629e-20    1.9229376e-18    1.8189634e-05    4.3635129e+01
   2.6739467e+01    4.1424977e+00    6.5205986e-01    1.5495442e+03    0.0000000e+00    3.0942347e-05    9.1987243e+02    1.7847051e+03    7.0978232e+02    4.9000000e+02    4.9000000e+02    4.9000000e+02    5.6361528e+06    1.2781826e+03    7.6255697e+03    1.2666491e-02    5.8884389e+01   -1.1921099e-12    5.3188813e-12    7.1390278e+04    4.2740015e-02    7.4142609e-04    1.2151450e-18   -5.2250500e-04   -2.9450280e+03    2.1023557e-13   -3.3491033e-20    1.9167830e-18    1.7232452e-05    4.3466241e+01
   2.6842068e+01    4.1359108e+00    6.5392029e-01    1.5595163e+03    0.0000000e+00    3.0931371e-05    9.1936741e+02    1.7781183e+03    7.0847701e+02    4.9000000e+02    4.9000000e+02    4.9000000e+02    5.6093279e+06    1.2740988e+03    7.5937931e+03    1.2666491e-02    5.9014376e+01   -1.1864358e-12    5.2935632e-12    7.1050501e+04    4.2624468e-02    7.2145904e-04    1.2094020e-18   -3.9610399e-04   -2.9310004e+03    2.0923403e-13   -3.2587354e-20    1.9116621e-18    1.6425020e-05    4.3240846e+01
   2.6944729e+01    4.1295829e+00    6.5583527e-01    1.5702594e+03    0.0000000e+00    3.0901692e-05    9.1888963e+02    1.7711617e+03    7.0718595e+02    4.9000000e+02    4.9000000e+02    4.9000000e+02    5.5825877e+06    1.2700867e+03    7.5621940e+03    1.2666491e-02    5.9143889e+01   -1.1807805e-12    5.2683301e-12    7.0711796e+04    4.2518001e-02    7.0041593e-04    1.2062987e-18   -5.8137842e-04   -2.9170269e+03    2.0823661e-13   -3.1652773e-20    1.9068799e-18    1.5634871e-05    4.2984654e+01
   2.7047446e+01    4.1236102e+00    6.5780983e-01    1.5815400e+03    0.0000000e+00    3.0859166e-05    9.1844576e+02    1.7643542e+03    7.0586577e+02    4.9000000e+02    4.9000000e+02    4.9000000e+02    5.5559708e+06    1.2662295e+03    7.5325944e+03    1.2666491e-02    5.9272952e+01   -1.1751509e-12    5.2432087e-12    7.0374654e+04    4.2409879e-02    6.7934507e-04    1.2017884e-18   -6.4282429e-04   -2.9031204e+03    2.0724387e-13   -3.0714201e-20    1.9020548e-18    1.4843069e-05    4.2711177e+01
   2.7150220e+01    4.1188046e+00    6.5990311e-01    1.5913858e+03    0.0000000e+00    3.0906284e-05    9.1807678e+02    1.7575497e+03    7.0453120e+02    4.9000000e+02    4.9000000e+02    4.9000000e+02    5.5294510e+06    1.2620432e+03    7.5039253e+03    1.2666491e-02    5.9401600e+01   -1.1695410e-12    5.2181816e-12    7.0038740e+04    4.2302894e-02    6.5804421e-04    1.1966596e-18   -4.6957733e-04   -2.8892674e+03    2.0625516e-13   -2.9730343e-20    1.8973294e-18    1.4009193e-05    4.2576991e+01
   2.7201628e+01    4.1151403e+00    6.6094870e-01    1.5980916e+03    0.0000000e+00    3.0875929e-05    9.1788386e+02    1.7541627e+03    7.0387055e+02    4.9000000e+02    4.9000000e+02    4.9000000e+02    5.5162325e+06    1.2601367e+03    7.4900367e+03    1.2666491e-02    5.9465764e+01   -1.1667454e-12    5.2057127e-12    6.9871309e+04    4.2247179e-02    6.4821960e-04    1.1937567e-18   -5.5199541e-04   -2.8823645e+03    2.0576255e-13   -2.9288875e-20    1.8948481e-18    1.3643605e-05    4.2433863e+01
   2.7304487e+01    4.1079962e+00    6.6314023e-01    1.6101781e+03    0.0000000e+00    3.0824350e-05    9.1752164e+02    1.7473576e+03    7.0256083e+02    4.9000000e+02    4.9000000e+02    4.9000000e+02    5.4899003e+06    1.2565444e+03    7.4634542e+03    1.2666491e-02    5.9593799e+01   -1.1611764e-12    5.1808636e-12    6.9537772e+04    4.2140615e-02    6.2573657e-04    1.1907851e-18   -8.1416242e-04   -2.8686052e+03    2.0478034e-13   -2.8275896e-20    1.8900420e-18    1.2855786e-05    4.2131704e+01
   2.7407406e+01    4.1008006e+00    6.6534253e-01    1.6220053e+03    0.0000000e+00    3.0781030e-05    9.1718681e+02    1.7406059e+03    7.0126438e+02    4.9000000e+02    4.9000000e+02    4.9000000e+02    5.4637041e+06    1.2530355e+03    7.4391320e+03    1.2666491e-02    5.9721496e+01   -1.1556353e-12    5.1561381e-12    6.9205958e+04    4.2032931e-02    6.0134307e-04    1.1887311e-18   -6.9271131e-04   -2.8549151e+03    2.0380292e-13   -2.7203256e-20    1.8851171e-18    1.2025104e-05    4.1847006e+01
   2.7510378e+01    4.0939528e+00    6.6759673e-01    1.6329105e+03    0.0000000e+00    3.0795554e-05    9.1688623e+02    1.7339125e+03    6.9998194e+02    4.9000000e+02    4.9000000e+02    4.9000000e+02    5.4376226e+06    1.2489582e+03    7.4115996e+03    1.2666491e-02    5.9848808e+01   -1.1501183e-12    5.1315284e-12    6.8875597e+04    4.1928712e-02    5.7725391e-04    1.1830294e-18   -5.8447155e-04   -2.8412847e+03    2.0283003e-13   -2.6123650e-20    1.8805069e-18    1.1222284e-05    4.1653004e+01
   2.7613404e+01    4.0876373e+00    6.6992162e-01    1.6452402e+03    0.0000000e+00    3.0772448e-05    9.1662899e+02    1.7272978e+03    6.9871236e+02    4.9000000e+02    4.9000000e+02    4.9000000e+02    5.4116596e+06    1.2455005e+03    7.3906160e+03    1.2666491e-02    5.9975791e+01   -1.1446272e-12    5.1070334e-12    6.8546737e+04    4.1828015e-02    5.5166978e-04    1.1805593e-18   -9.7088119e-04   -2.8277167e+03    2.0186161e-13   -2.4980065e-20    1.8759582e-18    1.0420633e-05    4.1414888e+01
   2.7716485e+01    4.0820489e+00    6.7233473e-01    1.6575967e+03    0.0000000e+00    3.0792383e-05    9.1644312e+02    1.7207432e+03    6.9745856e+02    4.9000000e+02    4.9000000e+02    4.9000000e+02    5.3858035e+06    1.2416642e+03    7.3682420e+03    1.2666491e-02    6.0102475e+01   -1.1391590e-12    5.0826175e-12    6.8219231e+04    4.1726196e-02    5.2136942e-04    1.1747827e-18   -5.7508378e-04   -2.8142060e+03    2.0089712e-13   -2.3581145e-20    1.8714839e-18    9.4440670e-06    4.1227716e+01
   2.7819619e+01    4.0757376e+00    6.7478126e-01    1.6701863e+03    0.0000000e+00    3.0787704e-05    9.1625927e+02    1.7142746e+03    6.9621987e+02    4.9000000e+02    4.9000000e+02    4.9000000e+02    5.3600661e+06    1.2381275e+03    7.3480717e+03    1.2666491e-02    6.0228854e+01   -1.1337154e-12    5.0583329e-12    6.7893228e+04    4.1621465e-02    4.8744888e-04    1.1707968e-18   -7.0787140e-04   -2.8007592e+03    1.9993727e-13   -2.2049112e-20    1.8668231e-18    8.4366405e-06    4.1004051e+01
   2.7922807e+01    4.0689833e+00    6.7727654e-01    1.6834187e+03    0.0000000e+00    3.0779384e-05    9.1610524e+02    1.7078954e+03    6.9499680e+02    4.9000000e+02    4.9000000e+02    4.9000000e+02    5.3344712e+06    1.2346689e+03    7.3291051e+03    1.2666491e-02    6.0354968e+01   -1.1283003e-12    5.0341776e-12    6.7569031e+04    4.1514986e-02    4.6075488e-04    1.1675165e-18   -3.2476315e-04   -2.7873855e+03    1.9898262e-13   -2.0858509e-20    1.8620422e-18    7.7841659e-06    4.0777993e+01
   2.8026046e+01    4.0620690e+00    6.7977329e-01    1.6959477e+03    0.0000000e+00    3.0745822e-05    9.1596161e+02    1.7015791e+03    6.9378698e+02    4.9000000e+02    4.9000000e+02    4.9000000e+02    5.3089796e+06    1.2312490e+03    7.3085980e+03    1.2666491e-02    6.0480803e+01   -1.1229093e-12    5.0101155e-12    6.7246141e+04    4.1412343e-02    4.3533555e-04    1.1638083e-18   -3.4555267e-04   -2.7740664e+03    1.9803156e-13   -1.9706931e-20    1.8574894e-18    7.1563653e-06    4.0499094e+01
   2.8129341e+01    4.0561631e+00    6.8233995e-01    1.7082467e+03    0.0000000e+00    3.0751060e-05    9.1585898e+02    1.6953324e+03    6.9259011e+02    4.9000000e+02    4.9000000e+02    4.9000000e+02    5.2836229e+06    1.2277508e+03    7.2904808e+03    1.2666491e-02    6.0606387e+01   -1.1175453e-12    4.9861865e-12    6.6924961e+04    4.1312273e-02    4.0944694e-04    1.1593158e-18   -2.9235214e-04   -2.7608101e+03    1.9708527e-13   -1.8553988e-20    1.8530707e-18    6.5244502e-06    4.0280849e+01
   2.8232651e+01    4.0495312e+00    6.8499267e-01    1.7197968e+03    0.0000000e+00    3.0835674e-05    9.1583163e+02    1.6892065e+03    6.9337711e+02    4.9000000e+02    4.9000000e+02    4.9000000e+02    5.2581650e+06    1.2238681e+03    7.2728680e+03    1.2666491e-02    6.0731690e+01   -1.1121604e-12    4.9621648e-12    6.6602499e+04    4.1213245e-02    3.8296266e-04    1.1556135e-18   -2.8781580e-04   -2.7475261e+03    1.9613702e-13   -1.7382564e-20    1.8486610e-18    5.9185215e-06    4.0189128e+01
   2.8336009e+01    4.0435796e+00    6.8769924e-01    1.7335310e+03    0.0000000e+00    3.0799332e-05    9.1580937e+02    1.6830708e+03    6.9211776e+02    4.9000000e+02    4.9000000e+02    4.9000000e+02    5.2332049e+06    1.2207280e+03    7.2578507e+03    1.2666491e-02    6.0856769e+01   -1.1068826e-12    4.9386145e-12    6.6286342e+04    4.1105523e-02    3.5906359e-04    1.1522514e-18   -6.4809389e-04   -2.7344661e+03    1.9520493e-13   -1.6312035e-20    1.8438094e-18    5.3390872e-06    3.9898582e+01
   2.8439433e+01    4.0383307e+00    6.9048363e-01    1.7465211e+03    0.0000000e+00    3.0810314e-05    9.1582642e+02    1.6788212e+03    6.9086824e+02    4.9000000e+02    4.9000000e+02    4.9000000e+02    5.2081791e+06    1.2174450e+03    7.2438184e+03    1.2666491e-02    6.0981683e+01   -1.1015882e-12    4.9149979e-12    6.5969353e+04    4.1014091e-02    3.3294674e-04    1.1489999e-18   -4.9068866e-04   -2.7213888e+03    1.9427132e-13   -1.5144546e-20    1.8397680e-18    4.7551660e-06    3.9680706e+01
   2.8542885e+01    4.0328606e+00    6.9334761e-01    1.7619048e+03    0.0000000e+00    3.0761243e-05    9.1588068e+02    1.6751487e+03    6.8978907e+02    4.9000000e+02    4.9000000e+02    4.9000000e+02    5.1833285e+06    1.2145747e+03    7.2324946e+03    1.2666491e-02    6.1106421e+01   -1.0963330e-12    4.8915410e-12    6.5654583e+04    4.0929877e-02    3.0485455e-04    1.1429598e-18   -5.9501227e-04   -2.7084035e+03    1.9334414e-13   -1.3871588e-20    1.8361976e-18    4.1346701e-06    3.9376268e+01
   2.8646373e+01    4.0271265e+00    6.9629534e-01    1.7760474e+03    0.0000000e+00    3.0768871e-05    9.1596192e+02    1.6714524e+03    6.8855948e+02    4.9000000e+02    4.9000000e+02    4.9000000e+02    5.1585858e+06    1.2113542e+03    7.2198596e+03    1.2666491e-02    6.1231003e+01   -1.0910992e-12    4.8681996e-12    6.5341180e+04    4.0844268e-02    2.7649744e-04    1.1375515e-18   -7.5041915e-04   -2.6954764e+03    1.9242158e-13   -1.2589683e-20    1.8324976e-18    3.5587306e-06    3.9155861e+01
   2.8749874e+01    4.0218160e+00    6.9934468e-01    1.7918259e+03    0.0000000e+00    3.0751674e-05    9.1610715e+02    1.6677190e+03    6.8792536e+02    4.9000000e+02    4.9000000e+02    4.9000000e+02    5.1339521e+06    1.2083491e+03    7.2095578e+03    1.2666491e-02    6.1355389e+01   -1.0858884e-12    4.8449460e-12    6.5029157e+04    4.0759861e-02    2.4590610e-04    1.1343060e-18   -4.8459948e-04   -2.6826115e+03    1.9150293e-13   -1.1225783e-20    1.8288037e-18    2.9155220e-06    3.8914568e+01
   2.8801646e+01    4.0180612e+00    7.0086696e-01    1.7990194e+03    0.0000000e+00    3.0756797e-05    9.1617726e+02    1.6658442e+03    6.8735259e+02    4.9000000e+02    4.9000000e+02    4.9000000e+02    5.1216758e+06    1.2068131e+03    7.2046542e+03    1.2666491e-02    6.1417552e+01   -1.0832921e-12    4.8333694e-12    6.4873660e+04    4.0713874e-02    2.3174697e-04    1.1307759e-18   -5.3006146e-04   -2.6761968e+03    1.9104519e-13   -1.0583555e-20    1.8268383e-18    2.6202723e-06    3.8805327e+01
   2.8905217e+01    4.0104919e+00    7.0394931e-01    1.8140727e+03    0.0000000e+00    3.0762141e-05    9.1635049e+02    1.6620848e+03    6.8621658e+02    4.9000000e+02    4.9000000e+02    4.9000000e+02    5.0972180e+06    1.2037930e+03    7.1959074e+03    1.2666491e-02    6.1541799e+01   -1.0781191e-12    4.8102828e-12    6.4563865e+04    4.0624874e-02    2.0243975e-04    1.1256598e-18   -4.9530156e-04   -2.6634173e+03    1.9013274e-13   -9.2540583e-21    1.8230136e-18    2.0490872e-06    3.8581873e+01
   2.9004012e+01    4.0034044e+00    7.0695045e-01    1.8282583e+03    0.0000000e+00    3.0773606e-05    9.1655616e+02    1.6585274e+03    6.8514863e+02    4.9000000e+02    4.9000000e+02    4.9000000e+02    5.0738089e+06    1.2009535e+03    7.1886818e+03    1.2666491e-02    6.1660192e+01   -1.0731692e-12    4.7881919e-12    6.4267354e+04    4.0536910e-02    1.7181671e-04    1.1217459e-18   -7.5986606e-04   -2.6511932e+03    1.8925997e-13   -7.8899324e-21    1.8191876e-18    1.3586921e-06    3.8369786e+01
   2.9107644e+01    3.9976365e+00    7.1013759e-01    1.8428415e+03    0.0000000e+00    3.0769844e-05    9.1679558e+02    1.6546917e+03    6.8403240e+02    4.9000000e+02    4.9000000e+02    4.9000000e+02    5.0498205e+06    1.1981179e+03    7.1817327e+03    1.2666491e-02    6.1784247e+01   -1.0680928e-12    4.7655555e-12    6.3963505e+04    4.0437025e-02    1.3950667e-04    1.1177741e-18   -4.4402752e-04   -2.6386446e+03    1.8836445e-13   -6.4220541e-21    1.8148406e-18    6.6260498e-07    3.8115909e+01
   2.9211336e+01    3.9935501e+00    7.1346379e-01    1.8586224e+03    0.0000000e+00    3.0784333e-05    9.1712619e+02    1.6508836e+03    6.8308414e+02    4.9000000e+02    4.9000000e+02    4.9000000e+02    5.0257241e+06    1.1952816e+03    7.1768138e+03    1.2666491e-02    6.1908289e+01   -1.0629976e-12    4.7428122e-12    6.3658288e+04    4.0363302e-02    1.0737197e-04    1.1118554e-18   -5.2608648e-04   -2.6260458e+03    1.8746483e-13   -4.9703540e-21    1.8117673e-18    8.0731741e-08    3.7892378e+01
   2.9314991e+01    3.9880124e+00    7.1677149e-01    1.8750805e+03    0.0000000e+00    3.0790000e-05    9.1744955e+02    1.6473492e+03    6.8196038e+02    4.9000000e+02    4.9000000e+02    4.9000000e+02    5.0017385e+06    1.1924053e+03    7.1724452e+03    1.2666491e-02    6.2032210e+01   -1.0579242e-12    4.7201777e-12    6.3354475e+04    4.0287024e-02    7.6287687e-05    1.1080659e-18   -5.4700731e-04   -2.6135184e+03    1.8657067e-13   -3.5782272e-21    1.8085181e-18   -4.6598526e-07    3.7668123e+01
   2.9418733e+01    3.9826019e+00    7.2018462e-01    1.8917216e+03    0.0000000e+00    3.0759218e-05    9.1781306e+02    1.6437863e+03    6.8090023e+02    4.9000000e+02    4.9000000e+02    4.9000000e+02    4.9778828e+06    1.1898173e+03    7.1692267e+03    1.2666491e-02    6.2156166e+01   -1.0528777e-12    4.6976607e-12    6.3052308e+04    4.0206287e-02    4.2804733e-05    1.1037684e-18   -3.1445830e-04   -2.6010543e+03    1.8568075e-13   -2.0699351e-21    1.8050719e-18   -1.0940542e-06    3.7376868e+01
   2.9522542e+01    3.9787554e+00    7.2360595e-01    1.9081740e+03    0.0000000e+00    3.0737908e-05    9.1820534e+02    1.6399420e+03    6.7983908e+02    4.9000000e+02    4.9000000e+02    4.9000000e+02    4.9544279e+06    1.1871584e+03    7.1663736e+03    1.2666491e-02    6.2280163e+01   -1.0479171e-12    4.6755242e-12    6.2755216e+04    4.0119423e-02    1.1118888e-05    1.0984531e-18   -4.9822099e-04   -2.5887806e+03    1.8480473e-13   -6.4056689e-22    1.8014000e-18   -1.6319237e-06    3.7090215e+01
   2.9626396e+01    3.9722827e+00    7.2708514e-01    1.9236588e+03    0.0000000e+00    3.0781267e-05    9.1864624e+02    1.6368417e+03    6.7877986e+02    4.9000000e+02    4.9000000e+02    4.9000000e+02    4.9305431e+06    1.1840611e+03    7.1625534e+03    1.2666491e-02    6.2404148e+01   -1.0428662e-12    4.6529851e-12    6.2452680e+04    4.0046808e-02   -2.2606267e-05    1.0927141e-18   -6.2494272e-04   -2.5763244e+03    1.8391529e-13    8.8516326e-22    1.7984124e-18   -2.2234225e-06    3.6904759e+01
   2.9730303e+01    3.9660462e+00    7.3066255e-01    1.9390990e+03    0.0000000e+00    3.0873675e-05    9.1915481e+02    1.6336736e+03    6.7772358e+02    4.9000000e+02    4.9000000e+02    4.9000000e+02    4.9070760e+06    1.1809325e+03    7.1614902e+03    1.2666491e-02    6.2528179e+01   -1.0379015e-12    4.6308362e-12    6.2155433e+04    3.9949639e-02   -5.3207274e-05    1.0869452e-18   -3.5584217e-04   -2.5640652e+03    1.8304017e-13    2.2858573e-21    1.7943146e-18   -2.7487025e-06    3.6792588e+01
   2.9834253e+01    3.9582564e+00    7.3426390e-01    1.9563796e+03    0.0000000e+00    3.0888620e-05    9.1968367e+02    1.6304914e+03    6.7668750e+02    4.9000000e+02    4.9000000e+02    4.9000000e+02    4.8836349e+06    1.1781480e+03    7.1614822e+03    1.2666491e-02    6.2652242e+01   -1.0329435e-12    4.6087218e-12    6.1858517e+04    3.9847743e-02   -8.5733144e-05    1.0794589e-18   -4.8594171e-04   -2.5518201e+03    1.8216651e-13    3.7712270e-21    1.7900360e-18   -3.2997538e-06    3.6566320e+01
   2.9938238e+01    3.9518347e+00    7.3796307e-01    1.9728206e+03    0.0000000e+00    3.0932733e-05    9.2026219e+02    1.6272574e+03    6.7564982e+02    4.9000000e+02    4.9000000e+02    4.9000000e+02    4.8603486e+06    1.1754244e+03    7.1634163e+03    1.2666491e-02    6.2776378e+01   -1.0280180e-12    4.5867387e-12    6.1563562e+04    3.9750099e-02   -1.1405382e-04    1.0751679e-18   -2.3278208e-04   -2.5396442e+03    1.8129705e-13    5.0431653e-21    1.7858637e-18   -3.6103869e-06    3.6369977e+01
   3.0042274e+01    3.9474471e+00    7.4172466e-01    1.9924832e+03    0.0000000e+00    3.0885696e-05    9.2087937e+02    1.6235755e+03    6.7461159e+02    4.9000000e+02    4.9000000e+02    4.9000000e+02    4.8371865e+06    1.1732585e+03    7.1685061e+03    1.2666491e-02    6.2900625e+01   -1.0231192e-12    4.5648814e-12    6.1270179e+04    3.9665669e-02   -1.5053932e-04    1.0689649e-18   -3.4463462e-04   -2.5275335e+03    1.8043257e-13    6.7061481e-21    1.7823791e-18   -4.3952968e-06    3.6049046e+01
   3.0146349e+01    3.9428915e+00    7.4542530e-01    2.0096887e+03    0.0000000e+00    3.0922056e-05    9.2149844e+02    1.6197543e+03    6.7357566e+02    4.9000000e+02    4.9000000e+02    4.9000000e+02    4.8141446e+06    1.1706221e+03    7.1721786e+03    1.2666491e-02    6.3025011e+01   -1.0182456e-12    4.5431412e-12    6.0978318e+04    3.9578756e-02   -1.8215838e-04    1.0620491e-18   -5.2989455e-04   -2.5154924e+03    1.7957318e-13    8.1557758e-21    1.7788240e-18   -4.8200998e-06    3.5851048e+01
   3.0250475e+01    3.9382010e+00    7.4921247e-01    2.0287188e+03    0.0000000e+00    3.0941610e-05    9.2216547e+02    1.6158538e+03    6.7254157e+02    4.9000000e+02    4.9000000e+02    4.9000000e+02    4.7912072e+06    1.1680833e+03    7.1773919e+03    1.2666491e-02    6.3149529e+01   -1.0133949e-12    4.5214942e-12    6.0687782e+04    3.9497234e-02   -2.1333007e-04    1.0581758e-18   -5.5873425e-04   -2.5035096e+03    1.7871770e-13    9.5562011e-21    1.7754019e-18   -5.2144086e-06    3.5639752e+01
   3.0302550e+01    3.9355357e+00    7.5110013e-01    2.0398241e+03    0.0000000e+00    3.0882307e-05    9.2250346e+02    1.6138699e+03    6.7203392e+02    4.9000000e+02    4.9000000e+02    4.9000000e+02    4.7797601e+06    1.1671766e+03    7.1813982e+03    1.2666491e-02    6.3211839e+01   -1.0109729e-12    4.5106937e-12    6.0542788e+04    3.9453790e-02   -2.2941146e-04    1.0548457e-18   -5.3397584e-04   -2.4975315e+03    1.7829106e-13    1.0296235e-20    1.7736359e-18   -5.4369502e-06    3.5439035e+01
   3.0406750e+01    3.9305283e+00    7.5484435e-01    2.0579978e+03    0.0000000e+00    3.0874833e-05    9.2318284e+02    1.6097995e+03    6.7101749e+02    4.9000000e+02    4.9000000e+02    4.9000000e+02    4.7569984e+06    1.1645617e+03    7.1842710e+03    1.2666491e-02    6.3336595e+01   -1.0061581e-12    4.4892097e-12    6.0254476e+04    3.9365083e-02   -2.5871363e-04    1.0468193e-18   -2.4864387e-04   -2.4856354e+03    1.7744177e-13    1.1642675e-20    1.7700301e-18   -5.8064320e-06    3.5168034e+01
   3.0511000e+01    3.9260292e+00    7.5859451e-01    2.0747148e+03    0.0000000e+00    3.0934168e-05    9.2389209e+02    1.6055840e+03    6.7000001e+02    4.9000000e+02    4.9000000e+02    4.9000000e+02    4.7343058e+06    1.1617534e+03    7.1889031e+03    1.2666491e-02    6.3461476e+01   -1.0013582e-12    4.4678009e-12    5.9967041e+04    3.9280869e-02   -2.9042455e-04    1.0402196e-18   -3.4122036e-04   -2.4737825e+03    1.7659569e-13    1.3098126e-20    1.7666145e-18   -6.2187159e-06    3.4996291e+01
   3.0615289e+01    3.9198063e+00    7.6239004e-01    2.0919118e+03    0.0000000e+00    3.0979286e-05    9.2465058e+02    1.6012669e+03    6.6898586e+02    4.9000000e+02    4.9000000e+02    4.9000000e+02    4.7118209e+06    1.1591209e+03    7.1952066e+03    1.2666491e-02    6.3586509e+01   -9.9660270e-13    4.4465771e-12    5.9682237e+04    3.9191550e-02   -3.2082291e-04    1.0343093e-18   -4.3609271e-04   -2.4620360e+03    1.7575718e-13    1.4496996e-20    1.7629178e-18   -6.5769007e-06    3.4801254e+01
   3.0719619e+01    3.9138924e+00    7.6622876e-01    2.1098667e+03    0.0000000e+00    3.0994787e-05    9.2545096e+02    1.5967664e+03    6.6796948e+02    4.9000000e+02    4.9000000e+02    4.9000000e+02    4.6894114e+06    1.1567148e+03    7.2035362e+03    1.2666491e-02    6.3711715e+01   -9.9186298e-13    4.4254320e-12    5.9398386e+04    3.9084881e-02   -3.4986926e-04    1.0262114e-18   -4.7761152e-04   -2.4503252e+03    1.7492120e-13    1.5834261e-20    1.7585047e-18   -6.9176366e-06    3.4565112e+01
   3.0823994e+01    3.9081943e+00    7.7013292e-01    2.1271221e+03    0.0000000e+00    3.1086839e-05    9.2631868e+02    1.5920975e+03    6.6695281e+02    4.9000000e+02    4.9000000e+02    4.9000000e+02    4.6670569e+06    1.1538060e+03    7.2107077e+03    1.2666491e-02    6.3837122e+01   -9.8713485e-13    4.4043358e-12    5.9115234e+04    3.8987883e-02   -3.8298915e-04    1.0199011e-18   -4.2588870e-04   -2.4386497e+03    1.7408774e-13    1.7342298e-20    1.7544845e-18   -7.3192114e-06    3.4437641e+01
   3.0928401e+01    3.9032063e+00    7.7406930e-01    2.1458193e+03    0.0000000e+00    3.1099463e-05    9.2720894e+02    1.5873308e+03    6.6593666e+02    4.9000000e+02    4.9000000e+02    4.9000000e+02    4.6448142e+06    1.1514702e+03    7.2211424e+03    1.2666491e-02    6.3962717e+01   -9.8243110e-13    4.3833451e-12    5.8833497e+04    3.8900253e-02   -4.1583501e-04    1.0118789e-18   -5.8125663e-04   -2.4270242e+03    1.7325778e-13    1.8852056e-20    1.7509720e-18   -7.7740662e-06    3.4190615e+01
   3.1032856e+01    3.8979105e+00    7.7800816e-01    2.1640794e+03    0.0000000e+00    3.1119733e-05    9.2813141e+02    1.5824672e+03    6.6492555e+02    4.9000000e+02    4.9000000e+02    4.9000000e+02    4.6227418e+06    1.1490711e+03    7.2321327e+03    1.2666491e-02    6.4088558e+01   -9.7776303e-13    4.3625162e-12    5.8553917e+04    3.8814730e-02   -4.4613540e-04    1.0063292e-18   -7.0152395e-04   -2.4154895e+03    1.7243442e-13    2.0234046e-20    1.7474309e-18   -8.1443853e-06    3.3961691e+01
   3.1137365e+01    3.8916243e+00    7.8192552e-01    2.1829836e+03    0.0000000e+00    3.1117429e-05    9.2908799e+02    1.5775353e+03    6.6391827e+02    4.9000000e+02    4.9000000e+02    4.9000000e+02    4.6007925e+06    1.1467776e+03    7.2440536e+03    1.2666491e-02    6.4214671e+01   -9.7311901e-13    4.3418049e-12    5.8275897e+04    3.8714101e-02   -4.7630481e-04    1.0012857e-18   -5.5566621e-04   -2.4040221e+03    1.7161606e-13    2.1602109e-20    1.7431630e-18   -8.4916430e-06    3.3701548e+01
   3.1241917e+01    3.8864989e+00    7.8587725e-01    2.2005567e+03    0.0000000e+00    3.1182107e-05    9.3008678e+02    1.5725805e+03    6.6290810e+02    4.9000000e+02    4.9000000e+02    4.9000000e+02    4.5789138e+06    1.1441776e+03    7.2558910e+03    1.2666491e-02    6.4341056e+01   -9.6849208e-13    4.3211537e-12    5.7998770e+04    3.8604815e-02   -5.0755686e-04    9.9598429e-19   -6.5688821e-04   -2.3925861e+03    1.7079956e-13    2.3022515e-20    1.7385352e-18   -8.9248942e-06    3.3524741e+01
   3.1346398e+01    3.8841421e+00    7.9006068e-01    2.2190145e+03    0.0000000e+00    3.1267869e-05    9.3118460e+02    1.5676446e+03    6.6178883e+02    4.9000000e+02    4.9000000e+02    4.9000000e+02    4.5571388e+06    1.1413593e+03    7.2673979e+03    1.2666491e-02    6.4467535e+01   -9.6388589e-13    4.3006081e-12    5.7722957e+04    3.8518019e-02   -5.3747832e-04    9.9004776e-19   -5.2447819e-04   -2.3812031e+03    1.6998736e-13    2.4382773e-20    1.7349164e-18   -9.3115560e-06    3.3369749e+01
   3.1450843e+01    3.8821679e+00    7.9407101e-01    2.2368063e+03    0.0000000e+00    3.1334182e-05    9.3224091e+02    1.5625916e+03    6.6068788e+02    4.9000000e+02    4.9000000e+02    4.9000000e+02    4.5357540e+06    1.1387008e+03    7.2793109e+03    1.2666491e-02    6.4594204e+01   -9.5936251e-13    4.2804236e-12    5.7452086e+04    3.8423626e-02   -5.6648863e-04    9.8552408e-19   -4.0007487e-04   -2.3700107e+03    1.6918836e-13    2.5693736e-20    1.7309056e-18   -9.6759477e-06    3.3193229e+01
   3.1503095e+01    3.8816013e+00    7.9611043e-01    2.2460683e+03    0.0000000e+00    3.1353425e-05    9.3278391e+02    1.5600133e+03    6.6013525e+02    4.9000000e+02    4.9000000e+02    4.9000000e+02    4.5249576e+06    1.1374574e+03    7.2856608e+03    1.2666491e-02    6.4657650e+01   -9.5707988e-13    4.2702351e-12    5.7315334e+04    3.8383544e-02   -5.8325085e-04    9.8194254e-19   -6.3099774e-04   -2.3643711e+03    1.6878567e-13    2.6463149e-20    1.7292925e-18   -9.9853795e-06    3.3082896e+01
   3.1607643e+01    3.8750847e+00    8.0018709e-01    2.2646586e+03    0.0000000e+00    3.1402413e-05    9.3391866e+02    1.5548993e+03    6.5904426e+02    4.9000000e+02    4.9000000e+02    4.9000000e+02    4.5032726e+06    1.1348716e+03    7.2990121e+03    1.2666491e-02    6.4784779e+01   -9.5249220e-13    4.2497673e-12    5.7040661e+04    3.8302963e-02   -6.1147628e-04    9.7910229e-19   -2.5397035e-04   -2.3530636e+03    1.6797830e-13    2.7744052e-20    1.7258673e-18   -1.0329447e-05    3.2882340e+01
   3.1712244e+01    3.8697805e+00    8.0423434e-01    2.2838820e+03    0.0000000e+00    3.1406604e-05    9.3507649e+02    1.5495970e+03    6.5795718e+02    4.9000000e+02    4.9000000e+02    4.9000000e+02    4.4819491e+06    1.1327035e+03    7.3152480e+03    1.2666491e-02    6.4912228e+01   -9.4798260e-13    4.2296460e-12    5.6770568e+04    3.8169821e-02   -6.4476263e-04    9.7218137e-19   -4.9076212e-04   -2.3419232e+03    1.6718314e-13    2.9269772e-20    1.7201901e-18   -1.0687964e-05    3.2614851e+01
   3.1816895e+01    3.8643571e+00    8.0823158e-01    2.3023849e+03    0.0000000e+00    3.1438454e-05    9.3625258e+02    1.5441526e+03    6.5687468e+02    4.9000000e+02    4.9000000e+02    4.9000000e+02    4.4606837e+06    1.1302229e+03    7.3300622e+03    1.2666491e-02    6.5040010e+01   -9.4348542e-13    4.2095787e-12    5.6501210e+04    3.8050785e-02   -6.8275605e-04    9.6658728e-19   -7.5051194e-04   -2.3308110e+03    1.6638994e-13    3.0987343e-20    1.7150849e-18   -1.1488089e-05    3.2389801e+01
   3.1921599e+01    3.8583434e+00    8.1220527e-01    2.3210403e+03    0.0000000e+00    3.1467860e-05    9.3745570e+02    1.5386035e+03    6.5579944e+02    4.9000000e+02    4.9000000e+02    4.9000000e+02    4.4395074e+06    1.1278036e+03    7.3460295e+03    1.2666491e-02    6.5168118e+01   -9.3900546e-13    4.1895912e-12    5.6232980e+04    3.7938362e-02   -7.1550339e-04    9.6282136e-19   -3.2954887e-04   -2.3197441e+03    1.6559973e-13    3.2475310e-20    1.7102238e-18   -1.2103023e-05    3.2168945e+01
   3.2026347e+01    3.8546980e+00    8.1618236e-01    2.3388222e+03    0.0000000e+00    3.1515166e-05    9.3867996e+02    1.5329327e+03    6.5473018e+02    4.9000000e+02    4.9000000e+02    4.9000000e+02    4.4186985e+06    1.1251205e+03    7.3601923e+03    1.2666491e-02    6.5296546e+01   -9.3460387e-13    4.1699494e-12    5.5969404e+04    3.7827414e-02   -7.4623441e-04    9.5851498e-19   -2.7003030e-04   -2.3088534e+03    1.6482226e-13    3.3883103e-20    1.7054519e-18   -1.2651690e-05    3.1964295e+01
   3.2131133e+01    3.8487214e+00    8.2018683e-01    2.3565448e+03    0.0000000e+00    3.1582291e-05    9.3995770e+02    1.5274746e+03    6.5367551e+02    4.9000000e+02    4.9000000e+02    4.9000000e+02    4.3975049e+06    1.1226504e+03    7.3778248e+03    1.2666491e-02    6.5425320e+01   -9.3012128e-13    4.1499527e-12    5.5700956e+04    3.7729821e-02   -7.7748145e-04    9.5217151e-19   -2.5847175e-04   -2.2977923e+03    1.6403264e-13    3.5312069e-20    1.7013358e-18   -1.3275004e-05    3.1787825e+01
[truncated: 192,781 more chars]
