# Supplementary material for: Research on combustion and emissions of heavy duty diesel engines under low-speed and low-load conditions in low temperature environments
Source: PLoS One. 2025 Feb 21;20(2):e0318933. doi: 10.1371/journal.pone.0318933 (PMC11844864; doi:10.1371/journal.pone.0318933)
Supplement: S1 File — (ZIP) [file pone.0318933.s001.zip › 1000rpm_30%/3-tigaojinqiwendu/Tin302K/cell_count_ranks.out]

# CONVERGE Release Build 2.3.20/  Jan 30, 2017        Run Date:Wed Aug 30 22:30:00 2023
# column       1                2                3                4                5                6                7                8                9               10               11               12               13               14               15               16               17               18               19               20               21               22               23               24               25               26               27               28               29               30               31               32               33               34 
#          Crank      Total_Cells            Rank0            Rank1            Rank2            Rank3            Rank4            Rank5            Rank6            Rank7            Rank8            Rank9           Rank10           Rank11           Rank12           Rank13           Rank14           Rank15           Rank16           Rank17           Rank18           Rank19           Rank20           Rank21           Rank22           Rank23           Rank24           Rank25           Rank26           Rank27           Rank28           Rank29           Rank30           Rank31 
#          (DEG)           (none)           (none)           (none)           (none)           (none)           (none)           (none)           (none)           (none)           (none)           (none)           (none)           (none)           (none)           (none)           (none)           (none)           (none)           (none)           (none)           (none)           (none)           (none)           (none)           (none)           (none)           (none)           (none)           (none)           (none)           (none)           (none)           (none) 
#
  -1.4600000e+02             5408              176              176              176              152              128              160              172              128              180              176              160              180              176              192              176              176              176              176              169              176              152              176              177              174              176              164              176              176              152              152              176              176 
  -1.4587230e+02             5404              176              176              176              152              128              160              172              128              180              176              160              180              176              192              176              176              176              176              168              176              152              176              174              174              176              164              176              176              152              152              176              176 
  -1.4579372e+02             5404              176              176              176              152              128              160              172              128              180              176              160              180              176              192              176              176              176              176              168              176              152              176              174              174              176              164              176              176              152              152              176              176 
  -1.4567094e+02             5404              176              176              176              152              128              160              172              128              180              176              160              180              176              192              176              176              176              176              168              176              152              176              174              174              176              164              176              176              152              152              176              176 
  -1.4558567e+02             5400              176              176              176              152              128              160              172              128              180              176              160              180              176              192              176              176              176              176              167              176              152              176              171              174              176              164              176              176              152              152              176              176 
  -1.4547909e+02             5394              176              176              176              152              128              160              172              128              180              176              160              180              176              192              176              176              176              176              164              176              152              176              168              174              176              164              176              176              152              152              176              176 
  -1.4534587e+02             5382              176              176              176              152              128              160              172              128              180              176              160              180              176              192              176              176              176              176              163              176              152              176              157              174              176              164              176              176              152              152              176              176 
  -1.4517933e+02             5382              176              176              176              152              128              160              172              128              180              176              160              180              176              192              176              176              176              176              163              176              152              176              157              174              176              164              176              176              152              152              176              176 
  -1.4497117e+02             5380              176              176              176              152              128              160              172              128              180              176              160              180              176              192              176              176              176              176              163              176              152              176              156              173              176              164              176              176              152              152              176              176 
  -1.4471096e+02             5378              176              176              176              152              128              160              172              128              180              176              160              180              176              192              176              176              176              176              163              176              152              176              155              172              176              164              176              176              152              152              176              176 
  -1.4438570e+02             5372              176              176              176              152              128              160              172              128              180              176              160              180              176              192              176              176              176              176              161              176              152              176              152              171              176              164              176              176              152              152              176              176 
  -1.4397912e+02             5368              176              176              176              152              128              160              172              128              180              176              160              180              176              192              176              176              176              176              159              176              152              176              150              171              176              164              176              176              152              152              176              176 
  -1.4347090e+02             5364              176              176              176              152              128              160              172              128              180              176              160              180              176              192              176              176              176              176              155              176              152              176              150              171              176              164              176              176              152              152              176              176 
  -1.4287090e+02             5360              176              176              176              152              128              160              172              128              180              176              160              180              176              192              176              176              176              176              152              176              152              176              149              171              176              164              176              176              152              152              176              176 
  -1.4227090e+02             5340              176              176              176              152              128              160              172              128              180              176              160              180              176              192              176              176              176              176              134              176              152              176              147              171              176              164              176              176              152              152              176              176 
  -1.4167090e+02             5328              176              176              176              152              128              160              172              128              180              176              160              180              176              192              176              176              176              176              128              176              152              176              143              169              176              164              176              176              152              152              176              176 
  -1.4107090e+02             5292              176              176              176              152              128              160              172              128              180              176              160              180              176              192              176              176              162              176              126              162              152              176              138              168              176              164              176              176              152              152              176              176 
  -1.4047090e+02             5288              176              176              176              152              128              160              172              128              180              176              160              180              176              192              176              176              162              176              122              162              152              176              138              168              176              164              176              176              152              152              176              176 
  -1.3987090e+02             5282              176              176              176              152              128              160              172              128              180              176              160              180              176              192              176              176              160              176              121              160              152              176              137              168              176              164              176              176              152              152              176              176 
  -1.3927090e+02             5268              176              176              176              152              128              160              172              128              180              176              160              180              176              192              176              176              159              176              118              159              152              176              128              168              176              164              176              176              152              152              176              176 
  -1.3867090e+02             5252              176              176              176              152              128              160              172              128              180              176              160              180              176              192              176              176              159              176              116              159              152              176              116              166              176              164              176              176              152              152              176              176 
  -1.3807090e+02             5242              176              176              176              152              128              160              172              128              180              176              160              180              176              192              176              176              157              176              116              157              152              176              111              165              176              164              176              176              152              152              176              176 
  -1.3747090e+02             5238              176              176              176              152              128              160              172              128              180              176              160              180              176              192              176              176              155              176              116              155              152              176              111              165              176              164              176              176              152              152              176              176 
  -1.3687090e+02             5234              176              176              176              152              128              160              172              128              180              176              160              180              176              192              176              176              154              176              114              154              152              176              111              165              176              164              176              176              152              152              176              176 
  -1.3627090e+02             5204              176              176              176              152              128              160              172              128              180              176              160              180              176              192              176              176              152              176               92              152              152              176              108              164              176              164              176              176              152              152              176              176 
  -1.3567090e+02             5168              176              176              176              152              128              160              172              128              180              176              160              180              176              192              176              176              137              176               92              137              152              176              104              162              176              164              176              176              152              152              176              176 
  -1.3507090e+02             5162              176              176              176              152              128              160              172              128              180              176              160              180              176              192              176              176              135              176               92              135              152              176              102              162              176              164              176              176              152              152              176              176 
  -1.3447090e+02             5156              176              176              176              152              128              160              172              128              180              176              160              180              176              192              176              176              133              176               90              133              152              176              102              162              176              164              176              176              152              152              176              176 
  -1.3387090e+02             5134              176              176              176              152              128              160              172              128              180              176              160              180              176              192              176              176              132              176               84              132              152              176               88              162              176              164              176              176              152              152              176              176 
  -1.3327090e+02             5122              176              176              176              152              128              160              172              128              180              176              160              180              176              192              176              176              131              176               82              131              152              176               83              159              176              164              176              176              152              152              176              176 
  -1.3267090e+02             5116              176              176              176              152              128              160              172              128              180              176              160              180              176              192              176              176              130              176               82              130              152              176               79              159              176              164              176              176              152              152              176              176 
  -1.3207090e+02             5110              176              176              176              152              128              160              172              128              180              176              160              180              176              192              176              176              128              176               80              128              152              176               79              159              176              164              176              176              152              152              176              176 
  -1.3147090e+02             5084              176              176              176              152              128              160              172              128              180              176              160              180              176              192              176              176              126              176               60              126              152              176               77              159              176              164              176              176              152              152              176              176 
  -1.3087090e+02             5044              176              176              176              152              128              160              172              128              180              176              160              180              176              192              176              176              110              176               58              110              152              176               73              157              176              164              176              176              152              152              176              176 
  -1.3027090e+02             5036              176              176              176              152              128              160              172              128              180              176              160              180              176              192              176              176              108              176               58              108              152              176               70              156              176              164              176              176              152              152              176              176 
  -1.2967090e+02             5030              176              176              176              152              128              160              172              128              180              176              160              180              176              192              176              176              106              176               56              106              152              176               70              156              176              164              176              176              152              152              176              176 
  -1.2907090e+02             5004              176              176              176              152              128              160              172              128              180              176              160              180              176              192              176              176              105              176               48              105              152              176               54              156              176              164              176              176              152              152              176              176 
  -1.2847090e+02             4996              176              176              176              152              128              160              172              128              180              176              160              180              176              192              176              176              104              176               48              104              152              176               52              152              176              164              176              176              152              152              176              176 
  -1.2787090e+02             4988              176              176              176              152              128              160              172              128              180              176              160              180              176              192              176              176              102              176               48              102              152              176               48              152              176              164              176              176              152              152              176              176 
  -1.2727090e+02             4982              176              176              176              152              128              160              172              128              180              176              160              180              176              192              176              176              100              176               46              100              152              176               48              152              176              164              176              176              152              152              176              176 
  -1.2667090e+02             4952              176              176              176              152              128              160              172              128              180              176              160              180              176              192              176              176               98              176               24               98              152              176               45              151              176              164              176              176              152              152              176              176 
  -1.2607090e+02             4912              176              176              176              152              128              160              172              128              180              176              160              180              176              192              176              176               82              176               24               82              152              176               40              148              176              164              176              176              152              152              176              176 
  -1.2547090e+02             4906              176              176              176              152              128              160              172              128              180              176              160              180              176              192              176              176               80              176               22               80              152              176               40              148              176              164              176              176              152              152              176              176 
  -1.2487090e+02             4894              176              176              176              152              128              160              172              128              180              176              160              180              176              192              176              176               79              176               16               79              152              176               36              148              176              164              176              176              152              152              176              176 
  -1.2427090e+02             4870              176              176              176              152              128              160              172              128              180              176              160              180              176              192              176              176               77              176               14               77              152              176               24              142              176              164              176              176              152              152              176              176 
  -1.2367090e+02             4862              176              176              176              152              128              160              172              128              180              176              160              180              176              192              176              176               75              176               14               75              152              176               20              142              176              164              176              176              152              152              176              176 
  -1.2307090e+02             4856              176              176              176              152              128              160              172              128              180              176              160              180              176              192              176              176               73              176               12               73              152              176               20              142              176              164              176              176              152              152              176              176 
  -1.2247090e+02             4826              176              176              176              152              128              160              172              128              180              176              160              180              176              192              176              176               62              176                8               62              152              176               18              140              176              164              176              176              152              152              176              176 
  -1.2187090e+02             4784              176              176              176              152              128              160              172              128              180              176              160              180              176              192              176              176               59              162                8               59              152              162               14              136              176              164              176              176              152              152              176              176 
  -1.2127090e+02             4778              176              176              176              152              128              160              172              128              180              176              160              180              176              192              176              176               59              160                6               59              152              160               14              136              176              164              176              176              152              152              176              176 
  -1.2067611e+02             4752              176              176              176              152              128              160              172              128              180              176              160              180              176              192              176              176               58              159                0               58              152              159                0              134              176              164              176              176              152              152              176              176 
  -1.2008717e+02             4740              176              176              176              152              128              160              172              128              180              176              160              180              176              192              176              176               58              158                0               58              152              158                0              124              176              164              176              176              152              152              176              176 
  -1.1950389e+02             4734              176              176              176              152              128              160              172              128              180              176              160              180              176              192              176              176               58              155                0               58              152              155                0              124              176              164              176              176              152              152              176              176 
  -1.1892610e+02             4730              176              176              176              152              128              160              172              128              180              176              160              180              176              192              176              176               57              154                0               57              152              154                0              124              176              164              176              176              152              152              176              176 
  -1.1835364e+02             4668              176              176              176              152              128              160              172              128              180              176              160              180              176              192              176              176               46              138                0               46              152              138                0              116              176              164              176              176              152              152              176              176 
  -1.1778632e+02             4658              176              176              176              152              128              160              172              128              180              176              160              180              176              192              176              176               46              135                0               46              152              135                0              112              176              164              176              176              152              152              176              176 
  -1.1722396e+02             4650              176              176              176              152              128              160              172              128              180              176              160              180              176              192              176              176               44              133                0               44              152              133                0              112              176              164              176              176              152              152              176              176 
  -1.1666646e+02             4622              176              176              176              152              128              160              172              128              180              176              160              180              176              192              176              176               41              132                0               41              152              132                0               92              176              164              176              176              152              152              176              176 
  -1.1611365e+02             4612              176              176              176              152              128              160              172              128              180              176              160              180              176              192              176              176               41              130                0               41              152              130                0               86              176              164              176              176              152              152              176              176 
  -1.1556538e+02             4606              176              176              176              152              128              160              172              128              180              176              160              180              176              192              176              176               40              128                0               40              152              128                0               86              176              164              176              176              152              152              176              176 
  -1.1502155e+02             4578              176              176              176              152              128              160              172              128              180              176              160              180              176              192              176              176               30              125                0               30              152              125                0               84              176              164              176              176              152              152              176              176 
  -1.1448200e+02             4538              176              176              176              152              128              160              172              128              180              176              160              180              176              192              176              176               29              110                0               29              152              110                0               76              176              164              176              176              152              152              176              176 
  -1.1394661e+02             4528              176              176              176              152              128              160              172              128              180              176              160              180              176              192              176              176               28              107                0               28              152              107                0               74              176              164              176              176              152              152              176              176 
  -1.1341530e+02             4516              176              176              176              152              128              160              172              128              180              176              160              180              176              192              176              176               25              106                0               25              152              106                0               70              176              164              176              176              152              152              176              176 
  -1.1288790e+02             4492              176              176              176              152              128              160              172              128              180              176              160              180              176              192              176              176               24              104                0               24              150              104                0               54              176              164              176              176              152              152              176              176 
  -1.1236435e+02             4484              176              176              176              152              128              160              172              128              180              176              160              180              176              192              176              176               24              102                0               24              150              102                0               50              176              164              176              176              152              152              176              176 
  -1.1184453e+02             4478              176              176              176              152              128              160              172              128              180              176              160              180              176              192              176              176               23              100                0               23              150              100                0               50              176              164              176              176              152              152              176              176 
  -1.1132833e+02             4446              176              176              176              152              128              160              172              128              180              176              160              180              176              192              176              176               12               98                0               12              148               98                0               46              176              164              176              176              152              152              176              176 
  -1.1081566e+02             4406              176              176              176              152              128              160              172              128              180              176              160              180              176              192              176              176               12               81                0               12              148               81                0               40              176              164              176              176              152              152              176              176 
  -1.1030642e+02             4400              176              176              176              152              128              160              172              128              180              176              160              180              176              192              176              176               11               79                0               11              148               79                0               40              176              164              176              176              152              152              176              176 
  -1.0980052e+02             4374              176              176              176              152              128              160              172              128              180              176              160              180              176              192              176              176                7               78                0                7              148               78                0               24              176              164              176              176              152              152              176              176 
  -1.0929789e+02             4362              176              176              176              152              128              160              172              128              180              176              160              180              176              192              176              176                7               77                0                7              142               77                0               20              176              164              176              176              152              152              176              176 
  -1.0879844e+02             4356              176              176              176              152              128              160              172              128              180              176              160              180              176              192              176              176                7               74                0                7              142               74                0               20              176              164              176              176              152              152              176              176 
  -1.0830207e+02             4332              176              176              176              152              128              160              172              128              180              176              160              180              176              192              176              176                6               64                0                6              142               64                0               18              176              164              176              176              152              152              176              176 
  -1.0780872e+02             4286              176              176              176              152              128              160              172              128              180              176              160              180              176              192              176              176                4               61                0                4              136               61                0               16              172              154              176              162              152              152              176              176 
  -1.0731831e+02             4278              176              176              176              152              128              160              172              128              180              176              160              180              176              192              176              176                4               59                0                4              136               59                0               14              172              153              176              161              152              152              176              176 
  -1.0683077e+02             4270              176              176              176              152              128              160              172              128              180              176              160              180              176              192              176              176                2               59                0                2              136               59                0               12              172              152              176              160              152              152              176              176 
  -1.0634601e+02             4244              176              176              176              152              128              160              172              128              180              176              160              180              176              192              176              176                0               58                0                0              130               58                0                0              171              152              176              159              152              152              176              176 
  -1.0586398e+02             4234              176              176              176              152              128              160              172              128              180              176              160              180              176              192              176              176                0               58                0                0              124               58                0                0              169              152              174              159              152              152              176              176 
  -1.0538460e+02             4226              176              176              176              152              128              160              172              128              180              176              160              180              176              192              176              176                0               57                0                0              124               57                0                0              166              152              172              158              152              152              176              176 
  -1.0490780e+02             4196              176              176              176              152              128              160              172              128              180              176              160              180              176              192              176              176                0               46                0                0              120               46                0                0              164              152              171              157              152              152              176              176 
  -1.0443354e+02             4156              176              176              176              152              128              160              172              128              180              176              160              180              176              192              176              176                0               46                0                0              112               46                0                0              158              142              169              143              152              152              176              176 
  -1.0396174e+02             4148              176              176              176              152              128              160              172              128              180              176              160              180              176              192              176              176                0               45                0                0              112               45                0                0              157              140              168              141              152              152              176              176 
  -1.0349235e+02             4134              176              176              176              152              128              160              172              128              180              176              160              180              176              192              176              176                0               42                0                0              106               42                0                0              156              140              168              140              152              152              176              176 
  -1.0302529e+02             4114              176              176              176              152              128              160              172              128              180              176              160              180              176              192              176              176                0               41                0                0               90               41                0                0              155              140              167              140              152              152              176              176 
  -1.0256053e+02             4104              176              176              176              152              128              160              172              128              180              176              160              180              176              192              176              176                0               41                0                0               86               41                0                0              152              140              164              140              152              152              176              176 
  -1.0209800e+02             4100              176              176              176              152              128              160              172              128              180              176              160              180              176              192              176              176                0               40                0                0               86               40                0                0              151              140              164              139              152              152              176              176 
  -1.0163764e+02             4040              176              176              176              152              128              160              172              128              180              176              160              180              176              192              176              176                0               29                0                0               80               29                0                0              145              130              163              124              152              152              176              176 
  -1.0117943e+02             4028              176              176              176              152              128              160              172              128              180              176              160              180              176              192              176              176                0               29                0                0               74               29                0                0              142              130              160              124              152              152              176              176 
  -1.0072328e+02             4022              128              128              108              128              120              128              128              128              136              116              148              128               96              128              128              128              136              128              126              124              124              104              137              137              130              116              124              152              112              112              128              128 
  -1.0026915e+02             3996              128              128              108              128              120              128              128              128              136              116              148              128               96              128              128              128              136              128              121              124              120              104              129              129              129              116              124              152              112              112              128              128 
  -9.9817011e+01             3984              128              128              108              128              120              128              128              128              136              116              148              128               96              128              128              128              136              128              121              123              119              104              124              124              129              116              124              152              112              112              128              128 
  -9.9366792e+01             3976              128              128              108              128              120              128              128              128              136              116              148              128               96              128              128              128              136              128              120              120              115              104              124              124              129              116              124              152              112              112              128              128 
  -9.8918464e+01             3950              128              128              108              128              120              128              128              128              136              116              148              128               96              128              128              128              136              128              104              120              109              104              123              123              127              116              124              152              112              112              128              128 
  -9.8471966e+01             3908              128              128              108              128              120              128              128              128              136              116              148              128               96              128              128              128              136              128               89              118               92              104              119              119              127              116              124              152              112              112              128              128 
  -9.8027267e+01             3900              128              128              108              128              120              128              128              128              136              116              148              128               96              128              128              128              136              128               88              116               89              104              118              118              127              116              124              152              112              112              128              128 
  -9.7584316e+01             3892              128              128              108              128              120              128              128              128              136              116              148              128               96              128              128              128              136              128               85              116               86              104              117              117              127              116              124              152              112              112              128              128 
  -9.7143069e+01             3864              128              128              108              128              120              128              128              128              136              116              148              128               96              128              128              128              136              128               81              116               83              104              107              107              126              116              124              152              112              112              128              128 
  -9.6703497e+01             3856              128              128              108              128              120              128              128              128              136              116              148              128               96              128              128              128              136              128               81              114               81              104              105              105              126              116              124              152              112              112              128              128 
  -9.6265535e+01             3848              128              128              108              128              120              128              128              128              136              116              148              128               96              128              128              128              136              128               79              112               78              104              105              105              125              116              124              152              112              112              128              128 
  -9.5829177e+01             3818              128              128              108              128              120              128              128              128              136              116              148              128               96              128              128              128              136              128               67              111               66              104              103              103              124              116              124              152              112              112              128              128 
  -9.5394356e+01             3778              128              128              108              128              120              128              128              128              136              116              148              128               96              128              128              128              132              108               63              109               64              104               99               99              124              116              124              152              112              112              128              128 
  -9.4961038e+01             3770              128              128              108              128              120              128              128              128              136              116              148              128               96              128              128              128              132              104               62              108               62              104               99               99              124              116              124              152              112              112              128              128 
  -9.4529204e+01             3746              128              128              108              128              120              128              128              128              136              116              148              128               96              128              128              128              132              104               59              106               58              104               92               92              123              116              124              152              112              112              128              128 
  -9.4098795e+01             3732              128              128              108              128              120              128              128              128              136              116              148              128               96              128              128              128              131              104               59              105               58              104               86               86              123              116              124              152              112              112              128              128 
  -9.3669779e+01             3726              128              128              108              128              120              128              128              128              136              116              148              128               96              128              128              128              128              104               59              102               58              104               86               86              123              116              124              152              112              112              128              128 
  -9.3242139e+01             3722              128              128              108              128              120              128              128              128              136              116              148              128               96              128              128              128              128              104               59              100               57              104               86               86              122              116              124              152              112              112              128              128 
  -9.2815820e+01             3660              128              128              108              128              120              128              128              128              136              116              148              128               96              128              128              128              123               84               46               96               46              104               82               82              121              116              124              152              112              112              128              128 
  -9.2390790e+01             3650              128              128              108              128              120              128              128              128              136              116              148              128               96              128              128              128              120               84               46               93               46              104               80               80              121              116              124              152              112              112              128              128 
  -9.1967022e+01             3644              128              128              108              128              120              128              128              128              136              116              148              128               96              128              128              128              120               80               46               92               45              104               80               80              121              116              124              152              112              112              128              128 
  -9.1544487e+01             3616              128              128              108              128              120              128              128              128              136              116              148              128               96              128              128              128              120               80               46               87               41              104               71               71              120              116              124              152              112              112              128              128 
  -9.1123141e+01             3604              128              128              108              128              120              128              128              128              136              116              148              128               96              128              128              128              118               80               46               85               41              104               67               67              120              116              124              152              112              112              128              128 
  -9.0702955e+01             3598              128              128              108              128              120              128              128              128              136              116              148              128               96              128              128              128              116               80               46               82               40              104               67               67              120              116              124              152              112              112              128              128 
  -9.0283896e+01             3572              128              128              108              128              120              128              128              128              136              116              148              128               96              128              128              128              116               80               37               79               30              104               66               66              118              116              124              152              112              112              128              128 
  -8.9865945e+01             3530              128              128              108              128              120              128              128              128              136              116              148              128               96              128              128              128              110               60               33               76               29              104               62               62              118              116              124              152              112              112              128              128 
  -8.9449062e+01             3520              128              128              108              128              120              128              128              128              136              116              148              128               96              128              128              128              108               58               33               73               28              104               61               61              118              116              124              152              112              112              128              128 
  -8.9033215e+01             3512              128              128              108              128              120              128              128              128              136              116              148              128               96              128              128              128              108               56               33               71               26              104               60               60              118              116              124              152              112              112              128              128 
  -8.8618375e+01             3484              128              128              108              128              120              128              128              128              136              116              148              128               96              128              128              128              107               56               33               67               24              104               50               50              117              116              124              152              112              112              128              128 
  -8.8204513e+01             3476              128              128              108              128              120              128              128              128              136              116              148              128               96              128              128              128              105               56               33               65               24              104               48               48              117              116              124              152              112              112              128              128 
  -8.7791601e+01             3470              128              128              108              128              120              128              128              128              136              116              148              128               96              128              128              128              104               56               33               62               23              104               48               48              116              116              124              152              112              112              128              128 
  -8.7615552e+01             3452               76               76              100              100               64              128              112              112              124              104              104              124              128              108              128              128              104              100              112              112              100               96              114              114              108              128              128               64              104              124              124              104 
  -8.7395492e+01             3440               76               76              100              100               64              128              112              112              124              104              104              124              128              108              128              128              103              100              112              112               98               95              110              110              108              128              128               64              104              124              124              104 
  -8.7120417e+01             3404               76               76              100              100               64              128              112              112              124              104              104              124              128              108              128              128              103              100              112              112               83               80              107              107              108              128              128               64              104              124              124              104 
  -8.6776572e+01             3398               76               76              100              100               64              128              112              112              124              104              104              124              128              108              128              128              103              100              112              112               81               78              106              106              108              128              128               64              104              124              124              104 
  -8.6366807e+01             3388               76               76              100              100               64              128              112              112              124              104              104              124              128              108              128              128              103              100              112              112               79               76              103              103              108              128              128               64              104              124              124              104 
  -8.5957798e+01             3362               76               76              100              100               64              128              112              112              124              104              104              124              128              108              128              128              102              100              112              112               78               76               91               91              108              128              128               64              104              124              124              104 
  -8.5549586e+01             3352               76               76              100              100               64              128              112              112              124              104              104              124              128              108              128              128              102              100              112              112               76               74               88               88              108              128              128               64              104              124              124              104 
  -8.5142145e+01             3344               76               76              100              100               64              128              112              112              124              104              104              124              128              108              128              128              101              100              112              112               73               72               87               87              108              128              128               64              104              124              124              104 
  -8.4735447e+01             3316               76               76              100              100               64              128              112              112              124              104              104              124              128              108              128              128              100              100              112              112               62               62               84               84              108              128              128               64              104              124              124              104 
  -8.4329467e+01             3274               76               76              100              100               64              128              112              112              124              104              104              124              128              108              128              128              100               86              108              102               60               60               79               79              108              128              128               64              104              124              124              104 
  -8.3924177e+01             3266               76               76              100              100               64              128              112              112              124              104              104              124              128              108              128              128              100               84              108              100               59               59               78               78              108              128              128               64              104              124              124              104 
  -8.3519553e+01             3252               76               76              100              100               64              128              112              112              124              104              104              124              128              108              128              128               99               84              107              100               59               59               72               72              108              128              128               64              104              124              124              104 
  -8.3115569e+01             3232               76               76              100              100               64              128              112              112              124              104              104              124              128              108              128              128               98               84              106              100               58               58               64               64              108              128              128               64              104              124              124              104 
  -8.2712199e+01             3222               76               76              100              100               64              128              112              112              124              104              104              124              128              108              128              128               95               84              103              100               58               58               62               62              108              128              128               64              104              124              124              104 
  -8.2309417e+01             3218               76               76              100              100               64              128              112              112              124              104              104              124              128              108              128              128               94               84              102              100               57               57               62               62              108              128              128               64              104              124              124              104 
  -8.1907199e+01             3158               76               76              100              100               64              128              112              112              124              104              104              124              128              108              128              128               92               70               96               90               46               46               59               59              108              128              128               64              104              124              124              104 
  -8.1505519e+01             3146               76               76              100              100               64              128              112              112              124              104              104              124              128              108              128              128               89               70               93               90               46               46               56               56              108              128              128               64              104              124              124              104 
  -8.1104354e+01             3140               76               76              100              100               64              128              112              112              124              104              104              124              128              108              128              128               89               68               93               88               45               45               56               56              108              128              128               64              104              124              124              104 
  -8.0703677e+01             3114               76               76              100              100               64              128              112              112              124              104              104              124              128              108              128              128               88               68               92               88               41               41               48               48              108              128              128               64              104              124              124              104 
  -8.0303464e+01             3102               76               76              100              100               64              128              112              112              124              104              104              124              128              108              128              128               87               68               91               88               41               41               43               43              108              128              128               64              104              124              124              104 
  -7.9903691e+01             3096               76               76              100              100               64              128              112              112              124              104              104              124              128              108              128              128               84               68               88               88               41               41               43               43              108              128              128               64              104              124              124              104 
  -7.9504334e+01             3070               76               76              100              100               64              128              112              112              124              104              104              124              128              108              128              128               82               68               86               88               31               31               42               42              108              128              128               64              104              124              124              104 
  -7.9105367e+01             3026               76               76              100              100               64              128              112              112              124              104              104              124              128              108              128              128               80               54               80               78               29               29               38               38              108              128              128               64              104              124              124              104 
  -7.8706767e+01             3018               76               76              100              100               64              128              112              112              124              104              104              124              128              108              128              128               78               53               78               77               29               29               37               37              108              128              128               64              104              124              124              104 
  -7.8308510e+01             3010               76               76              100              100               64              128              112              112              124              104              104              124              128              108              128              128               78               52               78               76               27               27               36               36              108              128              128               64              104              124              124              104 
  -7.7910572e+01             2984               76               76              100              100               64              128              112              112              124              104              104              124              128              108              128              128               77               52               77               76               24               24               28               28              108              128              128               64              104              124              122              104 
  -7.7512927e+01             2974               76               76              100              100               64              128              112              112              124              104              104              124              128              108              128              128               75               52               75               76               24               24               25               25              108              128              128               64              104              124              122              104 
  -7.7115554e+01             2966               76               76              100              100               64              128              112              112              124              104              104              124              128              108              128              128               72               52               72               76               23               23               25               25              108              128              128               64              104              124              122              104 
  -7.6877600e+01             2948              100               76              100               76               64               96              128               64               76              100              116              100               96              104              100              104               76              100              100               88              100              128               88               64               74              104              100               76               92               80               74              104 
  -7.6580159e+01             2906              100               76              100               76               64               96              128               64               76              100              116              100               96              104              100              104               76              100              100               88              100              128               83               64               70              104              100               76               89               56               68              104 
  -7.6208357e+01             2894              100               76              100               76               64               96              128               64               76              100              116              100               96              104              100              104               76              100              100               88              100              128               83               64               68              104              100               76               83               56               64              104 
  -7.5811708e+01             2888              100               76              100               76               64               96              128               64               76              100              116              100               96              104              100              104               76              100              100               88              100              128               83               64               68              104              100               76               83               52               62              104 
  -7.5415221e+01             2862              100               76              100               76               64               96              128               64               76              100              116              100               96              104              100              104               76              100              100               88              100              128               82               64               68              104              100               76               82               52               38              104 
  -7.5018878e+01             2850              100               76              100               76               64               96              128               64               76              100              116              100               96              104              100              104               76              100              100               88              100              128               82               64               62              104              100               76               80               52               34              104 
  -7.4622654e+01             2844              100               76              100               76               64               96              128               64               76              100              116              100               96              104              100              104               76              100              100               88              100              128               82               64               62              104              100               76               74               52               34              104 
  -7.4226526e+01             2822              100               76              100               76               64               96              128               64               76              100              116              100               96              104              100              104               76              100              100               88              100              128               76               64               62              104              100               76               73               39               32              104 
  -7.3830469e+01             2774              100               76              100               76               64               96              128               64               76              100              116              100               96              104              100              104               76               86              100               88              100              128               71               54               56              104              100               76               68               39               24              104 
  -7.3434459e+01             2768              100               76              100               76               64               96              128               64               76              100              116              100               96              104              100              104               76               86              100               88              100              128               71               54               56              104              100               76               64               39               22              104 
  -7.3038472e+01             2758              100               76              100               76               64               96              128               64               76              100              116              100               96              104              100              104               76               84              100               88              100              128               71               52               56              104              100               76               64               39               16              104 
  -7.2642482e+01             2732              100               76              100               76               64               96              128               64               76              100              116              100               96              104              100              104               75               84              100               88              100              128               70               52               52              104              100               76               62               39                0              102 
  -7.2246467e+01             2722              100               76              100               76               64               96              128               64               76              100              116              100               96              104              100              104               73               84              100               88              100              126               70               52               50              104              100               76               62               39                0               98 
  -7.1850401e+01             2714              100               76              100               76               64               96              128               64               76              100              116              100               96              104              100              104               70               84              100               88              100              124               69               52               50              104              100               76               60               39                0               98 
  -7.1454259e+01             2688              100               76              100               76               64               96              128               64               76              100              116              100               96              104              100              104               68               84              100               88              100              123               63               52               50              104              100               76               58               26                0               96 
  -7.1058016e+01             2648              100               76              100               76               64               96              128               64               76              100              116              100               96              104              100              104               67               70              100               88              100              122               59               42               44              104              100               76               56               26                0               94 
  -7.0661648e+01             2636              100               76              100               76               64               96              128               64               76              100              116              100               96              104              100              104               65               68              100               88              100              120               59               40               44              104              100               76               54               26                0               92 
  -7.0265129e+01             2624              100               76              100               76               64               96              128               64               76              100              116              100               96              104              100              104               64               68              100               88              100              120               58               40               44              104              100               76               48               26                0               88 
  -6.9868434e+01             2602              100               76              100               76               64               96              128               64               76              100              116              100               96              104              100              104               63               68              100               88              100              119               58               40               38              104              100               76               46               26                0               76 
  -6.9471536e+01             2592              100               76              100               76               64               96              128               64               76              100              116              100               96              104              100              104               60               68              100               88              100              116               58               40               38              104              100               76               46               26                0               72 
  -6.9074411e+01             2588              100               76              100               76               64               96              128               64               76              100              116              100               96              104              100              104               59               68              100               88              100              116               57               40               38              104              100               76               44               26                0               72 
  -6.8677031e+01             2556              100               76              100               76               64               96              128               64               76              100              116              100               96              104              100              104               57               68              100               88              100              115               51               40               34              104              100               76               40               13                0               70 
  -6.8279372e+01             2516              100               76              100               76               64               96              128               64               76              100              116              100               96              104              100              104               54               54              100               88              100              112               47               30               32              104              100               76               40               13                0               66 
  -6.7881405e+01             2510              100               76              100               76               64               96              128               64               76              100              116              100               96              104              100              104               54               52              100               88              100              112               47               28               32              104              100               76               38               13                0               66 
  -6.7483105e+01             2484              100               76              100               76               64               96              128               64               76              100              116              100               96              104              100              104               53               52              100               88              100              112               46               28               32              104              100               76               30               13                0               50 
  -6.7084444e+01             2472              100               76              100               76               64               96              128               64               76              100              116              100               96              104              100              104               52               52              100               88              100              111               46               28               27              104              100               75               30               13                0               46 
  -6.6685394e+01             2466              100               76              100               76               64               96              128               64               76              100              116              100               96              104              100              104               49               52              100               88              100              108               46               28               27              104              100               75               30               13                0               46 
  -6.6285928e+01             2444              100               76              100               76               64               96              128               64               76              100              116              100               96              104              100              104               48               52              100               88              100              108               40               28               27              104              100               75               28                0                0               46 
  -6.5886018e+01             2396              100               76              100               76               64               96              128               64               76              100              116              100               96              104              100              104               45               38              100               88              100              106               35               18               22              104              100               74               24                0                0               42 
  -6.5485634e+01             2390              100               76              100               76               64               96              128               64               76              100              116              100               96              104              100              104               43               38              100               88              100              104               35               18               22              104              100               74               24                0                0               40 
  -6.5084749e+01             2380              100               76              100               76               64               96              128               64               76              100              116              100               96              104              100              104               43               36              100               88              100              104               35               16               22              104              100               74               20                0                0               38 
  -6.4683333e+01             2354              100               76              100               76               64               96              128               64               76              100              116              100               96              104              100              104               42               36              100               88              100              104               34               16               20              104              100               72               14                0                0               24 
  -6.4281355e+01             2344              100               76              100               76               64               96              128               64               76              100              116              100               96              104              100              104               40               36              100               88              100              102               34               16               19              104              100               71               14                0                0               20 
  -6.3878786e+01             2336              100               76              100               76               64               96              128               64               76              100              116              100               96              104              100              104               37               36              100               88              100              100               33               16               19              104              100               71               12                0                0               20 
  -6.3475595e+01             2310              100               76              100               76               64               96              128               64               76              100              116              100               96              104              100              104               35               27              100               88              100               99               27               12               19              104              100               71               10                0                0               18 
  -6.3071752e+01             2270              100               76              100               76               64               96              128               64               76              100              116              100               96              104              100              104               34               27               86               88               86               98               27               12               16              104              100               68                8                0                0               16 
  -6.2667223e+01             2260              100               76              100               76               64               96              128               64               76              100              116              100               96              104              100              104               32               27               85               88               85               96               27               12               16              104              100               68                6                0                0               14 
  -6.2343600e+01             2254              100               76              100               76               64               96              128               64               76              100              116              100               96              104              100              104               32               27               84               88               84               96               27               12               16              104              100               68                4                0                0               12 
  -6.1939072e+01             2228              100               76              100               76               64               96              128               64               76              100              116              100               96              104              100              104               31               27               84               87               84               95               26               12               14              103              100               65                0                0                0                0 
  -6.1532456e+01             2218              100               76              100               76               64               96              128               64               76              100              116              100               96              104              100              104               31               27               84               85               84               93               26               12               13              101              100               62                0                0                0                0 
  -6.1125031e+01             2210              100               76              100               76               64               96              128               64               76              100              116              100               96              104              100              104               30               27               84               82               84               90               25               12               13              101              100               62                0                0                0                0 
  -6.0716762e+01             2180               52               76               72               52               76               76               64               52                0               64               76              100              100              100               76               76               52               68               60               68               64               64              100               76               76               60               60               76               46               46               68               84 
  -6.0390147e+01             2144               52               76               72               52               76               76               64               52                0               64               76              100              100              100               76               76               42               67               60               64               64               64              100               76               76               57               57               76               46               46               67               70 
  -5.9981877e+01             2134               52               76               72               52               76               76               64               52                0               64               76              100              100              100               76               76               41               65               60               64               64               64              100               76               76               56               56               76               45               45               65               69 
  -5.9571054e+01             2126               52               76               72               52               76               76               64               52                0               64               76              100              100              100               76               76               40               65               60               64               64               64              100               76               76               55               55               76               43               43               65               68 
  -5.9159250e+01             2098               52               76               72               52               76               76               64               52                0               64               76              100              100              100               76               76               40               63               60               64               64               64              100               76               76               45               45               76               41               41               63               68 
  -5.8746426e+01             2090               52               76               72               52               76               76               64               52                0               64               76              100              100              100               76               76               40               61               60               64               64               64              100               76               76               43               43               76               41               41               61               68 
  -5.8332543e+01             2084               52               76               72               52               76               76               64               52                0               64               76              100              100              100               76               76               40               59               60               64               64               64              100               76               76               43               43               76               40               40               59               68 
  -5.7917562e+01             2054               52               76               72               52               76               76               64               52                0               64               76              100              100              100               76               76               40               57               60               64               64               64              100               76               76               41               41               76               29               29               57               68 
  -5.7501442e+01             2012               52               76               72               52               76               76               64               52                0               64               76              100              100              100               76               76               30               54               60               60               64               64              100               76               76               37               37               76               29               29               54               54 
  -5.7084141e+01             2006               52               76               72               52               76               76               64               52                0               64               76              100              100              100               76               76               28               54               60               60               64               64              100               76               76               37               37               76               28               28               54               52 
  -5.6665607e+01             1980               52               76               72               52               76               76               64               52                0               64               76              100              100              100               76               76               28               53               60               60               64               64              100               76               76               29               29               76               24               24               53               52 
  -5.6245804e+01             1968               52               76               72               52               76               76               64               52                0               64               76              100              100              100               76               76               28               52               60               60               64               64              100               76               75               25               25               75               24               24               52               52 
  -5.5824689e+01             1962               52               76               72               52               76               76               64               52                0               64               76              100              100              100               76               76               28               49               60               60               64               64              100               76               75               25               25               75               24               24               49               52 
  -5.5402216e+01             1958               52               76               72               52               76               76               64               52                0               64               76              100              100              100               76               76               28               48               60               60               64               64              100               76               75               25               25               75               23               23               48               52 
  -5.4978339e+01             1896               52               76               72               52               76               76               64               52                0               64               76              100              100              100               76               76               18               46               60               56               64               64              100               76               74               22               22               74               12               12               46               38 
  -5.4552992e+01             1886               52               76               72               52               76               76               64               52                0               64               76              100              100              100               76               76               18               43               60               56               64               64              100               76               74               20               20               74               12               12               43               38 
  -5.4126140e+01             1880               52               76               72               52               76               76               64               52                0               64               76              100              100              100               76               76               16               43               60               56               64               64              100               76               74               20               20               74               11               11               43               36 
  -5.3697734e+01             1852               52               76               72               52               76               76               64               52                0               64               76              100              100              100               76               76               16               42               60               56               64               64              100               76               73               12               12               73                7                7               42               36 
  -5.3267721e+01             1840               52               76               72               52               76               76               64               52                0               64               76              100              100              100               76               76               16               40               60               56               64               64              100               76               71               10               10               71                7                7               40               36 
  -5.2923710e+01             1836               52               76               72               52               76               76               64               52                0               64               76              100              100              100               76               76               16               38               60               56               64               64              100               76               71               10               10               71                7                7               38               36 
  -5.2493696e+01             1832               52               76               72               52               76               76               64               52                0               64               76              100              100              100               76               76               16               37               60               56               64               64              100               76               71               10               10               71                6                6               37               36 
  -5.2058878e+01             1768               52               76               72               52               76               76               64               52                0               64               76              100              100              100               76               76               12               34               60               47               64               54               86               76               69                8                8               69                4                4               34               27 
  -5.1711023e+01             1760               52               76               72               52               76               76               64               52                0               64               76              100              100              100               76               76               12               32               60               47               64               54               86               76               68                7                7               68                4                4               32               27 
  -5.1276204e+01             1754               52               76               72               52               76               76               64               52                0               64               76              100              100              100               76               76               12               32               60               47               64               52               84               76               68                7                7               68                3                3               32               27 
  -5.0928349e+01             1728               52               76               72               52               76               76               64               52                0               64               76              100              100              100               76               76               12               31               59               47               64               52               84               75               67                0                0               67                0                0               31               27 
  -5.0493531e+01             1716               52               76               72               52               76               76               64               52                0               64               76              100              100              100               76               76               12               31               59               47               63               52               84               74               62                0                0               62                0                0               31               27 
  -5.0145676e+01             1712               52               76               72               52               76               76               64               52                0               64               76              100              100              100               76               76               12               31               59               47               61               52               84               72               62                0                0               62                0                0               31               27 
  -4.9710858e+01             1706               52               76               72               52               76               76               64               52                0               64               76              100              100              100               76               76               12               30               58               47               60               52               84               70               62                0                0               62                0                0               30               27 
  -4.9363003e+01             1678               52               76               72               52               76               76               64               52                0               64               76              100              100              100               76               76                8               29               57               42               59               52               84               68               60                0                0               60                0                0               29               18 
  -4.8928184e+01             1640               52               76               72               52               76               76               64               52                0               64               76              100              100              100               76               76                8               28               57               38               58               42               70               67               57                0                0               57                0                0               28               18 
  -4.8580329e+01             1632               52               76               72               52               76               76               64               52                0               64               76              100              100              100               76               76                8               28               57               38               56               41               69               65               56                0                0               56                0                0               28               18 
  -4.8145511e+01             1624               52               76               72               52               76               76               64               52                0               64               76              100              100              100               76               76                8               26               57               38               56               40               68               65               55                0                0               55                0                0               26               18 
  -4.7797656e+01             1600               52               76               72               52               76               76               64               52                0               64               76              100              100              100               76               76                8               23               56               38               56               40               68               64               47                0                0               47                0                0               23               18 
  -4.7362838e+01             1590               52               76               72               52               76               76               64               52                0               64               76              100              100              100               76               76                8               23               56               38               55               40               68               63               43                0                0               43                0                0               23               18 
  -4.7014983e+01             1584               52               76               72               52               76               76               64               52                0               64               76              100              100              100               76               76                8               23               56               38               52               40               68               60               43                0                0               43                0                0               23               18 
  -4.6580164e+01             1580               52               76               72               52               76               76               64               52                0               64               76              100              100              100               76               76                8               22               55               38               52               40               68               59               43                0                0               43                0                0               22               18 
  -4.6232309e+01             1550               52               76               72               52               76               76               64               52                0               64               76              100              100              100               76               76                4               20               54               33               51               40               68               57               41                0                0               41                0                0               20                9 
  -4.5797491e+01             1510               52               76               72               52               76               76               64               52                0               64               76              100              100              100               76               76                4               20               54               29               49               30               54               55               37                0                0               37                0                0               20                9 
  -4.5449636e+01             1506               52               76               72               52               76               76               64               52                0               64               76              100              100              100               76               76                4               20               54               29               48               29               53               54               37                0                0               37                0                0               20                9 
  -4.5014818e+01             1498               52               76               72               52               76               76               64               52                0               64               76              100              100              100               76               76                4               18               54               29               48               28               52               54               36                0                0               36                0                0               18                9 
  -4.4666963e+01             1474               52               76               70               52               76               76               64               52                0               64               76              100              100              100               76               76                4               15               53               29               48               28               52               53               29                0                0               29                0                0               15                9 
  -4.4232144e+01             1464               52               76               70               52               76               76               64               52                0               64               76              100              100              100               76               76                4               15               53               29               47               28               52               52               25                0                0               25                0                0               15                9 
  -4.3884290e+01             1458               52               76               70               52               76               76               64               52                0               64               76              100              100              100               76               76                4               15               53               29               44               28               52               49               25                0                0               25                0                0               15                9 
  -4.3449471e+01             1454               52               76               70               52               76               76               64               52                0               64               76              100              100              100               76               76                4               14               52               29               44               28               52               48               25                0                0               25                0                0               14                9 
  -4.3101616e+01             1424               52               76               70               52               76               76               64               52                0               64               76              100              100              100               76               76                0               12               51               24               43               28               52               46               23                0                0               23                0                0               12                0 
  -4.2666798e+01             1388               52               76               68               52               76               76               64               52                0               64               76              100              100              100               76               76                0               12               51               20               42               18               38               45               21                0                0               21                0                0               12                0 
  -4.2318943e+01             1382               52               76               68               52               76               76               64               52                0               64               76              100              100              100               76               76                0               12               51               20               40               18               38               43               20                0                0               20                0                0               12                0 
  -4.1884124e+01             1376               52               76               68               52               76               76               64               52                0               64               76              100              100              100               76               76                0               11               51               20               40               16               36               43               20                0                0               20                0                0               11                0 
  -4.1536270e+01             1350               52               76               68               52               76               76               64               52                0               64               76              100              100              100               76               76                0                7               50               20               40               16               36               42               12                0                0               12                0                0                7                0 
  -4.1101451e+01             1342               52               76               62               52               76               76               64               52                0               64               76              100              100              100               76               76                0                7               50               20               39               16               36               41               12                0                0               12                0                0                7                0 
  -4.0753596e+01             1336               52               76               62               52               76               76               64               52                0               64               76              100              100              100               76               76                0                7               50               20               38               16               36               40               10                0                0               10                0                0                7                0 
  -4.0318778e+01             1330               52               76               62               52               76               76               64               52                0               64               76              100              100              100               76               76                0                6               50               20               36               16               36               38               10                0                0               10                0                0                6                0 
  -3.9970923e+01             1328               24               52               24               52               52               38               32               52               52               24               52               24               64               36               64                0                0               64                0              120               25               64               64               36               36               24               36               64               37               52                0               64 
  -3.9536104e+01             1268               24               52               24               52               52               34               26               52               52               24               52               24               64               36               64                0                0               64                0              101               24               64               64               36               32               24               27               54               35               47                0               64 
  -3.9188250e+01             1258               24               52               24               52               52               32               22               52               52               24               52               24               64               36               64                0                0               64                0              101               24               64               64               36               32               24               27               54               33               45                0               64 
  -3.8753431e+01             1252               24               52               24               52               52               32               20               52               52               24               52               24               64               36               64                0                0               64                0              100               24               64               64               36               32               24               27               53               32               44                0               64 
  -3.8405576e+01             1248               24               52               24               52               52               32               18               52               52               24               52               24               64               36               64                0                0               64                0               99               24               64               64               36               32               24               27               52               32               44                0               64 
  -3.7970758e+01             1224               24               52               24               52               51               32                0               51               52               24               52               24               64               36               64                0                0               64                0               99               23               64               64               36               32               23               27               52               31               43                0               64 
  -3.7622903e+01             1216               24               52               24               52               51               26                0               51               52               24               52               24               64               36               64                0                0               63                0               99               23               64               64               36               32               23               27               52               31               43                0               63 
  -3.7188084e+01             1210               24               52               24               52               49               26                0               49               52               24               52               24               64               36               64                0                0               62                0               99               23               64               64               36               32               23               27               52               31               43                0               62 
  -3.6840230e+01             1204               24               52               24               52               49               26                0               49               52               24               52               24               64               36               64                0                0               60                0               99               23               64               64               36               32               23               27               52               30               42                0               60 
  -3.6405411e+01             1202               24               52               24               52               49               26                0               49               52               24               52               24               64               36               64                0                0               60                0               99               22               64               64               36               32               22               27               52               30               42                0               60 
  -3.6057556e+01             1172               24               52               24               52               48               24                0               48               52               24               52               24               64               36               64                0                0               59                0               94               21               64               64               36               32               21               18               52               28               36                0               59 
  -3.5622738e+01             1132               24               52               24               52               46               20                0               46               52               24               52               24               64               36               64                0                0               57                0               80               21               64               64               36               28               21               18               42               28               36                0               57 
  -3.5274883e+01             1130               24               52               24               52               46               20                0               46               52               24               52               24               64               36               64                0                0               56                0               80               21               64               64               36               28               21               18               42               28               36                0               56 
  -3.4840064e+01             1124               24               52               24               52               46               20                0               46               52               24               52               24               64               36               64                0                0               56                0               78               21               64               64               36               28               21               18               40               27               35                0               56 
  -3.4492210e+01             1112               24               52               24               52               44               20                0               44               52               24               52               24               64               36               64                0                0               56                0               78               20               64               64               36               28               20               18               40               24               32                0               56 
  -3.4057391e+01             1094               24               52               24               52               38               16                0               38               52               24               52               24               64               36               64                0                0               56                0               78               20               64               64               36               28               20               18               40               23               31                0               56 
  -3.3709536e+01             1086               24               52               24               52               36               14                0               36               52               24               52               24               64               36               64                0                0               55                0               78               20               64               64               36               28               20               18               40               23               31                0               55 
  -3.3274718e+01             1080               24               52               24               52               36               14                0               36               52               24               52               24               64               36               64                0                0               52                0               78               20               64               64               36               28               20               18               40               23               31                0               52 
  -3.2926863e+01             1076               24               52               24               52               36               14                0               36               52               24               52               24               64               36               64                0                0               52                0               78               19               64               64               36               28               19               18               40               22               30                0               52 
  -3.2492044e+01             1054               24               52               24               52               35               14                0               35               52               24               52               24               64               36               64                0                0               52                0               73               18               64               64               36               28               18                9               40               22               26                0               52 
  -3.2144190e+01             1046               24               52               24               52               35               12                0               35               52               24               52               24               64               36               64                0                0               51                0               73               18               64               64               36               28               18                9               40               20               24                0               51 
  -3.1709371e+01             1010               24               52               24               52               34                8                0               34               52               24               52               24               64               36               64                0                0               50                0               59               18               64               64               36               24               18                9               30               20               24                0               50 
  -3.1361516e+01             1004               24               52               24               52               33                8                0               33               52               24               52               24               64               36               64                0                0               48                0               59               18               64               64               36               24               18                9               30               20               24                0               48 
  -3.0926698e+01              998               24               52               24               52               33                8                0               33               52               24               52               24               64               36               64                0                0               48                0               57               18               64               64               36               24               18                9               28               19               23                0               48 
  -3.0578843e+01              994               24               52               24               52               32                8                0               32               52               24               52               24               64               36               64                0                0               48                0               57               18               64               64               36               24               18                9               28               18               22                0               48 
  -3.0300559e+01              972               24               52               24               52               25                8                0               25               52               24               52               24               64               36               64                0                0               48                0               57               17               64               64               36               24               17                9               28               15               19                0               48 
  -2.9952704e+01              968               23               52               23               52               25                6                0               25               52               24               52               24               64               36               64                0                0               48                0               57               17               64               64               36               24               17                9               28               15               19                0               48 
  -2.9517886e+01              960               23               52               23               52               23                4                0               23               52               24               52               24               64               36               64                0                0               47                0               57               17               64               64               36               24               17                9               28               15               19                0               47 
  -2.9170031e+01              956               23               52               23               52               23                4                0               23               52               24               52               24               64               36               64                0                0               45                0               57               17               64               64               36               24               17                9               28               15               19                0               45 
  -2.8735213e+01              952               23               52               23               52               23                4                0               23               52               24               52               24               64               36               64                0                0               44                0               57               17               64               64               36               24               17                9               28               14               18                0               44 
  -2.8495172e+01              950                0               52                0               64                0               64                0               52               25               47                0               52               25               47                0               52                0               64               36               16               16               36                0               64                0               44               32               44                0               90                0               28 
  -2.8195121e+01              926                0               52                0               64                0               64                0               52               24               47                0               52               24               47                0               52                0               64               36               15               15               36                0               64                0               44               26               44                0               76                0               28 
  -2.7820057e+01              920                0               52                0               64                0               64                0               52               23               47                0               52               23               47                0               52                0               64               36               15               15               36                0               64                0               43               24               43                0               76                0               28 
  -2.7520006e+01              884                0               52                0               64                0               64                0               52               21               46                0               52               21               46                0               52                0               64               36               15               15               36                0               64                0               42               24               42                0               58                0               18 
  -2.7144942e+01              878                0               52                0               64                0               64                0               52               20               46                0               52               20               46                0               52                0               64               36               15               15               36                0               64                0               40               24               40                0               58                0               18 
  -2.6844891e+01              878                0               52                0               64                0               64                0               52               20               46                0               52               20               46                0               52                0               64               36               15               15               36                0               64                0               40               24               40                0               58                0               18 
  -2.6469827e+01              872                0               52                0               64                0               64                0               52               20               46                0               52               20               46                0               52                0               64               36               15               15               36                0               64                0               40               22               40                0               56                0               16 
  -2.6169776e+01              868                0               52                0               64                0               64                0               52               19               46                0               52               19               46                0               52                0               64               36               15               15               36                0               64                0               40               20               40                0               56                0               16 
  -2.5794712e+01              856                0               52                0               64                0               64                0               52               16               46                0               52               16               46                0               52                0               64               36               14               14               36                0               64                0               40               16               40                0               56                0               16 
  -2.5494661e+01              844                0               52                0               64                0               64                0               52               12               45                0               52               12               45                0               52                0               64               36               14               14               36                0               64                0               40               14               40                0               56                0               16 
  -2.5119597e+01              838                0               52                0               64                0               64                0               52               12               43                0               52               12               43                0               52                0               64               36               14               14               36                0               64                0               39               14               39                0               56                0               16 
  -2.4819546e+01              834                0               52                0               64                0               64                0               52               10               43                0               52               10               43                0               52                0               64               36               14               14               36                0               64                0               39               14               39                0               56                0               16 
  -2.4444482e+01              830                0               52                0               64                0               64                0               52               10               43                0               52               10               43                0               52                0               64               36               14               14               36                0               64                0               37               14               37                0               56                0               16 
  -2.4144431e+01              828                0               52                0               64                0               64                0               52               10               43                0               52               10               43                0               52                0               64               36               14               14               36                0               64                0               36               14               36                0               56                0               16 
  -2.3769367e+01              824                0               52                0               64                0               64                0               52               10               43                0               52               10               43                0               52                0               64               36               13               13               36                0               64                0               36               12               36                0               56                0               16 
  -2.3469316e+01              824                0               52                0               64                0               64                0               52               10               43                0               52               10               43                0               52                0               64               36               13               13               36                0               64                0               36               12               36                0               56                0               16 
  -2.3094252e+01              798                0               52                0               64                0               64                0               52                9               43                0               52                9               43                0               52                0               64               36               12               12               36                0               64                0               35               10               35                0               42                0               12 
  -2.2794201e+01              792                0               52                0               64                0               64                0               52                9               41                0               52                9               41                0               52                0               64               36               12               12               36                0               64                0               35                8               35                0               42                0               12 
  -2.2419137e+01              758                0               52               34               12               34               12                0               52                0               52               24               16               24               16                0               52                0               12                0               64               27               32                0               54                0               64                0               12                0               54               27               32 
  -2.2119086e+01              754                0               52               33               11               33               11                0               52                0               52               24               16               24               16                0               52                0               12                0               64               27               32                0               54                0               64                0               12                0               54               27               32 
  -2.1744022e+01              752                0               52               32               11               32               11                0               52                0               52               24               16               24               16                0               52                0               12                0               64               27               32                0               54                0               64                0               12                0               54               27               32 
  -2.1443971e+01              748                0               52               32               10               32               10                0               52                0               52               24               16               24               16                0               52                0               12                0               64               27               32                0               53                0               64                0               12                0               53               27               32 
  -2.1068907e+01              746                0               52               32               10               32               10                0               52                0               52               24               16               24               16                0               52                0               12                0               64               27               32                0               52                0               64                0               12                0               52               27               32 
  -2.0600078e+01              742                0               52               32                8               32                8                0               52                0               52               24               16               24               16                0               52                0               12                0               64               27               32                0               52                0               64                0               12                0               52               27               32 
  -2.0225014e+01              720                0               51               31                0               31                0                0               51                0               52               24               16               24               16                0               52                0               11                0               64               27               32                0               52                0               64                0               11                0               52               27               32 
  -1.9924963e+01            26494                0             1706             1189                0             1189                0                0             1706                0             1765              910              474              910              474                0             1765                0              265                0             2690              550             1035                0             2663                0             2690                0              265                0             2663              550             1035 
  -1.9841744e+01            26486             1035              550                0             2660                0             2691                0              264             1193              550             1193                0                0             2660                0             1035              910              473              473              910                0             1702                0             1765                0             1765                0             1702                0             2691                0              264 
  -1.9737721e+01            25868              963              550                0             2453                0             2687                0              256             1188              550             1188                0                0             2453                0              963              910              470              470              910                0             1692                0             1765                0             1765                0             1692                0             2687                0              256 
  -1.9654502e+01            25824              963              550                0             2452                0             2685                0              256             1181              550             1181                0                0             2452                0              963              910              466              466              910                0             1684                0             1765                0             1765                0             1684                0             2685                0              256 
  -1.9587927e+01            25800              963              550                0             2452                0             2682                0              255             1178              550             1178                0                0             2452                0              963              910              463              463              910                0             1682                0             1765                0             1765                0             1682                0             2682                0              255 
  -1.9438134e+01            25734              963              550                0             2452                0             2677                0              252             1171              550             1171                0                0             2452                0              963              910              457              457              910                0             1670                0             1765                0             1765                0             1670                0             2677                0              252 
  -1.9354915e+01            25718              963              550                0             2452                0             2670                0              251             1168              550             1168                0                0             2452                0              963              910              454              454              910                0             1676                0             1765                0             1765                0             1676                0             2670                0              251 
  -1.9288341e+01            25722              963              550                0             2452                0             2684                0              251             1161              550             1161                0                0             2452                0              963              910              449              449              910                0             1676                0             1765                0             1765                0             1676                0             2684                0              251 
  -1.9138547e+01            25666              963              550                0             2452                0             2670                0              248             1155              550             1155                0                0             2452                0              963              910              446              446              910                0             1674                0             1765                0             1765                0             1674                0             2670                0              248 
  -1.9085287e+01            25686              963              550                0             2452                0             2671                0              248             1151              550             1151                0                0             2452                0              963              910              444              444              910                0             1689                0             1765                0             1765                0             1689                0             2671                0              248 
  -1.8935494e+01            36140              963              550                0             2451                0             2917                0              247             1135              550             1135                0                0             2451                0              963             1561              440              440             1561                0             1995                0             5811                0             5811                0             1995                0             2917                0              247 
  -1.8868919e+01            36036             1561                0                0             1988                0                0                0             5832                0                0                0             5832                0             1988             1561              876                0             2912              245              963              495             1133                0             2451              963              245                0             2912                0             2451              495             1133 
  -1.8785700e+01            35876             1554                0                0             1967                0                0                0             5804                0                0                0             5804                0             1967             1554              866                0             2904              244              963              495             1123                0             2451              963              244                0             2904                0             2451              495             1123 
  -1.8681677e+01            35792             1554                0                0             1935                0                0                0             5804                0                0                0             5804                0             1935             1554              856                0             2895              244              963              495             1128                0             2450              963              244                0             2895                0             2450              495             1128 
  -1.8551648e+01            35784             1554                0                0             1930                0                0                0             5804                0                0                0             5804                0             1930             1554              844                0             2911              243              963              495             1120                0             2450              963              243                0             2911                0             2450              495             1120 
  -1.8500000e+01            35754             1554                0                0             1927                0                0                0             5804                0                0                0             5804                0             1927             1554              842                0             2905              243              963              495             1116                0             2449              963              243                0             2905                0             2449              495             1116 
  -1.8369971e+01            35716             1554                0                0             1921                0                0                0             5804                0                0                0             5804                0             1921             1554              830                0             2908              241              963              495             1109                0             2448              963              241                0             2908                0             2448              495             1109 
  -1.8265948e+01            35722             1554                0                0             1915                0                0                0             5804                0                0                0             5804                0             1915             1554              822                0             2926              241              963              495             1105                0             2447              963              241                0             2926                0             2447              495             1105 
  -1.8135919e+01            35080             1554                0                0             1903                0                0                0             5804                0                0                0             5804                0             1903             1554              814                0             2914              232              891              495             1102                0             2238              891              232                0             2914                0             2238              495             1102 
  -1.8031896e+01            35068             1554                0                0             1894                0                0                0             5804                0                0                0             5804                0             1894             1554              808                0             2922              232              891              495             1101                0             2237              891              232                0             2922                0             2237              495             1101 
  -1.7901867e+01            35008             1554                0                0             1885                0                0                0             5804                0                0                0             5804                0             1885             1554              796                0             2916              229              891              495             1095                0             2237              891              229                0             2916                0             2237              495             1095 
  -1.7797843e+01            34962             1554                0                0             1881                0                0                0             5804                0                0                0             5804                0             1881             1554              788                0             2906              228              891              495             1091                0             2237              891              228                0             2906                0             2237              495             1091 
  -1.7667814e+01            34906             1554                0                0             1870                0                0                0             5804                0                0                0             5804                0             1870             1554              782                0             2910              227              891              495             1074                0             2237              891              227                0             2910                0             2237              495             1074 
  -1.7563791e+01            34864             1554                0                0             1862                0                0                0             5804                0                0                0             5804                0             1862             1554              772                0             2901              227              891              495             1075                0             2237              891              227                0             2901                0             2237              495             1075 
  -1.7446474e+01            34832             1554                0                0             1861                0                0                0             5804                0                0                0             5804                0             1861             1554              766                0             2898              224              891              495             1069                0             2237              891              224                0             2898                0             2237              495             1069 
  -1.7340927e+01            34810             1554                0                0             1865                0                0                0             5804                0                0                0             5804                0             1865             1554              760                0             2898              224              891              495             1058                0             2236              891              224                0             2898                0             2236              495             1058 
  -1.7247316e+01            34776             1554                0                0             1863                0                0                0             5804                0                0                0             5804                0             1863             1554              758                0             2888              223              891              495             1055                0             2236              891              223                0             2888                0             2236              495             1055 
  -1.7155983e+01            34662             1554                0                0             1868                0                0                0             5804                0                0                0             5804                0             1868             1554              764                0             2881              221              891              440             1054                0             2236              891              221                0             2881                0             2236              440             1054 
  -1.7062223e+01            34612             1554                0                0             1853                0                0                0             5804                0                0                0             5804                0             1853             1554              754                0             2880              220              891              440             1051                0             2236              891              220                0             2880                0             2236              440             1051 
  -1.7000000e+01            34548             1554                0                0             1827                0                0                0             5804                0                0                0             5804                0             1827             1554              750                0             2876              220              891              440             1052                0             2235              891              220                0             2876                0             2235              440             1052 
  -1.6899819e+01            34518             1554                0                0             1821                0                0                0             5804                0                0                0             5804                0             1821             1554              738                0             2871              220              891              440             1054                0             2235              891              220                0             2871                0             2235              440             1054 
  -1.6794943e+01            34484             1554                0                0             1816                0                0                0             5804                0                0                0             5804                0             1816             1554              730                0             2870              219              891              440             1048                0             2235              891              219                0             2870                0             2235              440             1048 
  -1.6681996e+01            34446             1554                0                0             1813                0                0                0             5804                0                0                0             5804                0             1813             1554              724                0             2864              218              891              440             1043                0             2234              891              218                0             2864                0             2234              440             1043 
  -1.6561970e+01            34436             1554                0                0             1806                0                0                0             5804                0                0                0             5804                0             1806             1554              716                0             2873              217              891              440             1042                0             2233              891              217                0             2873                0             2233              440             1042 
  -1.6435102e+01            29196             1351                0                0             1755                0                0                0             3459                0                0                0             3459                0             1755             1351              708                0             2855              216              891              440             1047                0             2230              891              216                0             2855                0             2230              440             1047 
  -1.6303156e+01            28554                0             2096                0             3459             2842                0             1467             2022                0                0                0                0                0                0                0             1351             2096             2080                0             3459                0             2842             1467             2022                0                0                0                0                0                0                0             1351 
  -1.6197600e+01            28518                0             2085                0             3459             2840                0             1467             2022                0                0                0                0                0                0                0             1351             2085             2070                0             3459                0             2840             1467             2022                0                0                0                0                0                0                0             1351 
  -1.6007599e+01            28434                0             2066                0             3459             2829                0             1464             2022                0                0                0                0                0                0                0             1351             2066             2052                0             3459                0             2829             1464             2022                0                0                0                0                0                0                0             1351 
  -1.5923154e+01            28400                0             2057                0             3459             2823                0             1463             2022                0                0                0                0                0                0                0             1351             2057             2050                0             3459                0             2823             1463             2022                0                0                0                0                0                0                0             1351 
  -1.5855598e+01            28402                0             2065                0             3459             2818                0             1462             2022                0                0                0                0                0                0                0             1351             2065             2048                0             3459                0             2818             1462             2022                0                0                0                0                0                0                0             1351 
  -1.5771153e+01            28404                0             2060                0             3459             2830                0             1462             2022                0                0                0                0                0                0                0             1351             2060             2036                0             3459                0             2830             1462             2022                0                0                0                0                0                0                0             1351 
  -1.5665596e+01            24534                0             1890                0             2094             2667                0             1460             2022                0                0                0                0                0                0                0             1120             1890             2028                0             2094                0             2667             1460             2022                0                0                0                0                0                0                0             1120 
  -1.5533651e+01            24544                0             1903                0             2094             2666                0             1459             2022                0                0                0                0                0                0                0             1120             1903             2016                0             2094                0             2666             1459             2022                0                0                0                0                0                0                0             1120 
  -1.5452051e+01            24508                0             1905                0             2094             2657                0             1458             2021                0                0                0                0                0                0                0             1120             1905             1998                0             2094                0             2657             1458             2021                0                0                0                0                0                0                0             1120 
  -1.5350052e+01            24504                0             1916                0             2094             2653                0             1458             2021                0                0                0                0                0                0                0             1120             1916             1980                0             2094                0             2653             1458             2021                0                0                0                0                0                0                0             1120 
  -1.5222553e+01            24354                0             1904                0             2094             2651                0             1400             2021                0                0                0                0                0                0                0             1120             1904             1974                0             2094                0             2651             1400             2021                0                0                0                0                0                0                0             1120 
  -1.5063178e+01            24236                0             1852                0             2094             2643                0             1400             2020                0                0                0                0                0                0                0             1120             1852             1978                0             2094                0             2643             1400             2020                0                0                0                0                0                0                0             1120 
  -1.4973408e+01            24896             2836                0             3224                0                0             2094             1972                0                0                0                0                0                0                0                0             1462                0             3080                0             2094             2836                0             3224                0                0                0                0                0                0                0                0             2074 
  -1.4861196e+01            24878             2841                0             3224                0                0             2094             1960                0                0                0                0                0                0                0                0             1462                0             3072                0             2094             2841                0             3224                0                0                0                0                0                0                0                0             2066 
  -1.4771426e+01            24868             2837                0             3223                0                0             2094             1952                0                0                0                0                0                0                0                0             1469                0             3066                0             2094             2837                0             3223                0                0                0                0                0                0                0                0             2073 
  -1.4659214e+01            24806             2825                0             3222                0                0             2094             1940                0                0                0                0                0                0                0                0             1469                0             3054                0             2094             2825                0             3222                0                0                0                0                0                0                0                0             2061 
  -1.4569444e+01            23683             2740                0             3222                0                0             1765             1906                0                0                0                0                0                0                0                0             1415                0             2902                0             1765             2740                0             3222                0                0                0                0                0                0                0                0             2006 
  -1.4457232e+01            23696             2754                0             3219                0                0             1765             1900                0                0                0                0                0                0                0                0             1422                0             2894                0             1765             2754                0             3219                0                0                0                0                0                0                0                0             2004 
  -1.4316966e+01            23099             2736                0             2940                0                0             1765             1888                0                0                0                0                0                0                0                0             1436                0             2874                0             1765             2736                0             2940                0                0                0                0                0                0                0                0             2019 
  -1.4204754e+01            23115             2739                0             2939                0                0             1765             1892                0                0                0                0                0                0                0                0             1450                0             2860                0             1765             2739                0             2939                0                0                0                0                0                0                0                0             2027 
  -1.4064489e+01            23127             2731                0             2939                0                0             1772             1880                0                0                0                0                0                0                0                0             1478                0             2842                0             1772             2731                0             2939                0                0                0                0                0                0                0                0             2043 
  -1.3952276e+01            23129             2722                0             2939                0                0             1779             1870                0                0                0                0                0                0                0                0             1492                0             2838                0             1779             2722                0             2939                0                0                0                0                0                0                0                0             2049 
  -1.3812011e+01            23103             2713                0             2939                0                0             1779             1862                0                0                0                0                0                0                0                0             1513                0             2816                0             1779             2713                0             2939                0                0                0                0                0                0                0                0             2050 
  -1.3699799e+01            23121             2713                0             2939                0                0             1779             1864                0                0                0                0                0                0                0                0             1527                0             2800                0             1779             2713                0             2939                0                0                0                0                0                0                0                0             2068 
  -1.3559533e+01            23100             2707                0             2939                0                0             1779             1856                0                0                0                0                0                0                0                0             1534                0             2784                0             1779             2707                0             2939                0                0                0                0                0                0                0                0             2076 
  -1.3447321e+01            23144             2699                0             2939                0                0             1779             1844                0                0                0                0                0                0                0                0             1569                0             2802                0             1779             2699                0             2939                0                0                0                0                0                0                0                0             2095 
  -1.3307055e+01            23041             2691                0             2938                0                0             1779             1808                0                0                0                0                0                0                0                0             1541                0             2808                0             1779             2691                0             2938                0                0                0                0                0                0                0                0             2068 
  -1.3194843e+01            23192             2683                0             2938                0                0             1856             1808                0                0                0                0                0                0                0                0             1548                0             2804                0             1856             2683                0             2938                0                0                0                0                0                0                0                0             2078 
  -1.3054578e+01            23083             2673                0             2883                0                0             1856             1802                0                0                0                0                0                0                0                0             1569                0             2790                0             1856             2673                0             2883                0                0                0                0                0                0                0                0             2098 
  -1.2942365e+01            23019             2667                0             2883                0                0             1856             1796                0                0                0                0                0                0                0                0             1583                0             2726                0             1856             2667                0             2883                0                0                0                0                0                0                0                0             2102 
  -1.2802100e+01            22989             2657                0             2882                0                0             1863             1788                0                0                0                0                0                0                0                0             1590                0             2716                0             1863             2656                0             2882                0                0                0                0                0                0                0                0             2092 
  -1.2689888e+01            23005             2651                0             2882                0                0             1863             1790                0                0                0                0                0                0                0                0             1604                0             2708                0             1863             2651                0             2882                0                0                0                0                0                0                0                0             2111 
  -1.2549622e+01            22973             2643                0             2881                0                0             1870             1778                0                0                0                0                0                0                0                0             1604                0             2700                0             1870             2643                0             2881                0                0                0                0                0                0                0                0             2103 
  -1.2437410e+01            23027             2649                0             2881                0                0             1891             1786                0                0                0                0                0                0                0                0             1609                0             2690                0             1891             2649                0             2881                0                0                0                0                0                0                0                0             2100 
  -1.2297145e+01            22981             2637                0             2880                0                0             1898             1774                0                0                0                0                0                0                0                0             1609                0             2676                0             1898             2637                0             2880                0                0                0                0                0                0                0                0             2092 
  -1.2184932e+01            23010             2631                0             2878                0                0             1926             1780                0                0                0                0                0                0                0                0             1609                0             2668                0             1919             2631                0             2878                0                0                0                0                0                0                0                0             2090 
  -1.2044667e+01            22397             2615                0             2598                0                0             1933             1774                0                0                0                0                0                0                0                0             1609                0             2652                0             1933             2615                0             2598                0                0                0                0                0                0                0                0             2070 
  -1.1932455e+01            22399             2612                0             2597                0                0             1940             1758                0                0                0                0                0                0                0                0             1623                0             2640                0             1940             2612                0             2597                0                0                0                0                0                0                0                0             2080 
  -1.1792189e+01            22398             2599                0             2597                0                0             1961             1754                0                0                0                0                0                0                0                0             1630                0             2628                0             1961             2599                0             2597                0                0                0                0                0                0                0                0             2072 
  -1.1679977e+01            22421             2594                0             2597                0                0             1989             1744                0                0                0                0                0                0                0                0             1630                0             2616                0             1996             2594                0             2597                0                0                0                0                0                0                0                0             2064 
  -1.1539711e+01            22414             2584                0             2597                0                0             2010             1736                0                0                0                0                0                0                0                0             1630                0             2608                0             2010             2584                0             2597                0                0                0                0                0                0                0                0             2058 
  -1.1427499e+01            22465             2579                0             2597                0                0             2038             1728                0                0                0                0                0                0                0                0             1637                0             2606                0             2038             2579                0             2597                0                0                0                0                0                0                0                0             2066 
  -1.1287234e+01            22525             2585                0             2597                0                0             2059             1714                0                0                0                0                0                0                0                0             1643                0             2620                0             2059             2585                0             2597                0                0                0                0                0                0                0                0             2066 
  -1.1175021e+01            22559             2581                0             2597                0                0             2080             1710                0                0                0                0                0                0                0                0             1642                0             2626                0             2080             2581                0             2597                0                0                0                0                0                0                0                0             2065 
  -1.1034756e+01            22530             2571                0             2597                0                0             2094             1700                0                0                0                0                0                0                0                0             1642                0             2612                0             2087             2571                0             2597                0                0                0                0                0                0                0                0             2059 
  -1.0922544e+01            22581             2565                0             2597                0                0             2115             1686                0                0                0                0                0                0                0                0             1642                0             2644                0             2115             2565                0             2597                0                0                0                0                0                0                0                0             2055 
  -1.0782278e+01            22491             2551                0             2596                0                0             2136             1652                0                0                0                0                0                0                0                0             1599                0             2666                0             2129             2551                0             2596                0                0                0                0                0                0                0                0             2015 
  -1.0670066e+01            22533             2545                0             2596                0                0             2164             1638                0                0                0                0                0                0                0                0             1599                0             2682                0             2157             2545                0             2596                0                0                0                0                0                0                0                0             2011 
  -1.0529801e+01            22424             2537                0             2541                0                0             2178             1632                0                0                0                0                0                0                0                0             1599                0             2676                0             2178             2537                0             2541                0                0                0                0                0                0                0                0             2005 
  -1.0417588e+01            22428             2529                0             2541                0                0             2206             1626                0                0                0                0                0                0                0                0             1599                0             2652                0             2206             2529                0             2541                0                0                0                0                0                0                0                0             1999 
  -1.0277323e+01            22378             2527                0             2540                0                0             2227             1622                0                0                0                0                0                0                0                0             1599                0             2582                0             2227             2527                0             2540                0                0                0                0                0                0                0                0             1987 
  -1.0165110e+01            22360             2519                0             2540                0                0             2227             1630                0                0                0                0                0                0                0                0             1599                0             2574                0             2227             2519                0             2540                0                0                0                0                0                0                0                0             1985 
  -1.0094978e+01            22342             2516                0             2540                0                0             2227             1628                0                0                0                0                0                0                0                0             1599                0             2568                0             2227             2516                0             2540                0                0                0                0                0                0                0                0             1981 
  -9.9686156e+00            22330             2687             3176             2687             3176                0                0                0             2255                0                0                0                0                0                0                0             1577                0             1470             1470                0                0                0                0             2262                0                0                0                0                0                0                0             1570 
  -9.8482249e+00            22327             2685             3169             2685             3169                0                0                0             2269                0                0                0                0                0                0                0             1577                0             1467             1467                0                0                0                0             2269                0                0                0                0                0                0                0             1570 
  -9.7646202e+00            22309             2685             3164             2685             3164                0                0                0             2269                0                0                0                0                0                0                0             1577                0             1463             1463                0                0                0                0             2269                0                0                0                0                0                0                0             1570 
  -9.6601143e+00            22298             2683             3151             2683             3151                0                0                0             2283                0                0                0                0                0                0                0             1581                0             1458             1458                0                0                0                0             2283                0                0                0                0                0                0                0             1567 
  -9.5294820e+00            22291             2683             3140             2683             3140                0                0                0             2297                0                0                0                0                0                0                0             1581                0             1448             1448                0                0                0                0             2304                0                0                0                0                0                0                0             1567 
  -9.3850810e+00            22294             2680             3145             2680             3145                0                0                0             2304                0                0                0                0                0                0                0             1581                0             1444             1444                0                0                0                0             2304                0                0                0                0                0                0                0             1567 
  -9.2695602e+00            21774             2392             3139             2392             3139                0                0                0             2339                0                0                0                0                0                0                0             1581                0             1436             1436                0                0                0                0             2353                0                0                0                0                0                0                0             1567 
  -9.1253184e+00            21786             2391             3132             2391             3132                0                0                0             2367                0                0                0                0                0                0                0             1581                0             1429             1429                0                0                0                0             2367                0                0                0                0                0                0                0             1567 
  -9.0099250e+00            21790             2391             3136             2391             3136                0                0                0             2374                0                0                0                0                0                0                0             1581                0             1420             1420                0                0                0                0             2374                0                0                0                0                0                0                0             1567 
  -8.8658481e+00            21745             2390             3117             2390             3117                0                0                0             2374                0                0                0                0                0                0                0             1567                0             1414             1414                0                0                0                0             2388                0                0                0                0                0                0                0             1574 
  -8.7505865e+00            21802             2388             3110             2388             3110                0                0                0             2430                0                0                0                0                0                0                0             1567                0             1406             1406                0                0                0                0             2423                0                0                0                0                0                0                0             1574 
  -8.6066736e+00            21810             2388             3098             2388             3098                0                0                0             2444                0                0                0                0                0                0                0             1567                0             1401             1401                0                0                0                0             2451                0                0                0                0                0                0                0             1574 
  -8.4915433e+00            21839             2387             3095             2387             3095                0                0                0             2472                0                0                0                0                0                0                0             1567                0             1395             1395                0                0                0                0             2472                0                0                0                0                0                0                0             1574 
  -8.3477889e+00            21806             2386             3086             2386             3086                0                0                0             2472                0                0                0                0                0                0                0             1566                0             1386             1386                0                0                0                0             2479                0                0                0                0                0                0                0             1573 
  -8.2327854e+00            21852             2386             3085             2386             3085                0                0                0             2500                0                0                0                0                0                0                0             1565                0             1383             1383                0                0                0                0             2507                0                0                0                0                0                0                0             1572 
  -8.0891866e+00            21892             2386             3074             2386             3074                0                0                0             2535                0                0                0                0                0                0                0             1564                0             1373             1373                0                0                0                0             2556                0                0                0                0                0                0                0             1571 
  -7.9573091e+00            21959             2384             3068             2384             3068                0                0                0             2591                0                0                0                0                0                0                0             1563                0             1370             1370                0                0                0                0             2591                0                0                0                0                0                0                0             1570 
  -7.8894653e+00            21935             2384             3061             2384             3061                0                0                0             2591                0                0                0                0                0                0                0             1563                0             1365             1365                0                0                0                0             2591                0                0                0                0                0                0                0             1570 
  -7.7822578e+00            21949             2383             3057             2383             3057                0                0                0             2619                0                0                0                0                0                0                0             1549                0             1370             1370                0                0                0                0             2612                0                0                0                0                0                0                0             1549 
  -7.6875129e+00            22116             2383             3050             2383             3050                0                0                0             2626                0                0                0                0                0                0                0             1626                0             1373             1373                0                0                0                0             2626                0                0                0                0                0                0                0             1626 
  -7.5970406e+00            22258             2382             3038             2382             3038                0                0                0             2640                0                0                0                0                0                0                0             1682                0             1373             1373                0                0                0                0             2661                0                0                0                0                0                0                0             1689 
  -7.4667577e+00            22545             2381             3025             2381             3025                0                0                0             2710                0                0                0                0                0                0                0             1773                0             1373             1373                0                0                0                0             2710                0                0                0                0                0                0                0             1794 
  -7.3691978e+00            22811             2381             3025             2381             3025                0                0                0             2766                0                0                0                0                0                0                0             1864                0             1373             1373                0                0                0                0             2766                0                0                0                0                0                0                0             1857 
  -7.2833587e+00            23005             2381             3019             2381             3019                0                0                0             2808                0                0                0                0                0                0                0             1920                0             1364             1364                0                0                0                0             2829                0                0                0                0                0                0                0             1920 
  -7.1861433e+00            23044             2324             3015             2324             3015                0                0                0             2850                0                0                0                0                0                0                0             1962                0             1371             1371                0                0                0                0             2857                0                0                0                0                0                0                0             1955 
  -7.0918712e+00            23167             2324             3010             2324             3010                0                0                0             2892                0                0                0                0                0                0                0             1990                0             1364             1364                0                0                0                0             2892                0                0                0                0                0                0                0             1997 
  -6.9920939e+00            23244             2323             3005             2323             3005                0                0                0             2934                0                0                0                0                0                0                0             2004                0             1356             1356                0                0                0                0             2927                0                0                0                0                0                0                0             2011 
  -6.8777538e+00            23252             2323             3001             2323             3001                0                0                0             2941                0                0                0                0                0                0                0             2018                0             1343             1343                0                0                0                0             2948                0                0                0                0                0                0                0             2011 
  -6.7494600e+00            23242             2322             2998             2322             2998                0                0                0             2969                0                0                0                0                0                0                0             2018                0             1321             1321                0                0                0                0             2962                0                0                0                0                0                0                0             2011 
  -6.6717999e+00            23255             2322             2993             2322             2993                0                0                0             2983                0                0                0                0                0                0                0             2018                0             1315             1315                0                0                0                0             2983                0                0                0                0                0                0                0             2011 
  -6.5320117e+00            23360             2322             2983             2322             2983                0                0                0             3011                0                0                0                0                0                0                0             2038                0             1312             1312                0                0                0                0             3039                0                0                0                0                0                0                0             2038 
  -6.4349365e+00            23395             2322             2987             2322             2987                0                0                0             3039                0                0                0                0                0                0                0             2045                0             1308             1308                0                0                0                0             3039                0                0                0                0                0                0                0             2038 
  -6.3572764e+00            23409             2322             2981             2322             2981                0                0                0             3046                0                0                0                0                0                0                0             2052                0             1307             1307                0                0                0                0             3053                0                0                0                0                0                0                0             2038 
  -6.2951483e+00            23439             2321             2978             2321             2978                0                0                0             3060                0                0                0                0                0                0                0             2051                0             1306             1306                0                0                0                0             3081                0                0                0                0                0                0                0             2037 
  -6.1204130e+00            23466             2320             2967             2320             2967                0                0                0             3095                0                0                0                0                0                0                0             2051                0             1300             1300                0                0                0                0             3109                0                0                0                0                0                0                0             2037 
  -6.0427529e+00            23520             2319             2967             2319             2967                0                0                0             3137                0                0                0                0                0                0                0             2051                0             1300             1300                0                0                0                0             3123                0                0                0                0                0                0                0             2037 
  -5.9806248e+00            23546             2319             2966             2319             2966                0                0                0             3137                0                0                0                0                0                0                0             2051                0             1300             1300                0                0                0                0             3151                0                0                0                0                0                0                0             2037 
  -5.8058896e+00            23609             2318             2971             2318             2971                0                0                0             3179                0                0                0                0                0                0                0             2047                0             1293             1293                0                0                0                0             3186                0                0                0                0                0                0                0             2033 
  -5.7282294e+00            23610             2317             2963             2317             2963                0                0                0             3186                0                0                0                0                0                0                0             2047                0             1292             1292                0                0                0                0             3200                0                0                0                0                0                0                0             2033 
  -5.6311543e+00            23630             2317             2961             2317             2961                0                0                0             3200                0                0                0                0                0                0                0             2047                0             1290             1290                0                0                0                0             3214                0                0                0                0                0                0                0             2033 
  -5.5534942e+00            23651             2317             2956             2317             2955                0                0                0             3228                0                0                0                0                0                0                0             2046                0             1286             1286                0                0                0                0             3228                0                0                0                0                0                0                0             2032 
  -5.4564190e+00            23638             2316             2953             2316             2953                0                0                0             3228                0                0                0                0                0                0                0             2046                0             1283             1283                0                0                0                0             3228                0                0                0                0                0                0                0             2032 
  -5.3350751e+00            23636             2316             2955             2316             2955                0                0                0             3228                0                0                0                0                0                0                0             2046                0             1280             1280                0                0                0                0             3228                0                0                0                0                0                0                0             2032 
  -5.2380000e+00            23641             2314             2951             2314             2951                0                0                0             3235                0                0                0                0                0                0                0             2046                0             1278             1278                0                0                0                0             3249                0                0                0                0                0                0                0             2025 
  -5.1603398e+00            23631             2313             2949             2313             2949                0                0                0             3235                0                0                0                0                0                0                0             2046                0             1276             1276                0                0                0                0             3249                0                0                0                0                0                0                0             2025 
  -5.0632647e+00            23081             2026             2945             2026             2945                0                0                0             3256                0                0                0                0                0                0                0             2046                0             1271             1271                0                0                0                0             3263                0                0                0                0                0                0                0             2032 
  -4.9419207e+00            23093             2026             2941             2026             2941                0                0                0             3277                0                0                0                0                0                0                0             2046                0             1267             1267                0                0                0                0             3270                0                0                0                0                0                0                0             2032 
  -4.8448456e+00            23114             2026             2936             2026             2936                0                0                0             3284                0                0                0                0                0                0                0             2053                0             1265             1265                0                0                0                0             3291                0                0                0                0                0                0                0             2032 
  -4.7235017e+00            23159             2025             2936             2025             2936                0                0                0             3305                0                0                0                0                0                0                0             2060                0             1264             1264                0                0                0                0             3305                0                0                0                0                0                0                0             2039 
  -4.6264265e+00            23190             2025             2928             2025             2928                0                0                0             3340                0                0                0                0                0                0                0             2060                0             1256             1256                0                0                0                0             3333                0                0                0                0                0                0                0             2039 
  -4.5050826e+00            23233             2025             2926             2025             2926                0                0                0             3361                0                0                0                0                0                0                0             2060                0             1255             1255                0                0                0                0             3361                0                0                0                0                0                0                0             2039 
  -4.4080074e+00            23330             2025             2924             2025             2924                0                0                0             3396                0                0                0                0                0                0                0             2060                0             1253             1253                0                0                0                0             3431                0                0                0                0                0                0                0             2039 
  -4.2866635e+00            23346             2024             2916             2024             2916                0                0                0             3431                0                0                0                0                0                0                0             2060                0             1249             1249                0                0                0                0             3438                0                0                0                0                0                0                0             2039 
  -4.1895884e+00            23366             2024             2913             2024             2913                0                0                0             3438                0                0                0                0                0                0                0             2060                0             1248             1248                0                0                0                0             3466                0                0                0                0                0                0                0             2032 
  -4.0682444e+00            23372             2022             2909             2022             2909                0                0                0             3452                0                0                0                0                0                0                0             2060                0             1243             1243                0                0                0                0             3480                0                0                0                0                0                0                0             2032 
  -3.9266742e+00            23402             2022             2907             2022             2907                0                0                0             3473                0                0                0                0                0                0                0             2060                0             1239             1239                0                0                0                0             3501                0                0                0                0                0                0                0             2032 
  -3.8134181e+00            23445             2022             2904             2022             2904                0                0                0             3501                0                0                0                0                0                0                0             2060                0             1239             1239                0                0                0                0             3522                0                0                0                0                0                0                0             2032 
  -3.6719224e+00            23449             2022             2897             2022             2897                0                0                0             3522                0                0                0                0                0                0                0             2059                0             1235             1235                0                0                0                0             3529                0                0                0                0                0                0                0             2031 
  -3.5587259e+00            23460             2021             2894             2021             2894                0                0                0             3529                0                0                0                0                0                0                0             2059                0             1234             1234                0                0                0                0             3543                0                0                0                0                0                0                0             2031 
  -3.4173014e+00            23461             2021             2894             2021             2894                0                0                0             3536                0                0                0                0                0                0                0             2059                0             1231             1231                0                0                0                0             3543                0                0                0                0                0                0                0             2031 
  -3.2759301e+00            23478             2021             2890             2021             2890                0                0                0             3550                0                0                0                0                0                0                0             2058                0             1227             1227                0                0                0                0             3564                0                0                0                0                0                0                0             2030 
  -3.1628331e+00            23548             2020             2888             2020             2888                0                0                0             3599                0                0                0                0                0                0                0             2058                0             1230             1230                0                0                0                0             3585                0                0                0                0                0                0                0             2030 
  -3.0215061e+00            23548             2020             2883             2020             2883                0                0                0             3599                0                0                0                0                0                0                0             2058                0             1235             1235                0                0                0                0             3585                0                0                0                0                0                0                0             2030 
  -2.8802412e+00            23539             2020             2889             2020             2889                0                0                0             3599                0                0                0                0                0                0                0             2051                0             1235             1235                0                0                0                0             3599                0                0                0                0                0                0                0             2002 
  -2.7672293e+00            23602             2020             2885             2020             2885                0                0                0             3634                0                0                0                0                0                0                0             2049                0             1234             1234                0                0                0                0             3641                0                0                0                0                0                0                0             2000 
  -2.6259943e+00            23631             2020             2880             2020             2880                0                0                0             3669                0                0                0                0                0                0                0             2049                0             1229             1229                0                0                0                0             3655                0                0                0                0                0                0                0             2000 
  -2.4848093e+00            23645             2020             2877             2020             2877                0                0                0             3676                0                0                0                0                0                0                0             2048                0             1233             1233                0                0                0                0             3662                0                0                0                0                0                0                0             1999 
  -2.3718614e+00            23660             2020             2874             2020             2874                0                0                0             3683                0                0                0                0                0                0                0             2048                0             1233             1233                0                0                0                0             3676                0                0                0                0                0                0                0             1999 
  -2.2307045e+00            23708             2020             2872             2020             2872                0                0                0             3704                0                0                0                0                0                0                0             2048                0             1238             1238                0                0                0                0             3697                0                0                0                0                0                0                0             1999 
  -2.0895859e+00            23722             2020             2872             2020             2872                0                0                0             3711                0                0                0                0                0                0                0             2048                0             1238             1238                0                0                0                0             3704                0                0                0                0                0                0                0             1999 
  -1.9484865e+00            23718             2019             2871             2019             2871                0                0                0             3711                0                0                0                0                0                0                0             2048                0             1238             1238                0                0                0                0             3704                0                0                0                0                0                0                0             1999 
  -1.8074138e+00            23734             2018             2867             2018             2867                0                0                0             3725                0                0                0                0                0                0                0             2048                0             1237             1237                0                0                0                0             3718                0                0                0                0                0                0                0             1999 
  -1.6663558e+00            23721             2018             2863             2018             2863                0                0                0             3732                0                0                0                0                0                0                0             2047                0             1232             1232                0                0                0                0             3718                0                0                0                0                0                0                0             1998 
  -1.5253151e+00            23757             2018             2862             2018             2862                0                0                0             3746                0                0                0                0                0                0                0             2040                0             1230             1230                0                0                0                0             3753                0                0                0                0                0                0                0             1998 
  -1.3842886e+00            23807             2018             2859             2018             2859                0                0                0             3781                0                0                0                0                0                0                0             2040                0             1230             1230                0                0                0                0             3774                0                0                0                0                0                0                0             1998 
  -1.2432738e+00            23914             2018             2860             2018             2860                0                0                0             3837                0                0                0                0                0                0                0             2040                0             1230             1230                0                0                0                0             3823                0                0                0                0                0                0                0             1998 
  -1.1022681e+00            23959             2018             2859             2018             2859                0                0                0             3858                0                0                0                0                0                0                0             2040                0             1229             1229                0                0                0                0             3844                0                0                0                0                0                0                0             2005 
  -9.6127008e-01            24078             2018             2859             2018             2859                0                0                0             3893                0                0                0                0                0                0                0             2054                0             1229             1229                0                0                0                0             3907                0                0                0                0                0                0                0             2012 
  -8.2027808e-01            24109             2017             2858             2017             2858                0                0                0             3907                0                0                0                0                0                0                0             2054                0             1229             1229                0                0                0                0             3928                0                0                0                0                0                0                0             2012 
  -6.7929098e-01            24177             2017             2857             2017             2857                0                0                0             3949                0                0                0                0                0                0                0             2054                0             1229             1229                0                0                0                0             3956                0                0                0                0                0                0                0             2012 
  -5.3830735e-01            24269             2017             2855             2017             2855                0                0                0             4033                0                0                0                0                0                0                0             2061                0             1228             1228                0                0                0                0             3963                0                0                0                0                0                0                0             2012 
  -3.9732551e-01            24330                0                0                0                0                0                0                0             3991                0                0                0                0                0                0                0             4047              676             1235             1235              676                0             2019                0             2061              855             1162                0             2178              855             1162                0             2178 
  -2.5634394e-01            24361                0                0                0                0                0                0                0             3991                0                0                0                0                0                0                0             4061              674             1242             1242              674                0             2026                0             2061              855             1162                0             2178              855             1162                0             2178 
  -1.1536107e-01            24352                0                0                0                0                0                0                0             4005                0                0                0                0                0                0                0             4061              674             1248             1248              674                0             2019                0             2047              855             1162                0             2171              855             1162                0             2171 
   2.5624469e-02            24401                0                0                0                0                0                0                0             4040                0                0                0                0                0                0                0             4075              674             1248             1248              674                0             2019                0             2047              855             1162                0             2171              855             1162                0             2171 
   1.6661432e-01            24452                0                0                0                0                0                0                0             4068                0                0                0                0                0                0                0             4096              674             1249             1249              674                0             2019                0             2047              855             1162                0             2171              855             1162                0             2171 
   3.0760950e-01            24606                0                0                0                0                0                0                0             4152                0                0                0                0                0                0                0             4166              674             1249             1249              674                0             2019                0             2047              855             1162                0             2171              855             1162                0             2171 
   4.4861176e-01            24661                0                0                0                0                0                0                0             4180                0                0                0                0                0                0                0             4187              676             1249             1249              676                0             2019                0             2047              855             1162                0             2172              855             1162                0             2172 
   5.8962290e-01            24726                0                0                0                0                0                0                0             4201                0                0                0                0                0                0                0             4229              676             1249             1249              676                0             2019                0             2047              855             1162                0             2173              855             1162                0             2173 
   7.3064432e-01            24877                0                0                0                0                0                0                0             4257                0                0                0                0                0                0                0             4306              677             1250             1250              677                0             2026                0             2054              855             1162                0             2173              855             1162                0             2173 
   8.7167763e-01            24928                0                0                0                0                0                0                0             4278                0                0                0                0                0                0                0             4327              678             1250             1250              678                0             2033                0             2054              855             1162                0             2173              855             1162                0             2173 
   1.0127244e+00            25030                0                0                0                0                0                0                0             4306                0                0                0                0                0                0                0             4369              679             1250             1250              679                0             2033                0             2082              856             1162                0             2173              856             1162                0             2173 
   1.1537860e+00            25118                0                0                0                0                0                0                0             4355                0                0                0                0                0                0                0             4404              679             1251             1251              679                0             2033                0             2082              856             1162                0             2174              856             1162                0             2174 
   1.2948643e+00            25006                0                0                0                0                0                0                0             4376                0                0                0                0                0                0                0             4376              679             1230             1230              679                0             2005                0             2047              856             1162                0             2174              856             1162                0             2174 
   1.4447722e+00            25055                0                0                0                0                0                0                0             4390                0                0                0                0                0                0                0             4397              679             1230             1230              679                0             2005                0             2047              856             1162                0             2181              856             1162                0             2181 
   1.5947236e+00            25122                0                0                0                0                0                0                0             4446                0                0                0                0                0                0                0             4404              681             1230             1230              681                0             2005                0             2047              856             1162                0             2181              856             1162                0             2181 
   1.7447021e+00            25194                0                0                0                0                0                0                0             4474                0                0                0                0                0                0                0             4432              682             1234             1234              682                0             2005                0             2047              856             1162                0             2184              856             1162                0             2184 
   1.8947049e+00            25289                0                0                0                0                0                0                0             4488                0                0                0                0                0                0                0             4460              683             1238             1238              683                0             2034                0             2055              857             1162                0             2186              857             1162                0             2186 
   2.0447154e+00            30785                0                0                0                0                0                0                0             6525                0                0                0                0                0                0                0             6532              684             1525             1525              684                0             2209                0             2209              858             1162                0             2426              858             1162                0             2426 
   2.1859038e+00            30799             1416                0              218             1416                0             2209                0             2209                0                0                0                0                0                0                0             6539             2426                0             1382             1322                0             2426             1382             1322                0                0                0                0                0                0                0             6532 
   2.3271431e+00            30842             1418                0              218             1418                0             2209                0             2237                0                0                0                0                0                0                0             6539             2428                0             1382             1322                0             2428             1382             1322                0                0                0                0                0                0                0             6539 
   2.4684092e+00            30937             1418                0              218             1418                0             2216                0             2265                0                0                0                0                0                0                0             6581             2429                0             1382             1323                0             2429             1382             1323                0                0                0                0                0                0                0             6553 
   2.6097062e+00            31044             1421                0              218             1421                0             2245                0             2266                0                0                0                0                0                0                0             6609             2430                0             1382             1326                0             2430             1382             1326                0                0                0                0                0                0                0             6588 
   2.7510365e+00            30971             1403                0              222             1403                0             2259                0             2280                0                0                0                0                0                0                0             6567             2426                0             1382             1327                0             2426             1382             1327                0                0                0                0                0                0                0             6567 
   2.8923948e+00            31017             1404                0              222             1404                0             2261                0             2282                0                0                0                0                0                0                0             6567             2430                0             1382             1329                0             2430             1382             1329                0                0                0                0                0                0                0             6595 
   2.9000000e+00            31066             1404                0              222             1404                0             2261                0             2282                0                0                0                0                0                0                0             6609             2430                0             1382             1329                0             2430             1382             1329                0                0                0                0                0                0                0             6602 
   3.0408936e+00            31072             1405                0              222             1405                0             2261                0             2282                0                0                0                0                0                0                0             6609             2430                0             1382             1331                0             2430             1382             1331                0                0                0                0                0                0                0             6602 
   3.1822710e+00            31168             1407                0              222             1407                0             2290                0             2290                0                0                0                0                0                0                0             6637             2432                0             1382             1332                0             2432             1382             1332                0                0                0                0                0                0                0             6623 
   3.3145393e+00            31196             1410                0              224             1410                0             2297                0             2297                0                0                0                0                0                0                0             6637             2433                0             1382             1334                0             2433             1382             1334                0                0                0                0                0                0                0             6623 
   3.4291118e+00            31212             1412                0              226             1412                0             2298                0             2298                0                0                0                0                0                0                0             6637             2435                0             1382             1336                0             2435             1382             1336                0                0                0                0                0                0                0             6623 
   3.5298238e+00            31144             1400                0              226             1400                0             2304                0             2304                0                0                0                0                0                0                0             6616             2428                0             1382             1336                0             2428             1382             1336                0                0                0                0                0                0                0             6602 
   3.6122588e+00            31322             1402                0              226             1402                0             2362                0             2376                0                0                0                0                0                0                0             6616             2429                0             1382             1336                0             2429             1382             1336                0                0                0                0                0                0                0             6644 
   3.7072605e+00            31371             1403                0              226             1403                0             2393                0             2386                0                0                0                0                0                0                0             6616             2430                0             1382             1338                0             2430             1382             1338                0                0                0                0                0                0                0             6644 
   3.8107918e+00            31422             1404                0              230             1404                0             2405                0             2426                0                0                0                0                0                0                0             6609             2434                0             1382             1341                0             2434             1382             1341                0                0                0                0                0                0                0             6630 
   3.9028443e+00            31503             1404                0              230             1404                0             2433                0             2475                0                0                0                0                0                0                0             6609             2436                0             1382             1341                0             2436             1382             1341                0                0                0                0                0                0                0             6630 
   4.0022681e+00            31503             1404                0              232             1404                0             2444                0             2465                0                0                0                0                0                0                0             6602             2437                0             1382             1342                0             2437             1382             1342                0                0                0                0                0                0                0             6630 
   4.1059880e+00            31539             1408                0              236             1408                0             2458                0             2458                0                0                0                0                0                0                0             6609             2439                0             1382             1345                0             2439             1382             1345                0                0                0                0                0                0                0             6630 
   4.2123470e+00            31595             1410                0              236             1410                0             2468                0             2496                0                0                0                0                0                0                0             6609             2438                0             1382             1348                0             2438             1382             1348                0                0                0                0                0                0                0             6630 
   4.3091350e+00            31662             1410                0              238             1410                0             2507                0             2486                0                0                0                0                0                0                0             6637             2441                0             1382             1349                0             2441             1382             1349                0                0                0                0                0                0                0             6630 
   4.4090887e+00            31847             1412                0              242             1412                0             2556                0             2542                0                0                0                0                0                0                0             6665             2447                0             1382             1351                0             2447             1382             1351                0                0                0                0                0                0                0             6658 
   4.5017181e+00            31972             1413                0              244             1413                0             2564                0             2637                0                0                0                0                0                0                0             6658             2448                0             1382             1352                0             2448             1382             1352                0                0                0                0                0                0                0             6679 
   4.6012644e+00            32246             2450             1858             1805             1536             2450                0             1536             1805                0                0                0                0                0                0                0             6742                0                0                0                0                0                0                0             6791                0                0                0             2647                0                0                0             2626 
   4.7008908e+00            32444             2454             1860             1805             1543             2454                0             1543             1805                0                0                0                0                0                0                0             6770                0                0                0                0                0                0                0             6784                0                0                0             2720                0                0                0             2706 
   4.8004811e+00            32595             2450             1866             1806             1545             2450                0             1545             1806                0                0                0                0                0                0                0             6814                0                0                0                0                0                0                0             6794                0                0                0             2754                0                0                0             2765 
   4.9001877e+00            32683             2454             1870             1806             1547             2454                0             1547             1806                0                0                0                0                0                0                0             6814                0                0                0                0                0                0                0             6801                0                0                0             2789                0                0                0             2795 
   5.0097412e+00            32769             2457             1878             1806             1548             2457                0             1548             1806                0                0                0                0                0                0                0             6870                0                0                0                0                0                0                0             6801                0                0                0             2789                0                0                0             2809 
   5.1093978e+00            32788             2458             1878             1806             1553             2458                0             1553             1806                0                0                0                0                0                0                0             6870                0                0                0                0                0                0                0             6808                0                0                0             2789                0                0                0             2809 
   5.2090366e+00            33455             2461             1882             2093             1558             2461                0             1558             2093                0                0                0                0                0                0                0             6877                0                0                0                0                0                0                0             6829                0                0                0             2789                0                0                0             2854 
   5.3085811e+00            33590             2513             1884             2096             1559             2513                0             1559             2096                0                0                0                0                0                0                0             6898                0                0                0                0                0                0                0             6829                0                0                0             2789                0                0                0             2854 
   5.4082302e+00            34004             2619             1907             2096             1563             2619                0             1563             2096                0                0                0                0                0                0                0             6933                0                0                0                0                0                0                0             6850                0                0                0             2855                0                0                0             2903 
   5.5079830e+00            34732             2858             1939             2097             1584             2795                0             1570             2097                0                0                0                0                0                0                0             7024                0                0                0                0                0                0                0             6934                0                0                0             2893                0                0                0             2941 
   5.6075126e+00            35559                0                0                0                0                0                0                0             7080             1373             1726                0             3002             1373             1782                0             3036                0             2980             1716             1452                0                0                0             2986                0                0                0                0                0                0                0             7053 
   5.7071543e+00            36249                0                0                0                0                0                0                0             7129             1373             1813                0             3102             1373             1848                0             3196                0             3054             1738             1467                0                0                0             3054                0                0                0                0                0                0                0             7102 
   5.8067739e+00            36962                0                0                0                0                0                0                0             7192             1374             1905                0             3384             1374             1941                0             3298                0             3053             1782             1490                0                0                0             3046                0                0                0                0                0                0                0             7123 
   5.9044740e+00            38142                0                0                0                0                0                0                0             7283             1374             2098                0             3595             1374             2172                0             3581                0             3063             1819             1527                0                0                0             3070                0                0                0                0                0                0                0             7186 
   6.0052084e+00            39043                0                0                0                0                0                0                0             7388             1374             2169                0             3857             1374             2295                0             3801                0             3085             1833             1544                0                0                0             3095                0                0                0                0                0                0                0             7228 
   6.1058994e+00            40514                0                0                0                0                0                0                0             7465             1374             2389                0             4287             1374             2451                0             4319                0             3092             1854             1544                0                0                0             3095                0                0                0                0                0                0                0             7270 
   6.2035043e+00            42368                0                0                0                0                0                0                0             7514             1375             2624                0             4830             1375             2718                0             4940                0             3133             1876             1566                0                0                0             3109                0                0                0                0                0                0                0             7308 
   6.3032961e+00            44810                0                0                0                0                0                0                0             7549             1375             3229                0             5338             1375             3397                0             5471                0             3174             1885             1576                0                0                0             3119                0                0                0                0                0                0                0             7322 
   6.4015565e+00            47985                0                0                0                0                0                0                0             7584             1375             4235                0             5807             1375             4331                0             6013                0             3183             1913             1611                0                0                0             3180                0                0                0                0                0                0                0             7378 
   6.5054653e+00            50502             1793                0                0             3218                0                0                0             7605              947             1375                0             3985                0                0                0             6265             4042             1814             1375              947                0             6473                0                0                0                0                0             7427                0                0                0             3236 
   6.6041429e+00            52906             1929                0                0             3250                0                0                0             7640              947             1375                0             4548                0                0                0             6698             4613             1978             1375              947                0             6911                0                0                0                0                0             7455                0                0                0             3240 
   6.7044294e+00            55149             2114                0                0             3284                0                0                0             7689              947             1375                0             4933                0                0                0             7153             5034             2205             1375              947                0             7316                0                0                0                0                0             7504                0                0                0             3273 
   6.8026717e+00            56835             2343                0                0             3327                0                0                0             7745              947             1376                0             5211                0                0                0             7412             5242             2420             1376              947                0             7630                0                0                0                0                0             7511                0                0                0             3348 
   6.9065278e+00            58171             2562                0                0             3357                0                0                0             7738              947             1376                0             5463                0                0                0             7590             5498             2604             1376              947                0             7859                0                0                0                0                0             7511                0                0                0             3343 
   7.0020975e+00            59191             2743                0                0             3362                0                0                0             7745              947             1376                0             5619                0                0                0             7777             5654             2789             1376              947                0             7986                0                0                0                0                0             7532                0                0                0             3338 
   7.1085739e+00            60734             2949                0                0             3364                0                0                0             7766              948             1376                0             5852                0                0                0             8144             5873             3089             1376              948                0             8164                0                0                0                0                0             7535                0                0                0             3350 
   7.2010182e+00            61914             3094                0                0             3381                0                0                0             7773              948             1376                0             5984                0                0                0             8336             6005             3337             1376              948                0             8436                0                0                0                0                0             7570                0                0                0             3350 
   7.3001922e+00            63434             3433                0                0             3441                0                0                0             7766             1005             1376                0             6047                0                0                0             8675             6061             3613             1376             1005                0             8701                0                0                0                0                0             7563                0                0                0             3372 
   7.4003209e+00            64741             3834                0                0             3441                0                0                0             7780             1005             1376                0             6150                0                0                0             8831             6157             3909             1376             1005                0             8942                0                0                0                0                0             7542                0                0                0             3393 
   7.5004130e+00            65674                0                0                0             8969                0             6178                0             2381                0                0                0             9117                0             2381                0             6178             4214                0                0             3413                0                0                0             7549                0                0                0             7808                0             4011                0             3475 
   7.6005889e+00            66836                0                0                0             9198                0             6206                0             2382                0                0                0             9321                0             2382                0             6206             4542                0                0             3427                0                0                0             7563                0                0                0             7801                0             4312                0             3496 
   7.7006551e+00            68035                0                0                0             9424                0             6231                0             2383                0                0                0             9500                0             2383                0             6231             4823                0                0             3448                0                0                0             7598                0                0                0             7822                0             4686                0             3506 
   7.8006529e+00            69378                0                0                0             9727                0             6249                0             2383                0                0                0             9841                0             2383                0             6249             5160                0                0             3455                0                0                0             7626                0                0                0             7829                0             4977                0             3499 
   7.9093199e+00            70574                0                0                0             9953                0             6268                0             2384                0                0                0            10095                0             2384                0             6261             5474                0                0             3471                0                0                0             7641                0                0                0             7858                0             5290                0             3495 
   8.0017771e+00            71625                0                0                0            10194                0             6290                0             2385                0                0                0            10387                0             2385                0             6283             5729                0                0             3462                0                0                0             7614                0                0                0             7936                0             5477                0             3483 
   8.1000000e+00            72541                0                0                0             6291                0            10424                0                0                0            10611                0                0             2386             2386                0             6298                0             5698                0             3483                0                0                0             7919                0                0                0             7653             3614                0                0             5778 
   8.2037025e+00            73613                0                0                0             6314                0            10668                0                0                0            10858                0                0             2389             2392                0             6321                0             5900                0             3484                0                0                0             7984                0                0                0             7676             3615                0                0             6012 
   8.3061720e+00            74890                0                0                0             6337                0            10833                0                0                0            11140                0                0             2389             2395                0             6351                0             6343                0             3481                0                0                0             8026                0                0                0             7725             3598                0                0             6272 
   8.4077189e+00            75839                0                0                0             6359                0            11043                0                0                0            11352                0                0             2390             2403                0             6373                0             6547                0             3474                0                0                0             8074                0                0                0             7808             3591                0                0             6425 
   8.5098079e+00            76798                0                0                0             6368                0            11226                0                0                0            11516                0                0             2393             2406                0             6389                0             6787                0             3489                0                0                0             8125                0                0                0             7866             3591                0                0             6642 
   8.6027562e+00            77829                0                0                0            11681                0                0                0             6411                0                0                0            11408             2394             2407                0             6390                0                0                0             8188                0             3663                0             6815             3635                0                0             6873                0                0                0             7964 
   8.7022201e+00            78774                0                0                0            11868                0                0                0             6430                0                0                0            11526             2401             2431                0             6409                0                0                0             8237                0             3622                0             7064             3622                0                0             7130                0                0                0             8034 
   8.8087040e+00            79781                0                0                0            12063                0                0                0             6457                0                0                0            11727             2410             2434                0             6436                0                0                0             8310                0             3590                0             7271             3597                0                0             7393                0                0                0             8093 
   8.9114396e+00            80755                0                0                0            12229                0                0                0             6484                0                0                0            11896             2411             2435                0             6463                0                0                0             8393                0             3600                0             7502             3593                0                0             7594                0                0                0             8155 
   9.0095785e+00            82098                0                0                0            12426                0                0                0             6504                0                0                0            12088             2414             2478                0             6483                0                0                0             8529                0             3601                0             7780             3615                0                0             7938                0                0                0             8242 
   9.1004678e+00            83136                0                0                0            12650                0                0                0             6515                0                0                0            12332             2439             2519                0             6494                0                0                0             8599                0             3618                0             7996             3618                0                0             8058                0                0                0             8298 
   9.2141941e+00            84187                0                0                0            12875                0                0                0             6539                0                0                0            12538             2506             2576                0             6511                0                0                0             8714                0             3628                0             8134             3628                0                0             8097                0                0                0             8441 
   9.3048023e+00            85556                0                0                0            13021                0                0                0             6557                0                0                0            12760             2525             2687                0             6543                0                0                0             8810                0             3684                0             8366             3708                0                0             8288                0                0                0             8607 
   9.4193689e+00            87164                0                0                0            13199                0                0                0             6592                0                0                0            12991             2852             3041                0             6578                0                0                0             8967                0             3671                0             8518             3713                0                0             8313                0                0                0             8729 
   9.5211516e+00            88577                0                0                0            13369                0                0                0             6616                0                0                0            13151             2876             3117                0             6609                0                0                0             9152                0             3679                0             8786             3714                0                0             8643                0                0                0             8865 
   9.6103516e+00            89300                0                0                0            13503                0                0                0             6620                0                0                0            13252             2936             3145                0             6627                0                0                0             9247                0             3656                0             8846             3698                0                0             8733                0                0                0             9037 
   9.7064860e+00            90478                0                0                0            13603                0                0                0             6653                0                0                0            13358             2968             3208                0             6653                0                0                0             9372                0             3670                0             9162             3705                0                0             8929                0                0                0             9197 
   9.8033461e+00            91335                0                0                0            13682                0                0                0             6671                0                0                0            13477             3025             3265                0             6664                0                0                0             9507                0             3662                0             9316             3690                0                0             9086                0                0                0             9290 
   9.9017540e+00            92764                0                0                0            13795                0                0                0             6707                0                0                0            13643             3107             3296                0             6693                0                0                0             9696                0             3662                0             9596             3690                0                0             9330                0                0                0             9549 
   1.0006082e+01            94222                0                0                0            13988                0                0                0             6740                0                0                0            13820             3143             3359                0             6726                0                0                0             9904                0             3665                0             9888             3693                0                0             9553                0                0                0             9743 
   1.0112831e+01            95379                0                0                0            14090                0                0                0             6756                0                0                0            13896             3202             3502                0             6742                0                0                0            10102                0             3649                0            10062             3701                0                0             9764                0                0                0             9913 
   1.0220162e+01            97162                0                0                0            14276                0                0                0             6785                0                0                0            14054             3342             3633                0             6785                0                0                0            10290                0             3662                0            10380             3724                0                0            10074                0                0                0            10157 
   1.0303420e+01            98201                0                0                0            14353                0                0                0             6800                0                0                0            14176             3420             3670                0             6800                0                0                0            10470                0             3665                0            10558             3727                0                0            10211                0                0                0            10351 
   1.0409631e+01            99255                0                0                0            14448                0                0                0             6800                0                0                0            14272             3488             3772                0             6825                0                0                0            10622                0             3647                0            10836             3695                0                0            10428                0                0                0            10422 
   1.0526306e+01           101090                0                0                0            14581                0                0                0             6827                0                0                0            14477             3636             3848                0             6853                0                0                0            10860                0             3672                0            11133             3720                0                0            10781                0                0                0            10702 
   1.0616483e+01           101870             2815             1151                0             6797                0                0                0            14637             1151             2561                0             6772                0                0                0            14566                0             3442                0            11304                0            10913              513             3377                0                0                0            11039                0                0                0            10832 
   1.0707617e+01           103027             2830             1215                0             6815                0                0                0            14783             1215             2590                0             6790                0                0                0            14680                0             3442                0            11482                0            11133              531             3377                0                0                0            11165                0                0                0            10979 
   1.0831837e+01           104784             3040             1237                0             6845                0                0                0            14903             1237             2782                0             6814                0                0                0            14776                0             3442                0            11730                0            11392              601             3377                0                0                0            11348                0                0                0            11260 
   1.0926962e+01           105328             3095             1239                0             6831                0                0                0            14918             1239             2807                0             6819                0                0                0            14797                0             3407                0            11831                0            11454              661             3349                0                0                0            11495                0                0                0            11386 
   1.1029183e+01           106409             3149             1241                0             6854                0                0                0            15002             1241             2884                0             6843                0                0                0            14903                0             3427                0            11952                0            11597              761             3359                0                0                0            11656                0                0                0            11540 
   1.1134381e+01           107783             3244             1243                0             6877                0                0                0            15103             1243             3021                0             6867                0                0                0            15002                0             3427                0            12104                0            11783              877             3366                0                0                0            11857                0                0                0            11769 
   1.1205525e+01           108501             3333             1246                0             6892                0                0                0            15187             1253             3082                0             6883                0                0                0            15058                0             3427                0            12180                0            11870              935             3366                0                0                0            11963                0                0                0            11826 
   1.1313588e+01           108982             3474             1257                0             6897                0                0                0            15156             1264             3152                0             6891                0                0                0            15014                0             3373                0            12242                0            11943             1007             3298                0                0                0            12077                0                0                0            11937 
   1.1423200e+01           110328             3531             1297                0             6932                0                0                0            15253             1295             3320                0             6927                0                0                0            15111                0             3387                0            12383                0            12066             1112             3340                0                0                0            12231                0                0                0            12143 
   1.1535340e+01           111644             3587             1299                0             6957                0                0                0            15377             1298             3428                0             6953                0                0                0            15187                0             3418                0            12463                0            12164             1309             3350                0                0                0            12461                0                0                0            12393 
   1.1612838e+01           112419             3608             1313                0             6978                0                0                0            15473             1306             3445                0             6976                0                0                0            15241                0             3433                0            12503                0            12224             1379             3393                0                0                0            12665                0                0                0            12482 
   1.1733105e+01           113010             3695             1317                0             6976                0                0                0            15502             1310             3535                0             6995                0                0                0            15312                0             3400                0            12505                0            12273             1514             3332                0                0                0            12720                0                0                0            12624 
   1.1812196e+01           113906             3796             1324                0             7001                0                0                0            15565             1317             3559                0             7021                0                0                0            15358                0             3422                0            12612                0            12379             1553             3375                0                0                0            12853                0                0                0            12771 
   1.1926975e+01           115006             3850             1334                0             7028                0                0                0            15652             1334             3627                0             7048                0                0                0            15452                0             3472                0            12708                0            12508             1659             3448                0                0                0            13038                0                0                0            12848 
   1.2005521e+01           115709             3877             1352                0             7052                0                0                0            15700             1370             3712                0             7072                0                0                0            15518                0             3506                0            12753                0            12588             1729             3517                0                0                0            13066                0                0                0            12897 
   1.2127244e+01           115824             3963             1336                0             7051                0                0                0            15701             1364             3778                0             7080                0                0                0            15485                0             3480                0            12657                0            12598             1852             3498                0                0                0            13103                0                0                0            12878 
   1.2211237e+01           117706             4459             1429                0             7083                0                0                0            15800             1458             4202                0             7106                0                0                0            15612                0             3552                0            12697                0            12642             1917             3540                0                0                0            13243                0                0                0            12966 
   1.2340007e+01           119238             4581             1484                0             7117                0                0                0            15914             1509             4346                0             7162                0                0                0            15756                0             3609                0            12790                0            12733             2016             3604                0                0                0            13398                0                0                0            13219 
   1.2420605e+01           120174             4698             1495                0             7132                0                0                0            15966             1516             4408                0             7185                0                0                0            15819                0             3649                0            12819                0            12769             2167             3658                0                0                0            13544                0                0                0            13349 
   1.2511255e+01           119606             4780             1497                0             7151                0                0                0            15862             1512             4525                0             7205                0                0                0            15695                0             3601                0            12642                0            12733             2217             3652                0                0                0            13279                0                0                0            13255 
   1.2604220e+01           120484             4852             1499                0             7184                0                0                0            15920             1514             4600                0             7233                0                0                0            15785                0             3673                0            12695                0            12765             2338             3710                0                0                0            13398                0                0                0            13318 
   1.2745398e+01           121723             4949             1511                0             7252                0                0                0            16011             1519             4725                0             7312                0                0                0            15869                0             3727                0            12765                0            12835             2412             3813                0                0                0            13572                0                0                0            13451 
   1.2840008e+01           122506             4991             1522                0             7284                0                0                0            16064             1522             4817                0             7347                0                0                0            15936                0             3769                0            12830                0            12872             2495             3862                0                0                0            13648                0                0                0            13547 
   1.2934809e+01           121715             5038             1526                0             7325                0                0                0            15896             1540             4819                0             7354                0                0                0            15800                0             3720                0            12645                0            12736             2559             3848                0                0                0            13470                0                0                0            13439 
   1.3027832e+01           122946             5069             1569                0             7385                0                0                0            15965             1604             4868                0             7406                0                0                0            15903                0             3825                0            12790                0            12870             2656             3932                0                0                0            13571                0                0                0            13533 
   1.3121025e+01           123937             5133             1574                0             7425                0                0                0            16054             1609             4920                0             7430                0                0                0            16012                0             3874                0            12878                0            12971             2724             3967                0                0                0            13657                0                0                0            13709 
   1.3216645e+01           124862             5227             1646                0             7444                0                0                0            16135             1667             4942                0             7464                0                0                0            16062                0             3929                0            12947                0            13033             2814             4064                0                0                0            13727                0                0                0            13761 
   1.3312534e+01           125800             5324             1650                0             7497                0                0                0            16192             1685             5005                0             7496                0                0                0            16154                0             4009                0            13049                0            13107             2882             4137                0                0                0            13786                0                0                0            13827 
   1.3408601e+01           126114             5757             1690                0             7542                0                0                0            16098             1732             5425                0             7568                0                0                0            16007                0             3946                0            12995                0            13051             2875             4102                0                0                0            13657                0                0                0            13669 
   1.3504885e+01           126821             5760             1694                0             7593                0                0                0            16157             1736             5473                0             7609                0                0                0            16084                0             4023                0            13067                0            13116             2904             4144                0                0                0            13735                0                0                0            13726 
   1.3601483e+01           127690             5907             1712                0             7633                0                0                0            16225             1747             5586                0             7633                0                0                0            16149                0             4044                0            13125                0            13209             2975             4172                0                0                0            13784                0                0                0            13789 
   1.3746910e+01           129085             6023             1731                0             7735                0                0                0            16314             1780             5698                0             7725                0                0                0            16238                0             4155                0            13178                0            13291             3091             4234                0                0                0            13951                0                0                0            13941 
   1.3844180e+01           130152             6128             1734                0             7793                0                0                0            16422             1783             5876                0             7762                0                0                0            16311                0             4202                0            13223                0            13351             3144             4302                0                0                0            14062                0                0                0            14059 
   1.3941641e+01           129358             6164             1723                0             7803                0                0                0            16269             1793             5968                0             7755                0                0                0            16166                0             4173                0            13108                0            13307             3108             4266                0                0                0            13898                0                0                0            13857 
   1.4039327e+01           130301             6237             1784                0             7855                0                0                0            16370             1798             6052                0             7817                0                0                0            16243                0             4227                0            13156                0            13369             3146             4285                0                0                0            14019                0                0                0            13943 
   1.4137280e+01           131215             6272             1863                0             7906                0                0                0            16447             1874             6067                0             7864                0                0                0            16302                0             4279                0            13288                0            13493             3188             4323                0                0                0            14033                0                0                0            14016 
   1.4233866e+01           132043             6300             1869                0             7945                0                0                0            16501             1880             6109                0             7903                0                0                0            16367                0             4331                0            13384                0            13579             3262             4399                0                0                0            14124                0                0                0            14090 
   1.4332427e+01           132899             6350             1913                0             7979                0                0                0            16583             1896             6189                0             7938                0                0                0            16428                0             4380                0            13460                0            13658             3337             4434                0                0                0            14173                0                0                0            14181 
   1.4430652e+01           132289             6393             1913                0             8005                0                0                0            16432             1910             6262                0             7913                0                0                0            16229                0             4302                0            13363                0            13625             3357             4300                0                0                0            14170                0                0                0            14115 
   1.4529672e+01           134369             6938             2057                0             8047                0                0                0            16519             2070             6770                0             7950                0                0                0            16306                0             4356                0            13460                0            13728             3390             4326                0                0                0            14250                0                0                0            14202 
   1.4628072e+01           135268             7154             2074                0             8089                0                0                0            16602             2087             6782                0             7971                0                0                0            16368                0             4402                0            13521                0            13802             3455             4400                0                0                0            14293                0                0                0            14268 
   1.4726595e+01           136235             7259             2081                0             8127                0                0                0            16735             2115             6892                0             8018                0                0                0            16421                0             4473                0            13577                0            13893             3507             4464                0                0                0            14370                0                0                0            14303 
   1.4825661e+01           136931             2133             6923                0             8055                0                0                0            16520             2085             7291                0             8162                0                0                0            16796                0                0                0            14387                0                0                0            14426                0             3572                0            13619                0            13941             4522             4499 
   1.4923096e+01           136161             2145             6997                0             8002                0                0                0            16325             2100             7323                0             8130                0                0                0            16639                0                0                0            14323                0                0                0            14338                0             3559                0            13549                0            13890             4430             4411 
   1.5022461e+01           136966             2155             7039                0             8029                0                0                0            16424             2110             7470                0             8158                0                0                0            16706                0                0                0            14358                0                0                0            14401                0             3608                0            13605                0            13953             4469             4481 
   1.5120923e+01           137898             2221             7214                0             8067                0                0                0            16519             2121             7522                0             8191                0                0                0            16770                0                0                0            14434                0                0                0            14504                0             3655                0            13642                0            14039             4490             4509 
   1.5210419e+01           138868             2246             7275                0             8100                0                0                0            16618             2184             7571                0             8231                0                0                0            16831                0                0                0            14505                0                0                0            14547                0             3712                0            13815                0            14179             4528             4526 
   1.5309561e+01           139918             2251             7389                0             8129                0                0                0            16677             2241             7685                0             8260                0                0                0            16897                0                0                0            14602                0                0                0            14602                0             3766                0            13947                0            14312             4595             4565 
   1.5408694e+01           139373             2318             7443                0             8106                0                0                0            16501             2294             7722                0             8230                0                0                0            16784                0                0                0            14557                0                0                0            14536                0             3712                0            13908                0            14290             4529             4443 
   1.5506792e+01           141276             2424             7947                0             8156                0                0                0            16586             2396             8227                0             8278                0                0                0            16876                0                0                0            14656                0                0                0            14600                0             3761                0            13971                0            14363             4557             4478 
   1.5619317e+01           142382             2435             8071                0             8222                0                0                0            16694             2438             8295                0             8317                0                0                0            16957                0                0                0            14766                0                0                0            14765                0             3832                0            14037                0            14436             4605             4512 
   1.5715621e+01           143052             2452             8130                0             8264                0                0                0            16777             2445             8331                0             8355                0                0                0            17019                0                0                0            14818                0                0                0            14789                0             3873                0            14093                0            14513             4643             4550 
   1.5814860e+01           142394             2433             8165                0             8200                0                0                0            16540             2478             8332                0             8350                0                0                0            16820                0                0                0            14799                0                0                0            14708                0             3919                0            14064                0            14480             4631             4475 
   1.5913485e+01           143155             2438             8278                0             8232                0                0                0            16618             2483             8369                0             8382                0                0                0            16898                0                0                0            14813                0                0                0            14791                0             3978                0            14145                0            14554             4666             4510 
   1.6011645e+01           144169             2480             8351                0             8252                0                0                0            16701             2511             8479                0             8402                0                0                0            16982                0                0                0            14990                0                0                0            14889                0             4037                0            14234                0            14622             4687             4552 
   1.6111164e+01           144879             2522             8366                0             8286                0                0                0            16772             2522             8558                0             8445                0                0                0            17052                0                0                0            15046                0                0                0            14923                0             4111                0            14299                0            14666             4732             4579 
   1.6207037e+01           145851             2621             8415                0             8327                0                0                0            16851             2534             8606                0             8475                0                0                0            17136                0                0                0            15053                0                0                0            15007                0             4166                0            14467                0            14824             4761             4608 
   1.6304990e+01           145343             2646             8511                0             8266                0                0                0            16709             2590             8665                0             8468                0                0                0            16872                0                0                0            15036                0                0                0            15017                0             4152                0            14429                0            14773             4683             4526 
   1.6404440e+01           146296             2669             8616                0             8311                0                0                0            16814             2620             8792                0             8492                0                0                0            16946                0                0                0            15101                0                0                0            15090                0             4182                0            14521                0            14888             4716             4538 
   1.6502822e+01           148733             2822             9170                0             8351                0                0                0            16902             2759             9468                0             8535                0                0                0            17070                0                0                0            15189                0                0                0            15187                0             4238                0            14601                0            14993             4806             4642 
   1.6601716e+01           149343             2825             9233                0             8382                0                0                0            16970             2762             9480                0             8560                0                0                0            17168                0                0                0            15237                0                0                0            15194                0             4290                0            14680                0            15058             4834             4670 
   1.6701405e+01           150191             2863             9301                0             8423                0                0                0            17053             2807             9527                0             8623                0                0                0            17261                0                0                0            15310                0                0                0            15260                0             4377                0            14742                0            15106             4858             4680 
   1.6800128e+01           149506             2904             9353                0             8415                0                0                0            16776             2896             9547                0             8542                0                0                0            17114                0                0                0            15275                0                0                0            15207                0             4316                0            14710                0            15036             4828             4587 
   1.6948425e+01           150766             2947             9497                0             8452                0                0                0            16943             3002             9638                0             8596                0                0                0            17250                0                0                0            15348                0                0                0            15273                0             4374                0            14790                0            15145             4869             4642 
   1.7047224e+01           151822             2959             9563                0             8484                0                0                0            17043             3021             9742                0             8652                0                0                0            17363                0                0                0            15431                0                0                0            15335                0             4442                0            14950                0            15261             4912             4664 
   1.7146272e+01           152866             3006             9740                0             8537                0                0                0            17133             3061             9821                0             8689                0                0                0            17439                0                0                0            15441                0                0                0            15390                0             4509                0            15087                0            15378             4945             4690 
   1.7246669e+01           152358             3081             9769                0             8529                0                0                0            16892             3136             9864                0             8645                0                0                0            17215                0                0                0            15454                0                0                0            15463                0             4518                0            15003                0            15263             4931             4595 
   1.7346178e+01           154324             3155            10290                0             8560                0                0                0            17017             3238            10393                0             8683                0                0                0            17326                0                0                0            15521                0                0                0            15564                0             4580                0            15074                0            15335             4962             4626 
   1.7445941e+01           155060             3159            10390                0             8597                0                0                0            17112             3256            10458                0             8730                0                0                0            17410                0                0                0            15577                0                0                0            15598                0             4611                0            15134                0            15412             4983             4633 
   1.7545815e+01           155943             3179            10451                0             8630                0                0                0            17210             3262            10577                0             8760                0                0                0            17530                0                0                0            15615                0                0                0            15632                0             4666                0            15202                0            15488             5042             4699 
   1.7645554e+01           156819             3248            10515                0             8665                0                0                0            17305             3292            10606                0             8799                0                0                0            17609                0                0                0            15694                0                0                0            15732                0             4715                0            15313                0            15550             5063             4713 
   1.7745112e+01           156184             3273            10538                0             8619                0                0                0            17069             3303            10626                0             8775                0                0                0            17315                0                0                0            15733                0                0                0            15683                0             4711                0            15296                0            15556             5055             4632 
   1.7844044e+01           156867             3334            10553                0             8652                0                0                0            17174             3313            10713                0             8813                0                0                0            17413                0                0                0            15733                0                0                0            15724                0             4762                0            15347                0            15607             5069             4660 
   1.7944128e+01           157996             3368            10659                0             8708                0                0                0            17273             3354            10838                0             8854                0                0                0            17511                0                0                0            15851                0                0                0            15776                0             4828                0            15477                0            15763             5069             4667 
   1.8044692e+01           159142             3402            10797                0             8757                0                0                0            17409             3398            10947                0             8889                0                0                0            17598                0                0                0            15949                0                0                0            15847                0             4876                0            15611                0            15859             5101             4702 
   1.8144049e+01           160103             3422            10885                0             8805                0                0                0            17576             3421            11027                0             8931                0                0                0            17683                0                0                0            15997                0                0                0            15905                0             4924                0            15711                0            15982             5127             4707 
   1.8243377e+01           160808             3572            11536                0             8731                0                0                0            17209             3596            11682                0             8865                0                0                0            17459                0                0                0            15952                0                0                0            15818                0             4919                0            15700                0            15933             5168             4668 
   1.8343499e+01           161625             3622            11599                0             8765                0                0                0            17307             3632            11686                0             8901                0                0                0            17585                0                0                0            16003                0                0                0            15838                0             4984                0            15790                0            16046             5182             4685 
   1.8444292e+01           162424             3650            11665                0             8840                0                0                0            17380             3646            11794                0             8949                0                0                0            17681                0                0                0            16031                0                0                0            15899                0             5040                0            15842                0            16105             5196             4706 
   1.8544021e+01           163148             3684            11695                0             8881                0                0                0            17460             3671            11804                0             8992                0                0                0            17790                0                0                0            16108                0                0                0            15934                0             5131                0            15907                0            16182             5196             4713 
   1.8643136e+01           163998             3718            11730                0             8922                0                0                0            17656             3705            11825                0             9040                0                0                0            17945                0                0                0            16115                0                0                0            15948                0             5170                0            15989                0            16264             5224             4747 
   1.8742648e+01           163224             3738            11728                0             8854                0                0                0            17439             3732            11828                0             8974                0                0                0            17531                0                0                0            16146                0                0                0            15921                0             5197                0            15958                0            16267             5199             4712 
   1.8842879e+01           164209             3766            11749                0             8891                0                0                0            17552             3818            11883                0             9010                0                0                0            17640                0                0                0            16190                0                0                0            15952                0             5265                0            16114                0            16461             5199             4719 
   1.8942877e+01           165230             3846            11841                0             8929                0                0                0            17672             3906            12005                0             9042                0                0                0            17764                0                0                0            16204                0                0                0            15987                0             5308                0            16232                0            16562             5206             4726 
   1.9042978e+01           167382             3931            12443                0             8955                0                0                0            17841             4043            12562                0             9081                0                0                0            17889                0                0                0            16290                0                0                0            16025                0             5351                0            16334                0            16671             5223             4743 
   1.9143188e+01           168252             4000            12559                0             8999                0                0                0            17929             4077            12616                0             9128                0                0                0            17982                0                0                0            16318                0                0                0            16093                0             5386                0            16410                0            16775             5237             4743 
   1.9243476e+01           167186             4031            12655                0             9006                0                0                0            17618             4102            12611                0             9054                0                0                0            17631                0                0                0            16262                0                0                0            15890                0             5417                0            16349                0            16674             5234             4652 
   1.9343752e+01           168231             4109            12779                0             9054                0                0                0            17732             4122            12662                0             9111                0                0                0            17778                0                0                0            16296                0                0                0            15948                0             5482                0            16453                0            16785             5251             4669 
   1.9443939e+01           169293             4174            12857                0             9120                0                0                0            17884             4137            12810                0             9172                0                0                0            17949                0                0                0            16327                0                0                0            15982                0             5514                0            16524                0            16885             5270             4688 
   1.9544479e+01           169903             4178            12864                0             9157                0                0                0            17986             4142            12810                0             9213                0                0                0            18051                0                0                0            16372                0                0                0            16003                0             5590                0            16609                0            16963             5270             4695 
   1.9645105e+01           170897                0            18085                0                0             9216             4216                0            12900                0                0                0            18168             9269             4209                0            12846                0            17119                0             2873                0             5291                0            16393                0            16749                0             2780                0             4746                0            16037 
   1.9735722e+01           169579                0            17712                0                0             9150             4237                0            12971                0                0                0            17773             9215             4266                0            12893                0            17026                0             2871                0             5301                0            16246                0            16673                0             2793                0             4708                0            15744 
   1.9808216e+01           170276                0            17791                0                0             9172             4269                0            12993                0                0                0            17937             9269             4298                0            12929                0            17087                0             2887                0             5301                0            16328                0            16733                0             2816                0             4708                0            15758 
   1.9949150e+01           173053                0            17982                0                0             9234             4457                0            13675                0                0                0            18095             9347             4500                0            13569                0            17188                0             2943                0             5366                0            16444                0            16849                0             2883                0             4742                0            15779 
   2.0039647e+01           173813                0            18085                0                0             9285             4471                0            13694                0                0                0            18222             9426             4546                0            13665                0            17270                0             2977                0             5366                0            16458                0            16917                0             2910                0             4742                0            15779 
   2.0130156e+01           174688                0            18200                0                0             9343             4541                0            13766                0                0                0            18320             9492             4574                0            13769                0            17339                0             3009                0             5394                0            16458                0            16970                0             2942                0             4742                0            15829 
   2.0220633e+01           173030                0            17783                0                0             9323             4542                0            13761                0                0                0            17761             9396             4578                0            13945                0            17275                0             3005                0             5363                0            16261                0            16890                0             2952                0             4654                0            15541 
   2.0321149e+01           173860                0            17877                0                0             9370             4591                0            13792                0                0                0            17856             9437             4663                0            14075                0            17342                0             3059                0             5363                0            16268                0            16957                0             2987                0             4668                0            15555 
   2.0411615e+01           174957                0            18004                0                0             9417             4610                0            13835                0                0                0            17955             9485             4748                0            14217                0            17483                0             3096                0             5363                0            16299                0            17093                0             3017                0             4682                0            15653 
   2.0502074e+01           175830                0            18116                0                0             9446             4701                0            13895                0                0                0            18099             9547             4820                0            14221                0            17578                0             3121                0             5363                0            16329                0            17210                0             3042                0             4682                0            15660 
   2.0602593e+01           177875                0            18221                0                0             9480             4891                0            14442                0                0                0            18216             9586             4940                0            14759                0            17705                0             3144                0             5370                0            16398                0            17316                0             3065                0             4682                0            15660 
   2.0737857e+01           175983                0            17718                0                0             9469             4910                0            14478                0                0                0            17762             9627             4946                0            14706                0            17576                0             3135                0             5318                0            16212                0            17255                0             3079                0             4661                0            15131 
   2.0836854e+01           177008                0            17876                0                0             9519             4937                0            14567                0                0                0            17943             9671             4977                0            14778                0            17653                0             3172                0             5332                0            16263                0            17341                0             3116                0             4695                0            15168 
   2.0937516e+01           177969                0            18025                0                0             9577             4969                0            14683                0                0                0            18076             9728             4982                0            14908                0            17748                0             3199                0             5332                0            16314                0            17422                0             3143                0             4695                0            15168 
   2.1038235e+01           178959                0            18166                0                0             9641             5008                0            14789                0                0                0            18219             9781             5007                0            14965                0            17825                0             3237                0             5353                0            16345                0            17562                0             3174                0             4695                0            15192 
   2.1138981e+01           176892                0            17757                0                0             9595             5013                0            14822                0                0                0            17784             9715             5013                0            15001                0            17692                0             3233                0             5304                0            16045                0            17470                0             3163                0             4646                0            14639 
   2.1239759e+01           177913                0            17860                0                0             9695             5050                0            14895                0                0                0            17900             9782             5071                0            15053                0            17819                0             3266                0             5318                0            16091                0            17557                0             3196                0             4646                0            14714 
   2.1340583e+01           180209                0            18010                0                0             9740             5202                0            15581                0                0                0            18055             9838             5230                0            15677                0            17905                0             3289                0             5318                0            16091                0            17653                0             3219                0             4653                0            14748 
   2.1441444e+01           181067                0            18123                0                0             9817             5246                0            15625                0                0                0            18188             9906             5275                0            15751                0            17976                0             3320                0             5342                0            16091                0            17739                0             3243                0             4677                0            14748 
   2.1542353e+01           182005                0            18255                0                0             9923             5304                0            15676                0                0                0            18288             9971             5350                0            15825                0            18043                0             3361                0             5356                0            16105                0            17808                0             3291                0             4691                0            14758 
   2.1619054e+01           179436                0            17779                0                0             9831             5343                0            15721                0                0                0            17722             9868             5376                0            15826                0            17918                0             3329                0             5224                0            15664                0            17680                0             3280                0             4635                0            14240 
   2.1715246e+01           180266                0            17908                0                0             9908             5394                0            15876                0                0                0            17817             9912             5403                0            15850                0            17985                0             3347                0             5224                0            15715                0            17747                0             3298                0             4642                0            14240 
   2.1815055e+01           181190                0            18071                0                0             9971             5410                0            15967                0                0                0            17944             9990             5430                0            15900                0            18042                0             3385                0             5224                0            15815                0            17804                0             3336                0             4642                0            14259 
   2.1906010e+01           182297                0            18177                0                0            10031             5445                0            16037                0                0                0            18049            10047             5492                0            16004                0            18225                0             3439                0             5231                0            15863                0            17952                0             3397                0             4649                0            14259 
   2.2002412e+01           181066                0            17990                0                0            10020             5510                0            15934                0                0                0            17870            10039             5606                0            15983                0            18125                0             3448                0             5196                0            15579                0            17855                0             3406                0             4621                0            13884 
   2.2135783e+01           183421                0            18131                0                0            10124             5692                0            16467                0                0                0            18079            10148             5774                0            16558                0            18246                0             3481                0             5196                0            15579                0            17975                0             3439                0             4628                0            13904 
   2.2224579e+01           184214                0            18216                0                0            10182             5748                0            16469                0                0                0            18247            10205             5801                0            16616                0            18334                0             3512                0             5220                0            15596                0            18049                0             3470                0             4638                0            13911 
   2.2313277e+01           185056                0            18306                0                0            10251             5755                0            16564                0                0                0            18377            10258             5836                0            16669                0            18459                0             3538                0             5227                0            15626                0            18104                0             3496                0             4638                0            13952 
   2.2401893e+01           182770                0            17837                0                0            10243             5770                0            16536                0                0                0            18008            10243             5894                0            16602                0            18177                0             3560                0             5191                0            15189                0            17858                0             3525                0             4633                0            13504 
   2.2534672e+01           184048                0            17959                0                0            10391             5820                0            16608                0                0                0            18159            10351             5932                0            16688                0            18330                0             3613                0             5191                0            15237                0            18003                0             3578                0             4640                0            13548 
   2.2623108e+01           184850                0            18135                0                0            10472             5847                0            16678                0                0                0            18216            10407             5953                0            16723                0            18447                0             3645                0             5191                0            15237                0            18101                0             3610                0             4640                0            13548 
   2.2711477e+01           185745                0            18293                0                0            10577             5867                0            16742                0                0                0            18341            10477             5987                0            16791                0            18525                0             3671                0             5205                0            15237                0            18191                0             3636                0             4640                0            13565
[truncated: 273,289 more chars]
