# Supplementary material for: Research on combustion and emissions of heavy duty diesel engines under low-speed and low-load conditions in low temperature environments
Source: PLoS One. 2025 Feb 21;20(2):e0318933. doi: 10.1371/journal.pone.0318933 (PMC11844864; doi:10.1371/journal.pone.0318933)
Supplement: S1 File — (ZIP) [file pone.0318933.s001.zip › 1000rpm_30%/3-tigaojinqiwendu/Tin302K/cell_count_regions.out]

# CONVERGE Release Build 2.3.20/  Jan 30, 2017        Run Date:Wed Aug 30 22:30:00 2023
# column       1                2                3 
#          Crank      Total_Cells          Region0 
#          (DEG)           (none)           (none) 
#
  -1.4600000e+02             5408             5408 
  -1.4587230e+02             5404             5404 
  -1.4579372e+02             5404             5404 
  -1.4567094e+02             5404             5404 
  -1.4558567e+02             5400             5400 
  -1.4547909e+02             5394             5394 
  -1.4534587e+02             5382             5382 
  -1.4517933e+02             5382             5382 
  -1.4497117e+02             5380             5380 
  -1.4471096e+02             5378             5378 
  -1.4438570e+02             5372             5372 
  -1.4397912e+02             5368             5368 
  -1.4347090e+02             5364             5364 
  -1.4287090e+02             5360             5360 
  -1.4227090e+02             5340             5340 
  -1.4167090e+02             5328             5328 
  -1.4107090e+02             5292             5292 
  -1.4047090e+02             5288             5288 
  -1.3987090e+02             5282             5282 
  -1.3927090e+02             5268             5268 
  -1.3867090e+02             5252             5252 
  -1.3807090e+02             5242             5242 
  -1.3747090e+02             5238             5238 
  -1.3687090e+02             5234             5234 
  -1.3627090e+02             5204             5204 
  -1.3567090e+02             5168             5168 
  -1.3507090e+02             5162             5162 
  -1.3447090e+02             5156             5156 
  -1.3387090e+02             5134             5134 
  -1.3327090e+02             5122             5122 
  -1.3267090e+02             5116             5116 
  -1.3207090e+02             5110             5110 
  -1.3147090e+02             5084             5084 
  -1.3087090e+02             5044             5044 
  -1.3027090e+02             5036             5036 
  -1.2967090e+02             5030             5030 
  -1.2907090e+02             5004             5004 
  -1.2847090e+02             4996             4996 
  -1.2787090e+02             4988             4988 
  -1.2727090e+02             4982             4982 
  -1.2667090e+02             4952             4952 
  -1.2607090e+02             4912             4912 
  -1.2547090e+02             4906             4906 
  -1.2487090e+02             4894             4894 
  -1.2427090e+02             4870             4870 
  -1.2367090e+02             4862             4862 
  -1.2307090e+02             4856             4856 
  -1.2247090e+02             4826             4826 
  -1.2187090e+02             4784             4784 
  -1.2127090e+02             4778             4778 
  -1.2067611e+02             4752             4752 
  -1.2008717e+02             4740             4740 
  -1.1950389e+02             4734             4734 
  -1.1892610e+02             4730             4730 
  -1.1835364e+02             4668             4668 
  -1.1778632e+02             4658             4658 
  -1.1722396e+02             4650             4650 
  -1.1666646e+02             4622             4622 
  -1.1611365e+02             4612             4612 
  -1.1556538e+02             4606             4606 
  -1.1502155e+02             4578             4578 
  -1.1448200e+02             4538             4538 
  -1.1394661e+02             4528             4528 
  -1.1341530e+02             4516             4516 
  -1.1288790e+02             4492             4492 
  -1.1236435e+02             4484             4484 
  -1.1184453e+02             4478             4478 
  -1.1132833e+02             4446             4446 
  -1.1081566e+02             4406             4406 
  -1.1030642e+02             4400             4400 
  -1.0980052e+02             4374             4374 
  -1.0929789e+02             4362             4362 
  -1.0879844e+02             4356             4356 
  -1.0830207e+02             4332             4332 
  -1.0780872e+02             4286             4286 
  -1.0731831e+02             4278             4278 
  -1.0683077e+02             4270             4270 
  -1.0634601e+02             4244             4244 
  -1.0586398e+02             4234             4234 
  -1.0538460e+02             4226             4226 
  -1.0490780e+02             4196             4196 
  -1.0443354e+02             4156             4156 
  -1.0396174e+02             4148             4148 
  -1.0349235e+02             4134             4134 
  -1.0302529e+02             4114             4114 
  -1.0256053e+02             4104             4104 
  -1.0209800e+02             4100             4100 
  -1.0163764e+02             4040             4040 
  -1.0117943e+02             4028             4028 
  -1.0072328e+02             4022             4022 
  -1.0026915e+02             3996             3996 
  -9.9817011e+01             3984             3984 
  -9.9366792e+01             3976             3976 
  -9.8918464e+01             3950             3950 
  -9.8471966e+01             3908             3908 
  -9.8027267e+01             3900             3900 
  -9.7584316e+01             3892             3892 
  -9.7143069e+01             3864             3864 
  -9.6703497e+01             3856             3856 
  -9.6265535e+01             3848             3848 
  -9.5829177e+01             3818             3818 
  -9.5394356e+01             3778             3778 
  -9.4961038e+01             3770             3770 
  -9.4529204e+01             3746             3746 
  -9.4098795e+01             3732             3732 
  -9.3669779e+01             3726             3726 
  -9.3242139e+01             3722             3722 
  -9.2815820e+01             3660             3660 
  -9.2390790e+01             3650             3650 
  -9.1967022e+01             3644             3644 
  -9.1544487e+01             3616             3616 
  -9.1123141e+01             3604             3604 
  -9.0702955e+01             3598             3598 
  -9.0283896e+01             3572             3572 
  -8.9865945e+01             3530             3530 
  -8.9449062e+01             3520             3520 
  -8.9033215e+01             3512             3512 
  -8.8618375e+01             3484             3484 
  -8.8204513e+01             3476             3476 
  -8.7791601e+01             3470             3470 
  -8.7615552e+01             3452             3452 
  -8.7395492e+01             3440             3440 
  -8.7120417e+01             3404             3404 
  -8.6776572e+01             3398             3398 
  -8.6366807e+01             3388             3388 
  -8.5957798e+01             3362             3362 
  -8.5549586e+01             3352             3352 
  -8.5142145e+01             3344             3344 
  -8.4735447e+01             3316             3316 
  -8.4329467e+01             3274             3274 
  -8.3924177e+01             3266             3266 
  -8.3519553e+01             3252             3252 
  -8.3115569e+01             3232             3232 
  -8.2712199e+01             3222             3222 
  -8.2309417e+01             3218             3218 
  -8.1907199e+01             3158             3158 
  -8.1505519e+01             3146             3146 
  -8.1104354e+01             3140             3140 
  -8.0703677e+01             3114             3114 
  -8.0303464e+01             3102             3102 
  -7.9903691e+01             3096             3096 
  -7.9504334e+01             3070             3070 
  -7.9105367e+01             3026             3026 
  -7.8706767e+01             3018             3018 
  -7.8308510e+01             3010             3010 
  -7.7910572e+01             2984             2984 
  -7.7512927e+01             2974             2974 
  -7.7115554e+01             2966             2966 
  -7.6877600e+01             2948             2948 
  -7.6580159e+01             2906             2906 
  -7.6208357e+01             2894             2894 
  -7.5811708e+01             2888             2888 
  -7.5415221e+01             2862             2862 
  -7.5018878e+01             2850             2850 
  -7.4622654e+01             2844             2844 
  -7.4226526e+01             2822             2822 
  -7.3830469e+01             2774             2774 
  -7.3434459e+01             2768             2768 
  -7.3038472e+01             2758             2758 
  -7.2642482e+01             2732             2732 
  -7.2246467e+01             2722             2722 
  -7.1850401e+01             2714             2714 
  -7.1454259e+01             2688             2688 
  -7.1058016e+01             2648             2648 
  -7.0661648e+01             2636             2636 
  -7.0265129e+01             2624             2624 
  -6.9868434e+01             2602             2602 
  -6.9471536e+01             2592             2592 
  -6.9074411e+01             2588             2588 
  -6.8677031e+01             2556             2556 
  -6.8279372e+01             2516             2516 
  -6.7881405e+01             2510             2510 
  -6.7483105e+01             2484             2484 
  -6.7084444e+01             2472             2472 
  -6.6685394e+01             2466             2466 
  -6.6285928e+01             2444             2444 
  -6.5886018e+01             2396             2396 
  -6.5485634e+01             2390             2390 
  -6.5084749e+01             2380             2380 
  -6.4683333e+01             2354             2354 
  -6.4281355e+01             2344             2344 
  -6.3878786e+01             2336             2336 
  -6.3475595e+01             2310             2310 
  -6.3071752e+01             2270             2270 
  -6.2667223e+01             2260             2260 
  -6.2343600e+01             2254             2254 
  -6.1939072e+01             2228             2228 
  -6.1532456e+01             2218             2218 
  -6.1125031e+01             2210             2210 
  -6.0716762e+01             2180             2180 
  -6.0390147e+01             2144             2144 
  -5.9981877e+01             2134             2134 
  -5.9571054e+01             2126             2126 
  -5.9159250e+01             2098             2098 
  -5.8746426e+01             2090             2090 
  -5.8332543e+01             2084             2084 
  -5.7917562e+01             2054             2054 
  -5.7501442e+01             2012             2012 
  -5.7084141e+01             2006             2006 
  -5.6665607e+01             1980             1980 
  -5.6245804e+01             1968             1968 
  -5.5824689e+01             1962             1962 
  -5.5402216e+01             1958             1958 
  -5.4978339e+01             1896             1896 
  -5.4552992e+01             1886             1886 
  -5.4126140e+01             1880             1880 
  -5.3697734e+01             1852             1852 
  -5.3267721e+01             1840             1840 
  -5.2923710e+01             1836             1836 
  -5.2493696e+01             1832             1832 
  -5.2058878e+01             1768             1768 
  -5.1711023e+01             1760             1760 
  -5.1276204e+01             1754             1754 
  -5.0928349e+01             1728             1728 
  -5.0493531e+01             1716             1716 
  -5.0145676e+01             1712             1712 
  -4.9710858e+01             1706             1706 
  -4.9363003e+01             1678             1678 
  -4.8928184e+01             1640             1640 
  -4.8580329e+01             1632             1632 
  -4.8145511e+01             1624             1624 
  -4.7797656e+01             1600             1600 
  -4.7362838e+01             1590             1590 
  -4.7014983e+01             1584             1584 
  -4.6580164e+01             1580             1580 
  -4.6232309e+01             1550             1550 
  -4.5797491e+01             1510             1510 
  -4.5449636e+01             1506             1506 
  -4.5014818e+01             1498             1498 
  -4.4666963e+01             1474             1474 
  -4.4232144e+01             1464             1464 
  -4.3884290e+01             1458             1458 
  -4.3449471e+01             1454             1454 
  -4.3101616e+01             1424             1424 
  -4.2666798e+01             1388             1388 
  -4.2318943e+01             1382             1382 
  -4.1884124e+01             1376             1376 
  -4.1536270e+01             1350             1350 
  -4.1101451e+01             1342             1342 
  -4.0753596e+01             1336             1336 
  -4.0318778e+01             1330             1330 
  -3.9970923e+01             1328             1328 
  -3.9536104e+01             1268             1268 
  -3.9188250e+01             1258             1258 
  -3.8753431e+01             1252             1252 
  -3.8405576e+01             1248             1248 
  -3.7970758e+01             1224             1224 
  -3.7622903e+01             1216             1216 
  -3.7188084e+01             1210             1210 
  -3.6840230e+01             1204             1204 
  -3.6405411e+01             1202             1202 
  -3.6057556e+01             1172             1172 
  -3.5622738e+01             1132             1132 
  -3.5274883e+01             1130             1130 
  -3.4840064e+01             1124             1124 
  -3.4492210e+01             1112             1112 
  -3.4057391e+01             1094             1094 
  -3.3709536e+01             1086             1086 
  -3.3274718e+01             1080             1080 
  -3.2926863e+01             1076             1076 
  -3.2492044e+01             1054             1054 
  -3.2144190e+01             1046             1046 
  -3.1709371e+01             1010             1010 
  -3.1361516e+01             1004             1004 
  -3.0926698e+01              998              998 
  -3.0578843e+01              994              994 
  -3.0300559e+01              972              972 
  -2.9952704e+01              968              968 
  -2.9517886e+01              960              960 
  -2.9170031e+01              956              956 
  -2.8735213e+01              952              952 
  -2.8495172e+01              950              950 
  -2.8195121e+01              926              926 
  -2.7820057e+01              920              920 
  -2.7520006e+01              884              884 
  -2.7144942e+01              878              878 
  -2.6844891e+01              878              878 
  -2.6469827e+01              872              872 
  -2.6169776e+01              868              868 
  -2.5794712e+01              856              856 
  -2.5494661e+01              844              844 
  -2.5119597e+01              838              838 
  -2.4819546e+01              834              834 
  -2.4444482e+01              830              830 
  -2.4144431e+01              828              828 
  -2.3769367e+01              824              824 
  -2.3469316e+01              824              824 
  -2.3094252e+01              798              798 
  -2.2794201e+01              792              792 
  -2.2419137e+01              758              758 
  -2.2119086e+01              754              754 
  -2.1744022e+01              752              752 
  -2.1443971e+01              748              748 
  -2.1068907e+01              746              746 
  -2.0600078e+01              742              742 
  -2.0225014e+01              720              720 
  -1.9924963e+01            26494            26494 
  -1.9841744e+01            26486            26486 
  -1.9737721e+01            25868            25868 
  -1.9654502e+01            25824            25824 
  -1.9587927e+01            25800            25800 
  -1.9438134e+01            25734            25734 
  -1.9354915e+01            25718            25718 
  -1.9288341e+01            25722            25722 
  -1.9138547e+01            25666            25666 
  -1.9085287e+01            25686            25686 
  -1.8935494e+01            36140            36140 
  -1.8868919e+01            36036            36036 
  -1.8785700e+01            35876            35876 
  -1.8681677e+01            35792            35792 
  -1.8551648e+01            35784            35784 
  -1.8500000e+01            35754            35754 
  -1.8369971e+01            35716            35716 
  -1.8265948e+01            35722            35722 
  -1.8135919e+01            35080            35080 
  -1.8031896e+01            35068            35068 
  -1.7901867e+01            35008            35008 
  -1.7797843e+01            34962            34962 
  -1.7667814e+01            34906            34906 
  -1.7563791e+01            34864            34864 
  -1.7446474e+01            34832            34832 
  -1.7340927e+01            34810            34810 
  -1.7247316e+01            34776            34776 
  -1.7155983e+01            34662            34662 
  -1.7062223e+01            34612            34612 
  -1.7000000e+01            34548            34548 
  -1.6899819e+01            34518            34518 
  -1.6794943e+01            34484            34484 
  -1.6681996e+01            34446            34446 
  -1.6561970e+01            34436            34436 
  -1.6435102e+01            29196            29196 
  -1.6303156e+01            28554            28554 
  -1.6197600e+01            28518            28518 
  -1.6007599e+01            28434            28434 
  -1.5923154e+01            28400            28400 
  -1.5855598e+01            28402            28402 
  -1.5771153e+01            28404            28404 
  -1.5665596e+01            24534            24534 
  -1.5533651e+01            24544            24544 
  -1.5452051e+01            24508            24508 
  -1.5350052e+01            24504            24504 
  -1.5222553e+01            24354            24354 
  -1.5063178e+01            24236            24236 
  -1.4973408e+01            24896            24896 
  -1.4861196e+01            24878            24878 
  -1.4771426e+01            24868            24868 
  -1.4659214e+01            24806            24806 
  -1.4569444e+01            23683            23683 
  -1.4457232e+01            23696            23696 
  -1.4316966e+01            23099            23099 
  -1.4204754e+01            23115            23115 
  -1.4064489e+01            23127            23127 
  -1.3952276e+01            23129            23129 
  -1.3812011e+01            23103            23103 
  -1.3699799e+01            23121            23121 
  -1.3559533e+01            23100            23100 
  -1.3447321e+01            23144            23144 
  -1.3307055e+01            23041            23041 
  -1.3194843e+01            23192            23192 
  -1.3054578e+01            23083            23083 
  -1.2942365e+01            23019            23019 
  -1.2802100e+01            22989            22989 
  -1.2689888e+01            23005            23005 
  -1.2549622e+01            22973            22973 
  -1.2437410e+01            23027            23027 
  -1.2297145e+01            22981            22981 
  -1.2184932e+01            23010            23010 
  -1.2044667e+01            22397            22397 
  -1.1932455e+01            22399            22399 
  -1.1792189e+01            22398            22398 
  -1.1679977e+01            22421            22421 
  -1.1539711e+01            22414            22414 
  -1.1427499e+01            22465            22465 
  -1.1287234e+01            22525            22525 
  -1.1175021e+01            22559            22559 
  -1.1034756e+01            22530            22530 
  -1.0922544e+01            22581            22581 
  -1.0782278e+01            22491            22491 
  -1.0670066e+01            22533            22533 
  -1.0529801e+01            22424            22424 
  -1.0417588e+01            22428            22428 
  -1.0277323e+01            22378            22378 
  -1.0165110e+01            22360            22360 
  -1.0094978e+01            22342            22342 
  -9.9686156e+00            22330            22330 
  -9.8482249e+00            22327            22327 
  -9.7646202e+00            22309            22309 
  -9.6601143e+00            22298            22298 
  -9.5294820e+00            22291            22291 
  -9.3850810e+00            22294            22294 
  -9.2695602e+00            21774            21774 
  -9.1253184e+00            21786            21786 
  -9.0099250e+00            21790            21790 
  -8.8658481e+00            21745            21745 
  -8.7505865e+00            21802            21802 
  -8.6066736e+00            21810            21810 
  -8.4915433e+00            21839            21839 
  -8.3477889e+00            21806            21806 
  -8.2327854e+00            21852            21852 
  -8.0891866e+00            21892            21892 
  -7.9573091e+00            21959            21959 
  -7.8894653e+00            21935            21935 
  -7.7822578e+00            21949            21949 
  -7.6875129e+00            22116            22116 
  -7.5970406e+00            22258            22258 
  -7.4667577e+00            22545            22545 
  -7.3691978e+00            22811            22811 
  -7.2833587e+00            23005            23005 
  -7.1861433e+00            23044            23044 
  -7.0918712e+00            23167            23167 
  -6.9920939e+00            23244            23244 
  -6.8777538e+00            23252            23252 
  -6.7494600e+00            23242            23242 
  -6.6717999e+00            23255            23255 
  -6.5320117e+00            23360            23360 
  -6.4349365e+00            23395            23395 
  -6.3572764e+00            23409            23409 
  -6.2951483e+00            23439            23439 
  -6.1204130e+00            23466            23466 
  -6.0427529e+00            23520            23520 
  -5.9806248e+00            23546            23546 
  -5.8058896e+00            23609            23609 
  -5.7282294e+00            23610            23610 
  -5.6311543e+00            23630            23630 
  -5.5534942e+00            23651            23651 
  -5.4564190e+00            23638            23638 
  -5.3350751e+00            23636            23636 
  -5.2380000e+00            23641            23641 
  -5.1603398e+00            23631            23631 
  -5.0632647e+00            23081            23081 
  -4.9419207e+00            23093            23093 
  -4.8448456e+00            23114            23114 
  -4.7235017e+00            23159            23159 
  -4.6264265e+00            23190            23190 
  -4.5050826e+00            23233            23233 
  -4.4080074e+00            23330            23330 
  -4.2866635e+00            23346            23346 
  -4.1895884e+00            23366            23366 
  -4.0682444e+00            23372            23372 
  -3.9266742e+00            23402            23402 
  -3.8134181e+00            23445            23445 
  -3.6719224e+00            23449            23449 
  -3.5587259e+00            23460            23460 
  -3.4173014e+00            23461            23461 
  -3.2759301e+00            23478            23478 
  -3.1628331e+00            23548            23548 
  -3.0215061e+00            23548            23548 
  -2.8802412e+00            23539            23539 
  -2.7672293e+00            23602            23602 
  -2.6259943e+00            23631            23631 
  -2.4848093e+00            23645            23645 
  -2.3718614e+00            23660            23660 
  -2.2307045e+00            23708            23708 
  -2.0895859e+00            23722            23722 
  -1.9484865e+00            23718            23718 
  -1.8074138e+00            23734            23734 
  -1.6663558e+00            23721            23721 
  -1.5253151e+00            23757            23757 
  -1.3842886e+00            23807            23807 
  -1.2432738e+00            23914            23914 
  -1.1022681e+00            23959            23959 
  -9.6127008e-01            24078            24078 
  -8.2027808e-01            24109            24109 
  -6.7929098e-01            24177            24177 
  -5.3830735e-01            24269            24269 
  -3.9732551e-01            24330            24330 
  -2.5634394e-01            24361            24361 
  -1.1536107e-01            24352            24352 
   2.5624469e-02            24401            24401 
   1.6661432e-01            24452            24452 
   3.0760950e-01            24606            24606 
   4.4861176e-01            24661            24661 
   5.8962290e-01            24726            24726 
   7.3064432e-01            24877            24877 
   8.7167763e-01            24928            24928 
   1.0127244e+00            25030            25030 
   1.1537860e+00            25118            25118 
   1.2948643e+00            25006            25006 
   1.4447722e+00            25055            25055 
   1.5947236e+00            25122            25122 
   1.7447021e+00            25194            25194 
   1.8947049e+00            25289            25289 
   2.0447154e+00            30785            30785 
   2.1859038e+00            30799            30799 
   2.3271431e+00            30842            30842 
   2.4684092e+00            30937            30937 
   2.6097062e+00            31044            31044 
   2.7510365e+00            30971            30971 
   2.8923948e+00            31017            31017 
   2.9000000e+00            31066            31066 
   3.0408936e+00            31072            31072 
   3.1822710e+00            31168            31168 
   3.3145393e+00            31196            31196 
   3.4291118e+00            31212            31212 
   3.5298238e+00            31144            31144 
   3.6122588e+00            31322            31322 
   3.7072605e+00            31371            31371 
   3.8107918e+00            31422            31422 
   3.9028443e+00            31503            31503 
   4.0022681e+00            31503            31503 
   4.1059880e+00            31539            31539 
   4.2123470e+00            31595            31595 
   4.3091350e+00            31662            31662 
   4.4090887e+00            31847            31847 
   4.5017181e+00            31972            31972 
   4.6012644e+00            32246            32246 
   4.7008908e+00            32444            32444 
   4.8004811e+00            32595            32595 
   4.9001877e+00            32683            32683 
   5.0097412e+00            32769            32769 
   5.1093978e+00            32788            32788 
   5.2090366e+00            33455            33455 
   5.3085811e+00            33590            33590 
   5.4082302e+00            34004            34004 
   5.5079830e+00            34732            34732 
   5.6075126e+00            35559            35559 
   5.7071543e+00            36249            36249 
   5.8067739e+00            36962            36962 
   5.9044740e+00            38142            38142 
   6.0052084e+00            39043            39043 
   6.1058994e+00            40514            40514 
   6.2035043e+00            42368            42368 
   6.3032961e+00            44810            44810 
   6.4015565e+00            47985            47985 
   6.5054653e+00            50502            50502 
   6.6041429e+00            52906            52906 
   6.7044294e+00            55149            55149 
   6.8026717e+00            56835            56835 
   6.9065278e+00            58171            58171 
   7.0020975e+00            59191            59191 
   7.1085739e+00            60734            60734 
   7.2010182e+00            61914            61914 
   7.3001922e+00            63434            63434 
   7.4003209e+00            64741            64741 
   7.5004130e+00            65674            65674 
   7.6005889e+00            66836            66836 
   7.7006551e+00            68035            68035 
   7.8006529e+00            69378            69378 
   7.9093199e+00            70574            70574 
   8.0017771e+00            71625            71625 
   8.1000000e+00            72541            72541 
   8.2037025e+00            73613            73613 
   8.3061720e+00            74890            74890 
   8.4077189e+00            75839            75839 
   8.5098079e+00            76798            76798 
   8.6027562e+00            77829            77829 
   8.7022201e+00            78774            78774 
   8.8087040e+00            79781            79781 
   8.9114396e+00            80755            80755 
   9.0095785e+00            82098            82098 
   9.1004678e+00            83136            83136 
   9.2141941e+00            84187            84187 
   9.3048023e+00            85556            85556 
   9.4193689e+00            87164            87164 
   9.5211516e+00            88577            88577 
   9.6103516e+00            89300            89300 
   9.7064860e+00            90478            90478 
   9.8033461e+00            91335            91335 
   9.9017540e+00            92764            92764 
   1.0006082e+01            94222            94222 
   1.0112831e+01            95379            95379 
   1.0220162e+01            97162            97162 
   1.0303420e+01            98201            98201 
   1.0409631e+01            99255            99255 
   1.0526306e+01           101090           101090 
   1.0616483e+01           101870           101870 
   1.0707617e+01           103027           103027 
   1.0831837e+01           104784           104784 
   1.0926962e+01           105328           105328 
   1.1029183e+01           106409           106409 
   1.1134381e+01           107783           107783 
   1.1205525e+01           108501           108501 
   1.1313588e+01           108982           108982 
   1.1423200e+01           110328           110328 
   1.1535340e+01           111644           111644 
   1.1612838e+01           112419           112419 
   1.1733105e+01           113010           113010 
   1.1812196e+01           113906           113906 
   1.1926975e+01           115006           115006 
   1.2005521e+01           115709           115709 
   1.2127244e+01           115824           115824 
   1.2211237e+01           117706           117706 
   1.2340007e+01           119238           119238 
   1.2420605e+01           120174           120174 
   1.2511255e+01           119606           119606 
   1.2604220e+01           120484           120484 
   1.2745398e+01           121723           121723 
   1.2840008e+01           122506           122506 
   1.2934809e+01           121715           121715 
   1.3027832e+01           122946           122946 
   1.3121025e+01           123937           123937 
   1.3216645e+01           124862           124862 
   1.3312534e+01           125800           125800 
   1.3408601e+01           126114           126114 
   1.3504885e+01           126821           126821 
   1.3601483e+01           127690           127690 
   1.3746910e+01           129085           129085 
   1.3844180e+01           130152           130152 
   1.3941641e+01           129358           129358 
   1.4039327e+01           130301           130301 
   1.4137280e+01           131215           131215 
   1.4233866e+01           132043           132043 
   1.4332427e+01           132899           132899 
   1.4430652e+01           132289           132289 
   1.4529672e+01           134369           134369 
   1.4628072e+01           135268           135268 
   1.4726595e+01           136235           136235 
   1.4825661e+01           136931           136931 
   1.4923096e+01           136161           136161 
   1.5022461e+01           136966           136966 
   1.5120923e+01           137898           137898 
   1.5210419e+01           138868           138868 
   1.5309561e+01           139918           139918 
   1.5408694e+01           139373           139373 
   1.5506792e+01           141276           141276 
   1.5619317e+01           142382           142382 
   1.5715621e+01           143052           143052 
   1.5814860e+01           142394           142394 
   1.5913485e+01           143155           143155 
   1.6011645e+01           144169           144169 
   1.6111164e+01           144879           144879 
   1.6207037e+01           145851           145851 
   1.6304990e+01           145343           145343 
   1.6404440e+01           146296           146296 
   1.6502822e+01           148733           148733 
   1.6601716e+01           149343           149343 
   1.6701405e+01           150191           150191 
   1.6800128e+01           149506           149506 
   1.6948425e+01           150766           150766 
   1.7047224e+01           151822           151822 
   1.7146272e+01           152866           152866 
   1.7246669e+01           152358           152358 
   1.7346178e+01           154324           154324 
   1.7445941e+01           155060           155060 
   1.7545815e+01           155943           155943 
   1.7645554e+01           156819           156819 
   1.7745112e+01           156184           156184 
   1.7844044e+01           156867           156867 
   1.7944128e+01           157996           157996 
   1.8044692e+01           159142           159142 
   1.8144049e+01           160103           160103 
   1.8243377e+01           160808           160808 
   1.8343499e+01           161625           161625 
   1.8444292e+01           162424           162424 
   1.8544021e+01           163148           163148 
   1.8643136e+01           163998           163998 
   1.8742648e+01           163224           163224 
   1.8842879e+01           164209           164209 
   1.8942877e+01           165230           165230 
   1.9042978e+01           167382           167382 
   1.9143188e+01           168252           168252 
   1.9243476e+01           167186           167186 
   1.9343752e+01           168231           168231 
   1.9443939e+01           169293           169293 
   1.9544479e+01           169903           169903 
   1.9645105e+01           170897           170897 
   1.9735722e+01           169579           169579 
   1.9808216e+01           170276           170276 
   1.9949150e+01           173053           173053 
   2.0039647e+01           173813           173813 
   2.0130156e+01           174688           174688 
   2.0220633e+01           173030           173030 
   2.0321149e+01           173860           173860 
   2.0411615e+01           174957           174957 
   2.0502074e+01           175830           175830 
   2.0602593e+01           177875           177875 
   2.0737857e+01           175983           175983 
   2.0836854e+01           177008           177008 
   2.0937516e+01           177969           177969 
   2.1038235e+01           178959           178959 
   2.1138981e+01           176892           176892 
   2.1239759e+01           177913           177913 
   2.1340583e+01           180209           180209 
   2.1441444e+01           181067           181067 
   2.1542353e+01           182005           182005 
   2.1619054e+01           179436           179436 
   2.1715246e+01           180266           180266 
   2.1815055e+01           181190           181190 
   2.1906010e+01           182297           182297 
   2.2002412e+01           181066           181066 
   2.2135783e+01           183421           183421 
   2.2224579e+01           184214           184214 
   2.2313277e+01           185056           185056 
   2.2401893e+01           182770           182770 
   2.2534672e+01           184048           184048 
   2.2623108e+01           184850           184850 
   2.2711477e+01           185745           185745 
   2.2843901e+01           184544           184544 
   2.2932113e+01           185282           185282 
   2.3020284e+01           185894           185894 
   2.3108423e+01           186572           186572 
   2.3231785e+01           184607           184607 
   2.3311073e+01           185299           185299 
   2.3434406e+01           187768           187768 
   2.3522498e+01           188861           188861 
   2.3610587e+01           189837           189837 
   2.3742763e+01           187268           187268 
   2.3830905e+01           188015           188015 
   2.3919066e+01           189061           189061 
   2.4007253e+01           190106           190106 
   2.4139553e+01           188861           188861 
   2.4227783e+01           189643           189643 
   2.4316038e+01           190536           190536 
   2.4404326e+01           191411           191411 
   2.4536822e+01           188818           188818 
   2.4638808e+01           189700           189700 
   2.4740889e+01           190775           190775 
   2.4842963e+01           192554           192554 
   2.4945114e+01           193505           193505 
   2.5047283e+01           189451           189451 
   2.5149625e+01           190343           190343 
   2.5200838e+01           191037           191037 
   2.5303277e+01           192078           192078 
   2.5405692e+01           194407           194407 
   2.5508121e+01           195236           195236 
   2.5610587e+01           191458           191458 
   2.5713090e+01           192401           192401 
   2.5815629e+01           193499           193499 
   2.5918197e+01           194706           194706 
   2.6020814e+01           196552           196552 
   2.6123454e+01           192832           192832 
   2.6226119e+01           193572           193572 
   2.6328843e+01           194444           194444 
   2.6431565e+01           195422           195422 
   2.6534323e+01           196357           196357 
   2.6636935e+01           193319           193319 
   2.6739467e+01           194220           194220 
   2.6842068e+01           195099           195099 
   2.6944729e+01           195895           195895 
   2.7047446e+01           196888           196888 
   2.7150220e+01           192618           192618 
   2.7201628e+01           193685           193685 
   2.7304487e+01           194757           194757 
   2.7407406e+01           195630           195630 
   2.7510378e+01           196712           196712 
   2.7613404e+01           197936           197936 
   2.7716485e+01           193267           193267 
   2.7819619e+01           195363           195363 
   2.7922807e+01           196252           196252 
   2.8026046e+01           197231           197231 
   2.8129341e+01           198152           198152 
   2.8232651e+01           192989           192989 
   2.8336009e+01           193929           193929 
   2.8439433e+01           195472           195472 
   2.8542885e+01           196431           196431 
   2.8646373e+01           197459           197459 
   2.8749874e+01           192499           192499 
   2.8801646e+01           192945           192945 
   2.8905217e+01           193971           193971 
   2.9004012e+01           195946           195946 
   2.9107644e+01           196852           196852 
   2.9211336e+01           191455           191455 
   2.9314991e+01           192368           192368 
   2.9418733e+01           193480           193480 
   2.9522542e+01           195300           195300 
   2.9626396e+01           196222           196222 
   2.9730303e+01           190743           190743 
   2.9834253e+01           191755           191755 
   2.9938238e+01           192569           192569 
   3.0042274e+01           194766           194766 
   3.0146349e+01           195692           195692 
   3.0250475e+01           190731           190731 
   3.0302550e+01           191252           191252 
   3.0406750e+01           192395           192395 
   3.0511000e+01           193660           193660 
   3.0615289e+01           195380           195380 
   3.0719619e+01           196238           196238 
   3.0823994e+01           190924           190924 
   3.0928401e+01           191946           191946 
   3.1032856e+01           192981           192981 
   3.1137365e+01           195108           195108 
   3.1241917e+01           196089           196089 
   3.1346398e+01           190902           190902 
   3.1450843e+01           191938           191938 
   3.1503095e+01           192577           192577 
   3.1607643e+01           194370           194370 
   3.1712244e+01           195477           195477 
   3.1816895e+01           189494           189494 
   3.1921599e+01           190585           190585 
   3.2026347e+01           191850           191850 
   3.2131133e+01           193887           193887 
   3.2235950e+01           194806           194806 
   3.2340798e+01           189151           189151 
   3.2445673e+01           190323           190323 
   3.2550590e+01           191809           191809 
   3.2603074e+01           192411           192411 
   3.2708066e+01           193980           193980 
   3.2813094e+01           195025           195025 
   3.2918199e+01           188439           188439 
   3.3023352e+01           189687           189687 
   3.3128549e+01           191759           191759 
   3.3233792e+01           192786           192786 
   3.3339082e+01           193859           193859 
   3.3444218e+01           188102           188102 
   3.3549221e+01           189492           189492 
   3.3601744e+01           189920           189920 
   3.3706823e+01           191535           191535 
   3.3811943e+01           192534           192534 
   3.3917088e+01           186554           186554 
   3.4022269e+01           187811           187811 
   3.4127488e+01           189957           189957 
   3.4232727e+01           190923           190923 
   3.4327494e+01           191908           191908 
   3.4403307e+01           186446           186446 
   3.4539772e+01           188123           188123 
   3.4600422e+01           189232           189232 
   3.4709931e+01           190322           190322 
   3.4812700e+01           186741           186741 
   3.4922209e+01           187766           187766 
   3.5024979e+01           188791           188791 
   3.5100792e+01           186381           186381 
   3.5222094e+01           187433           187433 
   3.5316440e+01           188203           188203 
   3.5434372e+01           185471           185471 
   3.5528718e+01           187147           187147 
   3.5604531e+01           188097           188097 
   3.5739758e+01           189547           189547 
   3.5814244e+01           185492           185492 
   3.5921835e+01           186682           186682 
   3.6022805e+01           188768           188768 
   3.6148937e+01           189970           189970 
   3.6223307e+01           186073           186073 
   3.6338994e+01           187356           187356 
   3.6413364e+01           188250           188250 
   3.6520788e+01           189690           189690 
   3.6636475e+01           185884           185884 
   3.6729437e+01           186796           186796 
   3.6821987e+01           187906           187906 
   3.6937673e+01           184893           184893 
   3.7012043e+01           185485           185485 
   3.7105006e+01           186244           186244 
   3.7231022e+01           187810           187810 
   3.7305392e+01           188769           188769 
   3.7439671e+01           185737           185737 
   3.7514041e+01           186417           186417 
   3.7621465e+01           187456           187456 
   3.7737152e+01           183692           183692 
   3.7830114e+01           185718           185718 
   3.7923077e+01           186566           186566 
   3.8016039e+01           187469           187469 
   3.8108589e+01           188288           188288 
   3.8224275e+01           183826           183826 
   3.8331699e+01           185343           185343 
   3.8406069e+01           186136           186136 
   3.8521756e+01           187482           187482 
   3.8614305e+01           183427           183427 
   3.8729992e+01           185482           185482 
   3.8804362e+01           186317           186317 
   3.8930378e+01           182047           182047 
   3.9004748e+01           182746           182746 
   3.9139027e+01           184393           184393 
   3.9231990e+01           185882           185882 
   3.9306360e+01           186725           186725 
   3.9413783e+01           182191           182191 
   3.9506746e+01           183148           183148 
   3.9622433e+01           185409           185409 
   3.9714982e+01           181514           181514 
   3.9830669e+01           182659           182659 
   3.9905039e+01           183385           183385 
   4.0012462e+01           178955           178955 
   4.0128149e+01           177733           177733 
   4.0230928e+01           178661           178661 
   4.0336232e+01           179785           179785 
   4.0431021e+01           180883           180883 
   4.0536465e+01           182684           182684 
   4.0641988e+01           175418           175418 
   4.0747579e+01           176615           176615 
   4.0800400e+01           177238           177238 
   4.0948351e+01           179394           179394 
   4.1001246e+01           180018           180018 
   4.1106870e+01           173318           173318 
   4.1202135e+01           174637           174637 
   4.1308098e+01           176313           176313 
   4.1403480e+01           177519           177519 
   4.1509569e+01           178552           178552 
   4.1615726e+01           171809           171809 
   4.1721957e+01           173304           173304 
   4.1817606e+01           174423           174423 
   4.1923930e+01           175623           175623 
   4.2019706e+01           176643           176643 
   4.2126167e+01           170087           170087 
   4.2222053e+01           171574           171574 
   4.2328641e+01           172452           172452 
   4.2435337e+01           173569           173569 
   4.2542101e+01           175024           175024 
   4.2648934e+01           167466           167466 
   4.2744926e+01           168390           168390 
   4.2851896e+01           169428           169428 
   4.2948185e+01           170531           170531 
   4.3001728e+01           171676           171676 
   4.3108869e+01           172739           172739 
   4.3216077e+01           165962           165962 
   4.3323350e+01           167192           167192 
   4.3430689e+01           168872           168872 
   4.3538095e+01           170158           170158 
   4.3645566e+01           171334           171334 
   4.3742306e+01           164289           164289 
   4.3849897e+01           165662           165662 
   4.3903716e+01           166194           166194 
   4.4000619e+01           167317           167317 
   4.4108331e+01           168631           168631 
   4.4216133e+01           161996           161996 
   4.4313168e+01           162911           162911 
   4.4420956e+01           164125           164125 
   4.4518122e+01           165335           165335 
   4.4626126e+01           166907           166907 
   4.4734219e+01           160718           160718 
   4.4842370e+01           161850           161850 
   4.4950581e+01           163191           163191 
   4.5004708e+01           164043           164043 
   4.5113004e+01           165212           165212 
   4.5221222e+01           166326           166326 
   4.5310781e+01           159972           159972 
   4.5403141e+01           161245           161245 
   4.5541550e+01           162612           162612 
   4.5633739e+01           163660           163660 
   4.5725884e+01           158856           158856 
   4.5817974e+01           160112           160112 
   4.5910018e+01           161074           161074 
   4.6002013e+01           161866           161866 
   4.6139928e+01           163438           163438 
   4.6231817e+01           158423           158423 
   4.6323657e+01           159299           159299 
   4.6415457e+01           160182           160182 
   4.6507219e+01           161294           161294 
   4.6644785e+01           156713           156713 
   4.6736460e+01           157574           157574 
   4.6828105e+01           158501           158501 
   4.6919713e+01           159593           159593 
   4.7011281e+01           160891           160891 
   4.7102813e+01           155039           155039 
   4.7240075e+01           156499           156499 
   4.7331551e+01           157713           157713 
   4.7423002e+01           158802           158802 
   4.7514425e+01           159636           159636 
   4.7605815e+01           154115           154115 
   4.7742854e+01           155784           155784 
   4.7834192e+01           156693           156693 
   4.7925497e+01           157496           157496 
   4.8016786e+01           152357           152357 
   4.8108078e+01           153509           153509 
   4.8245056e+01           154787           154787 
   4.8336373e+01           155582           155582 
   4.8427672e+01           156576           156576 
   4.8518947e+01           151824           151824 
   4.8610204e+01           152621           152621 
   4.8701451e+01           153548           153548 
   4.8838287e+01           155341           155341 
   4.8929493e+01           149856           149856 
   4.9020677e+01           150609           150609 
   4.9111843e+01           151386           151386 
   4.9202984e+01           152231           152231 
   4.9339639e+01           154037           154037 
   4.9430721e+01           149249           149249 
   4.9512667e+01           149999           149999 
   4.9603720e+01           151155           151155 
   4.9740253e+01           152567           152567 
   4.9831249e+01           147460           147460 
   4.9922225e+01           148517           148517 
   5.0013187e+01            56770            56770 
   5.0104776e+01            57027            57027 
   5.0241589e+01            57482            57482 
   5.0344045e+01            17831            17831 
   5.0415196e+01            17904            17904 
   5.0504133e+01            17956            17956 
   5.0615306e+01            18035            18035 
   5.0726408e+01            18184            18184 
   5.0826401e+01            18295            18295 
   5.0939240e+01            18387            18387 
   5.1061301e+01            18536            18536 
   5.1146065e+01             5263             5263 
   5.1252021e+01             5289             5289 
   5.1384466e+01             5295             5295 
   5.1550022e+01             5312             5312 
   5.1751442e+01             5337             5337 
   5.1953158e+01             5364             5364 
   5.2155097e+01             5380             5380 
   5.2357250e+01             5518             5518 
   5.2559606e+01             5594             5594 
   5.2762170e+01             5630             5630 
   5.2964948e+01             2011             2011 
   5.3218421e+01             2015             2015 
   5.3535262e+01             2021             2021 
   5.3788735e+01             2029             2029 
   5.4105576e+01             2055             2055 
   5.4359049e+01             2057             2057 
   5.4675890e+01             2061             2061 
   5.4929363e+01             2069             2069 
   5.5246204e+01             2109             2109 
   5.5499677e+01             2133             2133 
   5.5816518e+01             2137             2137 
   5.6069991e+01             2141             2141 
   5.6386832e+01             2147             2147 
   5.6640305e+01             2155             2155 
   5.6957147e+01             2181             2181 
   5.7321950e+01             2187             2187 
   5.7613792e+01             2193             2193 
   5.7978595e+01             2229             2229 
   5.8270437e+01             2259             2259 
   5.8635241e+01             2263             2263 
   5.9002750e+01             2269             2269 
   5.9296758e+01             2279             2279 
   5.9664268e+01             2303             2303 
   6.0033319e+01             2311             2311 
   6.0328559e+01             2315             2315 
   6.0697610e+01             2355             2355 
   6.1068190e+01             2385             2385 
   6.1364654e+01             2389             2389 
   6.1735233e+01             2395             2395 
   6.2107347e+01             2407             2407 
   6.2405039e+01             2429             2429 
   6.2777153e+01             2437             2437 
   6.3150814e+01             2445             2445 
   6.3449743e+01             2481             2481 
   6.3823405e+01             2511             2511 
   6.4198537e+01             2519             2519 
   6.4498642e+01             2523             2523 
   6.4873774e+01             2533             2533 
   6.5250344e+01             2559             2559 
   6.5551600e+01             2565             2565 
   6.5928171e+01             2575             2575 
   6.6306173e+01             2637             2637 
   6.6608574e+01             2639             2639 
   6.6986576e+01             2645             2645 
   6.7365999e+01             2655             2655 
   6.7669538e+01             2681             2681 
   6.8048961e+01             2687             2687 
   6.8429793e+01             2697             2697 
   6.8734458e+01             2733             2733 
   6.9115290e+01             2763             2763 
   6.9497523e+01             2769             2769 
   6.9803310e+01             2773             2773 
   7.0185542e+01             2785             2785 
   7.0568941e+01             2811             2811 
   7.0875660e+01             2817             2817 
   7.1259058e+01             2827             2827 
   7.1644062e+01             2889             2889 
   7.1952066e+01             2891             2891 
   7.2337070e+01             2899             2899 
   7.2723440e+01             2909             2909 
   7.3110320e+01             2937             2937 
   7.3419824e+01             2941             2941 
   7.3806704e+01             2949             2949 
   7.4194187e+01             2991             2991 
   7.4582793e+01             3017             3017 
   7.4971852e+01             3025             3025 
   7.5361364e+01             3035             3035 
   7.5751332e+01             3063             3063 
   7.6141756e+01             3069             3069 
   7.6532636e+01             3079             3079 
   7.6923965e+01             3141             3141 
   7.7315743e+01             3145             3145 
   7.7707965e+01             3151             3151 
   7.8099680e+01             3163             3163 
   7.8492476e+01             3189             3189 
   7.8885935e+01             3195             3195 
   7.9279906e+01             3237             3237 
   7.9674309e+01             3267             3267 
   8.0069160e+01             3273             3273 
   8.0464449e+01             3281             3281 
   8.0860169e+01             3305             3305 
   8.1256322e+01             3317             3317 
   8.1652905e+01             3327             3327 
   8.2048690e+01             3365             3365 
   8.2445525e+01             3393             3393 
   8.2843030e+01             3401             3401 
   8.3241071e+01             3411             3411 
   8.3639578e+01             3437             3437 
   8.4038530e+01             3445             3445 
   8.4437908e+01             3453             3453 
   8.4837698e+01             3495             3495 
   8.5237901e+01             3521             3521 
   8.5638506e+01             3529             3529 
   8.6038200e+01             3539             3539 
   8.6438909e+01             3567             3567 
   8.6840258e+01             3573             3573 
   8.7242136e+01             3583             3583 
   8.7644478e+01             3645             3645 
   8.8047253e+01             3649             3649 
   8.8450435e+01             3655             3655 
   8.8854012e+01             3667             3667 
   8.9257972e+01             3693             3693 
   8.9662310e+01             3699             3699 
   9.0065746e+01             3711             3711 
   9.0470159e+01             3771             3771 
   9.0875185e+01             3775             3775 
   9.1280775e+01             3783             3783 
   9.1686752e+01             3793             3793 
   9.2093193e+01             3819             3819 
   9.2499971e+01             3825             3825 
   9.2907178e+01             3867             3867 
   9.3314694e+01             3897             3897 
   9.3722622e+01             3901             3901 
   9.4129698e+01             3911             3911 
   9.4537724e+01             3923             3923 
   9.4946285e+01             3945             3945 
   9.5355377e+01             3951             3951 
   9.5764901e+01             3991             3991 
   9.6174810e+01             4023             4023 
   9.6585085e+01             4027             4027 
   9.6995712e+01             4035             4035 
   9.7406682e+01             4045             4045 
   9.7817991e+01             4071             4071 
   9.8228493e+01             4077             4077 
   9.8639907e+01             4089             4089 
   9.9051865e+01             4149             4149 
   9.9464270e+01             4153             4153 
   9.9877073e+01             4159             4159 
   1.0029024e+02             4171             4171 
   1.0070376e+02             4197             4197 
   1.0111762e+02             4203             4203 
   1.0153180e+02             4209             4209 
   1.0194631e+02             4251             4251 
   1.0236005e+02             4277             4277 
   1.0277466e+02             4283             4283 
   1.0318978e+02             4293             4293 
   1.0360532e+02             4319             4319 
   1.0402124e+02             4325             4325 
   1.0443750e+02             4331             4331 
   1.0485409e+02             4371             4371 
   1.0527099e+02             4401             4401 
   1.0568820e+02             4405             4405 
   1.0610571e+02             4411             4411 
   1.0652253e+02             4423             4423 
   1.0694016e+02             4449             4449 
   1.0735826e+02             4455             4455 
   1.0777676e+02             4461             4461 
   1.0819567e+02             4501             4501 
   1.0861485e+02             4527             4527 
   1.0903439e+02             4533             4533 
   1.0945417e+02             4541             4541 
   1.0987429e+02             4549             4549 
   1.1029464e+02             4575             4575 
   1.1071439e+02             4581             4581 
   1.1113493e+02             4587             4587 
   1.1155591e+02             4629             4629 
   1.1197725e+02             4653             4653 
   1.1239892e+02             4659             4659 
   1.1282088e+02             4667             4667 
   1.1324313e+02             4675             4675 
   1.1366566e+02             4701             4701 
   1.1408845e+02             4707             4707 
   1.1451151e+02             4713             4713 
   1.1493398e+02             4749             4749 
   1.1535717e+02             4779             4779 
   1.1578077e+02             4783             4783 
   1.1620470e+02             4789             4789 
   1.1662894e+02             4797             4797 
   1.1705345e+02             4821             4821 
   1.1747823e+02             4827             4827 
   1.1790327e+02             4833             4833 
   1.1832856e+02             4841             4841 
   1.1875409e+02             4881             4881 
   1.1917910e+02             4905             4905 
   1.1960476e+02             4909             4909 
   1.2003080e+02             4915             4915 
   1.2045715e+02             4925             4925 
   1.2088378e+02             4949             4949 
   1.2131067e+02             4953             4953 
