# Supplementary material for: Research on combustion and emissions of heavy duty diesel engines under low-speed and low-load conditions in low temperature environments
Source: PLoS One. 2025 Feb 21;20(2):e0318933. doi: 10.1371/journal.pone.0318933 (PMC11844864; doi:10.1371/journal.pone.0318933)
Supplement: S1 File — (ZIP) [file pone.0318933.s001.zip › 1000rpm_30%/3-tigaojinqiwendu/Tin302K/dynamic.out]

# CONVERGE Release Build 2.3.20/  Jan 30, 2017        Run Date:Wed Aug 30 22:30:00 2023
# column       1                2                3                4                5                6                7                8 
#          Crank   Tumble_Ratio_X   Tumble_Ratio_Y      Swirl_Ratio        Ang_Mom_X        Ang_Mom_Y        Ang_Mom_Z    Mag_Vorticity
#          (DEG)           (none)           (none)           (none)       (kg*m^2/s)       (kg*m^2/s)       (kg*m^2/s)            (1/s)
#
  -1.4600000e+02    1.4362319e-09   -1.7068583e-01    0.0000000e+00    1.8239318e-13   -3.7698182e-05    0.0000000e+00    9.9999985e-11
  -1.4587230e+02   -5.2693556e-08   -1.7050552e-01   -3.0104802e-08   -6.6857041e-12   -3.7638615e-05   -3.1348303e-12    2.0935078e-01
  -1.4579372e+02   -7.3443760e-08   -1.7027253e-01   -4.5904235e-08   -9.3132334e-12   -3.7574858e-05   -4.7799771e-12    2.6260598e-01
  -1.4567094e+02   -1.0747736e-07   -1.6966981e-01   -6.6782778e-08   -1.3616958e-11   -3.7422422e-05   -6.9538288e-12    3.0653181e-01
  -1.4558567e+02   -1.2755047e-07   -1.6906584e-01   -8.0003820e-08   -1.6150246e-11   -3.7275625e-05   -8.3302360e-12    3.5814860e-01
  -1.4547909e+02   -1.5037650e-07   -1.6816001e-01   -9.6418375e-08   -1.9025871e-11   -3.7058902e-05   -1.0038914e-11    4.3641054e-01
  -1.4534587e+02   -1.5117110e-07   -1.6694563e-01   -1.1113873e-07   -1.9108137e-11   -3.6770081e-05   -1.1570814e-11    5.3291674e-01
  -1.4517933e+02   -1.9742133e-07   -1.6562048e-01   -1.3935707e-07   -2.4924470e-11   -3.6451894e-05   -1.4507374e-11    6.3779343e-01
  -1.4497117e+02   -2.2325210e-07   -1.6464917e-01   -1.7197468e-07   -2.8143665e-11   -3.6205499e-05   -1.7900977e-11    7.0243026e-01
  -1.4471096e+02   -1.8333733e-07   -1.6450207e-01   -2.0553012e-07   -2.3068743e-11   -3.6132566e-05   -2.1391218e-11    7.2096555e-01
  -1.4438570e+02   -1.0694963e-07   -1.6521085e-01   -2.5223078e-07   -1.3425348e-11   -3.6237275e-05   -2.6248536e-11    7.4227670e-01
  -1.4397912e+02    4.0361159e-07   -1.6669246e-01   -2.6555441e-07    5.0513214e-11   -3.6497339e-05   -2.7631283e-11    8.0679425e-01
  -1.4347090e+02    1.3822040e-06   -1.6927471e-01   -2.7691357e-07    1.7232786e-10   -3.6979249e-05   -2.8808224e-11    7.7146294e-01
  -1.4287090e+02    3.6886680e-06   -1.7371619e-01   -1.8242271e-07    4.5778654e-10   -3.7846968e-05   -1.8973913e-11    9.3915577e-01
  -1.4227090e+02    5.7655177e-06   -1.7875425e-01   -5.6240878e-08    7.1222082e-10   -3.8838365e-05   -5.8484490e-12    1.1277167e+00
  -1.4167090e+02    7.9264565e-06   -1.8377986e-01   -2.2013364e-07    9.7455588e-10   -3.9820136e-05   -2.2887114e-11    1.3135351e+00
  -1.4107090e+02    1.0092847e-05   -1.8813428e-01   -5.0573777e-07    1.2349780e-09   -4.0649703e-05   -5.2571281e-11    1.4287464e+00
  -1.4047090e+02    1.2024012e-05   -1.9163392e-01   -5.5092200e-07    1.4641209e-09   -4.1288503e-05   -5.7257642e-11    1.5934853e+00
  -1.3987090e+02    1.3812339e-05   -1.9447610e-01   -6.0225555e-07    1.6735620e-09   -4.1780469e-05   -6.2581400e-11    1.7883867e+00
  -1.3927090e+02    1.5618473e-05   -1.9704394e-01   -4.5967626e-07    1.8828963e-09   -4.2208928e-05   -4.7757174e-11    1.9123822e+00
  -1.3867090e+02    1.6296315e-05   -1.9953781e-01   -6.8983570e-07    1.9545913e-09   -4.2617264e-05   -7.1656897e-11    2.0695258e+00
  -1.3807090e+02    1.7923063e-05   -2.0270464e-01   -7.0623381e-07    2.1385571e-09   -4.3164164e-05   -7.3347112e-11    2.2350625e+00
  -1.3747090e+02    1.8839069e-05   -2.0598541e-01   -9.3019639e-07    2.2360271e-09   -4.3730230e-05   -9.6590750e-11    2.2355753e+00
  -1.3687090e+02    1.9678170e-05   -2.0973808e-01   -1.0635865e-06    2.3231194e-09   -4.4390351e-05   -1.1042308e-10    2.4077418e+00
  -1.3627090e+02    2.0691913e-05   -2.1368745e-01   -2.6772665e-06    2.4295339e-09   -4.5085896e-05   -2.7791074e-10    2.4981308e+00
  -1.3567090e+02    2.2088708e-05   -2.1769232e-01   -2.6156647e-06    2.5792177e-09   -4.5786349e-05   -2.7147071e-10    2.6269073e+00
  -1.3507090e+02    2.2782922e-05   -2.2152296e-01   -2.5759349e-06    2.6453668e-09   -4.6443620e-05   -2.6730290e-10    2.7057325e+00
  -1.3447090e+02    2.4005805e-05   -2.2525703e-01   -2.5566582e-06    2.7714859e-09   -4.7074105e-05   -2.6525891e-10    2.8691943e+00
  -1.3387090e+02    2.4857712e-05   -2.2885148e-01   -7.1038452e-07    2.8532569e-09   -4.7669114e-05   -7.3691890e-11    2.9439693e+00
  -1.3327090e+02    2.4866038e-05   -2.3238029e-01   -6.8743621e-07    2.8374669e-09   -4.8244143e-05   -7.1299732e-11    3.0785426e+00
  -1.3267090e+02    2.5656827e-05   -2.3591411e-01   -9.6990087e-07    2.9102720e-09   -4.8813951e-05   -1.0058018e-10    3.2460582e+00
  -1.3207090e+02    2.7005509e-05   -2.3953651e-01   -1.2493643e-06    3.0447560e-09   -4.9395797e-05   -1.2953996e-10    3.2808949e+00
  -1.3147090e+02    2.9263524e-05   -2.4330378e-01   -9.6701077e-07    3.2791273e-09   -5.0001022e-05   -1.0024796e-10    3.3789996e+00
  -1.3087090e+02    3.5119880e-05   -2.4722097e-01   -1.1819643e-06    3.9108666e-09   -5.0629897e-05   -1.2251208e-10    3.4909368e+00
  -1.3027090e+02    3.4326220e-05   -2.5112742e-01   -2.7779300e-06    3.7983481e-09   -5.1249588e-05   -2.8788960e-10    3.5838892e+00
  -1.2967090e+02    3.3294329e-05   -2.5508312e-01   -4.5148403e-06    3.6605519e-09   -5.1872137e-05   -4.6781837e-10    3.7378673e+00
  -1.2907090e+02    3.5108950e-05   -2.5898132e-01   -1.3965173e-06    3.8349748e-09   -5.2475948e-05   -1.4468102e-10    3.7780726e+00
  -1.2847090e+02    3.5624384e-05   -2.6289021e-01   -1.4382528e-06    3.8656092e-09   -5.3074654e-05   -1.4898098e-10    3.9410031e+00
  -1.2787090e+02    3.6918517e-05   -2.6675499e-01    5.3148422e-07    3.9792388e-09   -5.3657325e-05    5.5044788e-11    4.1182403e+00
  -1.2727090e+02    3.6012248e-05   -2.7048027e-01   -3.2536141e-06    3.8552452e-09   -5.4205191e-05   -3.3691814e-10    4.1892493e+00
  -1.2667090e+02    3.6127969e-05   -2.7458587e-01   -3.5078289e-06    3.8410507e-09   -5.4821850e-05   -3.6318469e-10    4.2564208e+00
  -1.2607090e+02    3.6970576e-05   -2.7900367e-01   -3.8327776e-06    3.9031846e-09   -5.5492302e-05   -3.9676133e-10    4.2855027e+00
  -1.2547090e+02    3.6352481e-05   -2.8298595e-01   -6.9581555e-06    3.8107714e-09   -5.6068795e-05   -7.2018016e-10    4.4589911e+00
  -1.2487090e+02    3.6194470e-05   -2.8727182e-01   -6.0503684e-06    3.7669883e-09   -5.6697461e-05   -6.2611873e-10    4.5052214e+00
  -1.2427090e+02    3.4038034e-05   -2.9115640e-01   -6.4985571e-06    3.5167856e-09   -5.7239455e-05   -6.7239259e-10    4.6485245e+00
  -1.2367090e+02    3.3758978e-05   -2.9521371e-01   -6.5919590e-06    3.4622333e-09   -5.7807747e-05   -6.8194639e-10    4.8157396e+00
  -1.2307090e+02    3.3966442e-05   -2.9933830e-01   -6.6724626e-06    3.4574896e-09   -5.8381508e-05   -6.9016057e-10    4.9140719e+00
  -1.2247090e+02    3.5480441e-05   -3.0361416e-01   -4.9604781e-06    3.5842758e-09   -5.8976963e-05   -5.1299818e-10    5.0028522e+00
  -1.2187090e+02    3.7520507e-05   -3.0800505e-01   -6.5798735e-06    3.7612597e-09   -5.9586206e-05   -6.8035804e-10    5.0305938e+00
  -1.2127090e+02    4.1031637e-05   -3.1241060e-01   -6.5895055e-06    4.0812266e-09   -6.0189959e-05   -6.8124055e-10    5.2081963e+00
  -1.2067611e+02    3.7501136e-05   -3.1667932e-01   -7.2160530e-06    3.7009067e-09   -6.0761301e-05   -7.4589133e-10    5.2217739e+00
  -1.2008717e+02    3.6071327e-05   -3.2088635e-01   -7.5619879e-06    3.5318907e-09   -6.1315304e-05   -7.8152029e-10    5.3958001e+00
  -1.1950389e+02    3.3990343e-05   -3.2504409e-01   -1.0194282e-05    3.3019885e-09   -6.1854813e-05   -1.0533904e-09    5.4672271e+00
  -1.1892610e+02    3.9526923e-05   -3.2930673e-01   -1.0389226e-05    3.8095519e-09   -6.2408628e-05   -1.0733576e-09    5.6501044e+00
  -1.1835364e+02    4.0373049e-05   -3.3373886e-01   -8.8068261e-06    3.8603130e-09   -6.2988801e-05   -9.0971907e-10    5.7813107e+00
  -1.1778632e+02    4.0794464e-05   -3.3776056e-01   -9.4413607e-06    3.8696328e-09   -6.3486393e-05   -9.7510819e-10    5.8200520e+00
  -1.1722396e+02    4.2226994e-05   -3.4221965e-01   -9.4481016e-06    3.9735966e-09   -6.4060510e-05   -9.7564157e-10    5.9719116e+00
  -1.1666646e+02    4.5859626e-05   -3.4644888e-01   -9.7108151e-06    4.2809401e-09   -6.4586322e-05   -1.0026048e-09    6.0117464e+00
  -1.1611365e+02    4.8040387e-05   -3.5056695e-01   -9.9942183e-06    4.4485498e-09   -6.5086313e-05   -1.0316971e-09    6.2257322e+00
  -1.1556538e+02    5.0393766e-05   -3.5465275e-01   -1.0257521e-05    4.6289551e-09   -6.5575495e-05   -1.0587050e-09    6.3641422e+00
  -1.1502155e+02    5.2260679e-05   -3.5882648e-01   -9.8999237e-06    4.7617403e-09   -6.6076096e-05   -1.0216306e-09    6.4386982e+00
  -1.1448200e+02    5.5131013e-05   -3.6302977e-01   -1.0122268e-05    4.9825699e-09   -6.6576590e-05   -1.0444047e-09    6.5075558e+00
  -1.1394661e+02    5.5846944e-05   -3.6703793e-01   -1.0364285e-05    5.0062523e-09   -6.7036732e-05   -1.0692074e-09    6.6296057e+00
  -1.1341530e+02    5.7615566e-05   -3.7145400e-01   -1.0460041e-05    5.1226903e-09   -6.7566071e-05   -1.0789062e-09    6.6693077e+00
  -1.1288790e+02    5.9460737e-05   -3.7565474e-01   -1.0754053e-05    5.2434828e-09   -6.8051062e-05   -1.1090483e-09    6.8263145e+00
  -1.1236435e+02    5.9349335e-05   -3.7974572e-01   -1.3286318e-05    5.1906893e-09   -6.8511470e-05   -1.3699719e-09    7.0601261e+00
  -1.1184453e+02    5.5896300e-05   -3.8362269e-01   -1.3449077e-05    4.8484387e-09   -6.8929097e-05   -1.3865339e-09    7.1287543e+00
  -1.1132833e+02    5.4366770e-05   -3.8785396e-01   -1.3240162e-05    4.6768150e-09   -6.9405705e-05   -1.3647758e-09    7.1912418e+00
  -1.1081566e+02    6.1147957e-05   -3.9224653e-01   -1.3863993e-05    5.2165158e-09   -6.9905544e-05   -1.4288345e-09    7.1516871e+00
  -1.1030642e+02    6.3141551e-05   -3.9626211e-01   -1.4345961e-05    5.3417331e-09   -7.0333740e-05   -1.4782656e-09    7.3409024e+00
  -1.0980052e+02    6.2111048e-05   -4.0035431e-01   -1.4804185e-05    5.2106531e-09   -7.0771036e-05   -1.5252330e-09    7.3134834e+00
  -1.0929789e+02    6.2646953e-05   -4.0444095e-01   -1.5135784e-05    5.2115380e-09   -7.1202664e-05   -1.5591371e-09    7.5051180e+00
  -1.0879844e+02    6.1649574e-05   -4.0845456e-01   -1.5403191e-05    5.0854421e-09   -7.1617192e-05   -1.5864156e-09    7.5095929e+00
  -1.0830207e+02    6.2494789e-05   -4.1269151e-01   -1.5554096e-05    5.1116434e-09   -7.2066047e-05   -1.6016801e-09    7.6885066e+00
  -1.0780872e+02    6.1598086e-05   -4.1653932e-01   -1.6278555e-05    4.9956280e-09   -7.2443211e-05   -1.6760099e-09    7.7791518e+00
  -1.0731831e+02    6.0147246e-05   -4.2054711e-01   -1.6687437e-05    4.8364682e-09   -7.2843541e-05   -1.7178185e-09    7.7928607e+00
  -1.0683077e+02    5.8630977e-05   -4.2483711e-01   -1.6902181e-05    4.6742786e-09   -7.3287937e-05   -1.7396199e-09    7.9662291e+00
  -1.0634601e+02    6.1099311e-05   -4.2888501e-01   -1.7072679e-05    4.8293254e-09   -7.3686380e-05   -1.7568639e-09    7.9993823e+00
  -1.0586398e+02    6.3431703e-05   -4.3280366e-01   -1.7276205e-05    4.9705608e-09   -7.4058574e-05   -1.7775030e-09    8.2491282e+00
  -1.0538460e+02    6.6010452e-05   -4.3661243e-01   -1.7566137e-05    5.1280192e-09   -7.4408278e-05   -1.8070226e-09    8.3315595e+00
  -1.0490780e+02    6.7909683e-05   -4.4053437e-01   -1.7470804e-05    5.2299197e-09   -7.4773621e-05   -1.7969077e-09    8.4129843e+00
  -1.0443354e+02    6.8374151e-05   -4.4443890e-01   -1.8058236e-05    5.2198987e-09   -7.5131548e-05   -1.8570031e-09    8.3390401e+00
  -1.0396174e+02    6.7932531e-05   -4.4841264e-01   -1.8884339e-05    5.1409204e-09   -7.5497298e-05   -1.9416163e-09    8.5618288e+00
  -1.0349235e+02    6.7521969e-05   -4.5243342e-01   -1.9267800e-05    5.0650887e-09   -7.5866993e-05   -1.9806948e-09    8.6372665e+00
  -1.0302529e+02    6.9952310e-05   -4.5639983e-01   -1.9553220e-05    5.2012607e-09   -7.6223638e-05   -2.0096807e-09    8.8103898e+00
  -1.0256053e+02    7.0862940e-05   -4.6031766e-01   -1.9930211e-05    5.2224954e-09   -7.6568494e-05   -2.0480633e-09    8.7701663e+00
  -1.0209800e+02    7.2217110e-05   -4.6426346e-01   -1.9856885e-05    5.2751556e-09   -7.6914146e-05   -2.0401623e-09    9.0672196e+00
  -1.0163764e+02    7.1468062e-05   -4.6817235e-01   -1.8437922e-05    5.1740477e-09   -7.7250129e-05   -1.8940356e-09    9.1580528e+00
  -1.0117943e+02    7.6594549e-05   -4.7203060e-01   -1.8254217e-05    5.4956827e-09   -7.7573737e-05   -1.8748237e-09    9.1234010e+00
  -1.0072328e+02    9.2441253e-05   -4.7553396e-01   -1.6573922e-05    6.5732562e-09   -7.7835740e-05   -1.7019362e-09    9.3431533e+00
  -1.0026915e+02    1.0093641e-04   -4.7950295e-01   -1.6625970e-05    7.1127789e-09   -7.8170633e-05   -1.7069675e-09    9.3604861e+00
  -9.9817011e+01    1.0691528e-04   -4.8355726e-01   -1.7592267e-05    7.4660646e-09   -7.8515625e-05   -1.8058419e-09    9.6192244e+00
  -9.9366792e+01    1.0894111e-04   -4.8756348e-01   -1.8543860e-05    7.5386096e-09   -7.8849254e-05   -1.9031678e-09    9.6614809e+00
  -9.8918464e+01    1.1038527e-04   -4.9163662e-01   -2.1609486e-05    7.5690911e-09   -7.9190122e-05   -2.2173794e-09    9.8199926e+00
  -9.8471966e+01    1.0728995e-04   -4.9551161e-01   -2.1959884e-05    7.2896434e-09   -7.9495402e-05   -2.2529147e-09    9.8846112e+00
  -9.8027267e+01    1.0645505e-04   -4.9928931e-01   -2.4750863e-05    7.1665874e-09   -7.9781802e-05   -2.5387750e-09    9.8811719e+00
  -9.7584316e+01    1.1162159e-04   -5.0311071e-01   -2.4177924e-05    7.4452044e-09   -8.0071502e-05   -2.4795263e-09    9.9472533e+00
  -9.7143069e+01    1.1071211e-04   -5.0682893e-01   -2.4533772e-05    7.3162698e-09   -8.0341629e-05   -2.5155307e-09    1.0138764e+01
  -9.6703497e+01    1.1292603e-04   -5.1045462e-01   -2.5574509e-05    7.3933161e-09   -8.0594414e-05   -2.6217432e-09    1.0449514e+01
  -9.6265535e+01    1.2456044e-04   -5.1406946e-01   -2.4864384e-05    8.0790841e-09   -8.0842291e-05   -2.5484405e-09    1.0399587e+01
  -9.5829177e+01    1.2700197e-04   -5.1782845e-01   -2.4710435e-05    8.1604835e-09   -8.1110240e-05   -2.5321619e-09    1.0534912e+01
  -9.5394356e+01    1.2176015e-04   -5.2154675e-01   -2.4317557e-05    7.7501768e-09   -8.1368232e-05   -2.4914038e-09    1.0392504e+01
  -9.4961038e+01    1.2031325e-04   -5.2530433e-01   -2.4536824e-05    7.5858631e-09   -8.1629470e-05   -2.5133657e-09    1.0659318e+01
  -9.4529204e+01    1.2096453e-04   -5.2906012e-01   -2.3757129e-05    7.5547260e-09   -8.1887501e-05   -2.4330100e-09    1.0690012e+01
  -9.4098795e+01    1.2679968e-04   -5.3273305e-01   -2.7229777e-05    7.8438884e-09   -8.2129760e-05   -2.7880830e-09    1.0994520e+01
  -9.3669779e+01    1.4466010e-04   -5.3631939e-01   -2.6371983e-05    8.8633839e-09   -8.2356040e-05   -2.6996968e-09    1.0884528e+01
  -9.3242139e+01    1.4202213e-04   -5.3994503e-01   -2.6332157e-05    8.6183861e-09   -8.2585544e-05   -2.6950618e-09    1.1282859e+01
  -9.2815820e+01    1.5063898e-04   -5.4349455e-01   -2.5844305e-05    9.0534185e-09   -8.2801129e-05   -2.6445845e-09    1.1393816e+01
  -9.2390790e+01    1.4697451e-04   -5.4705403e-01   -2.6129575e-05    8.7478404e-09   -8.3015090e-05   -2.6732097e-09    1.1307721e+01
  -9.1967022e+01    1.4704078e-04   -5.5067775e-01   -2.5996620e-05    8.6668853e-09   -8.3236255e-05   -2.6590425e-09    1.1567327e+01
  -9.1544487e+01    1.4981491e-04   -5.5426904e-01   -2.5212125e-05    8.7444097e-09   -8.3450020e-05   -2.5782486e-09    1.1636696e+01
  -9.1123141e+01    1.5656856e-04   -5.5779580e-01   -2.5013528e-05    9.0492262e-09   -8.3651477e-05   -2.5573867e-09    1.1957076e+01
  -9.0702955e+01    1.5806908e-04   -5.6125595e-01   -2.5465077e-05    9.0462868e-09   -8.3840742e-05   -2.6029842e-09    1.1946215e+01
  -9.0283896e+01    1.6098851e-04   -5.6482982e-01   -2.3745672e-05    9.1226221e-09   -8.4044891e-05   -2.4266983e-09    1.2171443e+01
  -8.9865945e+01    1.6947926e-04   -5.6824131e-01   -2.3846281e-05    9.5086662e-09   -8.4222068e-05   -2.4364396e-09    1.2040504e+01
  -8.9449062e+01    1.7845143e-04   -5.7168091e-01   -2.3239836e-05    9.9124911e-09   -8.4401027e-05   -2.3739406e-09    1.2201716e+01
  -8.9033215e+01    1.8439311e-04   -5.7517824e-01   -2.2375085e-05    1.0140263e-08   -8.4586337e-05   -2.2850878e-09    1.2359535e+01
  -8.8618375e+01    1.8905007e-04   -5.7859693e-01   -2.2410596e-05    1.0292111e-08   -8.4757852e-05   -2.2881906e-09    1.2597217e+01
  -8.8204513e+01    1.9384734e-04   -5.8192883e-01   -2.2497360e-05    1.0447008e-08   -8.4914535e-05   -2.2965179e-09    1.3011728e+01
  -8.7791601e+01    1.9712727e-04   -5.8517850e-01   -2.3082773e-05    1.0516401e-08   -8.5057697e-05   -2.3557350e-09    1.2893997e+01
  -8.7615552e+01    2.0785959e-04   -5.8706856e-01   -2.0335177e-05    1.1040900e-08   -8.5191747e-05   -2.0751318e-09    1.3011842e+01
  -8.7395492e+01    2.1669656e-04   -5.8942114e-01   -2.0808401e-05    1.1447713e-08   -8.5356354e-05   -2.1231648e-09    1.3060998e+01
  -8.7120417e+01    2.1448669e-04   -5.9213368e-01   -2.2250136e-05    1.1253554e-08   -8.5526665e-05   -2.2699056e-09    1.3067680e+01
  -8.6776572e+01    2.0962924e-04   -5.9515181e-01   -2.3160455e-05    1.0904443e-08   -8.5683703e-05   -2.3622874e-09    1.2929785e+01
  -8.6366807e+01    2.1064435e-04   -5.9807788e-01   -2.4612837e-05    1.0844823e-08   -8.5772115e-05   -2.5098043e-09    1.3220031e+01
  -8.5957798e+01    2.1124963e-04   -6.0061691e-01   -2.5184512e-05    1.0763954e-08   -8.5804445e-05   -2.5674786e-09    1.3346023e+01
  -8.5549586e+01    2.1332588e-04   -6.0325353e-01   -2.5616284e-05    1.0757269e-08   -8.5849233e-05   -2.6108466e-09    1.3760547e+01
  -8.5142145e+01    2.1763062e-04   -6.0608325e-01   -2.5810250e-05    1.0860350e-08   -8.5920445e-05   -2.6299535e-09    1.3678553e+01
  -8.4735447e+01    2.1359617e-04   -6.0935052e-01   -2.3006819e-05    1.0547905e-08   -8.6052563e-05   -2.3437051e-09    1.3856570e+01
  -8.4329467e+01    2.0931478e-04   -6.1262335e-01   -2.4899003e-05    1.0228137e-08   -8.6183264e-05   -2.5358132e-09    1.3600727e+01
  -8.3924177e+01    2.0771250e-04   -6.1602215e-01   -2.5898336e-05    1.0042990e-08   -8.6329928e-05   -2.6369079e-09    1.3964489e+01
  -8.3519553e+01    2.1376024e-04   -6.1933730e-01   -2.9942089e-05    1.0226142e-08   -8.6463162e-05   -3.0478397e-09    1.4186948e+01
  -8.3115569e+01    2.2697839e-04   -6.2247044e-01   -3.0585287e-05    1.0743181e-08   -8.6569315e-05   -3.1124915e-09    1.4489380e+01
  -8.2712199e+01    2.3705181e-04   -6.2541876e-01   -3.1284980e-05    1.1100371e-08   -8.6648503e-05   -3.1828448e-09    1.4206095e+01
  -8.2309417e+01    2.4317867e-04   -6.2842327e-01   -2.8559646e-05    1.1265361e-08   -8.6734215e-05   -2.9047928e-09    1.4772005e+01
  -8.1907199e+01    2.4484041e-04   -6.3133767e-01   -3.1964859e-05    1.1220439e-08   -8.6806438e-05   -3.2502532e-09    1.4945626e+01
  -8.1505519e+01    2.4167348e-04   -6.3413264e-01   -3.2647675e-05    1.0955678e-08   -8.6860735e-05   -3.3187627e-09    1.4769586e+01
  -8.1104354e+01    2.3570708e-04   -6.3707911e-01   -3.3001383e-05    1.0569253e-08   -8.6934637e-05   -3.3537814e-09    1.5133840e+01
  -8.0703677e+01    2.3765835e-04   -6.4004320e-01   -3.3419334e-05    1.0540622e-08   -8.7009806e-05   -3.3952963e-09    1.5251752e+01
  -8.0303464e+01    2.5403637e-04   -6.4292903e-01   -3.3768600e-05    1.1143666e-08   -8.7073075e-05   -3.4297976e-09    1.5745507e+01
  -7.9903691e+01    2.5877279e-04   -6.4569071e-01   -3.2625186e-05    1.1226700e-08   -8.7118736e-05   -3.3127008e-09    1.5417053e+01
  -7.9504334e+01    2.6140234e-04   -6.4861747e-01   -2.5052336e-05    1.1215614e-08   -8.7185751e-05   -2.5430216e-09    1.5949962e+01
  -7.9105367e+01    2.4547534e-04   -6.5129784e-01   -3.0175903e-05    1.0415526e-08   -8.7218834e-05   -3.0622083e-09    1.6032167e+01
  -7.8706767e+01    2.5224303e-04   -6.5399190e-01   -3.0406832e-05    1.0583440e-08   -8.7252348e-05   -3.0847076e-09    1.5956903e+01
  -7.8308510e+01    2.6123515e-04   -6.5675569e-01   -3.0903224e-05    1.0838081e-08   -8.7294451e-05   -3.1341098e-09    1.6334835e+01
  -7.7910572e+01    2.6396200e-04   -6.5947725e-01   -3.0989150e-05    1.0828118e-08   -8.7330407e-05   -3.1418690e-09    1.6536472e+01
  -7.7512927e+01    2.7204902e-04   -6.6210816e-01   -3.0552978e-05    1.1033839e-08   -8.7353061e-05   -3.0966743e-09    1.7096603e+01
  -7.7115554e+01    2.8156683e-04   -6.6454400e-01   -2.7620605e-05    1.1290382e-08   -8.7349770e-05   -2.7985822e-09    1.6874688e+01
  -7.6877600e+01    2.9716809e-04   -6.6680888e-01   -2.8967009e-05    1.1834649e-08   -8.7453745e-05   -2.9344578e-09    1.7100186e+01
  -7.6580159e+01    2.8748966e-04   -6.6929262e-01   -2.6052886e-05    1.1351153e-08   -8.7536614e-05   -2.6386169e-09    1.7174950e+01
  -7.6208357e+01    2.9478266e-04   -6.7152025e-01   -2.6145851e-05    1.1514084e-08   -8.7524081e-05   -2.6472102e-09    1.6857478e+01
  -7.5811708e+01    3.0057890e-04   -6.7341594e-01   -2.6894799e-05    1.1605378e-08   -8.7448085e-05   -2.7221356e-09    1.7263829e+01
  -7.5415221e+01    3.0130796e-04   -6.7528740e-01   -2.6404670e-05    1.1499092e-08   -8.7369224e-05   -2.6716340e-09    1.7415656e+01
  -7.5018878e+01    3.0665029e-04   -6.7739210e-01   -2.7171333e-05    1.1567074e-08   -8.7320388e-05   -2.7482724e-09    1.8011665e+01
  -7.4622654e+01    3.0823165e-04   -6.7964624e-01   -2.7853500e-05    1.1491213e-08   -8.7290788e-05   -2.8162991e-09    1.7532089e+01
  -7.4226526e+01    3.1658265e-04   -6.8221454e-01   -2.9145508e-05    1.1664325e-08   -8.7300851e-05   -2.9458969e-09    1.8193547e+01
  -7.3830469e+01    3.0318772e-04   -6.8452065e-01   -3.0057283e-05    1.1039428e-08   -8.7277671e-05   -3.0369951e-09    1.8291000e+01
  -7.3434459e+01    3.1002299e-04   -6.8679559e-01   -3.0036448e-05    1.1154875e-08   -8.7249652e-05   -3.0337984e-09    1.8144886e+01
  -7.3038472e+01    3.1602887e-04   -6.8910805e-01   -2.9047377e-05    1.1235924e-08   -8.7225833e-05   -2.9328193e-09    1.8575249e+01
  -7.2642482e+01    3.2867928e-04   -6.9119048e-01   -2.9340364e-05    1.1546304e-08   -8.7173000e-05   -2.9613031e-09    1.8876354e+01
  -7.2246467e+01    3.3593642e-04   -6.9314465e-01   -2.9844317e-05    1.1659811e-08   -8.7104039e-05   -3.0110379e-09    1.9585084e+01
  -7.1850401e+01    3.4413659e-04   -6.9495901e-01   -3.0285230e-05    1.1800730e-08   -8.7017827e-05   -3.0543588e-09    1.9269101e+01
  -7.1454259e+01    3.5893583e-04   -6.9716510e-01   -3.1668386e-05    1.2159622e-08   -8.6981199e-05   -3.1926280e-09    1.9616891e+01
  -7.1058016e+01    3.6227110e-04   -6.9901269e-01   -3.0541324e-05    1.2123617e-08   -8.6899336e-05   -3.0777956e-09    1.9402144e+01
  -7.0661648e+01    3.8666796e-04   -7.0083302e-01   -3.2531999e-05    1.2782275e-08   -8.6814319e-05   -3.2771007e-09    1.9707370e+01
  -7.0265129e+01    3.8084604e-04   -7.0273661e-01   -3.3486801e-05    1.2435568e-08   -8.6739782e-05   -3.3719221e-09    2.0140926e+01
  -6.9868434e+01    4.0564527e-04   -7.0457672e-01   -3.3658084e-05    1.3082285e-08   -8.6657523e-05   -3.3877797e-09    2.0629731e+01
  -6.9471536e+01    4.2148683e-04   -7.0629052e-01   -3.1654059e-05    1.3425072e-08   -8.6560250e-05   -3.1847535e-09    2.1467732e+01
  -6.9074411e+01    4.3632827e-04   -7.0774413e-01   -3.4340161e-05    1.3725241e-08   -8.6431481e-05   -3.4535468e-09    2.0929959e+01
  -6.8677031e+01    4.0104183e-04   -7.0974941e-01   -3.1937673e-05    1.2458039e-08   -8.6370738e-05   -3.2105607e-09    2.1288497e+01
  -6.8279372e+01    4.2789349e-04   -7.1114318e-01   -3.1651894e-05    1.3125659e-08   -8.6235336e-05   -3.1804347e-09    2.0782939e+01
  -6.7881405e+01    4.5069027e-04   -7.1258645e-01   -3.0703510e-05    1.3650951e-08   -8.6106684e-05   -3.0837733e-09    2.1333047e+01
  -6.7483105e+01    4.6008119e-04   -7.1406548e-01   -2.8579321e-05    1.3759308e-08   -8.5983070e-05   -2.8691355e-09    2.1580650e+01
  -6.7084444e+01    4.6216751e-04   -7.1561440e-01   -2.9277498e-05    1.3646122e-08   -8.5868078e-05   -2.9378805e-09    2.2409015e+01
  -6.6685394e+01    5.1202716e-04   -7.1687122e-01   -3.2355130e-05    1.4925514e-08   -8.5718779e-05   -3.2451929e-09    2.1706177e+01
  -6.6285928e+01    4.8157894e-04   -7.1852514e-01   -3.4993085e-05    1.3858075e-08   -8.5617339e-05   -3.5081093e-09    2.2648486e+01
  -6.5886018e+01    5.3381311e-04   -7.1960779e-01   -3.0374162e-05    1.5163604e-08   -8.5448857e-05   -3.0435958e-09    2.2778700e+01
  -6.5485634e+01    5.6173185e-04   -7.2058807e-01   -3.0722069e-05    1.5750453e-08   -8.5268689e-05   -3.0769407e-09    2.2562388e+01
  -6.5084749e+01    5.7660891e-04   -7.2162357e-01   -3.0806065e-05    1.5957733e-08   -8.5096159e-05   -3.0838165e-09    2.3129719e+01
  -6.4683333e+01    5.7225645e-04   -7.2274566e-01   -3.2119018e-05    1.5630748e-08   -8.4934659e-05   -3.2136216e-09    2.3573901e+01
  -6.4281355e+01    5.9728936e-04   -7.2376065e-01   -3.2153766e-05    1.6100697e-08   -8.4761161e-05   -3.2154358e-09    2.4520585e+01
  -6.3878786e+01    6.0494305e-04   -7.2455500e-01   -3.3812228e-05    1.6092515e-08   -8.4562926e-05   -3.3795046e-09    2.3981250e+01
  -6.3475595e+01    6.3190742e-04   -7.2577595e-01   -3.4071473e-05    1.6587885e-08   -8.4415691e-05   -3.4035983e-09    2.4479361e+01
  -6.3071752e+01    6.1638245e-04   -7.2631374e-01   -3.7364567e-05    1.5965554e-08   -8.4189431e-05   -3.7305259e-09    2.4232991e+01
  -6.2667223e+01    6.2610132e-04   -7.2686158e-01   -3.8059416e-05    1.6001215e-08   -8.3965904e-05   -3.7977965e-09    2.4568374e+01
  -6.2343600e+01    6.3000526e-04   -7.2810097e-01   -3.8023096e-05    1.5928676e-08   -8.3880943e-05   -3.7924875e-09    2.5126008e+01
  -6.1939072e+01    6.3032929e-04   -7.2868643e-01   -3.8550790e-05    1.5723450e-08   -8.3664077e-05   -3.8429159e-09    2.5665386e+01
  -6.1532456e+01    6.4938776e-04   -7.2888991e-01   -3.6808451e-05    1.5980238e-08   -8.3403633e-05   -3.6670784e-09    2.6820241e+01
  -6.1125031e+01    6.8466430e-04   -7.2896278e-01   -3.6234063e-05    1.6620094e-08   -8.3129966e-05   -3.6077009e-09    2.6068720e+01
  -6.0716762e+01    8.0571788e-04   -7.2955914e-01   -3.3419090e-05    1.9292757e-08   -8.2918635e-05   -3.3254524e-09    2.6629649e+01
  -6.0390147e+01    7.9925828e-04   -7.3040021e-01   -3.1593452e-05    1.8929069e-08   -8.2790767e-05   -3.1422296e-09    2.6234721e+01
  -5.9981877e+01    7.7879804e-04   -7.3042619e-01   -3.0792773e-05    1.8192762e-08   -8.2514945e-05   -3.0606066e-09    2.6463557e+01
  -5.9571054e+01    7.3683686e-04   -7.3025123e-01   -2.4671832e-05    1.6975616e-08   -8.2217830e-05   -2.4506300e-09    2.7212652e+01
  -5.9159250e+01    6.7635622e-04   -7.3015607e-01   -2.4041861e-05    1.5366853e-08   -8.1932560e-05   -2.3865157e-09    2.7972504e+01
  -5.8746426e+01    6.4800048e-04   -7.3026032e-01   -2.3664696e-05    1.4518177e-08   -8.1670635e-05   -2.3475202e-09    2.9284820e+01
  -5.8332543e+01    6.4707809e-04   -7.3009015e-01   -2.4287937e-05    1.4295478e-08   -8.1379206e-05   -2.4077046e-09    2.8263380e+01
  -5.7917562e+01    7.3621707e-04   -7.3042831e-01   -2.5710464e-05    1.6037341e-08   -8.1145991e-05   -2.5469520e-09    2.8913274e+01
  -5.7501442e+01    8.0948699e-04   -7.2984145e-01   -2.5061003e-05    1.7385757e-08   -8.0811009e-05   -2.4808417e-09    2.8068305e+01
  -5.7084141e+01    8.3395727e-04   -7.2941363e-01   -2.3980216e-05    1.7658758e-08   -8.0495613e-05   -2.3721325e-09    2.8968660e+01
  -5.6665607e+01    8.2512464e-04   -7.2916233e-01   -1.5900079e-05    1.7224375e-08   -8.0201229e-05   -1.5716788e-09    2.9484002e+01
  -5.6245804e+01    8.9040397e-04   -7.2885586e-01   -1.5735415e-05    1.8322797e-08   -7.9902075e-05   -1.5542248e-09    3.0827939e+01
  -5.5824689e+01    9.2530823e-04   -7.2823340e-01   -1.6015467e-05    1.8769432e-08   -7.9569868e-05   -1.5806603e-09    2.9601206e+01
  -5.5402216e+01    9.2691293e-04   -7.2823711e-01   -2.1131329e-05    1.8532494e-08   -7.9307189e-05   -2.0839194e-09    3.1221496e+01
  -5.4978339e+01    9.1518682e-04   -7.2740834e-01   -1.5951600e-05    1.8035141e-08   -7.8955740e-05   -1.5718352e-09    3.1770210e+01
  -5.4552992e+01    9.8619130e-04   -7.2596207e-01   -1.9576140e-05    1.9154044e-08   -7.8538760e-05   -1.9273839e-09    3.1040773e+01
  -5.4126140e+01    9.8091077e-04   -7.2462521e-01   -2.0954680e-05    1.8775490e-08   -7.8135879e-05   -2.0613640e-09    3.1958138e+01
  -5.3697734e+01    9.6492815e-04   -7.2340419e-01   -2.5357970e-05    1.8201266e-08   -7.7747549e-05   -2.4923664e-09    3.2737792e+01
  -5.3267721e+01    8.9607957e-04   -7.2244298e-01   -2.1451952e-05    1.6655900e-08   -7.7389374e-05   -2.1066054e-09    3.4388264e+01
  -5.2923710e+01    9.1472649e-04   -7.2234589e-01   -2.2401890e-05    1.6803852e-08   -7.7176501e-05   -2.1983179e-09    3.2578287e+01
  -5.2493696e+01    8.6256642e-04   -7.2144439e-01   -2.1302658e-05    1.5614461e-08   -7.6827253e-05   -2.0885002e-09    3.4342229e+01
  -5.2058878e+01    9.3538443e-04   -7.1975469e-01   -1.8846450e-05    1.6683332e-08   -7.6395733e-05   -1.8459543e-09    3.4597924e+01
  -5.1711023e+01    9.9817650e-04   -7.1878786e-01   -2.2363642e-05    1.7593516e-08   -7.6093993e-05   -2.1887875e-09    3.3909609e+01
  -5.1276204e+01    1.1900904e-03   -7.1713586e-01   -1.6783280e-05    2.0667595e-08   -7.5670646e-05   -1.6410005e-09    3.4875440e+01
  -5.0928349e+01    1.3165767e-03   -7.1625718e-01   -1.0138243e-05    2.2595307e-08   -7.5381795e-05   -9.9049131e-10    3.5278428e+01
  -5.0493531e+01    1.4492350e-03   -7.1435964e-01   -7.9542554e-06    2.4506870e-08   -7.4937216e-05   -7.7631789e-10    3.6934599e+01
  -5.0145676e+01    1.4740853e-03   -7.1320252e-01   -6.5157773e-06    2.4634236e-08   -7.4622599e-05   -6.3540159e-10    3.8518555e+01
  -4.9710858e+01    1.4726715e-03   -7.1071916e-01   -1.3652266e-05    2.4250231e-08   -7.4122033e-05   -1.3299097e-09    3.7174238e+01
  -4.9363003e+01    1.4845881e-03   -7.1032374e-01   -7.2375093e-06    2.4160583e-08   -7.3891023e-05   -7.0442760e-10    3.7926766e+01
  -4.8928184e+01    1.2999418e-03   -7.0701574e-01   -1.7128298e-05    2.0847108e-08   -7.3309910e-05   -1.6652409e-09    3.7332489e+01
  -4.8580329e+01    1.2037243e-03   -7.0494101e-01   -2.0626561e-05    1.9079305e-08   -7.2908601e-05   -2.0035711e-09    3.7587700e+01
  -4.8145511e+01    1.1891337e-03   -7.0267127e-01   -2.7358144e-05    1.8574366e-08   -7.2441382e-05   -2.6543928e-09    3.8801870e+01
  -4.7797656e+01    1.2676171e-03   -7.0146650e-01   -2.7256726e-05    1.9570570e-08   -7.2133818e-05   -2.6421212e-09    3.9442225e+01
  -4.7362838e+01    1.3798541e-03   -6.9873782e-01   -2.7055358e-05    2.0995313e-08   -7.1623985e-05   -2.6194580e-09    4.1748686e+01
  -4.7014983e+01    1.4144700e-03   -6.9727314e-01   -2.8298219e-05    2.1273464e-08   -7.1293189e-05   -2.7371636e-09    3.9287205e+01
  -4.6580164e+01    1.4813528e-03   -6.9494332e-01   -2.9365178e-05    2.1958702e-08   -7.0828959e-05   -2.8368243e-09    4.1659733e+01
  -4.6232309e+01    1.5030844e-03   -6.9362307e-01   -2.6065297e-05    2.2024907e-08   -7.0516411e-05   -2.5155356e-09    4.2460353e+01
  -4.5797491e+01    1.6252797e-03   -6.8969304e-01   -2.0855649e-05    2.3475512e-08   -6.9894658e-05   -2.0101441e-09    4.0860566e+01
  -4.5449636e+01    1.7182572e-03   -6.8745925e-01   -1.9142495e-05    2.4535754e-08   -6.9493637e-05   -1.8431181e-09    4.1946729e+01
  -4.5014818e+01    1.8676275e-03   -6.8429772e-01   -1.8903960e-05    2.6290264e-08   -6.8955616e-05   -1.8177076e-09    4.3338457e+01
  -4.4666963e+01    1.9606555e-03   -6.8249294e-01   -1.6439150e-05    2.7287487e-08   -6.8601583e-05   -1.5790038e-09    4.4058041e+01
  -4.4232144e+01    2.1082378e-03   -6.7892996e-01   -1.5359102e-05    2.8928077e-08   -6.8027935e-05   -1.4731974e-09    4.6726316e+01
  -4.3884290e+01    2.3997781e-03   -6.7702756e-01   -1.1953317e-05    3.2558372e-08   -6.7667486e-05   -1.1452401e-09    4.3734756e+01
  -4.3449471e+01    2.0012847e-03   -6.7416882e-01   -9.7454541e-06    2.6772108e-08   -6.7169203e-05   -9.3234880e-10    4.6523310e+01
  -4.3101616e+01    1.8937227e-03   -6.7234738e-01   -6.3568542e-06    2.5050832e-08   -6.6819574e-05   -6.0744749e-10    4.7542724e+01
  -4.2666798e+01    1.9279681e-03   -6.6683221e-01   -1.5592433e-05    2.5151246e-08   -6.6062387e-05   -1.4877196e-09    4.6935558e+01
  -4.2318943e+01    1.9949593e-03   -6.6425402e-01   -1.6109739e-05    2.5738628e-08   -6.5642084e-05   -1.5352046e-09    4.6803271e+01
  -4.1884124e+01    2.2511312e-03   -6.6017787e-01   -1.2502101e-05    2.8645762e-08   -6.5033476e-05   -1.1895369e-09    4.8321450e+01
  -4.1536270e+01    2.3733721e-03   -6.5782537e-01   -1.0858780e-05    2.9871672e-08   -6.4638843e-05   -1.0318675e-09    4.8962070e+01
  -4.1101451e+01    2.4853732e-03   -6.5384615e-01   -9.4705090e-06    3.0856971e-08   -6.4044329e-05   -8.9846903e-10    5.1374451e+01
  -4.0753596e+01    2.5708204e-03   -6.5146036e-01   -6.2403493e-06    3.1572584e-08   -6.3649463e-05   -5.9123856e-10    5.4250530e+01
  -4.0318778e+01    2.7992129e-03   -6.4666029e-01   -2.3483925e-06    3.3915710e-08   -6.2979422e-05   -2.2211687e-10    5.1620803e+01
  -3.9970923e+01    2.7473247e-03   -6.4491735e-01    8.0254503e-06    3.2930886e-08   -6.2650304e-05    7.5802024e-10    5.3503494e+01
  -3.9536104e+01    2.8586460e-03   -6.4065484e-01    1.9094660e-05    3.3810507e-08   -6.2037283e-05    1.8003218e-09    5.4537544e+01
  -3.9188250e+01    3.0404250e-03   -6.3553789e-01    2.0798441e-05    3.5582052e-08   -6.1384915e-05    1.9581312e-09    5.2325034e+01
  -3.8753431e+01    3.1994647e-03   -6.3019855e-01    2.0681098e-05    3.6953982e-08   -6.0673658e-05    1.9434735e-09    5.3837223e+01
  -3.8405576e+01    3.2549055e-03   -6.2696514e-01    2.1994976e-05    3.7203313e-08   -6.0208365e-05    2.0638723e-09    5.5326597e+01
  -3.7970758e+01    3.3067009e-03   -6.2301425e-01    2.5075413e-05    3.7307390e-08   -5.9634618e-05    2.3483521e-09    5.6677458e+01
  -3.7622903e+01    3.3316934e-03   -6.1960874e-01    2.2086018e-05    3.7203377e-08   -5.9155689e-05    2.0651708e-09    5.9197937e+01
  -3.7188084e+01    3.2042934e-03   -6.1511779e-01    1.9564207e-05    3.5324247e-08   -5.8533999e-05    1.8256543e-09    6.3275411e+01
  -3.6840230e+01    3.2213366e-03   -6.1167381e-01    2.3875311e-05    3.5152052e-08   -5.8054616e-05    2.2243324e-09    5.9413544e+01
  -3.6405411e+01    3.0342682e-03   -6.0735631e-01    2.3136112e-05    3.2693958e-08   -5.7453301e-05    2.1508991e-09    6.1976420e+01
  -3.6057556e+01    3.1527783e-03   -6.0376773e-01    2.3591343e-05    3.3631217e-08   -5.6963337e-05    2.1895056e-09    6.3137388e+01
  -3.5622738e+01    3.3879693e-03   -5.9678699e-01    2.9073311e-05    3.5694591e-08   -5.6115674e-05    2.6923120e-09    6.0278903e+01
  -3.5274883e+01    3.4299406e-03   -5.9151052e-01    2.5513359e-05    3.5783012e-08   -5.5471597e-05    2.3584742e-09    6.1717045e+01
  -3.4840064e+01    3.4961852e-03   -5.8642080e-01    2.5676223e-05    3.6030756e-08   -5.4807496e-05    2.3680723e-09    6.3656832e+01
  -3.4492210e+01    3.6491356e-03   -5.8295685e-01    2.9920149e-05    3.7244145e-08   -5.4336641e-05    2.7543920e-09    6.5722292e+01
  -3.4057391e+01    3.7151353e-03   -5.7807057e-01    3.0404283e-05    3.7464194e-08   -5.3695923e-05    2.7922669e-09    6.7891022e+01
  -3.3709536e+01    3.8260316e-03   -5.7402148e-01    2.9129111e-05    3.8215446e-08   -5.3172966e-05    2.6699801e-09    7.1036377e+01
  -3.3274718e+01    3.8749864e-03   -5.6767679e-01    2.8843554e-05    3.8247943e-08   -5.2401070e-05    2.6371920e-09    6.6074851e+01
  -3.2926863e+01    3.9919221e-03   -5.6538936e-01    2.7795689e-05    3.9032851e-08   -5.2043508e-05    2.5362430e-09    7.0321692e+01
  -3.2492044e+01    4.0190733e-03   -5.5972073e-01    2.5554248e-05    3.8842010e-08   -5.1337743e-05    2.3256208e-09    7.3241251e+01
  -3.2144190e+01    4.4794123e-03   -5.5490305e-01    3.5715188e-05    4.2891812e-08   -5.0750466e-05    3.2434743e-09    7.4611303e+01
  -3.1709371e+01    4.1070549e-03   -5.4665864e-01    2.1424935e-05    3.8881535e-08   -4.9814926e-05    1.9403875e-09    7.2832842e+01
  -3.1361516e+01    4.1618580e-03   -5.4153410e-01    2.4751371e-05    3.9046477e-08   -4.9205025e-05    2.2367294e-09    7.2580795e+01
  -3.0926698e+01    4.3487806e-03   -5.3563376e-01    2.5191894e-05    4.0345501e-08   -4.8488904e-05    2.2700685e-09    7.4749914e+01
  -3.0578843e+01    4.5696343e-03   -5.3067855e-01    1.5329776e-05    4.2019490e-08   -4.7898321e-05    1.3782198e-09    7.6921173e+01
  -3.0300559e+01    4.4955788e-03   -5.2805553e-01    1.8989730e-05    4.1047912e-08   -4.7547599e-05    1.7040771e-09    7.7715057e+01
  -2.9952704e+01    4.6379632e-03   -5.2297350e-01    2.4182969e-05    4.1978177e-08   -4.6946227e-05    2.1648644e-09    8.1143293e+01
  -2.9517886e+01    4.8828137e-03   -5.1582740e-01    2.9888945e-05    4.3715791e-08   -4.6125433e-05    2.6673878e-09    8.6381463e+01
  -2.9170031e+01    5.1609870e-03   -5.1085407e-01    3.4882611e-05    4.5808905e-08   -4.5539515e-05    3.1053052e-09    9.0662729e+01
  -2.8735213e+01    5.6210671e-03   -5.0390822e-01    4.0989883e-05    4.9360763e-08   -4.4743067e-05    3.6372874e-09    8.5057771e+01
  -2.8495172e+01    5.9336242e-03   -5.0172840e-01    7.7580048e-05    5.1801120e-08   -4.4452997e-05    6.8719899e-09    8.7629145e+01
  -2.8195121e+01    6.5002069e-03   -4.9727711e-01    6.2393938e-05    5.6334851e-08   -4.3936846e-05    5.5142446e-09    8.9857605e+01
  -2.7820057e+01    6.4404002e-03   -4.8962892e-01    4.8362553e-05    5.5313410e-08   -4.3108093e-05    4.2616029e-09    9.1691460e+01
  -2.7520006e+01    6.6616796e-03   -4.8253301e-01    3.3887025e-05    5.6808791e-08   -4.2363754e-05    2.9790058e-09    9.2040135e+01
  -2.7144942e+01    7.2594855e-03   -4.7557659e-01    2.5320607e-05    6.1364040e-08   -4.1603408e-05    2.2191929e-09    8.7949187e+01
  -2.6844891e+01    7.8143278e-03   -4.7118046e-01    1.9174409e-05    6.5592894e-08   -4.1100846e-05    1.6764379e-09    8.9171956e+01
  -2.6469827e+01    7.9039106e-03   -4.6575843e-01    2.1895442e-05    6.5769678e-08   -4.0478755e-05    1.9083295e-09    9.1421270e+01
  -2.6169776e+01    7.8244481e-03   -4.6103106e-01    2.0035317e-05    6.4659563e-08   -3.9950086e-05    1.7417941e-09    9.3853282e+01
  -2.5794712e+01    6.9418115e-03   -4.5588740e-01    2.1651019e-05    5.6874997e-08   -3.9356185e-05    1.8761437e-09    9.7113871e+01
  -2.5494661e+01    6.6054331e-03   -4.5154895e-01    2.3769067e-05    5.3751149e-08   -3.8864000e-05    2.0542699e-09    9.8331288e+01
  -2.5119597e+01    6.4448556e-03   -4.4581082e-01    2.7014450e-05    5.2001534e-08   -3.8222541e-05    2.3268890e-09    1.0275302e+02
  -2.4819546e+01    6.3427012e-03   -4.4097910e-01    2.9618576e-05    5.0833124e-08   -3.7691225e-05    2.5442456e-09    1.0832705e+02
  -2.4444482e+01    6.2573098e-03   -4.3441973e-01    3.3083780e-05    4.9729753e-08   -3.6984316e-05    2.8320005e-09    1.1385191e+02
  -2.4144431e+01    6.3330604e-03   -4.2943965e-01    3.6782814e-05    4.9996757e-08   -3.6444362e-05    3.1397668e-09    1.0262947e+02
  -2.3769367e+01    6.7683353e-03   -4.2397648e-01    4.0558800e-05    5.2991432e-08   -3.5835006e-05    3.4495476e-09    1.0882177e+02
  -2.3469316e+01    7.4149586e-03   -4.1934455e-01    4.7644757e-05    5.7671899e-08   -3.5328044e-05    4.0403643e-09    1.1290924e+02
  -2.3094252e+01    5.9028364e-03   -4.1371155e-01    7.3468606e-05    4.5536266e-08   -3.4708915e-05    6.2069620e-09    1.1426679e+02
  -2.2794201e+01    5.4036376e-03   -4.0450185e-01    6.2469360e-05    4.1414641e-08   -3.3822733e-05    5.2616935e-09    1.1664540e+02
  -2.2419137e+01    5.0398366e-03   -3.9656039e-01    5.9986282e-05    3.8320157e-08   -3.3018196e-05    5.0330067e-09    1.1755839e+02
  -2.2119086e+01    4.6084425e-03   -3.9115367e-01    5.9995202e-05    3.4818814e-08   -3.2457245e-05    5.0180768e-09    1.1058519e+02
  -2.1744022e+01    4.4228885e-03   -3.8587602e-01    6.1591954e-05    3.3153840e-08   -3.1880424e-05    5.1310856e-09    1.1226753e+02
  -2.1443971e+01    4.2815985e-03   -3.8000683e-01    6.4215475e-05    3.1893547e-08   -3.1285876e-05    5.3324133e-09    1.1383190e+02
  -2.1068907e+01    4.2219142e-03   -3.7442137e-01    6.7517893e-05    3.1202802e-08   -3.0687174e-05    5.5832434e-09    1.1641500e+02
  -2.0600078e+01    3.9815894e-03   -3.6599162e-01    7.9685035e-05    2.9140610e-08   -2.9825888e-05    6.5545506e-09    1.2204711e+02
  -2.0225014e+01    3.8286938e-03   -3.5733006e-01    8.0514894e-05    2.7806578e-08   -2.8990189e-05    6.5952680e-09    1.2257979e+02
  -1.9924963e+01    4.3172163e-03   -3.5325383e-01    6.9583205e-05    3.1634582e-08   -2.8593548e-05    5.6883634e-09    1.9468368e+02
  -1.9841744e+01    4.2457345e-03   -3.5192687e-01    6.9583174e-05    3.1058631e-08   -2.8457161e-05    5.6829446e-09    1.9681425e+02
  -1.9737721e+01    4.0539638e-03   -3.4551344e-01    6.9617037e-05    2.9593526e-08   -2.7902574e-05    5.6788419e-09    1.9550108e+02
  -1.9654502e+01    3.9869998e-03   -3.4083913e-01    6.9643682e-05    2.9055939e-08   -2.7496549e-05    5.6754838e-09    1.9522618e+02
  -1.9587927e+01    3.9830158e-03   -3.3807190e-01    6.9675946e-05    2.8988035e-08   -2.7250579e-05    5.6736659e-09    1.9521321e+02
  -1.9438134e+01    4.0105527e-03   -3.3487916e-01    6.9758385e-05    2.9100594e-08   -2.6942299e-05    5.6702931e-09    1.9481502e+02
  -1.9354915e+01    4.0061192e-03   -3.3475721e-01    6.9793326e-05    2.9019930e-08   -2.6904129e-05    5.6675056e-09    1.9495742e+02
  -1.9288341e+01    3.9927028e-03   -3.3517306e-01    6.9825318e-05    2.8884344e-08   -2.6914850e-05    5.6656010e-09    1.9508612e+02
  -1.9138547e+01    3.9726228e-03   -3.3437782e-01    6.9889640e-05    2.8652751e-08   -2.6799928e-05    5.6606508e-09    1.9529072e+02
  -1.9085287e+01    3.9653910e-03   -3.3390227e-01    6.9917581e-05    2.8570315e-08   -2.6743721e-05    5.6593027e-09    1.9539605e+02
  -1.8935494e+01    3.9631115e-03   -3.3035454e-01    6.9957951e-05    2.8478818e-08   -2.6409965e-05    5.6525582e-09    2.0223071e+02
  -1.8868919e+01    3.9641380e-03   -3.2903039e-01    6.9995847e-05    2.8448261e-08   -2.6281714e-05    5.6510719e-09    2.0240383e+02
  -1.8785700e+01    3.9648376e-03   -3.2729514e-01    7.0037805e-05    2.8405840e-08   -2.6115132e-05    5.6487398e-09    2.0283430e+02
  -1.8681677e+01    3.9716273e-03   -3.2481953e-01    7.0109220e-05    2.8395382e-08   -2.5882750e-05    5.6473043e-09    1.9503546e+02
  -1.8551648e+01    3.9837734e-03   -3.2257119e-01    7.0199732e-05    2.8408406e-08   -2.5660039e-05    5.6455160e-09    1.9593720e+02
  -1.8500000e+01    3.9649113e-03   -3.2077273e-01    7.0142943e-05    2.8245077e-08   -2.5499952e-05    5.6373807e-09    1.9627821e+02
  -1.8369971e+01    3.9928687e-03   -3.1854334e-01    7.0292401e-05    2.8370849e-08   -2.5279801e-05    5.6403086e-09    1.9662676e+02
  -1.8265948e+01    3.9916680e-03   -3.1646752e-01    7.0327491e-05    2.8304233e-08   -2.5081077e-05    5.6358762e-09    1.9722079e+02
  -1.8135919e+01    4.0042674e-03   -3.1448919e-01    7.0477802e-05    2.8320410e-08   -2.4881841e-05    5.6387859e-09    1.9551539e+02
  -1.8031896e+01    3.9889167e-03   -3.1140658e-01    7.0510101e-05    2.8154379e-08   -2.4604481e-05    5.6340854e-09    1.9607275e+02
  -1.7901867e+01    3.9958202e-03   -3.0832695e-01    7.0617599e-05    2.8130723e-08   -2.4319444e-05    5.6334854e-09    1.9689288e+02
  -1.7797843e+01    3.9884571e-03   -3.0526376e-01    7.0657927e-05    2.8021535e-08   -2.4044865e-05    5.6293545e-09    1.9778149e+02
  -1.7667814e+01    3.9945391e-03   -3.0283607e-01    7.0779162e-05    2.7992396e-08   -2.3812482e-05    5.6297421e-09    1.9953703e+02
  -1.7563791e+01    3.9886602e-03   -3.0055934e-01    7.0818537e-05    2.7894324e-08   -2.3600846e-05    5.6254611e-09    2.0128419e+02
  -1.7446474e+01    3.9966709e-03   -2.9868423e-01    7.0926375e-05    2.7886164e-08   -2.3416905e-05    5.6256139e-09    2.0357637e+02
  -1.7340927e+01    3.9999302e-03   -2.9669008e-01    7.0985896e-05    2.7851516e-08   -2.3227734e-05    5.6227465e-09    2.0599018e+02
  -1.7247316e+01    3.9994749e-03   -2.9474857e-01    7.1043218e-05    2.7797634e-08   -2.3046792e-05    5.6205426e-09    2.0894406e+02
  -1.7155983e+01    4.0034291e-03   -2.9290844e-01    7.1105568e-05    2.7775719e-08   -2.2874800e-05    5.6188744e-09    2.1199294e+02
  -1.7062223e+01    4.0106459e-03   -2.9122398e-01    7.1167620e-05    2.7774904e-08   -2.2714437e-05    5.6169618e-09    2.1501128e+02
  -1.7000000e+01    4.0104365e-03   -2.8983480e-01    7.1176781e-05    2.7739878e-08   -2.2587110e-05    5.6131710e-09    2.1656545e+02
  -1.6899819e+01    4.0266519e-03   -2.8824753e-01    7.1285084e-05    2.7797421e-08   -2.2432702e-05    5.6143516e-09    2.0990896e+02
  -1.6794943e+01    4.0358458e-03   -2.8628539e-01    7.1354771e-05    2.7803429e-08   -2.2247810e-05    5.6120572e-09    2.1191447e+02
  -1.6681996e+01    4.0449267e-03   -2.8354186e-01    7.1461982e-05    2.7804228e-08   -2.2000154e-05    5.6120566e-09    2.1404789e+02
  -1.6561970e+01    4.0579105e-03   -2.8122203e-01    7.1577278e-05    2.7828081e-08   -2.1783757e-05    5.6121060e-09    2.1598735e+02
  -1.6435102e+01    4.0626667e-03   -2.7875020e-01    7.1456387e-05    2.7788080e-08   -2.1553938e-05    5.5930639e-09    2.1644273e+02
  -1.6303156e+01    4.0685809e-03   -2.7578422e-01    7.1635587e-05    2.7758022e-08   -2.1285879e-05    5.5973043e-09    2.1629471e+02
  -1.6197600e+01    4.0577620e-03   -2.7304505e-01    7.1649040e-05    2.7628233e-08   -2.1044120e-05    5.5906072e-09    2.1805314e+02
  -1.6007599e+01    4.0581604e-03   -2.7025329e-01    7.1783642e-05    2.7529957e-08   -2.0774725e-05    5.5870944e-09    2.2105519e+02
  -1.5923154e+01    4.0509009e-03   -2.6845595e-01    7.1807295e-05    2.7435923e-08   -2.0612486e-05    5.5826633e-09    2.2251061e+02
  -1.5855598e+01    4.0442893e-03   -2.6717147e-01    7.1867430e-05    2.7355564e-08   -2.0494633e-05    5.5822979e-09    2.2385864e+02
  -1.5771153e+01    4.0486600e-03   -2.6572582e-01    7.1950303e-05    2.7340670e-08   -2.0359652e-05    5.5823744e-09    2.2562697e+02
  -1.5665596e+01    4.0578277e-03   -2.6385853e-01    7.2013437e-05    2.7344653e-08   -2.0186281e-05    5.5791974e-09    2.2635247e+02
  -1.5533651e+01    4.0743019e-03   -2.6129360e-01    7.2169729e-05    2.7386405e-08   -1.9952700e-05    5.5812261e-09    2.2862649e+02
  -1.5452051e+01    4.0722743e-03   -2.5881090e-01    7.2159505e-05    2.7329662e-08   -1.9740318e-05    5.5742159e-09    2.3020125e+02
  -1.5350052e+01    4.0835646e-03   -2.5704364e-01    7.2288985e-05    2.7352125e-08   -1.9577230e-05    5.5764349e-09    2.3233442e+02
  -1.5222553e+01    4.0952887e-03   -2.5507434e-01    7.2451302e-05    2.7363817e-08   -1.9392129e-05    5.5791983e-09    2.3492269e+02
  -1.5063178e+01    4.1196034e-03   -2.5249193e-01    7.2690744e-05    2.7442613e-08   -1.9152420e-05    5.5854155e-09    2.3814092e+02
  -1.4973408e+01    4.1100243e-03   -2.4983017e-01    7.2675796e-05    2.7331621e-08   -1.8926469e-05    5.5774110e-09    2.3003487e+02
  -1.4861196e+01    4.1318573e-03   -2.4708773e-01    7.2771150e-05    2.7418037e-08   -1.8688957e-05    5.5761391e-09    2.3137034e+02
  -1.4771426e+01    4.1360759e-03   -2.4579545e-01    7.2877776e-05    2.7399192e-08   -1.8567494e-05    5.5774149e-09    2.3227074e+02
  -1.4659214e+01    4.1438464e-03   -2.4438835e-01    7.2982454e-05    2.7392038e-08   -1.8431578e-05    5.5767479e-09    2.3288512e+02
  -1.4569444e+01    4.1528329e-03   -2.4293029e-01    7.2962103e-05    2.7398477e-08   -1.8297687e-05    5.5681386e-09    2.3220226e+02
  -1.4457232e+01    4.1581222e-03   -2.4095649e-01    7.3064507e-05    2.7375060e-08   -1.8119760e-05    5.5672427e-09    2.3362093e+02
  -1.4316966e+01    4.1725246e-03   -2.3847880e-01    7.3200181e-05    2.7396881e-08   -1.7897226e-05    5.5666605e-09    2.3259456e+02
  -1.4204754e+01    4.1781096e-03   -2.3478016e-01    7.3271709e-05    2.7375389e-08   -1.7591259e-05    5.5633889e-09    2.3351545e+02
  -1.4064489e+01    4.1777076e-03   -2.3135528e-01    7.3429490e-05    2.7300559e-08   -1.7299670e-05    5.5644537e-09    2.3487892e+02
  -1.3952276e+01    4.1870323e-03   -2.2866944e-01    7.3507581e-05    2.7303598e-08   -1.7071227e-05    5.5616387e-09    2.3638786e+02
  -1.3812011e+01    4.1816503e-03   -2.2665082e-01    7.3666236e-05    2.7196707e-08   -1.6886284e-05    5.5626881e-09    2.3791307e+02
  -1.3699799e+01    4.1938719e-03   -2.2442961e-01    7.3740351e-05    2.7218782e-08   -1.6693720e-05    5.5595230e-09    2.3932895e+02
  -1.3559533e+01    4.1982044e-03   -2.2247696e-01    7.3906374e-05    2.7175538e-08   -1.6514892e-05    5.5610495e-09    2.4113628e+02
  -1.3447321e+01    4.2190526e-03   -2.1973463e-01    7.3974642e-05    2.7253143e-08   -1.6284857e-05    5.5574017e-09    2.4225943e+02
  -1.3307055e+01    4.2139917e-03   -2.1753779e-01    7.4132119e-05    2.7149456e-08   -1.6089283e-05    5.5582225e-09    2.4414503e+02
  -1.3194843e+01    4.2257889e-03   -2.1495979e-01    7.4185261e-05    2.7169021e-08   -1.5872794e-05    5.5534154e-09    2.4591640e+02
  -1.3054578e+01    4.2226223e-03   -2.1265373e-01    7.4326991e-05    2.7078235e-08   -1.5670554e-05    5.5529999e-09    2.4832173e+02
  -1.2942365e+01    4.2434722e-03   -2.1016758e-01    7.4380899e-05    2.7155330e-08   -1.5462144e-05    5.5482180e-09    2.5040519e+02
  -1.2802100e+01    4.2532549e-03   -2.0797762e-01    7.4551023e-05    2.7147516e-08   -1.5269852e-05    5.5498685e-09    2.4528203e+02
  -1.2689888e+01    4.2764351e-03   -2.0532987e-01    7.4580752e-05    2.7238971e-08   -1.5050894e-05    5.5432646e-09    2.4676338e+02
  -1.2549622e+01    4.2814602e-03   -2.0320834e-01    7.4736246e-05    2.7200709e-08   -1.4864988e-05    5.5437695e-09    2.4800285e+02
  -1.2437410e+01    4.3010507e-03   -2.0102129e-01    7.4793185e-05    2.7269064e-08   -1.4681052e-05    5.5391790e-09    2.4918601e+02
  -1.2297145e+01    4.3036899e-03   -1.9932070e-01    7.4945280e-05    2.7215840e-08   -1.4527176e-05    5.5394035e-09    2.5016749e+02
  -1.2184932e+01    4.3223141e-03   -1.9688565e-01    7.5015836e-05    2.7277656e-08   -1.4326359e-05    5.5358154e-09    2.5142845e+02
  -1.2044667e+01    4.3194620e-03   -1.9519373e-01    7.5242686e-05    2.7190356e-08   -1.4174331e-05    5.5415204e-09    2.5021633e+02
  -1.1932455e+01    4.3360500e-03   -1.9137340e-01    7.5281313e-05    2.7239295e-08   -1.3874385e-05    5.5355869e-09    2.5134849e+02
  -1.1792189e+01    4.3253188e-03   -1.8889163e-01    7.5454111e-05    2.7103328e-08   -1.3666660e-05    5.5372934e-09    2.5284045e+02
  -1.1679977e+01    4.3460891e-03   -1.8590665e-01    7.5510162e-05    2.7178429e-08   -1.3428906e-05    5.5326350e-09    2.5391282e+02
  -1.1539711e+01    4.3368518e-03   -1.8441670e-01    7.5678312e-05    2.7052697e-08   -1.3294272e-05    5.5339684e-09    2.5548589e+02
  -1.1427499e+01    4.3562746e-03   -1.8208622e-01    7.5727062e-05    2.7119290e-08   -1.3105053e-05    5.5287791e-09    2.5715056e+02
  -1.1287234e+01    4.3444665e-03   -1.8080955e-01    7.5909030e-05    2.6978810e-08   -1.2986865e-05    5.5311108e-09    2.5883706e+02
  -1.1175021e+01    4.3675759e-03   -1.7838527e-01    7.5962183e-05    2.7068253e-08   -1.2792070e-05    5.5262488e-09    2.5981564e+02
  -1.1034756e+01    4.3653657e-03   -1.7653692e-01    7.6134471e-05    2.6987567e-08   -1.2634022e-05    5.5278667e-09    2.6111574e+02
  -1.0922544e+01    4.3852477e-03   -1.7402805e-01    7.6194614e-05    2.7057119e-08   -1.2434496e-05    5.5235484e-09    2.6278527e+02
  -1.0782278e+01    4.3816033e-03   -1.7220307e-01    7.6294844e-05    2.6968583e-08   -1.2279463e-05    5.5199751e-09    2.6488595e+02
  -1.0670066e+01    4.4003393e-03   -1.6971258e-01    7.6331079e-05    2.7031106e-08   -1.2082575e-05    5.5139736e-09    2.6679620e+02
  -1.0529801e+01    4.3970280e-03   -1.6796319e-01    7.6500969e-05    2.6945305e-08   -1.1934218e-05    5.5154718e-09    2.6925845e+02
  -1.0417588e+01    4.4174942e-03   -1.6552209e-01    7.6553307e-05    2.7018210e-08   -1.1742113e-05    5.5106670e-09    2.7171439e+02
  -1.0277323e+01    4.4152661e-03   -1.6356122e-01    7.6687282e-05    2.6939536e-08   -1.1580030e-05    5.5096020e-09    2.7375558e+02
  -1.0165110e+01    4.4348296e-03   -1.6085329e-01    7.6736891e-05    2.7007090e-08   -1.1370374e-05    5.5046537e-09    2.7008016e+02
  -1.0094978e+01    4.4508312e-03   -1.5864231e-01    7.6766388e-05    2.7072103e-08   -1.1203120e-05    5.5014923e-09    2.7112582e+02
  -9.9686156e+00    4.4383423e-03   -1.5539173e-01    7.6859052e-05    2.6939091e-08   -1.0954445e-05    5.4987260e-09    2.7314100e+02
  -9.8482249e+00    4.4513016e-03   -1.5484712e-01    7.6943719e-05    2.6963716e-08   -1.0898051e-05    5.4958876e-09    2.7378766e+02
  -9.7646202e+00    4.4527548e-03   -1.5443880e-01    7.6993072e-05    2.6935100e-08   -1.0856883e-05    5.4932507e-09    2.7407584e+02
  -9.6601143e+00    4.4601798e-03   -1.5316282e-01    7.7065768e-05    2.6933393e-08   -1.0751813e-05    5.4907462e-09    2.7433729e+02
  -9.5294820e+00    4.4725403e-03   -1.5097007e-01    7.7155049e-05    2.6950034e-08   -1.0579041e-05    5.4875285e-09    2.7533063e+02
  -9.3850810e+00    4.4849594e-03   -1.4861220e-01    7.7289292e-05    2.6961288e-08   -1.0393456e-05    5.4865400e-09    2.7683581e+02
  -9.2695602e+00    4.4925381e-03   -1.4607698e-01    7.7367844e-05    2.6956183e-08   -1.0200306e-05    5.4837613e-09    2.7505547e+02
  -9.1253184e+00    4.5050622e-03   -1.4313060e-01    7.7503389e-05    2.6968947e-08   -9.9752901e-06    5.4829773e-09    2.7694945e+02
  -9.0099250e+00    4.5077861e-03   -1.4036391e-01    7.7574758e-05    2.6935457e-08   -9.7674606e-06    5.4797646e-09    2.7817881e+02
  -8.8658481e+00    4.5123273e-03   -1.3843180e-01    7.7720707e-05    2.6900939e-08   -9.6146171e-06    5.4797876e-09    2.7972906e+02
  -8.7505865e+00    4.5197981e-03   -1.3605692e-01    7.7782578e-05    2.6896769e-08   -9.4353991e-06    5.4760188e-09    2.8073151e+02
  -8.6066736e+00    4.5299675e-03   -1.3472618e-01    7.7876952e-05    2.6897093e-08   -9.3256300e-06    5.4725947e-09    2.8252975e+02
  -8.4915433e+00    4.5385337e-03   -1.3245613e-01    7.7928933e-05    2.6900092e-08   -9.1549396e-06    5.4682972e-09    2.8338370e+02
  -8.3477889e+00    4.5416936e-03   -1.3075101e-01    7.8047821e-05    2.6860221e-08   -9.0205913e-06    5.4668298e-09    2.8471724e+02
  -8.2327854e+00    4.5519372e-03   -1.2857522e-01    7.8088625e-05    2.6874316e-08   -8.8577040e-06    5.4619545e-09    2.8576586e+02
  -8.0891866e+00    4.5684413e-03   -1.2711477e-01    7.8202331e-05    2.6914583e-08   -8.7414960e-06    5.4603496e-09    2.8689725e+02
  -7.9573091e+00    4.5728657e-03   -1.2108962e-01    7.8220823e-05    2.6889331e-08   -8.3139200e-06    5.4531186e-09    2.8977052e+02
  -7.8894653e+00    4.5818046e-03   -1.1807268e-01    7.8271388e-05    2.6917150e-08   -8.1004646e-06    5.4524752e-09    2.9129411e+02
  -7.7822578e+00    4.5852333e-03   -1.1196736e-01    7.8332088e-05    2.6901152e-08   -7.6727630e-06    5.4505514e-09    2.9600759e+02
  -7.6875129e+00    4.5877017e-03   -1.0465782e-01    7.8344318e-05    2.6887844e-08   -7.1654490e-06    5.4466392e-09    3.0169537e+02
  -7.5970406e+00    4.5793293e-03   -9.7189627e-02    7.8318418e-05    2.6816976e-08   -6.6494448e-06    5.4411115e-09    3.0793914e+02
  -7.4667577e+00    4.5906586e-03   -8.9883735e-02    7.8339801e-05    2.6860212e-08   -6.1452140e-06    5.4388940e-09    3.1252301e+02
  -7.3691978e+00    4.5858474e-03   -9.4718083e-02    7.8235036e-05    2.6817846e-08   -6.4733753e-06    5.4298019e-09    3.1276380e+02
  -7.2833587e+00    4.6115020e-03   -1.0173613e-01    7.8236622e-05    2.6954140e-08   -6.9509179e-06    5.4284341e-09    3.1062343e+02
  -7.1861433e+00    4.6043475e-03   -1.0479883e-01    7.8250473e-05    2.6894667e-08   -7.1573107e-06    5.4274178e-09    3.0849097e+02
  -7.0918712e+00    4.6002256e-03   -1.0321153e-01    7.8279696e-05    2.6849611e-08   -7.0453884e-06    5.4269202e-09    3.0587639e+02
  -6.9920939e+00    4.6082932e-03   -9.9679664e-02    7.8281660e-05    2.6871263e-08   -6.7996840e-06    5.4235505e-09    3.0594216e+02
  -6.8777538e+00    4.6163876e-03   -1.0094442e-01    7.8312870e-05    2.6884905e-08   -6.8791408e-06    5.4204976e-09    3.0409655e+02
  -6.7494600e+00    4.6225414e-03   -1.0676026e-01    7.8383066e-05    2.6878144e-08   -7.2654520e-06    5.4180061e-09    3.0420715e+02
  -6.6717999e+00    4.6279802e-03   -1.0926383e-01    7.8419805e-05    2.6882124e-08   -7.4287975e-06    5.4154709e-09    2.9969562e+02
  -6.5320117e+00    4.6531209e-03   -1.0814463e-01    7.8537133e-05    2.6976170e-08   -7.3395211e-06    5.4139319e-09    3.0084926e+02
  -6.4349365e+00    4.6588951e-03   -1.0624425e-01    7.8600597e-05    2.6973608e-08   -7.2016143e-06    5.4116530e-09    3.0087809e+02
  -6.3572764e+00    4.6611692e-03   -1.0352685e-01    7.8636756e-05    2.6958856e-08   -7.0107746e-06    5.4090672e-09    3.0070326e+02
  -6.2951483e+00    4.6628103e-03   -1.0180953e-01    7.8660177e-05    2.6946677e-08   -6.8895058e-06    5.4068226e-09    3.0095727e+02
  -6.1204130e+00    4.6744278e-03   -1.0003132e-01    7.8717389e-05    2.6956120e-08   -6.7568897e-06    5.4011074e-09    3.0087513e+02
  -6.0427529e+00    4.6763656e-03   -9.8686683e-02    7.8741126e-05    2.6943199e-08   -6.6612149e-06    5.3988951e-09    3.0085845e+02
  -5.9806248e+00    4.6826872e-03   -9.7702567e-02    7.8768896e-05    2.6960816e-08   -6.5911205e-06    5.3978692e-09    2.9997652e+02
  -5.8058896e+00    4.6868356e-03   -9.6242107e-02    7.8824046e-05    2.6933157e-08   -6.4827743e-06    5.3936905e-09    3.0032960e+02
  -5.7282294e+00    4.6870247e-03   -9.4846309e-02    7.8843791e-05    2.6911409e-08   -6.3844301e-06    5.3914789e-09    2.9983163e+02
  -5.6311543e+00    4.6927728e-03   -9.4375490e-02    7.8877269e-05    2.6915525e-08   -6.3471798e-06    5.3891529e-09    2.9974366e+02
  -5.5534942e+00    4.6951304e-03   -9.3601270e-02    7.8907993e-05    2.6905856e-08   -6.2905911e-06    5.3874580e-09    2.9965663e+02
  -5.4564190e+00    4.6991391e-03   -9.3457124e-02    7.8953028e-05    2.6899292e-08   -6.2750574e-06    5.3856017e-09    2.9957594e+02
  -5.3350751e+00    4.7023661e-03   -9.2896828e-02    7.9014998e-05    2.6880750e-08   -6.2299948e-06    5.3834950e-09    2.9972251e+02
  -5.2380000e+00    4.7025710e-03   -9.1270001e-02    7.9054198e-05    2.6852652e-08   -6.1150791e-06    5.3811214e-09    3.0004581e+02
  -5.1603398e+00    4.7038806e-03   -8.9959122e-02    7.9086472e-05    2.6837088e-08   -6.0227364e-06    5.3793431e-09    3.0047381e+02
  -5.0632647e+00    4.7071245e-03   -8.9398937e-02    7.9120996e-05    2.6827233e-08   -5.9797393e-06    5.3768245e-09    2.9746763e+02
  -4.9419207e+00    4.7116940e-03   -8.7274402e-02    7.9171545e-05    2.6818650e-08   -5.8311634e-06    5.3743912e-09    2.9805741e+02
  -4.8448456e+00    4.7088005e-03   -8.4828797e-02    7.9194028e-05    2.6775422e-08   -5.6629446e-06    5.3714241e-09    2.9869702e+02
  -4.7235017e+00    4.7061346e-03   -8.3308281e-02    7.9247123e-05    2.6728108e-08   -5.5557791e-06    5.3696547e-09    2.9885206e+02
  -4.6264265e+00    4.7024870e-03   -8.1714539e-02    7.9278929e-05    2.6682491e-08   -5.4452240e-06    5.3676801e-09    2.9951475e+02
  -4.5050826e+00    4.7015833e-03   -8.1338488e-02    7.9347670e-05    2.6646764e-08   -5.4149714e-06    5.3672864e-09    2.9931483e+02
  -4.4080074e+00    4.6959307e-03   -8.0006223e-02    7.9368080e-05    2.6590975e-08   -5.3222858e-06    5.3647196e-09    3.0009192e+02
  -4.2866635e+00    4.6947721e-03   -7.9254636e-02    7.9427608e-05    2.6555037e-08   -5.2674041e-06    5.3638638e-09    2.9966330e+02
  -4.1895884e+00    4.6935134e-03   -7.7887629e-02    7.9429320e-05    2.6524973e-08   -5.1727803e-06    5.3601437e-09    3.0006179e+02
  -4.0682444e+00    4.6940231e-03   -7.7313051e-02    7.9505360e-05    2.6499456e-08   -5.1299785e-06    5.3605106e-09    2.9980580e+02
  -3.9266742e+00    4.6947335e-03   -7.6214195e-02    7.9558262e-05    2.6471143e-08   -5.0518181e-06    5.3586066e-09    2.9998301e+02
  -3.8134181e+00    4.6935486e-03   -7.4289606e-02    7.9581759e-05    2.6439457e-08   -4.9202899e-06    5.3559532e-09    3.0072408e+02
  -3.6719224e+00    4.6956306e-03   -7.3512981e-02    7.9653829e-05    2.6420756e-08   -4.8640961e-06    5.3556564e-09    3.0099544e+02
  -3.5587259e+00    4.6919318e-03   -7.1325842e-02    7.9679765e-05    2.6376763e-08   -4.7158687e-06    5.3534815e-09    3.0120383e+02
  -3.4173014e+00    4.6914595e-03   -7.0792734e-02    7.9728296e-05    2.6345957e-08   -4.6764136e-06    5.3520150e-09    3.0096802e+02
  -3.2759301e+00    4.6874409e-03   -6.8970043e-02    7.9763489e-05    2.6296627e-08   -4.5521018e-06    5.3498676e-09    3.0110844e+02
  -3.1628331e+00    4.6831410e-03   -6.6470308e-02    7.9778025e-05    2.6252570e-08   -4.3842971e-06    5.3474674e-09    3.0166864e+02
  -3.0215061e+00    4.6812606e-03   -6.6958642e-02    7.9847488e-05    2.6217323e-08   -4.4130256e-06    5.3479888e-09    3.0107545e+02
  -2.8802412e+00    4.6790024e-03   -6.4206623e-02    7.9813572e-05    2.6181423e-08   -4.2285029e-06    5.3418173e-09    3.0155511e+02
  -2.7672293e+00    4.6745285e-03   -6.2334151e-02    7.9849036e-05    2.6138910e-08   -4.1028838e-06    5.3412509e-09    3.0205183e+02
  -2.6259943e+00    4.6757747e-03   -6.2608406e-02    7.9899079e-05    2.6124506e-08   -4.1181169e-06    5.3410168e-09    3.0202877e+02
  -2.4848093e+00    4.6741912e-03   -6.0209472e-02    7.9920428e-05    2.6095652e-08   -3.9577851e-06    5.3390829e-09    3.0205042e+02
  -2.3718614e+00    4.6724770e-03   -5.8392615e-02    7.9944108e-05    2.6071009e-08   -3.8365118e-06    5.3381482e-09    3.0210884e+02
  -2.2307045e+00    4.6735921e-03   -5.8160050e-02    7.9981676e-05    2.6059426e-08   -3.8190453e-06    5.3376649e-09    3.0158992e+02
  -2.0895859e+00    4.6714165e-03   -5.6304784e-02    8.0003805e-05    2.6030439e-08   -3.6952446e-06    5.3363465e-09    3.0158279e+02
  -1.9484865e+00    4.6694177e-03   -5.4871083e-02    8.0035847e-05    2.6003679e-08   -3.5993683e-06    5.3358956e-09    3.0159038e+02
  -1.8074138e+00    4.6665262e-03   -5.3140966e-02    8.0060128e-05    2.5973330e-08   -3.4843129e-06    5.3351696e-09    3.0178454e+02
  -1.6663558e+00    4.6647665e-03   -5.1689573e-02    8.0081775e-05    2.5950641e-08   -3.3877800e-06    5.3345062e-09    3.0144515e+02
  -1.5253151e+00    4.6604911e-03   -5.0292139e-02    8.0092667e-05    2.5915345e-08   -3.2950032e-06    5.3333561e-09    3.0110197e+02
  -1.3842886e+00    4.6569951e-03   -4.8751833e-02    8.0119007e-05    2.5885680e-08   -3.1930746e-06    5.3334639e-09    3.0081476e+02
  -1.2432738e+00    4.6526634e-03   -4.7180653e-02    8.0125790e-05    2.5852665e-08   -3.0893248e-06    5.3325012e-09    3.0054162e+02
  -1.1022681e+00    4.6466354e-03   -4.5831700e-02    8.0124777e-05    2.5811391e-08   -3.0003045e-06    5.3312411e-09    2.9973545e+02
  -9.6127008e-01    4.6427056e-03   -4.4278513e-02    8.0122628e-05    2.5783182e-08   -2.8980826e-06    5.3301306e-09    2.9914398e+02
  -8.2027808e-01    4.6352316e-03   -4.2950478e-02    8.0120443e-05    2.5736427e-08   -2.8107488e-06    5.3292350e-09    2.9887873e+02
  -6.7929098e-01    4.6285404e-03   -4.1508900e-02    8.0114187e-05    2.5695417e-08   -2.7161255e-06    5.3282900e-09    2.9859930e+02
  -5.3830735e-01    4.6179141e-03   -4.0044557e-02    8.0089794e-05    2.5633787e-08   -2.6201434e-06    5.3263613e-09    2.9821066e+02
  -3.9732551e-01    4.6107302e-03   -3.8690087e-02    8.0072872e-05    2.5592537e-08   -2.5314683e-06    5.3251506e-09    2.9787873e+02
  -2.5634394e-01    4.6009914e-03   -3.7127472e-02    8.0048416e-05    2.5538418e-08   -2.4292838e-06    5.3236665e-09    2.9750272e+02
  -1.1536107e-01    4.5886598e-03   -3.5789304e-02    8.0017321e-05    2.5471001e-08   -2.3418804e-06    5.3219650e-09    2.9707304e+02
   2.5624469e-02    4.5804643e-03   -3.4309831e-02    7.9978245e-05    2.5427898e-08   -2.2453178e-06    5.3199644e-09    2.9664573e+02
   1.6661432e-01    4.5701823e-03   -3.2874468e-02    7.9930825e-05    2.5374384e-08   -2.1517125e-06    5.3176316e-09    2.9624909e+02
   3.0760950e-01    4.5559250e-03   -3.1481392e-02    7.9884168e-05    2.5300506e-08   -2.0609370e-06    5.3155783e-09    2.9596814e+02
   4.4861176e-01    4.5424883e-03   -2.9939970e-02    7.9827728e-05    2.5231999e-08   -1.9604946e-06    5.3130922e-09    2.9544992e+02
   5.8962290e-01    4.5293307e-03   -2.8603780e-02    7.9771674e-05    2.5166332e-08   -1.8735266e-06    5.3108558e-09    2.9500047e+02
   7.3064432e-01    4.5149204e-03   -2.7082741e-02    7.9705619e-05    2.5095005e-08   -1.7744755e-06    5.3081782e-09    2.9454645e+02
   8.7167763e-01    4.4999475e-03   -2.5678763e-02    7.9635119e-05    2.5021454e-08   -1.6831030e-06    5.3054221e-09    2.9396163e+02
   1.0127244e+00    4.4832971e-03   -2.4252692e-02    7.9556590e-05    2.4939715e-08   -1.5902817e-06    5.3023491e-09    2.9365842e+02
   1.1537860e+00    4.4666364e-03   -2.2717618e-02    7.9469840e-05    2.4859262e-08   -1.4902986e-06    5.2989515e-09    2.9324939e+02
   1.2948643e+00    4.4501785e-03   -2.1354562e-02    7.9393605e-05    2.4780481e-08   -1.4015701e-06    5.2964591e-09    2.9281608e+02
   1.4447722e+00    4.4300940e-03   -1.9533429e-02    7.9297104e-05    2.4684194e-08   -1.2827804e-06    5.2930441e-09    2.9228826e+02
   1.5947236e+00    4.4133418e-03   -1.8096034e-02    7.9198769e-05    2.4607633e-08   -1.1891262e-06    5.2897552e-09    2.9172404e+02
   1.7447021e+00    4.3877668e-03   -1.6504782e-02    7.9101443e-05    2.4483061e-08   -1.0852890e-06    5.2867715e-09    2.9112059e+02
   1.8947049e+00    4.3756427e-03   -1.5372303e-02    7.8974513e-05    2.4434314e-08   -1.0115377e-06    5.2820004e-09    2.9019898e+02
   2.0447154e+00    4.3524234e-03   -1.3363041e-02    7.8872043e-05    2.4334170e-08   -8.8001559e-07    5.2792663e-09    2.9311522e+02
   2.1859038e+00    4.3355542e-03   -1.2562142e-02    7.8774050e-05    2.4260710e-08   -8.2789698e-07    5.2766547e-09    2.9211682e+02
   2.3271431e+00    4.3114904e-03   -1.0906490e-02    7.8657990e-05    2.4147276e-08   -7.1935505e-07    5.2730421e-09    2.9115861e+02
   2.4684092e+00    4.2907201e-03   -8.9792782e-03    7.8575774e-05    2.4053208e-08   -5.9274000e-07    5.2719163e-09    2.9057889e+02
   2.6097062e+00    4.2700029e-03   -7.3231472e-03    7.8454803e-05    2.3960515e-08   -4.8384111e-07    5.2683938e-09    2.8983483e+02
   2.7510365e+00    4.2479553e-03   -6.0728551e-03    7.8381177e-05    2.3860361e-08   -4.0159865e-07    5.2681877e-09    2.8864290e+02
   2.8923948e+00    4.2188043e-03   -4.3345515e-03    7.8263142e-05    2.3721730e-08   -2.8691607e-07    5.2651913e-09    2.8774371e+02
   2.9000000e+00    4.2185384e-03   -4.8345356e-03    7.8626549e-05    2.3721505e-08   -3.2002753e-07    5.2899042e-09    2.8871087e+02
   3.0408936e+00    4.1848436e-03   -4.5760609e-03    7.8159882e-05    2.3555208e-08   -3.0319283e-07    5.2632375e-09    2.8861925e+02
   3.1822710e+00    4.1422225e-03   -5.0504701e-04    7.7942420e-05    2.3342374e-08   -3.3496043e-08    5.2537860e-09    2.8906310e+02
   3.3145393e+00    4.1264728e-03    9.2899896e-04    7.7706216e-05    2.3279870e-08    6.1675418e-08    5.2430612e-09    2.9187842e+02
   3.4291118e+00    4.1244405e-03   -4.7465179e-04    7.7775335e-05    2.3289511e-08   -3.1538443e-08    5.2521333e-09    3.1020359e+02
   3.5298238e+00    4.1035949e-03    1.9543631e-03    7.7350905e-05    2.3190826e-08    1.2995401e-07    5.2272667e-09    3.4765398e+02
   3.6122588e+00    4.0962721e-03    4.2548565e-03    7.7123180e-05    2.3165852e-08    2.8309677e-07    5.2150219e-09    3.9146481e+02
   3.7072605e+00    4.0821362e-03    4.8344373e-03    7.6858697e-05    2.3105037e-08    3.2189022e-07    5.2008180e-09    4.5868162e+02
   3.8107918e+00    4.0039858e-03    4.0188437e-03    7.8299922e-05    2.2683349e-08    2.6779715e-07    5.3024665e-09    5.5532965e+02
   3.9028443e+00    3.9759768e-03    4.1885026e-03    8.0155225e-05    2.2542884e-08    2.7929842e-07    5.4318619e-09    6.6940690e+02
   4.0022681e+00    3.9115870e-03    6.3186456e-03    8.3647052e-05    2.2196939e-08    4.2165853e-07    5.6726983e-09    8.1556214e+02
   4.1059880e+00    3.8401469e-03    9.8734173e-03    8.4894586e-05    2.1810891e-08    6.5939128e-07    5.7617235e-09    1.0089937e+03
   4.2123470e+00    3.7491707e-03    1.4067336e-02    8.8268374e-05    2.1313379e-08    9.4023511e-07    5.9954325e-09    1.2533228e+03
   4.3091350e+00    3.7019406e-03    1.7366557e-02    7.9244881e-05    2.1062133e-08    1.1616239e-06    5.3865173e-09    1.5220988e+03
   4.4090887e+00    3.9008495e-03    3.0011436e-02    3.3265079e-05    2.2214995e-08    2.0091401e-06    2.2630276e-09    1.8215389e+03
   4.5017181e+00    3.6591603e-03    3.9087301e-02    2.9764105e-05    2.0857192e-08    2.6191380e-06    2.0266954e-09    2.1323776e+03
   4.6012644e+00    3.5747668e-03    4.4247328e-02    1.8136936e-05    2.0399674e-08    2.9682116e-06    1.2363421e-09    2.5014508e+03
   4.7008908e+00    3.6434315e-03    5.8241505e-02   -1.3913565e-05    2.0820899e-08    3.9120691e-06   -9.4966952e-10    2.8111888e+03
   4.8004811e+00    3.5527375e-03    5.8929995e-02    5.2043998e-06    2.0334778e-08    3.9646495e-06    3.5578988e-10    3.1330729e+03
   4.9001877e+00    3.7407237e-03    5.9114767e-02   -1.1471805e-04    2.1446573e-08    3.9837105e-06   -7.8555190e-09    3.4505861e+03
   5.0097412e+00    3.5970213e-03    7.4789516e-02   -5.5952389e-05    2.0663872e-08    5.0503419e-06   -3.8392629e-09    3.8139486e+03
   5.1093978e+00    3.5443384e-03    9.5654490e-02    1.0659575e-04    2.0404826e-08    6.4721506e-06    7.3287453e-09    4.0982861e+03
   5.2090366e+00    4.1245418e-03    1.0523824e-01    5.6617014e-04    2.3804866e-08    7.1370420e-06    3.9015109e-08    4.3980274e+03
   5.3085811e+00    4.2866361e-03    9.7366228e-02    3.1110268e-04    2.4814273e-08    6.6197915e-06    2.1491978e-08    4.6754576e+03
   5.4082302e+00    4.5422179e-03    8.8295027e-02    3.7105857e-04    2.6386129e-08    6.0197999e-06    2.5705145e-08    4.9878059e+03
   5.5079830e+00    4.6614875e-03    7.9040389e-02    3.6252323e-04    2.7191268e-08    5.4053301e-06    2.5190443e-08    5.3379195e+03
   5.6075126e+00    4.8048815e-03    7.6853325e-02    3.8768229e-04    2.8155882e-08    5.2716003e-06    2.7019922e-08    5.6580691e+03
   5.7071543e+00    5.9247334e-03    8.7592477e-02    6.0895941e-04    3.4885500e-08    6.0259313e-06    4.2567904e-08    5.8595540e+03
   5.8067739e+00    6.0741745e-03    1.1109818e-01    1.4126987e-03    3.5952204e-08    7.6651788e-06    9.9041454e-08    5.9951331e+03
   5.9044740e+00    8.1552431e-03    1.1382762e-01    5.6499382e-04    4.8554196e-08    7.8748420e-06    3.9720339e-08    6.1405542e+03
   6.0052084e+00    5.2955871e-03    4.1837242e-02   -3.5014542e-05    3.1731434e-08    2.9010346e-06   -2.4675165e-09    6.2297336e+03
   6.1058994e+00    4.0085778e-03    2.2568132e-03    4.4828406e-05    2.4159543e-08    1.5679411e-07    3.1656888e-09    6.3233653e+03
   6.2035043e+00    7.7336104e-03    1.8268988e-02    9.1006486e-05    4.6865085e-08    1.2715078e-06    6.4391283e-09    6.4287115e+03
   6.3032961e+00    2.3121525e-03    6.3055250e-02    1.3257123e-04    1.4079065e-08    4.3962393e-06    9.3979977e-09    6.4727708e+03
   6.4015565e+00    1.0215344e-02   -2.3608430e-02    1.4654631e-04    6.2458195e-08   -1.6483765e-06    1.0405934e-08    6.5842463e+03
   6.5054653e+00    1.6013138e-03   -1.9835025e-01    1.6926551e-04    9.8161250e-09   -1.3868092e-05    1.2038641e-08    6.7364097e+03
   6.6041429e+00    2.6665986e-03   -3.5524526e-01    1.8113912e-04    1.6377494e-08   -2.4867253e-05    1.2902409e-08    6.9560537e+03
   6.7044294e+00   -2.7382962e-03   -3.8467170e-01    2.3313418e-04   -1.6828349e-08   -2.6966001e-05    1.6636074e-08    6.8079879e+03
   6.8026717e+00    1.3492942e-02   -7.0392728e-02    1.9097197e-04    8.2961191e-08   -4.9468408e-06    1.3664405e-08    6.9206795e+03
   6.9065278e+00   -1.4437235e-02    3.3705514e-01    1.9802446e-04   -8.8982861e-08    2.3772653e-05    1.4222331e-08    7.1164524e+03
   7.0020975e+00   -4.1076869e-03    2.8462161e-01    1.7359378e-04   -2.5368772e-08    2.0138539e-05    1.2508269e-08    7.1927341e+03
   7.1085739e+00   -1.7409936e-02   -6.1426465e-02    1.4408056e-04   -1.0759852e-07   -4.3571550e-06    1.0408845e-08    7.2775811e+03
   7.2010182e+00   -1.0629084e-02   -2.0434047e-01    1.2233187e-04   -6.5649996e-08   -1.4511353e-05    8.8488758e-09    7.3784425e+03
   7.3001922e+00   -1.8410038e-02   -1.2228487e-01    9.0051376e-05   -1.1355307e-07   -8.6889182e-06    6.5179443e-09    7.4822869e+03
   7.4003209e+00   -1.7904667e-02    3.1431888e-02    1.2978857e-04   -1.1025495e-07    2.2342231e-06    9.3980895e-09    7.5601319e+03
   7.5004130e+00   -2.0823719e-02    1.1091310e-01    1.1547060e-04   -1.2804192e-07    7.8894482e-06    8.3675524e-09    7.6805910e+03
   7.6005889e+00   -1.8404323e-02    3.7881467e-02    1.1137197e-04   -1.1302804e-07    2.6980103e-06    8.0812777e-09    7.7758784e+03
   7.7006551e+00   -2.2003266e-02   -1.0351252e-01    1.2460264e-04   -1.3499002e-07   -7.3860000e-06    9.0587731e-09    7.8523678e+03
   7.8006529e+00   -2.2619794e-02   -1.2587825e-01    1.4130537e-04   -1.3863746e-07   -9.0037844e-06    1.0299440e-08    7.9609709e+03
   7.9093199e+00   -2.2859404e-02    2.8946585e-02    1.2078735e-04   -1.4001007e-07    2.0772595e-06    8.8341435e-09    7.9513805e+03
   8.0017771e+00   -2.5388979e-02    1.7126098e-01    8.4736742e-05   -1.5550218e-07    1.2329499e-05    6.2182959e-09    7.8485450e+03
   8.1000000e+00   -2.7197244e-02    2.0446861e-01    1.0678364e-04   -1.6666590e-07    1.4773675e-05    7.8657642e-09    7.7265837e+03
   8.2037025e+00   -2.5364457e-02    9.5804799e-02    8.9908813e-05   -1.5554743e-07    6.9471708e-06    6.6474506e-09    7.4782076e+03
   8.3061720e+00   -2.2525582e-02   -3.4715658e-02    7.7136213e-05   -1.3819628e-07   -2.5246512e-06    5.7203167e-09    7.2214122e+03
   8.4077189e+00   -1.8507779e-02   -3.2841115e-02    6.7655680e-05   -1.1353900e-07   -2.3933852e-06    5.0284444e-09    6.9998058e+03
   8.5098079e+00   -1.2329537e-02    8.2812351e-02    5.4852429e-05   -7.5613185e-08    6.0445690e-06    4.0835356e-09    6.7969131e+03
   8.6027562e+00   -3.7161393e-03    1.5394836e-01    3.3343955e-05   -2.2783427e-08    1.1250310e-05    2.4854160e-09    6.6334454e+03
   8.7022201e+00    1.9148021e-03    1.2937803e-01    2.0566559e-06    1.1738283e-08    9.4675562e-06    1.5351649e-10    6.4574191e+03
   8.8087040e+00    8.9413935e-03    5.7630852e-02   -3.0247236e-05    5.4825983e-08    4.2251198e-06   -2.2621587e-09    6.2951554e+03
   8.9114396e+00    1.3396127e-02    5.6793758e-02   -4.6079818e-05    8.2209821e-08    4.1739105e-06   -3.4550593e-09    6.1593743e+03
   9.0095785e+00    1.5135679e-02    1.2672233e-01   -6.3245551e-05    9.3016789e-08    9.3404991e-06   -4.7566615e-09    6.0558336e+03
   9.1004678e+00    1.5701167e-02    1.9081401e-01   -7.4439035e-05    9.6645397e-08    1.4107202e-05   -5.6161582e-09    5.9572366e+03
   9.2141941e+00    1.8600626e-02    2.0832133e-01   -9.2617738e-05    1.1471794e-07    1.5460770e-05   -7.0156688e-09    5.8116825e+03
   9.3048023e+00    1.9524222e-02    1.7166348e-01   -1.0741720e-04    1.2058143e-07    1.2777007e-05   -8.1612812e-09    5.6959896e+03
   9.4193689e+00    2.0516000e-02    1.0582320e-01   -1.1915839e-04    1.2687767e-07    7.9016973e-06   -9.0837465e-09    5.5491411e+03
   9.5211516e+00    2.2297727e-02    7.4670121e-02   -1.2645513e-04    1.3799953e-07    5.5884096e-06   -9.6634825e-09    5.4431885e+03
   9.6103516e+00    2.4214560e-02    8.6303475e-02   -1.3093382e-04    1.4991940e-07    6.4698205e-06   -1.0023352e-08    5.3683567e+03
   9.7064860e+00    2.5130445e-02    1.0912392e-01   -1.3983808e-04    1.5563577e-07    8.1935131e-06   -1.0722910e-08    5.2904195e+03
   9.8033461e+00    2.6866182e-02    1.1396933e-01   -1.4676023e-04    1.6643825e-07    8.5709675e-06   -1.1272676e-08    5.2099875e+03
   9.9017540e+00    2.8026448e-02    1.1307160e-01   -1.5081199e-04    1.7371124e-07    8.5192357e-06   -1.1606626e-08    5.1284209e+03
   1.0006082e+01    2.8624026e-02    1.2272302e-01   -1.4772546e-04    1.7757418e-07    9.2688393e-06   -1.1398155e-08    5.0554100e+03
   1.0112831e+01    2.9460895e-02    1.4964535e-01   -1.4487151e-04    1.8302402e-07    1.1336004e-05   -1.1213101e-08    4.9888820e+03
   1.0220162e+01    3.0082380e-02    1.7847530e-01   -1.4382256e-04    1.8721952e-07    1.3565405e-05   -1.1171169e-08    4.9240654e+03
   1.0303420e+01    2.8967569e-02    1.9339414e-01   -1.4330533e-04    1.8054681e-07    1.4738724e-05   -1.1162239e-08    4.7148841e+03
   1.0409631e+01    2.9332925e-02    1.8707629e-01   -1.4197900e-04    1.8315435e-07    1.4304231e-05   -1.1097119e-08    4.6483812e+03
   1.0526306e+01    2.8530466e-02    1.7942305e-01   -1.4102488e-04    1.7845292e-07    1.3764026e-05   -1.1060381e-08    4.5845940e+03
   1.0616483e+01    2.8244859e-02    1.7050126e-01   -1.4103465e-04    1.7687624e-07    1.3109079e-05   -1.1087199e-08    4.5390534e+03
   1.0707617e+01    2.8183421e-02    1.6693755e-01   -1.4129461e-04    1.7668242e-07    1.2861703e-05   -1.1131704e-08    4.4929543e+03
   1.0831837e+01    2.7801930e-02    1.7726289e-01   -1.3901257e-04    1.7453754e-07    1.3693928e-05   -1.0982627e-08    4.4402797e+03
   1.0926962e+01    2.7856549e-02    1.9299696e-01   -1.3613251e-04    1.7508855e-07    1.4941243e-05   -1.0778988e-08    4.4043622e+03
   1.1029183e+01    2.7346622e-02    2.1095553e-01   -1.3210357e-04    1.7214481e-07    1.6372577e-05   -1.0487285e-08    4.3762196e+03
   1.1134381e+01    2.6809617e-02    2.2650400e-01   -1.2740231e-04    1.6907615e-07    1.7629724e-05   -1.0144168e-08    4.3434491e+03
   1.1205525e+01    2.6343289e-02    2.3459687e-01   -1.2345177e-04    1.6636544e-07    1.8297560e-05   -9.8507916e-09    4.3202426e+03
   1.1313588e+01    2.5663773e-02    2.4475975e-01   -1.1769885e-04    1.6243742e-07    1.9152870e-05   -9.4236712e-09    4.2981708e+03
   1.1423200e+01    2.5217651e-02    2.5226798e-01   -1.1338537e-04    1.5998834e-07    1.9806289e-05   -9.1096498e-09    4.2602474e+03
   1.1535340e+01    2.4084391e-02    2.5703940e-01   -1.1060069e-04    1.5315795e-07    2.0247078e-05   -8.9159840e-09    4.2170019e+03
   1.1612838e+01    2.3752584e-02    2.5779397e-01   -1.0713670e-04    1.5128298e-07    2.0350042e-05   -8.6557961e-09    4.1877600e+03
   1.1733105e+01    2.2974817e-02    2.5900841e-01   -1.0601735e-04    1.4667005e-07    2.0510282e-05   -8.5930566e-09    4.1445883e+03
   1.1812196e+01    2.2474500e-02    2.6056687e-01   -1.0588551e-04    1.4369335e-07    2.0674967e-05   -8.5999660e-09    4.1192702e+03
   1.1926975e+01    2.1435103e-02    2.6820988e-01   -1.0400773e-04    1.3735416e-07    2.1343221e-05   -8.4725758e-09    4.0828464e+03
   1.2005521e+01    2.1123534e-02    2.7754658e-01   -1.0343183e-04    1.3557413e-07    2.2131273e-05   -8.4432476e-09    4.0604076e+03
   1.2127244e+01    2.0397015e-02    2.9168227e-01   -1.0238629e-04    1.3125537e-07    2.3335462e-05   -8.3861924e-09    4.0257899e+03
   1.2211237e+01    1.9896231e-02    3.0001778e-01   -1.0122121e-04    1.2828051e-07    2.4059616e-05   -8.3109861e-09    3.9958866e+03
   1.2340007e+01    1.9151936e-02    3.0893765e-01   -9.7999011e-05    1.2386488e-07    2.4868268e-05   -8.0773900e-09    3.9629136e+03
   1.2420605e+01    1.8688824e-02    3.0947810e-01   -9.6625449e-05    1.2111042e-07    2.4970980e-05   -7.9835026e-09    3.9458340e+03
   1.2511255e+01    1.8183695e-02    3.1627287e-01   -9.6895304e-05    1.1809876e-07    2.5586642e-05   -8.0273692e-09    3.9136137e+03
   1.2604220e+01    1.8084509e-02    3.2002128e-01   -9.6830655e-05    1.1772370e-07    2.5958537e-05   -8.0436696e-09    3.8916034e+03
   1.2745398e+01    1.7284887e-02    3.2412620e-01   -9.8681476e-05    1.1290816e-07    2.6394229e-05   -8.2299555e-09    3.8501586e+03
   1.2840008e+01    1.6686021e-02    3.2945049e-01   -1.0079372e-04    1.0924956e-07    2.6896445e-05   -8.4279195e-09    3.8187962e+03
   1.2934809e+01    1.6449416e-02    3.3610441e-01   -1.0187265e-04    1.0795325e-07    2.7509647e-05   -8.5401261e-09    3.6814398e+03
   1.3027832e+01    1.5945390e-02    3.4187772e-01   -1.0413986e-04    1.0489374e-07    2.8052663e-05   -8.7524285e-09    3.6583338e+03
   1.3121025e+01    1.5544910e-02    3.4843890e-01   -1.0644576e-04    1.0250747e-07    2.8663997e-05   -8.9693017e-09    3.6290964e+03
   1.3216645e+01    1.5488702e-02    3.5492093e-01   -1.0815247e-04    1.0239717e-07    2.9274703e-05   -9.1375326e-09    3.6054012e+03
   1.3312534e+01    1.5269220e-02    3.5972568e-01   -1.1079214e-04    1.0121003e-07    2.9750827e-05   -9.3859689e-09    3.5801454e+03
   1.3408601e+01    1.5074672e-02    3.6412941e-01   -1.1442277e-04    1.0018610e-07    3.0196536e-05   -9.7200074e-09    3.5546868e+03
   1.3504885e+01    1.4984860e-02    3.6797254e-01   -1.1791988e-04    9.9857327e-08    3.0597781e-05   -1.0044390e-08    3.5323898e+03
   1.3601483e+01    1.5052025e-02    3.7141575e-01   -1.2221398e-04    1.0057701e-07    3.0967151e-05   -1.0438344e-08    3.5085819e+03
   1.3746910e+01    1.5364521e-02    3.7815679e-01   -1.3037806e-04    1.0308657e-07    3.1655172e-05   -1.1180355e-08    3.4735753e+03
   1.3844180e+01    1.5560244e-02    3.8174494e-01   -1.3588158e-04    1.0468703e-07    3.2039674e-05   -1.1683087e-08    3.4486835e+03
   1.3941641e+01    1.5792420e-02    3.8590984e-01   -1.4427573e-04    1.0654232e-07    3.2474054e-05   -1.2437376e-08    3.4208251e+03
   1.4039327e+01    1.6180660e-02    3.8996488e-01   -1.5163086e-04    1.0946731e-07    3.2901202e-05   -1.3105700e-08    3.3948108e+03
   1.4137280e+01    1.6638558e-02    3.9407799e-01   -1.5885178e-04    1.1288391e-07    3.3335577e-05   -1.3765909e-08    3.3698388e+03
   1.4233866e+01    1.7152652e-02    3.9771492e-01   -1.6645432e-04    1.1669993e-07    3.3730594e-05   -1.4462194e-08    3.3454944e+03
   1.4332427e+01    1.7766262e-02    4.0170095e-01   -1.7397954e-04    1.2122595e-07    3.4159047e-05   -1.5156099e-08    3.3225112e+03
   1.4430652e+01    1.8229901e-02    4.0575059e-01   -1.8159361e-04    1.2475100e-07    3.4594556e-05   -1.5861135e-08    3.2969603e+03
   1.4529672e+01    1.9033277e-02    4.1043216e-01   -1.8886938e-04    1.3063403e-07    3.5086555e-05   -1.6540307e-08    3.2670214e+03
   1.4628072e+01    1.9907359e-02    4.1449767e-01   -1.9604150e-04    1.3703665e-07    3.5526973e-05   -1.7213270e-08    3.2401542e+03
   1.4726595e+01    2.0760751e-02    4.1778364e-01   -2.0285169e-04    1.4333445e-07    3.5901764e-05   -1.7857382e-08    3.2128522e+03
   1.4825661e+01    2.1548110e-02    4.2139290e-01   -2.0935016e-04    1.4921345e-07    3.6305716e-05   -1.8476961e-08    3.1917351e+03
   1.4923096e+01    2.2359086e-02    4.2449708e-01   -2.1589364e-04    1.5528255e-07    3.6665621e-05   -1.9102368e-08    3.1669043e+03
   1.5022461e+01    2.3423505e-02    4.2785306e-01   -2.2224501e-04    1.6316307e-07    3.7050235e-05   -1.9714417e-08    3.1393534e+03
   1.5120923e+01    2.4358862e-02    4.3135120e-01   -2.2812366e-04    1.7018490e-07    3.7447657e-05   -2.0286706e-08    3.0353359e+03
   1.5210419e+01    2.5290859e-02    4.3318243e-01   -2.3193863e-04    1.7717843e-07    3.7692966e-05   -2.0672942e-08    3.0164340e+03
   1.5309561e+01    2.6149181e-02    4.3755802e-01   -2.3756850e-04    1.8374414e-07    3.8170196e-05   -2.1227966e-08    2.9920539e+03
   1.5408694e+01    2.7169068e-02    4.4137121e-01   -2.4294449e-04    1.9148830e-07    3.8600120e-05   -2.1762693e-08    2.9716455e+03
   1.5506792e+01    2.8228212e-02    4.4472705e-01   -2.4771269e-04    1.9955284e-07    3.8990513e-05   -2.2244579e-08    2.9519929e+03
   1.5619317e+01    2.9418650e-02    4.4387979e-01   -2.5127340e-04    2.0869542e-07    3.9027905e-05   -2.2628454e-08    2.9284052e+03
   1.5715621e+01    3.0457880e-02    4.5132574e-01   -2.5544115e-04    2.1670243e-07    3.9778836e-05   -2.3058991e-08    2.9069221e+03
   1.5814860e+01    3.1457369e-02    4.5565576e-01   -2.6015640e-04    2.2449360e-07    4.0259782e-05   -2.3542018e-08    2.8880861e+03
   1.5913485e+01    3.2585396e-02    4.5764599e-01   -2.6441124e-04    2.3324741e-07    4.0533792e-05   -2.3984394e-08    2.8679504e+03
   1.6011645e+01    3.3548001e-02    4.5898343e-01   -2.6796259e-04    2.4085891e-07    4.0749491e-05   -2.4363890e-08    2.8438301e+03
   1.6111164e+01    3.4721430e-02    4.6035467e-01   -2.7184160e-04    2.5003974e-07    4.0969774e-05   -2.4775335e-08    2.8211490e+03
   1.6207037e+01    3.5752338e-02    4.6209349e-01   -2.7456494e-04    2.5821746e-07    4.1219895e-05   -2.5080731e-08    2.8017066e+03
   1.6304990e+01    3.6760504e-02    4.6497653e-01   -2.7775691e-04    2.6629168e-07    4.1575295e-05   -2.5431512e-08    2.7816273e+03
   1.6404440e+01    3.7804308e-02    4.6845419e-01   -2.8026296e-04    2.7468788e-07    4.1986931e-05   -2.5721714e-08    2.7598294e+03
   1.6502822e+01    3.8964164e-02    4.7152743e-01   -2.8289391e-04    2.8397171e-07    4.2362665e-05   -2.6023816e-08    2.7354847e+03
   1.6601716e+01    4.0154403e-02    4.7443107e-01   -2.8530834e-04    2.9353245e-07    4.2724661e-05   -2.6307195e-08    2.7159028e+03
   1.6701405e+01    4.1211395e-02    4.7694827e-01   -2.8711038e-04    3.0217730e-07    4.3053284e-05   -2.6535135e-08    2.6938470e+03
   1.6800128e+01    4.2360915e-02    4.7912396e-01   -2.8877021e-04    3.1153667e-07    4.3350370e-05   -2.6749593e-08    2.6785406e+03
   1.6948425e+01    4.4146572e-02    4.8272459e-01   -2.9002840e-04    3.2612785e-07    4.3827079e-05   -2.6957272e-08    2.6445827e+03
   1.7047224e+01    4.5192751e-02    4.8533514e-01   -2.9077962e-04    3.3484974e-07    4.4164222e-05   -2.7087321e-08    2.5666510e+03
   1.7146272e+01    4.6384374e-02    4.8788610e-01   -2.9162699e-04    3.4470024e-07    4.4496651e-05   -2.7226395e-08    2.5474093e+03
   1.7246669e+01    4.7535314e-02    4.9049881e-01   -2.9222858e-04    3.5431020e-07    4.4836614e-05   -2.7343283e-08    2.5295412e+03
   1.7346178e+01    4.8746923e-02    4.9259285e-01   -2.9231342e-04    3.6442094e-07    4.5129031e-05   -2.7411267e-08    2.5128381e+03
   1.7445941e+01    4.9964213e-02    4.9464006e-01   -2.9255113e-04    3.7463144e-07    4.5418141e-05   -2.7493709e-08    2.4958662e+03
   1.7545815e+01    5.1066962e-02    4.9628367e-01   -2.9282925e-04    3.8403614e-07    4.5670845e-05   -2.7579968e-08    2.4774966e+03
   1.7645554e+01    5.2142204e-02    4.9877037e-01   -2.9276781e-04    3.9328133e-07    4.6001518e-05   -2.7633978e-08    2.4597114e+03
   1.7745112e+01    5.3229617e-02    5.0079485e-01   -2.9364387e-04    4.0266016e-07    4.6289818e-05   -2.7776222e-08    2.4438044e+03
   1.7844044e+01    5.4323660e-02    5.0297586e-01   -2.9379517e-04    4.1213121e-07    4.6592238e-05   -2.7849370e-08    2.4255200e+03
   1.7944128e+01    5.5439814e-02    5.0502188e-01   -2.9405258e-04    4.2183268e-07    4.6883523e-05   -2.7932914e-08    2.4081132e+03
   1.8044692e+01    5.6454808e-02    5.0688740e-01   -2.9451995e-04    4.3081444e-07    4.7158582e-05   -2.8036354e-08    2.3901690e+03
   1.8144049e+01    5.7513690e-02    5.0847480e-01   -2.9488805e-04    4.4015854e-07    4.7406563e-05   -2.8129369e-08    2.3733793e+03
   1.8243377e+01    5.8570613e-02    5.1024996e-01   -2.9554312e-04    4.4952831e-07    4.7672137e-05   -2.8249589e-08    2.3589495e+03
   1.8343499e+01    5.9638151e-02    5.1274624e-01   -2.9599124e-04    4.5903979e-07    4.8006345e-05   -2.8350445e-08    2.3416783e+03
   1.8444292e+01    6.0658625e-02    5.1514158e-01   -2.9619427e-04    4.6824366e-07    4.8332428e-05   -2.8428126e-08    2.3249361e+03
   1.8544021e+01    6.1812832e-02    5.1769105e-01   -2.9650648e-04    4.7851396e-07    4.8672587e-05   -2.8515578e-08    2.3070096e+03
   1.8643136e+01    6.2935934e-02    5.1948396e-01   -2.9689643e-04    4.8858516e-07    4.8941530e-05   -2.8610080e-08    2.2898568e+03
   1.8742648e+01    6.4011345e-02    5.2112672e-01   -2.9765386e-04    4.9833437e-07    4.9196929e-05   -2.8740144e-08    2.2285595e+03
   1.8842879e+01    6.5128095e-02    5.2323690e-01   -2.9788589e-04    5.0846427e-07    4.9497335e-05   -2.8819712e-08    2.2139146e+03
   1.8942877e+01    6.6136087e-02    5.2511416e-01   -2.9856565e-04    5.1778535e-07    4.9775536e-05   -2.8942194e-08    2.2004203e+03
   1.9042978e+01    6.7128874e-02    5.2708740e-01   -2.9909046e-04    5.2703059e-07    5.0062960e-05   -2.9049490e-08    2.1873313e+03
   1.9143188e+01    6.8173793e-02    5.2902600e-01   -2.9945941e-04    5.3672829e-07    5.0347319e-05   -2.9141478e-08    2.1709686e+03
   1.9243476e+01    6.9255229e-02    5.3054890e-01   -3.0022049e-04    5.4675034e-07    5.0592159e-05   -2.9271452e-08    2.1577969e+03
   1.9343752e+01    7.0201410e-02    5.3216405e-01   -3.0059089e-04    5.5575406e-07    5.0845985e-05   -2.9363295e-08    2.1425202e+03
   1.9443939e+01    7.1274489e-02    5.3401762e-01   -3.0093047e-04    5.6580485e-07    5.1122855e-05   -2.9452006e-08    2.1288708e+03
   1.9544479e+01    7.2277656e-02    5.3631512e-01   -3.0114942e-04    5.7534741e-07    5.1442902e-05   -2.9528911e-08    2.1139381e+03
   1.9645105e+01    7.3279770e-02    5.3793254e-01   -3.0127536e-04    5.8492615e-07    5.1697977e-05   -2.9596463e-08    2.0988928e+03
   1.9735722e+01    7.4117740e-02    5.3983923e-01   -3.0170104e-04    5.9306321e-07    5.1970702e-05   -2.9687551e-08    2.0877671e+03
   1.9808216e+01    7.4823614e-02    5.3946483e-01   -3.0137759e-04    5.9988928e-07    5.2006129e-05   -2.9695054e-08    2.0781191e+03
   1.9949150e+01    7.6143577e-02    5.4292409e-01   -3.0120423e-04    6.1278606e-07    5.2478422e-05   -2.9753760e-08    2.0599979e+03
   2.0039647e+01    7.7015424e-02    5.4519803e-01   -3.0093265e-04    6.2130710e-07    5.2787247e-05   -2.9775251e-08    2.0480635e+03
   2.0130156e+01    7.7896031e-02    5.4783495e-01   -3.0101686e-04    6.2993243e-07    5.3131530e-05   -2.9831611e-08    2.0344017e+03
   2.0220633e+01    7.8754410e-02    5.4935452e-01   -3.0104572e-04    6.3840322e-07    5.3367610e-05   -2.9882188e-08    2.0229206e+03
   2.0321149e+01    7.9656295e-02    5.4988313e-01   -3.0053135e-04    6.4743853e-07    5.3517389e-05   -2.9883930e-08    1.9705405e+03
   2.0411615e+01    8.0467609e-02    5.5272272e-01   -3.0047494e-04    6.5559622e-07    5.3882159e-05   -2.9925438e-08    1.9580143e+03
   2.0502074e+01    8.1312370e-02    5.5400270e-01   -3.0049309e-04    6.6405760e-07    5.4095079e-05   -2.9974076e-08    1.9466424e+03
   2.0602593e+01    8.2232851e-02    5.5570210e-01   -3.0049676e-04    6.7334317e-07    5.4358440e-05   -3.0026005e-08    1.9359513e+03
   2.0737857e+01    8.3348019e-02    5.5724496e-01   -3.0099803e-04    6.8488206e-07    5.4640075e-05   -3.0145150e-08    1.9193873e+03
   2.0836854e+01    8.4226132e-02    5.5965026e-01   -3.0047452e-04    6.9387655e-07    5.4971662e-05   -3.0142952e-08    1.9049476e+03
   2.0937516e+01    8.5129291e-02    5.6264681e-01   -2.9933780e-04    7.0314822e-07    5.5363262e-05   -3.0079451e-08    1.8943985e+03
   2.1038235e+01    8.5990843e-02    5.6497306e-01   -2.9868146e-04    7.1211181e-07    5.5689078e-05   -3.0063467e-08    1.8813183e+03
   2.1138981e+01    8.6857528e-02    5.6618842e-01   -2.9764407e-04    7.2114473e-07    5.5905228e-05   -3.0008403e-08    1.8687731e+03
   2.1239759e+01    8.7606793e-02    5.6760087e-01   -2.9618517e-04    7.2924062e-07    5.6140635e-05   -2.9910057e-08    1.8567228e+03
   2.1340583e+01    8.8364481e-02    5.6929897e-01   -2.9476079e-04    7.3743657e-07    5.6404204e-05   -2.9814363e-08    1.8480085e+03
   2.1441444e+01    8.9222157e-02    5.7197330e-01   -2.9404912e-04    7.4649999e-07    5.6764451e-05   -2.9789955e-08    1.8350299e+03
   2.1542353e+01    8.9935277e-02    5.7470278e-01   -2.9365119e-04    7.5438514e-07    5.7130225e-05   -2.9796673e-08    1.8233870e+03
   2.1619054e+01    9.0427776e-02    5.7655572e-01   -2.9420600e-04    7.5997156e-07    5.7386155e-05   -2.9888433e-08    1.8123190e+03
   2.1715246e+01    9.1264561e-02    5.7656878e-01   -2.9457780e-04    7.6886361e-07    5.7477400e-05   -2.9970708e-08    1.8012490e+03
   2.1815055e+01    9.1924285e-02    5.7870747e-01   -2.9441147e-04    7.7635424e-07    5.7783798e-05   -2.9999682e-08    1.7584209e+03
   2.1906010e+01    9.2668359e-02    5.8066782e-01   -2.9326686e-04    7.8442102e-07    5.8064426e-05   -2.9924527e-08    1.7485634e+03
   2.2002412e+01    9.3243567e-02    5.8243489e-01   -2.9351174e-04    7.9118453e-07    5.8330937e-05   -2.9993251e-08    1.7401480e+03
   2.2135783e+01    9.4134539e-02    5.8489913e-01   -2.9258843e-04    8.0139536e-07    5.8701865e-05   -2.9958850e-08    1.7265062e+03
   2.2224579e+01    9.4790042e-02    5.8668709e-01   -2.9188447e-04    8.0875150e-07    5.8963481e-05   -2.9926195e-08    1.7168957e+03
   2.2313277e+01    9.5376487e-02    5.8864562e-01   -2.9126047e-04    8.1553827e-07    5.9242027e-05   -2.9901160e-08    1.7073830e+03
   2.2401893e+01    9.5985033e-02    5.9022936e-01   -2.9055207e-04    8.2252283e-07    5.9482523e-05   -2.9866844e-08    1.6991355e+03
   2.2534672e+01    9.6865504e-02    5.9284777e-01   -2.9003069e-04    8.3276981e-07    5.9867183e-05   -2.9869997e-08    1.6849667e+03
   2.2623108e+01    9.7386596e-02    5.9411312e-01   -2.8949187e-04    8.3905719e-07    6.0074841e-05   -2.9851838e-08    1.6761828e+03
   2.2711477e+01    9.7961057e-02    5.9531156e-01   -2.8873293e-04    8.4582220e-07    6.0275606e-05   -2.9810573e-08    1.6672238e+03
   2.2843901e+01    9.8800754e-02    5.9834635e-01   -2.8824327e-04    8.5580542e-07    6.0701983e-05   -2.9814936e-08    1.6578861e+03
   2.2932113e+01    9.9336054e-02    6.0007284e-01   -2.8758947e-04    8.6228309e-07    6.0956413e-05   -2.9783650e-08    1.6494526e+03
   2.3020284e+01    9.9863683e-02    6.0197495e-01   -2.8685307e-04    8.6871345e-07    6.1228814e-05   -2.9743446e-08    1.6407672e+03
   2.3108423e+01    1.0032761e-01    6.0383197e-01   -2.8643193e-04    8.7460874e-07    6.1496781e-05   -2.9735596e-08    1.6325043e+03
   2.3231785e+01    1.0108355e-01    6.0677362e-01   -2.8727981e-04    8.8381122e-07    6.1906560e-05   -2.9873340e-08    1.5905782e+03
   2.3311073e+01    1.0154915e-01    6.0750452e-01   -2.8773976e-04    8.8957580e-07    6.2051466e-05   -2.9952883e-08    1.5831428e+03
   2.3434406e+01    1.0226789e-01    6.0898238e-01   -2.8815222e-04    8.9852248e-07    6.2311192e-05   -3.0044758e-08    1.5743145e+03
   2.3522498e+01    1.0268868e-01    6.1051300e-01   -2.8818439e-04    9.0411926e-07    6.2545218e-05   -3.0082819e-08    1.5658935e+03
   2.3610587e+01    1.0311162e-01    6.1243656e-01   -2.8806467e-04    9.0975303e-07    6.2819561e-05   -3.0104810e-08    1.5578952e+03
   2.3742763e+01    1.0376994e-01    6.1554741e-01   -2.8736891e-04    9.1843477e-07    6.3254348e-05   -3.0083269e-08    1.5483128e+03
   2.3830905e+01    1.0420561e-01    6.1716918e-01   -2.8708315e-04    9.2422341e-07    6.3497780e-05   -3.0087137e-08    1.5402913e+03
   2.3919066e+01    1.0467031e-01    6.1856629e-01   -2.8662579e-04    9.3028784e-07    6.3717974e-05   -3.0072675e-08    1.5317755e+03
   2.4007253e+01    1.0510775e-01    6.1964908e-01   -2.8621214e-04    9.3612654e-07    6.3905610e-05   -3.0062448e-08    1.5244129e+03
   2.4139553e+01    1.0572247e-01    6.2204012e-01   -2.8569827e-04    9.4453239e-07    6.4265815e-05   -3.0057641e-08    1.5185692e+03
   2.4227783e+01    1.0609793e-01    6.2392852e-01   -2.8556717e-04    9.4985893e-07    6.4536314e-05   -3.0076305e-08    1.5105888e+03
   2.4316038e+01    1.0647151e-01    6.2550559e-01   -2.8529147e-04    9.5518508e-07    6.4774650e-05   -3.0079502e-08    1.5021947e+03
   2.4404326e+01    1.0686681e-01    6.2732805e-01   -2.8499235e-04    9.6072275e-07    6.5038456e-05   -3.0079975e-08    1.4958867e+03
   2.4536822e+01    1.0743968e-01    6.3023105e-01   -2.8442179e-04    9.6886996e-07    6.5451960e-05   -3.0067352e-08    1.4579728e+03
   2.4638808e+01    1.0781792e-01    6.3138135e-01   -2.8261758e-04    9.7460941e-07    6.5657916e-05   -2.9912880e-08    1.4502036e+03
   2.4740889e+01    1.0817804e-01    6.3309003e-01   -2.8070822e-04    9.8020631e-07    6.5922062e-05   -2.9746651e-08    1.4426158e+03
   2.4842963e+01    1.0852833e-01    6.3528356e-01   -2.7955019e-04    9.8573261e-07    6.6236541e-05   -2.9659292e-08    1.4351361e+03
   2.4945114e+01    1.0891760e-01    6.3713561e-01   -2.7858153e-04    9.9163298e-07    6.6515080e-05   -2.9591321e-08    1.4274910e+03
   2.5047283e+01    1.0926514e-01    6.3881564e-01   -2.7753334e-04    9.9715168e-07    6.6775133e-05   -2.9514181e-08    1.4209132e+03
   2.5149625e+01    1.0960249e-01    6.3995670e-01   -2.7567454e-04    1.0026149e-06    6.6978860e-05   -2.9350288e-08    1.4126600e+03
   2.5200838e+01    1.0969712e-01    6.4067973e-01   -2.7518685e-04    1.0046770e-06    6.7096628e-05   -2.9315129e-08    1.4088214e+03
   2.5303277e+01    1.1003274e-01    6.4261321e-01   -2.7341796e-04    1.0101545e-06    6.7383333e-05   -2.9159888e-08    1.4011991e+03
   2.5405692e+01    1.1035103e-01    6.4406612e-01   -2.7163453e-04    1.0154930e-06    6.7619732e-05   -2.9002485e-08    1.3974944e+03
   2.5508121e+01    1.1062735e-01    6.4613393e-01   -2.7053582e-04    1.0204618e-06    6.7920645e-05   -2.8917594e-08    1.3897251e+03
   2.5610587e+01    1.1090721e-01    6.4806771e-01   -2.6901855e-04    1.0254653e-06    6.8207533e-05   -2.8787438e-08    1.3824408e+03
   2.5713090e+01    1.1110466e-01    6.5010021e-01   -2.6730011e-04    1.0297426e-06    6.8505012e-05   -2.8635199e-08    1.3754804e+03
   2.5815629e+01    1.1135063e-01    6.5202100e-01   -2.6558265e-04    1.0344850e-06    6.8790768e-05   -2.8482438e-08    1.3425575e+03
   2.5918197e+01    1.1160268e-01    6.5345462e-01   -2.6383629e-04    1.0393001e-06    6.9025027e-05   -2.8325922e-08    1.3354748e+03
   2.6020814e+01    1.1177529e-01    6.5474031e-01   -2.6253758e-04    1.0433876e-06    6.9243369e-05   -2.8216816e-08    1.3291422e+03
   2.6123454e+01    1.1202615e-01    6.5632915e-01   -2.6088475e-04    1.0482054e-06    6.9493455e-05   -2.8069013e-08    1.3224079e+03
   2.6226119e+01    1.1214405e-01    6.5781659e-01   -2.5916277e-04    1.0518052e-06    6.9732754e-05   -2.7913178e-08    1.3160025e+03
   2.6328843e+01    1.1238186e-01    6.5957689e-01   -2.5732421e-04    1.0565457e-06    7.0001041e-05   -2.7744219e-08    1.3089981e+03
   2.6431565e+01    1.1254331e-01    6.6127299e-01   -2.5560143e-04    1.0605875e-06    7.0262633e-05   -2.7587188e-08    1.3020891e+03
   2.6534323e+01    1.1266763e-01    6.6284723e-01   -2.5382854e-04    1.0642907e-06    7.0511297e-05   -2.7424179e-08    1.2955481e+03
   2.6636935e+01    1.1282127e-01    6.6436430e-01   -2.5204350e-04    1.0682568e-06    7.0753485e-05   -2.7259136e-08    1.2919672e+03
   2.6739467e+01    1.1297129e-01    6.6618155e-01   -2.5021310e-04    1.0722223e-06    7.1027556e-05   -2.7088570e-08    1.2856124e+03
   2.6842068e+01    1.1305545e-01    6.6795349e-01   -2.4831135e-04    1.0755775e-06    7.1296859e-05   -2.6909701e-08    1.2792315e+03
   2.6944729e+01    1.1321357e-01    6.6961873e-01   -2.4647372e-04    1.0796501e-06    7.1554838e-05   -2.6737209e-08    1.2727351e+03
   2.7047446e+01    1.1325096e-01    6.7158177e-01   -2.4467497e-04    1.0825855e-06    7.1844755e-05   -2.6568393e-08    1.2432471e+03
   2.7150220e+01    1.1333767e-01    6.7323647e-01   -2.4250179e-04    1.0859860e-06    7.2101631e-05   -2.6358288e-08    1.2372455e+03
   2.7201628e+01    1.1339204e-01    6.7375618e-01   -2.4154654e-04    1.0878045e-06    7.2197128e-05   -2.6267288e-08    1.2342561e+03
   2.7304487e+01    1.1348007e-01    6.7516072e-01   -2.3959397e-04    1.0912547e-06    7.2427187e-05   -2.6080272e-08    1.2278024e+03
   2.7407406e+01    1.1351981e-01    6.7657681e-01   -2.3756764e-04    1.0942516e-06    7.2658366e-05   -2.5884615e-08    1.2216478e+03
   2.7510378e+01    1.1360147e-01    6.7812858e-01   -2.3570729e-04    1.0976635e-06    7.2904036e-05   -2.5706452e-08    1.2158086e+03
   2.7613404e+01    1.1363178e-01    6.7974439e-01   -2.3382142e-04    1.1005919e-06    7.3156567e-05   -2.5524948e-08    1.2093744e+03
   2.7716485e+01    1.1366112e-01    6.8136595e-01   -2.3114889e-04    1.1035029e-06    7.3409598e-05   -2.5256902e-08    1.2035010e+03
   2.7819619e+01    1.1364010e-01    6.8293012e-01   -2.2913635e-04    1.1059532e-06    7.3656531e-05   -2.5060357e-08    1.2015637e+03
   2.7922807e+01    1.1362463e-01    6.8462461e-01   -2.2721267e-04    1.1084674e-06    7.3917523e-05   -2.4872973e-08    1.1953273e+03
   2.8026046e+01    1.1358214e-01    6.8658214e-01   -2.2525689e-04    1.1107274e-06    7.4206994e-05   -2.4681536e-08    1.1893349e+03
   2.8129341e+01    1.1356585e-01    6.8834123e-01   -2.2338121e-04    1.1132544e-06    7.4475099e-05   -2.4498347e-08    1.1627089e+03
   2.8232651e+01    1.1352645e-01    6.9024339e-01   -2.2075678e-04    1.1155420e-06    7.4758513e-05   -2.4232372e-08    1.1565478e+03
   2.8336009e+01    1.1349780e-01    6.9181538e-01   -2.1859216e-04    1.1179622e-06    7.5006216e-05   -2.4016256e-08    1.1512280e+03
   2.8439433e+01    1.1341412e-01    6.9287174e-01   -2.1639818e-04    1.1198513e-06    7.5198012e-05   -2.3796362e-08    1.1457927e+03
   2.8542885e+01    1.1332124e-01    6.9419288e-01   -2.1428499e-04    1.1216538e-06    7.5418472e-05   -2.3584799e-08    1.1403219e+03
   2.8646373e+01    1.1326790e-01    6.9576521e-01   -2.1223004e-04    1.1238538e-06    7.5666203e-05   -2.3379105e-08    1.1350160e+03
   2.8749874e+01    1.1313259e-01    6.9752402e-01   -2.0969699e-04    1.1252239e-06    7.5934045e-05   -2.3120113e-08    1.1290215e+03
   2.8801646e+01    1.1306641e-01    6.9819807e-01   -2.0855706e-04    1.1259369e-06    7.6045646e-05   -2.3004357e-08    1.1266955e+03
   2.8905217e+01    1.1291424e-01    6.9969888e-01   -2.0635327e-04    1.1271678e-06    7.6285387e-05   -2.2780793e-08    1.1218127e+03
   2.9004012e+01    1.1281464e-01    7.0103577e-01   -2.0477335e-04    1.1288000e-06    7.6503547e-05   -2.2624672e-08    1.1195403e+03
   2.9107644e+01    1.1270309e-01    7.0299814e-01   -2.0245692e-04    1.1304445e-06    7.6793434e-05   -2.2387564e-08    1.1141701e+03
   2.9211336e+01    1.1251808e-01    7.0463084e-01   -1.9906392e-04    1.1313336e-06    7.7047309e-05   -2.2030744e-08    1.1083321e+03
   2.9314991e+01    1.1237515e-01    7.0650986e-01   -1.9658546e-04    1.1326725e-06    7.7328304e-05   -2.1774509e-08    1.0843923e+03
   2.9418733e+01    1.1220252e-01    7.0799933e-01   -1.9399675e-04    1.1337182e-06    7.7566734e-05   -2.1505487e-08    1.0798721e+03
   2.9522542e+01    1.1203840e-01    7.0953775e-01   -1.9094349e-04    1.1348524e-06    7.7810575e-05   -2.1184356e-08    1.0753117e+03
   2.9626396e+01    1.1179055e-01    7.1036568e-01   -1.8858139e-04    1.1351434e-06    7.7976478e-05   -2.0939305e-08    1.0702606e+03
   2.9730303e+01    1.1157792e-01    7.1213341e-01   -1.8587235e-04    1.1357691e-06    7.8245207e-05   -2.0655085e-08    1.0650423e+03
   2.9834253e+01    1.1140251e-01    7.1371766e-01   -1.8345533e-04    1.1367959e-06    7.8493659e-05   -2.0402705e-08    1.0600273e+03
   2.9938238e+01    1.1115256e-01    7.1511145e-01   -1.8120527e-04    1.1370606e-06    7.8720966e-05   -2.0168322e-08    1.0556572e+03
   3.0042274e+01    1.1093921e-01    7.1659515e-01   -1.7901780e-04    1.1377029e-06    7.8958144e-05   -1.9940403e-08    1.0536458e+03
   3.0146349e+01    1.1069916e-01    7.1821836e-01   -1.7680503e-04    1.1380734e-06    7.9210724e-05   -1.9709185e-08    1.0489222e+03
   3.0250475e+01    1.1044796e-01    7.2005046e-01   -1.7404600e-04    1.1383116e-06    7.9486378e-05   -1.9416541e-08    1.0437783e+03
   3.0302550e+01    1.1033437e-01    7.2079463e-01   -1.7288331e-04    1.1385641e-06    7.9605304e-05   -1.9294213e-08    1.0413983e+03
   3.0406750e+01    1.1008444e-01    7.2269401e-01   -1.7053675e-04    1.1388369e-06    7.9888621e-05   -1.9046826e-08    1.0198399e+03
   3.0511000e+01    1.0976766e-01    7.2390392e-01   -1.6741233e-04    1.1384158e-06    8.0095853e-05   -1.8712032e-08    1.0156099e+03
   3.0615289e+01    1.0953219e-01    7.2506843e-01   -1.6524349e-04    1.1388399e-06    8.0297939e-05   -1.8483480e-08    1.0116302e+03
   3.0719619e+01    1.0927183e-01    7.2661098e-01   -1.6308320e-04    1.1390004e-06    8.0541659e-05   -1.8255381e-08    1.0070782e+03
   3.0823994e+01    1.0900632e-01    7.2809932e-01   -1.6052873e-04    1.1390843e-06    8.0779034e-05   -1.7982598e-08    1.0019758e+03
   3.0928401e+01    1.0869819e-01    7.2934746e-01   -1.5776707e-04    1.1387414e-06    8.0989822e-05   -1.7686098e-08    9.9760215e+02
   3.1032856e+01    1.0845446e-01    7.3057465e-01   -1.5499029e-04    1.1390737e-06    8.1198269e-05   -1.7387368e-08    9.9337186e+02
   3.1137365e+01    1.0815592e-01    7.3223468e-01   -1.5306548e-04    1.1388309e-06    8.1454673e-05   -1.7183711e-08    9.9129741e+02
   3.1241917e+01    1.0786925e-01    7.3425122e-01   -1.5110137e-04    1.1387082e-06    8.1750670e-05   -1.6975218e-08    9.8677504e+02
   3.1346398e+01    1.0760806e-01    7.3600710e-01   -1.4822831e-04    1.1388327e-06    8.2017514e-05   -1.6664102e-08    9.8193859e+02
   3.1450843e+01    1.0731583e-01    7.3805342e-01   -1.4578747e-04    1.1386444e-06    8.2316957e-05   -1.6401111e-08    9.6245732e+02
   3.1503095e+01    1.0717393e-01    7.3851967e-01   -1.4417148e-04    1.1385948e-06    8.2404714e-05   -1.6224955e-08    9.6060141e+02
   3.1607643e+01    1.0684265e-01    7.3898850e-01   -1.4221629e-04    1.1379979e-06    8.2528415e-05   -1.6015987e-08    9.5671850e+02
   3.1712244e+01    1.0657861e-01    7.4064987e-01   -1.4050643e-04    1.1381100e-06    8.2785000e-05   -1.5834243e-08    9.5254080e+02
   3.1816895e+01    1.0628204e-01    7.4229300e-01   -1.3806803e-04    1.1378435e-06    8.3039139e-05   -1.5569925e-08    9.4786329e+02
   3.1921599e+01    1.0599653e-01    7.4372635e-01   -1.3617260e-04    1.1377194e-06    8.3269849e-05   -1.5366432e-08    9.4380005e+02
   3.2026347e+01    1.0570800e-01    7.4540959e-01   -1.3379909e-04    1.1375593e-06    8.3528527e-05   -1.5108591e-08    9.3985663e+02
   3.2131133e+01    1.0537868e-01    7.4617113e-01   -1.3195655e-04    1.1369627e-06    8.3683932e-05   -1.4910323e-08    9.3799025e+02
   3.2235950e+01    1.0506238e-01    7.4781625e-01   -1.3018215e-04    1.1365003e-06    8.3938272e-05   -1.4719397e-08    9.3381918e+02
   3.2340798e+01    1.0477900e-01    7.4975985e-01   -1.2764368e-04    1.1363709e-06    8.4226023e-05   -1.4441669e-08    9.2929711e+02
   3.2445673e+01    1.0447974e-01    7.5137693e-01   -1.2598413e-04    1.1360883e-06    8.4477289e-05   -1.4263028e-08    9.1120029e+02
   3.2550590e+01    1.0414783e-01    7.5289863e-01   -1.2382403e-04    1.1354483e-06    8.4718006e-05   -1.4027405e-08    9.0757222e+02
   3.2603074e+01    1.0398592e-01    7.5317591e-01   -1.2295211e-04    1.1351741e-06    8.4783949e-05   -1.3933036e-08    9.0578132e+02
   3.2708066e+01    1.0367909e-01    7.5488401e-01   -1.2090250e-04    1.1348006e-06    8.5045581e-05   -1.3709382e-08    9.0220856e+02
   3.2813094e+01    1.0335510e-01    7.5597894e-01   -1.1818487e-04    1.1342341e-06    8.5238213e-05   -1.3409595e-08    8.9826860e+02
   3.2918199e+01    1.0300390e-01    7.5702404e-01   -1.1556633e-04    1.1333449e-06    8.5424862e-05   -1.3120559e-08    8.9367234e+02
   3.3023352e+01    1.0264687e-01    7.5830526e-01   -1.1332405e-04    1.1324106e-06    8.5638065e-05   -1.2873831e-08    8.9004433e+02
   3.3128549e+01    1.0234976e-01    7.5992816e-01   -1.1165104e-04    1.1321320e-06    8.5889450e-05   -1.2691377e-08    8.8841120e+02
   3.3233792e+01    1.0199611e-01    7.6165213e-01   -1.0964125e-04    1.1312177e-06    8.6152093e-05   -1.2470307e-08    8.8442541e+02
   3.3339082e+01    1.0166037e-01    7.6343200e-01   -1.0700800e-04    1.1304993e-06    8.6421333e-05   -1.2177989e-08    8.8020533e+02
   3.3444218e+01    1.0131035e-01    7.6420773e-01   -1.0507274e-04    1.1296000e-06    8.6576728e-05   -1.1964719e-08    8.6357251e+02
   3.3549221e+01    1.0096232e-01    7.6672338e-01   -1.0312953e-04    1.1287256e-06    8.6929247e-05   -1.1750239e-08    8.6025326e+02
   3.3601744e+01    1.0074824e-01    7.6741904e-01   -1.0184511e-04    1.1278356e-06    8.7041894e-05   -1.1607247e-08    8.5857906e+02
   3.3706823e+01    1.0036942e-01    7.6758701e-01   -9.9853906e-05    1.1266125e-06    8.7128506e-05   -1.1386857e-08    8.5519201e+02
   3.3811943e+01    1.0005145e-01    7.6912786e-01   -9.8089163e-05    1.1260629e-06    8.7370662e-05   -1.1191970e-08    8.5158760e+02
   3.3917088e+01    9.9686051e-02    7.7038849e-01   -9.6433265e-05    1.1249507e-06    8.7580589e-05   -1.1009182e-08    8.4744492e+02
   3.4022269e+01    9.9329774e-02    7.7251215e-01   -9.4586912e-05    1.1239498e-06    8.7888579e-05   -1.0804368e-08    8.4403646e+02
   3.4127488e+01    9.8928988e-02    7.7323034e-01   -9.3161166e-05    1.1224450e-06    8.8036653e-05   -1.0647336e-08    8.4283642e+02
   3.4232727e+01    9.8604521e-02    7.7502280e-01   -9.1502423e-05    1.1217927e-06    8.8306871e-05   -1.0463423e-08    8.3916325e+02
   3.4327494e+01    9.8261880e-02    7.7542097e-01   -9.2319659e-05    1.1206401e-06    8.8411399e-05   -1.0561940e-08    8.3579534e+02
   3.4403307e+01    9.8040611e-02    7.7743957e-01   -9.2965016e-05    1.1202878e-06    8.8688546e-05   -1.0639794e-08    8.2139347e+02
   3.4539772e+01    9.7578394e-02    7.8088806e-01   -9.4172120e-05    1.1189472e-06    8.9167231e-05   -1.0785299e-08    8.1750152e+02
   3.4600422e+01    9.7373947e-02    7.8121936e-01   -9.4720282e-05    1.1183626e-06    8.9243143e-05   -1.0851377e-08    8.1614337e+02
   3.4709931e+01    9.6978950e-02    7.8171910e-01   -9.5633549e-05    1.1170023e-06    8.9369092e-05   -1.0962009e-08    8.1314779e+02
   3.4812700e+01    9.6619910e-02    7.8267075e-01   -9.6556578e-05    1.1158320e-06    8.9542231e-05   -1.1073448e-08    8.0965374e+02
   3.4922209e+01    9.6210429e-02    7.8433793e-01   -9.7471558e-05    1.1142753e-06    8.9801437e-05   -1.1184395e-08    8.0671016e+02
   3.5024979e+01    9.5855217e-02    7.8593747e-01   -9.8278710e-05    1.1131436e-06    9.0048566e-05   -1.1282631e-08    8.0374162e+02
   3.5100792e+01    9.5602917e-02    7.8693971e-01   -9.8587129e-05    1.1123999e-06    9.0210190e-05   -1.1322125e-08    8.0333687e+02
   3.5222094e+01    9.5211165e-02    7.8872839e-01   -9.9451698e-05    1.1113694e-06    9.0489866e-05   -1.1427929e-08    7.9937087e+02
   3.5316440e+01    9.4822756e-02    7.9020911e-01   -1.0016045e-04    1.1095806e-06    9.0717522e-05   -1.1514405e-08    7.9686092e+02
   3.5434372e+01    9.4424358e-02    7.9179608e-01   -1.0054857e-04    1.1083384e-06    9.0971653e-05   -1.1565269e-08    7.8245374e+02
   3.5528718e+01    9.4101792e-02    7.9269587e-01   -1.0113316e-04    1.1073008e-06    9.1132589e-05   -1.1637510e-08    7.7997710e+02
   3.5604531e+01    9.3820171e-02    7.9346650e-01   -1.0160570e-04    1.1061974e-06    9.1267441e-05   -1.1695909e-08    7.7817046e+02
   3.5739758e+01    9.3316399e-02    7.9513113e-01   -1.0258790e-04    1.1041982e-06    9.1541449e-05   -1.1816174e-08    7.7474570e+02
   3.5814244e+01    9.3024173e-02    7.9604197e-01   -1.0295125e-04    1.1029003e-06    9.1691550e-05   -1.1861959e-08    7.7256892e+02
   3.5921835e+01    9.2644118e-02    7.9753803e-01   -1.0373370e-04    1.1015330e-06    9.1929289e-05   -1.1957809e-08    7.6968580e+02
   3.6022805e+01    9.2252043e-02    7.9891770e-01   -1.0449357e-04    1.0998197e-06    9.2149588e-05   -1.2050739e-08    7.6921282e+02
   3.6148937e+01    9.1777987e-02    8.0040546e-01   -1.0543467e-04    1.0978503e-06    9.2397330e-05   -1.2165896e-08    7.6528134e+02
   3.6223307e+01    9.1511524e-02    8.0140564e-01   -1.0556555e-04    1.0968182e-06    9.2557297e-05   -1.2184840e-08    7.6343752e+02
   3.6338994e+01    9.1088688e-02    8.0326155e-01   -1.0656855e-04    1.0951305e-06    9.2841015e-05   -1.2306613e-08    7.5045039e+02
   3.6413364e+01    9.0830962e-02    8.0423352e-01   -1.0711541e-04    1.0942089e-06    9.2997929e-05   -1.2373619e-08    7.4858356e+02
   3.6520788e+01    9.0427210e-02    8.0538391e-01   -1.0791229e-04    1.0924879e-06    9.3195321e-05   -1.2471249e-08    7.4618921e+02
   3.6636475e+01    8.9996151e-02    8.0657332e-01   -1.0871754e-04    1.0906485e-06    9.3402040e-05   -1.2570295e-08    7.4284108e+02
   3.6729437e+01    8.9637318e-02    8.0745352e-01   -1.0930200e-04    1.0890196e-06    9.3559428e-05   -1.2642673e-08    7.4057382e+02
   3.6821987e+01    8.9312278e-02    8.0841488e-01   -1.0988930e-04    1.0877804e-06    9.3725923e-05   -1.2715368e-08    7.3840366e+02
   3.6937673e+01    8.8855035e-02    8.1007447e-01   -1.0988729e-04    1.0855713e-06    9.3986863e-05   -1.2721003e-08    7.3744894e+02
   3.7012043e+01    8.8574881e-02    8.1104276e-01   -1.1024173e-04    1.0843272e-06    9.4143289e-05   -1.2765797e-08    7.3539436e+02
   3.7105006e+01    8.8210977e-02    8.1228790e-01   -1.1069700e-04    1.0825946e-06    9.4342788e-05   -1.2823194e-08    7.3274927e+02
   3.7231022e+01    8.7787728e-02    8.1413672e-01   -1.1144638e-04    1.0810929e-06    9.4631856e-05   -1.2916307e-08    7.2051937e+02
   3.7305392e+01    8.7503866e-02    8.1510725e-01   -1.1189609e-04    1.0797789e-06    9.4788457e-05   -1.2972130e-08    7.1865110e+02
   3.7439671e+01    8.6985797e-02    8.1666241e-01   -1.1230303e-04    1.0773032e-06    9.5048240e-05   -1.3025953e-08    7.1553418e+02
   3.7514041e+01    8.6705203e-02    8.1734760e-01   -1.1274303e-04    1.0760100e-06    9.5171758e-05   -1.3080671e-08    7.1369331e+02
   3.7621465e+01    8.6306653e-02    8.1835856e-01   -1.1344765e-04    1.0742138e-06    9.5352656e-05   -1.3167736e-08    7.1123007e+02
   3.7737152e+01    8.5873669e-02    8.1962367e-01   -1.1382464e-04    1.0721972e-06    9.5567787e-05   -1.3217154e-08    7.0839997e+02
   3.7830114e+01    8.5534719e-02    8.2067938e-01   -1.1425728e-04    1.0706897e-06    9.5745226e-05   -1.3271918e-08    7.0832694e+02
   3.7923077e+01    8.5204858e-02    8.2177277e-01   -1.1469032e-04    1.0692855e-06    9.5926901e-05   -1.3326699e-08    7.0591649e+02
   3.8016039e+01    8.4858751e-02    8.2304494e-01   -1.1510934e-04    1.0676679e-06    9.6129410e-05   -1.3379836e-08    7.0351870e+02
   3.8108589e+01    8.4532284e-02    8.2441746e-01   -1.1556911e-04    1.0662773e-06    9.6343493e-05   -1.3437691e-08    6.9299188e+02
   3.8224275e+01    8.4117774e-02    8.2619909e-01   -1.1578164e-04    1.0644250e-06    9.6618800e-05   -1.3467871e-08    6.9017076e+02
   3.8331699e+01    8.3717995e-02    8.2714383e-01   -1.1619982e-04    1.0625205e-06    9.6791769e-05   -1.3521600e-08    6.8795848e+02
   3.8406069e+01    8.3440969e-02    8.2761525e-01   -1.1649510e-04    1.0611888e-06    9.6890115e-05   -1.3559462e-08    6.8627660e+02
   3.8521756e+01    8.2999273e-02    8.2856797e-01   -1.1704404e-04    1.0589640e-06    9.7068683e-05   -1.3628776e-08    6.8379494e+02
   3.8614305e+01    8.2662535e-02    8.2949122e-01   -1.1700020e-04    1.0573648e-06    9.7230168e-05   -1.3627937e-08    6.8162483e+02
   3.8729992e+01    8.2224668e-02    8.3107522e-01   -1.1726452e-04    1.0551552e-06    9.7482634e-05   -1.3664039e-08    6.8131543e+02
   3.8804362e+01    8.1961719e-02    8.3188566e-01   -1.1745165e-04    1.0539640e-06    9.7620494e-05   -1.3689222e-08    6.7934997e+02
   3.8930378e+01    8.1473101e-02    8.3367482e-01   -1.1744770e-04    1.0513447e-06    9.7902503e-05   -1.3694372e-08    6.7616526e+02
   3.9004748e+01    8.1207469e-02    8.3448328e-01   -1.1753360e-04    1.0501004e-06    9.8040068e-05   -1.3707688e-08    6.6635949e+02
   3.9139027e+01    8.0693410e-02    8.3629882e-01   -1.1766158e-04    1.0473866e-06    9.8330338e-05   -1.3728530e-08    6.6352159e+02
   3.9231990e+01    8.0363703e-02    8.3704459e-01   -1.1787856e-04    1.0458342e-06    9.8471262e-05   -1.3757913e-08    6.6161637e+02
   3.9306360e+01    8.0088985e-02    8.3763541e-01   -1.1811745e-04    1.0444411e-06    9.8583343e-05   -1.3789033e-08    6.5998574e+02
   3.9413783e+01    7.9699493e-02    8.3868338e-01   -1.1787686e-04    1.0424927e-06    9.8768010e-05   -1.3765566e-08    6.5767027e+02
   3.9506746e+01    7.9352306e-02    8.3965691e-01   -1.1806460e-04    1.0406752e-06    9.8935879e-05   -1.3791483e-08    6.5602778e+02
   3.9622433e+01    7.8919680e-02    8.4088624e-01   -1.1830170e-04    1.0383896e-06    9.9146886e-05   -1.3824106e-08    6.5577774e+02
   3.9714982e+01    7.8609426e-02    8.4174955e-01   -1.1844172e-04    1.0370034e-06    9.9301256e-05   -1.3844336e-08    6.5342557e+02
   3.9830669e+01    7.8161612e-02    8.4327505e-01   -1.1875700e-04    1.0344848e-06    9.9547128e-05   -1.3886010e-08    6.5109403e+02
   3.9905039e+01    7.7890000e-02    8.4435022e-01   -1.1903102e-04    1.0330700e-06    9.9716378e-05   -1.3921127e-08    6.4191290e+02
   4.0012462e+01    7.7527635e-02    8.4566950e-01   -1.1774850e-04    1.0312598e-06    9.9930859e-05   -1.3775162e-08    6.4239537e+02
   4.0128149e+01    7.7104338e-02    8.4708439e-01   -1.1735366e-04    1.0289642e-06    1.0016333e-04   -1.3733535e-08    6.3216576e+02
   4.0230928e+01    7.6716177e-02    8.4800015e-01   -1.1696125e-04    1.0267863e-06    1.0033007e-04   -1.3691685e-08    6.3019747e+02
   4.0336232e+01    7.6352037e-02    8.4843297e-01   -1.1681019e-04    1.0249910e-06    1.0044102e-04   -1.3678114e-08    6.2797065e+02
   4.0431021e+01    7.5995461e-02    8.4932989e-01   -1.1622852e-04    1.0229686e-06    1.0060084e-04   -1.3613647e-08    6.2609531e+02
   4.0536465e+01    7.5600777e-02    8.5116465e-01   -1.1514783e-04    1.0207217e-06    1.0087781e-04   -1.3491051e-08    6.2395158e+02
   4.0641988e+01    7.5239663e-02    8.5059598e-01   -1.1386522e-04    1.0188991e-06    1.0086965e-04   -1.3344609e-08    6.2121924e+02
   4.0747579e+01    7.4867545e-02    8.5137908e-01   -1.1356683e-04    1.0169458e-06    1.0102185e-04   -1.3313438e-08    6.1755164e+02
   4.0800400e+01    7.4668251e-02    8.5213469e-01   -1.1350805e-04    1.0157803e-06    1.0114108e-04   -1.3308423e-08    6.1656455e+02
   4.0948351e+01    7.4116170e-02    8.5616954e-01   -1.1236849e-04    1.0125550e-06    1.0170315e-04   -1.3180004e-08    6.1364433e+02
   4.1001246e+01    7.3948121e-02    8.5547069e-01   -1.1221775e-04    1.0118058e-06    1.0165007e-04   -1.3164184e-08    6.1262083e+02
   4.1106870e+01    7.3603248e-02    8.5506311e-01   -1.1173341e-04    1.0101438e-06    1.0166090e-04   -1.3110982e-08    6.1029305e+02
   4.1202135e+01    7.3229684e-02    8.5583814e-01   -1.1124151e-04    1.0077881e-06    1.0180662e-04   -1.3056505e-08    6.0837569e+02
   4.1308098e+01    7.2877031e-02    8.5679078e-01   -1.1113808e-04    1.0060170e-06    1.0197946e-04   -1.3047926e-08    6.0664465e+02
   4.1403480e+01    7.2525581e-02    8.5829198e-01   -1.1109841e-04    1.0039365e-06    1.0221152e-04   -1.3046415e-08    6.0457057e+02
   4.1509569e+01    7.2154657e-02    8.6029784e-01   -1.1081120e-04    1.0018805e-06    1.0250995e-04   -1.3016162e-08    6.0240864e+02
   4.1615726e+01    7.1755813e-02    8.6313185e-01   -1.0971649e-04    9.9938769e-07    1.0290721e-04   -1.2890976e-08    5.9863524e+02
   4.1721957e+01    7.1417100e-02    8.6228125e-01   -1.0951136e-04    9.9777045e-07    1.0286594e-04   -1.2870288e-08    5.9709247e+02
   4.1817606e+01    7.1081598e-02    8.6245107e-01   -1.0938169e-04    9.9586854e-07    1.0294008e-04   -1.2858063e-08    5.8564167e+02
   4.1923930e+01    7.0720292e-02    8.6475827e-01   -1.0868771e-04    9.9388024e-07    1.0327524e-04   -1.2779784e-08    5.8383185e+02
   4.2019706e+01    7.0432094e-02    8.6425244e-01   -1.0853427e-04    9.9261551e-07    1.0326872e-04   -1.2764679e-08    5.8194446e+02
   4.2126167e+01    7.0041151e-02    8.6455410e-01   -1.0827991e-04    9.9016470e-07    1.0336400e-04   -1.2737915e-08    5.7966302e+02
   4.2222053e+01    6.9702049e-02    8.6547565e-01   -1.0840145e-04    9.8814867e-07    1.0352775e-04   -1.2755052e-08    5.7791767e+02
   4.2328641e+01    6.9325358e-02    8.6726298e-01   -1.0830530e-04    9.8588660e-07    1.0380111e-04   -1.2746864e-08    5.7591368e+02
   4.2435337e+01    6.8987690e-02    8.6863524e-01   -1.0753113e-04    9.8416022e-07    1.0402526e-04   -1.2658868e-08    5.7273777e+02
   4.2542101e+01    6.8659994e-02    8.6847020e-01   -1.0748802e-04    9.8258371e-07    1.0406551e-04   -1.2656866e-08    5.7090887e+02
   4.2648934e+01    6.8272538e-02    8.6912522e-01   -1.0725597e-04    9.8010123e-07    1.0420339e-04   -1.2632509e-08    5.6866736e+02
   4.2744926e+01    6.7963490e-02    8.7044129e-01   -1.0729963e-04    9.7843318e-07    1.0441487e-04   -1.2640333e-08    5.6696438e+02
   4.2851896e+01    6.7622737e-02    8.7170210e-01   -1.0727968e-04    9.7660832e-07    1.0462609e-04   -1.2640960e-08    5.6500115e+02
   4.2948185e+01    6.7306755e-02    8.7250478e-01   -1.0721376e-04    9.7481986e-07    1.0477652e-04   -1.2635855e-08    5.6336575e+02
   4.3001728e+01    6.7133622e-02    8.7276768e-01   -1.0725794e-04    9.7385862e-07    1.0483817e-04   -1.2642528e-08    5.6279186e+02
   4.3108869e+01    6.6768965e-02    8.7409177e-01   -1.0708287e-04    9.7164909e-07    1.0505725e-04   -1.2624781e-08    5.6065363e+02
   4.3216077e+01    6.6443732e-02    8.7480193e-01   -1.0593824e-04    9.6997920e-07    1.0520236e-04   -1.2492610e-08    5.5743020e+02
   4.3323350e+01    6.6057900e-02    8.7618516e-01   -1.0580713e-04    9.6743894e-07    1.0542898e-04   -1.2479944e-08    5.5622535e+02
   4.3430689e+01    6.5708472e-02    8.7742857e-01   -1.0594237e-04    9.6541423e-07    1.0563900e-04   -1.2498669e-08    5.5444565e+02
   4.3538095e+01    6.5359804e-02    8.7857865e-01   -1.0611863e-04    9.6338140e-07    1.0583803e-04   -1.2522227e-08    5.4386468e+02
   4.3645566e+01    6.5012219e-02    8.7918870e-01   -1.0622627e-04    9.6134547e-07    1.0597215e-04   -1.2537672e-08    5.4186490e+02
   4.3742306e+01    6.4705514e-02    8.7954871e-01   -1.0581774e-04    9.5956035e-07    1.0606967e-04   -1.2491843e-08    5.4045189e+02
   4.3849897e+01    6.4374487e-02    8.8005625e-01   -1.0570847e-04    9.5773647e-07    1.0619149e-04   -1.2481615e-08    5.3889984e+02
   4.3903716e+01    6.4206151e-02    8.8032578e-01   -1.0572848e-04    9.5677811e-07    1.0625431e-04   -1.2485300e-08    5.3791436e+02
   4.4000619e+01    6.3906341e-02    8.8095033e-01   -1.0577980e-04    9.5508928e-07    1.0638418e-04   -1.2493710e-08    5.3634848e+02
   4.4108331e+01    6.3551919e-02    8.8218674e-01   -1.0584518e-04    9.5287360e-07    1.0659404e-04   -1.2504013e-08    5.3380454e+02
   4.4216133e+01    6.3215505e-02    8.8304463e-01   -1.0561176e-04    9.5088695e-07    1.0675800e-04   -1.2478949e-08    5.3179673e+02
   4.4313168e+01    6.2902905e-02    8.8406819e-01   -1.0586146e-04    9.4895493e-07    1.0693641e-04   -1.2510735e-08    5.3019466e+02
   4.4420956e+01    6.2599582e-02    8.8477063e-01   -1.0596645e-04    9.4745705e-07    1.0708224e-04   -1.2525664e-08    5.2847645e+02
   4.4518122e+01    6.2303429e-02    8.8525890e-01   -1.0622772e-04    9.4574865e-07    1.0719622e-04   -1.2558804e-08    5.2695371e+02
   4.4626126e+01    6.1969555e-02    8.8615381e-01   -1.0653858e-04    9.4375739e-07    1.0736554e-04   -1.2598038e-08    5.2556155e+02
   4.4734219e+01    6.1652003e-02    8.8695796e-01   -1.0634647e-04    9.4197749e-07    1.0752362e-04   -1.2577721e-08    5.2353483e+02
   4.4842370e+01    6.1325400e-02    8.8816022e-01   -1.0643847e-04    9.4007285e-07    1.0773058e-04   -1.2591023e-08    5.2103513e+02
   4.4950581e+01    6.0984555e-02    8.8968928e-01   -1.0640995e-04    9.3792824e-07    1.0797747e-04   -1.2590054e-08    5.1979453e+02
   4.5004708e+01    6.0834040e-02    8.8978914e-01   -1.0644645e-04    9.3715915e-07    1.0802039e-04   -1.2595572e-08    5.1903705e+02
   4.5113004e+01    6.0505560e-02    8.9055529e-01   -1.0657238e-04    9.3518398e-07    1.0817508e-04   -1.2612856e-08    5.0933952e+02
   4.5221222e+01    6.0167569e-02    8.9101142e-01   -1.0653910e-04    9.3303437e-07    1.0829209e-04   -1.2611269e-08    5.0759342e+02
   4.5310781e+01    5.9884381e-02    8.9129977e-01   -1.0612608e-04    9.3116149e-07    1.0837767e-04   -1.2564248e-08    5.0598435e+02
   4.5403141e+01    5.9612231e-02    8.9150995e-01   -1.0604041e-04    9.2954957e-07    1.0845578e-04   -1.2556055e-08    5.0479326e+02
   4.5541550e+01    5.9231486e-02    8.9233298e-01   -1.0618142e-04    9.2753435e-07    1.0863466e-04   -1.2575629e-08    5.0262445e+02
   4.5633739e+01    5.8947171e-02    8.9322143e-01   -1.0639388e-04    9.2569381e-07    1.0879529e-04   -1.2602685e-08    5.0043589e+02
   4.5725884e+01    5.8641972e-02    8.9424187e-01   -1.0595165e-04    9.2348191e-07    1.0897176e-04   -1.2552145e-08    4.9921834e+02
   4.5817974e+01    5.8377460e-02    8.9474110e-01   -1.0599590e-04    9.2192106e-07    1.0908520e-04   -1.2559244e-08    4.9797351e+02
   4.5910018e+01    5.8115470e-02    8.9539726e-01   -1.0600293e-04    9.2037988e-07    1.0921780e-04   -1.2561917e-08    4.9674595e+02
   4.6002013e+01    5.7858854e-02    8.9588027e-01   -1.0608440e-04    9.1890941e-07    1.0932935e-04   -1.2573397e-08    4.9533392e+02
   4.6139928e+01    5.7459641e-02    8.9668478e-01   -1.0624008e-04    9.1644714e-07    1.0950656e-04   -1.2594564e-08    4.9338559e+02
   4.6231817e+01    5.7210102e-02    8.9693487e-01   -1.0582562e-04    9.1503504e-07    1.0958936e-04   -1.2547151e-08    4.9220023e+02
   4.6323657e+01    5.6934056e-02    8.9769734e-01   -1.0587171e-04    9.1320104e-07    1.0973508e-04   -1.2554353e-08    4.9078184e+02
   4.6415457e+01    5.6659752e-02    8.9880675e-01   -1.0590822e-04    9.1137979e-07    1.0992341e-04   -1.2560413e-08    4.8862921e+02
   4.6507219e+01    5.6364194e-02    8.9975781e-01   -1.0616690e-04    9.0920279e-07    1.1009258e-04   -1.2592811e-08    4.8783602e+02
   4.6644785e+01    5.5972153e-02    9.0113393e-01   -1.0635096e-04    9.0671551e-07    1.1034012e-04   -1.2617171e-08    4.7857601e+02
   4.6736460e+01    5.5704598e-02    9.0188156e-01   -1.0637908e-04    9.0494666e-07    1.1048477e-04   -1.2622207e-08    4.7742759e+02
   4.6828105e+01    5.5454483e-02    9.0216910e-01   -1.0630771e-04    9.0344647e-07    1.1057314e-04   -1.2615423e-08    4.7616622e+02
   4.6919713e+01    5.5185298e-02    9.0174640e-01   -1.0653683e-04    9.0162563e-07    1.1057445e-04   -1.2644271e-08    4.7510048e+02
   4.7011281e+01    5.4930119e-02    9.0190151e-01   -1.0666378e-04    9.0001284e-07    1.1064645e-04   -1.2660969e-08    4.7394183e+02
   4.7102813e+01    5.4655106e-02    9.0213706e-01   -1.0589823e-04    8.9803227e-07    1.1072776e-04   -1.2571637e-08    4.7216432e+02
   4.7240075e+01    5.4242150e-02    9.0329398e-01   -1.0598956e-04    8.9505708e-07    1.1094921e-04   -1.2584846e-08    4.6977114e+02
   4.7331551e+01    5.3999030e-02    9.0418136e-01   -1.0615501e-04    8.9358577e-07    1.1111130e-04   -1.2606053e-08    4.6862578e+02
   4.7423002e+01    5.3742282e-02    9.0478127e-01   -1.0621352e-04    8.9187699e-07    1.1123826e-04   -1.2614555e-08    4.6727820e+02
   4.7514425e+01    5.3488871e-02    9.0543348e-01   -1.0644136e-04    8.9020429e-07    1.1137173e-04   -1.2643161e-08    4.6614522e+02
   4.7605815e+01    5.3240013e-02    9.0583597e-01   -1.0656616e-04    8.8856907e-07    1.1147413e-04   -1.2659464e-08    4.6500997e+02
   4.7742854e+01    5.2863416e-02    9.0657658e-01   -1.0681136e-04    8.8606537e-07    1.1164532e-04   -1.2690865e-08    4.6345409e+02
   4.7834192e+01    5.2612395e-02    9.0698882e-01   -1.0698471e-04    8.8437862e-07    1.1174947e-04   -1.2712950e-08    4.6233655e+02
   4.7925497e+01    5.2368344e-02    9.0751415e-01   -1.0723598e-04    8.8279700e-07    1.1186769e-04   -1.2744282e-08    4.6106312e+02
   4.8016786e+01    5.2104298e-02    9.0824896e-01   -1.0696978e-04    8.8084547e-07    1.1201148e-04   -1.2714063e-08    4.5912358e+02
   4.8108078e+01    5.1852979e-02    9.0875349e-01   -1.0676086e-04    8.7911423e-07    1.1212745e-04   -1.2690676e-08    4.5833790e+02
   4.8245056e+01    5.1472911e-02    9.0986574e-01   -1.0709489e-04    8.7643214e-07    1.1234561e-04   -1.2732548e-08    4.5009148e+02
   4.8336373e+01    5.1220495e-02    9.1022887e-01   -1.0722057e-04    8.7463815e-07    1.1244445e-04   -1.2748921e-08    4.4883530e+02
   4.8427672e+01    5.0976084e-02    9.1036969e-01   -1.0747338e-04    8.7296768e-07    1.1251590e-04   -1.2780394e-08    4.4775988e+02
   4.8518947e+01    5.0715267e-02    9.1043223e-01   -1.0713283e-04    8.7097759e-07    1.1257719e-04   -1.2741233e-08    4.4654661e+02
   4.8610204e+01    5.0473489e-02    9.1077311e-01   -1.0719345e-04    8.6931572e-07    1.1267331e-04   -1.2749808e-08    4.4537762e+02
   4.8701451e+01    5.0237952e-02    9.1110713e-01   -1.0732305e-04    8.6774878e-07    1.1276867e-04   -1.2766571e-08    4.4361653e+02
   4.8838287e+01    4.9874140e-02    9.1189525e-01   -1.0764966e-04    8.6518900e-07    1.1294741e-04   -1.2807422e-08    4.4203485e+02
   4.8929493e+01    4.9639902e-02    9.1242454e-01   -1.0739216e-04    8.6358423e-07    1.1306668e-04   -1.2778044e-08    4.4063888e+02
   4.9020677e+01    4.9394759e-02    9.1288888e-01   -1.0754427e-04    8.6179609e-07    1.1317856e-04   -1.2797451e-08    4.3971793e+02
   4.9111843e+01    4.9157015e-02    9.1317109e-01   -1.0775256e-04    8.6011931e-07    1.1326796e-04   -1.2823538e-08    4.3869920e+02
   4.9202984e+01    4.8920387e-02    9.1352408e-01   -1.0795447e-04    8.5844573e-07    1.1336624e-04   -1.2848859e-08    4.3760339e+02
   4.9339639e+01    4.8575176e-02    9.1407672e-01   -1.0831504e-04    8.5608032e-07    1.1351663e-04   -1.2893681e-08    4.3603578e+02
   4.9430721e+01    4.8340543e-02    9.1434940e-01   -1.0828363e-04    8.5438794e-07    1.1360461e-04   -1.2891130e-08    4.3488852e+02
   4.9512667e+01    4.8133529e-02    9.1508303e-01   -1.0846619e-04    8.5294018e-07    1.1374499e-04   -1.2913978e-08    4.3315195e+02
   4.9603720e+01    4.7896955e-02    9.1568097e-01   -1.0875812e-04    8.5120587e-07    1.1387424e-04   -1.2949975e-08    4.3237667e+02
   4.9740253e+01    4.7545194e-02    9.1685008e-01   -1.0925567e-04    8.4862839e-07    1.1410232e-04   -1.3011073e-08    4.2497205e+02
   4.9831249e+01    4.7308066e-02    9.1715467e-01   -1.0881819e-04    8.4682007e-07    1.1419491e-04   -1.2960132e-08    4.2384239e+02
   4.9922225e+01    4.7075150e-02    9.1712383e-01   -1.0921223e-04    8.4509297e-07    1.1424635e-04   -1.3008271e-08    4.2289934e+02
   5.0013187e+01    4.6863068e-02    9.1733323e-01   -1.0172712e-04    8.4219725e-07    1.1427424e-04   -1.2112224e-08    3.9856675e+02
   5.0104776e+01    4.6642506e-02    9.2480927e-01   -1.0415266e-04    8.4063923e-07    1.1525985e-04   -1.2402027e-08    3.9674761e+02
   5.0241589e+01    4.6677729e-02    9.2862749e-01   -1.0447428e-04    8.4490059e-07    1.1581770e-04   -1.2441833e-08    3.8981029e+02
   5.0344045e+01    4.6427157e-02    9.2961771e-01   -1.0987149e-04    8.4191121e-07    1.1597476e-04   -1.3082668e-08    3.7368492e+02
   5.0415196e+01    4.6170926e-02    9.2816630e-01   -1.1020773e-04    8.3915463e-07    1.1583626e-04   -1.3123465e-08    3.7236945e+02
   5.0504133e+01    4.5991051e-02    9.2544295e-01   -1.1100461e-04    8.3824229e-07    1.1554969e-04   -1.3219323e-08    3.7123373e+02
   5.0615306e+01    4.5761485e-02    9.2254949e-01   -1.1189326e-04    8.3699581e-07    1.1525504e-04   -1.3326387e-08    3.6978187e+02
   5.0726408e+01    4.5504720e-02    9.2098778e-01   -1.1272002e-04    8.3523074e-07    1.1512659e-04   -1.3426102e-08    3.6856853e+02
   5.0826401e+01    4.5330490e-02    9.2025503e-01   -1.1270721e-04    8.3467496e-07    1.1509543e-04   -1.3425712e-08    3.6733898e+02
   5.0939240e+01    4.4988730e-02    9.2093695e-01   -1.1332871e-04    8.3135027e-07    1.1524907e-04   -1.3501031e-08    3.6606351e+02
   5.1061301e+01    4.4682752e-02    9.2237592e-01   -1.1330588e-04    8.2890431e-07    1.1550362e-04   -1.3499686e-08    3.6411771e+02
   5.1146065e+01    4.4542962e-02    9.2360024e-01   -1.1488468e-04    8.2619230e-07    1.1562535e-04   -1.3678177e-08    3.3166871e+02
   5.1252021e+01    4.4238034e-02    9.2821413e-01   -1.1476858e-04    8.2331598e-07    1.1626663e-04   -1.3665355e-08    3.2900544e+02
   5.1384466e+01    4.3735661e-02    9.3039033e-01   -1.1505512e-04    8.1739860e-07    1.1661849e-04   -1.3700634e-08    3.2761060e+02
   5.1550022e+01    4.3100276e-02    9.3072479e-01   -1.1394672e-04    8.0976753e-07    1.1676136e-04   -1.3570240e-08    3.2633195e+02
   5.1751442e+01    4.2507259e-02    9.2950474e-01   -1.1351300e-04    8.0375167e-07    1.1673282e-04   -1.3520672e-08    3.2447466e+02
   5.1953158e+01    4.1994406e-02    9.2687453e-01   -1.1276525e-04    7.9916118e-07    1.1652625e-04   -1.3433519e-08    3.2224247e+02
   5.2155097e+01    4.1477017e-02    9.2544062e-01   -1.1407496e-04    7.9439671e-07    1.1646899e-04   -1.3591313e-08    3.2030538e+02
   5.2357250e+01    4.1015621e-02    9.2547480e-01   -1.1434347e-04    7.9068855e-07    1.1659818e-04   -1.3625089e-08    3.1600428e+02
   5.2559606e+01    4.0382383e-02    9.2601000e-01   -1.1617903e-04    7.8351855e-07    1.1678935e-04   -1.3845431e-08    3.1388071e+02
   5.2762170e+01    3.9954794e-02    9.2766886e-01   -1.1597624e-04    7.8027608e-07    1.1712397e-04   -1.3822861e-08    3.0975786e+02
   5.2964948e+01    3.9372442e-02    9.2904532e-01   -9.4793696e-05    7.7238984e-07    1.1736011e-04   -1.1292673e-08    2.9230690e+02
   5.3218421e+01    3.8780826e-02    9.3898343e-01   -9.6588045e-05    7.6696242e-07    1.1877627e-04   -1.1508046e-08    2.8086009e+02
   5.3535262e+01    3.8129687e-02    9.3864838e-01   -1.0061415e-04    7.6181145e-07    1.1893887e-04   -1.1989999e-08    2.7805039e+02
   5.3788735e+01    3.7642020e-02    9.3355541e-01   -1.0236846e-04    7.5821360e-07    1.1845420e-04   -1.2200501e-08    2.7525833e+02
   5.4105576e+01    3.6980941e-02    9.3404236e-01   -1.0515403e-04    7.5252910e-07    1.1871987e-04   -1.2534415e-08    2.7222116e+02
   5.4359049e+01    3.6440847e-02    9.3229245e-01   -1.0574697e-04    7.4761356e-07    1.1865982e-04   -1.2606413e-08    2.7039737e+02
   5.4675890e+01    3.5823947e-02    9.3385086e-01   -1.0760011e-04    7.4248542e-07    1.1906428e-04   -1.2829138e-08    2.6822913e+02
   5.4929363e+01    3.5274997e-02    9.3193755e-01   -1.0875577e-04    7.3710034e-07    1.1898465e-04   -1.2968158e-08    2.6571944e+02
   5.5246204e+01    3.4618038e-02    9.3302786e-01   -1.1169691e-04    7.3080730e-07    1.1933297e-04   -1.3320595e-08    2.6310803e+02
   5.5499677e+01    3.3864864e-02    9.3104830e-01   -1.1295320e-04    7.2077631e-07    1.1924622e-04   -1.3471617e-08    2.6103565e+02
   5.5816518e+01    3.3162692e-02    9.3376138e-01   -1.1090907e-04    7.1310260e-07    1.1980639e-04   -1.3229414e-08    2.5986908e+02
   5.6069991e+01    3.2676303e-02    9.3211051e-01   -1.1272902e-04    7.0842556e-07    1.1976412e-04   -1.3447577e-08    2.5092767e+02
   5.6386832e+01    3.2108654e-02    9.3496798e-01   -1.1620347e-04    7.0330328e-07    1.2034784e-04   -1.3863626e-08    2.4909822e+02
   5.6640305e+01    3.1635579e-02    9.3315568e-01   -1.1774908e-04    6.9864514e-07    1.2028724e-04   -1.4049111e-08    2.4730324e+02
   5.6957147e+01    3.1101965e-02    9.3679944e-01   -1.2453233e-04    6.9397668e-07    1.2098679e-04   -1.4861415e-08    2.4549852e+02
   5.7321950e+01    3.0299198e-02    9.3549899e-01   -1.3389390e-04    6.8409703e-07    1.2108020e-04   -1.5981488e-08    2.4330498e+02
   5.7613792e+01    2.9700089e-02    9.2845139e-01   -1.3833393e-04    6.7690224e-07    1.2036387e-04   -1.6511675e-08    2.3971929e+02
   5.7978595e+01    2.9031762e-02    9.3187984e-01   -1.4424046e-04    6.6952775e-07    1.2106819e-04   -1.7218797e-08    2.3763453e+02
   5.8270437e+01    2.8314305e-02    9.2693016e-01   -1.4887026e-04    6.5914185e-07    1.2062643e-04   -1.7772021e-08    2.3539319e+02
   5.8635241e+01    2.7617916e-02    9.3290484e-01   -1.5016368e-04    6.5057033e-07    1.2167394e-04   -1.7929379e-08    2.3485046e+02
   5.9002750e+01    2.6996807e-02    9.3010998e-01   -1.5716186e-04    6.4354862e-07    1.2157648e-04   -1.8766710e-08    2.2644655e+02
   5.9296758e+01    2.6528884e-02    9.2466018e-01   -1.6106831e-04    6.3840415e-07    1.2106860e-04   -1.9232822e-08    2.2416864e+02
   5.9664268e+01    2.6004979e-02    9.3098589e-01   -1.6794833e-04    6.3327264e-07    1.2217479e-04   -2.0057302e-08    2.2333821e+02
   6.0033319e+01    2.5326758e-02    9.2786426e-01   -1.7592598e-04    6.2412843e-07    1.2203920e-04   -2.1011859e-08    2.2136572e+02
   6.0328559e+01    2.4834324e-02    9.2105585e-01   -1.8147495e-04    6.1780492e-07    1.2135296e-04   -2.1673979e-08    2.1899297e+02
   6.0697610e+01    2.4340010e-02    9.2665991e-01   -1.8694565e-04    6.1274970e-07    1.2237586e-04   -2.2330296e-08    2.1743849e+02
   6.1068190e+01    2.3687555e-02    9.2352466e-01   -1.9232965e-04    6.0345660e-07    1.2224236e-04   -2.2975030e-08    2.1533799e+02
   6.1364654e+01    2.3259131e-02    9.1754723e-01   -1.9431223e-04    5.9818431e-07    1.2166768e-04   -2.3211101e-08    2.1349905e+02
   6.1735233e+01    2.2744422e-02    9.2380882e-01   -2.0246138e-04    5.9195764e-07    1.2279082e-04   -2.4187500e-08    2.0818783e+02
   6.2107347e+01    2.2228613e-02    9.2183368e-01   -2.0909428e-04    5.8546964e-07    1.2281821e-04   -2.4981459e-08    2.0616013e+02
   6.2405039e+01    2.1844670e-02    9.1496946e-01   -2.1332094e-04    5.8083135e-07    1.2212614e-04   -2.5485399e-08    2.0377410e+02
   6.2777153e+01    2.1390918e-02    9.2064046e-01   -2.2073451e-04    5.7558116e-07    1.2318399e-04   -2.6374183e-08    2.0353909e+02
   6.3150814e+01    2.0927423e-02    9.1723047e-01   -2.2691484e-04    5.6984932e-07    1.2302439e-04   -2.7114001e-08    2.0107156e+02
   6.3449743e+01    2.0542740e-02    9.0975574e-01   -2.3095149e-04    5.6469687e-07    1.2225054e-04   -2.7595134e-08    1.9877677e+02
   6.3823405e+01    1.9984020e-02    9.1545262e-01   -2.3765465e-04    5.5590857e-07    1.2332330e-04   -2.8399019e-08    1.9826625e+02
   6.4198537e+01    1.9532325e-02    9.1290233e-01   -2.4126121e-04    5.4983613e-07    1.2328382e-04   -2.8831218e-08    1.9294565e+02
   6.4498642e+01    1.9167322e-02    9.0718789e-01   -2.4501759e-04    5.4469780e-07    1.2274763e-04   -2.9278635e-08    1.9116857e+02
   6.4873774e+01    1.8772201e-02    9.1264411e-01   -2.5319785e-04    5.3983733e-07    1.2380117e-04   -3.0259010e-08    1.9040795e+02
   6.5250344e+01    1.8360164e-02    9.0928047e-01   -2.6104414e-04    5.3428017e-07    1.2365680e-04   -3.1197910e-08    1.8823022e+02
   6.5551600e+01    1.8114345e-02    9.0175921e-01   -2.6521356e-04    5.3212672e-07    1.2287518e-04   -3.1694539e-08    1.8642554e+02
   6.5928171e+01    1.7783226e-02    9.0650053e-01   -2.7268979e-04    5.2861221e-07    1.2384248e-04   -3.2590695e-08    1.8578839e+02
   6.6306173e+01    1.7431576e-02    9.0282818e-01   -2.7913035e-04    5.2431796e-07    1.2365908e-04   -3.3361424e-08    1.8389045e+02
   6.6608574e+01    1.7064767e-02    8.9619316e-01   -2.8433824e-04    5.1813210e-07    1.2299662e-04   -3.3981858e-08    1.8212730e+02
   6.6986576e+01    1.6636945e-02    9.0134653e-01   -2.9200408e-04    5.1113861e-07    1.2403294e-04   -3.4900722e-08    1.7889334e+02
   6.7365999e+01    1.6237148e-02    8.9874886e-01   -2.9975809e-04    5.0477215e-07    1.2400189e-04   -3.5828253e-08    1.7709608e+02
   6.7669538e+01    1.5975158e-02    8.9177753e-01   -3.0461593e-04    5.0130602e-07    1.2329315e-04   -3.6406707e-08    1.7526619e+02
   6.8048961e+01    1.5606163e-02    8.9632938e-01   -3.1072382e-04    4.9551308e-07    1.2425851e-04   -3.7139383e-08    1.7460483e+02
   6.8429793e+01    1.5310496e-02    8.9259110e-01   -3.1720350e-04    4.9186165e-07    1.2407325e-04   -3.7914509e-08    1.7276752e+02
   6.8734458e+01    1.5017311e-02    8.8477549e-01   -3.2070315e-04    4.8696284e-07    1.2324489e-04   -3.8330358e-08    1.7078401e+02
   6.9115290e+01    1.4598449e-02    8.8900210e-01   -3.2628298e-04    4.7894253e-07    1.2417527e-04   -3.8999787e-08    1.7032243e+02
   6.9497523e+01    1.4244001e-02    8.8614111e-01   -3.3365614e-04    4.7279655e-07    1.2411487e-04   -3.9881464e-08    1.6640992e+02
   6.9803310e+01    1.4001416e-02    8.7962532e-01   -3.3757948e-04    4.6908439e-07    1.2346651e-04   -4.0347728e-08    1.6500498e+02
   7.0185542e+01    1.3700988e-02    8.8384613e-01   -3.4583486e-04    4.6438241e-07    1.2440766e-04   -4.1336833e-08    1.6445744e+02
   7.0568941e+01    1.3392871e-02    8.8016481e-01   -3.5245893e-04    4.5922871e-07    1.2423506e-04   -4.2128876e-08    1.6260369e+02
   7.0875660e+01    1.3214653e-02    8.7248619e-01   -3.5627135e-04    4.5731530e-07    1.2342022e-04   -4.2581753e-08    1.6119286e+02
   7.1259058e+01    1.2955636e-02    8.7587354e-01   -3.6310264e-04    4.5355086e-07    1.2425292e-04   -4.3400388e-08    1.6072417e+02
   7.1644062e+01    1.2678272e-02    8.7192836e-01   -3.7039987e-04    4.4898159e-07    1.2404419e-04   -4.4272629e-08    1.5904893e+02
   7.1952066e+01    1.2379763e-02    8.6517212e-01   -3.7503807e-04    4.4244929e-07    1.2335686e-04   -4.4823867e-08    1.5786142e+02
   7.2337070e+01    1.2050955e-02    8.6878287e-01   -3.8346382e-04    4.3566720e-07    1.2423158e-04   -4.5832969e-08    1.5538572e+02
   7.2723440e+01    1.1774141e-02    8.6761957e-01   -3.9362028e-04    4.3056609e-07    1.2442713e-04   -4.7048331e-08    1.5388942e+02
   7.3110320e+01    1.1524099e-02    8.6114381e-01   -3.9969204e-04    4.2625672e-07    1.2385345e-04   -4.7772048e-08    1.5215964e+02
   7.3419824e+01    1.1367345e-02    8.5364395e-01   -4.0363257e-04    4.2429503e-07    1.2305400e-04   -4.8239250e-08    1.5124561e+02
   7.3806704e+01    1.1126219e-02    8.5768473e-01   -4.1054604e-04    4.2003070e-07    1.2400296e-04   -4.9067470e-08    1.5074590e+02
   7.4194187e+01    1.0888656e-02    8.5594213e-01   -4.1843024e-04    4.1573015e-07    1.2411776e-04   -5.0010895e-08    1.4937166e+02
   7.4582793e+01    1.0634972e-02    8.5162055e-01   -4.2465605e-04    4.1064994e-07    1.2385603e-04   -5.0754135e-08    1.4817254e+02
   7.4971852e+01    1.0345974e-02    8.4724863e-01   -4.3155883e-04    4.0400771e-07    1.2358559e-04   -5.1577780e-08    1.4552435e+02
   7.5361364e+01    1.0095857e-02    8.4436108e-01   -4.3982796e-04    3.9868715e-07    1.2353197e-04   -5.2564750e-08    1.4437348e+02
   7.5751332e+01    9.8813248e-03    8.4143736e-01   -4.4795125e-04    3.9459879e-07    1.2347322e-04   -5.3534238e-08    1.4316036e+02
   7.6141756e+01    9.6301567e-03    8.3857407e-01   -4.5532611e-04    3.8887422e-07    1.2342378e-04   -5.4414246e-08    1.4221944e+02
   7.6532636e+01    9.4374542e-03    8.3517638e-01   -4.6228624e-04    3.8534367e-07    1.2329547e-04   -5.5244459e-08    1.4125387e+02
   7.6923965e+01    9.2191771e-03    8.3156910e-01   -4.6940849e-04    3.8061362e-07    1.2313563e-04   -5.6093898e-08    1.4016636e+02
   7.7315743e+01    8.9664023e-03    8.2873840e-01   -4.7721460e-04    3.7427739e-07    1.2309074e-04   -5.7024897e-08    1.3928404e+02
   7.7707965e+01    8.6992695e-03    8.2561744e-01   -4.8688767e-04    3.6713749e-07    1.2300327e-04   -5.8178935e-08    1.3683140e+02
   7.8099680e+01    8.5163854e-03    8.2261127e-01   -4.9467349e-04    3.6336541e-07    1.2293169e-04   -5.9107151e-08    1.3590299e+02
   7.8492476e+01    8.3238020e-03    8.1976309e-01   -5.0149353e-04    3.5903797e-07    1.2288483e-04   -5.9920286e-08    1.3480931e+02
   7.8885935e+01    8.1401774e-03    8.1625707e-01   -5.0836372e-04    3.5494895e-07    1.2273896e-04   -6.0739157e-08    1.3396044e+02
   7.9279906e+01    7.9615630e-03    8.1215443e-01   -5.1500098e-04    3.5093251e-07    1.2250156e-04   -6.1529543e-08    1.3289350e+02
   7.9674309e+01    7.7937445e-03    8.0858231e-01   -5.2242861e-04    3.4725238e-07    1.2234353e-04   -6.2414604e-08    1.3211334e+02
   8.0069160e+01    7.5720368e-03    8.0555960e-01   -5.2818553e-04    3.4101022e-07    1.2226806e-04   -6.3099804e-08    1.3006462e+02
   8.0464449e+01    7.3816234e-03    8.0258625e-01   -5.3487284e-04    3.3600630e-07    1.2220002e-04   -6.3896001e-08    1.2924513e+02
   8.0860169e+01    7.2013244e-03    7.9919949e-01   -5.4272704e-04    3.3130572e-07    1.2206853e-04   -6.4831525e-08    1.2834561e+02
   8.1256322e+01    7.0352327e-03    7.9552759e-01   -5.5028423e-04    3.2711159e-07    1.2189244e-04   -6.5731411e-08    1.2741856e+02
   8.1652905e+01    6.8977498e-03    7.9178221e-01   -5.5732829e-04    3.2411964e-07    1.2170372e-04   -6.6569748e-08    1.2664968e+02
   8.2048690e+01    6.7279528e-03    7.8787097e-01   -5.6390934e-04    3.1946675e-07    1.2148653e-04   -6.7352433e-08    1.2574196e+02
   8.2445525e+01    6.5341419e-03    7.8423874e-01   -5.6984876e-04    3.1351951e-07    1.2131190e-04   -6.8058556e-08    1.2503083e+02
   8.2843030e+01    6.3757583e-03    7.8084379e-01   -5.7740979e-04    3.0911816e-07    1.2117318e-04   -6.8958167e-08    1.2325908e+02
   8.3241071e+01    6.2254947e-03    7.7769655e-01   -5.8386995e-04    3.0497691e-07    1.2107223e-04   -6.9726154e-08    1.2250817e+02
   8.3639578e+01    6.0771419e-03    7.7415118e-01   -5.9076442e-04    3.0079569e-07    1.2090820e-04   -7.0545920e-08    1.2150874e+02
   8.4038530e+01    5.9408320e-03    7.7026830e-01   -5.9779627e-04    2.9708263e-07    1.2068978e-04   -7.1381903e-08    1.2087159e+02
   8.4437908e+01    5.8199960e-03    7.6627277e-01   -6.0474609e-04    2.9402842e-07    1.2045171e-04   -7.2207780e-08    1.2013727e+02
   8.4837698e+01    5.6952926e-03    7.6225811e-01   -6.1168302e-04    2.9066712e-07    1.2020848e-04   -7.3031994e-08    1.1942235e+02
   8.5237901e+01    5.5680694e-03    7.5861930e-01   -6.1755299e-04    2.8706503e-07    1.2002291e-04   -7.3728607e-08    1.1874861e+02
   8.5638506e+01    5.4117336e-03    7.5492457e-01   -6.2374182e-04    2.8182971e-07    1.1982684e-04   -7.4463149e-08    1.1726317e+02
   8.6038200e+01    5.2817068e-03    7.5126928e-01   -6.3091531e-04    2.7782073e-07    1.1963390e-04   -7.5314979e-08    1.1655058e+02
   8.6438909e+01    5.1648851e-03    7.4751505e-01   -6.3836034e-04    2.7439498e-07    1.1942406e-04   -7.6199180e-08    1.1568663e+02
   8.6840258e+01    5.0327681e-03    7.4375268e-01   -6.4531913e-04    2.7003917e-07    1.1921112e-04   -7.7025299e-08    1.1513110e+02
   8.7242136e+01    4.9109613e-03    7.3987335e-01   -6.5180315e-04    2.6611527e-07    1.1897716e-04   -7.7794368e-08    1.1449230e+02
   8.7644478e+01    4.8046304e-03    7.3570741e-01   -6.5826420e-04    2.6292108e-07    1.1869479e-04   -7.8560574e-08    1.1388818e+02
   8.8047253e+01    4.6776990e-03    7.3203490e-01   -6.6540880e-04    2.5848707e-07    1.1848964e-04   -7.9408045e-08    1.1324468e+02
   8.8450435e+01    4.5391198e-03    7.2816471e-01   -6.7339414e-04    2.5327919e-07    1.1825056e-04   -8.0355781e-08    1.1187459e+02
   8.8854012e+01    4.4404393e-03    7.2431941e-01   -6.7957767e-04    2.5017972e-07    1.1801297e-04   -8.1088258e-08    1.1133199e+02
   8.9257972e+01    4.3385458e-03    7.2040572e-01   -6.8619755e-04    2.4680013e-07    1.1776163e-04   -8.1872603e-08    1.1051717e+02
   8.9662310e+01    4.2430800e-03    7.1638412e-01   -6.9256581e-04    2.4368798e-07    1.1748994e-04   -8.2626768e-08    1.0995635e+02
   9.0065746e+01    4.1479211e-03    7.1222794e-01   -6.9870221e-04    2.4049075e-07    1.1719175e-04   -8.3352849e-08    1.0951238e+02
   9.0470159e+01    4.0393165e-03    7.0819086e-01   -7.0497817e-04    2.3641597e-07    1.1691114e-04   -8.4095496e-08    1.0891857e+02
   9.0875185e+01    3.9193451e-03    7.0639308e-01   -7.1312036e-04    2.3155974e-07    1.1700093e-04   -8.5063060e-08    1.0833453e+02
   9.1280775e+01    3.8234177e-03    7.0041299e-01   -7.1882161e-04    2.2801450e-07    1.1639207e-04   -8.5735380e-08    1.0705999e+02
   9.1686752e+01    3.7288384e-03    6.9736455e-01   -7.2652878e-04    2.2445202e-07    1.1626942e-04   -8.6649640e-08    1.0666076e+02
   9.2093193e+01    3.6415715e-03    6.9145876e-01   -7.3291093e-04    2.2123500e-07    1.1566418e-04   -8.7402705e-08    1.0588631e+02
   9.2499971e+01    3.5626409e-03    6.8888576e-01   -7.3966793e-04    2.1843849e-07    1.1561564e-04   -8.8203361e-08    1.0547257e+02
   9.2907178e+01    3.4835039e-03    6.8326350e-01   -7.4584033e-04    2.1554678e-07    1.1504928e-04   -8.8930815e-08    1.0493551e+02
   9.3314694e+01    3.3669937e-03    6.8078237e-01   -7.5276894e-04    2.1023911e-07    1.1501119e-04   -8.9751394e-08    1.0451627e+02
   9.3722622e+01    3.2711453e-03    6.7730438e-01   -7.5998290e-04    2.0610777e-07    1.1480216e-04   -9.0605221e-08    1.0402690e+02
   9.4129698e+01    3.1924177e-03    6.7284161e-01   -7.6631329e-04    2.0295796e-07    1.1442129e-04   -9.1352505e-08    1.0293565e+02
   9.4537724e+01    3.1112595e-03    6.6515765e-01   -7.7316108e-04    1.9957237e-07    1.1348538e-04   -9.2157992e-08    1.0256394e+02
   9.4946285e+01    3.0408054e-03    6.6257810e-01   -7.7932364e-04    1.9679164e-07    1.1341908e-04   -9.2886154e-08    1.0209900e+02
   9.5355377e+01    2.9583032e-03    6.6032908e-01   -7.8647746e-04    1.9314743e-07    1.1340740e-04   -9.3732266e-08    1.0152501e+02
   9.5764901e+01    2.8815117e-03    6.5702222e-01   -7.9286091e-04    1.8978940e-07    1.1321099e-04   -9.4485057e-08    1.0100632e+02
   9.6174810e+01    2.8166666e-03    6.5269677e-01   -7.9987444e-04    1.8714210e-07    1.1283568e-04   -9.5312527e-08    1.0065871e+02
   9.6585085e+01    2.7449823e-03    6.4822907e-01   -8.0579852e-04    1.8396515e-07    1.1243169e-04   -9.6009994e-08    1.0029203e+02
   9.6995712e+01    2.6808936e-03    6.4386231e-01   -8.1222720e-04    1.8122344e-07    1.1204132e-04   -9.6767505e-08    9.9429395e+01
   9.7406682e+01    2.6140916e-03    6.3957609e-01   -8.1904112e-04    1.7822570e-07    1.1166078e-04   -9.7570650e-08    9.9079157e+01
   9.7817991e+01    2.5535689e-03    6.3557238e-01   -8.2547308e-04    1.7558534e-07    1.1132559e-04   -9.8328078e-08    9.8446291e+01
   9.8228493e+01    2.4950992e-03    6.3152792e-01   -8.3190774e-04    1.7301558e-07    1.1097822e-04   -9.9085521e-08    9.8091546e+01
   9.8639907e+01    2.4331899e-03    6.2751674e-01   -8.3835081e-04    1.7014203e-07    1.1063322e-04   -9.9843655e-08    9.7848572e+01
   9.9051865e+01    2.3732346e-03    6.2337642e-01   -8.4519951e-04    1.6733776e-07    1.1026176e-04   -1.0064996e-07    9.7500268e+01
   9.9464270e+01    2.3124239e-03    6.1944633e-01   -8.5134468e-04    1.6440532e-07    1.0992358e-04   -1.0137227e-07    9.7174812e+01
   9.9877073e+01    2.2574461e-03    6.1540069e-01   -8.5715602e-04    1.6182268e-07    1.0956110e-04   -1.0205464e-07    9.6421430e+01
   1.0029024e+02    2.2037441e-03    6.1127006e-01   -8.6326428e-04    1.5926971e-07    1.0917924e-04   -1.0277205e-07    9.6114447e+01
   1.0070376e+02    2.1518649e-03    6.0722316e-01   -8.6934452e-04    1.5678849e-07    1.0880819e-04   -1.0348594e-07    9.5544450e+01
   1.0111762e+02    2.1039803e-03    6.0315677e-01   -8.7528907e-04    1.5454116e-07    1.0842941e-04   -1.0418348e-07    9.5288095e+01
   1.0153180e+02    2.0526971e-03    5.9907254e-01   -8.8154323e-04    1.5198721e-07    1.0804302e-04   -1.0491747e-07    9.5045118e+01
   1.0194631e+02    2.0018631e-03    5.9489178e-01   -8.8722993e-04    1.4940744e-07    1.0763480e-04   -1.0558381e-07    9.4791778e+01
   1.0236005e+02    1.9433184e-03    5.9085157e-01   -8.9254271e-04    1.4618620e-07    1.0724672e-04   -1.0620530e-07    9.4478745e+01
   1.0277466e+02    1.8958844e-03    5.8683442e-01   -8.9707920e-04    1.4374078e-07    1.0685906e-04   -1.0673440e-07    9.3847662e+01
   1.0318978e+02    1.8486677e-03    5.8289528e-01   -9.0274811e-04    1.4125753e-07    1.0648146e-04   -1.0739799e-07    9.3567817e+01
   1.0360532e+02    1.8075588e-03    5.7891909e-01   -9.0863107e-04    1.3918988e-07    1.0609285e-04   -1.0808680e-07    9.3220715e+01
   1.0402124e+02    1.7631247e-03    5.7490780e-01   -9.1430523e-04    1.3681620e-07    1.0569338e-04   -1.0875051e-07    9.2792421e+01
   1.0443750e+02    1.7173115e-03    5.7086127e-01   -9.2005646e-04    1.3428251e-07    1.0528288e-04   -1.0942311e-07    9.2568940e+01
   1.0485409e+02    1.6691818e-03    5.6678731e-01   -9.2537295e-04    1.3151228e-07    1.0486263e-04   -1.1004367e-07    9.2401280e+01
   1.0527099e+02    1.6173200e-03    5.6265921e-01   -9.3036032e-04    1.2838923e-07    1.0442785e-04   -1.1062497e-07    9.2142676e+01
   1.0568820e+02    1.5780350e-03    5.5870992e-01   -9.3578648e-04    1.2621052e-07    1.0402154e-04   -1.1125814e-07    9.1976600e+01
   1.0610571e+02    1.5391551e-03    5.5484014e-01   -9.4103608e-04    1.2401835e-07    1.0362573e-04   -1.1187018e-07    9.1283379e+01
   1.0652253e+02    1.5017922e-03    5.5077205e-01   -9.4635759e-04    1.2190097e-07    1.0318740e-04   -1.1249042e-07    9.1072319e+01
   1.0694016e+02    1.4658350e-03    5.4687543e-01   -9.5158902e-04    1.1985511e-07    1.0277699e-04   -1.1309987e-07    9.0643133e+01
   1.0735826e+02    1.4284958e-03    5.4295186e-01   -9.5683297e-04    1.1765284e-07    1.0235698e-04   -1.1371056e-07    9.0493792e+01
   1.0777676e+02    1.3875835e-03    5.4035131e-01   -9.6253175e-04    1.1510971e-07    1.0218391e-04   -1.1437777e-07    9.0291271e+01
   1.0819567e+02    1.3543174e-03    5.3509636e-01   -9.6775385e-04    1.1315670e-07    1.0150198e-04   -1.1498360e-07    9.0104557e+01
   1.0861485e+02    1.3164986e-03    5.3159745e-01   -9.7326289e-04    1.1078112e-07    1.0114968e-04   -1.1562652e-07    8.9915982e+01
   1.0903439e+02    1.2826388e-03    5.2637362e-01   -9.7837129e-04    1.0869557e-07    1.0046222e-04   -1.1621822e-07    8.9362980e+01
   1.0945417e+02    1.2441415e-03    5.2313044e-01   -9.8383685e-04    1.0617371e-07    1.0014936e-04   -1.1685555e-07    8.9236787e+01
   1.0987429e+02    1.2145455e-03    5.1845821e-01   -9.8896585e-04    1.0437065e-07    9.9556630e-05   -1.1744945e-07    8.9015533e+01
   1.1029464e+02    1.1810249e-03    5.1568156e-01   -9.9427632e-04    1.0219222e-07    9.9324852e-05   -1.1806801e-07    8.8633944e+01
   1.1071439e+02    1.1510430e-03    5.1227856e-01   -9.9976836e-04    1.0027997e-07    9.8967444e-05   -1.1870720e-07    8.8424532e+01
   1.1113493e+02    1.1177356e-03    5.0829587e-01   -1.0050701e-03    9.8040865e-08    9.8493328e-05   -1.1932233e-07    8.8292001e+01
   1.1155591e+02    1.0854138e-03    5.0385281e-01   -1.0103618e-03    9.5848941e-08    9.7924894e-05   -1.1993596e-07    8.8212342e+01
   1.1197725e+02    1.0477192e-03    4.9958059e-01   -1.0156653e-03    9.3140814e-08    9.7384494e-05   -1.2055085e-07    8.8034234e+01
   1.1239892e+02    1.0198291e-03    4.9551858e-01   -1.0204451e-03    9.1264640e-08    9.6879827e-05   -1.2110336e-07    8.7521800e+01
   1.1282088e+02    9.8916934e-04    4.9165139e-01   -1.0254285e-03    8.9105399e-08    9.6408315e-05   -1.2167977e-07    8.7379181e+01
   1.1324313e+02    9.6197448e-04    4.8800352e-01   -1.0308161e-03    8.7223396e-08    9.5975098e-05   -1.2230391e-07    8.7199212e+01
   1.1366566e+02    9.3399884e-04    4.8439353e-01   -1.0355987e-03    8.5237265e-08    9.5544659e-05   -1.2285594e-07    8.6854805e+01
   1.1408845e+02    9.1096342e-04    4.8067898e-01   -1.0405542e-03    8.3671065e-08    9.5088923e-05   -1.2342831e-07    8.6763221e+01
   1.1451151e+02    8.8430809e-04    4.7694068e-01   -1.0456091e-03    8.1742257e-08    9.4623637e-05   -1.2401210e-07    8.6689437e+01
   1.1493398e+02    8.5893775e-04    4.7304755e-01   -1.0503160e-03    7.9899724e-08    9.4122109e-05   -1.2455431e-07    8.6569107e+01
   1.1535717e+02    8.3231113e-04    4.6918552e-01   -1.0554424e-03    7.7909694e-08    9.3622263e-05   -1.2514619e-07    8.6403988e+01
   1.1578077e+02    8.0145488e-04    4.6552259e-01   -1.0602510e-03    7.5489247e-08    9.3157316e-05   -1.2570019e-07    8.6379951e+01
   1.1620470e+02    7.6766883e-04    4.6192935e-01   -1.0655674e-03    7.2754502e-08    9.2701784e-05   -1.2631416e-07    8.5824009e+01
   1.1662894e+02    7.4288459e-04    4.5817481e-01   -1.0703630e-03    7.0837782e-08    9.2209004e-05   -1.2686597e-07    8.5737495e+01
   1.1705345e+02    7.2012430e-04    4.5454928e-01   -1.0751915e-03    6.9085481e-08    9.1737453e-05   -1.2742158e-07    8.5579350e+01
   1.1747823e+02    6.9424613e-04    4.5090896e-01   -1.0799117e-03    6.7004964e-08    9.1258179e-05   -1.2796406e-07    8.5351871e+01
   1.1790327e+02    6.6835788e-04    4.4725006e-01   -1.0844931e-03    6.4892585e-08    9.0770342e-05   -1.2848977e-07    8.5291334e+01
   1.1832856e+02    6.4750618e-04    4.4354848e-01   -1.0889916e-03    6.3241279e-08    9.0268964e-05   -1.2900526e-07    8.5250783e+01
   1.1875409e+02    6.2492808e-04    4.3980708e-01   -1.0936136e-03    6.1395282e-08    8.9754586e-05   -1.2953531e-07    8.5171966e+01
   1.1917910e+02    5.9819224e-04    4.3621178e-01   -1.0980851e-03    5.9111033e-08    8.9264802e-05   -1.3004720e-07    8.5030537e+01
   1.1960476e+02    5.7045402e-04    4.3265013e-01   -1.1029453e-03    5.6695895e-08    8.8777413e-05   -1.3060501e-07    8.4934428e+01
   1.2003080e+02    5.4856113e-04    4.2917544e-01   -1.1071939e-03    5.4832616e-08    8.8303339e-05   -1.3109015e-07    8.4470445e+01
   1.2045715e+02    5.2514768e-04    4.2553212e-01   -1.1115504e-03    5.2790690e-08    8.7789855e-05   -1.3158770e-07    8.4380506e+01
   1.2088378e+02    5.0710119e-04    4.2203783e-01   -1.1159733e-03    5.1263902e-08    8.7302525e-05   -1.3209308e-07    8.4321895e+01
   1.2131067e+02    4.8477123e-04    4.1854571e-01   -1.1202743e-03    4.9280366e-08    8.6810985e-05   -1.3258368e-07    8.4139517e+01
