# Supplementary material for: Research on combustion and emissions of heavy duty diesel engines under low-speed and low-load conditions in low temperature environments
Source: PLoS One. 2025 Feb 21;20(2):e0318933. doi: 10.1371/journal.pone.0318933 (PMC11844864; doi:10.1371/journal.pone.0318933)
Supplement: S1 File — (ZIP) [file pone.0318933.s001.zip › 1000rpm_30%/3-tigaojinqiwendu/Tin302K/equiv_ratio_bin.out]

# CONVERGE Release Build 2.3.20/  Jan 30, 2017        Run Date:Wed Aug 30 22:30:00 2023
# column       1                2                3                4                5                6                7                8                9               10               11               12               13               14               15               16               17               18               19               20               21 
#          Crank          0.0-0.1          0.1-0.2          0.2-0.3          0.3-0.4          0.4-0.5          0.5-0.6          0.6-0.7          0.7-0.8          0.8-0.9          0.9-1.0          1.0-1.1          1.1-1.2          1.2-1.3          1.3-1.4          1.4-1.5          1.5-1.6          1.6-1.7          1.7-1.8          1.8-1.9          1.9-2.0
#          (DEG)           (None)           (None)           (None)           (None)           (None)           (None)           (None)           (None)           (None)           (None)           (None)           (None)           (None)           (None)           (None)           (None)           (None)           (None)           (None)           (None)
#
  -1.4600000e+02    1.0000000e+00    0.0000000e+00    0.0000000e+00    0.0000000e+00    0.0000000e+00    0.0000000e+00    0.0000000e+00    0.0000000e+00    0.0000000e+00    0.0000000e+00    0.0000000e+00    0.0000000e+00    0.0000000e+00    0.0000000e+00    0.0000000e+00    0.0000000e+00    0.0000000e+00    0.0000000e+00    0.0000000e+00    0.0000000e+00
  -1.4587230e+02    1.0000000e+00    0.0000000e+00    0.0000000e+00    0.0000000e+00    0.0000000e+00    0.0000000e+00    0.0000000e+00    0.0000000e+00    0.0000000e+00    0.0000000e+00    0.0000000e+00    0.0000000e+00    0.0000000e+00    0.0000000e+00    0.0000000e+00    0.0000000e+00    0.0000000e+00    0.0000000e+00    0.0000000e+00    0.0000000e+00
  -1.4579372e+02    1.0000000e+00    0.0000000e+00    0.0000000e+00    0.0000000e+00    0.0000000e+00    0.0000000e+00    0.0000000e+00    0.0000000e+00    0.0000000e+00    0.0000000e+00    0.0000000e+00    0.0000000e+00    0.0000000e+00    0.0000000e+00    0.0000000e+00    0.0000000e+00    0.0000000e+00    0.0000000e+00    0.0000000e+00    0.0000000e+00
  -1.4567094e+02    1.0000000e+00    0.0000000e+00    0.0000000e+00    0.0000000e+00    0.0000000e+00    0.0000000e+00    0.0000000e+00    0.0000000e+00    0.0000000e+00    0.0000000e+00    0.0000000e+00    0.0000000e+00    0.0000000e+00    0.0000000e+00    0.0000000e+00    0.0000000e+00    0.0000000e+00    0.0000000e+00    0.0000000e+00    0.0000000e+00
  -1.4558567e+02    1.0000000e+00    0.0000000e+00    0.0000000e+00    0.0000000e+00    0.0000000e+00    0.0000000e+00    0.0000000e+00    0.0000000e+00    0.0000000e+00    0.0000000e+00    0.0000000e+00    0.0000000e+00    0.0000000e+00    0.0000000e+00    0.0000000e+00    0.0000000e+00    0.0000000e+00    0.0000000e+00    0.0000000e+00    0.0000000e+00
  -1.4547909e+02    1.0000000e+00    0.0000000e+00    0.0000000e+00    0.0000000e+00    0.0000000e+00    0.0000000e+00    0.0000000e+00    0.0000000e+00    0.0000000e+00    0.0000000e+00    0.0000000e+00    0.0000000e+00    0.0000000e+00    0.0000000e+00    0.0000000e+00    0.0000000e+00    0.0000000e+00    0.0000000e+00    0.0000000e+00    0.0000000e+00
  -1.4534587e+02    1.0000000e+00    0.0000000e+00    0.0000000e+00    0.0000000e+00    0.0000000e+00    0.0000000e+00    0.0000000e+00    0.0000000e+00    0.0000000e+00    0.0000000e+00    0.0000000e+00    0.0000000e+00    0.0000000e+00    0.0000000e+00    0.0000000e+00    0.0000000e+00    0.0000000e+00    0.0000000e+00    0.0000000e+00    0.0000000e+00
  -1.4517933e+02    1.0000000e+00    0.0000000e+00    0.0000000e+00    0.0000000e+00    0.0000000e+00    0.0000000e+00    0.0000000e+00    0.0000000e+00    0.0000000e+00    0.0000000e+00    0.0000000e+00    0.0000000e+00    0.0000000e+00    0.0000000e+00    0.0000000e+00    0.0000000e+00    0.0000000e+00    0.0000000e+00    0.0000000e+00    0.0000000e+00
  -1.4497117e+02    1.0000000e+00    0.0000000e+00    0.0000000e+00    0.0000000e+00    0.0000000e+00    0.0000000e+00    0.0000000e+00    0.0000000e+00    0.0000000e+00    0.0000000e+00    0.0000000e+00    0.0000000e+00    0.0000000e+00    0.0000000e+00    0.0000000e+00    0.0000000e+00    0.0000000e+00    0.0000000e+00    0.0000000e+00    0.0000000e+00
  -1.4471096e+02    1.0000000e+00    0.0000000e+00    0.0000000e+00    0.0000000e+00    0.0000000e+00    0.0000000e+00    0.0000000e+00    0.0000000e+00    0.0000000e+00    0.0000000e+00    0.0000000e+00    0.0000000e+00    0.0000000e+00    0.0000000e+00    0.0000000e+00    0.0000000e+00    0.0000000e+00    0.0000000e+00    0.0000000e+00    0.0000000e+00
  -1.4438570e+02    1.0000000e+00    0.0000000e+00    0.0000000e+00    0.0000000e+00    0.0000000e+00    0.0000000e+00    0.0000000e+00    0.0000000e+00    0.0000000e+00    0.0000000e+00    0.0000000e+00    0.0000000e+00    0.0000000e+00    0.0000000e+00    0.0000000e+00    0.0000000e+00    0.0000000e+00    0.0000000e+00    0.0000000e+00    0.0000000e+00
  -1.4397912e+02    1.0000000e+00    0.0000000e+00    0.0000000e+00    0.0000000e+00    0.0000000e+00    0.0000000e+00    0.0000000e+00    0.0000000e+00    0.0000000e+00    0.0000000e+00    0.0000000e+00    0.0000000e+00    0.0000000e+00    0.0000000e+00    0.0000000e+00    0.0000000e+00    0.0000000e+00    0.0000000e+00    0.0000000e+00    0.0000000e+00
  -1.4347090e+02    1.0000000e+00    0.0000000e+00    0.0000000e+00    0.0000000e+00    0.0000000e+00    0.0000000e+00    0.0000000e+00    0.0000000e+00    0.0000000e+00    0.0000000e+00    0.0000000e+00    0.0000000e+00    0.0000000e+00    0.0000000e+00    0.0000000e+00    0.0000000e+00    0.0000000e+00    0.0000000e+00    0.0000000e+00    0.0000000e+00
  -1.4287090e+02    1.0000000e+00    0.0000000e+00    0.0000000e+00    0.0000000e+00    0.0000000e+00    0.0000000e+00    0.0000000e+00    0.0000000e+00    0.0000000e+00    0.0000000e+00    0.0000000e+00    0.0000000e+00    0.0000000e+00    0.0000000e+00    0.0000000e+00    0.0000000e+00    0.0000000e+00    0.0000000e+00    0.0000000e+00    0.0000000e+00
  -1.4227090e+02    1.0000000e+00    0.0000000e+00    0.0000000e+00    0.0000000e+00    0.0000000e+00    0.0000000e+00    0.0000000e+00    0.0000000e+00    0.0000000e+00    0.0000000e+00    0.0000000e+00    0.0000000e+00    0.0000000e+00    0.0000000e+00    0.0000000e+00    0.0000000e+00    0.0000000e+00    0.0000000e+00    0.0000000e+00    0.0000000e+00
  -1.4167090e+02    1.0000000e+00    0.0000000e+00    0.0000000e+00    0.0000000e+00    0.0000000e+00    0.0000000e+00    0.0000000e+00    0.0000000e+00    0.0000000e+00    0.0000000e+00    0.0000000e+00    0.0000000e+00    0.0000000e+00    0.0000000e+00    0.0000000e+00    0.0000000e+00    0.0000000e+00    0.0000000e+00    0.0000000e+00    0.0000000e+00
  -1.4107090e+02    1.0000000e+00    0.0000000e+00    0.0000000e+00    0.0000000e+00    0.0000000e+00    0.0000000e+00    0.0000000e+00    0.0000000e+00    0.0000000e+00    0.0000000e+00    0.0000000e+00    0.0000000e+00    0.0000000e+00    0.0000000e+00    0.0000000e+00    0.0000000e+00    0.0000000e+00    0.0000000e+00    0.0000000e+00    0.0000000e+00
  -1.4047090e+02    1.0000000e+00    0.0000000e+00    0.0000000e+00    0.0000000e+00    0.0000000e+00    0.0000000e+00    0.0000000e+00    0.0000000e+00    0.0000000e+00    0.0000000e+00    0.0000000e+00    0.0000000e+00    0.0000000e+00    0.0000000e+00    0.0000000e+00    0.0000000e+00    0.0000000e+00    0.0000000e+00    0.0000000e+00    0.0000000e+00
  -1.3987090e+02    1.0000000e+00    0.0000000e+00    0.0000000e+00    0.0000000e+00    0.0000000e+00    0.0000000e+00    0.0000000e+00    0.0000000e+00    0.0000000e+00    0.0000000e+00    0.0000000e+00    0.0000000e+00    0.0000000e+00    0.0000000e+00    0.0000000e+00    0.0000000e+00    0.0000000e+00    0.0000000e+00    0.0000000e+00    0.0000000e+00
  -1.3927090e+02    1.0000000e+00    0.0000000e+00    0.0000000e+00    0.0000000e+00    0.0000000e+00    0.0000000e+00    0.0000000e+00    0.0000000e+00    0.0000000e+00    0.0000000e+00    0.0000000e+00    0.0000000e+00    0.0000000e+00    0.0000000e+00    0.0000000e+00    0.0000000e+00    0.0000000e+00    0.0000000e+00    0.0000000e+00    0.0000000e+00
  -1.3867090e+02    1.0000000e+00    0.0000000e+00    0.0000000e+00    0.0000000e+00    0.0000000e+00    0.0000000e+00    0.0000000e+00    0.0000000e+00    0.0000000e+00    0.0000000e+00    0.0000000e+00    0.0000000e+00    0.0000000e+00    0.0000000e+00    0.0000000e+00    0.0000000e+00    0.0000000e+00    0.0000000e+00    0.0000000e+00    0.0000000e+00
  -1.3807090e+02    1.0000000e+00    0.0000000e+00    0.0000000e+00    0.0000000e+00    0.0000000e+00    0.0000000e+00    0.0000000e+00    0.0000000e+00    0.0000000e+00    0.0000000e+00    0.0000000e+00    0.0000000e+00    0.0000000e+00    0.0000000e+00    0.0000000e+00    0.0000000e+00    0.0000000e+00    0.0000000e+00    0.0000000e+00    0.0000000e+00
  -1.3747090e+02    1.0000000e+00    0.0000000e+00    0.0000000e+00    0.0000000e+00    0.0000000e+00    0.0000000e+00    0.0000000e+00    0.0000000e+00    0.0000000e+00    0.0000000e+00    0.0000000e+00    0.0000000e+00    0.0000000e+00    0.0000000e+00    0.0000000e+00    0.0000000e+00    0.0000000e+00    0.0000000e+00    0.0000000e+00    0.0000000e+00
  -1.3687090e+02    1.0000000e+00    0.0000000e+00    0.0000000e+00    0.0000000e+00    0.0000000e+00    0.0000000e+00    0.0000000e+00    0.0000000e+00    0.0000000e+00    0.0000000e+00    0.0000000e+00    0.0000000e+00    0.0000000e+00    0.0000000e+00    0.0000000e+00    0.0000000e+00    0.0000000e+00    0.0000000e+00    0.0000000e+00    0.0000000e+00
  -1.3627090e+02    1.0000000e+00    0.0000000e+00    0.0000000e+00    0.0000000e+00    0.0000000e+00    0.0000000e+00    0.0000000e+00    0.0000000e+00    0.0000000e+00    0.0000000e+00    0.0000000e+00    0.0000000e+00    0.0000000e+00    0.0000000e+00    0.0000000e+00    0.0000000e+00    0.0000000e+00    0.0000000e+00    0.0000000e+00    0.0000000e+00
  -1.3567090e+02    1.0000000e+00    0.0000000e+00    0.0000000e+00    0.0000000e+00    0.0000000e+00    0.0000000e+00    0.0000000e+00    0.0000000e+00    0.0000000e+00    0.0000000e+00    0.0000000e+00    0.0000000e+00    0.0000000e+00    0.0000000e+00    0.0000000e+00    0.0000000e+00    0.0000000e+00    0.0000000e+00    0.0000000e+00    0.0000000e+00
  -1.3507090e+02    1.0000000e+00    0.0000000e+00    0.0000000e+00    0.0000000e+00    0.0000000e+00    0.0000000e+00    0.0000000e+00    0.0000000e+00    0.0000000e+00    0.0000000e+00    0.0000000e+00    0.0000000e+00    0.0000000e+00    0.0000000e+00    0.0000000e+00    0.0000000e+00    0.0000000e+00    0.0000000e+00    0.0000000e+00    0.0000000e+00
  -1.3447090e+02    1.0000000e+00    0.0000000e+00    0.0000000e+00    0.0000000e+00    0.0000000e+00    0.0000000e+00    0.0000000e+00    0.0000000e+00    0.0000000e+00    0.0000000e+00    0.0000000e+00    0.0000000e+00    0.0000000e+00    0.0000000e+00    0.0000000e+00    0.0000000e+00    0.0000000e+00    0.0000000e+00    0.0000000e+00    0.0000000e+00
  -1.3387090e+02    1.0000000e+00    0.0000000e+00    0.0000000e+00    0.0000000e+00    0.0000000e+00    0.0000000e+00    0.0000000e+00    0.0000000e+00    0.0000000e+00    0.0000000e+00    0.0000000e+00    0.0000000e+00    0.0000000e+00    0.0000000e+00    0.0000000e+00    0.0000000e+00    0.0000000e+00    0.0000000e+00    0.0000000e+00    0.0000000e+00
  -1.3327090e+02    1.0000000e+00    0.0000000e+00    0.0000000e+00    0.0000000e+00    0.0000000e+00    0.0000000e+00    0.0000000e+00    0.0000000e+00    0.0000000e+00    0.0000000e+00    0.0000000e+00    0.0000000e+00    0.0000000e+00    0.0000000e+00    0.0000000e+00    0.0000000e+00    0.0000000e+00    0.0000000e+00    0.0000000e+00    0.0000000e+00
  -1.3267090e+02    1.0000000e+00    0.0000000e+00    0.0000000e+00    0.0000000e+00    0.0000000e+00    0.0000000e+00    0.0000000e+00    0.0000000e+00    0.0000000e+00    0.0000000e+00    0.0000000e+00    0.0000000e+00    0.0000000e+00    0.0000000e+00    0.0000000e+00    0.0000000e+00    0.0000000e+00    0.0000000e+00    0.0000000e+00    0.0000000e+00
  -1.3207090e+02    1.0000000e+00    0.0000000e+00    0.0000000e+00    0.0000000e+00    0.0000000e+00    0.0000000e+00    0.0000000e+00    0.0000000e+00    0.0000000e+00    0.0000000e+00    0.0000000e+00    0.0000000e+00    0.0000000e+00    0.0000000e+00    0.0000000e+00    0.0000000e+00    0.0000000e+00    0.0000000e+00    0.0000000e+00    0.0000000e+00
  -1.3147090e+02    1.0000000e+00    0.0000000e+00    0.0000000e+00    0.0000000e+00    0.0000000e+00    0.0000000e+00    0.0000000e+00    0.0000000e+00    0.0000000e+00    0.0000000e+00    0.0000000e+00    0.0000000e+00    0.0000000e+00    0.0000000e+00    0.0000000e+00    0.0000000e+00    0.0000000e+00    0.0000000e+00    0.0000000e+00    0.0000000e+00
  -1.3087090e+02    1.0000000e+00    0.0000000e+00    0.0000000e+00    0.0000000e+00    0.0000000e+00    0.0000000e+00    0.0000000e+00    0.0000000e+00    0.0000000e+00    0.0000000e+00    0.0000000e+00    0.0000000e+00    0.0000000e+00    0.0000000e+00    0.0000000e+00    0.0000000e+00    0.0000000e+00    0.0000000e+00    0.0000000e+00    0.0000000e+00
  -1.3027090e+02    1.0000000e+00    0.0000000e+00    0.0000000e+00    0.0000000e+00    0.0000000e+00    0.0000000e+00    0.0000000e+00    0.0000000e+00    0.0000000e+00    0.0000000e+00    0.0000000e+00    0.0000000e+00    0.0000000e+00    0.0000000e+00    0.0000000e+00    0.0000000e+00    0.0000000e+00    0.0000000e+00    0.0000000e+00    0.0000000e+00
  -1.2967090e+02    1.0000000e+00    0.0000000e+00    0.0000000e+00    0.0000000e+00    0.0000000e+00    0.0000000e+00    0.0000000e+00    0.0000000e+00    0.0000000e+00    0.0000000e+00    0.0000000e+00    0.0000000e+00    0.0000000e+00    0.0000000e+00    0.0000000e+00    0.0000000e+00    0.0000000e+00    0.0000000e+00    0.0000000e+00    0.0000000e+00
  -1.2907090e+02    1.0000000e+00    0.0000000e+00    0.0000000e+00    0.0000000e+00    0.0000000e+00    0.0000000e+00    0.0000000e+00    0.0000000e+00    0.0000000e+00    0.0000000e+00    0.0000000e+00    0.0000000e+00    0.0000000e+00    0.0000000e+00    0.0000000e+00    0.0000000e+00    0.0000000e+00    0.0000000e+00    0.0000000e+00    0.0000000e+00
  -1.2847090e+02    1.0000000e+00    0.0000000e+00    0.0000000e+00    0.0000000e+00    0.0000000e+00    0.0000000e+00    0.0000000e+00    0.0000000e+00    0.0000000e+00    0.0000000e+00    0.0000000e+00    0.0000000e+00    0.0000000e+00    0.0000000e+00    0.0000000e+00    0.0000000e+00    0.0000000e+00    0.0000000e+00    0.0000000e+00    0.0000000e+00
  -1.2787090e+02    1.0000000e+00    0.0000000e+00    0.0000000e+00    0.0000000e+00    0.0000000e+00    0.0000000e+00    0.0000000e+00    0.0000000e+00    0.0000000e+00    0.0000000e+00    0.0000000e+00    0.0000000e+00    0.0000000e+00    0.0000000e+00    0.0000000e+00    0.0000000e+00    0.0000000e+00    0.0000000e+00    0.0000000e+00    0.0000000e+00
  -1.2727090e+02    1.0000000e+00    0.0000000e+00    0.0000000e+00    0.0000000e+00    0.0000000e+00    0.0000000e+00    0.0000000e+00    0.0000000e+00    0.0000000e+00    0.0000000e+00    0.0000000e+00    0.0000000e+00    0.0000000e+00    0.0000000e+00    0.0000000e+00    0.0000000e+00    0.0000000e+00    0.0000000e+00    0.0000000e+00    0.0000000e+00
  -1.2667090e+02    1.0000000e+00    0.0000000e+00    0.0000000e+00    0.0000000e+00    0.0000000e+00    0.0000000e+00    0.0000000e+00    0.0000000e+00    0.0000000e+00    0.0000000e+00    0.0000000e+00    0.0000000e+00    0.0000000e+00    0.0000000e+00    0.0000000e+00    0.0000000e+00    0.0000000e+00    0.0000000e+00    0.0000000e+00    0.0000000e+00
  -1.2607090e+02    1.0000000e+00    0.0000000e+00    0.0000000e+00    0.0000000e+00    0.0000000e+00    0.0000000e+00    0.0000000e+00    0.0000000e+00    0.0000000e+00    0.0000000e+00    0.0000000e+00    0.0000000e+00    0.0000000e+00    0.0000000e+00    0.0000000e+00    0.0000000e+00    0.0000000e+00    0.0000000e+00    0.0000000e+00    0.0000000e+00
  -1.2547090e+02    1.0000000e+00    0.0000000e+00    0.0000000e+00    0.0000000e+00    0.0000000e+00    0.0000000e+00    0.0000000e+00    0.0000000e+00    0.0000000e+00    0.0000000e+00    0.0000000e+00    0.0000000e+00    0.0000000e+00    0.0000000e+00    0.0000000e+00    0.0000000e+00    0.0000000e+00    0.0000000e+00    0.0000000e+00    0.0000000e+00
  -1.2487090e+02    1.0000000e+00    0.0000000e+00    0.0000000e+00    0.0000000e+00    0.0000000e+00    0.0000000e+00    0.0000000e+00    0.0000000e+00    0.0000000e+00    0.0000000e+00    0.0000000e+00    0.0000000e+00    0.0000000e+00    0.0000000e+00    0.0000000e+00    0.0000000e+00    0.0000000e+00    0.0000000e+00    0.0000000e+00    0.0000000e+00
  -1.2427090e+02    1.0000000e+00    0.0000000e+00    0.0000000e+00    0.0000000e+00    0.0000000e+00    0.0000000e+00    0.0000000e+00    0.0000000e+00    0.0000000e+00    0.0000000e+00    0.0000000e+00    0.0000000e+00    0.0000000e+00    0.0000000e+00    0.0000000e+00    0.0000000e+00    0.0000000e+00    0.0000000e+00    0.0000000e+00    0.0000000e+00
  -1.2367090e+02    1.0000000e+00    0.0000000e+00    0.0000000e+00    0.0000000e+00    0.0000000e+00    0.0000000e+00    0.0000000e+00    0.0000000e+00    0.0000000e+00    0.0000000e+00    0.0000000e+00    0.0000000e+00    0.0000000e+00    0.0000000e+00    0.0000000e+00    0.0000000e+00    0.0000000e+00    0.0000000e+00    0.0000000e+00    0.0000000e+00
  -1.2307090e+02    1.0000000e+00    0.0000000e+00    0.0000000e+00    0.0000000e+00    0.0000000e+00    0.0000000e+00    0.0000000e+00    0.0000000e+00    0.0000000e+00    0.0000000e+00    0.0000000e+00    0.0000000e+00    0.0000000e+00    0.0000000e+00    0.0000000e+00    0.0000000e+00    0.0000000e+00    0.0000000e+00    0.0000000e+00    0.0000000e+00
  -1.2247090e+02    1.0000000e+00    0.0000000e+00    0.0000000e+00    0.0000000e+00    0.0000000e+00    0.0000000e+00    0.0000000e+00    0.0000000e+00    0.0000000e+00    0.0000000e+00    0.0000000e+00    0.0000000e+00    0.0000000e+00    0.0000000e+00    0.0000000e+00    0.0000000e+00    0.0000000e+00    0.0000000e+00    0.0000000e+00    0.0000000e+00
  -1.2187090e+02    1.0000000e+00    0.0000000e+00    0.0000000e+00    0.0000000e+00    0.0000000e+00    0.0000000e+00    0.0000000e+00    0.0000000e+00    0.0000000e+00    0.0000000e+00    0.0000000e+00    0.0000000e+00    0.0000000e+00    0.0000000e+00    0.0000000e+00    0.0000000e+00    0.0000000e+00    0.0000000e+00    0.0000000e+00    0.0000000e+00
  -1.2127090e+02    1.0000000e+00    0.0000000e+00    0.0000000e+00    0.0000000e+00    0.0000000e+00    0.0000000e+00    0.0000000e+00    0.0000000e+00    0.0000000e+00    0.0000000e+00    0.0000000e+00    0.0000000e+00    0.0000000e+00    0.0000000e+00    0.0000000e+00    0.0000000e+00    0.0000000e+00    0.0000000e+00    0.0000000e+00    0.0000000e+00
  -1.2067611e+02    1.0000000e+00    0.0000000e+00    0.0000000e+00    0.0000000e+00    0.0000000e+00    0.0000000e+00    0.0000000e+00    0.0000000e+00    0.0000000e+00    0.0000000e+00    0.0000000e+00    0.0000000e+00    0.0000000e+00    0.0000000e+00    0.0000000e+00    0.0000000e+00    0.0000000e+00    0.0000000e+00    0.0000000e+00    0.0000000e+00
  -1.2008717e+02    1.0000000e+00    0.0000000e+00    0.0000000e+00    0.0000000e+00    0.0000000e+00    0.0000000e+00    0.0000000e+00    0.0000000e+00    0.0000000e+00    0.0000000e+00    0.0000000e+00    0.0000000e+00    0.0000000e+00    0.0000000e+00    0.0000000e+00    0.0000000e+00    0.0000000e+00    0.0000000e+00    0.0000000e+00    0.0000000e+00
  -1.1950389e+02    1.0000000e+00    0.0000000e+00    0.0000000e+00    0.0000000e+00    0.0000000e+00    0.0000000e+00    0.0000000e+00    0.0000000e+00    0.0000000e+00    0.0000000e+00    0.0000000e+00    0.0000000e+00    0.0000000e+00    0.0000000e+00    0.0000000e+00    0.0000000e+00    0.0000000e+00    0.0000000e+00    0.0000000e+00    0.0000000e+00
  -1.1892610e+02    1.0000000e+00    0.0000000e+00    0.0000000e+00    0.0000000e+00    0.0000000e+00    0.0000000e+00    0.0000000e+00    0.0000000e+00    0.0000000e+00    0.0000000e+00    0.0000000e+00    0.0000000e+00    0.0000000e+00    0.0000000e+00    0.0000000e+00    0.0000000e+00    0.0000000e+00    0.0000000e+00    0.0000000e+00    0.0000000e+00
  -1.1835364e+02    1.0000000e+00    0.0000000e+00    0.0000000e+00    0.0000000e+00    0.0000000e+00    0.0000000e+00    0.0000000e+00    0.0000000e+00    0.0000000e+00    0.0000000e+00    0.0000000e+00    0.0000000e+00    0.0000000e+00    0.0000000e+00    0.0000000e+00    0.0000000e+00    0.0000000e+00    0.0000000e+00    0.0000000e+00    0.0000000e+00
  -1.1778632e+02    1.0000000e+00    0.0000000e+00    0.0000000e+00    0.0000000e+00    0.0000000e+00    0.0000000e+00    0.0000000e+00    0.0000000e+00    0.0000000e+00    0.0000000e+00    0.0000000e+00    0.0000000e+00    0.0000000e+00    0.0000000e+00    0.0000000e+00    0.0000000e+00    0.0000000e+00    0.0000000e+00    0.0000000e+00    0.0000000e+00
  -1.1722396e+02    1.0000000e+00    0.0000000e+00    0.0000000e+00    0.0000000e+00    0.0000000e+00    0.0000000e+00    0.0000000e+00    0.0000000e+00    0.0000000e+00    0.0000000e+00    0.0000000e+00    0.0000000e+00    0.0000000e+00    0.0000000e+00    0.0000000e+00    0.0000000e+00    0.0000000e+00    0.0000000e+00    0.0000000e+00    0.0000000e+00
  -1.1666646e+02    1.0000000e+00    0.0000000e+00    0.0000000e+00    0.0000000e+00    0.0000000e+00    0.0000000e+00    0.0000000e+00    0.0000000e+00    0.0000000e+00    0.0000000e+00    0.0000000e+00    0.0000000e+00    0.0000000e+00    0.0000000e+00    0.0000000e+00    0.0000000e+00    0.0000000e+00    0.0000000e+00    0.0000000e+00    0.0000000e+00
  -1.1611365e+02    1.0000000e+00    0.0000000e+00    0.0000000e+00    0.0000000e+00    0.0000000e+00    0.0000000e+00    0.0000000e+00    0.0000000e+00    0.0000000e+00    0.0000000e+00    0.0000000e+00    0.0000000e+00    0.0000000e+00    0.0000000e+00    0.0000000e+00    0.0000000e+00    0.0000000e+00    0.0000000e+00    0.0000000e+00    0.0000000e+00
  -1.1556538e+02    1.0000000e+00    0.0000000e+00    0.0000000e+00    0.0000000e+00    0.0000000e+00    0.0000000e+00    0.0000000e+00    0.0000000e+00    0.0000000e+00    0.0000000e+00    0.0000000e+00    0.0000000e+00    0.0000000e+00    0.0000000e+00    0.0000000e+00    0.0000000e+00    0.0000000e+00    0.0000000e+00    0.0000000e+00    0.0000000e+00
  -1.1502155e+02    1.0000000e+00    0.0000000e+00    0.0000000e+00    0.0000000e+00    0.0000000e+00    0.0000000e+00    0.0000000e+00    0.0000000e+00    0.0000000e+00    0.0000000e+00    0.0000000e+00    0.0000000e+00    0.0000000e+00    0.0000000e+00    0.0000000e+00    0.0000000e+00    0.0000000e+00    0.0000000e+00    0.0000000e+00    0.0000000e+00
  -1.1448200e+02    1.0000000e+00    0.0000000e+00    0.0000000e+00    0.0000000e+00    0.0000000e+00    0.0000000e+00    0.0000000e+00    0.0000000e+00    0.0000000e+00    0.0000000e+00    0.0000000e+00    0.0000000e+00    0.0000000e+00    0.0000000e+00    0.0000000e+00    0.0000000e+00    0.0000000e+00    0.0000000e+00    0.0000000e+00    0.0000000e+00
  -1.1394661e+02    1.0000000e+00    0.0000000e+00    0.0000000e+00    0.0000000e+00    0.0000000e+00    0.0000000e+00    0.0000000e+00    0.0000000e+00    0.0000000e+00    0.0000000e+00    0.0000000e+00    0.0000000e+00    0.0000000e+00    0.0000000e+00    0.0000000e+00    0.0000000e+00    0.0000000e+00    0.0000000e+00    0.0000000e+00    0.0000000e+00
  -1.1341530e+02    1.0000000e+00    0.0000000e+00    0.0000000e+00    0.0000000e+00    0.0000000e+00    0.0000000e+00    0.0000000e+00    0.0000000e+00    0.0000000e+00    0.0000000e+00    0.0000000e+00    0.0000000e+00    0.0000000e+00    0.0000000e+00    0.0000000e+00    0.0000000e+00    0.0000000e+00    0.0000000e+00    0.0000000e+00    0.0000000e+00
  -1.1288790e+02    1.0000000e+00    0.0000000e+00    0.0000000e+00    0.0000000e+00    0.0000000e+00    0.0000000e+00    0.0000000e+00    0.0000000e+00    0.0000000e+00    0.0000000e+00    0.0000000e+00    0.0000000e+00    0.0000000e+00    0.0000000e+00    0.0000000e+00    0.0000000e+00    0.0000000e+00    0.0000000e+00    0.0000000e+00    0.0000000e+00
  -1.1236435e+02    1.0000000e+00    0.0000000e+00    0.0000000e+00    0.0000000e+00    0.0000000e+00    0.0000000e+00    0.0000000e+00    0.0000000e+00    0.0000000e+00    0.0000000e+00    0.0000000e+00    0.0000000e+00    0.0000000e+00    0.0000000e+00    0.0000000e+00    0.0000000e+00    0.0000000e+00    0.0000000e+00    0.0000000e+00    0.0000000e+00
  -1.1184453e+02    1.0000000e+00    0.0000000e+00    0.0000000e+00    0.0000000e+00    0.0000000e+00    0.0000000e+00    0.0000000e+00    0.0000000e+00    0.0000000e+00    0.0000000e+00    0.0000000e+00    0.0000000e+00    0.0000000e+00    0.0000000e+00    0.0000000e+00    0.0000000e+00    0.0000000e+00    0.0000000e+00    0.0000000e+00    0.0000000e+00
  -1.1132833e+02    1.0000000e+00    0.0000000e+00    0.0000000e+00    0.0000000e+00    0.0000000e+00    0.0000000e+00    0.0000000e+00    0.0000000e+00    0.0000000e+00    0.0000000e+00    0.0000000e+00    0.0000000e+00    0.0000000e+00    0.0000000e+00    0.0000000e+00    0.0000000e+00    0.0000000e+00    0.0000000e+00    0.0000000e+00    0.0000000e+00
  -1.1081566e+02    1.0000000e+00    0.0000000e+00    0.0000000e+00    0.0000000e+00    0.0000000e+00    0.0000000e+00    0.0000000e+00    0.0000000e+00    0.0000000e+00    0.0000000e+00    0.0000000e+00    0.0000000e+00    0.0000000e+00    0.0000000e+00    0.0000000e+00    0.0000000e+00    0.0000000e+00    0.0000000e+00    0.0000000e+00    0.0000000e+00
  -1.1030642e+02    1.0000000e+00    0.0000000e+00    0.0000000e+00    0.0000000e+00    0.0000000e+00    0.0000000e+00    0.0000000e+00    0.0000000e+00    0.0000000e+00    0.0000000e+00    0.0000000e+00    0.0000000e+00    0.0000000e+00    0.0000000e+00    0.0000000e+00    0.0000000e+00    0.0000000e+00    0.0000000e+00    0.0000000e+00    0.0000000e+00
  -1.0980052e+02    1.0000000e+00    0.0000000e+00    0.0000000e+00    0.0000000e+00    0.0000000e+00    0.0000000e+00    0.0000000e+00    0.0000000e+00    0.0000000e+00    0.0000000e+00    0.0000000e+00    0.0000000e+00    0.0000000e+00    0.0000000e+00    0.0000000e+00    0.0000000e+00    0.0000000e+00    0.0000000e+00    0.0000000e+00    0.0000000e+00
  -1.0929789e+02    1.0000000e+00    0.0000000e+00    0.0000000e+00    0.0000000e+00    0.0000000e+00    0.0000000e+00    0.0000000e+00    0.0000000e+00    0.0000000e+00    0.0000000e+00    0.0000000e+00    0.0000000e+00    0.0000000e+00    0.0000000e+00    0.0000000e+00    0.0000000e+00    0.0000000e+00    0.0000000e+00    0.0000000e+00    0.0000000e+00
  -1.0879844e+02    1.0000000e+00    0.0000000e+00    0.0000000e+00    0.0000000e+00    0.0000000e+00    0.0000000e+00    0.0000000e+00    0.0000000e+00    0.0000000e+00    0.0000000e+00    0.0000000e+00    0.0000000e+00    0.0000000e+00    0.0000000e+00    0.0000000e+00    0.0000000e+00    0.0000000e+00    0.0000000e+00    0.0000000e+00    0.0000000e+00
  -1.0830207e+02    1.0000000e+00    0.0000000e+00    0.0000000e+00    0.0000000e+00    0.0000000e+00    0.0000000e+00    0.0000000e+00    0.0000000e+00    0.0000000e+00    0.0000000e+00    0.0000000e+00    0.0000000e+00    0.0000000e+00    0.0000000e+00    0.0000000e+00    0.0000000e+00    0.0000000e+00    0.0000000e+00    0.0000000e+00    0.0000000e+00
  -1.0780872e+02    1.0000000e+00    0.0000000e+00    0.0000000e+00    0.0000000e+00    0.0000000e+00    0.0000000e+00    0.0000000e+00    0.0000000e+00    0.0000000e+00    0.0000000e+00    0.0000000e+00    0.0000000e+00    0.0000000e+00    0.0000000e+00    0.0000000e+00    0.0000000e+00    0.0000000e+00    0.0000000e+00    0.0000000e+00    0.0000000e+00
  -1.0731831e+02    1.0000000e+00    0.0000000e+00    0.0000000e+00    0.0000000e+00    0.0000000e+00    0.0000000e+00    0.0000000e+00    0.0000000e+00    0.0000000e+00    0.0000000e+00    0.0000000e+00    0.0000000e+00    0.0000000e+00    0.0000000e+00    0.0000000e+00    0.0000000e+00    0.0000000e+00    0.0000000e+00    0.0000000e+00    0.0000000e+00
  -1.0683077e+02    1.0000000e+00    0.0000000e+00    0.0000000e+00    0.0000000e+00    0.0000000e+00    0.0000000e+00    0.0000000e+00    0.0000000e+00    0.0000000e+00    0.0000000e+00    0.0000000e+00    0.0000000e+00    0.0000000e+00    0.0000000e+00    0.0000000e+00    0.0000000e+00    0.0000000e+00    0.0000000e+00    0.0000000e+00    0.0000000e+00
  -1.0634601e+02    1.0000000e+00    0.0000000e+00    0.0000000e+00    0.0000000e+00    0.0000000e+00    0.0000000e+00    0.0000000e+00    0.0000000e+00    0.0000000e+00    0.0000000e+00    0.0000000e+00    0.0000000e+00    0.0000000e+00    0.0000000e+00    0.0000000e+00    0.0000000e+00    0.0000000e+00    0.0000000e+00    0.0000000e+00    0.0000000e+00
  -1.0586398e+02    1.0000000e+00    0.0000000e+00    0.0000000e+00    0.0000000e+00    0.0000000e+00    0.0000000e+00    0.0000000e+00    0.0000000e+00    0.0000000e+00    0.0000000e+00    0.0000000e+00    0.0000000e+00    0.0000000e+00    0.0000000e+00    0.0000000e+00    0.0000000e+00    0.0000000e+00    0.0000000e+00    0.0000000e+00    0.0000000e+00
  -1.0538460e+02    1.0000000e+00    0.0000000e+00    0.0000000e+00    0.0000000e+00    0.0000000e+00    0.0000000e+00    0.0000000e+00    0.0000000e+00    0.0000000e+00    0.0000000e+00    0.0000000e+00    0.0000000e+00    0.0000000e+00    0.0000000e+00    0.0000000e+00    0.0000000e+00    0.0000000e+00    0.0000000e+00    0.0000000e+00    0.0000000e+00
  -1.0490780e+02    1.0000000e+00    0.0000000e+00    0.0000000e+00    0.0000000e+00    0.0000000e+00    0.0000000e+00    0.0000000e+00    0.0000000e+00    0.0000000e+00    0.0000000e+00    0.0000000e+00    0.0000000e+00    0.0000000e+00    0.0000000e+00    0.0000000e+00    0.0000000e+00    0.0000000e+00    0.0000000e+00    0.0000000e+00    0.0000000e+00
  -1.0443354e+02    1.0000000e+00    0.0000000e+00    0.0000000e+00    0.0000000e+00    0.0000000e+00    0.0000000e+00    0.0000000e+00    0.0000000e+00    0.0000000e+00    0.0000000e+00    0.0000000e+00    0.0000000e+00    0.0000000e+00    0.0000000e+00    0.0000000e+00    0.0000000e+00    0.0000000e+00    0.0000000e+00    0.0000000e+00    0.0000000e+00
  -1.0396174e+02    1.0000000e+00    0.0000000e+00    0.0000000e+00    0.0000000e+00    0.0000000e+00    0.0000000e+00    0.0000000e+00    0.0000000e+00    0.0000000e+00    0.0000000e+00    0.0000000e+00    0.0000000e+00    0.0000000e+00    0.0000000e+00    0.0000000e+00    0.0000000e+00    0.0000000e+00    0.0000000e+00    0.0000000e+00    0.0000000e+00
  -1.0349235e+02    1.0000000e+00    0.0000000e+00    0.0000000e+00    0.0000000e+00    0.0000000e+00    0.0000000e+00    0.0000000e+00    0.0000000e+00    0.0000000e+00    0.0000000e+00    0.0000000e+00    0.0000000e+00    0.0000000e+00    0.0000000e+00    0.0000000e+00    0.0000000e+00    0.0000000e+00    0.0000000e+00    0.0000000e+00    0.0000000e+00
  -1.0302529e+02    1.0000000e+00    0.0000000e+00    0.0000000e+00    0.0000000e+00    0.0000000e+00    0.0000000e+00    0.0000000e+00    0.0000000e+00    0.0000000e+00    0.0000000e+00    0.0000000e+00    0.0000000e+00    0.0000000e+00    0.0000000e+00    0.0000000e+00    0.0000000e+00    0.0000000e+00    0.0000000e+00    0.0000000e+00    0.0000000e+00
  -1.0256053e+02    1.0000000e+00    0.0000000e+00    0.0000000e+00    0.0000000e+00    0.0000000e+00    0.0000000e+00    0.0000000e+00    0.0000000e+00    0.0000000e+00    0.0000000e+00    0.0000000e+00    0.0000000e+00    0.0000000e+00    0.0000000e+00    0.0000000e+00    0.0000000e+00    0.0000000e+00    0.0000000e+00    0.0000000e+00    0.0000000e+00
  -1.0209800e+02    1.0000000e+00    0.0000000e+00    0.0000000e+00    0.0000000e+00    0.0000000e+00    0.0000000e+00    0.0000000e+00    0.0000000e+00    0.0000000e+00    0.0000000e+00    0.0000000e+00    0.0000000e+00    0.0000000e+00    0.0000000e+00    0.0000000e+00    0.0000000e+00    0.0000000e+00    0.0000000e+00    0.0000000e+00    0.0000000e+00
  -1.0163764e+02    1.0000000e+00    0.0000000e+00    0.0000000e+00    0.0000000e+00    0.0000000e+00    0.0000000e+00    0.0000000e+00    0.0000000e+00    0.0000000e+00    0.0000000e+00    0.0000000e+00    0.0000000e+00    0.0000000e+00    0.0000000e+00    0.0000000e+00    0.0000000e+00    0.0000000e+00    0.0000000e+00    0.0000000e+00    0.0000000e+00
  -1.0117943e+02    1.0000000e+00    0.0000000e+00    0.0000000e+00    0.0000000e+00    0.0000000e+00    0.0000000e+00    0.0000000e+00    0.0000000e+00    0.0000000e+00    0.0000000e+00    0.0000000e+00    0.0000000e+00    0.0000000e+00    0.0000000e+00    0.0000000e+00    0.0000000e+00    0.0000000e+00    0.0000000e+00    0.0000000e+00    0.0000000e+00
  -1.0072328e+02    1.0000000e+00    0.0000000e+00    0.0000000e+00    0.0000000e+00    0.0000000e+00    0.0000000e+00    0.0000000e+00    0.0000000e+00    0.0000000e+00    0.0000000e+00    0.0000000e+00    0.0000000e+00    0.0000000e+00    0.0000000e+00    0.0000000e+00    0.0000000e+00    0.0000000e+00    0.0000000e+00    0.0000000e+00    0.0000000e+00
  -1.0026915e+02    1.0000000e+00    0.0000000e+00    0.0000000e+00    0.0000000e+00    0.0000000e+00    0.0000000e+00    0.0000000e+00    0.0000000e+00    0.0000000e+00    0.0000000e+00    0.0000000e+00    0.0000000e+00    0.0000000e+00    0.0000000e+00    0.0000000e+00    0.0000000e+00    0.0000000e+00    0.0000000e+00    0.0000000e+00    0.0000000e+00
  -9.9817011e+01    1.0000000e+00    0.0000000e+00    0.0000000e+00    0.0000000e+00    0.0000000e+00    0.0000000e+00    0.0000000e+00    0.0000000e+00    0.0000000e+00    0.0000000e+00    0.0000000e+00    0.0000000e+00    0.0000000e+00    0.0000000e+00    0.0000000e+00    0.0000000e+00    0.0000000e+00    0.0000000e+00    0.0000000e+00    0.0000000e+00
  -9.9366792e+01    1.0000000e+00    0.0000000e+00    0.0000000e+00    0.0000000e+00    0.0000000e+00    0.0000000e+00    0.0000000e+00    0.0000000e+00    0.0000000e+00    0.0000000e+00    0.0000000e+00    0.0000000e+00    0.0000000e+00    0.0000000e+00    0.0000000e+00    0.0000000e+00    0.0000000e+00    0.0000000e+00    0.0000000e+00    0.0000000e+00
  -9.8918464e+01    1.0000000e+00    0.0000000e+00    0.0000000e+00    0.0000000e+00    0.0000000e+00    0.0000000e+00    0.0000000e+00    0.0000000e+00    0.0000000e+00    0.0000000e+00    0.0000000e+00    0.0000000e+00    0.0000000e+00    0.0000000e+00    0.0000000e+00    0.0000000e+00    0.0000000e+00    0.0000000e+00    0.0000000e+00    0.0000000e+00
  -9.8471966e+01    1.0000000e+00    0.0000000e+00    0.0000000e+00    0.0000000e+00    0.0000000e+00    0.0000000e+00    0.0000000e+00    0.0000000e+00    0.0000000e+00    0.0000000e+00    0.0000000e+00    0.0000000e+00    0.0000000e+00    0.0000000e+00    0.0000000e+00    0.0000000e+00    0.0000000e+00    0.0000000e+00    0.0000000e+00    0.0000000e+00
  -9.8027267e+01    1.0000000e+00    0.0000000e+00    0.0000000e+00    0.0000000e+00    0.0000000e+00    0.0000000e+00    0.0000000e+00    0.0000000e+00    0.0000000e+00    0.0000000e+00    0.0000000e+00    0.0000000e+00    0.0000000e+00    0.0000000e+00    0.0000000e+00    0.0000000e+00    0.0000000e+00    0.0000000e+00    0.0000000e+00    0.0000000e+00
  -9.7584316e+01    1.0000000e+00    0.0000000e+00    0.0000000e+00    0.0000000e+00    0.0000000e+00    0.0000000e+00    0.0000000e+00    0.0000000e+00    0.0000000e+00    0.0000000e+00    0.0000000e+00    0.0000000e+00    0.0000000e+00    0.0000000e+00    0.0000000e+00    0.0000000e+00    0.0000000e+00    0.0000000e+00    0.0000000e+00    0.0000000e+00
  -9.7143069e+01    1.0000000e+00    0.0000000e+00    0.0000000e+00    0.0000000e+00    0.0000000e+00    0.0000000e+00    0.0000000e+00    0.0000000e+00    0.0000000e+00    0.0000000e+00    0.0000000e+00    0.0000000e+00    0.0000000e+00    0.0000000e+00    0.0000000e+00    0.0000000e+00    0.0000000e+00    0.0000000e+00    0.0000000e+00    0.0000000e+00
  -9.6703497e+01    1.0000000e+00    0.0000000e+00    0.0000000e+00    0.0000000e+00    0.0000000e+00    0.0000000e+00    0.0000000e+00    0.0000000e+00    0.0000000e+00    0.0000000e+00    0.0000000e+00    0.0000000e+00    0.0000000e+00    0.0000000e+00    0.0000000e+00    0.0000000e+00    0.0000000e+00    0.0000000e+00    0.0000000e+00    0.0000000e+00
  -9.6265535e+01    1.0000000e+00    0.0000000e+00    0.0000000e+00    0.0000000e+00    0.0000000e+00    0.0000000e+00    0.0000000e+00    0.0000000e+00    0.0000000e+00    0.0000000e+00    0.0000000e+00    0.0000000e+00    0.0000000e+00    0.0000000e+00    0.0000000e+00    0.0000000e+00    0.0000000e+00    0.0000000e+00    0.0000000e+00    0.0000000e+00
  -9.5829177e+01    1.0000000e+00    0.0000000e+00    0.0000000e+00    0.0000000e+00    0.0000000e+00    0.0000000e+00    0.0000000e+00    0.0000000e+00    0.0000000e+00    0.0000000e+00    0.0000000e+00    0.0000000e+00    0.0000000e+00    0.0000000e+00    0.0000000e+00    0.0000000e+00    0.0000000e+00    0.0000000e+00    0.0000000e+00    0.0000000e+00
  -9.5394356e+01    1.0000000e+00    0.0000000e+00    0.0000000e+00    0.0000000e+00    0.0000000e+00    0.0000000e+00    0.0000000e+00    0.0000000e+00    0.0000000e+00    0.0000000e+00    0.0000000e+00    0.0000000e+00    0.0000000e+00    0.0000000e+00    0.0000000e+00    0.0000000e+00    0.0000000e+00    0.0000000e+00    0.0000000e+00    0.0000000e+00
  -9.4961038e+01    1.0000000e+00    0.0000000e+00    0.0000000e+00    0.0000000e+00    0.0000000e+00    0.0000000e+00    0.0000000e+00    0.0000000e+00    0.0000000e+00    0.0000000e+00    0.0000000e+00    0.0000000e+00    0.0000000e+00    0.0000000e+00    0.0000000e+00    0.0000000e+00    0.0000000e+00    0.0000000e+00    0.0000000e+00    0.0000000e+00
  -9.4529204e+01    1.0000000e+00    0.0000000e+00    0.0000000e+00    0.0000000e+00    0.0000000e+00    0.0000000e+00    0.0000000e+00    0.0000000e+00    0.0000000e+00    0.0000000e+00    0.0000000e+00    0.0000000e+00    0.0000000e+00    0.0000000e+00    0.0000000e+00    0.0000000e+00    0.0000000e+00    0.0000000e+00    0.0000000e+00    0.0000000e+00
  -9.4098795e+01    1.0000000e+00    0.0000000e+00    0.0000000e+00    0.0000000e+00    0.0000000e+00    0.0000000e+00    0.0000000e+00    0.0000000e+00    0.0000000e+00    0.0000000e+00    0.0000000e+00    0.0000000e+00    0.0000000e+00    0.0000000e+00    0.0000000e+00    0.0000000e+00    0.0000000e+00    0.0000000e+00    0.0000000e+00    0.0000000e+00
  -9.3669779e+01    1.0000000e+00    0.0000000e+00    0.0000000e+00    0.0000000e+00    0.0000000e+00    0.0000000e+00    0.0000000e+00    0.0000000e+00    0.0000000e+00    0.0000000e+00    0.0000000e+00    0.0000000e+00    0.0000000e+00    0.0000000e+00    0.0000000e+00    0.0000000e+00    0.0000000e+00    0.0000000e+00    0.0000000e+00    0.0000000e+00
  -9.3242139e+01    1.0000000e+00    0.0000000e+00    0.0000000e+00    0.0000000e+00    0.0000000e+00    0.0000000e+00    0.0000000e+00    0.0000000e+00    0.0000000e+00    0.0000000e+00    0.0000000e+00    0.0000000e+00    0.0000000e+00    0.0000000e+00    0.0000000e+00    0.0000000e+00    0.0000000e+00    0.0000000e+00    0.0000000e+00    0.0000000e+00
  -9.2815820e+01    1.0000000e+00    0.0000000e+00    0.0000000e+00    0.0000000e+00    0.0000000e+00    0.0000000e+00    0.0000000e+00    0.0000000e+00    0.0000000e+00    0.0000000e+00    0.0000000e+00    0.0000000e+00    0.0000000e+00    0.0000000e+00    0.0000000e+00    0.0000000e+00    0.0000000e+00    0.0000000e+00    0.0000000e+00    0.0000000e+00
  -9.2390790e+01    1.0000000e+00    0.0000000e+00    0.0000000e+00    0.0000000e+00    0.0000000e+00    0.0000000e+00    0.0000000e+00    0.0000000e+00    0.0000000e+00    0.0000000e+00    0.0000000e+00    0.0000000e+00    0.0000000e+00    0.0000000e+00    0.0000000e+00    0.0000000e+00    0.0000000e+00    0.0000000e+00    0.0000000e+00    0.0000000e+00
  -9.1967022e+01    1.0000000e+00    0.0000000e+00    0.0000000e+00    0.0000000e+00    0.0000000e+00    0.0000000e+00    0.0000000e+00    0.0000000e+00    0.0000000e+00    0.0000000e+00    0.0000000e+00    0.0000000e+00    0.0000000e+00    0.0000000e+00    0.0000000e+00    0.0000000e+00    0.0000000e+00    0.0000000e+00    0.0000000e+00    0.0000000e+00
  -9.1544487e+01    1.0000000e+00    0.0000000e+00    0.0000000e+00    0.0000000e+00    0.0000000e+00    0.0000000e+00    0.0000000e+00    0.0000000e+00    0.0000000e+00    0.0000000e+00    0.0000000e+00    0.0000000e+00    0.0000000e+00    0.0000000e+00    0.0000000e+00    0.0000000e+00    0.0000000e+00    0.0000000e+00    0.0000000e+00    0.0000000e+00
  -9.1123141e+01    1.0000000e+00    0.0000000e+00    0.0000000e+00    0.0000000e+00    0.0000000e+00    0.0000000e+00    0.0000000e+00    0.0000000e+00    0.0000000e+00    0.0000000e+00    0.0000000e+00    0.0000000e+00    0.0000000e+00    0.0000000e+00    0.0000000e+00    0.0000000e+00    0.0000000e+00    0.0000000e+00    0.0000000e+00    0.0000000e+00
  -9.0702955e+01    1.0000000e+00    0.0000000e+00    0.0000000e+00    0.0000000e+00    0.0000000e+00    0.0000000e+00    0.0000000e+00    0.0000000e+00    0.0000000e+00    0.0000000e+00    0.0000000e+00    0.0000000e+00    0.0000000e+00    0.0000000e+00    0.0000000e+00    0.0000000e+00    0.0000000e+00    0.0000000e+00    0.0000000e+00    0.0000000e+00
  -9.0283896e+01    1.0000000e+00    0.0000000e+00    0.0000000e+00    0.0000000e+00    0.0000000e+00    0.0000000e+00    0.0000000e+00    0.0000000e+00    0.0000000e+00    0.0000000e+00    0.0000000e+00    0.0000000e+00    0.0000000e+00    0.0000000e+00    0.0000000e+00    0.0000000e+00    0.0000000e+00    0.0000000e+00    0.0000000e+00    0.0000000e+00
  -8.9865945e+01    1.0000000e+00    0.0000000e+00    0.0000000e+00    0.0000000e+00    0.0000000e+00    0.0000000e+00    0.0000000e+00    0.0000000e+00    0.0000000e+00    0.0000000e+00    0.0000000e+00    0.0000000e+00    0.0000000e+00    0.0000000e+00    0.0000000e+00    0.0000000e+00    0.0000000e+00    0.0000000e+00    0.0000000e+00    0.0000000e+00
  -8.9449062e+01    1.0000000e+00    0.0000000e+00    0.0000000e+00    0.0000000e+00    0.0000000e+00    0.0000000e+00    0.0000000e+00    0.0000000e+00    0.0000000e+00    0.0000000e+00    0.0000000e+00    0.0000000e+00    0.0000000e+00    0.0000000e+00    0.0000000e+00    0.0000000e+00    0.0000000e+00    0.0000000e+00    0.0000000e+00    0.0000000e+00
  -8.9033215e+01    1.0000000e+00    0.0000000e+00    0.0000000e+00    0.0000000e+00    0.0000000e+00    0.0000000e+00    0.0000000e+00    0.0000000e+00    0.0000000e+00    0.0000000e+00    0.0000000e+00    0.0000000e+00    0.0000000e+00    0.0000000e+00    0.0000000e+00    0.0000000e+00    0.0000000e+00    0.0000000e+00    0.0000000e+00    0.0000000e+00
  -8.8618375e+01    1.0000000e+00    0.0000000e+00    0.0000000e+00    0.0000000e+00    0.0000000e+00    0.0000000e+00    0.0000000e+00    0.0000000e+00    0.0000000e+00    0.0000000e+00    0.0000000e+00    0.0000000e+00    0.0000000e+00    0.0000000e+00    0.0000000e+00    0.0000000e+00    0.0000000e+00    0.0000000e+00    0.0000000e+00    0.0000000e+00
  -8.8204513e+01    1.0000000e+00    0.0000000e+00    0.0000000e+00    0.0000000e+00    0.0000000e+00    0.0000000e+00    0.0000000e+00    0.0000000e+00    0.0000000e+00    0.0000000e+00    0.0000000e+00    0.0000000e+00    0.0000000e+00    0.0000000e+00    0.0000000e+00    0.0000000e+00    0.0000000e+00    0.0000000e+00    0.0000000e+00    0.0000000e+00
  -8.7791601e+01    1.0000000e+00    0.0000000e+00    0.0000000e+00    0.0000000e+00    0.0000000e+00    0.0000000e+00    0.0000000e+00    0.0000000e+00    0.0000000e+00    0.0000000e+00    0.0000000e+00    0.0000000e+00    0.0000000e+00    0.0000000e+00    0.0000000e+00    0.0000000e+00    0.0000000e+00    0.0000000e+00    0.0000000e+00    0.0000000e+00
  -8.7615552e+01    1.0000000e+00    0.0000000e+00    0.0000000e+00    0.0000000e+00    0.0000000e+00    0.0000000e+00    0.0000000e+00    0.0000000e+00    0.0000000e+00    0.0000000e+00    0.0000000e+00    0.0000000e+00    0.0000000e+00    0.0000000e+00    0.0000000e+00    0.0000000e+00    0.0000000e+00    0.0000000e+00    0.0000000e+00    0.0000000e+00
  -8.7395492e+01    1.0000000e+00    0.0000000e+00    0.0000000e+00    0.0000000e+00    0.0000000e+00    0.0000000e+00    0.0000000e+00    0.0000000e+00    0.0000000e+00    0.0000000e+00    0.0000000e+00    0.0000000e+00    0.0000000e+00    0.0000000e+00    0.0000000e+00    0.0000000e+00    0.0000000e+00    0.0000000e+00    0.0000000e+00    0.0000000e+00
  -8.7120417e+01    1.0000000e+00    0.0000000e+00    0.0000000e+00    0.0000000e+00    0.0000000e+00    0.0000000e+00    0.0000000e+00    0.0000000e+00    0.0000000e+00    0.0000000e+00    0.0000000e+00    0.0000000e+00    0.0000000e+00    0.0000000e+00    0.0000000e+00    0.0000000e+00    0.0000000e+00    0.0000000e+00    0.0000000e+00    0.0000000e+00
  -8.6776572e+01    1.0000000e+00    0.0000000e+00    0.0000000e+00    0.0000000e+00    0.0000000e+00    0.0000000e+00    0.0000000e+00    0.0000000e+00    0.0000000e+00    0.0000000e+00    0.0000000e+00    0.0000000e+00    0.0000000e+00    0.0000000e+00    0.0000000e+00    0.0000000e+00    0.0000000e+00    0.0000000e+00    0.0000000e+00    0.0000000e+00
  -8.6366807e+01    1.0000000e+00    0.0000000e+00    0.0000000e+00    0.0000000e+00    0.0000000e+00    0.0000000e+00    0.0000000e+00    0.0000000e+00    0.0000000e+00    0.0000000e+00    0.0000000e+00    0.0000000e+00    0.0000000e+00    0.0000000e+00    0.0000000e+00    0.0000000e+00    0.0000000e+00    0.0000000e+00    0.0000000e+00    0.0000000e+00
  -8.5957798e+01    1.0000000e+00    0.0000000e+00    0.0000000e+00    0.0000000e+00    0.0000000e+00    0.0000000e+00    0.0000000e+00    0.0000000e+00    0.0000000e+00    0.0000000e+00    0.0000000e+00    0.0000000e+00    0.0000000e+00    0.0000000e+00    0.0000000e+00    0.0000000e+00    0.0000000e+00    0.0000000e+00    0.0000000e+00    0.0000000e+00
  -8.5549586e+01    1.0000000e+00    0.0000000e+00    0.0000000e+00    0.0000000e+00    0.0000000e+00    0.0000000e+00    0.0000000e+00    0.0000000e+00    0.0000000e+00    0.0000000e+00    0.0000000e+00    0.0000000e+00    0.0000000e+00    0.0000000e+00    0.0000000e+00    0.0000000e+00    0.0000000e+00    0.0000000e+00    0.0000000e+00    0.0000000e+00
  -8.5142145e+01    1.0000000e+00    0.0000000e+00    0.0000000e+00    0.0000000e+00    0.0000000e+00    0.0000000e+00    0.0000000e+00    0.0000000e+00    0.0000000e+00    0.0000000e+00    0.0000000e+00    0.0000000e+00    0.0000000e+00    0.0000000e+00    0.0000000e+00    0.0000000e+00    0.0000000e+00    0.0000000e+00    0.0000000e+00    0.0000000e+00
  -8.4735447e+01    1.0000000e+00    0.0000000e+00    0.0000000e+00    0.0000000e+00    0.0000000e+00    0.0000000e+00    0.0000000e+00    0.0000000e+00    0.0000000e+00    0.0000000e+00    0.0000000e+00    0.0000000e+00    0.0000000e+00    0.0000000e+00    0.0000000e+00    0.0000000e+00    0.0000000e+00    0.0000000e+00    0.0000000e+00    0.0000000e+00
  -8.4329467e+01    1.0000000e+00    0.0000000e+00    0.0000000e+00    0.0000000e+00    0.0000000e+00    0.0000000e+00    0.0000000e+00    0.0000000e+00    0.0000000e+00    0.0000000e+00    0.0000000e+00    0.0000000e+00    0.0000000e+00    0.0000000e+00    0.0000000e+00    0.0000000e+00    0.0000000e+00    0.0000000e+00    0.0000000e+00    0.0000000e+00
  -8.3924177e+01    1.0000000e+00    0.0000000e+00    0.0000000e+00    0.0000000e+00    0.0000000e+00    0.0000000e+00    0.0000000e+00    0.0000000e+00    0.0000000e+00    0.0000000e+00    0.0000000e+00    0.0000000e+00    0.0000000e+00    0.0000000e+00    0.0000000e+00    0.0000000e+00    0.0000000e+00    0.0000000e+00    0.0000000e+00    0.0000000e+00
  -8.3519553e+01    1.0000000e+00    0.0000000e+00    0.0000000e+00    0.0000000e+00    0.0000000e+00    0.0000000e+00    0.0000000e+00    0.0000000e+00    0.0000000e+00    0.0000000e+00    0.0000000e+00    0.0000000e+00    0.0000000e+00    0.0000000e+00    0.0000000e+00    0.0000000e+00    0.0000000e+00    0.0000000e+00    0.0000000e+00    0.0000000e+00
  -8.3115569e+01    1.0000000e+00    0.0000000e+00    0.0000000e+00    0.0000000e+00    0.0000000e+00    0.0000000e+00    0.0000000e+00    0.0000000e+00    0.0000000e+00    0.0000000e+00    0.0000000e+00    0.0000000e+00    0.0000000e+00    0.0000000e+00    0.0000000e+00    0.0000000e+00    0.0000000e+00    0.0000000e+00    0.0000000e+00    0.0000000e+00
  -8.2712199e+01    1.0000000e+00    0.0000000e+00    0.0000000e+00    0.0000000e+00    0.0000000e+00    0.0000000e+00    0.0000000e+00    0.0000000e+00    0.0000000e+00    0.0000000e+00    0.0000000e+00    0.0000000e+00    0.0000000e+00    0.0000000e+00    0.0000000e+00    0.0000000e+00    0.0000000e+00    0.0000000e+00    0.0000000e+00    0.0000000e+00
  -8.2309417e+01    1.0000000e+00    0.0000000e+00    0.0000000e+00    0.0000000e+00    0.0000000e+00    0.0000000e+00    0.0000000e+00    0.0000000e+00    0.0000000e+00    0.0000000e+00    0.0000000e+00    0.0000000e+00    0.0000000e+00    0.0000000e+00    0.0000000e+00    0.0000000e+00    0.0000000e+00    0.0000000e+00    0.0000000e+00    0.0000000e+00
  -8.1907199e+01    1.0000000e+00    0.0000000e+00    0.0000000e+00    0.0000000e+00    0.0000000e+00    0.0000000e+00    0.0000000e+00    0.0000000e+00    0.0000000e+00    0.0000000e+00    0.0000000e+00    0.0000000e+00    0.0000000e+00    0.0000000e+00    0.0000000e+00    0.0000000e+00    0.0000000e+00    0.0000000e+00    0.0000000e+00    0.0000000e+00
  -8.1505519e+01    1.0000000e+00    0.0000000e+00    0.0000000e+00    0.0000000e+00    0.0000000e+00    0.0000000e+00    0.0000000e+00    0.0000000e+00    0.0000000e+00    0.0000000e+00    0.0000000e+00    0.0000000e+00    0.0000000e+00    0.0000000e+00    0.0000000e+00    0.0000000e+00    0.0000000e+00    0.0000000e+00    0.0000000e+00    0.0000000e+00
  -8.1104354e+01    1.0000000e+00    0.0000000e+00    0.0000000e+00    0.0000000e+00    0.0000000e+00    0.0000000e+00    0.0000000e+00    0.0000000e+00    0.0000000e+00    0.0000000e+00    0.0000000e+00    0.0000000e+00    0.0000000e+00    0.0000000e+00    0.0000000e+00    0.0000000e+00    0.0000000e+00    0.0000000e+00    0.0000000e+00    0.0000000e+00
  -8.0703677e+01    1.0000000e+00    0.0000000e+00    0.0000000e+00    0.0000000e+00    0.0000000e+00    0.0000000e+00    0.0000000e+00    0.0000000e+00    0.0000000e+00    0.0000000e+00    0.0000000e+00    0.0000000e+00    0.0000000e+00    0.0000000e+00    0.0000000e+00    0.0000000e+00    0.0000000e+00    0.0000000e+00    0.0000000e+00    0.0000000e+00
  -8.0303464e+01    1.0000000e+00    0.0000000e+00    0.0000000e+00    0.0000000e+00    0.0000000e+00    0.0000000e+00    0.0000000e+00    0.0000000e+00    0.0000000e+00    0.0000000e+00    0.0000000e+00    0.0000000e+00    0.0000000e+00    0.0000000e+00    0.0000000e+00    0.0000000e+00    0.0000000e+00    0.0000000e+00    0.0000000e+00    0.0000000e+00
  -7.9903691e+01    1.0000000e+00    0.0000000e+00    0.0000000e+00    0.0000000e+00    0.0000000e+00    0.0000000e+00    0.0000000e+00    0.0000000e+00    0.0000000e+00    0.0000000e+00    0.0000000e+00    0.0000000e+00    0.0000000e+00    0.0000000e+00    0.0000000e+00    0.0000000e+00    0.0000000e+00    0.0000000e+00    0.0000000e+00    0.0000000e+00
  -7.9504334e+01    1.0000000e+00    0.0000000e+00    0.0000000e+00    0.0000000e+00    0.0000000e+00    0.0000000e+00    0.0000000e+00    0.0000000e+00    0.0000000e+00    0.0000000e+00    0.0000000e+00    0.0000000e+00    0.0000000e+00    0.0000000e+00    0.0000000e+00    0.0000000e+00    0.0000000e+00    0.0000000e+00    0.0000000e+00    0.0000000e+00
  -7.9105367e+01    1.0000000e+00    0.0000000e+00    0.0000000e+00    0.0000000e+00    0.0000000e+00    0.0000000e+00    0.0000000e+00    0.0000000e+00    0.0000000e+00    0.0000000e+00    0.0000000e+00    0.0000000e+00    0.0000000e+00    0.0000000e+00    0.0000000e+00    0.0000000e+00    0.0000000e+00    0.0000000e+00    0.0000000e+00    0.0000000e+00
  -7.8706767e+01    1.0000000e+00    0.0000000e+00    0.0000000e+00    0.0000000e+00    0.0000000e+00    0.0000000e+00    0.0000000e+00    0.0000000e+00    0.0000000e+00    0.0000000e+00    0.0000000e+00    0.0000000e+00    0.0000000e+00    0.0000000e+00    0.0000000e+00    0.0000000e+00    0.0000000e+00    0.0000000e+00    0.0000000e+00    0.0000000e+00
  -7.8308510e+01    1.0000000e+00    0.0000000e+00    0.0000000e+00    0.0000000e+00    0.0000000e+00    0.0000000e+00    0.0000000e+00    0.0000000e+00    0.0000000e+00    0.0000000e+00    0.0000000e+00    0.0000000e+00    0.0000000e+00    0.0000000e+00    0.0000000e+00    0.0000000e+00    0.0000000e+00    0.0000000e+00    0.0000000e+00    0.0000000e+00
  -7.7910572e+01    1.0000000e+00    0.0000000e+00    0.0000000e+00    0.0000000e+00    0.0000000e+00    0.0000000e+00    0.0000000e+00    0.0000000e+00    0.0000000e+00    0.0000000e+00    0.0000000e+00    0.0000000e+00    0.0000000e+00    0.0000000e+00    0.0000000e+00    0.0000000e+00    0.0000000e+00    0.0000000e+00    0.0000000e+00    0.0000000e+00
  -7.7512927e+01    1.0000000e+00    0.0000000e+00    0.0000000e+00    0.0000000e+00    0.0000000e+00    0.0000000e+00    0.0000000e+00    0.0000000e+00    0.0000000e+00    0.0000000e+00    0.0000000e+00    0.0000000e+00    0.0000000e+00    0.0000000e+00    0.0000000e+00    0.0000000e+00    0.0000000e+00    0.0000000e+00    0.0000000e+00    0.0000000e+00
  -7.7115554e+01    1.0000000e+00    0.0000000e+00    0.0000000e+00    0.0000000e+00    0.0000000e+00    0.0000000e+00    0.0000000e+00    0.0000000e+00    0.0000000e+00    0.0000000e+00    0.0000000e+00    0.0000000e+00    0.0000000e+00    0.0000000e+00    0.0000000e+00    0.0000000e+00    0.0000000e+00    0.0000000e+00    0.0000000e+00    0.0000000e+00
  -7.6877600e+01    1.0000000e+00    0.0000000e+00    0.0000000e+00    0.0000000e+00    0.0000000e+00    0.0000000e+00    0.0000000e+00    0.0000000e+00    0.0000000e+00    0.0000000e+00    0.0000000e+00    0.0000000e+00    0.0000000e+00    0.0000000e+00    0.0000000e+00    0.0000000e+00    0.0000000e+00    0.0000000e+00    0.0000000e+00    0.0000000e+00
  -7.6580159e+01    1.0000000e+00    0.0000000e+00    0.0000000e+00    0.0000000e+00    0.0000000e+00    0.0000000e+00    0.0000000e+00    0.0000000e+00    0.0000000e+00    0.0000000e+00    0.0000000e+00    0.0000000e+00    0.0000000e+00    0.0000000e+00    0.0000000e+00    0.0000000e+00    0.0000000e+00    0.0000000e+00    0.0000000e+00    0.0000000e+00
  -7.6208357e+01    1.0000000e+00    0.0000000e+00    0.0000000e+00    0.0000000e+00    0.0000000e+00    0.0000000e+00    0.0000000e+00    0.0000000e+00    0.0000000e+00    0.0000000e+00    0.0000000e+00    0.0000000e+00    0.0000000e+00    0.0000000e+00    0.0000000e+00    0.0000000e+00    0.0000000e+00    0.0000000e+00    0.0000000e+00    0.0000000e+00
  -7.5811708e+01    1.0000000e+00    0.0000000e+00    0.0000000e+00    0.0000000e+00    0.0000000e+00    0.0000000e+00    0.0000000e+00    0.0000000e+00    0.0000000e+00    0.0000000e+00    0.0000000e+00    0.0000000e+00    0.0000000e+00    0.0000000e+00    0.0000000e+00    0.0000000e+00    0.0000000e+00    0.0000000e+00    0.0000000e+00    0.0000000e+00
  -7.5415221e+01    1.0000000e+00    0.0000000e+00    0.0000000e+00    0.0000000e+00    0.0000000e+00    0.0000000e+00    0.0000000e+00    0.0000000e+00    0.0000000e+00    0.0000000e+00    0.0000000e+00    0.0000000e+00    0.0000000e+00    0.0000000e+00    0.0000000e+00    0.0000000e+00    0.0000000e+00    0.0000000e+00    0.0000000e+00    0.0000000e+00
  -7.5018878e+01    1.0000000e+00    0.0000000e+00    0.0000000e+00    0.0000000e+00    0.0000000e+00    0.0000000e+00    0.0000000e+00    0.0000000e+00    0.0000000e+00    0.0000000e+00    0.0000000e+00    0.0000000e+00    0.0000000e+00    0.0000000e+00    0.0000000e+00    0.0000000e+00    0.0000000e+00    0.0000000e+00    0.0000000e+00    0.0000000e+00
  -7.4622654e+01    1.0000000e+00    0.0000000e+00    0.0000000e+00    0.0000000e+00    0.0000000e+00    0.0000000e+00    0.0000000e+00    0.0000000e+00    0.0000000e+00    0.0000000e+00    0.0000000e+00    0.0000000e+00    0.0000000e+00    0.0000000e+00    0.0000000e+00    0.0000000e+00    0.0000000e+00    0.0000000e+00    0.0000000e+00    0.0000000e+00
  -7.4226526e+01    1.0000000e+00    0.0000000e+00    0.0000000e+00    0.0000000e+00    0.0000000e+00    0.0000000e+00    0.0000000e+00    0.0000000e+00    0.0000000e+00    0.0000000e+00    0.0000000e+00    0.0000000e+00    0.0000000e+00    0.0000000e+00    0.0000000e+00    0.0000000e+00    0.0000000e+00    0.0000000e+00    0.0000000e+00    0.0000000e+00
  -7.3830469e+01    1.0000000e+00    0.0000000e+00    0.0000000e+00    0.0000000e+00    0.0000000e+00    0.0000000e+00    0.0000000e+00    0.0000000e+00    0.0000000e+00    0.0000000e+00    0.0000000e+00    0.0000000e+00    0.0000000e+00    0.0000000e+00    0.0000000e+00    0.0000000e+00    0.0000000e+00    0.0000000e+00    0.0000000e+00    0.0000000e+00
  -7.3434459e+01    1.0000000e+00    0.0000000e+00    0.0000000e+00    0.0000000e+00    0.0000000e+00    0.0000000e+00    0.0000000e+00    0.0000000e+00    0.0000000e+00    0.0000000e+00    0.0000000e+00    0.0000000e+00    0.0000000e+00    0.0000000e+00    0.0000000e+00    0.0000000e+00    0.0000000e+00    0.0000000e+00    0.0000000e+00    0.0000000e+00
  -7.3038472e+01    1.0000000e+00    0.0000000e+00    0.0000000e+00    0.0000000e+00    0.0000000e+00    0.0000000e+00    0.0000000e+00    0.0000000e+00    0.0000000e+00    0.0000000e+00    0.0000000e+00    0.0000000e+00    0.0000000e+00    0.0000000e+00    0.0000000e+00    0.0000000e+00    0.0000000e+00    0.0000000e+00    0.0000000e+00    0.0000000e+00
  -7.2642482e+01    1.0000000e+00    0.0000000e+00    0.0000000e+00    0.0000000e+00    0.0000000e+00    0.0000000e+00    0.0000000e+00    0.0000000e+00    0.0000000e+00    0.0000000e+00    0.0000000e+00    0.0000000e+00    0.0000000e+00    0.0000000e+00    0.0000000e+00    0.0000000e+00    0.0000000e+00    0.0000000e+00    0.0000000e+00    0.0000000e+00
  -7.2246467e+01    1.0000000e+00    0.0000000e+00    0.0000000e+00    0.0000000e+00    0.0000000e+00    0.0000000e+00    0.0000000e+00    0.0000000e+00    0.0000000e+00    0.0000000e+00    0.0000000e+00    0.0000000e+00    0.0000000e+00    0.0000000e+00    0.0000000e+00    0.0000000e+00    0.0000000e+00    0.0000000e+00    0.0000000e+00    0.0000000e+00
  -7.1850401e+01    1.0000000e+00    0.0000000e+00    0.0000000e+00    0.0000000e+00    0.0000000e+00    0.0000000e+00    0.0000000e+00    0.0000000e+00    0.0000000e+00    0.0000000e+00    0.0000000e+00    0.0000000e+00    0.0000000e+00    0.0000000e+00    0.0000000e+00    0.0000000e+00    0.0000000e+00    0.0000000e+00    0.0000000e+00    0.0000000e+00
  -7.1454259e+01    1.0000000e+00    0.0000000e+00    0.0000000e+00    0.0000000e+00    0.0000000e+00    0.0000000e+00    0.0000000e+00    0.0000000e+00    0.0000000e+00    0.0000000e+00    0.0000000e+00    0.0000000e+00    0.0000000e+00    0.0000000e+00    0.0000000e+00    0.0000000e+00    0.0000000e+00    0.0000000e+00    0.0000000e+00    0.0000000e+00
  -7.1058016e+01    1.0000000e+00    0.0000000e+00    0.0000000e+00    0.0000000e+00    0.0000000e+00    0.0000000e+00    0.0000000e+00    0.0000000e+00    0.0000000e+00    0.0000000e+00    0.0000000e+00    0.0000000e+00    0.0000000e+00    0.0000000e+00    0.0000000e+00    0.0000000e+00    0.0000000e+00    0.0000000e+00    0.0000000e+00    0.0000000e+00
  -7.0661648e+01    1.0000000e+00    0.0000000e+00    0.0000000e+00    0.0000000e+00    0.0000000e+00    0.0000000e+00    0.0000000e+00    0.0000000e+00    0.0000000e+00    0.0000000e+00    0.0000000e+00    0.0000000e+00    0.0000000e+00    0.0000000e+00    0.0000000e+00    0.0000000e+00    0.0000000e+00    0.0000000e+00    0.0000000e+00    0.0000000e+00
  -7.0265129e+01    1.0000000e+00    0.0000000e+00    0.0000000e+00    0.0000000e+00    0.0000000e+00    0.0000000e+00    0.0000000e+00    0.0000000e+00    0.0000000e+00    0.0000000e+00    0.0000000e+00    0.0000000e+00    0.0000000e+00    0.0000000e+00    0.0000000e+00    0.0000000e+00    0.0000000e+00    0.0000000e+00    0.0000000e+00    0.0000000e+00
  -6.9868434e+01    1.0000000e+00    0.0000000e+00    0.0000000e+00    0.0000000e+00    0.0000000e+00    0.0000000e+00    0.0000000e+00    0.0000000e+00    0.0000000e+00    0.0000000e+00    0.0000000e+00    0.0000000e+00    0.0000000e+00    0.0000000e+00    0.0000000e+00    0.0000000e+00    0.0000000e+00    0.0000000e+00    0.0000000e+00    0.0000000e+00
  -6.9471536e+01    1.0000000e+00    0.0000000e+00    0.0000000e+00    0.0000000e+00    0.0000000e+00    0.0000000e+00    0.0000000e+00    0.0000000e+00    0.0000000e+00    0.0000000e+00    0.0000000e+00    0.0000000e+00    0.0000000e+00    0.0000000e+00    0.0000000e+00    0.0000000e+00    0.0000000e+00    0.0000000e+00    0.0000000e+00    0.0000000e+00
  -6.9074411e+01    1.0000000e+00    0.0000000e+00    0.0000000e+00    0.0000000e+00    0.0000000e+00    0.0000000e+00    0.0000000e+00    0.0000000e+00    0.0000000e+00    0.0000000e+00    0.0000000e+00    0.0000000e+00    0.0000000e+00    0.0000000e+00    0.0000000e+00    0.0000000e+00    0.0000000e+00    0.0000000e+00    0.0000000e+00    0.0000000e+00
  -6.8677031e+01    1.0000000e+00    0.0000000e+00    0.0000000e+00    0.0000000e+00    0.0000000e+00    0.0000000e+00    0.0000000e+00    0.0000000e+00    0.0000000e+00    0.0000000e+00    0.0000000e+00    0.0000000e+00    0.0000000e+00    0.0000000e+00    0.0000000e+00    0.0000000e+00    0.0000000e+00    0.0000000e+00    0.0000000e+00    0.0000000e+00
  -6.8279372e+01    1.0000000e+00    0.0000000e+00    0.0000000e+00    0.0000000e+00    0.0000000e+00    0.0000000e+00    0.0000000e+00    0.0000000e+00    0.0000000e+00    0.0000000e+00    0.0000000e+00    0.0000000e+00    0.0000000e+00    0.0000000e+00    0.0000000e+00    0.0000000e+00    0.0000000e+00    0.0000000e+00    0.0000000e+00    0.0000000e+00
  -6.7881405e+01    1.0000000e+00    0.0000000e+00    0.0000000e+00    0.0000000e+00    0.0000000e+00    0.0000000e+00    0.0000000e+00    0.0000000e+00    0.0000000e+00    0.0000000e+00    0.0000000e+00    0.0000000e+00    0.0000000e+00    0.0000000e+00    0.0000000e+00    0.0000000e+00    0.0000000e+00    0.0000000e+00    0.0000000e+00    0.0000000e+00
  -6.7483105e+01    1.0000000e+00    0.0000000e+00    0.0000000e+00    0.0000000e+00    0.0000000e+00    0.0000000e+00    0.0000000e+00    0.0000000e+00    0.0000000e+00    0.0000000e+00    0.0000000e+00    0.0000000e+00    0.0000000e+00    0.0000000e+00    0.0000000e+00    0.0000000e+00    0.0000000e+00    0.0000000e+00    0.0000000e+00    0.0000000e+00
  -6.7084444e+01    1.0000000e+00    0.0000000e+00    0.0000000e+00    0.0000000e+00    0.0000000e+00    0.0000000e+00    0.0000000e+00    0.0000000e+00    0.0000000e+00    0.0000000e+00    0.0000000e+00    0.0000000e+00    0.0000000e+00    0.0000000e+00    0.0000000e+00    0.0000000e+00    0.0000000e+00    0.0000000e+00    0.0000000e+00    0.0000000e+00
  -6.6685394e+01    1.0000000e+00    0.0000000e+00    0.0000000e+00    0.0000000e+00    0.0000000e+00    0.0000000e+00    0.0000000e+00    0.0000000e+00    0.0000000e+00    0.0000000e+00    0.0000000e+00    0.0000000e+00    0.0000000e+00    0.0000000e+00    0.0000000e+00    0.0000000e+00    0.0000000e+00    0.0000000e+00    0.0000000e+00    0.0000000e+00
  -6.6285928e+01    1.0000000e+00    0.0000000e+00    0.0000000e+00    0.0000000e+00    0.0000000e+00    0.0000000e+00    0.0000000e+00    0.0000000e+00    0.0000000e+00    0.0000000e+00    0.0000000e+00    0.0000000e+00    0.0000000e+00    0.0000000e+00    0.0000000e+00    0.0000000e+00    0.0000000e+00    0.0000000e+00    0.0000000e+00    0.0000000e+00
  -6.5886018e+01    1.0000000e+00    0.0000000e+00    0.0000000e+00    0.0000000e+00    0.0000000e+00    0.0000000e+00    0.0000000e+00    0.0000000e+00    0.0000000e+00    0.0000000e+00    0.0000000e+00    0.0000000e+00    0.0000000e+00    0.0000000e+00    0.0000000e+00    0.0000000e+00    0.0000000e+00    0.0000000e+00    0.0000000e+00    0.0000000e+00
  -6.5485634e+01    1.0000000e+00    0.0000000e+00    0.0000000e+00    0.0000000e+00    0.0000000e+00    0.0000000e+00    0.0000000e+00    0.0000000e+00    0.0000000e+00    0.0000000e+00    0.0000000e+00    0.0000000e+00    0.0000000e+00    0.0000000e+00    0.0000000e+00    0.0000000e+00    0.0000000e+00    0.0000000e+00    0.0000000e+00    0.0000000e+00
  -6.5084749e+01    1.0000000e+00    0.0000000e+00    0.0000000e+00    0.0000000e+00    0.0000000e+00    0.0000000e+00    0.0000000e+00    0.0000000e+00    0.0000000e+00    0.0000000e+00    0.0000000e+00    0.0000000e+00    0.0000000e+00    0.0000000e+00    0.0000000e+00    0.0000000e+00    0.0000000e+00    0.0000000e+00    0.0000000e+00    0.0000000e+00
  -6.4683333e+01    1.0000000e+00    0.0000000e+00    0.0000000e+00    0.0000000e+00    0.0000000e+00    0.0000000e+00    0.0000000e+00    0.0000000e+00    0.0000000e+00    0.0000000e+00    0.0000000e+00    0.0000000e+00    0.0000000e+00    0.0000000e+00    0.0000000e+00    0.0000000e+00    0.0000000e+00    0.0000000e+00    0.0000000e+00    0.0000000e+00
  -6.4281355e+01    1.0000000e+00    0.0000000e+00    0.0000000e+00    0.0000000e+00    0.0000000e+00    0.0000000e+00    0.0000000e+00    0.0000000e+00    0.0000000e+00    0.0000000e+00    0.0000000e+00    0.0000000e+00    0.0000000e+00    0.0000000e+00    0.0000000e+00    0.0000000e+00    0.0000000e+00    0.0000000e+00    0.0000000e+00    0.0000000e+00
  -6.3878786e+01    1.0000000e+00    0.0000000e+00    0.0000000e+00    0.0000000e+00    0.0000000e+00    0.0000000e+00    0.0000000e+00    0.0000000e+00    0.0000000e+00    0.0000000e+00    0.0000000e+00    0.0000000e+00    0.0000000e+00    0.0000000e+00    0.0000000e+00    0.0000000e+00    0.0000000e+00    0.0000000e+00    0.0000000e+00    0.0000000e+00
  -6.3475595e+01    1.0000000e+00    0.0000000e+00    0.0000000e+00    0.0000000e+00    0.0000000e+00    0.0000000e+00    0.0000000e+00    0.0000000e+00    0.0000000e+00    0.0000000e+00    0.0000000e+00    0.0000000e+00    0.0000000e+00    0.0000000e+00    0.0000000e+00    0.0000000e+00    0.0000000e+00    0.0000000e+00    0.0000000e+00    0.0000000e+00
  -6.3071752e+01    1.0000000e+00    0.0000000e+00    0.0000000e+00    0.0000000e+00    0.0000000e+00    0.0000000e+00    0.0000000e+00    0.0000000e+00    0.0000000e+00    0.0000000e+00    0.0000000e+00    0.0000000e+00    0.0000000e+00    0.0000000e+00    0.0000000e+00    0.0000000e+00    0.0000000e+00    0.0000000e+00    0.0000000e+00    0.0000000e+00
  -6.2667223e+01    1.0000000e+00    0.0000000e+00    0.0000000e+00    0.0000000e+00    0.0000000e+00    0.0000000e+00    0.0000000e+00    0.0000000e+00    0.0000000e+00    0.0000000e+00    0.0000000e+00    0.0000000e+00    0.0000000e+00    0.0000000e+00    0.0000000e+00    0.0000000e+00    0.0000000e+00    0.0000000e+00    0.0000000e+00    0.0000000e+00
  -6.2343600e+01    1.0000000e+00    0.0000000e+00    0.0000000e+00    0.0000000e+00    0.0000000e+00    0.0000000e+00    0.0000000e+00    0.0000000e+00    0.0000000e+00    0.0000000e+00    0.0000000e+00    0.0000000e+00    0.0000000e+00    0.0000000e+00    0.0000000e+00    0.0000000e+00    0.0000000e+00    0.0000000e+00    0.0000000e+00    0.0000000e+00
  -6.1939072e+01    1.0000000e+00    0.0000000e+00    0.0000000e+00    0.0000000e+00    0.0000000e+00    0.0000000e+00    0.0000000e+00    0.0000000e+00    0.0000000e+00    0.0000000e+00    0.0000000e+00    0.0000000e+00    0.0000000e+00    0.0000000e+00    0.0000000e+00    0.0000000e+00    0.0000000e+00    0.0000000e+00    0.0000000e+00    0.0000000e+00
  -6.1532456e+01    1.0000000e+00    0.0000000e+00    0.0000000e+00    0.0000000e+00    0.0000000e+00    0.0000000e+00    0.0000000e+00    0.0000000e+00    0.0000000e+00    0.0000000e+00    0.0000000e+00    0.0000000e+00    0.0000000e+00    0.0000000e+00    0.0000000e+00    0.0000000e+00    0.0000000e+00    0.0000000e+00    0.0000000e+00    0.0000000e+00
  -6.1125031e+01    1.0000000e+00    0.0000000e+00    0.0000000e+00    0.0000000e+00    0.0000000e+00    0.0000000e+00    0.0000000e+00    0.0000000e+00    0.0000000e+00    0.0000000e+00    0.0000000e+00    0.0000000e+00    0.0000000e+00    0.0000000e+00    0.0000000e+00    0.0000000e+00    0.0000000e+00    0.0000000e+00    0.0000000e+00    0.0000000e+00
  -6.0716762e+01    1.0000000e+00    0.0000000e+00    0.0000000e+00    0.0000000e+00    0.0000000e+00    0.0000000e+00    0.0000000e+00    0.0000000e+00    0.0000000e+00    0.0000000e+00    0.0000000e+00    0.0000000e+00    0.0000000e+00    0.0000000e+00    0.0000000e+00    0.0000000e+00    0.0000000e+00    0.0000000e+00    0.0000000e+00    0.0000000e+00
  -6.0390147e+01    1.0000000e+00    0.0000000e+00    0.0000000e+00    0.0000000e+00    0.0000000e+00    0.0000000e+00    0.0000000e+00    0.0000000e+00    0.0000000e+00    0.0000000e+00    0.0000000e+00    0.0000000e+00    0.0000000e+00    0.0000000e+00    0.0000000e+00    0.0000000e+00    0.0000000e+00    0.0000000e+00    0.0000000e+00    0.0000000e+00
  -5.9981877e+01    1.0000000e+00    0.0000000e+00    0.0000000e+00    0.0000000e+00    0.0000000e+00    0.0000000e+00    0.0000000e+00    0.0000000e+00    0.0000000e+00    0.0000000e+00    0.0000000e+00    0.0000000e+00    0.0000000e+00    0.0000000e+00    0.0000000e+00    0.0000000e+00    0.0000000e+00    0.0000000e+00    0.0000000e+00    0.0000000e+00
  -5.9571054e+01    1.0000000e+00    0.0000000e+00    0.0000000e+00    0.0000000e+00    0.0000000e+00    0.0000000e+00    0.0000000e+00    0.0000000e+00    0.0000000e+00    0.0000000e+00    0.0000000e+00    0.0000000e+00    0.0000000e+00    0.0000000e+00    0.0000000e+00    0.0000000e+00    0.0000000e+00    0.0000000e+00    0.0000000e+00    0.0000000e+00
  -5.9159250e+01    1.0000000e+00    0.0000000e+00    0.0000000e+00    0.0000000e+00    0.0000000e+00    0.0000000e+00    0.0000000e+00    0.0000000e+00    0.0000000e+00    0.0000000e+00    0.0000000e+00    0.0000000e+00    0.0000000e+00    0.0000000e+00    0.0000000e+00    0.0000000e+00    0.0000000e+00    0.0000000e+00    0.0000000e+00    0.0000000e+00
  -5.8746426e+01    1.0000000e+00    0.0000000e+00    0.0000000e+00    0.0000000e+00    0.0000000e+00    0.0000000e+00    0.0000000e+00    0.0000000e+00    0.0000000e+00    0.0000000e+00    0.0000000e+00    0.0000000e+00    0.0000000e+00    0.0000000e+00    0.0000000e+00    0.0000000e+00    0.0000000e+00    0.0000000e+00    0.0000000e+00    0.0000000e+00
  -5.8332543e+01    1.0000000e+00    0.0000000e+00    0.0000000e+00    0.0000000e+00    0.0000000e+00    0.0000000e+00    0.0000000e+00    0.0000000e+00    0.0000000e+00    0.0000000e+00    0.0000000e+00    0.0000000e+00    0.0000000e+00    0.0000000e+00    0.0000000e+00    0.0000000e+00    0.0000000e+00    0.0000000e+00    0.0000000e+00    0.0000000e+00
  -5.7917562e+01    1.0000000e+00    0.0000000e+00    0.0000000e+00    0.0000000e+00    0.0000000e+00    0.0000000e+00    0.0000000e+00    0.0000000e+00    0.0000000e+00    0.0000000e+00    0.0000000e+00    0.0000000e+00    0.0000000e+00    0.0000000e+00    0.0000000e+00    0.0000000e+00    0.0000000e+00    0.0000000e+00    0.0000000e+00    0.0000000e+00
  -5.7501442e+01    1.0000000e+00    0.0000000e+00    0.0000000e+00    0.0000000e+00    0.0000000e+00    0.0000000e+00    0.0000000e+00    0.0000000e+00    0.0000000e+00    0.0000000e+00    0.0000000e+00    0.0000000e+00    0.0000000e+00    0.0000000e+00    0.0000000e+00    0.0000000e+00    0.0000000e+00    0.0000000e+00    0.0000000e+00    0.0000000e+00
  -5.7084141e+01    1.0000000e+00    0.0000000e+00    0.0000000e+00    0.0000000e+00    0.0000000e+00    0.0000000e+00    0.0000000e+00    0.0000000e+00    0.0000000e+00    0.0000000e+00    0.0000000e+00    0.0000000e+00    0.0000000e+00    0.0000000e+00    0.0000000e+00    0.0000000e+00    0.0000000e+00    0.0000000e+00    0.0000000e+00    0.0000000e+00
  -5.6665607e+01    1.0000000e+00    0.0000000e+00    0.0000000e+00    0.0000000e+00    0.0000000e+00    0.0000000e+00    0.0000000e+00    0.0000000e+00    0.0000000e+00    0.0000000e+00    0.0000000e+00    0.0000000e+00    0.0000000e+00    0.0000000e+00    0.0000000e+00    0.0000000e+00    0.0000000e+00    0.0000000e+00    0.0000000e+00    0.0000000e+00
  -5.6245804e+01    1.0000000e+00    0.0000000e+00    0.0000000e+00    0.0000000e+00    0.0000000e+00    0.0000000e+00    0.0000000e+00    0.0000000e+00    0.0000000e+00    0.0000000e+00    0.0000000e+00    0.0000000e+00    0.0000000e+00    0.0000000e+00    0.0000000e+00    0.0000000e+00    0.0000000e+00    0.0000000e+00    0.0000000e+00    0.0000000e+00
  -5.5824689e+01    1.0000000e+00    0.0000000e+00    0.0000000e+00    0.0000000e+00    0.0000000e+00    0.0000000e+00    0.0000000e+00    0.0000000e+00    0.0000000e+00    0.0000000e+00    0.0000000e+00    0.0000000e+00    0.0000000e+00    0.0000000e+00    0.0000000e+00    0.0000000e+00    0.0000000e+00    0.0000000e+00    0.0000000e+00    0.0000000e+00
  -5.5402216e+01    1.0000000e+00    0.0000000e+00    0.0000000e+00    0.0000000e+00    0.0000000e+00    0.0000000e+00    0.0000000e+00    0.0000000e+00    0.0000000e+00    0.0000000e+00    0.0000000e+00    0.0000000e+00    0.0000000e+00    0.0000000e+00    0.0000000e+00    0.0000000e+00    0.0000000e+00    0.0000000e+00    0.0000000e+00    0.0000000e+00
  -5.4978339e+01    1.0000000e+00    0.0000000e+00    0.0000000e+00    0.0000000e+00    0.0000000e+00    0.0000000e+00    0.0000000e+00    0.0000000e+00    0.0000000e+00    0.0000000e+00    0.0000000e+00    0.0000000e+00    0.0000000e+00    0.0000000e+00    0.0000000e+00    0.0000000e+00    0.0000000e+00    0.0000000e+00    0.0000000e+00    0.0000000e+00
  -5.4552992e+01    1.0000000e+00    0.0000000e+00    0.0000000e+00    0.0000000e+00    0.0000000e+00    0.0000000e+00    0.0000000e+00    0.0000000e+00    0.0000000e+00    0.0000000e+00    0.0000000e+00    0.0000000e+00    0.0000000e+00    0.0000000e+00    0.0000000e+00    0.0000000e+00    0.0000000e+00    0.0000000e+00    0.0000000e+00    0.0000000e+00
  -5.4126140e+01    1.0000000e+00    0.0000000e+00    0.0000000e+00    0.0000000e+00    0.0000000e+00    0.0000000e+00    0.0000000e+00    0.0000000e+00    0.0000000e+00    0.0000000e+00    0.0000000e+00    0.0000000e+00    0.0000000e+00    0.0000000e+00    0.0000000e+00    0.0000000e+00    0.0000000e+00    0.0000000e+00    0.0000000e+00    0.0000000e+00
  -5.3697734e+01    1.0000000e+00    0.0000000e+00    0.0000000e+00    0.0000000e+00    0.0000000e+00    0.0000000e+00    0.0000000e+00    0.0000000e+00    0.0000000e+00    0.0000000e+00    0.0000000e+00    0.0000000e+00    0.0000000e+00    0.0000000e+00    0.0000000e+00    0.0000000e+00    0.0000000e+00    0.0000000e+00    0.0000000e+00    0.0000000e+00
  -5.3267721e+01    1.0000000e+00    0.0000000e+00    0.0000000e+00    0.0000000e+00    0.0000000e+00    0.0000000e+00    0.0000000e+00    0.0000000e+00    0.0000000e+00    0.0000000e+00    0.0000000e+00    0.0000000e+00    0.0000000e+00    0.0000000e+00    0.0000000e+00    0.0000000e+00    0.0000000e+00    0.0000000e+00    0.0000000e+00    0.0000000e+00
  -5.2923710e+01    1.0000000e+00    0.0000000e+00    0.0000000e+00    0.0000000e+00    0.0000000e+00    0.0000000e+00    0.0000000e+00    0.0000000e+00    0.0000000e+00    0.0000000e+00    0.0000000e+00    0.0000000e+00    0.0000000e+00    0.0000000e+00    0.0000000e+00    0.0000000e+00    0.0000000e+00    0.0000000e+00    0.0000000e+00    0.0000000e+00
  -5.2493696e+01    1.0000000e+00    0.0000000e+00    0.0000000e+00    0.0000000e+00    0.0000000e+00    0.0000000e+00    0.0000000e+00    0.0000000e+00    0.0000000e+00    0.0000000e+00    0.0000000e+00    0.0000000e+00    0.0000000e+00    0.0000000e+00    0.0000000e+00    0.0000000e+00    0.0000000e+00    0.0000000e+00    0.0000000e+00    0.0000000e+00
  -5.2058878e+01    1.0000000e+00    0.0000000e+00    0.0000000e+00    0.0000000e+00    0.0000000e+00    0.0000000e+00    0.0000000e+00    0.0000000e+00    0.0000000e+00    0.0000000e+00    0.0000000e+00    0.0000000e+00    0.0000000e+00    0.0000000e+00    0.0000000e+00    0.0000000e+00    0.0000000e+00    0.0000000e+00    0.0000000e+00    0.0000000e+00
  -5.1711023e+01    1.0000000e+00    0.0000000e+00    0.0000000e+00    0.0000000e+00    0.0000000e+00    0.0000000e+00    0.0000000e+00    0.0000000e+00    0.0000000e+00    0.0000000e+00    0.0000000e+00    0.0000000e+00    0.0000000e+00    0.0000000e+00    0.0000000e+00    0.0000000e+00    0.0000000e+00    0.0000000e+00    0.0000000e+00    0.0000000e+00
  -5.1276204e+01    1.0000000e+00    0.0000000e+00    0.0000000e+00    0.0000000e+00    0.0000000e+00    0.0000000e+00    0.0000000e+00    0.0000000e+00    0.0000000e+00    0.0000000e+00    0.0000000e+00    0.0000000e+00    0.0000000e+00    0.0000000e+00    0.0000000e+00    0.0000000e+00    0.0000000e+00    0.0000000e+00    0.0000000e+00    0.0000000e+00
  -5.0928349e+01    1.0000000e+00    0.0000000e+00    0.0000000e+00    0.0000000e+00    0.0000000e+00    0.0000000e+00    0.0000000e+00    0.0000000e+00    0.0000000e+00    0.0000000e+00    0.0000000e+00    0.0000000e+00    0.0000000e+00    0.0000000e+00    0.0000000e+00    0.0000000e+00    0.0000000e+00    0.0000000e+00    0.0000000e+00    0.0000000e+00
  -5.0493531e+01    1.0000000e+00    0.0000000e+00    0.0000000e+00    0.0000000e+00    0.0000000e+00    0.0000000e+00    0.0000000e+00    0.0000000e+00    0.0000000e+00    0.0000000e+00    0.0000000e+00    0.0000000e+00    0.0000000e+00    0.0000000e+00    0.0000000e+00    0.0000000e+00    0.0000000e+00    0.0000000e+00    0.0000000e+00    0.0000000e+00
  -5.0145676e+01    1.0000000e+00    0.0000000e+00    0.0000000e+00    0.0000000e+00    0.0000000e+00    0.0000000e+00    0.0000000e+00    0.0000000e+00    0.0000000e+00    0.0000000e+00    0.0000000e+00    0.0000000e+00    0.0000000e+00    0.0000000e+00    0.0000000e+00    0.0000000e+00    0.0000000e+00    0.0000000e+00    0.0000000e+00    0.0000000e+00
  -4.9710858e+01    1.0000000e+00    0.0000000e+00    0.0000000e+00    0.0000000e+00    0.0000000e+00    0.0000000e+00    0.0000000e+00    0.0000000e+00    0.0000000e+00    0.0000000e+00    0.0000000e+00    0.0000000e+00    0.0000000e+00    0.0000000e+00    0.0000000e+00    0.0000000e+00    0.0000000e+00    0.0000000e+00    0.0000000e+00    0.0000000e+00
  -4.9363003e+01    1.0000000e+00    0.0000000e+00    0.0000000e+00    0.0000000e+00    0.0000000e+00    0.0000000e+00    0.0000000e+00    0.0000000e+00    0.0000000e+00    0.0000000e+00    0.0000000e+00    0.0000000e+00    0.0000000e+00    0.0000000e+00    0.0000000e+00    0.0000000e+00    0.0000000e+00    0.0000000e+00    0.0000000e+00    0.0000000e+00
  -4.8928184e+01    1.0000000e+00    0.0000000e+00    0.0000000e+00    0.0000000e+00    0.0000000e+00    0.0000000e+00    0.0000000e+00    0.0000000e+00    0.0000000e+00    0.0000000e+00    0.0000000e+00    0.0000000e+00    0.0000000e+00    0.0000000e+00    0.0000000e+00    0.0000000e+00    0.0000000e+00    0.0000000e+00    0.0000000e+00    0.0000000e+00
  -4.8580329e+01    1.0000000e+00    0.0000000e+00    0.0000000e+00    0.0000000e+00    0.0000000e+00    0.0000000e+00    0.0000000e+00    0.0000000e+00    0.0000000e+00    0.0000000e+00    0.0000000e+00    0.0000000e+00    0.0000000e+00    0.0000000e+00    0.0000000e+00    0.0000000e+00    0.0000000e+00    0.0000000e+00    0.0000000e+00    0.0000000e+00
  -4.8145511e+01    1.0000000e+00    0.0000000e+00    0.0000000e+00    0.0000000e+00    0.0000000e+00    0.0000000e+00    0.0000000e+00    0.0000000e+00    0.0000000e+00    0.0000000e+00    0.0000000e+00    0.0000000e+00    0.0000000e+00    0.0000000e+00    0.0000000e+00    0.0000000e+00    0.0000000e+00    0.0000000e+00    0.0000000e+00    0.0000000e+00
  -4.7797656e+01    1.0000000e+00    0.0000000e+00    0.0000000e+00    0.0000000e+00    0.0000000e+00    0.0000000e+00    0.0000000e+00    0.0000000e+00    0.0000000e+00    0.0000000e+00    0.0000000e+00    0.0000000e+00    0.0000000e+00    0.0000000e+00    0.0000000e+00    0.0000000e+00    0.0000000e+00    0.0000000e+00    0.0000000e+00    0.0000000e+00
  -4.7362838e+01    1.0000000e+00    0.0000000e+00    0.0000000e+00    0.0000000e+00    0.0000000e+00    0.0000000e+00    0.0000000e+00    0.0000000e+00    0.0000000e+00    0.0000000e+00    0.0000000e+00    0.0000000e+00    0.0000000e+00    0.0000000e+00    0.0000000e+00    0.0000000e+00    0.0000000e+00    0.0000000e+00    0.0000000e+00    0.0000000e+00
  -4.7014983e+01    1.0000000e+00    0.0000000e+00    0.0000000e+00    0.0000000e+00    0.0000000e+00    0.0000000e+00    0.0000000e+00    0.0000000e+00    0.0000000e+00    0.0000000e+00    0.0000000e+00    0.0000000e+00    0.0000000e+00    0.0000000e+00    0.0000000e+00    0.0000000e+00    0.0000000e+00    0.0000000e+00    0.0000000e+00    0.0000000e+00
  -4.6580164e+01    1.0000000e+00    0.0000000e+00    0.0000000e+00    0.0000000e+00    0.0000000e+00    0.0000000e+00    0.0000000e+00    0.0000000e+00    0.0000000e+00    0.0000000e+00    0.0000000e+00    0.0000000e+00    0.0000000e+00    0.0000000e+00    0.0000000e+00    0.0000000e+00    0.0000000e+00    0.0000000e+00    0.0000000e+00    0.0000000e+00
  -4.6232309e+01    1.0000000e+00    0.0000000e+00    0.0000000e+00    0.0000000e+00    0.0000000e+00    0.0000000e+00    0.0000000e+00    0.0000000e+00    0.0000000e+00    0.0000000e+00    0.0000000e+00    0.0000000e+00    0.0000000e+00    0.0000000e+00    0.0000000e+00    0.0000000e+00    0.0000000e+00    0.0000000e+00    0.0000000e+00    0.0000000e+00
  -4.5797491e+01    1.0000000e+00    0.0000000e+00    0.0000000e+00    0.0000000e+00    0.0000000e+00    0.0000000e+00    0.0000000e+00    0.0000000e+00    0.0000000e+00    0.0000000e+00    0.0000000e+00    0.0000000e+00    0.0000000e+00    0.0000000e+00    0.0000000e+00    0.0000000e+00    0.0000000e+00    0.0000000e+00    0.0000000e+00    0.0000000e+00
  -4.5449636e+01    1.0000000e+00    0.0000000e+00    0.0000000e+00    0.0000000e+00    0.0000000e+00    0.0000000e+00    0.0000000e+00    0.0000000e+00    0.0000000e+00    0.0000000e+00    0.0000000e+00    0.0000000e+00    0.0000000e+00    0.0000000e+00    0.0000000e+00    0.0000000e+00    0.0000000e+00    0.0000000e+00    0.0000000e+00    0.0000000e+00
  -4.5014818e+01    1.0000000e+00    0.0000000e+00    0.0000000e+00    0.0000000e+00    0.0000000e+00    0.0000000e+00    0.0000000e+00    0.0000000e+00    0.0000000e+00    0.0000000e+00    0.0000000e+00    0.0000000e+00    0.0000000e+00    0.0000000e+00    0.0000000e+00    0.0000000e+00    0.0000000e+00    0.0000000e+00    0.0000000e+00    0.0000000e+00
  -4.4666963e+01    1.0000000e+00    0.0000000e+00    0.0000000e+00    0.0000000e+00    0.0000000e+00    0.0000000e+00    0.0000000e+00    0.0000000e+00    0.0000000e+00    0.0000000e+00    0.0000000e+00    0.0000000e+00    0.0000000e+00    0.0000000e+00    0.0000000e+00    0.0000000e+00    0.0000000e+00    0.0000000e+00    0.0000000e+00    0.0000000e+00
  -4.4232144e+01    1.0000000e+00    0.0000000e+00    0.0000000e+00    0.0000000e+00    0.0000000e+00    0.0000000e+00    0.0000000e+00    0.0000000e+00    0.0000000e+00    0.0000000e+00    0.0000000e+00    0.0000000e+00    0.0000000e+00    0.0000000e+00    0.0000000e+00    0.0000000e+00    0.0000000e+00    0.0000000e+00    0.0000000e+00    0.0000000e+00
  -4.3884290e+01    1.0000000e+00    0.0000000e+00    0.0000000e+00    0.0000000e+00    0.0000000e+00    0.0000000e+00    0.0000000e+00    0.0000000e+00    0.0000000e+00    0.0000000e+00    0.0000000e+00    0.0000000e+00    0.0000000e+00    0.0000000e+00    0.0000000e+00    0.0000000e+00    0.0000000e+00    0.0000000e+00    0.0000000e+00    0.0000000e+00
  -4.3449471e+01    1.0000000e+00    0.0000000e+00    0.0000000e+00    0.0000000e+00    0.0000000e+00    0.0000000e+00    0.0000000e+00    0.0000000e+00    0.0000000e+00    0.0000000e+00    0.0000000e+00    0.0000000e+00    0.0000000e+00    0.0000000e+00    0.0000000e+00    0.0000000e+00    0.0000000e+00    0.0000000e+00    0.0000000e+00    0.0000000e+00
  -4.3101616e+01    1.0000000e+00    0.0000000e+00    0.0000000e+00    0.0000000e+00    0.0000000e+00    0.0000000e+00    0.0000000e+00    0.0000000e+00    0.0000000e+00    0.0000000e+00    0.0000000e+00    0.0000000e+00    0.0000000e+00    0.0000000e+00    0.0000000e+00    0.0000000e+00    0.0000000e+00    0.0000000e+00    0.0000000e+00    0.0000000e+00
  -4.2666798e+01    1.0000000e+00    0.0000000e+00    0.0000000e+00    0.0000000e+00    0.0000000e+00    0.0000000e+00    0.0000000e+00    0.0000000e+00    0.0000000e+00    0.0000000e+00    0.0000000e+00    0.0000000e+00    0.0000000e+00    0.0000000e+00    0.0000000e+00    0.0000000e+00    0.0000000e+00    0.0000000e+00    0.0000000e+00    0.0000000e+00
  -4.2318943e+01    1.0000000e+00    0.0000000e+00    0.0000000e+00    0.0000000e+00    0.0000000e+00    0.0000000e+00    0.0000000e+00    0.0000000e+00    0.0000000e+00    0.0000000e+00    0.0000000e+00    0.0000000e+00    0.0000000e+00    0.0000000e+00    0.0000000e+00    0.0000000e+00    0.0000000e+00    0.0000000e+00    0.0000000e+00    0.0000000e+00
  -4.1884124e+01    1.0000000e+00    0.0000000e+00    0.0000000e+00    0.0000000e+00    0.0000000e+00    0.0000000e+00    0.0000000e+00    0.0000000e+00    0.0000000e+00    0.0000000e+00    0.0000000e+00    0.0000000e+00    0.0000000e+00    0.0000000e+00    0.0000000e+00    0.0000000e+00    0.0000000e+00    0.0000000e+00    0.0000000e+00    0.0000000e+00
  -4.1536270e+01    1.0000000e+00    0.0000000e+00    0.0000000e+00    0.0000000e+00    0.0000000e+00    0.0000000e+00    0.0000000e+00    0.0000000e+00    0.0000000e+00    0.0000000e+00    0.0000000e+00    0.0000000e+00    0.0000000e+00    0.0000000e+00    0.0000000e+00    0.0000000e+00    0.0000000e+00    0.0000000e+00    0.0000000e+00    0.0000000e+00
  -4.1101451e+01    1.0000000e+00    0.0000000e+00    0.0000000e+00    0.0000000e+00    0.0000000e+00    0.0000000e+00    0.0000000e+00    0.0000000e+00    0.0000000e+00    0.0000000e+00    0.0000000e+00    0.0000000e+00    0.0000000e+00    0.0000000e+00    0.0000000e+00    0.0000000e+00    0.0000000e+00    0.0000000e+00    0.0000000e+00    0.0000000e+00
  -4.0753596e+01    1.0000000e+00    0.0000000e+00    0.0000000e+00    0.0000000e+00    0.0000000e+00    0.0000000e+00    0.0000000e+00    0.0000000e+00    0.0000000e+00    0.0000000e+00    0.0000000e+00    0.0000000e+00    0.0000000e+00    0.0000000e+00    0.0000000e+00    0.0000000e+00    0.0000000e+00    0.0000000e+00    0.0000000e+00    0.0000000e+00
  -4.0318778e+01    1.0000000e+00    0.0000000e+00    0.0000000e+00    0.0000000e+00    0.0000000e+00    0.0000000e+00    0.0000000e+00    0.0000000e+00    0.0000000e+00    0.0000000e+00    0.0000000e+00    0.0000000e+00    0.0000000e+00    0.0000000e+00    0.0000000e+00    0.0000000e+00    0.0000000e+00    0.0000000e+00    0.0000000e+00    0.0000000e+00
  -3.9970923e+01    1.0000000e+00    0.0000000e+00    0.0000000e+00    0.0000000e+00    0.0000000e+00    0.0000000e+00    0.0000000e+00    0.0000000e+00    0.0000000e+00    0.0000000e+00    0.0000000e+00    0.0000000e+00    0.0000000e+00    0.0000000e+00    0.0000000e+00    0.0000000e+00    0.0000000e+00    0.0000000e+00    0.0000000e+00    0.0000000e+00
  -3.9536104e+01    1.0000000e+00    0.0000000e+00    0.0000000e+00    0.0000000e+00    0.0000000e+00    0.0000000e+00    0.0000000e+00    0.0000000e+00    0.0000000e+00    0.0000000e+00    0.0000000e+00    0.0000000e+00    0.0000000e+00    0.0000000e+00    0.0000000e+00    0.0000000e+00    0.0000000e+00    0.0000000e+00    0.0000000e+00    0.0000000e+00
  -3.9188250e+01    1.0000000e+00    0.0000000e+00    0.0000000e+00    0.0000000e+00    0.0000000e+00    0.0000000e+00    0.0000000e+00    0.0000000e+00    0.0000000e+00    0.0000000e+00    0.0000000e+00    0.0000000e+00    0.0000000e+00    0.0000000e+00    0.0000000e+00    0.0000000e+00    0.0000000e+00    0.0000000e+00    0.0000000e+00    0.0000000e+00
  -3.8753431e+01    1.0000000e+00    0.0000000e+00    0.0000000e+00    0.0000000e+00    0.0000000e+00    0.0000000e+00    0.0000000e+00    0.0000000e+00    0.0000000e+00    0.0000000e+00    0.0000000e+00    0.0000000e+00    0.0000000e+00    0.0000000e+00    0.0000000e+00    0.0000000e+00    0.0000000e+00    0.0000000e+00    0.0000000e+00    0.0000000e+00
  -3.8405576e+01    1.0000000e+00    0.0000000e+00    0.0000000e+00    0.0000000e+00    0.0000000e+00    0.0000000e+00    0.0000000e+00    0.0000000e+00    0.0000000e+00    0.0000000e+00    0.0000000e+00    0.0000000e+00    0.0000000e+00    0.0000000e+00    0.0000000e+00    0.0000000e+00    0.0000000e+00    0.0000000e+00    0.0000000e+00    0.0000000e+00
  -3.7970758e+01    1.0000000e+00    0.0000000e+00    0.0000000e+00    0.0000000e+00    0.0000000e+00    0.0000000e+00    0.0000000e+00    0.0000000e+00    0.0000000e+00    0.0000000e+00    0.0000000e+00    0.0000000e+00    0.0000000e+00    0.0000000e+00    0.0000000e+00    0.0000000e+00    0.0000000e+00    0.0000000e+00    0.0000000e+00    0.0000000e+00
  -3.7622903e+01    1.0000000e+00    0.0000000e+00    0.0000000e+00    0.0000000e+00    0.0000000e+00    0.0000000e+00    0.0000000e+00    0.0000000e+00    0.0000000e+00    0.0000000e+00    0.0000000e+00    0.0000000e+00    0.0000000e+00    0.0000000e+00    0.0000000e+00    0.0000000e+00    0.0000000e+00    0.0000000e+00    0.0000000e+00    0.0000000e+00
  -3.7188084e+01    1.0000000e+00    0.0000000e+00    0.0000000e+00    0.0000000e+00    0.0000000e+00    0.0000000e+00    0.0000000e+00    0.0000000e+00    0.0000000e+00    0.0000000e+00    0.0000000e+00    0.0000000e+00    0.0000000e+00    0.0000000e+00    0.0000000e+00    0.0000000e+00    0.0000000e+00    0.0000000e+00    0.0000000e+00    0.0000000e+00
  -3.6840230e+01    1.0000000e+00    0.0000000e+00    0.0000000e+00    0.0000000e+00    0.0000000e+00    0.0000000e+00    0.0000000e+00    0.0000000e+00    0.0000000e+00    0.0000000e+00    0.0000000e+00    0.0000000e+00    0.0000000e+00    0.0000000e+00    0.0000000e+00    0.0000000e+00    0.0000000e+00    0.0000000e+00    0.0000000e+00    0.0000000e+00
  -3.6405411e+01    1.0000000e+00    0.0000000e+00    0.0000000e+00    0.0000000e+00    0.0000000e+00    0.0000000e+00    0.0000000e+00    0.0000000e+00    0.0000000e+00    0.0000000e+00    0.0000000e+00    0.0000000e+00    0.0000000e+00    0.0000000e+00    0.0000000e+00    0.0000000e+00    0.0000000e+00    0.0000000e+00    0.0000000e+00    0.0000000e+00
  -3.6057556e+01    1.0000000e+00    0.0000000e+00    0.0000000e+00    0.0000000e+00    0.0000000e+00    0.0000000e+00    0.0000000e+00    0.0000000e+00    0.0000000e+00    0.0000000e+00    0.0000000e+00    0.0000000e+00    0.0000000e+00    0.0000000e+00    0.0000000e+00    0.0000000e+00    0.0000000e+00    0.0000000e+00    0.0000000e+00    0.0000000e+00
  -3.5622738e+01    1.0000000e+00    0.0000000e+00    0.0000000e+00    0.0000000e+00    0.0000000e+00    0.0000000e+00    0.0000000e+00    0.0000000e+00    0.0000000e+00    0.0000000e+00    0.0000000e+00    0.0000000e+00    0.0000000e+00    0.0000000e+00    0.0000000e+00    0.0000000e+00    0.0000000e+00    0.0000000e+00    0.0000000e+00    0.0000000e+00
  -3.5274883e+01    1.0000000e+00    0.0000000e+00    0.0000000e+00    0.0000000e+00    0.0000000e+00    0.0000000e+00    0.0000000e+00    0.0000000e+00    0.0000000e+00    0.0000000e+00    0.0000000e+00    0.0000000e+00    0.0000000e+00    0.0000000e+00    0.0000000e+00    0.0000000e+00    0.0000000e+00    0.0000000e+00    0.0000000e+00    0.0000000e+00
  -3.4840064e+01    1.0000000e+00    0.0000000e+00    0.0000000e+00    0.0000000e+00    0.0000000e+00    0.0000000e+00    0.0000000e+00    0.0000000e+00    0.0000000e+00    0.0000000e+00    0.0000000e+00    0.0000000e+00    0.0000000e+00    0.0000000e+00    0.0000000e+00    0.0000000e+00    0.0000000e+00    0.0000000e+00    0.0000000e+00    0.0000000e+00
  -3.4492210e+01    1.0000000e+00    0.0000000e+00    0.0000000e+00    0.0000000e+00    0.0000000e+00    0.0000000e+00    0.0000000e+00    0.0000000e+00    0.0000000e+00    0.0000000e+00    0.0000000e+00    0.0000000e+00    0.0000000e+00    0.0000000e+00    0.0000000e+00    0.0000000e+00    0.0000000e+00    0.0000000e+00    0.0000000e+00    0.0000000e+00
  -3.4057391e+01    1.0000000e+00    0.0000000e+00    0.0000000e+00    0.0000000e+00    0.0000000e+00    0.0000000e+00    0.0000000e+00    0.0000000e+00    0.0000000e+00    0.0000000e+00    0.0000000e+00    0.0000000e+00    0.0000000e+00    0.0000000e+00    0.0000000e+00    0.0000000e+00    0.0000000e+00    0.0000000e+00    0.0000000e+00    0.0000000e+00
  -3.3709536e+01    1.0000000e+00    0.0000000e+00    0.0000000e+00    0.0000000e+00    0.0000000e+00    0.0000000e+00    0.0000000e+00    0.0000000e+00    0.0000000e+00    0.0000000e+00    0.0000000e+00    0.0000000e+00    0.0000000e+00    0.0000000e+00    0.0000000e+00    0.0000000e+00    0.0000000e+00    0.0000000e+00    0.0000000e+00    0.0000000e+00
  -3.3274718e+01    1.0000000e+00    0.0000000e+00    0.0000000e+00    0.0000000e+00    0.0000000e+00    0.0000000e+00    0.0000000e+00    0.0000000e+00    0.0000000e+00    0.0000000e+00    0.0000000e+00    0.0000000e+00    0.0000000e+00    0.0000000e+00    0.0000000e+00    0.0000000e+00    0.0000000e+00    0.0000000e+00    0.0000000e+00    0.0000000e+00
  -3.2926863e+01    1.0000000e+00    0.0000000e+00    0.0000000e+00    0.0000000e+00    0.0000000e+00    0.0000000e+00    0.0000000e+00    0.0000000e+00    0.0000000e+00    0.0000000e+00    0.0000000e+00    0.0000000e+00    0.0000000e+00    0.0000000e+00    0.0000000e+00    0.0000000e+00    0.0000000e+00    0.0000000e+00    0.0000000e+00    0.0000000e+00
  -3.2492044e+01    1.0000000e+00    0.0000000e+00    0.0000000e+00    0.0000000e+00    0.0000000e+00    0.0000000e+00    0.0000000e+00    0.0000000e+00    0.0000000e+00    0.0000000e+00    0.0000000e+00    0.0000000e+00    0.0000000e+00    0.0000000e+00    0.0000000e+00    0.0000000e+00    0.0000000e+00    0.0000000e+00    0.0000000e+00    0.0000000e+00
  -3.2144190e+01    1.0000000e+00    0.0000000e+00    0.0000000e+00    0.0000000e+00    0.0000000e+00    0.0000000e+00    0.0000000e+00    0.0000000e+00    0.0000000e+00    0.0000000e+00    0.0000000e+00    0.0000000e+00    0.0000000e+00    0.0000000e+00    0.0000000e+00    0.0000000e+00    0.0000000e+00    0.0000000e+00    0.0000000e+00    0.0000000e+00
  -3.1709371e+01    1.0000000e+00    0.0000000e+00    0.0000000e+00    0.0000000e+00    0.0000000e+00    0.0000000e+00    0.0000000e+00    0.0000000e+00    0.0000000e+00    0.0000000e+00    0.0000000e+00    0.0000000e+00    0.0000000e+00    0.0000000e+00    0.0000000e+00    0.0000000e+00    0.0000000e+00    0.0000000e+00    0.0000000e+00    0.0000000e+00
  -3.1361516e+01    1.0000000e+00    0.0000000e+00    0.0000000e+00    0.0000000e+00    0.0000000e+00    0.0000000e+00    0.0000000e+00    0.0000000e+00    0.0000000e+00    0.0000000e+00    0.0000000e+00    0.0000000e+00    0.0000000e+00    0.0000000e+00    0.0000000e+00    0.0000000e+00    0.0000000e+00    0.0000000e+00    0.0000000e+00    0.0000000e+00
  -3.0926698e+01    1.0000000e+00    0.0000000e+00    0.0000000e+00    0.0000000e+00    0.0000000e+00    0.0000000e+00    0.0000000e+00    0.0000000e+00    0.0000000e+00    0.0000000e+00    0.0000000e+00    0.0000000e+00    0.0000000e+00    0.0000000e+00    0.0000000e+00    0.0000000e+00    0.0000000e+00    0.0000000e+00    0.0000000e+00    0.0000000e+00
  -3.0578843e+01    1.0000000e+00    0.0000000e+00    0.0000000e+00    0.0000000e+00    0.0000000e+00    0.0000000e+00    0.0000000e+00    0.0000000e+00    0.0000000e+00    0.0000000e+00    0.0000000e+00    0.0000000e+00    0.0000000e+00    0.0000000e+00    0.0000000e+00    0.0000000e+00    0.0000000e+00    0.0000000e+00    0.0000000e+00    0.0000000e+00
  -3.0300559e+01    1.0000000e+00    0.0000000e+00    0.0000000e+00    0.0000000e+00    0.0000000e+00    0.0000000e+00    0.0000000e+00    0.0000000e+00    0.0000000e+00    0.0000000e+00    0.0000000e+00    0.0000000e+00    0.0000000e+00    0.0000000e+00    0.0000000e+00    0.0000000e+00    0.0000000e+00    0.0000000e+00    0.0000000e+00    0.0000000e+00
  -2.9952704e+01    1.0000000e+00    0.0000000e+00    0.0000000e+00    0.0000000e+00    0.0000000e+00    0.0000000e+00    0.0000000e+00    0.0000000e+00    0.0000000e+00    0.0000000e+00    0.0000000e+00    0.0000000e+00    0.0000000e+00    0.0000000e+00    0.0000000e+00    0.0000000e+00    0.0000000e+00    0.0000000e+00    0.0000000e+00    0.0000000e+00
  -2.9517886e+01    1.0000000e+00    0.0000000e+00    0.0000000e+00    0.0000000e+00    0.0000000e+00    0.0000000e+00    0.0000000e+00    0.0000000e+00    0.0000000e+00    0.0000000e+00    0.0000000e+00    0.0000000e+00    0.0000000e+00    0.0000000e+00    0.0000000e+00    0.0000000e+00    0.0000000e+00    0.0000000e+00    0.0000000e+00    0.0000000e+00
  -2.9170031e+01    1.0000000e+00    0.0000000e+00    0.0000000e+00    0.0000000e+00    0.0000000e+00    0.0000000e+00    0.0000000e+00    0.0000000e+00    0.0000000e+00    0.0000000e+00    0.0000000e+00    0.0000000e+00    0.0000000e+00    0.0000000e+00    0.0000000e+00    0.0000000e+00    0.0000000e+00    0.0000000e+00    0.0000000e+00    0.0000000e+00
  -2.8735213e+01    1.0000000e+00    0.0000000e+00    0.0000000e+00    0.0000000e+00    0.0000000e+00    0.0000000e+00    0.0000000e+00    0.0000000e+00    0.0000000e+00    0.0000000e+00    0.0000000e+00    0.0000000e+00    0.0000000e+00    0.0000000e+00    0.0000000e+00    0.0000000e+00    0.0000000e+00    0.0000000e+00    0.0000000e+00    0.0000000e+00
  -2.8495172e+01    1.0000000e+00    0.0000000e+00    0.0000000e+00    0.0000000e+00    0.0000000e+00    0.0000000e+00    0.0000000e+00    0.0000000e+00    0.0000000e+00    0.0000000e+00    0.0000000e+00    0.0000000e+00    0.0000000e+00    0.0000000e+00    0.0000000e+00    0.0000000e+00    0.0000000e+00    0.0000000e+00    0.0000000e+00    0.0000000e+00
  -2.8195121e+01    1.0000000e+00    0.0000000e+00    0.0000000e+00    0.0000000e+00    0.0000000e+00    0.0000000e+00    0.0000000e+00    0.0000000e+00    0.0000000e+00    0.0000000e+00    0.0000000e+00    0.0000000e+00    0.0000000e+00    0.0000000e+00    0.0000000e+00    0.0000000e+00    0.0000000e+00    0.0000000e+00    0.0000000e+00    0.0000000e+00
  -2.7820057e+01    1.0000000e+00    0.0000000e+00    0.0000000e+00    0.0000000e+00    0.0000000e+00    0.0000000e+00    0.0000000e+00    0.0000000e+00    0.0000000e+00    0.0000000e+00    0.0000000e+00    0.0000000e+00    0.0000000e+00    0.0000000e+00    0.0000000e+00    0.0000000e+00    0.0000000e+00    0.0000000e+00    0.0000000e+00    0.0000000e+00
  -2.7520006e+01    1.0000000e+00    0.0000000e+00    0.0000000e+00    0.0000000e+00    0.0000000e+00    0.0000000e+00    0.0000000e+00    0.0000000e+00    0.0000000e+00    0.0000000e+00    0.0000000e+00    0.0000000e+00    0.0000000e+00    0.0000000e+00    0.0000000e+00    0.0000000e+00    0.0000000e+00    0.0000000e+00    0.0000000e+00    0.0000000e+00
  -2.7144942e+01    1.0000000e+00    0.0000000e+00    0.0000000e+00    0.0000000e+00    0.0000000e+00    0.0000000e+00    0.0000000e+00    0.0000000e+00    0.0000000e+00    0.0000000e+00    0.0000000e+00    0.0000000e+00    0.0000000e+00    0.0000000e+00    0.0000000e+00    0.0000000e+00    0.0000000e+00    0.0000000e+00    0.0000000e+00    0.0000000e+00
  -2.6844891e+01    1.0000000e+00    0.0000000e+00    0.0000000e+00    0.0000000e+00    0.0000000e+00    0.0000000e+00    0.0000000e+00    0.0000000e+00    0.0000000e+00    0.0000000e+00    0.0000000e+00    0.0000000e+00    0.0000000e+00    0.0000000e+00    0.0000000e+00    0.0000000e+00    0.0000000e+00    0.0000000e+00    0.0000000e+00    0.0000000e+00
  -2.6469827e+01    1.0000000e+00    0.0000000e+00    0.0000000e+00    0.0000000e+00    0.0000000e+00    0.0000000e+00    0.0000000e+00    0.0000000e+00    0.0000000e+00    0.0000000e+00    0.0000000e+00    0.0000000e+00    0.0000000e+00    0.0000000e+00    0.0000000e+00    0.0000000e+00    0.0000000e+00    0.0000000e+00    0.0000000e+00    0.0000000e+00
  -2.6169776e+01    1.0000000e+00    0.0000000e+00    0.0000000e+00    0.0000000e+00    0.0000000e+00    0.0000000e+00    0.0000000e+00    0.0000000e+00    0.0000000e+00    0.0000000e+00    0.0000000e+00    0.0000000e+00    0.0000000e+00    0.0000000e+00    0.0000000e+00    0.0000000e+00    0.0000000e+00    0.0000000e+00    0.0000000e+00    0.0000000e+00
  -2.5794712e+01    1.0000000e+00    0.0000000e+00    0.0000000e+00    0.0000000e+00    0.0000000e+00    0.0000000e+00    0.0000000e+00    0.0000000e+00    0.0000000e+00    0.0000000e+00    0.0000000e+00    0.0000000e+00    0.0000000e+00    0.0000000e+00    0.0000000e+00    0.0000000e+00    0.0000000e+00    0.0000000e+00    0.0000000e+00    0.0000000e+00
  -2.5494661e+01    1.0000000e+00    0.0000000e+00    0.0000000e+00    0.0000000e+00    0.0000000e+00    0.0000000e+00    0.0000000e+00    0.0000000e+00    0.0000000e+00    0.0000000e+00    0.0000000e+00    0.0000000e+00    0.0000000e+00    0.0000000e+00    0.0000000e+00    0.0000000e+00    0.0000000e+00    0.0000000e+00    0.0000000e+00    0.0000000e+00
  -2.5119597e+01    1.0000000e+00    0.0000000e+00    0.0000000e+00    0.0000000e+00    0.0000000e+00    0.0000000e+00    0.0000000e+00    0.0000000e+00    0.0000000e+00    0.0000000e+00    0.0000000e+00    0.0000000e+00    0.0000000e+00    0.0000000e+00    0.0000000e+00    0.0000000e+00    0.0000000e+00    0.0000000e+00    0.0000000e+00    0.0000000e+00
  -2.4819546e+01    1.0000000e+00    0.0000000e+00    0.0000000e+00    0.0000000e+00    0.0000000e+00    0.0000000e+00    0.0000000e+00    0.0000000e+00    0.0000000e+00    0.0000000e+00    0.0000000e+00    0.0000000e+00    0.0000000e+00    0.0000000e+00    0.0000000e+00    0.0000000e+00    0.0000000e+00    0.0000000e+00    0.0000000e+00    0.0000000e+00
  -2.4444482e+01    1.0000000e+00    0.0000000e+00    0.0000000e+00    0.0000000e+00    0.0000000e+00    0.0000000e+00    0.0000000e+00    0.0000000e+00    0.0000000e+00    0.0000000e+00    0.0000000e+00    0.0000000e+00    0.0000000e+00    0.0000000e+00    0.0000000e+00    0.0000000e+00    0.0000000e+00    0.0000000e+00    0.0000000e+00    0.0000000e+00
  -2.4144431e+01    1.0000000e+00    0.0000000e+00    0.0000000e+00    0.0000000e+00    0.0000000e+00    0.0000000e+00    0.0000000e+00    0.0000000e+00    0.0000000e+00    0.0000000e+00    0.0000000e+00    0.0000000e+00    0.0000000e+00    0.0000000e+00    0.0000000e+00    0.0000000e+00    0.0000000e+00    0.0000000e+00    0.0000000e+00    0.0000000e+00
  -2.3769367e+01    1.0000000e+00    0.0000000e+00    0.0000000e+00    0.0000000e+00    0.0000000e+00    0.0000000e+00    0.0000000e+00    0.0000000e+00    0.0000000e+00    0.0000000e+00    0.0000000e+00    0.0000000e+00    0.0000000e+00    0.0000000e+00    0.0000000e+00    0.0000000e+00    0.0000000e+00    0.0000000e+00    0.0000000e+00    0.0000000e+00
  -2.3469316e+01    1.0000000e+00    0.0000000e+00    0.0000000e+00    0.0000000e+00    0.0000000e+00    0.0000000e+00    0.0000000e+00    0.0000000e+00    0.0000000e+00    0.0000000e+00    0.0000000e+00    0.0000000e+00    0.0000000e+00    0.0000000e+00    0.0000000e+00    0.0000000e+00    0.0000000e+00    0.0000000e+00    0.0000000e+00    0.0000000e+00
  -2.3094252e+01    1.0000000e+00    0.0000000e+00    0.0000000e+00    0.0000000e+00    0.0000000e+00    0.0000000e+00    0.0000000e+00    0.0000000e+00    0.0000000e+00    0.0000000e+00    0.0000000e+00    0.0000000e+00    0.0000000e+00    0.0000000e+00    0.0000000e+00    0.0000000e+00    0.0000000e+00    0.0000000e+00    0.0000000e+00    0.0000000e+00
  -2.2794201e+01    1.0000000e+00    0.0000000e+00    0.0000000e+00    0.0000000e+00    0.0000000e+00    0.0000000e+00    0.0000000e+00    0.0000000e+00    0.0000000e+00    0.0000000e+00    0.0000000e+00    0.0000000e+00    0.0000000e+00    0.0000000e+00    0.0000000e+00    0.0000000e+00    0.0000000e+00    0.0000000e+00    0.0000000e+00    0.0000000e+00
  -2.2419137e+01    1.0000000e+00    0.0000000e+00    0.0000000e+00    0.0000000e+00    0.0000000e+00    0.0000000e+00    0.0000000e+00    0.0000000e+00    0.0000000e+00    0.0000000e+00    0.0000000e+00    0.0000000e+00    0.0000000e+00    0.0000000e+00    0.0000000e+00    0.0000000e+00    0.0000000e+00    0.0000000e+00    0.0000000e+00    0.0000000e+00
  -2.2119086e+01    1.0000000e+00    0.0000000e+00    0.0000000e+00    0.0000000e+00    0.0000000e+00    0.0000000e+00    0.0000000e+00    0.0000000e+00    0.0000000e+00    0.0000000e+00    0.0000000e+00    0.0000000e+00    0.0000000e+00    0.0000000e+00    0.0000000e+00    0.0000000e+00    0.0000000e+00    0.0000000e+00    0.0000000e+00    0.0000000e+00
  -2.1744022e+01    1.0000000e+00    0.0000000e+00    0.0000000e+00    0.0000000e+00    0.0000000e+00    0.0000000e+00    0.0000000e+00    0.0000000e+00    0.0000000e+00    0.0000000e+00    0.0000000e+00    0.0000000e+00    0.0000000e+00    0.0000000e+00    0.0000000e+00    0.0000000e+00    0.0000000e+00    0.0000000e+00    0.0000000e+00    0.0000000e+00
  -2.1443971e+01    1.0000000e+00    0.0000000e+00    0.0000000e+00    0.0000000e+00    0.0000000e+00    0.0000000e+00    0.0000000e+00    0.0000000e+00    0.0000000e+00    0.0000000e+00    0.0000000e+00    0.0000000e+00    0.0000000e+00    0.0000000e+00    0.0000000e+00    0.0000000e+00    0.0000000e+00    0.0000000e+00    0.0000000e+00    0.0000000e+00
  -2.1068907e+01    1.0000000e+00    0.0000000e+00    0.0000000e+00    0.0000000e+00    0.0000000e+00    0.0000000e+00    0.0000000e+00    0.0000000e+00    0.0000000e+00    0.0000000e+00    0.0000000e+00    0.0000000e+00    0.0000000e+00    0.0000000e+00    0.0000000e+00    0.0000000e+00    0.0000000e+00    0.0000000e+00    0.0000000e+00    0.0000000e+00
  -2.0600078e+01    1.0000000e+00    0.0000000e+00    0.0000000e+00    0.0000000e+00    0.0000000e+00    0.0000000e+00    0.0000000e+00    0.0000000e+00    0.0000000e+00    0.0000000e+00    0.0000000e+00    0.0000000e+00    0.0000000e+00    0.0000000e+00    0.0000000e+00    0.0000000e+00    0.0000000e+00    0.0000000e+00    0.0000000e+00    0.0000000e+00
  -2.0225014e+01    1.0000000e+00    0.0000000e+00    0.0000000e+00    0.0000000e+00    0.0000000e+00    0.0000000e+00    0.0000000e+00    0.0000000e+00    0.0000000e+00    0.0000000e+00    0.0000000e+00    0.0000000e+00    0.0000000e+00    0.0000000e+00    0.0000000e+00    0.0000000e+00    0.0000000e+00    0.0000000e+00    0.0000000e+00    0.0000000e+00
  -1.9924963e+01    1.0000000e+00    0.0000000e+00    0.0000000e+00    0.0000000e+00    0.0000000e+00    0.0000000e+00    0.0000000e+00    0.0000000e+00    0.0000000e+00    0.0000000e+00    0.0000000e+00    0.0000000e+00    0.0000000e+00    0.0000000e+00    0.0000000e+00    0.0000000e+00    0.0000000e+00    0.0000000e+00    0.0000000e+00    0.0000000e+00
  -1.9841744e+01    1.0000000e+00    0.0000000e+00    0.0000000e+00    0.0000000e+00    0.0000000e+00    0.0000000e+00    0.0000000e+00    0.0000000e+00    0.0000000e+00    0.0000000e+00    0.0000000e+00    0.0000000e+00    0.0000000e+00    0.0000000e+00    0.0000000e+00    0.0000000e+00    0.0000000e+00    0.0000000e+00    0.0000000e+00    0.0000000e+00
  -1.9737721e+01    1.0000000e+00    0.0000000e+00    0.0000000e+00    0.0000000e+00    0.0000000e+00    0.0000000e+00    0.0000000e+00    0.0000000e+00    0.0000000e+00    0.0000000e+00    0.0000000e+00    0.0000000e+00    0.0000000e+00    0.0000000e+00    0.0000000e+00    0.0000000e+00    0.0000000e+00    0.0000000e+00    0.0000000e+00    0.0000000e+00
  -1.9654502e+01    1.0000000e+00    0.0000000e+00    0.0000000e+00    0.0000000e+00    0.0000000e+00    0.0000000e+00    0.0000000e+00    0.0000000e+00    0.0000000e+00    0.0000000e+00    0.0000000e+00    0.0000000e+00    0.0000000e+00    0.0000000e+00    0.0000000e+00    0.0000000e+00    0.0000000e+00    0.0000000e+00    0.0000000e+00    0.0000000e+00
  -1.9587927e+01    1.0000000e+00    0.0000000e+00    0.0000000e+00    0.0000000e+00    0.0000000e+00    0.0000000e+00    0.0000000e+00    0.0000000e+00    0.0000000e+00    0.0000000e+00    0.0000000e+00    0.0000000e+00    0.0000000e+00    0.0000000e+00    0.0000000e+00    0.0000000e+00    0.0000000e+00    0.0000000e+00    0.0000000e+00    0.0000000e+00
  -1.9438134e+01    1.0000000e+00    0.0000000e+00    0.0000000e+00    0.0000000e+00    0.0000000e+00    0.0000000e+00    0.0000000e+00    0.0000000e+00    0.0000000e+00    0.0000000e+00    0.0000000e+00    0.0000000e+00    0.0000000e+00    0.0000000e+00    0.0000000e+00    0.0000000e+00    0.0000000e+00    0.0000000e+00    0.0000000e+00    0.0000000e+00
  -1.9354915e+01    1.0000000e+00    0.0000000e+00    0.0000000e+00    0.0000000e+00    0.0000000e+00    0.0000000e+00    0.0000000e+00    0.0000000e+00    0.0000000e+00    0.0000000e+00    0.0000000e+00    0.0000000e+00    0.0000000e+00    0.0000000e+00    0.0000000e+00    0.0000000e+00    0.0000000e+00    0.0000000e+00    0.0000000e+00    0.0000000e+00
  -1.9288341e+01    1.0000000e+00    0.0000000e+00    0.0000000e+00    0.0000000e+00    0.0000000e+00    0.0000000e+00    0.0000000e+00    0.0000000e+00    0.0000000e+00    0.0000000e+00    0.0000000e+00    0.0000000e+00    0.0000000e+00    0.0000000e+00    0.0000000e+00    0.0000000e+00    0.0000000e+00    0.0000000e+00    0.0000000e+00    0.0000000e+00
  -1.9138547e+01    1.0000000e+00    0.0000000e+00    0.0000000e+00    0.0000000e+00    0.0000000e+00    0.0000000e+00    0.0000000e+00    0.0000000e+00    0.0000000e+00    0.0000000e+00    0.0000000e+00    0.0000000e+00    0.0000000e+00    0.0000000e+00    0.0000000e+00    0.0000000e+00    0.0000000e+00    0.0000000e+00    0.0000000e+00    0.0000000e+00
  -1.9085287e+01    1.0000000e+00    0.0000000e+00    0.0000000e+00    0.0000000e+00    0.0000000e+00    0.0000000e+00    0.0000000e+00    0.0000000e+00    0.0000000e+00    0.0000000e+00    0.0000000e+00    0.0000000e+00    0.0000000e+00    0.0000000e+00    0.0000000e+00    0.0000000e+00    0.0000000e+00    0.0000000e+00    0.0000000e+00    0.0000000e+00
  -1.8935494e+01    1.0000000e+00    0.0000000e+00    0.0000000e+00    0.0000000e+00    0.0000000e+00    0.0000000e+00    0.0000000e+00    0.0000000e+00    0.0000000e+00    0.0000000e+00    0.0000000e+00    0.0000000e+00    0.0000000e+00    0.0000000e+00    0.0000000e+00    0.0000000e+00    0.0000000e+00    0.0000000e+00    0.0000000e+00    0.0000000e+00
  -1.8868919e+01    1.0000000e+00    0.0000000e+00    0.0000000e+00    0.0000000e+00    0.0000000e+00    0.0000000e+00    0.0000000e+00    0.0000000e+00    0.0000000e+00    0.0000000e+00    0.0000000e+00    0.0000000e+00    0.0000000e+00    0.0000000e+00    0.0000000e+00    0.0000000e+00    0.0000000e+00    0.0000000e+00    0.0000000e+00    0.0000000e+00
  -1.8785700e+01    1.0000000e+00    0.0000000e+00    0.0000000e+00    0.0000000e+00    0.0000000e+00    0.0000000e+00    0.0000000e+00    0.0000000e+00    0.0000000e+00    0.0000000e+00    0.0000000e+00    0.0000000e+00    0.0000000e+00    0.0000000e+00    0.0000000e+00    0.0000000e+00    0.0000000e+00    0.0000000e+00    0.0000000e+00    0.0000000e+00
  -1.8681677e+01    1.0000000e+00    0.0000000e+00    0.0000000e+00    0.0000000e+00    0.0000000e+00    0.0000000e+00    0.0000000e+00    0.0000000e+00    0.0000000e+00    0.0000000e+00    0.0000000e+00    0.0000000e+00    0.0000000e+00    0.0000000e+00    0.0000000e+00    0.0000000e+00    0.0000000e+00    0.0000000e+00    0.0000000e+00    0.0000000e+00
  -1.8551648e+01    1.0000000e+00    0.0000000e+00    0.0000000e+00    0.0000000e+00    0.0000000e+00    0.0000000e+00    0.0000000e+00    0.0000000e+00    0.0000000e+00    0.0000000e+00    0.0000000e+00    0.0000000e+00    0.0000000e+00    0.0000000e+00    0.0000000e+00    0.0000000e+00    0.0000000e+00    0.0000000e+00    0.0000000e+00    0.0000000e+00
  -1.8500000e+01    1.0000000e+00    0.0000000e+00    0.0000000e+00    0.0000000e+00    0.0000000e+00    0.0000000e+00    0.0000000e+00    0.0000000e+00    0.0000000e+00    0.0000000e+00    0.0000000e+00    0.0000000e+00    0.0000000e+00    0.0000000e+00    0.0000000e+00    0.0000000e+00    0.0000000e+00    0.0000000e+00    0.0000000e+00    0.0000000e+00
  -1.8369971e+01    1.0000000e+00    0.0000000e+00    0.0000000e+00    0.0000000e+00    0.0000000e+00    0.0000000e+00    0.0000000e+00    0.0000000e+00    0.0000000e+00    0.0000000e+00    0.0000000e+00    0.0000000e+00    0.0000000e+00    0.0000000e+00    0.0000000e+00    0.0000000e+00    0.0000000e+00    0.0000000e+00    0.0000000e+00    0.0000000e+00
  -1.8265948e+01    1.0000000e+00    0.0000000e+00    0.0000000e+00    0.0000000e+00    0.0000000e+00    0.0000000e+00    0.0000000e+00    0.0000000e+00    0.0000000e+00    0.0000000e+00    0.0000000e+00    0.0000000e+00    0.0000000e+00    0.0000000e+00    0.0000000e+00    0.0000000e+00    0.0000000e+00    0.0000000e+00    0.0000000e+00    0.0000000e+00
  -1.8135919e+01    1.0000000e+00    0.0000000e+00    0.0000000e+00    0.0000000e+00    0.0000000e+00    0.0000000e+00    0.0000000e+00    0.0000000e+00    0.0000000e+00    0.0000000e+00    0.0000000e+00    0.0000000e+00    0.0000000e+00    0.0000000e+00    0.0000000e+00    0.0000000e+00    0.0000000e+00    0.0000000e+00    0.0000000e+00    0.0000000e+00
  -1.8031896e+01    1.0000000e+00    0.0000000e+00    0.0000000e+00    0.0000000e+00    0.0000000e+00    0.0000000e+00    0.0000000e+00    0.0000000e+00    0.0000000e+00    0.0000000e+00    0.0000000e+00    0.0000000e+00    0.0000000e+00    0.0000000e+00    0.0000000e+00    0.0000000e+00    0.0000000e+00    0.0000000e+00    0.0000000e+00    0.0000000e+00
  -1.7901867e+01    1.0000000e+00    0.0000000e+00    0.0000000e+00    0.0000000e+00    0.0000000e+00    0.0000000e+00    0.0000000e+00    0.0000000e+00    0.0000000e+00    0.0000000e+00    0.0000000e+00    0.0000000e+00    0.0000000e+00    0.0000000e+00    0.0000000e+00    0.0000000e+00    0.0000000e+00    0.0000000e+00    0.0000000e+00    0.0000000e+00
  -1.7797843e+01    1.0000000e+00    0.0000000e+00    0.0000000e+00    0.0000000e+00    0.0000000e+00    0.0000000e+00    0.0000000e+00    0.0000000e+00    0.0000000e+00    0.0000000e+00    0.0000000e+00    0.0000000e+00    0.0000000e+00    0.0000000e+00    0.0000000e+00    0.0000000e+00    0.0000000e+00    0.0000000e+00    0.0000000e+00    0.0000000e+00
  -1.7667814e+01    1.0000000e+00    0.0000000e+00    0.0000000e+00    0.0000000e+00    0.0000000e+00    0.0000000e+00    0.0000000e+00    0.0000000e+00    0.0000000e+00    0.0000000e+00    0.0000000e+00    0.0000000e+00    0.0000000e+00    0.0000000e+00    0.0000000e+00    0.0000000e+00    0.0000000e+00    0.0000000e+00    0.0000000e+00    0.0000000e+00
  -1.7563791e+01    1.0000000e+00    0.0000000e+00    0.0000000e+00    0.0000000e+00    0.0000000e+00    0.0000000e+00    0.0000000e+00    0.0000000e+00    0.0000000e+00    0.0000000e+00    0.0000000e+00    0.0000000e+00    0.0000000e+00    0.0000000e+00    0.0000000e+00    0.0000000e+00    0.0000000e+00    0.0000000e+00    0.0000000e+00    0.0000000e+00
  -1.7446474e+01    1.0000000e+00    0.0000000e+00    0.0000000e+00    0.0000000e+00    0.0000000e+00    0.0000000e+00    0.0000000e+00    0.0000000e+00    0.0000000e+00    0.0000000e+00    0.0000000e+00    0.0000000e+00    0.0000000e+00    0.0000000e+00    0.0000000e+00    0.0000000e+00    0.0000000e+00    0.0000000e+00    0.0000000e+00    0.0000000e+00
  -1.7340927e+01    1.0000000e+00    0.0000000e+00    0.0000000e+00    0.0000000e+00    0.0000000e+00    0.0000000e+00    0.0000000e+00    0.0000000e+00    0.0000000e+00    0.0000000e+00    0.0000000e+00    0.0000000e+00    0.0000000e+00    0.0000000e+00    0.0000000e+00    0.0000000e+00    0.0000000e+00    0.0000000e+00    0.0000000e+00    0.0000000e+00
  -1.7247316e+01    1.0000000e+00    0.0000000e+00    0.0000000e+00    0.0000000e+00    0.0000000e+00    0.0000000e+00    0.0000000e+00    0.0000000e+00    0.0000000e+00    0.0000000e+00    0.0000000e+00    0.0000000e+00    0.0000000e+00    0.0000000e+00    0.0000000e+00    0.0000000e+00    0.0000000e+00    0.0000000e+00    0.0000000e+00    0.0000000e+00
  -1.7155983e+01    1.0000000e+00    0.0000000e+00    0.0000000e+00    0.0000000e+00    0.0000000e+00    0.0000000e+00    0.0000000e+00    0.0000000e+00    0.0000000e+00    0.0000000e+00    0.0000000e+00    0.0000000e+00    0.0000000e+00    0.0000000e+00    0.0000000e+00    0.0000000e+00    0.0000000e+00    0.0000000e+00    0.0000000e+00    0.0000000e+00
  -1.7062223e+01    1.0000000e+00    0.0000000e+00    0.0000000e+00    0.0000000e+00    0.0000000e+00    0.0000000e+00    0.0000000e+00    0.0000000e+00    0.0000000e+00    0.0000000e+00    0.0000000e+00    0.0000000e+00    0.0000000e+00    0.0000000e+00    0.0000000e+00    0.0000000e+00    0.0000000e+00    0.0000000e+00    0.0000000e+00    0.0000000e+00
  -1.7000000e+01    1.0000000e+00    0.0000000e+00    0.0000000e+00    0.0000000e+00    0.0000000e+00    0.0000000e+00    0.0000000e+00    0.0000000e+00    0.0000000e+00    0.0000000e+00    0.0000000e+00    0.0000000e+00    0.0000000e+00    0.0000000e+00    0.0000000e+00    0.0000000e+00    0.0000000e+00    0.0000000e+00    0.0000000e+00    0.0000000e+00
  -1.6899819e+01    1.0000000e+00    0.0000000e+00    0.0000000e+00    0.0000000e+00    0.0000000e+00    0.0000000e+00    0.0000000e+00    0.0000000e+00    0.0000000e+00    0.0000000e+00    0.0000000e+00    0.0000000e+00    0.0000000e+00    0.0000000e+00    0.0000000e+00    0.0000000e+00    0.0000000e+00    0.0000000e+00    0.0000000e+00    0.0000000e+00
  -1.6794943e+01    1.0000000e+00    0.0000000e+00    0.0000000e+00    0.0000000e+00    0.0000000e+00    0.0000000e+00    0.0000000e+00    0.0000000e+00    0.0000000e+00    0.0000000e+00    0.0000000e+00    0.0000000e+00    0.0000000e+00    0.0000000e+00    0.0000000e+00    0.0000000e+00    0.0000000e+00    0.0000000e+00    0.0000000e+00    0.0000000e+00
  -1.6681996e+01    1.0000000e+00    0.0000000e+00    0.0000000e+00    0.0000000e+00    0.0000000e+00    0.0000000e+00    0.0000000e+00    0.0000000e+00    0.0000000e+00    0.0000000e+00    0.0000000e+00    0.0000000e+00    0.0000000e+00    0.0000000e+00    0.0000000e+00    0.0000000e+00    0.0000000e+00    0.0000000e+00    0.0000000e+00    0.0000000e+00
  -1.6561970e+01    1.0000000e+00    0.0000000e+00    0.0000000e+00    0.0000000e+00    0.0000000e+00    0.0000000e+00    0.0000000e+00    0.0000000e+00    0.0000000e+00    0.0000000e+00    0.0000000e+00    0.0000000e+00    0.0000000e+00    0.0000000e+00    0.0000000e+00    0.0000000e+00    0.0000000e+00    0.0000000e+00    0.0000000e+00    0.0000000e+00
  -1.6435102e+01    1.0000000e+00    0.0000000e+00    0.0000000e+00    0.0000000e+00    0.0000000e+00    0.0000000e+00    0.0000000e+00    0.0000000e+00    0.0000000e+00    0.0000000e+00    0.0000000e+00    0.0000000e+00    0.0000000e+00    0.0000000e+00    0.0000000e+00    0.0000000e+00    0.0000000e+00    0.0000000e+00    0.0000000e+00    0.0000000e+00
  -1.6303156e+01    1.0000000e+00    0.0000000e+00    0.0000000e+00    0.0000000e+00    0.0000000e+00    0.0000000e+00    0.0000000e+00    0.0000000e+00    0.0000000e+00    0.0000000e+00    0.0000000e+00    0.0000000e+00    0.0000000e+00    0.0000000e+00    0.0000000e+00    0.0000000e+00    0.0000000e+00    0.0000000e+00    0.0000000e+00    0.0000000e+00
  -1.6197600e+01    1.0000000e+00    0.0000000e+00    0.0000000e+00    0.0000000e+00    0.0000000e+00    0.0000000e+00    0.0000000e+00    0.0000000e+00    0.0000000e+00    0.0000000e+00    0.0000000e+00    0.0000000e+00    0.0000000e+00    0.0000000e+00    0.0000000e+00    0.0000000e+00    0.0000000e+00    0.0000000e+00    0.0000000e+00    0.0000000e+00
  -1.6007599e+01    9.9996879e-01    3.1206974e-05    0.0000000e+00    0.0000000e+00    0.0000000e+00    0.0000000e+00    0.0000000e+00    0.0000000e+00    0.0000000e+00    0.0000000e+00    0.0000000e+00    0.0000000e+00    0.0000000e+00    0.0000000e+00    0.0000000e+00    0.0000000e+00    0.0000000e+00    0.0000000e+00    0.0000000e+00    0.0000000e+00
  -1.5923154e+01    9.9993709e-01    6.2905683e-05    0.0000000e+00    0.0000000e+00    0.0000000e+00    0.0000000e+00    0.0000000e+00    0.0000000e+00    0.0000000e+00    0.0000000e+00    0.0000000e+00    0.0000000e+00    0.0000000e+00    0.0000000e+00    0.0000000e+00    0.0000000e+00    0.0000000e+00    0.0000000e+00    0.0000000e+00    0.0000000e+00
  -1.5855598e+01    9.9990923e-01    9.0769521e-05    0.0000000e+00    0.0000000e+00    0.0000000e+00    0.0000000e+00    0.0000000e+00    0.0000000e+00    0.0000000e+00    0.0000000e+00    0.0000000e+00    0.0000000e+00    0.0000000e+00    0.0000000e+00    0.0000000e+00    0.0000000e+00    0.0000000e+00    0.0000000e+00    0.0000000e+00    0.0000000e+00
  -1.5771153e+01    9.9985107e-01    1.4892735e-04    0.0000000e+00    0.0000000e+00    0.0000000e+00    0.0000000e+00    0.0000000e+00    0.0000000e+00    0.0000000e+00    0.0000000e+00    0.0000000e+00    0.0000000e+00    0.0000000e+00    0.0000000e+00    0.0000000e+00    0.0000000e+00    0.0000000e+00    0.0000000e+00    0.0000000e+00    0.0000000e+00
  -1.5665596e+01    9.9977842e-01    1.9780658e-04    2.3773219e-05    0.0000000e+00    0.0000000e+00    0.0000000e+00    0.0000000e+00    0.0000000e+00    0.0000000e+00    0.0000000e+00    0.0000000e+00    0.0000000e+00    0.0000000e+00    0.0000000e+00    0.0000000e+00    0.0000000e+00    0.0000000e+00    0.0000000e+00    0.0000000e+00    0.0000000e+00
  -1.5533651e+01    9.9970818e-01    2.1660362e-04    7.5220331e-05    0.0000000e+00    0.0000000e+00    0.0000000e+00    0.0000000e+00    0.0000000e+00    0.0000000e+00    0.0000000e+00    0.0000000e+00    0.0000000e+00    0.0000000e+00    0.0000000e+00    0.0000000e+00    0.0000000e+00    0.0000000e+00    0.0000000e+00    0.0000000e+00    0.0000000e+00
  -1.5452051e+01    9.9963017e-01    2.7353139e-04    9.6296485e-05    0.0000000e+00    0.0000000e+00    0.0000000e+00    0.0000000e+00    0.0000000e+00    0.0000000e+00    0.0000000e+00    0.0000000e+00    0.0000000e+00    0.0000000e+00    0.0000000e+00    0.0000000e+00    0.0000000e+00    0.0000000e+00    0.0000000e+00    0.0000000e+00    0.0000000e+00
  -1.5350052e+01    9.9960251e-01    2.1854054e-04    1.7895020e-04    0.0000000e+00    0.0000000e+00    0.0000000e+00    0.0000000e+00    0.0000000e+00    0.0000000e+00    0.0000000e+00    0.0000000e+00    0.0000000e+00    0.0000000e+00    0.0000000e+00    0.0000000e+00    0.0000000e+00    0.0000000e+00    0.0000000e+00    0.0000000e+00    0.0000000e+00
  -1.5222553e+01    9.9952810e-01    2.4612147e-04    1.9685585e-04    2.8924861e-05    0.0000000e+00    0.0000000e+00    0.0000000e+00    0.0000000e+00    0.0000000e+00    0.0000000e+00    0.0000000e+00    0.0000000e+00    0.0000000e+00    0.0000000e+00    0.0000000e+00    0.0000000e+00    0.0000000e+00    0.0000000e+00    0.0000000e+00    0.0000000e+00
  -1.5063178e+01    9.9948190e-01    2.5689251e-04    1.7687533e-04    8.4332140e-05    0.0000000e+00    0.0000000e+00    0.0000000e+00    0.0000000e+00    0.0000000e+00    0.0000000e+00    0.0000000e+00    0.0000000e+00    0.0000000e+00    0.0000000e+00    0.0000000e+00    0.0000000e+00    0.0000000e+00    0.0000000e+00    0.0000000e+00    0.0000000e+00
  -1.4973408e+01    9.9941230e-01    2.5399977e-04    2.3385056e-04    7.1189570e-05    2.8660392e-05    0.0000000e+00    0.0000000e+00    0.0000000e+00    0.0000000e+00    0.0000000e+00    0.0000000e+00    0.0000000e+00    0.0000000e+00    0.0000000e+00    0.0000000e+00    0.0000000e+00    0.0000000e+00    0.0000000e+00    0.0000000e+00    0.0000000e+00
  -1.4861196e+01    9.9934148e-01    2.8744696e-04    2.2487653e-04    8.6601580e-05    5.9597935e-05    0.0000000e+00    0.0000000e+00    0.0000000e+00    0.0000000e+00    0.0000000e+00    0.0000000e+00    0.0000000e+00    0.0000000e+00    0.0000000e+00    0.0000000e+00    0.0000000e+00    0.0000000e+00    0.0000000e+00    0.0000000e+00    0.0000000e+00
  -1.4771426e+01    9.9930497e-01    2.8483125e-04    2.2714950e-04    1.3071686e-04    5.2333109e-05    0.0000000e+00    0.0000000e+00    0.0000000e+00    0.0000000e+00    0.0000000e+00    0.0000000e+00    0.0000000e+00    0.0000000e+00    0.0000000e+00    0.0000000e+00    0.0000000e+00    0.0000000e+00    0.0000000e+00    0.0000000e+00    0.0000000e+00
  -1.4659214e+01    9.9929180e-01    2.2800801e-04    2.5791202e-04    1.5337366e-04    6.8905527e-05    0.0000000e+00    0.0000000e+00    0.0000000e+00    0.0000000e+00    0.0000000e+00    0.0000000e+00    0.0000000e+00    0.0000000e+00    0.0000000e+00    0.0000000e+00    0.0000000e+00    0.0000000e+00    0.0000000e+00    0.0000000e+00    0.0000000e+00
  -1.4569444e+01    9.9926168e-01    2.1441843e-04    2.7990325e-04    1.3662152e-04    1.0737882e-04    0.0000000e+00    0.0000000e+00    0.0000000e+00    0.0000000e+00    0.0000000e+00    0.0000000e+00    0.0000000e+00    0.0000000e+00    0.0000000e+00    0.0000000e+00    0.0000000e+00    0.0000000e+00    0.0000000e+00    0.0000000e+00    0.0000000e+00
  -1.4457232e+01    9.9921816e-01    2.2563194e-04    2.1877984e-04    1.9938994e-04    1.3804270e-04    0.0000000e+00    0.0000000e+00    0.0000000e+00    0.0000000e+00    0.0000000e+00    0.0000000e+00    0.0000000e+00    0.0000000e+00    0.0000000e+00    0.0000000e+00    0.0000000e+00    0.0000000e+00    0.0000000e+00    0.0000000e+00    0.0000000e+00
  -1.4316966e+01    9.9914256e-01    2.4094568e-04    2.5424020e-04    1.7715200e-04    1.3916506e-04    4.5939251e-05    0.0000000e+00    0.0000000e+00    0.0000000e+00    0.0000000e+00    0.0000000e+00    0.0000000e+00    0.0000000e+00    0.0000000e+00    0.0000000e+00    0.0000000e+00    0.0000000e+00    0.0000000e+00    0.0000000e+00    0.0000000e+00
  -1.4204754e+01    9.9909852e-01    2.9046418e-04    1.8571528e-04    1.9916756e-04    1.4954973e-04    7.6584231e-05    0.0000000e+00    0.0000000e+00    0.0000000e+00    0.0000000e+00    0.0000000e+00    0.0000000e+00    0.0000000e+00    0.0000000e+00    0.0000000e+00    0.0000000e+00    0.0000000e+00    0.0000000e+00    0.0000000e+00    0.0000000e+00
  -1.4064489e+01    9.9905265e-01    2.2430432e-04    2.5873690e-04    1.8135585e-04    1.9066344e-04    7.7039865e-05    1.5248817e-05    0.0000000e+00    0.0000000e+00    0.0000000e+00    0.0000000e+00    0.0000000e+00    0.0000000e+00    0.0000000e+00    0.0000000e+00    0.0000000e+00    0.0000000e+00    0.0000000e+00    0.0000000e+00    0.0000000e+00
  -1.3952276e+01    9.9895357e-01    2.9939063e-04    2.2004806e-04    1.9025752e-04    1.9687155e-04    1.0880420e-04    3.1061743e-05    0.0000000e+00    0.0000000e+00    0.0000000e+00    0.0000000e+00    0.0000000e+00    0.0000000e+00    0.0000000e+00    0.0000000e+00    0.0000000e+00    0.0000000e+00    0.0000000e+00    0.0000000e+00    0.0000000e+00
  -1.3812011e+01    9.9890258e-01    3.1549952e-04    2.2383561e-04    1.7883402e-04    1.8163284e-04    1.5053963e-04    4.7082894e-05    0.0000000e+00    0.0000000e+00    0.0000000e+00    0.0000000e+00    0.0000000e+00    0.0000000e+00    0.0000000e+00    0.0000000e+00    0.0000000e+00    0.0000000e+00    0.0000000e+00    0.0000000e+00    0.0000000e+00
  -1.3699799e+01    9.9884794e-01    3.4616343e-04    2.1495417e-04    2.1977111e-04    1.0041371e-04    2.2387075e-04    4.6886510e-05    0.0000000e+00    0.0000000e+00    0.0000000e+00    0.0000000e+00    0.0000000e+00    0.0000000e+00    0.0000000e+00    0.0000000e+00    0.0000000e+00    0.0000000e+00    0.0000000e+00    0.0000000e+00    0.0000000e+00
  -1.3559533e+01    9.9875337e-01    3.8788439e-04    2.1173052e-04    2.1690455e-04    1.2779798e-04    2.2284237e-04    5.5721351e-05    2.3751435e-05    0.0000000e+00    0.0000000e+00    0.0000000e+00    0.0000000e+00    0.0000000e+00    0.0000000e+00    0.0000000e+00    0.0000000e+00    0.0000000e+00    0.0000000e+00    0.0000000e+00    0.0000000e+00
  -1.3447321e+01    9.9867264e-01    4.2003712e-04    2.5806016e-04    1.6404832e-04    1.7361694e-04    1.9747996e-04    8.2425315e-05    3.1691070e-05    0.0000000e+00    0.0000000e+00    0.0000000e+00    0.0000000e+00    0.0000000e+00    0.0000000e+00    0.0000000e+00    0.0000000e+00    0.0000000e+00    0.0000000e+00    0.0000000e+00    0.0000000e+00
  -1.3307055e+01    9.9853602e-01    4.8839027e-04    2.4130428e-04    1.7696826e-04    2.2037827e-04    1.7255813e-04    9.9713453e-05    6.4672033e-05    0.0000000e+00    0.0000000e+00    0.0000000e+00    0.0000000e+00    0.0000000e+00    0.0000000e+00    0.0000000e+00    0.0000000e+00    0.0000000e+00    0.0000000e+00    0.0000000e+00    0.0000000e+00
  -1.3194843e+01    9.9852920e-01    4.6423353e-04    2.5486150e-04    1.7809971e-04    1.6224923e-04    2.3037690e-04    9.9849540e-05    8.1126831e-05    0.0000000e+00    0.0000000e+00    0.0000000e+00    0.0000000e+00    0.0000000e+00    0.0000000e+00    0.0000000e+00    0.0000000e+00    0.0000000e+00    0.0000000e+00    0.0000000e+00    0.0000000e+00
  -1.3054578e+01    9.9845851e-01    4.8746167e-04    2.7510069e-04    1.3412774e-04    2.0167082e-04    2.2932624e-04    1.0753785e-04    1.0626796e-04    0.0000000e+00    0.0000000e+00    0.0000000e+00    0.0000000e+00    0.0000000e+00    0.0000000e+00    0.0000000e+00    0.0000000e+00    0.0000000e+00    0.0000000e+00    0.0000000e+00    0.0000000e+00
  -1.2942365e+01    9.9843125e-01    4.3011493e-04    3.2741919e-04    1.7103215e-04    1.2315794e-04    2.5053896e-04    1.3448955e-04    1.1501146e-04    1.6987483e-05    0.0000000e+00    0.0000000e+00    0.0000000e+00    0.0000000e+00    0.0000000e+00    0.0000000e+00    0.0000000e+00    0.0000000e+00    0.0000000e+00    0.0000000e+00    0.0000000e+00
  -1.2802100e+01    9.9828338e-01    5.1586405e-04    3.6345132e-04    1.3125287e-04    1.6275486e-04    2.5102049e-04    1.2690141e-04    1.0721819e-04    5.8155348e-05    0.0000000e+00    0.0000000e+00    0.0000000e+00    0.0000000e+00    0.0000000e+00    0.0000000e+00    0.0000000e+00    0.0000000e+00    0.0000000e+00    0.0000000e+00    0.0000000e+00
  -1.2689888e+01    9.9821482e-01    5.2301240e-04    3.5686031e-04    1.8179686e-04    1.6186010e-04    2.3582347e-04    1.2491190e-04    1.0933565e-04    9.1579737e-05    0.0000000e+00    0.0000000e+00    0.0000000e+00    0.0000000e+00    0.0000000e+00    0.0000000e+00    0.0000000e+00    0.0000000e+00    0.0000000e+00    0.0000000e+00    0.0000000e+00
  -1.2549622e+01    9.9819215e-01    5.0155835e-04    3.0835228e-04    2.8891885e-04    1.2031498e-04    2.0372488e-04    9.9736408e-05    2.0185301e-04    4.9142372e-05    3.4248649e-05    0.0000000e+00    0.0000000e+00    0.0000000e+00    0.0000000e+00    0.0000000e+00    0.0000000e+00    0.0000000e+00    0.0000000e+00    0.0000000e+00    0.0000000e+00
  -1.2437410e+01    9.9809965e-01    5.3907807e-04    2.9707732e-04    2.9069136e-04    1.7692992e-04    1.9550762e-04    1.0686180e-04    1.6819732e-04    9.1807472e-05    3.4203598e-05    0.0000000e+00    0.0000000e+00    0.0000000e+00    0.0000000e+00    0.0000000e+00    0.0000000e+00    0.0000000e+00    0.0000000e+00    0.0000000e+00    0.0000000e+00
  -1.2297145e+01    9.9806020e-01    5.0795487e-04    3.9176211e-04    1.6944936e-04    2.0966382e-04    2.0231481e-04    1.3753045e-04    1.4966031e-04    1.0240317e-04    6.9057382e-05    0.0000000e+00    0.0000000e+00    0.0000000e+00    0.0000000e+00    0.0000000e+00    0.0000000e+00    0.0000000e+00    0.0000000e+00    0.0000000e+00    0.0000000e+00
  -1.2184932e+01    9.9800420e-01    4.6345914e-04    4.5302740e-04    1.7661280e-04    1.9036115e-04    2.5963143e-04    1.1477493e-04    1.5797479e-04    9.3370227e-05    8.6592931e-05    0.0000000e+00    0.0000000e+00    0.0000000e+00    0.0000000e+00    0.0000000e+00    0.0000000e+00    0.0000000e+00    0.0000000e+00    0.0000000e+00    0.0000000e+00
  -1.2044667e+01    9.9797164e-01    4.3670984e-04    3.8599714e-04    2.9825754e-04    1.7596566e-04    2.1907843e-04    1.2368011e-04    1.6491193e-04    1.1956676e-04    8.6448041e-05    1.7739876e-05    0.0000000e+00    0.0000000e+00    0.0000000e+00    0.0000000e+00    0.0000000e+00    0.0000000e+00    0.0000000e+00    0.0000000e+00    0.0000000e+00
  -1.1932455e+01    9.9787296e-01    5.2998853e-04    3.5779843e-04    2.6838635e-04    2.2864690e-04    1.9656588e-04    1.0534590e-04    2.0784409e-04    1.1059361e-04    7.8077280e-05    4.3797930e-05    0.0000000e+00    0.0000000e+00    0.0000000e+00    0.0000000e+00    0.0000000e+00    0.0000000e+00    0.0000000e+00    0.0000000e+00    0.0000000e+00
  -1.1792189e+01    9.9775649e-01    5.7977844e-04    3.6553024e-04    2.4648940e-04    2.6681979e-04    1.7185876e-04    1.5526266e-04    1.8251003e-04    1.5315653e-04    3.4103241e-05    8.8000383e-05    0.0000000e+00    0.0000000e+00    0.0000000e+00    0.0000000e+00    0.0000000e+00    0.0000000e+00    0.0000000e+00    0.0000000e+00    0.0000000e+00
  -1.1679977e+01    9.9771314e-01    5.9421948e-04    3.5302993e-04    2.3061354e-04    2.9706610e-04    1.8056562e-04    1.4622973e-04    1.8359792e-04    1.3528224e-04    7.8161797e-05    5.2176921e-05    3.5912716e-05    0.0000000e+00    0.0000000e+00    0.0000000e+00    0.0000000e+00    0.0000000e+00    0.0000000e+00    0.0000000e+00    0.0000000e+00
  -1.1539711e+01    9.9759469e-01    6.4658746e-04    3.6799777e-04    2.2272528e-04    2.9768409e-04    1.9629607e-04    1.6084391e-04    1.5901305e-04    1.3467471e-04    1.1371434e-04    6.9747601e-05    3.6030196e-05    0.0000000e+00    0.0000000e+00    0.0000000e+00    0.0000000e+00    0.0000000e+00    0.0000000e+00    0.0000000e+00    0.0000000e+00
  -1.1427499e+01    9.9754352e-01    6.3982596e-04    4.3494137e-04    2.0215812e-04    2.5938065e-04    1.8786130e-04    1.6808877e-04    2.0105106e-04    1.4265162e-04    9.6927830e-05    8.7488006e-05    3.6107232e-05    0.0000000e+00    0.0000000e+00    0.0000000e+00    0.0000000e+00    0.0000000e+00    0.0000000e+00    0.0000000e+00    0.0000000e+00
  -1.1287234e+01    9.9750181e-01    6.1322612e-04    4.2186199e-04    2.6197529e-04    2.2887321e-04    1.5630026e-04    2.4879506e-04    1.6751183e-04    1.6050263e-04    9.7266907e-05    8.7657699e-05    4.5135187e-05    9.0874975e-06    0.0000000e+00    0.0000000e+00    0.0000000e+00    0.0000000e+00    0.0000000e+00    0.0000000e+00    0.0000000e+00
  -1.1175021e+01    9.9744257e-01    5.9300440e-04    4.5118629e-04    2.5401092e-04    2.6866541e-04    1.9584964e-04    2.0991301e-04    1.3253029e-04    1.7754889e-04    7.9563343e-05    1.4075063e-04    3.6182321e-05    1.8225764e-05    0.0000000e+00    0.0000000e+00    0.0000000e+00    0.0000000e+00    0.0000000e+00    0.0000000e+00    0.0000000e+00
  -1.1034756e+01    9.9736499e-01    6.6023725e-04    4.0141012e-04    2.9988504e-04    2.3073645e-04    1.9540106e-04    1.9493814e-04    1.8193326e-04    1.6841251e-04    7.0740653e-05    1.5014006e-04    3.5602313e-05    4.5577530e-05    0.0000000e+00    0.0000000e+00    0.0000000e+00    0.0000000e+00    0.0000000e+00    0.0000000e+00    0.0000000e+00
  -1.0922544e+01    9.9728392e-01    7.4889367e-04    3.2837969e-04    3.0743262e-04    2.6998925e-04    1.6344079e-04    2.1945657e-04    1.6521765e-04    1.7577317e-04    1.0581581e-04    1.1394780e-04    7.2094330e-05    4.5634289e-05    0.0000000e+00    0.0000000e+00    0.0000000e+00    0.0000000e+00    0.0000000e+00    0.0000000e+00    0.0000000e+00
  -1.0782278e+01    9.9716362e-01    7.2703942e-04    4.1022599e-04    2.9271835e-04    3.0866420e-04    1.8835539e-04    1.6115848e-04    2.0787423e-04    1.7590396e-04    1.2303911e-04    1.1404737e-04    5.4556312e-05    7.2796901e-05    0.0000000e+00    0.0000000e+00    0.0000000e+00    0.0000000e+00    0.0000000e+00    0.0000000e+00    0.0000000e+00
  -1.0670066e+01    9.9710383e-01    7.5764004e-04    3.9540711e-04    3.0132870e-04    3.0848580e-04    1.9752421e-04    1.6116427e-04    2.2309439e-04    1.6099811e-04    1.2181913e-04    1.1420839e-04    7.2561205e-05    7.2828828e-05    9.1105809e-06    0.0000000e+00    0.0000000e+00    0.0000000e+00    0.0000000e+00    0.0000000e+00    0.0000000e+00
  -1.0529801e+01    9.9699579e-01    8.4750029e-04    3.6678497e-04    2.7989958e-04    3.3148381e-04    1.9008748e-04    1.9486625e-04    1.8058473e-04    1.9536563e-04    1.6537279e-04    8.8087640e-05    5.5003811e-05    9.0824419e-05    1.8347045e-05    0.0000000e+00    0.0000000e+00    0.0000000e+00    0.0000000e+00    0.0000000e+00    0.0000000e+00
  -1.0417588e+01    9.9694201e-01    8.5013128e-04    4.0449898e-04    2.6425303e-04    3.1713888e-04    1.5812379e-04    2.3525506e-04    2.0529231e-04    1.7025497e-04    1.6514574e-04    1.1448612e-04    4.5558831e-05    5.4347094e-05    6.4269782e-05    9.2325799e-06    0.0000000e+00    0.0000000e+00    0.0000000e+00    0.0000000e+00    0.0000000e+00
  -1.0277323e+01    9.9684140e-01    8.4386562e-04    5.1084201e-04    2.6657461e-04    2.6928743e-04    1.9031988e-04    1.8840579e-04    2.3840950e-04    1.6212960e-04    1.7375533e-04    1.2288216e-04    4.5245826e-05    7.3031464e-05    4.6070975e-05    2.7778741e-05    0.0000000e+00    0.0000000e+00    0.0000000e+00    0.0000000e+00    0.0000000e+00
  -1.0165110e+01    9.9674786e-01    9.0810008e-04    5.0416201e-04    2.7456889e-04    2.9384955e-04    1.4979466e-04    1.8792050e-04    2.4817570e-04    1.5239869e-04    2.0875582e-04    1.3198193e-04    4.5308906e-05    7.3078930e-05    3.6872813e-05    3.7174747e-05    0.0000000e+00    0.0000000e+00    0.0000000e+00    0.0000000e+00    0.0000000e+00
  -1.0094978e+01    9.9669608e-01    8.4647147e-04    5.3863858e-04    3.1182077e-04    3.3329679e-04    1.4215313e-04    1.7055845e-04    2.4927428e-04    1.9463374e-04    1.3960572e-04    1.5862968e-04    7.1618582e-05    7.3084786e-05    3.6881640e-05    3.7250216e-05    0.0000000e+00    0.0000000e+00    0.0000000e+00    0.0000000e+00    0.0000000e+00
  -9.9686156e+00    9.9668478e-01    7.8343184e-04    5.8405688e-04    3.1165735e-04    2.9497776e-04    1.8982482e-04    1.9535200e-04    1.2310124e-04    2.7162443e-04    1.6504501e-04    1.4153178e-04    1.0694810e-04    5.4870206e-05    5.5433672e-05    1.8636060e-05    1.8726975e-05    0.0000000e+00    0.0000000e+00    0.0000000e+00    0.0000000e+00
  -9.8482249e+00    9.9661047e-01    8.2890831e-04    5.5301538e-04    3.5254241e-04    2.6981738e-04    2.0680881e-04    2.0341109e-04    1.3138265e-04    2.2902000e-04    1.4765600e-04    1.6702585e-04    1.1587845e-04    9.1146688e-05    5.5461122e-05    1.8663132e-05    1.8796487e-05    0.0000000e+00    0.0000000e+00    0.0000000e+00    0.0000000e+00
  -9.7646202e+00    9.9654945e-01    8.3516028e-04    5.5322183e-04    3.7711560e-04    2.8196918e-04    1.4912353e-04    2.6088443e-04    1.3099292e-04    2.2899652e-04    1.2099549e-04    1.9374223e-04    1.3391949e-04    7.3140840e-05    7.3761356e-05    1.8681982e-05    1.8843968e-05    0.0000000e+00    0.0000000e+00    0.0000000e+00    0.0000000e+00
  -9.6601143e+00    9.9648342e-01    8.5069231e-04    5.8814457e-04    3.8409040e-04    2.2721491e-04    2.0191520e-04    2.1130083e-04    1.8920737e-04    2.0308316e-04    1.3803189e-04    1.6863797e-04    1.6031469e-04    8.2403748e-05    5.5479490e-05    3.7172472e-05    1.8894004e-05    0.0000000e+00    0.0000000e+00    0.0000000e+00    0.0000000e+00
  -9.5294820e+00    9.9639806e-01    8.7401448e-04    6.5710500e-04    3.0574854e-04    2.7546334e-04    1.8075676e-04    2.0569955e-04    2.1923573e-04    1.8727940e-04    1.5489884e-04    1.5078460e-04    1.2427081e-04    1.3689317e-04    7.3456406e-05    3.7378832e-05    1.8952637e-05    0.0000000e+00    0.0000000e+00    0.0000000e+00    0.0000000e+00
  -9.3850810e+00    9.9633621e-01    9.2081144e-04    5.1231198e-04    4.3147703e-04    2.1768303e-04    2.8920704e-04    1.7140734e-04    1.8957627e-04    1.6544723e-04    1.7096652e-04    2.1249282e-04    7.1363654e-05    1.7198210e-04    8.2552363e-05    1.8716850e-05    3.7797236e-05    0.0000000e+00    0.0000000e+00    0.0000000e+00    0.0000000e+00
  -9.2695602e+00    9.9620497e-01    1.0016026e-03    5.4348443e-04    3.7347726e-04    2.8644652e-04    2.4089045e-04    2.1978183e-04    1.8382569e-04    1.4708466e-04    2.2106203e-04    1.5918259e-04    8.0042925e-05    1.6299625e-04    1.1855179e-04    1.8689883e-05    3.7906656e-05    0.0000000e+00    0.0000000e+00    0.0000000e+00    0.0000000e+00
  -9.1253184e+00    9.9611572e-01    1.0197761e-03    5.3231058e-04    3.5715665e-04    3.1140281e-04    2.6605494e-04    2.0568136e-04    1.8591932e-04    1.8060735e-04    1.4896195e-04    2.5713211e-04    5.3510323e-05    1.4478734e-04    1.6428616e-04    1.8651012e-05    3.8039825e-05    0.0000000e+00    0.0000000e+00    0.0000000e+00    0.0000000e+00
  -9.0099250e+00    9.9607250e-01    1.0665647e-03    4.3811939e-04    4.4603202e-04    2.6466424e-04    2.6936148e-04    2.4678559e-04    1.2840581e-04    2.3149684e-04    1.4654910e-04    1.9413612e-04    1.3823167e-04    1.0878045e-04    1.1889371e-04    9.1396696e-05    2.8536877e-05    9.5476980e-06    0.0000000e+00    0.0000000e+00    0.0000000e+00
  -8.8658481e+00    9.9593234e-01    1.0917420e-03    5.1909081e-04    4.2383799e-04    2.7425090e-04    2.3078126e-04    2.5937676e-04    1.8778721e-04    2.2086927e-04    7.8392960e-05    2.2142210e-04    1.6347278e-04    1.1332234e-04    9.9284504e-05    1.3695078e-04    3.7521912e-05    9.5543955e-06    0.0000000e+00    0.0000000e+00    0.0000000e+00
  -8.7505865e+00    9.9578571e-01    1.1079776e-03    6.4365364e-04    3.8689219e-04    2.9596490e-04    2.2332950e-04    2.4209206e-04    1.5804216e-04    2.4392384e-04    1.2206542e-04    1.4770767e-04    1.8783729e-04    1.3423683e-04    1.0501754e-04    1.2764102e-04    5.5078004e-05    1.9012609e-05    0.0000000e+00    1.3814809e-05    0.0000000e+00
  -8.6066736e+00    9.9563734e-01    1.1556574e-03    6.3032223e-04    4.8251379e-04    2.4988747e-04    2.3123091e-04    2.6468288e-04    1.9818809e-04    1.7361337e-04    1.0352001e-04    1.7642232e-04    1.5056668e-04    1.5799381e-04    1.0935761e-04    1.2956014e-04    7.3375618e-05    5.3813499e-05    0.0000000e+00    0.0000000e+00    2.1949471e-05
  -8.4915433e+00    9.9555044e-01    1.1505413e-03    6.7456390e-04    4.8356478e-04    2.6419022e-04    2.3756252e-04    2.2711930e-04    1.7725111e-04    2.4193464e-04    8.0064331e-05    1.7290158e-04    1.1095676e-04    1.4207584e-04    1.4541468e-04    1.2225339e-04    1.2873243e-04    5.4429764e-05    7.0796128e-06    0.0000000e+00    2.8924998e-05
  -8.3477889e+00    9.9543253e-01    1.1755142e-03    6.9883742e-04    4.4869971e-04    3.1440413e-04    2.1378781e-04    2.4950846e-04    1.9651801e-04    1.9544220e-04    1.2915574e-04    1.8552648e-04    8.7157546e-05    1.1307706e-04    1.2140850e-04    9.8605236e-05    1.3548650e-04    6.5763464e-05    5.1659292e-05    1.6497911e-05    7.0424017e-05
  -8.2327854e+00    9.9525722e-01    1.2654794e-03    7.1411767e-04    4.4921962e-04    2.8577949e-04    2.7157770e-04    2.4085144e-04    1.8851062e-04    1.9488886e-04    1.4159288e-04    1.3650069e-04    1.3547856e-04    1.3775205e-04    8.6652498e-05    7.6787417e-05    1.5807280e-04    6.1061114e-05    5.1398220e-05    2.8948613e-05    1.1811182e-04
  -8.0891866e+00    9.9512231e-01    1.2691548e-03    6.6444998e-04    6.1798236e-04    2.8579626e-04    1.7006464e-04    3.3410289e-04    1.8664446e-04    1.7747833e-04    1.2539578e-04    1.0846695e-04    1.3934314e-04    1.5978697e-04    1.0211743e-04    7.7071012e-05    7.3181620e-05    8.8507276e-05    8.2375148e-05    6.3447820e-05    1.5232646e-04
  -7.9573091e+00    9.9497588e-01    1.3372480e-03    6.2015573e-04    6.3135964e-04    3.8684198e-04    2.1172652e-04    1.8135916e-04    1.8234139e-04    2.5316343e-04    2.2881409e-04    5.1666258e-05    9.4099291e-05    1.2920677e-04    1.1221732e-04    9.1362304e-05    1.0254281e-04    6.1490227e-05    6.6675561e-05    6.3825805e-05    2.1802341e-04
  -7.8894653e+00    9.9488703e-01    1.3532058e-03    6.7145276e-04    4.8995313e-04    4.8674314e-04    2.6016966e-04    2.2569828e-04    1.2713554e-04    1.5358228e-04    2.2435074e-04    1.4917877e-04    1.4294159e-04    6.5877822e-05    1.1536316e-04    8.9351946e-05    3.3775609e-05    8.7987219e-05    1.1014662e-04    5.7984519e-05    2.6806911e-04
  -7.7822578e+00    9.9458408e-01    1.4627673e-03    7.8497540e-04    3.7541570e-04    4.4192908e-04    3.6844458e-04    2.7423220e-04    1.6953216e-04    2.2250754e-04    1.1951944e-04    6.1673679e-05    1.6882655e-04    8.1492698e-05    1.1429183e-04    1.4322943e-04    7.6991089e-05    2.3123257e-05    3.5507995e-05    7.4917141e-05    4.1654135e-04
  -7.6875129e+00    9.9424705e-01    1.5088891e-03    9.1348459e-04    5.7236971e-04    3.5592200e-04    2.4722409e-04    2.3215885e-04    2.8166728e-04    2.0508050e-04    1.5362938e-04    1.5983395e-04    9.2189441e-05    1.0036500e-04    9.8731702e-05    1.2457490e-04    3.1033911e-05    4.1436653e-05    4.7592566e-05    6.0059493e-05    5.2670548e-04
  -7.5970406e+00    9.9391297e-01    1.6772875e-03    8.1469809e-04    6.4603040e-04    4.3173199e-04    4.0536760e-04    2.4622145e-04    1.7385793e-04    1.8464070e-04    1.1385119e-04    1.7697003e-04    1.1550985e-04    1.1826741e-04    6.5696494e-05    1.1531628e-04    7.2184938e-05    7.9928775e-05    8.6580177e-05    6.8344644e-05    4.9454086e-04
  -7.4667577e+00    9.9339121e-01    1.8496006e-03    9.7362329e-04    6.1501095e-04    5.2155173e-04    4.1374966e-04    3.2566930e-04    1.9552330e-04    1.7499738e-04    2.2417144e-04    1.2570547e-04    6.2830976e-05    1.1838208e-04    7.8331154e-05    7.0048907e-05    9.3138293e-05    8.2398686e-05    7.3938358e-05    6.9094197e-05    5.4102442e-04
  -7.3691978e+00    9.9315369e-01    1.8719583e-03    1.0259674e-03    7.7385374e-04    5.9478516e-04    3.3604009e-04    3.0208001e-04    2.2903583e-04    1.9425696e-04    1.5331682e-04    1.7980201e-04    9.8255853e-05    1.0892810e-04    9.5851131e-05    4.5794977e-05    9.7391129e-05    8.1765475e-05    6.4023568e-05    7.0075269e-05    5.2312720e-04
  -7.2833587e+00    9.9289055e-01    1.9466029e-03    1.2316900e-03    7.2769498e-04    5.7943672e-04    4.1859496e-04    2.8428733e-04    2.6348931e-04    1.6374102e-04    1.6149987e-04    1.2964248e-04    1.2718727e-04    1.2076963e-04    1.0522643e-04    5.5726248e-05    7.6366423e-05    6.3792703e-05    7.7501267e-05    6.1571438e-05    5.1462576e-04
  -7.1861433e+00    9.9261808e-01    2.1388155e-03    1.2683356e-03    8.5140906e-04    4.9716008e-04    4.2072455e-04    3.1624445e-04    2.6044746e-04    1.6752801e-04    1.5378991e-04    1.5008617e-04    1.0560158e-04    1.1434443e-04    9.4975651e-05    7.5634351e-05    6.1066213e-05    8.4023984e-05    5.0239613e-05    9.2201343e-05    4.7928743e-04
  -7.0918712e+00    9.9247590e-01    2.2209905e-03    1.3751508e-03    8.0937907e-04    5.7099230e-04    3.9439363e-04    2.9673133e-04    2.1619001e-04    2.1581870e-04    1.2091748e-04    1.3721030e-04    1.4160673e-04    8.6320338e-05    9.7522389e-05    8.6385235e-05    4.6839049e-05    9.9739803e-05    4.7800378e-05    6.7961166e-05    4.9214723e-04
  -6.9920939e+00    9.9237920e-01    2.2693547e-03    1.3689082e-03    8.9174160e-04    5.5343408e-04    4.1085781e-04    2.8561569e-04    1.9706408e-04    2.1793532e-04    1.3122351e-04    1.2694206e-04    1.5286103e-04    8.0460771e-05    7.9876472e-05    9.4122199e-05    5.9649632e-05    8.1474768e-05    6.6513245e-05    5.1463563e-05    5.0130033e-04
  -6.8777538e+00    9.9221772e-01    2.4561640e-03    1.3636993e-03    9.1746433e-04    4.9961233e-04    4.1850904e-04    2.6467201e-04    2.2060268e-04    2.1830229e-04    1.1679326e-04    1.3101429e-04    1.5155809e-04    7.9367423e-05    7.4942458e-05    1.0698563e-04    6.4688769e-05    7.9134907e-05    7.7351886e-05    3.8012923e-05    5.0340349e-04
  -6.7494600e+00    9.9208239e-01    2.5865212e-03    1.3643305e-03    9.3052130e-04    5.0027002e-04    3.9892895e-04    2.8685881e-04    2.1090185e-04    2.1605493e-04    1.2085986e-04    1.2026966e-04    1.6706683e-04    5.4602133e-05    1.0297146e-04    9.1900206e-05    7.7925160e-05    7.9377796e-05    6.9578418e-05    3.8086465e-05    5.0058024e-04
  -6.6717999e+00    9.9207062e-01    2.6361046e-03    1.3239981e-03    9.5814268e-04    4.7763585e-04    3.9862797e-04    2.9677477e-04    2.0803776e-04    2.0050599e-04    1.2609913e-04    1.1312204e-04    1.7218875e-04    5.7197870e-05    1.0566769e-04    8.9504212e-05    7.8039920e-05    8.2066033e-05    6.9708636e-05    3.8192381e-05    4.9776801e-04
  -6.5320117e+00    9.9198901e-01    2.7256233e-03    1.3596211e-03    9.1841325e-04    4.8248852e-04    3.8559882e-04    3.1300175e-04    1.8935568e-04    2.0161269e-04    1.3169814e-04    1.2836618e-04    1.5792590e-04    5.7407554e-05    1.1622788e-04    7.4510492e-05    8.8741929e-05    8.7683546e-05    5.6547512e-05    4.6508329e-05    4.8965915e-04
  -6.4349365e+00    9.9193831e-01    2.8080312e-03    1.3246796e-03    9.2983565e-04    4.7887204e-04    3.8928816e-04    3.1947929e-04    1.8370248e-04    1.9680607e-04    1.2951810e-04    1.3388722e-04    1.5116957e-04    5.5127162e-05    1.2170086e-04    7.7442232e-05    8.3809900e-05    8.2410126e-05    6.2172958e-05    5.2136363e-05    4.8162414e-04
  -6.3572764e+00    9.9190522e-01    2.8280281e-03    1.3378000e-03    9.3186013e-04    4.7723698e-04    3.8207239e-04    3.2908103e-04    1.8375031e-04    1.8897673e-04    1.3977672e-04    1.3122971e-04    1.3614856e-04    7.5138004e-05    1.1414923e-04    7.7457839e-05    9.4438036e-05    7.1789541e-05    7.5870126e-05    4.1285190e-05    4.7869348e-04
  -6.2951483e+00    9.9186853e-01    2.8602708e-03    1.3419801e-03    9.3289959e-04    4.7867997e-04    3.8502445e-04    3.3191285e-04    1.8625622e-04    1.8338250e-04    1.3957438e-04    1.2865901e-04    1.3124562e-04    8.0173281e-05    1.0915495e-04    8.0006299e-05    9.4516526e-05    7.4493331e-05    7.3259670e-05    4.1297591e-05    4.7868192e-04
  -6.1204130e+00    9.9184972e-01    2.8780446e-03    1.3488846e-03    9.1890415e-04    5.0315660e-04    3.6944893e-04    3.4003035e-04    1.8430252e-04    1.7103178e-04    1.5568653e-04    1.2220577e-04    1.1962609e-04    1.0083527e-04    9.9664966e-05    8.0314804e-05    1.0561235e-04    6.4069709e-05    6.8141473e-05    4.6883804e-05    4.7343515e-04
  -6.0427529e+00    9.9181081e-01    2.9262398e-03    1.3480665e-03    9.3247557e-04    4.8361489e-04    3.6937478e-04    3.4911243e-04    1.7294719e-04    1.7368603e-04    1.6567328e-04    1.1707431e-04    1.1710788e-04    9.5749498e-05    9.9687501e-05    8.0268327e-05    1.1364706e-04    5.8777518e-05    6.8224185e-05    4.6931526e-05    4.7053299e-04
  -5.9806248e+00    9.9181297e-01    2.9380344e-03    1.3370725e-03    9.2344475e-04    4.9489461e-04    3.6591515e-04    3.5241685e-04    1.6190807e-04    1.7933983e-04    1.6825107e-04    1.1959732e-04    1.1967349e-04    9.0770437e-05    9.9771390e-05    7.5079781e-05    1.1099848e-04    6.6830743e-05    6.8329489e-05    4.4193948e-05    4.7051179e-04
  -5.8058896e+00    9.9173421e-01    3.0201455e-03    1.3344685e-03    9.4719814e-04    4.8125918e-04    3.6293189e-04    3.3938315e-04    1.6616329e-04    1.8560697e-04    1.7168699e-04    1.1540794e-04    1.1795959e-04    8.6194512e-05    1.0020428e-04    7.7946572e-05    1.1134996e-04    7.2473327e-05    5.7568299e-05    4.9909956e-05    4.6793456e-04
  -5.7282294e+00    9.9171445e-01    3.0415316e-03    1.3413581e-03    9.3674766e-04    4.8561131e-04    3.6613068e-04    3.3068120e-04    1.6664017e-04    1.8580729e-04    1.7691322e-04    1.1530415e-04    1.2546387e-04    7.6054245e-05    1.0280428e-04    8.3191568e-05    1.0882843e-04    7.2549428e-05    5.4952320e-05    4.7164938e-05    4.6781866e-04
  -5.6311543e+00    9.9169469e-01    3.0543604e-03    1.3581935e-03    9.3217475e-04    4.7956768e-04    3.7328729e-04    3.3150854e-04    1.6953930e-04    1.7791019e-04    1.6481190e-04    1.2598337e-04    1.2843832e-04    7.1237518e-05    1.0304750e-04    8.3358952e-05    1.1967405e-04    6.7439271e-05    4.6779428e-05    5.0044361e-05    4.6795270e-04
  -5.5534942e+00    9.9167578e-01    3.0701722e-03    1.3704227e-03    9.2747596e-04    4.6611308e-04    3.8413784e-04    3.2907268e-04    1.7253167e-04    1.7003252e-04    1.7023706e-04    1.3351095e-04    1.2589291e-04    6.8744492e-05    1.0308877e-04    9.1315291e-05    1.1183438e-04    6.7505123e-05    4.4080352e-05    5.2919718e-05    4.6512831e-04
  -5.4564190e+00    9.9167126e-01    3.0519540e-03    1.4061364e-03    9.0760375e-04    4.7518174e-04    3.8822158e-04    3.1501267e-04    1.7911128e-04    1.7850730e-04    1.6307726e-04    1.3662460e-04    1.2130158e-04    6.8970973e-05    1.0598079e-04    9.4166646e-05    1.0674689e-04    7.0340952e-05    4.1396763e-05    5.5863634e-05    4.6254317e-04
  -5.3350751e+00    9.9164137e-01    3.0675443e-03    1.4458077e-03    8.9379650e-04    4.5822067e-04    4.0266302e-04    3.0675865e-04    1.7125348e-04    1.8223703e-04    1.7421168e-04    1.3211055e-04    1.2431397e-04    6.6721633e-05    1.0893067e-04    9.9815040e-05    1.0168200e-04    6.2413532e-05    4.6995057e-05    5.3257684e-05    4.5989822e-04
  -5.2380000e+00    9.9159779e-01    3.1274531e-03    1.4617551e-03    8.5501362e-04    4.5978849e-04    4.0698814e-04    3.1623130e-04    1.6801463e-04    1.7685329e-04    1.7434262e-04    1.3707213e-04    1.1404622e-04    6.9199281e-05    1.1408910e-04    1.0514122e-04    9.6376419e-05    6.2505873e-05    4.4268344e-05    5.8965956e-05    4.5410197e-04
  -5.1603398e+00    9.9156978e-01    3.1470485e-03    1.4659910e-03    8.5626398e-04    4.6062241e-04    4.2067582e-04    3.1589394e-04    1.6179237e-04    1.7678165e-04    1.7432815e-04    1.3450486e-04    1.1151841e-04    6.4033293e-05    1.2190444e-04    1.0520524e-04    9.3718641e-05    6.5297603e-05    4.4337178e-05    6.1865868e-05    4.4843825e-04
  -5.0632647e+00    9.9154795e-01    3.1543012e-03    1.4899455e-03    8.4057360e-04    4.6254870e-04    4.3184581e-04    3.0450729e-04    1.6515030e-04    1.8547816e-04    1.7224826e-04    1.2992019e-04    1.0937843e-04    7.7181026e-05    1.1449927e-04    1.0814575e-04    8.5814662e-05    7.0999876e-05    3.6065043e-05    7.3267079e-05    4.4018099e-04
  -4.9419207e+00    9.9149954e-01    3.1788338e-03    1.5096454e-03    8.4304152e-04    4.6442374e-04    4.3680936e-04    2.9935840e-04    1.7403157e-04    1.8857958e-04    1.6506625e-04    1.2288745e-04    1.1494491e-04    7.7504196e-05    1.1755332e-04    1.1388549e-04    7.2608587e-05    7.1209921e-05    3.8938545e-05    8.1965363e-05    4.2917552e-04
  -4.8448456e+00    9.9141931e-01    3.2578619e-03    1.5161286e-03    8.5507547e-04    4.4592340e-04    4.4726905e-04    2.9606696e-04    1.7941285e-04    1.8024553e-04    1.6505322e-04    1.2022477e-04    1.1740356e-04    8.0081548e-05    1.1229968e-04    1.2184118e-04    6.7245241e-05    7.1338636e-05    3.6190154e-05    8.4812151e-05    4.2621701e-04
  -4.7235017e+00    9.9142335e-01    3.2664193e-03    1.5162508e-03    8.6285684e-04    4.3090826e-04    4.5154154e-04    2.9324823e-04    1.7664082e-04    1.8078373e-04    1.7598723e-04    1.0785543e-04    1.1532516e-04    8.8193774e-05    1.1009317e-04    1.3559103e-04    5.1337552e-05    6.6086992e-05    4.1847312e-05    8.5000348e-05    4.2068006e-04
  -4.6264265e+00    9.9142225e-01    3.2700372e-03    1.5194458e-03    8.6307582e-04    4.2754172e-04    4.5202469e-04    2.9034250e-04    1.7390281e-04    1.8646037e-04    1.7598688e-04    1.0521433e-04    1.1521522e-04    8.5475068e-05    1.1801074e-04    1.3552175e-04    4.0518844e-05    7.9907316e-05    3.9162621e-05    9.3616252e-05    4.0629106e-04
  -4.5050826e+00    9.9139521e-01    3.3203716e-03    1.5256233e-03    8.4159641e-04    4.2073362e-04    4.6319870e-04    2.8134045e-04    1.7426102e-04    1.8978003e-04    1.8435997e-04    9.0192864e-05    1.2092772e-04    8.8472433e-05    1.2647313e-04    1.2529699e-04    3.5260998e-05    8.0143141e-05    5.0512226e-05    8.2524822e-05    4.0371603e-04
  -4.4080074e+00    9.9137951e-01    3.3341743e-03    1.5194914e-03    8.5927571e-04    4.2042376e-04    4.5676795e-04    2.7540408e-04    1.7745340e-04    1.9534790e-04    1.8167917e-04    9.5257062e-05    1.1308995e-04    9.0996920e-05    1.3708906e-04    1.1193246e-04    3.5273504e-05    8.0206217e-05    5.6110508e-05    7.9774852e-05    4.0074545e-04
  -4.2866635e+00    9.9137675e-01    3.3498600e-03    1.5159490e-03    8.4378069e-04    4.5033375e-04    4.4654107e-04    2.5693305e-04    1.7831397e-04    1.9633985e-04    1.8778703e-04    9.3068806e-05    1.1872753e-04    9.9204549e-05    1.3233457e-04    1.0418001e-04    3.2637790e-05    8.0373683e-05    6.4573146e-05    7.7131423e-05    3.9518027e-04
  -4.1895884e+00    9.9136513e-01    3.3416612e-03    1.5326930e-03    8.3732646e-04    4.6241137e-04    4.4069318e-04    2.6337818e-04    1.7258352e-04    2.0754467e-04    1.8752462e-04    8.2653414e-05    1.3155375e-04    8.6063327e-05    1.4287309e-04    9.6150220e-05    2.9897526e-05    8.3176878e-05    7.0161306e-05    7.1442849e-05    3.9508513e-04
  -4.0682444e+00    9.9134891e-01    3.3628622e-03    1.5172711e-03    8.4879870e-04    4.8091492e-04    4.2094637e-04    2.6097198e-04    1.8189617e-04    2.0818091e-04    1.8027480e-04    8.0444587e-05    1.3470657e-04    9.1635973e-05    1.4335756e-04    9.1095133e-05    2.7255892e-05    8.8910744e-05    7.3169776e-05    6.8768344e-05    3.8962807e-04
  -3.9266742e+00    9.9133262e-01    3.3730565e-03    1.5415938e-03    8.0883650e-04    5.1966448e-04    4.0489592e-04    2.6138311e-04    1.8242178e-04    2.0634845e-04    1.8103832e-04    7.8165193e-05    1.4034944e-04    9.7201064e-05    1.4635422e-04    7.5223618e-05    3.0007695e-05    1.0022709e-04    7.0550957e-05    6.6092796e-05    3.8397235e-04
  -3.8134181e+00    9.9132515e-01    3.3669356e-03    1.5615969e-03    8.0116232e-04    5.2386452e-04    3.9903437e-04    2.6475350e-04    1.9106275e-04    2.0068490e-04    1.8096664e-04    8.3279608e-05    1.3502184e-04    1.0241295e-04    1.3822223e-04    7.5238320e-05    3.5550944e-05    1.0868023e-04    6.5035319e-05    6.9068119e-05    3.7227821e-04
  -3.6719224e+00    9.9130279e-01    3.3933768e-03    1.5494032e-03    8.0420478e-04    5.3630579e-04    3.8041256e-04    2.7531414e-04    2.0068247e-04    1.9838217e-04    1.7386438e-04    9.1607717e-05    1.2789372e-04    1.3208417e-04    1.1208675e-04    7.2839041e-05    4.1209781e-05    1.0619507e-04    6.5207180e-05    7.7978924e-05    3.5815940e-04
  -3.5587259e+00    9.9125620e-01    3.4751775e-03    1.5195021e-03    8.0001996e-04    5.4371621e-04    3.8351735e-04    2.6540826e-04    2.0077709e-04    1.9825436e-04    1.7642931e-04    9.9239798e-05    1.2242155e-04    1.2653031e-04    1.1192301e-04    7.5509797e-05    3.8466496e-05    1.0888323e-04    6.5169663e-05    8.0829817e-05    3.5202853e-04
  -3.4173014e+00    9.9124210e-01    3.4561354e-03    1.5492511e-03    7.9800908e-04    5.4195256e-04    3.8558796e-04    2.6962944e-04    1.9896736e-04    2.0206694e-04    1.8257639e-04    9.7171106e-05    1.2836979e-04    1.1921886e-04    1.1502068e-04    6.7675784e-05    5.5227608e-05    1.0367668e-04    5.6842459e-05    8.0997375e-05    3.4952105e-04
  -3.2759301e+00    9.9121427e-01    3.4689235e-03    1.5606821e-03    8.0790784e-04    5.5665894e-04    3.7162930e-04    2.6039582e-04    2.1706757e-04    1.9356688e-04    1.7743671e-04    1.0778579e-04    1.2597831e-04    1.1930160e-04    1.1522946e-04    5.6949220e-05    8.0259896e-05    8.4298330e-05    5.9792450e-05    7.5302955e-05    3.4656412e-04
  -3.1628331e+00    9.9121302e-01    3.4533765e-03    1.5807815e-03    7.9972789e-04    5.5017571e-04    3.8930564e-04    2.5671171e-04    2.2279501e-04    1.8482510e-04    1.8256837e-04    1.1013976e-04    1.2571348e-04    1.2698397e-04    1.0716438e-04    5.1506723e-05    8.5681292e-05    9.2747278e-05    4.8437337e-05    7.5211006e-05    3.4312387e-04
  -3.0215061e+00    9.9121539e-01    3.4434046e-03    1.5886162e-03    7.8583990e-04    5.6045243e-04    3.8809663e-04    2.5780232e-04    2.2744490e-04    1.9405894e-04    1.8327740e-04    1.0830417e-04    1.3464006e-04    1.0642215e-04    1.1036557e-04    5.4547624e-05    8.3221131e-05    9.3042811e-05    6.5886405e-05    6.9871892e-05    3.2931243e-04
  -2.8802412e+00    9.9120425e-01    3.4557158e-03    1.5833164e-03    8.0673938e-04    5.5899944e-04    3.8068983e-04    2.5103362e-04    2.2810766e-04    1.9134608e-04    1.8871917e-04    1.1082985e-04    1.3710525e-04    1.0358415e-04    1.1030497e-04    5.7325723e-05    8.3204579e-05    9.5835191e-05    6.3056085e-05    7.2823159e-05    3.1701166e-04
  -2.7672293e+00    9.9116206e-01    3.5211692e-03    1.5510696e-03    8.1229045e-04    5.7394032e-04    3.7026529e-04    2.5404586e-04    2.2828488e-04    1.9107017e-04    1.9375016e-04    1.0801438e-04    1.4227373e-04    9.2870785e-05    1.1023522e-04    6.5545302e-05    8.6050213e-05    9.0220733e-05    6.3076410e-05    7.2861683e-05    3.1090800e-04
  -2.6259943e+00    9.9117600e-01    3.5059431e-03    1.5204908e-03    8.4598015e-04    5.7895886e-04    3.8117189e-04    2.4727823e-04    2.1717277e-04    1.8650470e-04    1.9761605e-04    1.1408963e-04    1.4036536e-04    9.6012243e-05    1.0523876e-04    7.1347707e-05    8.6288292e-05    8.4840871e-05    6.3207394e-05    7.8931637e-05    3.0256395e-04
  -2.4848093e+00    9.9112945e-01    3.5635652e-03    1.4998938e-03    8.5945070e-04    5.9712015e-04    3.4993258e-04    2.6649227e-04    2.1984061e-04    1.7510477e-04    2.1113355e-04    1.0073455e-04    1.4280772e-04    9.5933442e-05    9.9758845e-05    7.6723534e-05    9.1800026e-05    8.2005854e-05    6.0256142e-05    8.1813395e-05    2.9618468e-04
  -2.3718614e+00    9.9111413e-01    3.5957738e-03    1.4742711e-03    8.6421696e-04    5.8352156e-04    3.5498695e-04    2.7680348e-04    2.3759699e-04    1.6338043e-04    2.0561328e-04    1.1123972e-04    1.4263884e-04    9.0586243e-05    9.7066878e-05    7.9388042e-05    9.1775889e-05    8.7631941e-05    5.4531717e-05    9.0652281e-05    2.8419781e-04
  -2.2307045e+00    9.9105585e-01    3.6316753e-03    1.5201985e-03    8.4185974e-04    5.8110724e-04    3.5260663e-04    3.1832248e-04    1.9810473e-04    1.6695348e-04    2.1194060e-04    1.0909464e-04    1.4590878e-04    8.8290498e-05    9.1979354e-05    8.2370000e-05    1.0599193e-04    7.3771370e-05    5.4626111e-05    9.6734233e-05    2.7261674e-04
  -2.0895859e+00    9.9102260e-01    3.6773483e-03    1.5001737e-03    8.6342173e-04    5.5486931e-04    3.6404272e-04    3.1583418e-04    2.1010435e-04    1.5296003e-04    2.2597494e-04    1.1971441e-04    1.2992679e-04    9.0952605e-05    9.2096182e-05    9.3436716e-05    8.3660822e-05    9.3589614e-05    4.6073125e-05    9.6776568e-05    2.6643939e-04
  -1.9484865e+00    9.9096731e-01    3.7355008e-03    1.5083515e-03    8.6296544e-04    5.5455298e-04    3.5057211e-04    3.1982020e-04    2.1631162e-04    1.4741492e-04    2.3464252e-04    1.1454515e-04    1.3545101e-04    8.3086397e-05    9.7719681e-05    9.3571058e-05    8.6580443e-05    9.0949102e-05    4.0367196e-05    1.2334331e-04    2.3694452e-04
  -1.8074138e+00    9.9095695e-01    3.7429026e-03    1.5087771e-03    8.6771472e-04    5.4392945e-04    3.6155851e-04    3.0759777e-04    2.3184278e-04    1.3912937e-04    2.4846795e-04    1.2513756e-04    1.2758686e-04    7.2371589e-05    1.0048569e-04    1.0193139e-04    8.3863378e-05    8.8132758e-05    3.7532920e-05    1.2332385e-04    2.3076797e-04
  -1.6663558e+00    9.9093197e-01    3.7578651e-03    1.5656818e-03    8.4166364e-04    5.2804479e-04    3.5800898e-04    3.1116954e-04    2.2911087e-04    1.4491185e-04    2.4869350e-04    1.2255451e-04    1.2235006e-04    7.7779713e-05    1.0882541e-04    1.0206075e-04    6.9905301e-05    9.0927718e-05    4.0439533e-05    1.2926214e-04    2.1877286e-04
  -1.5253151e+00    9.9089459e-01    3.7975501e-03    1.5373211e-03    8.6100645e-04    5.4772057e-04    3.4363405e-04    3.0249972e-04    2.4760287e-04    1.5612217e-04    2.3762255e-04    1.1729542e-04    1.2772108e-04    8.8747511e-05    1.0350452e-04    9.9436068e-05    6.7181683e-05    9.0971626e-05    3.7597225e-05    1.3220575e-04    2.0967394e-04
  -1.3842886e+00    9.9087810e-01    3.8169297e-03    1.5462826e-03    8.5523553e-04    5.4402170e-04    3.5034621e-04    2.8984594e-04    2.4531752e-04    1.7340058e-04    2.2952444e-04    1.1209575e-04    1.3305158e-04    8.6060148e-05    1.1165482e-04    1.0225802e-04    6.1636345e-05    9.0957974e-05    3.7641118e-05    1.2621846e-04    2.0941981e-04
  -1.2432738e+00    9.9086291e-01    3.8036260e-03    1.5547441e-03    8.6154458e-04    5.7125154e-04    3.4284802e-04    2.8973498e-04    2.3649975e-04    1.8792033e-04    2.3485367e-04    1.0406020e-04    1.3309386e-04    8.8830389e-05    1.1453052e-04    9.1139997e-05    8.4224584e-05    6.8280313e-05    5.8016346e-05    1.1164071e-04    2.0024612e-04
  -1.1022681e+00    9.9086429e-01    3.7690563e-03    1.5681137e-03    8.5615130e-04    5.8088589e-04    3.6145128e-04    2.9299460e-04    2.3914271e-04    1.8798288e-04    2.2405257e-04    1.1219662e-04    1.3578717e-04    8.3432233e-05    1.0900649e-04    1.0210739e-04    8.4258196e-05    6.5491977e-05    6.6698348e-05    1.0286965e-04    1.9402837e-04
  -9.6127008e-01    9.9090906e-01    3.6977021e-03    1.6167857e-03    8.0888810e-04    6.1266420e-04    3.4455701e-04    3.2212805e-04    2.2641761e-04    1.7702095e-04    2.2724131e-04    1.2020648e-04    1.3044495e-04    8.8818195e-05    1.2269020e-04    8.2769755e-05    8.9802963e-05    7.1244621e-05    7.2599093e-05    8.8174334e-05    1.9078132e-04
  -8.2027808e-01    9.9084239e-01    3.7484426e-03    1.6183263e-03    8.1864392e-04    6.2756722e-04    3.3746336e-04    3.1920908e-04    2.3823754e-04    1.7970149e-04    2.2436264e-04    1.0944238e-04    1.4114115e-04    8.0709188e-05    1.3087186e-04    8.0045766e-05    8.9811420e-05    6.8387341e-05    7.8343561e-05    8.8278355e-05    1.7862117e-04
  -6.7929098e-01    9.9082510e-01    3.7342825e-03    1.6310005e-03    8.5733976e-04    6.1074875e-04    3.3434586e-04    3.1644924e-04    2.4729193e-04    1.8546599e-04    2.0809363e-04    1.1752732e-04    1.4105356e-04    9.1593653e-05    1.2260900e-04    8.0034626e-05    9.2600097e-05    7.1343960e-05    7.2473614e-05    9.1220694e-05    1.6942873e-04
  -5.3830735e-01    9.9078796e-01    3.7562858e-03    1.6554473e-03    8.3969301e-04    6.3329419e-04    3.4708500e-04    2.9603516e-04    2.4720629e-04    1.9111613e-04    2.0531496e-04    1.2274832e-04    1.3038440e-04    8.8816307e-05    1.2519649e-04    8.5577707e-05    8.9753348e-05    6.8431811e-05    7.8180253e-05    8.8261874e-05    1.6321644e-04
  -3.9732551e-01    9.9077721e-01    3.7523762e-03    1.6517067e-03    8.6618646e-04    6.4318277e-04    3.3254514e-04    2.9918800e-04    2.4145964e-04    2.0249066e-04    1.9710865e-04    1.2536816e-04    1.3034390e-04    9.6914170e-05    1.1423578e-04    8.8295706e-05    9.2563334e-05    7.1296529e-05    7.8164473e-05    7.9416614e-05    1.5994800e-04
  -2.5634394e-01    9.9073438e-01    3.7705232e-03    1.6860944e-03    8.4452845e-04    6.4780236e-04    3.6031819e-04    2.7942584e-04    2.4456034e-04    2.0262595e-04    1.9723670e-04    1.3065735e-04    1.4108834e-04    9.9670587e-05    1.0064354e-04    9.1082585e-05    1.0109820e-04    6.2792117e-05    6.6530957e-05    7.9299926e-05    1.5964455e-04
  -1.1536107e-01    9.9071979e-01    3.7718654e-03    1.6814945e-03    8.6677903e-04    6.4030259e-04    3.8052767e-04    2.5067426e-04    2.6302083e-04    2.0536512e-04    1.9983739e-04    1.2784728e-04    1.4909784e-04    8.8884746e-05    1.0883825e-04    8.8333732e-05    9.2655483e-05    7.7017754e-05    6.3741669e-05    7.3486292e-05    1.5043852e-04
   2.5624469e-02    9.9069818e-01    3.7916594e-03    1.7118041e-03    8.6294812e-04    6.0179958e-04    3.9809258e-04    2.4777896e-04    2.6907901e-04    2.2194562e-04    1.8589653e-04    1.1980257e-04    1.5436291e-04    8.8755308e-05    1.1151922e-04    7.9968742e-05    1.0946170e-04    6.5586318e-05    6.6617599e-05    7.0545485e-05    1.4419953e-04
   1.6661432e-01    9.9067789e-01    3.8374204e-03    1.6824113e-03    8.9588946e-04    5.6611222e-04    4.0846567e-04    2.5417032e-04    2.7460264e-04    2.1598106e-04    1.9650579e-04    1.1169820e-04    1.5426631e-04    8.3332559e-05    1.1144485e-04    8.2721826e-05    1.1217987e-04    5.9871172e-05    6.9499506e-05    6.4617179e-05    1.4092394e-04
   3.0760950e-01    9.9057877e-01    3.8759875e-03    1.6939706e-03    9.3353997e-04    5.6733550e-04    4.3575111e-04    2.4733257e-04    2.7118771e-04    2.1330480e-04    2.0187132e-04    1.0897971e-04    1.6483260e-04    7.2557715e-05    1.1140048e-04    8.5395615e-05    1.0645597e-04    5.9754222e-05    7.5238989e-05    7.3478277e-05    1.2285953e-04
   4.4861176e-01    9.9053293e-01    3.9320933e-03    1.6626598e-03    9.5140775e-04    5.5334678e-04    4.6687362e-04    2.5311468e-04    2.6136217e-04    2.2440507e-04    1.7977740e-04    1.1968599e-04    1.6738053e-04    7.2530751e-05    1.1142045e-04    9.3703704e-05    8.9627901e-05    6.5343914e-05    7.8119889e-05    6.4603274e-05    1.1961402e-04
   5.8962290e-01    9.9052169e-01    3.9438276e-03    1.6693680e-03    9.3332282e-04    5.6188680e-04    4.5681075e-04    2.7912035e-04    2.5780551e-04    2.2727730e-04    1.6851783e-04    1.1703789e-04    1.8054479e-04    6.7130351e-05    1.1684172e-04    8.8052326e-05    1.0081753e-04    5.3968620e-05    7.8036002e-05    6.7504732e-05    1.1044312e-04
   7.3064432e-01    9.9052470e-01    3.9407597e-03    1.6676489e-03    9.5236422e-04    5.5313101e-04    4.5942570e-04    2.8788686e-04    2.3347828e-04    2.3349825e-04    1.7116687e-04    1.3021489e-04    1.6712526e-04    7.2429237e-05    1.1404218e-04    9.6195209e-05    9.5222914e-05    5.3934046e-05    7.7983125e-05    7.9319672e-05    8.9477561e-05
   8.7167763e-01    9.9054252e-01    3.9238144e-03    1.6606472e-03    9.5974658e-04    5.7498218e-04    4.3750486e-04    2.8792181e-04    2.4836026e-04    2.2745981e-04    1.7894499e-04    1.1679362e-04    1.5898033e-04    9.1063331e-05    1.0852960e-04    9.6103097e-05    9.5142285e-05    5.3928161e-05    7.2085806e-05    9.9840473e-05    6.5627366e-05
   1.0127244e+00    9.9052101e-01    3.9247785e-03    1.6385469e-03    1.0116141e-03    5.9600961e-04    4.2841110e-04    2.7116470e-04    2.5411192e-04    2.2181000e-04    1.7889822e-04    1.3267427e-04    1.4295864e-04    9.0897462e-05    1.2201881e-04    8.2245153e-05    1.0342350e-04    5.3916841e-05    6.3372937e-05    1.1437991e-04    4.7758310e-05
   1.1537860e+00    9.9046689e-01    3.9536472e-03    1.6673594e-03    1.0221295e-03    5.8689755e-04    4.2144551e-04    2.8385210e-04    2.6828967e-04    2.1255080e-04    1.7851136e-04    1.2455718e-04    1.4020065e-04    1.0151863e-04    1.2459766e-04    6.5755598e-05    1.1721070e-04    4.5405831e-05    6.9075503e-05    1.0247405e-04    4.7626462e-05
   1.2948643e+00    9.9044099e-01    3.9814749e-03    1.6420573e-03    1.0634627e-03    5.5942357e-04    4.2909748e-04    2.7485964e-04    2.9238908e-04    2.2052180e-04    1.6728258e-04    1.2172797e-04    1.3743806e-04    1.0672583e-04    1.1349289e-04    7.6611323e-05    1.1424171e-04    4.8184456e-05    6.3219556e-05    1.0814114e-04    3.8661588e-05
   1.4447722e+00    9.9038733e-01    4.0356099e-03    1.6567651e-03    1.0357460e-03    5.6711383e-04    4.2645133e-04    2.9694767e-04    2.8289934e-04    2.2601356e-04    1.7510766e-04    1.0824769e-04    1.2663169e-04    1.3054308e-04    1.0521627e-04    7.6525545e-05    1.1400896e-04    4.2393479e-05    6.8832447e-05    1.0496232e-04    3.2649395e-05
   1.5947236e+00    9.9030114e-01    4.1487768e-03    1.6584450e-03    9.9452166e-04    6.0031973e-04    4.2171011e-04    2.8326774e-04    2.8300727e-04    2.2616201e-04    1.6974852e-04    1.2135125e-04    1.3447988e-04    1.2762703e-04    9.6952349e-05    8.4676309e-05    1.0267485e-04    4.5095375e-05    7.4473519e-05    1.0183844e-04    2.3732229e-05
   1.7447021e+00    9.9026781e-01    4.1709892e-03    1.6663848e-03    9.6894049e-04    6.3517979e-04    4.1465324e-04    3.0500906e-04    2.7882930e-04    2.1741379e-04    1.6961957e-04    1.1591744e-04    1.5015510e-04    1.1940701e-04    9.6726607e-05    9.0105659e-05    9.4164428e-05    5.0709562e-05    8.8782632e-05    7.5549211e-05    2.3654220e-05
   1.8947049e+00    9.9022125e-01    4.1495254e-03    1.7550744e-03    9.4166360e-04    6.4586366e-04    4.2485941e-04    2.9788516e-04    2.8738729e-04    2.1694963e-04    1.6675953e-04    1.0792498e-04    1.6574877e-04    1.1142524e-04    8.8576087e-05    1.0917690e-04    8.5858728e-05    5.6481766e-05    8.3062720e-05    6.0939141e-05    2.3586538e-05
   2.0447154e+00    9.9018552e-01    4.1983610e-03    1.7304852e-03    9.4947160e-04    6.4228166e-04    4.3194454e-04    2.9157025e-04    2.9656116e-04    2.3340479e-04    1.6355274e-04    9.1930203e-05    1.7318118e-04    1.1122652e-04    9.6459527e-05    1.0622309e-04    7.4620602e-05    7.0394011e-05    8.2992029e-05    5.5121417e-05    1.4700114e-05
   2.1859038e+00    9.9015149e-01    4.2388211e-03    1.7217432e-03    9.6556207e-04    6.2930826e-04    4.4515005e-04    2.7256552e-04    3.1457433e-04    2.3020707e-04    1.6080061e-04    1.1016531e-04    1.5979566e-04    1.0843066e-04    9.3693819e-05    1.0055505e-04    8.0065799e-05    7.0296532e-05    9.4375909e-05    4.3594724e-05    8.8070764e-06
   2.3271431e+00    9.9011657e-01    4.2352742e-03    1.7285224e-03    9.6817837e-04    6.6391874e-04    4.4489205e-04    2.7521692e-04    3.2291907e-04    2.2680802e-04    1.4998914e-04    1.2582173e-04    1.4639364e-04    1.0821510e-04    1.0157808e-04    9.2239247e-05    7.9873095e-05    7.2945749e-05    9.1278937e-05    4.6433467e-05    2.9300624e-06
   2.4684092e+00    9.9005373e-01    4.2562329e-03    1.7494126e-03    9.8119098e-04    6.7446160e-04    4.5443446e-04    2.8689653e-04    3.1005205e-04    2.2913411e-04    1.4961936e-04    1.3334157e-04    1.4360717e-04    9.2264226e-05    1.2276480e-04    8.4008098e-05    7.9927606e-05    7.2855535e-05    8.8348121e-05    3.7717115e-05    0.0000000e+00
   2.6097062e+00    9.9003598e-01    4.2545916e-03    1.7618635e-03    1.0206246e-03    6.3769392e-04    4.5436296e-04    3.0889479e-04    3.0061087e-04    2.3966362e-04    1.3330967e-04    1.3830766e-04    1.5119907e-04    9.2160670e-05    1.1717416e-04    8.3908315e-05    8.5306221e-05    7.0021905e-05    7.6740073e-05    3.7583790e-05    0.0000000e+00
   2.7510365e+00    9.8996739e-01    4.2892742e-03    1.7899650e-03    1.0319275e-03    6.5118659e-04    4.3622755e-04    3.1238441e-04    3.0912548e-04    2.2028919e-04    1.5479078e-04    1.4064647e-04    1.4054180e-04    9.7385987e-05    1.1164103e-04    8.3793215e-05    8.5178290e-05    8.1120684e-05    6.2530013e-05    3.4597672e-05    0.0000000e+00
   2.8923948e+00    9.8998662e-01    4.3114441e-03    1.7658386e-03    1.0081599e-03    6.7205490e-04    4.3155759e-04    2.9979846e-04    3.2059774e-04    2.1179076e-04    1.6003398e-04    1.4811359e-04    1.4025382e-04    9.9809061e-05    1.1142707e-04    7.2833393e-05    8.4892430e-05    8.9255293e-05    6.2494737e-05    2.3023647e-05    0.0000000e+00
   2.9000000e+00    9.8999834e-01    4.2982601e-03    1.7663845e-03    1.0166834e-03    6.6490090e-04    4.3212873e-04    3.0010918e-04    3.2378864e-04    2.0638456e-04    1.6273809e-04    1.4548930e-04    1.4288131e-04    9.9919430e-05    1.0896455e-04    7.2967010e-05    9.0598826e-05    8.6669189e-05    5.9752612e-05    2.3039595e-05    0.0000000e+00
   3.0408936e+00    9.8993183e-01    4.3367526e-03    1.7920653e-03    1.0019970e-03    6.9318332e-04    4.3246985e-04    3.1625515e-04    3.0965241e-04    1.9308974e-04    1.7139885e-04    1.4614185e-04    1.3559473e-04    1.0814371e-04    1.0921571e-04    7.0389550e-05    9.3505985e-05    8.1159103e-05    5.6983089e-05    2.0168856e-05    0.0000000e+00
   3.1822710e+00    9.8994467e-01    4.3213137e-03    1.8123619e-03    9.9754656e-04    7.0451093e-04    4.1619489e-04    3.3368528e-04    2.9045461e-04    2.0595364e-04    1.4931552e-04    1.5843561e-04    1.2960863e-04    1.1264181e-04    1.1397940e-04    7.5519293e-05    8.7643074e-05    7.5153311e-05    5.9539295e-05    1.1472653e-05    0.0000000e+00
   3.3145393e+00    9.8988645e-01    4.3506907e-03    1.8571648e-03    9.9802254e-04    7.0584082e-04    4.2108206e-04    3.2006572e-04    3.0442145e-04    2.0473249e-04    1.5106030e-04    1.4756121e-04    1.2414237e-04    1.2020392e-04    1.1381443e-04    6.1867013e-05    9.2807299e-05    7.2159914e-05    6.2197825e-05    5.7199474e-06    0.0000000e+00
   3.4291118e+00    9.8987922e-01    4.3543412e-03    1.8579947e-03    9.9988019e-04    6.9703111e-04    4.2646074e-04    3.3061074e-04    3.0833114e-04    2.0181395e-04    1.4327041e-04    1.7582697e-04    1.0605682e-04    1.1778613e-04    1.0876179e-04    6.7500690e-05    1.0418610e-04    6.4164753e-05    5.3895894e-05    2.8669096e-06    0.0000000e+00
   3.5298238e+00    9.8968590e-01    4.4341845e-03    1.9377997e-03    1.0188743e-03    7.1749054e-04    4.2266746e-04    3.3351658e-04    3.0816590e-04    2.0424071e-04    1.4299620e-04    1.7803375e-04    1.0068860e-04    1.2285487e-04    1.0598898e-04    6.2006715e-05    1.0947538e-04    5.8489349e-05    5.3771423e-05    2.8597447e-06    0.0000000e+00
   3.6122588e+00    9.8946174e-01    4.4564965e-03    1.9048729e-03    1.0492124e-03    7.3965468e-04    4.6762935e-04    3.9645558e-04    3.5180976e-04    1.8439685e-04    1.8270408e-04    1.8556252e-04    1.1543129e-04    1.2013015e-04    1.0056482e-04    6.7363911e-05    1.0384868e-04    5.8426443e-05    5.3702464e-05    0.0000000e+00    0.0000000e+00
   3.7072605e+00    9.8907583e-01    4.5504291e-03    1.9221850e-03    1.0567935e-03    7.7309878e-04    5.5164116e-04    3.3545201e-04    3.6492644e-04    2.7056546e-04    1.6166465e-04    2.4424616e-04    1.4052566e-04    1.2255488e-04    1.1090109e-04    7.5367813e-05    1.0878463e-04    6.3942676e-05    4.5159844e-05    1.2875049e-05    1.3058677e-05
   3.8107918e+00    9.8851185e-01    4.6306200e-03    1.9427928e-03    1.1713292e-03    8.1248366e-04    5.2361903e-04    3.5119030e-04    3.4389176e-04    3.0793768e-04    2.2330029e-04    2.8791315e-04    1.8225815e-04    1.6319740e-04    1.5444518e-04    1.0217531e-04    9.5762772e-05    7.7050776e-05    6.7250292e-05    0.0000000e+00    5.0929284e-05
   3.9028443e+00    9.8787856e-01    4.7223658e-03    1.9409070e-03    1.1870237e-03    7.8530995e-04    6.2271270e-04    4.6373477e-04    3.8477619e-04    2.8794230e-04    2.3726729e-04    3.0558998e-04    2.3898867e-04    1.7282328e-04    1.8497513e-04    1.4368660e-04    1.1107109e-04    1.0788722e-04    5.5594847e-05    2.4574433e-05    1.4420422e-04
   4.0022681e+00    9.8713566e-01    4.7728278e-03    2.0492965e-03    1.2272202e-03    7.5878638e-04    6.5168607e-04    5.3367200e-04    3.9478321e-04    2.6267104e-04    3.5133336e-04    3.6877452e-04    3.3317056e-04    2.8553356e-04    1.4285376e-04    1.2884578e-04    1.0543671e-04    8.5465385e-05    5.1713319e-05    2.6957702e-05    3.3331077e-04
   4.1059880e+00    9.8594235e-01    5.0696402e-03    2.1386458e-03    1.2495961e-03    7.9963430e-04    6.9277110e-04    5.1768959e-04    3.8693463e-04    4.7570322e-04    3.7703143e-04    4.1241891e-04    4.7215651e-04    2.7256161e-04    2.1646513e-04    2.1510843e-04    1.0417632e-04    1.0985831e-04    4.6809536e-05    0.0000000e+00    5.0044905e-04
   4.2123470e+00    9.8484438e-01    4.7745276e-03    2.3742499e-03    1.3317782e-03    9.4192952e-04    6.0317558e-04    5.4019700e-04    5.0398571e-04    3.8100072e-04    3.6045753e-04    4.5869663e-04    5.8411731e-04    4.7844689e-04    2.8112204e-04    3.0092784e-04    2.0834102e-04    1.2995591e-04    4.1361763e-05    3.3781399e-05    8.2757179e-04
   4.3091350e+00    9.8390719e-01    4.7929057e-03    2.0521885e-03    1.3053422e-03    9.2273795e-04    7.1207187e-04    5.1985361e-04    4.8390612e-04    3.5545554e-04    5.0863561e-04    3.6888224e-04    4.9540201e-04    7.1132954e-04    4.0769954e-04    3.3907738e-04    1.9037563e-04    1.9026986e-04    1.1332936e-04    1.6443452e-04    1.4589156e-03
   4.4090887e+00    9.8273499e-01    4.9409784e-03    2.0745877e-03    1.2871847e-03    8.5843954e-04    6.6908206e-04    5.3353266e-04    6.0803466e-04    4.1462955e-04    3.1795250e-04    3.5803644e-04    3.8197951e-04    6.3656056e-04    5.1502862e-04    3.4306844e-04    2.9960198e-04    2.5733040e-04    1.3982907e-04    8.4667085e-05    2.5444856e-03
   4.5017181e+00    9.8162579e-01    4.9672883e-03    2.2133737e-03    1.2134179e-03    9.2771079e-04    6.8747073e-04    5.4578158e-04    4.4006079e-04    3.1312729e-04    3.3972519e-04    4.0763786e-04    4.7520788e-04    7.5304365e-04    4.5119436e-04    4.2599365e-04    3.6679867e-04    1.4648211e-04    1.3978774e-04    1.4527846e-04    3.4148263e-03
   4.6012644e+00    9.8040061e-01    4.8347998e-03    2.3369470e-03    1.2112038e-03    9.2446352e-04    7.4461393e-04    4.1745106e-04    4.0590498e-04    3.4119034e-04    3.7610429e-04    3.9724161e-04    3.8012938e-04    7.0946285e-04    7.3633018e-04    5.3651273e-04    2.9270617e-04    2.6571908e-04    2.6184183e-04    1.3318803e-04    4.2935752e-03
   4.7008908e+00    9.7847024e-01    4.9336199e-03    2.4054372e-03    1.2017684e-03    1.0982673e-03    7.1372907e-04    4.1715105e-04    5.0198392e-04    3.8792215e-04    3.8555646e-04    3.1995853e-04    4.6232479e-04    5.3132725e-04    1.1125039e-03    7.2614182e-04    4.5379453e-04    2.7149351e-04    1.3338762e-04    1.9525685e-04    5.2781382e-03
   4.8004811e+00    9.7561208e-01    5.2097020e-03    2.5888290e-03    1.5005998e-03    1.1410066e-03    7.8774647e-04    5.9489905e-04    5.0499961e-04    4.1640578e-04    3.8681840e-04    4.3173056e-04    4.7923909e-04    4.7504560e-04    8.7605935e-04    1.1731604e-03    6.8439643e-04    3.4496893e-04    2.7715491e-04    2.2250509e-04    6.2926571e-03
   4.9001877e+00    9.7277883e-01    5.6361363e-03    2.7005318e-03    1.6024491e-03    1.2662941e-03    8.5573901e-04    6.8968045e-04    6.4007002e-04    5.3123144e-04    4.4896308e-04    4.9590208e-04    4.8462616e-04    5.9613182e-04    7.3964529e-04    9.1002462e-04    8.8063187e-04    5.8576328e-04    2.8852688e-04    2.8826063e-04    7.5805631e-03
   5.0097412e+00    9.6922280e-01    5.9468904e-03    2.9135057e-03    1.9606886e-03    1.3432053e-03    9.4444062e-04    7.9071720e-04    6.2495725e-04    6.6233499e-04    5.9223582e-04    5.7179417e-04    6.2554649e-04    7.2677390e-04    7.0936677e-04    9.0949054e-04    8.2720524e-04    6.2321176e-04    4.7559542e-04    4.2494391e-04    9.1042996e-03
   5.1093978e+00    9.6587370e-01    6.5569826e-03    3.1093464e-03    2.0215691e-03    1.5048379e-03    1.1228069e-03    9.3899506e-04    6.8041071e-04    7.5019594e-04    6.2652346e-04    7.0124011e-04    6.6145720e-04    7.2951699e-04    8.9013477e-04    9.3714173e-04    8.0362373e-04    4.3348650e-04    5.3035786e-04    6.2375420e-04    1.0503921e-02
   5.2090366e+00    9.6225793e-01    6.8995420e-03    3.3959117e-03    2.1926942e-03    1.7149871e-03    1.1535473e-03    9.9166276e-04    8.3349941e-04    7.9715514e-04    7.7698665e-04    6.6804186e-04    8.1320833e-04    8.9410324e-04    8.7263677e-04    1.0136075e-03    7.8235929e-04    6.1801196e-04    5.1800160e-04    5.0725939e-04    1.2298850e-02
   5.3085811e+00    9.5828792e-01    7.4214145e-03    3.6593617e-03    2.5847779e-03    1.8423002e-03    1.1658007e-03    1.2319276e-03    8.9551571e-04    9.8271923e-04    7.3976179e-04    8.5616158e-04    9.4017359e-04    1.0226649e-03    8.5245230e-04    9.9979626e-04    8.4355524e-04    7.5065923e-04    6.4806863e-04    5.9921928e-04    1.3675754e-02
   5.4082302e+00    9.5320225e-01    8.1902213e-03    4.0818649e-03    3.3658067e-03    2.0814266e-03    1.6190130e-03    1.1941582e-03    9.2782344e-04    9.7188823e-04    1.0346069e-03    8.9742330e-04    1.0028845e-03    1.0503121e-03    1.1164537e-03    1.1791974e-03    8.7932114e-04    6.2189968e-04    6.8039931e-04    6.0333852e-04    1.5299715e-02
   5.5079830e+00    9.4732401e-01    9.7604511e-03    4.4334979e-03    3.4849767e-03    2.2544990e-03    1.9433248e-03    1.6389633e-03    1.4278741e-03    1.2439325e-03    1.1612275e-03    1.0885078e-03    9.1924760e-04    1.0053084e-03    9.6001128e-04    1.0000152e-03    9.1976578e-04    8.4099595e-04    7.6734320e-04    6.3361016e-04    1.7192442e-02
   5.6075126e+00    9.4192663e-01    1.0477794e-02    5.5389399e-03    3.8942807e-03    2.5900973e-03    1.9340375e-03    1.8412551e-03    1.2984413e-03    1.3538696e-03    1.3055842e-03    1.1522055e-03    1.0803117e-03    1.1512052e-03    1.2292522e-03    1.1095047e-03    8.5196570e-04    8.5498617e-04    7.3417762e-04    6.7884718e-04    1.8996615e-02
   5.7071543e+00    9.3726210e-01    1.0716374e-02    6.1068608e-03    4.5237794e-03    2.9904212e-03    2.4019256e-03    1.6070839e-03    1.6650689e-03    1.3787461e-03    1.1306418e-03    1.2199816e-03    1.1259602e-03    1.2982361e-03    1.2374214e-03    9.7770517e-04    1.0019554e-03    9.2132982e-04    8.6421553e-04    7.9527516e-04    2.0774915e-02
   5.8067739e+00    9.3151450e-01    1.2675661e-02    6.5554622e-03    4.8465261e-03    2.8840099e-03    2.5503897e-03    2.3174872e-03    1.5786461e-03    1.4727653e-03    1.3151672e-03    1.3799385e-03    1.0719143e-03    1.1821750e-03    1.3195420e-03    1.1038314e-03    1.0453920e-03    1.0119101e-03    7.1620384e-04    8.1471782e-04    2.2643759e-02
   5.9044740e+00    9.2559191e-01    1.3753436e-02    7.2915542e-03    4.8239133e-03    4.0547698e-03    2.5390179e-03    2.2006761e-03    2.1183654e-03    1.6753083e-03    1.6268558e-03    1.2845167e-03    1.1744859e-03    1.4326859e-03    1.0837637e-03    1.2117710e-03    1.0118775e-03    9.2634457e-04    9.2400199e-04    1.0141685e-03    2.4260579e-02
   6.0052084e+00    9.1969984e-01    1.4970976e-02    8.0536162e-03    5.1639745e-03    4.1255017e-03    2.8945573e-03    2.2868859e-03    2.1356332e-03    1.9981486e-03    1.7077169e-03    1.7144957e-03    1.4356266e-03    1.4631594e-03    1.1660247e-03    1.1719698e-03    1.0707234e-03    1.0752930e-03    1.0253132e-03    7.8098918e-04    2.6059550e-02
   6.1058994e+00    9.1443794e-01    1.5419152e-02    8.4550219e-03    6.1037900e-03    4.5263353e-03    3.3033465e-03    2.5766942e-03    2.2551089e-03    1.9329793e-03    1.8138808e-03    1.6256912e-03    1.2733545e-03    1.4495820e-03    1.5908603e-03    1.5003386e-03    1.3574367e-03    1.2880825e-03    9.3084034e-04    1.0153455e-03    2.7144218e-02
   6.2035043e+00    9.0843455e-01    1.7545608e-02    9.3045415e-03    6.2411553e-03    4.8436385e-03    3.2321427e-03    3.0193627e-03    2.3839892e-03    1.9234063e-03    1.8815164e-03    1.6743182e-03    1.5187932e-03    1.7086642e-03    1.4472710e-03    1.5826735e-03    1.3384734e-03    1.0025152e-03    1.0804832e-03    1.1003022e-03    2.8736591e-02
   6.3032961e+00    9.0341732e-01    1.8607048e-02    9.7238497e-03    6.6224624e-03    5.4702808e-03    3.9131531e-03    2.8769814e-03    2.3316215e-03    2.2949325e-03    1.6750780e-03    1.9106564e-03    1.7953876e-03    1.7504468e-03    1.3812878e-03    1.4939992e-03    1.4275254e-03    9.9271439e-04    1.1369661e-03    1.1060698e-03    3.0072221e-02
   6.4015565e+00    8.9781991e-01    1.9623294e-02    1.1143717e-02    7.5072698e-03    5.1253266e-03    4.2224134e-03    3.0143227e-03    2.5237747e-03    2.2121138e-03    1.9627294e-03    1.9325472e-03    1.6924301e-03    1.5602053e-03    1.5991764e-03    1.4576715e-03    1.6284843e-03    1.2937483e-03    1.1904403e-03    1.0319106e-03    3.1458514e-02
   6.5054653e+00    8.9363691e-01    2.0360628e-02    1.1933155e-02    7.6165061e-03    5.3669251e-03    4.2626498e-03    3.3057930e-03    2.5766766e-03    2.3730065e-03    2.1792577e-03    1.9737497e-03    1.7980526e-03    1.6219481e-03    1.4090626e-03    1.5979343e-03    1.5077722e-03    1.3114398e-03    1.1268970e-03    9.2253309e-04    3.3119098e-02
   6.6041429e+00    8.8873752e-01    2.1919322e-02    1.2952522e-02    7.6262913e-03    5.8021644e-03    4.4922975e-03    3.4430300e-03    2.7286476e-03    2.3546825e-03    2.1898898e-03    1.8754249e-03    1.7438964e-03    1.5423412e-03    1.5985537e-03    1.4358416e-03    1.4482989e-03    1.1451611e-03    1.1507307e-03    9.3901816e-04    3.4874363e-02
   6.7044294e+00    8.8495557e-01    2.2877229e-02    1.3325991e-02    8.3516255e-03    6.1605890e-03    4.4165376e-03    3.3608629e-03    2.8263416e-03    2.2435648e-03    2.0105712e-03    1.7921389e-03    1.5715150e-03    1.5694188e-03    1.4415692e-03    1.5507491e-03    1.2489338e-03    1.1687525e-03    1.1899973e-03    9.6873058e-04    3.6969309e-02
   6.8026717e+00    8.8175695e-01    2.3730924e-02    1.3954997e-02    8.7709120e-03    6.0093470e-03    4.2691060e-03    3.1808431e-03    2.6189132e-03    2.1689790e-03    1.9327774e-03    1.6543857e-03    1.5875993e-03    1.5739491e-03    1.4675863e-03    1.3266670e-03    1.4363566e-03    1.1457815e-03    9.8903414e-04    1.0024753e-03    3.9422418e-02
   6.9065278e+00    8.7875146e-01    2.4676962e-02    1.4093102e-02    8.8532567e-03    5.7330314e-03    4.1118618e-03    3.0561437e-03    2.5940966e-03    2.1792705e-03    1.8817405e-03    1.5473018e-03    1.4682369e-03    1.6664547e-03    1.3881075e-03    1.4850958e-03    1.4164659e-03    1.0705657e-03    1.1478107e-03    1.0182074e-03    4.1860833e-02
   7.0020975e+00    8.7603540e-01    2.5386270e-02    1.4141113e-02    8.5709349e-03    5.6517506e-03    4.2478610e-03    2.9901791e-03    2.5453685e-03    2.0448593e-03    1.9057948e-03    1.7957323e-03    1.4708304e-03    1.6114928e-03    1.5211031e-03    1.2591128e-03    1.3076591e-03    1.2291205e-03    1.0034490e-03    9.1683114e-04    4.4365139e-02
   7.1085739e+00    8.7265405e-01    2.6167825e-02    1.4032476e-02    8.7648725e-03    5.4536272e-03    4.0960268e-03    3.1725009e-03    2.4598126e-03    2.0929825e-03    1.9271338e-03    1.6794455e-03    1.4670623e-03    1.6116361e-03    1.4650627e-03    1.3810971e-03    1.4171708e-03    1.1675861e-03    1.0602958e-03    1.0428138e-03    4.6886526e-02
   7.2010182e+00    8.6961929e-01    2.6759577e-02    1.4132224e-02    8.6633842e-03    5.5570556e-03    4.1382130e-03    3.0546451e-03    2.5734654e-03    2.1715958e-03    1.9274483e-03    1.6501714e-03    1.5557105e-03    1.5139227e-03    1.6598845e-03    1.3500744e-03    1.2116753e-03    1.3329109e-03    1.1511632e-03    1.0880243e-03    4.8889561e-02
   7.3001922e+00    8.6598518e-01    2.7724629e-02    1.3969673e-02    8.9219386e-03    5.4230706e-03    4.0799639e-03    3.1067612e-03    2.7411564e-03    2.1800057e-03    1.8897607e-03    1.7097902e-03    1.5668026e-03    1.6155527e-03    1.4130264e-03    1.3682237e-03    1.3700903e-03    1.4361204e-03    1.1970353e-03    1.0254466e-03    5.1275776e-02
   7.4003209e+00    8.6262986e-01    2.8004962e-02    1.4188522e-02    8.6512263e-03    5.6761232e-03    4.1744590e-03    3.2004753e-03    2.7182873e-03    2.1183170e-03    1.9843025e-03    1.5527920e-03    1.6473558e-03    1.5482678e-03    1.5921268e-03    1.4166378e-03    1.3649536e-03    1.3159608e-03    1.3693097e-03    1.1223905e-03    5.3723674e-02
   7.5004130e+00    8.5915755e-01    2.8219627e-02    1.4438164e-02    8.6711577e-03    5.6234748e-03    4.3926052e-03    3.2312855e-03    2.5879490e-03    2.2827115e-03    1.9469154e-03    1.6631168e-03    1.6352138e-03    1.6601134e-03    1.5102873e-03    1.4425150e-03    1.3733235e-03    1.4077327e-03    1.3637489e-03    1.3170946e-03    5.6075413e-02
   7.6005889e+00    8.5535153e-01    2.8770362e-02    1.4548400e-02    8.6547041e-03    5.8096353e-03    4.2673929e-03    3.2170560e-03    2.7192470e-03    2.3947627e-03    2.0203770e-03    1.7244868e-03    1.7193093e-03    1.6206960e-03    1.5966162e-03    1.5805524e-03    1.3966693e-03    1.2637386e-03    1.4196293e-03    1.3088807e-03    5.8615955e-02
   7.7006551e+00    8.5121885e-01    2.9295526e-02    1.5016459e-02    8.5439840e-03    5.9422647e-03    4.3391543e-03    3.2815525e-03    2.7339819e-03    2.4392806e-03    2.1505480e-03    1.6747990e-03    1.8338630e-03    1.5878574e-03    1.6801339e-03    1.7097000e-03    1.5042874e-03    1.3950320e-03    1.4155052e-03    1.3820613e-03    6.0855158e-02
   7.8006529e+00    8.4700298e-01    2.9830551e-02    1.5208159e-02    8.5303603e-03    6.1499555e-03    4.5376499e-03    3.2489688e-03    2.9888076e-03    2.4425869e-03    2.0689919e-03    1.8515925e-03    1.8673205e-03    1.7538409e-03    1.7752090e-03    1.6223836e-03    1.4480527e-03    1.4942699e-03    1.3928302e-03    1.4829390e-03    6.3302546e-02
   7.9093199e+00    8.4226950e-01    3.0521709e-02    1.5390964e-02    8.8996141e-03    6.0247151e-03    4.7109461e-03    3.4088682e-03    2.8910632e-03    2.5051059e-03    2.2617824e-03    1.8726096e-03    1.7908300e-03    1.7176087e-03    1.8455229e-03    1.8936926e-03    1.5708146e-03    1.5400902e-03    1.5017630e-03    1.3729404e-03    6.6009856e-02
   8.0017771e+00    8.3876478e-01    3.0811144e-02    1.5549479e-02    8.9699202e-03    6.1602113e-03    4.6132784e-03    3.5043093e-03    3.0369109e-03    2.5027846e-03    2.2488635e-03    2.0523448e-03    1.7289682e-03    1.6973935e-03    1.7807309e-03    1.8062344e-03    1.7433667e-03    1.5889594e-03    1.5579666e-03    1.3831656e-03    6.8499189e-02
   8.1000000e+00    8.3507787e-01    3.1050276e-02    1.5644965e-02    9.2925290e-03    6.3132243e-03    4.5752833e-03    3.6605242e-03    2.8266730e-03    2.5799431e-03    2.4324866e-03    2.0220310e-03    1.6933716e-03    1.6918959e-03    1.8114853e-03    1.8694851e-03    1.8245922e-03    1.6096257e-03    1.4917765e-03    1.5757363e-03    7.0956230e-02
   8.2037025e+00    8.3164024e-01    3.1387166e-02    1.5680285e-02    9.5195096e-03    6.3411118e-03    4.7523570e-03    3.5370526e-03    2.8649805e-03    2.6024218e-03    2.4483522e-03    1.9885336e-03    1.7580282e-03    1.7787364e-03    1.7691916e-03    1.9908859e-03    1.7567845e-03    1.5487413e-03    1.5903954e-03    1.6042410e-03    7.3440982e-02
   8.3061720e+00    8.2865271e-01    3.1426277e-02    1.5799516e-02    9.4616040e-03    6.6069205e-03    4.7844778e-03    3.5430128e-03    2.9634190e-03    2.7374427e-03    2.3706139e-03    1.9654718e-03    1.8302585e-03    1.8559989e-03    1.7613846e-03    1.9749297e-03    1.8457000e-03    1.7511779e-03    1.5952606e-03    1.7546096e-03    7.5319216e-02
   8.4077189e+00    8.2545974e-01    3.1872886e-02    1.5810168e-02    9.5497621e-03    6.6236968e-03    4.9535392e-03    3.5832047e-03    2.9292608e-03    2.9494431e-03    2.3056736e-03    2.0136197e-03    1.9546777e-03    1.8734678e-03    1.8568281e-03    1.9125454e-03    1.9398135e-03    1.9838487e-03    1.7208343e-03    1.8368031e-03    7.6870186e-02
   8.5098079e+00    8.2246652e-01    3.2085849e-02    1.5951047e-02    9.5963554e-03    6.5777152e-03    5.0840114e-03    3.7118446e-03    3.0126079e-03    2.8084724e-03    2.5042455e-03    2.2091119e-03    1.8913321e-03    2.0724926e-03    1.8635692e-03    2.1748568e-03    2.0153159e-03    1.8812612e-03    1.9179513e-03    1.9446834e-03    7.8230759e-02
   8.6027562e+00    8.1986961e-01    3.2019831e-02    1.6018958e-02    9.7951932e-03    6.7703605e-03    5.0723830e-03    3.7306223e-03    2.9753928e-03    2.9917343e-03    2.6891741e-03    2.0926672e-03    2.2360047e-03    2.0008095e-03    2.1309283e-03    2.1813791e-03    2.1606056e-03    1.9574819e-03    2.0241199e-03    2.0177421e-03    7.9265003e-02
   8.7022201e+00    8.1721574e-01    3.2035492e-02    1.6156652e-02    9.7729789e-03    6.9518485e-03    4.9622338e-03    3.9879431e-03    3.2244469e-03    2.8282891e-03    2.6972468e-03    2.3643268e-03    2.2925717e-03    2.3092581e-03    2.0411079e-03    2.2933374e-03    2.1985218e-03    2.2737580e-03    2.1913767e-03    2.1167586e-03    8.0086114e-02
   8.8087040e+00    8.1378140e-01    3.2280963e-02    1.6740108e-02    9.7488449e-03    7.0039636e-03    5.2491197e-03    3.9324278e-03    3.3622454e-03    2.9701045e-03    2.8176122e-03    2.3976949e-03    2.4666063e-03    2.3666074e-03    2.3220124e-03    2.2957799e-03    2.5367361e-03    2.3637598e-03    2.1352195e-03    2.3869349e-03    8.0841858e-02
   8.9114396e+00    8.1085463e-01    3.2583946e-02    1.6512179e-02    1.0187954e-02    7.0863534e-03    5.2655173e-03    4.0978691e-03    3.5097994e-03    3.1423507e-03    2.7442981e-03    2.6093451e-03    2.6153792e-03    2.4580142e-03    2.4875282e-03    2.6807753e-03    2.5456871e-03    2.3309900e-03    2.3692315e-03    2.3872025e-03    8.1530947e-02
   9.0095785e+00    8.0752354e-01    3.3198812e-02    1.6828438e-02    9.9751852e-03    7.2323464e-03    5.7355249e-03    4.0577913e-03    3.6651446e-03    3.3055979e-03    2.9604124e-03    2.5716894e-03    2.7994089e-03    2.4205655e-03    2.8817150e-03    2.7113146e-03    2.6304379e-03    2.6057749e-03    2.4855866e-03    2.3642983e-03    8.2046414e-02
   9.1004678e+00    8.0464791e-01    3.3352130e-02    1.6927178e-02    1.0372683e-02    7.3667567e-03    5.6820912e-03    4.5205329e-03    3.6980292e-03    3.4649201e-03    2.9858342e-03    2.8399345e-03    2.7062841e-03    2.6219457e-03    3.1312846e-03    2.8681513e-03    2.7690913e-03    2.5286144e-03    2.6697793e-03    2.4304899e-03    8.2416356e-02
   9.2141941e+00    8.0079746e-01    3.3794380e-02    1.7273095e-02    1.0641214e-02    7.6728575e-03    5.7563897e-03    4.6213461e-03    4.1300082e-03    3.3425260e-03    3.3052348e-03    2.8579254e-03    2.9489153e-03    2.9274259e-03    3.1763628e-03    3.0164109e-03    2.8851226e-03    2.8786715e-03    2.7285629e-03    2.8490818e-03    8.2397004e-02
   9.3048023e+00    7.9780266e-01    3.4194023e-02    1.7217647e-02    1.1146056e-02    7.7913351e-03    6.0473093e-03    4.7453943e-03    4.2582226e-03    3.5018100e-03    3.2639797e-03    3.0675670e-03    3.2229444e-03    2.9846130e-03    3.2268442e-03    3.3426006e-03    2.8344289e-03    3.0464683e-03    3.0382893e-03    2.8525224e-03    8.2415287e-02
   9.4193689e+00    7.9393393e-01    3.4691877e-02    1.7722596e-02    1.1144088e-02    8.2676443e-03    6.1466515e-03    5.2234114e-03    4.1282526e-03    3.7045800e-03    3.4548980e-03    3.3129444e-03    3.2756293e-03    3.2810972e-03    3.4024140e-03    3.3813286e-03    3.1741576e-03    3.2550731e-03    3.0347801e-03    3.1277293e-03    8.2336914e-02
   9.5211516e+00    7.9059631e-01    3.4940103e-02    1.8195839e-02    1.1287103e-02    8.5240147e-03    6.4044461e-03    5.5514856e-03    4.1620666e-03    3.8346388e-03    3.7825710e-03    3.3345965e-03    3.4007794e-03    3.5103525e-03    3.6867671e-03    3.5561491e-03    3.3392171e-03    3.2724892e-03    3.3243133e-03    3.2292661e-03    8.2067496e-02
   9.6103516e+00    7.8751301e-01    3.5095292e-02    1.8773795e-02    1.1570034e-02    8.7403424e-03    6.6963541e-03    5.5784574e-03    4.3259971e-03    4.0414458e-03    3.9506222e-03    3.5924239e-03    3.5385838e-03    3.6358993e-03    3.6715055e-03    3.7541314e-03    3.4357493e-03    3.6077857e-03    3.3483891e-03    3.3478925e-03    8.1782291e-02
   9.7064860e+00    7.8424848e-01    3.5683458e-02    1.8648183e-02    1.2113407e-02    8.9303399e-03    6.9449463e-03    5.7707137e-03    4.6011040e-03    4.2759223e-03    3.9782789e-03    3.7985263e-03    3.6992478e-03    3.8448920e-03    4.0302411e-03    3.6546635e-03    3.7264724e-03    3.4836321e-03    3.5549429e-03    3.4857126e-03    8.1526839e-02
   9.8033461e+00    7.8071948e-01    3.6258434e-02    1.9034869e-02    1.2367548e-02    9.3869710e-03    7.2736928e-03    5.6592297e-03    4.8846910e-03    4.4355186e-03    4.2964413e-03    3.9608146e-03    3.9363511e-03    4.0633064e-03    4.0605762e-03    3.7714291e-03    3.8068787e-03    3.7597443e-03    3.4333629e-03    3.7458327e-03    8.1144825e-02
   9.9017540e+00    7.7707080e-01    3.6940081e-02    1.9511826e-02    1.2466805e-02    9.7609530e-03    7.6444469e-03    5.7789084e-03    5.1186431e-03    4.7347131e-03    4.4467428e-03    4.1697132e-03    3.9686905e-03    4.5199213e-03    4.0663114e-03    3.8339476e-03    3.9138279e-03    3.7019750e-03    4.0137711e-03    4.0291426e-03    8.0308776e-02
   1.0006082e+01    7.7341150e-01    3.7248114e-02    1.9924405e-02    1.3096068e-02    9.9395761e-03    8.0477638e-03    6.1099333e-03    5.2932795e-03    4.9023233e-03    4.8195219e-03    4.1323342e-03    4.3959508e-03    4.5174448e-03    4.2033627e-03    4.1805859e-03    4.0046304e-03    4.0478258e-03    4.2710348e-03    3.9642498e-03    7.9490096e-02
   1.0112831e+01    7.6918367e-01    3.8158245e-02    2.0300749e-02    1.3800390e-02    1.0122228e-02    8.2665657e-03    6.4366126e-03    5.5080207e-03    5.3783220e-03    4.8969428e-03    4.2662300e-03    4.9126415e-03    4.4720286e-03    4.4360422e-03    4.2123380e-03    4.3598344e-03    4.2795501e-03    4.2642831e-03    4.0129604e-03    7.8732346e-02
   1.0220162e+01    7.6509539e-01    3.8853050e-02    2.0949598e-02    1.4205325e-02    1.0702532e-02    8.3450110e-03    6.4842100e-03    6.2669089e-03    5.3332973e-03    5.1150336e-03    4.9074107e-03    4.8843349e-03    4.6125256e-03    4.5844138e-03    4.6699357e-03    4.3248144e-03    4.3288558e-03    4.1111364e-03    3.9984029e-03    7.8227817e-02
   1.0303420e+01    7.6195871e-01    3.9252981e-02    2.1465705e-02    1.4368755e-02    1.1352315e-02    8.4872677e-03    6.7518304e-03    6.3923899e-03    5.6727855e-03    5.2492396e-03    5.0938658e-03    5.0985638e-03    4.7175078e-03    4.7294340e-03    4.7356350e-03    4.4765856e-03    4.3824288e-03    4.0195381e-03    4.0340407e-03    7.7760416e-02
   1.0409631e+01    7.5759239e-01    4.0351635e-02    2.2091627e-02    1.4697435e-02    1.1779034e-02    8.8763806e-03    7.1163585e-03    6.4840589e-03    5.9094458e-03    5.6922803e-03    5.3866986e-03    5.1049134e-03    4.9179232e-03    4.9640547e-03    4.8639116e-03    4.5436817e-03    4.1973907e-03    4.1574117e-03    4.4706601e-03    7.6802710e-02
   1.0526306e+01    7.5326529e-01    4.0611470e-02    2.3230265e-02    1.5282778e-02    1.2038795e-02    9.2298698e-03    7.5876104e-03    6.9659640e-03    6.2227487e-03    5.8772336e-03    5.5156115e-03    5.2072770e-03    5.1519341e-03    5.3401622e-03    4.8787426e-03    4.4209461e-03    4.0681995e-03    4.4301881e-03    5.0622439e-03    7.5612668e-02
   1.0616483e+01    7.4987171e-01    4.1268085e-02    2.3556771e-02    1.6034608e-02    1.2303398e-02    9.3508572e-03    7.9591003e-03    7.2065428e-03    6.3270487e-03    6.2439350e-03    5.5930523e-03    5.3301172e-03    5.5347429e-03    5.2868923e-03    4.7429138e-03    4.3785566e-03    4.3156570e-03    4.8791554e-03    5.1202285e-03    7.4696630e-02
   1.0707617e+01    7.4661679e-01    4.1958202e-02    2.3987088e-02    1.6248885e-02    1.2796784e-02    9.5976086e-03    8.4029404e-03    7.4704981e-03    6.4403355e-03    6.4913906e-03    5.6045689e-03    5.5509675e-03    5.6511538e-03    5.3284661e-03    4.6225290e-03    4.5374702e-03    4.6584555e-03    5.1414835e-03    4.7470662e-03    7.4147311e-02
   1.0831837e+01    7.4184661e-01    4.2808296e-02    2.5014623e-02    1.6764752e-02    1.3132035e-02    9.9300658e-03    9.1105953e-03    7.5648596e-03    6.9760571e-03    6.5478529e-03    5.8982749e-03    5.7410395e-03    5.9713261e-03    5.0794109e-03    4.6281354e-03    4.7830169e-03    5.2532158e-03    5.0841353e-03    4.1009545e-03    7.3764749e-02
   1.0926962e+01    7.3780437e-01    4.4040306e-02    2.5377082e-02    1.7453462e-02    1.3577579e-02    1.0287107e-02    9.2975249e-03    7.8714185e-03    7.2128866e-03    6.5677781e-03    6.0151683e-03    6.1238642e-03    5.7652243e-03    5.1449653e-03    4.8823311e-03    5.0683253e-03    5.3969910e-03    4.3382130e-03    4.1533390e-03    7.3622062e-02
   1.1029183e+01    7.3407404e-01    4.4531745e-02    2.6339659e-02    1.7743267e-02    1.3832954e-02    1.0958140e-02    9.7499187e-03    7.9639173e-03    7.5230028e-03    6.6686057e-03    6.1815505e-03    6.3493734e-03    5.7470794e-03    5.0149090e-03    5.2805435e-03    5.4237025e-03    4.9319730e-03    4.1237878e-03    3.8662411e-03    7.3695588e-02
   1.1134381e+01    7.3016919e-01    4.5592360e-02    2.7112807e-02    1.8211170e-02    1.4064152e-02    1.1431076e-02    9.9465689e-03    8.1820610e-03    7.7609659e-03    6.9700334e-03    6.3281197e-03    6.3947429e-03    5.5560684e-03    5.3444573e-03    5.4516757e-03    5.5289995e-03    4.2466449e-03    4.1385362e-03    3.9712625e-03    7.3599107e-02
   1.1205525e+01    7.2724891e-01    4.6372561e-02    2.7323322e-02    1.9059610e-02    1.4219608e-02    1.1837805e-02    9.9812409e-03    8.4159955e-03    8.0644063e-03    6.9018276e-03    6.6043695e-03    6.1274657e-03    5.5601058e-03    5.6114079e-03    5.7064411e-03    5.2182807e-03    4.2290913e-03    3.8088160e-03    4.0023193e-03    7.3706412e-02
   1.1313588e+01    7.2328975e-01    4.7336809e-02    2.7881981e-02    1.9543178e-02    1.4789974e-02    1.2438361e-02    1.0188726e-02    8.7451960e-03    8.0168577e-03    7.2136031e-03    6.8112066e-03    6.1561238e-03    5.5547891e-03    5.7422657e-03    6.0189034e-03    4.5170025e-03    4.1325565e-03    3.9469839e-03    4.0325114e-03    7.3643226e-02
   1.1423200e+01    7.1920716e-01    4.8389285e-02    2.8744120e-02    2.0000304e-02    1.4960293e-02    1.3219462e-02    1.0453817e-02    9.0670025e-03    8.0654701e-03    7.5740984e-03    6.7396021e-03    6.1206558e-03    5.7615529e-03    6.0123659e-03    5.4472257e-03    4.4020776e-03    4.1818499e-03    3.8409760e-03    3.9976419e-03    7.3815040e-02
   1.1535340e+01    7.1522643e-01    4.9284580e-02    2.9332740e-02    2.0823663e-02    1.5462609e-02    1.3606526e-02    1.0817964e-02    9.2475231e-03    8.2662993e-03    7.5204621e-03    6.8473985e-03    6.1552021e-03    6.2145164e-03    6.2347626e-03    4.6451814e-03    4.3834326e-03    4.0600811e-03    3.9901290e-03    4.2016689e-03    7.3678835e-02
   1.1612838e+01    7.1270086e-01    4.9858657e-02    2.9769186e-02    2.1124273e-02    1.5887495e-02    1.3928764e-02    1.0875229e-02    9.5809751e-03    8.3411715e-03    7.6612369e-03    6.7683546e-03    6.2238475e-03    6.2458345e-03    6.0208999e-03    4.7808701e-03    4.2677446e-03    4.0179260e-03    3.9424242e-03    4.2539750e-03    7.3750280e-02
   1.1733105e+01    7.0807569e-01    5.1006822e-02    3.0831801e-02    2.1782148e-02    1.6717469e-02    1.3968451e-02    1.1418418e-02    9.6250624e-03    8.5298640e-03    7.7171417e-03    6.6915358e-03    6.7184120e-03    6.4517866e-03    5.4719353e-03    4.5364414e-03    4.2350653e-03    4.1587676e-03    4.1189461e-03    4.1840488e-03    7.3760192e-02
   1.1812196e+01    7.0558391e-01    5.1558795e-02    3.1356103e-02    2.2147182e-02    1.7169268e-02    1.4087895e-02    1.1535429e-02    9.8933968e-03    8.6153091e-03    7.7424724e-03    6.7193454e-03    6.7753729e-03    6.5161199e-03    5.0356548e-03    4.7267783e-03    4.3237219e-03    3.9917582e-03    4.3591814e-03    4.1673249e-03    7.3694979e-02
   1.1926975e+01    7.0171355e-01    5.2875597e-02    3.1847116e-02    2.2789817e-02    1.7490520e-02    1.4560640e-02    1.1874165e-02    1.0012388e-02    8.6176698e-03    7.7383202e-03    7.1908107e-03    6.5091253e-03    6.4011457e-03    4.9177881e-03    4.6898906e-03    4.4156478e-03    4.3012337e-03    4.2301635e-03    4.2552821e-03    7.3569129e-02
   1.2005521e+01    6.9863297e-01    5.3888003e-02    3.2471818e-02    2.3055694e-02    1.8046425e-02    1.4741418e-02    1.2031631e-02    1.0103420e-02    8.7298632e-03    7.7779225e-03    7.1951350e-03    6.9763872e-03    5.7373625e-03    5.0164037e-03    4.6734210e-03    4.3935477e-03    4.4255359e-03    4.2433474e-03    4.3162746e-03    7.3543424e-02
   1.2127244e+01    6.9476440e-01    5.4723230e-02    3.3518206e-02    2.3657310e-02    1.8423551e-02    1.5300725e-02    1.2273166e-02    9.9180334e-03    9.1576554e-03    7.7287098e-03    7.2177502e-03    7.1186933e-03    5.4213753e-03    5.0525668e-03    4.6223811e-03    4.6261305e-03    4.3435830e-03    4.4203819e-03    4.3083022e-03    7.3403852e-02
   1.2211237e+01    6.9177924e-01    5.5600228e-02    3.3950608e-02    2.4569876e-02    1.8675433e-02    1.5380887e-02    1.2634545e-02    9.8139669e-03    9.2382843e-03    8.0049092e-03    7.0608335e-03    7.0182120e-03    5.3737714e-03    5.0035624e-03    4.8547547e-03    4.5229321e-03    4.3168052e-03    4.4672266e-03    4.6220954e-03    7.3111834e-02
   1.2340007e+01    6.8750018e-01    5.6810256e-02    3.5339697e-02    2.4616553e-02    1.9552794e-02    1.5503123e-02    1.2567764e-02    1.0259266e-02    9.2685874e-03    8.2081241e-03    7.3883554e-03    6.5800533e-03    5.2858814e-03    5.1060388e-03    4.8590879e-03    4.5065294e-03    4.4851287e-03    4.6694639e-03    4.5663220e-03    7.2926793e-02
   1.2420605e+01    6.8447796e-01    5.7990884e-02    3.5831217e-02    2.5077861e-02    1.9963456e-02    1.5822557e-02    1.2398364e-02    1.0547664e-02    9.3333049e-03    8.1250799e-03    7.7871936e-03    6.0907541e-03    5.3774360e-03    5.0922079e-03    4.8493371e-03    4.5275464e-03    4.5108612e-03    4.7142947e-03    4.7165280e-03    7.2765491e-02
   1.2511255e+01    6.8172819e-01    5.8472547e-02    3.6551213e-02    2.5765451e-02    2.0266919e-02    1.5903950e-02    1.2494831e-02    1.0741295e-02    9.4873019e-03    8.1206365e-03    7.8159039e-03    5.8491320e-03    5.5466945e-03    4.9762557e-03    4.9062186e-03    4.7514893e-03    4.5156836e-03    4.6568607e-03    5.1915325e-03    7.2257897e-02
   1.2604220e+01    6.7875150e-01    5.9171856e-02    3.7444791e-02    2.6095647e-02    2.0841614e-02    1.5997416e-02    1.2516150e-02    1.0965917e-02    9.6325645e-03    8.2599793e-03    7.6455374e-03    5.7312835e-03    5.5757532e-03    5.0718885e-03    4.7644317e-03    4.8759532e-03    4.6540378e-03    4.6812741e-03    5.3902733e-03    7.1932135e-02
   1.2745398e+01    6.7438512e-01    6.0236811e-02    3.8795051e-02    2.6624130e-02    2.1550718e-02    1.6227172e-02    1.2541842e-02    1.0961938e-02    9.9128785e-03    8.6595697e-03    7.1002728e-03    5.8234258e-03    5.6095546e-03    5.0883122e-03    5.0928569e-03    4.7879478e-03    4.6526469e-03    5.2441919e-03    5.4796912e-03    7.1225869e-02
   1.2840008e+01    6.7124801e-01    6.1095702e-02    3.9594124e-02    2.7126024e-02    2.2057585e-02    1.6117308e-02    1.2836118e-02    1.1259064e-02    9.7727326e-03    9.0525516e-03    6.5212475e-03    6.0775037e-03    5.4274430e-03    5.3226653e-03    5.1054899e-03    4.8148526e-03    4.7591933e-03    5.3399317e-03    5.7619109e-03    7.0710546e-02
   1.2934809e+01    6.6832070e-01    6.2110905e-02    4.0399604e-02    2.7438114e-02    2.2290314e-02    1.6119367e-02    1.2936011e-02    1.1745275e-02    9.6477220e-03    8.9493334e-03    6.5367224e-03    6.0696874e-03    5.6323244e-03    5.3706177e-03    4.9929927e-03    4.9939530e-03    4.8332918e-03    5.5107460e-03    5.8841617e-03    7.0218154e-02
   1.3027832e+01    6.6536863e-01    6.3177330e-02    4.0850251e-02    2.8219920e-02    2.2352367e-02    1.6302418e-02    1.3125680e-02    1.1899208e-02    9.6313901e-03    8.9052407e-03    6.4541280e-03    6.0216242e-03    5.7098564e-03    5.4458020e-03    5.0672138e-03    5.1132391e-03    5.1764676e-03    5.5428304e-03    6.0298652e-03    6.9606541e-02
   1.3121025e+01    6.6216796e-01    6.4225230e-02    4.1704846e-02    2.8702202e-02    2.2775792e-02    1.6025583e-02    1.3670761e-02    1.2102701e-02    9.5804305e-03    8.7861917e-03    6.3664490e-03    6.0530683e-03    5.6799681e-03    5.4813141e-03    5.3226071e-03    5.0650850e-03    5.3813981e-03    5.8114298e-03    6.1447116e-03    6.8952274e-02
   1.3216645e+01    6.5910601e-01    6.5415630e-02    4.2521813e-02    2.9000328e-02    2.3008337e-02    1.6197235e-02    1.3808834e-02    1.2171492e-02    9.9162443e-03    8.3931437e-03    6.4360752e-03    6.0078457e-03    5.7622350e-03    5.5343993e-03    5.4034571e-03    5.2205878e-03    5.4297763e-03    6.0679394e-03    6.3072428e-03    6.8291371e-02
   1.3312534e+01    6.5633947e-01    6.6160295e-02    4.3178419e-02    2.9791646e-02    2.2988959e-02    1.6345274e-02    1.4211287e-02    1.2106260e-02    1.0060263e-02    7.9997190e-03    6.6123207e-03    6.1629208e-03    5.7890707e-03    5.5908735e-03    5.2459486e-03    5.4625830e-03    5.6664969e-03    6.1206008e-03    6.7189453e-03    6.7448650e-02
   1.3408601e+01    6.5308571e-01    6.7445276e-02    4.4064343e-02    3.0262372e-02    2.2854076e-02    1.6485054e-02    1.4720954e-02    1.2011033e-02    1.0201760e-02    7.9543339e-03    6.4545342e-03    6.2795036e-03    5.7978005e-03    5.7058055e-03    5.3847560e-03    5.5154561e-03    5.8838869e-03    6.3972489e-03    6.7482357e-03    6.6747861e-02
   1.3504885e+01    6.4997954e-01    6.8700642e-02    4.4564031e-02    3.1052740e-02    2.2901763e-02    1.6574812e-02    1.4879399e-02    1.2118259e-02    1.0239506e-02    7.8550057e-03    6.6487934e-03    6.1352446e-03    5.9017851e-03    5.7506011e-03    5.5663314e-03    5.7257230e-03    5.9702790e-03    6.4348339e-03    7.0813041e-03    6.5919408e-02
   1.3601483e+01    6.4707267e-01    6.9526423e-02    4.5445608e-02    3.1636048e-02    2.2820833e-02    1.7011034e-02    1.4926691e-02    1.2430383e-02    9.9269078e-03    7.7824493e-03    6.7546130e-03    6.2497435e-03    6.0316282e-03    5.7343585e-03    5.6043545e-03    5.9209921e-03    6.1847966e-03    6.6868188e-03    7.0509920e-03    6.5202653e-02
   1.3746910e+01    6.4307819e-01    7.0394435e-02    4.6718544e-02    3.2562780e-02    2.3020798e-02    1.7271741e-02    1.5005848e-02    1.2781788e-02    9.6863110e-03    7.8025713e-03    6.7624968e-03    6.3055365e-03    6.1765995e-03    5.8980436e-03    5.7301672e-03    6.0785118e-03    6.5663422e-03    6.9495107e-03    7.3230586e-03    6.3886730e-02
   1.3844180e+01    6.4038527e-01    7.1625422e-02    4.7096700e-02    3.3005247e-02    2.2899553e-02    1.7755344e-02    1.5058441e-02    1.2768873e-02    9.7837374e-03    7.7917291e-03    6.7729864e-03    6.3397315e-03    6.2338384e-03    6.0646121e-03    5.7824719e-03    6.2390024e-03    6.6851031e-03    7.2216258e-03    7.3699221e-03    6.3120390e-02
   1.3941641e+01    6.3746650e-01    7.2876902e-02    4.7565189e-02    3.3709884e-02    2.2895979e-02    1.7860078e-02    1.5270633e-02    1.2877362e-02    9.4055848e-03    7.9245795e-03    6.9975272e-03    6.3859352e-03    6.2289868e-03    6.0780646e-03    6.0107108e-03    6.4900377e-03    7.0353047e-03    7.1793743e-03    7.4669612e-03    6.2274406e-02
   1.4039327e+01    6.3438416e-01    7.3923045e-02    4.8662199e-02    3.3914808e-02    2.2961542e-02    1.8173519e-02    1.5548379e-02    1.2811895e-02    9.4572602e-03    7.7338053e-03    7.1591779e-03    6.4254054e-03    6.4125814e-03    6.0173566e-03    6.1856682e-03    6.7410692e-03    7.0830635e-03    7.2945544e-03    7.9691255e-03    6.1141386e-02
   1.4137280e+01    6.3168953e-01    7.4866566e-02    4.9623213e-02    3.4293184e-02    2.2861033e-02    1.7949417e-02    1.6139876e-02    1.2611984e-02    9.6472039e-03    7.8246421e-03    6.9024307e-03    6.7119003e-03    6.5279519e-03    6.1265253e-03    6.3289126e-03    6.9132206e-03    7.1392356e-03    7.3725132e-03    8.4039009e-03    6.0066755e-02
   1.4233866e+01    6.2921372e-01    7.5809483e-02    5.0164095e-02    3.4897623e-02    2.2953539e-02    1.7990367e-02    1.6280193e-02    1.2451736e-02    9.5159723e-03    8.1135307e-03    6.8957591e-03    6.7195224e-03    6.5003225e-03    6.5087757e-03    6.4813498e-03    7.0164097e-03    7.2338943e-03    7.7674225e-03    8.2309284e-03    5.9255362e-02
   1.4332427e+01    6.2611043e-01    7.7202849e-02    5.0891949e-02    3.5212949e-02    2.3067612e-02    1.8211554e-02    1.6617167e-02    1.2323722e-02    9.4201711e-03    7.9576119e-03    7.1750934e-03    6.7670424e-03    6.5241265e-03    6.6697057e-03    6.7036666e-03    7.1250795e-03    7.4479202e-03    7.8051275e-03    8.6441398e-03    5.8122083e-02
   1.4430652e+01    6.2349140e-01    7.8096217e-02    5.1813776e-02    3.5260149e-02    2.3343296e-02    1.8455330e-02    1.6637697e-02    1.2289481e-02    9.3319185e-03    8.2149147e-03    7.0420117e-03    6.9439625e-03    6.6926691e-03    6.6057021e-03    7.0084540e-03    7.3269484e-03    7.6731220e-03    8.1020824e-03    8.6063464e-03    5.7064519e-02
   1.4529672e+01    6.2117469e-01    7.8628936e-02    5.2683811e-02    3.5609273e-02    2.3416290e-02    1.8714509e-02    1.6733602e-02    1.2261731e-02    9.2044352e-03    8.3812876e-03    7.0831849e-03    6.8402346e-03    7.1036401e-03    6.5361194e-03    7.3524089e-03    7.2674109e-03    7.9733198e-03    8.3191937e-03    8.7940598e-03    5.5921861e-02
   1.4628072e+01    6.1834073e-01    7.9637479e-02    5.3441885e-02    3.6048459e-02    2.3262790e-02    1.9193214e-02    1.6617320e-02    1.2354227e-02    9.2295809e-03    8.3110959e-03    7.2620720e-03    7.1202944e-03    7.0888428e-03    6.7221204e-03    7.3742672e-03    7.6263472e-03    8.2006807e-03    8.2966427e-03    9.2120139e-03    5.4659943e-02
   1.4726595e+01    6.1598022e-01    8.0115101e-02    5.4390688e-02    3.6559156e-02    2.3041945e-02    1.9757103e-02    1.6364313e-02    1.2500128e-02    9.1527826e-03    8.3880907e-03    7.3749670e-03    7.0840255e-03    7.0644054e-03    7.1575867e-03    7.4782141e-03    8.0081690e-03    8.1296110e-03    8.6966479e-03    9.2613284e-03    5.3495515e-02
   1.4825661e+01    6.1386397e-01    8.0439686e-02    5.5431351e-02    3.6266229e-02    2.3671523e-02    1.9985263e-02    1.6326956e-02    1.2328102e-02    9.4982824e-03    8.2223854e-03    7.4690706e-03    7.3293879e-03    7.0548724e-03    7.3047943e-03    7.6419768e-03    8.2311483e-03    8.4053040e-03    8.8463231e-03    9.4102620e-03    5.2273110e-02
   1.4923096e+01    6.1182636e-01    8.0835109e-02    5.6219936e-02    3.6678917e-02    2.3541185e-02    2.0322665e-02    1.6233472e-02    1.2287847e-02    9.5743743e-03    8.2828651e-03    7.7316382e-03    7.2442350e-03    7.3251057e-03    7.3857970e-03    7.8718943e-03    8.3397325e-03    8.7623088e-03    8.9049870e-03    9.6793042e-03    5.0952271e-02
   1.5022461e+01    6.0934622e-01    8.1858234e-02    5.6963861e-02    3.6432220e-02    2.4123086e-02    2.0408743e-02    1.6190264e-02    1.2367377e-02    9.5840606e-03    8.2498814e-03    7.8281634e-03    7.4717508e-03    7.4228972e-03    7.5582646e-03    7.9579666e-03    8.6398519e-03    8.9985143e-03    9.0097527e-03    9.7594946e-03    4.9829399e-02
   1.5120923e+01    6.0686531e-01    8.2750405e-02    5.7868999e-02    3.6498671e-02    2.4369978e-02    2.0570933e-02    1.6139044e-02    1.2334035e-02    9.5877271e-03    8.3625740e-03    7.9698630e-03    7.4731355e-03    7.6245676e-03    7.6826238e-03    8.1627200e-03    8.8288544e-03    9.2019343e-03    9.2267785e-03    9.9918196e-03    4.8490031e-02
   1.5210419e+01    6.0449211e-01    8.3730991e-02    5.8178493e-02    3.7109483e-02    2.4363413e-02    2.0810956e-02    1.6090244e-02    1.2258551e-02    9.6315388e-03    8.5911089e-03    7.9768811e-03    7.5574356e-03    7.6979265e-03    8.0476137e-03    8.3548941e-03    8.9258867e-03    9.2828958e-03    9.5652636e-03    9.8050170e-03    4.7529299e-02
   1.5309561e+01    6.0261760e-01    8.4196042e-02    5.8989270e-02    3.7119207e-02    2.4465612e-02    2.1122137e-02    1.5977294e-02    1.2186571e-02    9.7058130e-03    8.7222833e-03    8.1112803e-03    7.7363413e-03    7.6838112e-03    8.1730740e-03    8.8302429e-03    8.9958518e-03    9.3780365e-03    9.8798663e-03    9.8837021e-03    4.6225965e-02
   1.5408694e+01    6.0018186e-01    8.5112969e-02    5.9453712e-02    3.7157454e-02    2.5177117e-02    2.0922972e-02    1.6173307e-02    1.2203816e-02    9.7909937e-03    8.7210989e-03    8.1753609e-03    7.9281393e-03    8.0181577e-03    8.4137896e-03    8.8486742e-03    9.2285120e-03    9.3281139e-03    1.0092692e-02    9.9049717e-03    4.5166291e-02
   1.5506792e+01    5.9813746e-01    8.5503221e-02    6.0510543e-02    3.6909447e-02    2.5602820e-02    2.1131653e-02    1.6065712e-02    1.2244424e-02    9.8130928e-03    8.7673081e-03    8.3446823e-03    8.0677569e-03    8.1060061e-03    8.6690501e-03    9.0516738e-03    9.4062236e-03    9.5181675e-03    1.0022662e-02    9.9750021e-03    4.4153090e-02
   1.5619317e+01    5.9552336e-01    8.6803943e-02    6.0710136e-02    3.7140523e-02    2.5968519e-02    2.1475058e-02    1.5901042e-02    1.2173336e-02    9.8650594e-03    9.0229132e-03    8.3650806e-03    8.1262707e-03    8.3778935e-03    8.9663918e-03    9.3046707e-03    9.5695894e-03    9.7745226e-03    9.9128466e-03    1.0396903e-02    4.2621942e-02
   1.5715621e+01    5.9334043e-01    8.7546438e-02    6.1386832e-02    3.7316338e-02    2.5964918e-02    2.1578273e-02    1.6149496e-02    1.2050399e-02    9.9942187e-03    9.0832399e-03    8.5446413e-03    8.2354535e-03    8.5691176e-03    9.1144936e-03    9.5900426e-03    9.6693133e-03    9.9636460e-03    1.0065967e-02    1.0194457e-02    4.1642281e-02
   1.5814860e+01    5.9107444e-01    8.8419398e-02    6.1822119e-02    3.7487211e-02    2.6320559e-02    2.1784173e-02    1.6046006e-02    1.2021040e-02    9.9989211e-03    9.2943178e-03    8.6803196e-03    8.4460427e-03    8.7274186e-03    9.2574760e-03    9.7909686e-03    9.8545553e-03    9.9464702e-03    1.0401708e-02    1.0204376e-02    4.0422477e-02
   1.5913485e+01    5.8917508e-01    8.9074580e-02    6.2375909e-02    3.7519882e-02    2.6427963e-02    2.2022614e-02    1.5991254e-02    1.2129663e-02    1.0104403e-02    9.2417364e-03    8.9167959e-03    8.5167266e-03    9.0510203e-03    9.3622242e-03    9.9761194e-03    1.0083949e-02    1.0214425e-02    1.0076039e-02    1.0284620e-02    3.9454993e-02
   1.6011645e+01    5.8745492e-01    8.9688417e-02    6.2900371e-02    3.7379011e-02    2.6563231e-02    2.2027457e-02    1.6201698e-02    1.2207330e-02    1.0070108e-02    9.4632092e-03    9.0803547e-03    8.6695727e-03    9.3340318e-03    9.4489388e-03    1.0118628e-02    1.0166837e-02    1.0355890e-02    1.0189101e-02    1.0311076e-02    3.8369814e-02
   1.6111164e+01    5.8542232e-01    9.0670273e-02    6.3149271e-02    3.7441827e-02    2.6877533e-02    2.1951333e-02    1.6224344e-02    1.2285438e-02    1.0230935e-02    9.6120086e-03    9.1241191e-03    8.9866068e-03    9.4059538e-03    9.8207750e-03    1.0282158e-02    1.0182383e-02    1.0614941e-02    1.0046183e-02    1.0470756e-02    3.7200841e-02
   1.6207037e+01    5.8313546e-01    9.1603084e-02    6.3558442e-02    3.7875934e-02    2.7050460e-02    2.1874472e-02    1.6148342e-02    1.2417712e-02    1.0273405e-02    9.9031495e-03    9.2420508e-03    9.1439309e-03    9.5734892e-03    9.9890747e-03    1.0332837e-02    1.0386225e-02    1.0572859e-02    1.0350124e-02    1.0409494e-02    3.6159458e-02
   1.6304990e+01    5.8110716e-01    9.2554566e-02    6.4146400e-02    3.7715696e-02    2.7073955e-02    2.2223906e-02    1.5975912e-02    1.2491411e-02    1.0437944e-02    1.0025886e-02    9.4480708e-03    9.3198988e-03    9.6681831e-03    1.0192850e-02    1.0639650e-02    1.0534805e-02    1.0465187e-02    1.0310243e-02    1.0835411e-02    3.4832860e-02
   1.6404440e+01    5.7918883e-01    9.3347315e-02    6.4488969e-02    3.7733036e-02    2.7423236e-02    2.2210259e-02    1.6124917e-02    1.2287616e-02    1.0619805e-02    1.0120754e-02    9.7375905e-03    9.5952651e-03    9.7889110e-03    1.0395206e-02    1.0741836e-02    1.0721006e-02    1.0578728e-02    1.0235106e-02    1.0827105e-02    3.3834503e-02
   1.6502822e+01    5.7714560e-01    9.4233842e-02    6.4762593e-02    3.8252958e-02    2.7420398e-02    2.2215059e-02    1.6146836e-02    1.2299607e-02    1.0674126e-02    1.0229496e-02    1.0063347e-02    9.8148004e-03    1.0085307e-02    1.0397683e-02    1.0870587e-02    1.0810132e-02    1.0692940e-02    1.0276912e-02    1.0881824e-02    3.2725958e-02
   1.6601716e+01    5.7518492e-01    9.5260582e-02    6.4765887e-02    3.8389889e-02    2.7873579e-02    2.1974295e-02    1.6271133e-02    1.2479793e-02    1.0651821e-02    1.0487623e-02    1.0221380e-02    9.9911739e-03    1.0192242e-02    1.0718784e-02    1.0982862e-02    1.0869900e-02    1.0582382e-02    1.0639021e-02    1.0866239e-02    3.1596493e-02
   1.6701405e+01    5.7282672e-01    9.6794431e-02    6.4691839e-02    3.8751342e-02    2.7951470e-02    2.1966544e-02    1.6185561e-02    1.2724178e-02    1.0749630e-02    1.0656358e-02    1.0487496e-02    1.0222363e-02    1.0329706e-02    1.0842006e-02    1.1125000e-02    1.1010856e-02    1.0641388e-02    1.0689548e-02    1.1020489e-02    3.0333072e-02
   1.6800128e+01    5.7091146e-01    9.7182687e-02    6.5481647e-02    3.8838448e-02    2.8134791e-02    2.2100147e-02    1.6122219e-02    1.2732608e-02    1.0951617e-02    1.0667815e-02    1.0800473e-02    1.0403898e-02    1.0495959e-02    1.1063625e-02    1.1289955e-02    1.1067476e-02    1.0686291e-02    1.0997414e-02    1.0927671e-02    2.9143800e-02
   1.6948425e+01    5.6794458e-01    9.8350336e-02    6.6219489e-02    3.8645551e-02    2.8536341e-02    2.2319624e-02    1.6111498e-02    1.2996887e-02    1.1111641e-02    1.0893166e-02    1.0911793e-02    1.0815580e-02    1.0833664e-02    1.1266875e-02    1.1548874e-02    1.0876240e-02    1.0774612e-02    1.1332884e-02    1.1286452e-02    2.7223914e-02
   1.7047224e+01    5.6612923e-01    9.8968066e-02    6.6458680e-02    3.9159927e-02    2.8786875e-02    2.2092487e-02    1.6148262e-02    1.3016623e-02    1.1254513e-02    1.1105419e-02    1.1189502e-02    1.0890758e-02    1.1063082e-02    1.1406742e-02    1.1684636e-02    1.1041567e-02    1.0578345e-02    1.1416629e-02    1.1531518e-02    2.6077137e-02
   1.7146272e+01    5.6429498e-01    9.9731428e-02    6.6655944e-02    3.9356299e-02    2.8819898e-02    2.2226770e-02    1.6236047e-02    1.3104543e-02    1.1323287e-02    1.1409451e-02    1.1372073e-02    1.1060326e-02    1.1162025e-02    1.1753110e-02    1.1703288e-02    1.1026781e-02    1.0740074e-02    1.1629290e-02    1.1492503e-02    2.4901882e-02
   1.7246669e+01    5.6276539e-01    9.9995093e-02    6.7317160e-02    3.9440211e-02    2.8971681e-02    2.2084738e-02    1.6271628e-02    1.3214322e-02    1.1487878e-02    1.1655150e-02    1.1560718e-02    1.1146258e-02    1.1455441e-02    1.2004990e-02    1.1774860e-02    1.1027004e-02    1.0955672e-02    1.1591525e-02    1.1609006e-02    2.3671273e-02
   1.7346178e+01    5.6079906e-01    1.0096071e-01    6.7347560e-02    3.9780159e-02    2.9369423e-02    2.1686228e-02    1.6528887e-02    1.3364673e-02    1.1611589e-02    1.1757407e-02    1.1804473e-02    1.1460635e-02    1.1516270e-02    1.2090985e-02    1.1900556e-02    1.0969342e-02    1.1279589e-02    1.1548314e-02    1.1719228e-02    2.2504916e-02
   1.7445941e+01    5.5872048e-01    1.0213938e-01    6.7318200e-02    3.9849859e-02    2.9719921e-02    2.1839070e-02    1.6426756e-02    1.3520023e-02    1.1796163e-02    1.1895504e-02    1.2063358e-02    1.1610153e-02    1.1731532e-02    1.2190498e-02    1.2043950e-02    1.0969604e-02    1.1426615e-02    1.1678004e-02    1.1729294e-02    2.1331640e-02
   1.7545815e+01    5.5660469e-01    1.0336512e-01    6.7520913e-02    4.0086940e-02    2.9632159e-02    2.1926482e-02    1.6569103e-02    1.3422151e-02    1.2043136e-02    1.2045023e-02    1.2233739e-02    1.1856553e-02    1.1937859e-02    1.2383496e-02    1.2007879e-02    1.1157460e-02    1.1426425e-02    1.1788749e-02    1.1718870e-02    2.0273255e-02
   1.7645554e+01    5.5502090e-01    1.0390220e-01    6.7608683e-02    4.0332816e-02    2.9886426e-02    2.1861465e-02    1.6560980e-02    1.3791910e-02    1.2090220e-02    1.2243520e-02    1.2399930e-02    1.2045058e-02    1.2079319e-02    1.2574121e-02    1.1922786e-02    1.1280076e-02    1.1718152e-02    1.1957320e-02    1.1441655e-02    1.9282453e-02
   1.7745112e+01    5.5354803e-01    1.0472154e-01    6.7167087e-02    4.0543866e-02    3.0387554e-02    2.1713356e-02    1.6612454e-02    1.3981268e-02    1.2243030e-02    1.2454714e-02    1.2544088e-02    1.2221501e-02    1.2412539e-02    1.2615720e-02    1.1893408e-02    1.1630582e-02    1.1708803e-02    1.1925671e-02    1.1505053e-02    1.8169736e-02
   1.7844044e+01    5.5183530e-01    1.0568364e-01    6.7234691e-02    4.0763418e-02    3.0463592e-02    2.1675730e-02    1.6623130e-02    1.4017252e-02    1.2604303e-02    1.2584806e-02    1.2754762e-02    1.2216046e-02    1.2811764e-02    1.2666193e-02    1.1892260e-02    1.1748217e-02    1.1929927e-02    1.1911907e-02    1.1420398e-02    1.7162663e-02
   1.7944128e+01    5.5018741e-01    1.0640349e-01    6.7479899e-02    4.0805191e-02    3.0748534e-02    2.1566976e-02    1.6699188e-02    1.4073613e-02    1.2865727e-02    1.2718079e-02    1.3009464e-02    1.2371101e-02    1.2992849e-02    1.2789531e-02    1.1932838e-02    1.1939716e-02    1.1857440e-02    1.2003053e-02    1.1334900e-02    1.6221005e-02
   1.8044692e+01    5.4875842e-01    1.0679409e-01    6.7775055e-02    4.1135667e-02    3.0724583e-02    2.1527477e-02    1.6837864e-02    1.4167067e-02    1.2937736e-02    1.2861651e-02    1.3271979e-02    1.2704426e-02    1.3086190e-02    1.2902047e-02    1.1961174e-02    1.2119095e-02    1.1859945e-02    1.2119625e-02    1.1067182e-02    1.5388723e-02
   1.8144049e+01    5.4693176e-01    1.0785767e-01    6.7639120e-02    4.1461574e-02    3.0871323e-02    2.1579782e-02    1.6833229e-02    1.4325588e-02    1.2927307e-02    1.3350427e-02    1.3228687e-02    1.2973206e-02    1.3247566e-02    1.3023790e-02    1.1936912e-02    1.2397114e-02    1.2138431e-02    1.1831777e-02    1.0870325e-02    1.4574411e-02
   1.8243377e+01    5.4520684e-01    1.0881027e-01    6.7731566e-02    4.1738980e-02    3.0742750e-02    2.1717821e-02    1.6867160e-02    1.4400720e-02    1.3036577e-02    1.3746261e-02    1.3281793e-02    1.3156269e-02    1.3384040e-02    1.3122648e-02    1.2144680e-02    1.2518329e-02    1.2206646e-02    1.1782088e-02    1.0817825e-02    1.3586744e-02
   1.8343499e+01    5.4339985e-01    1.0985589e-01    6.7843665e-02    4.1554444e-02    3.1282606e-02    2.1307039e-02    1.7186610e-02    1.4511470e-02    1.3183197e-02    1.3982703e-02    1.3527338e-02    1.3315829e-02    1.3701534e-02    1.3121850e-02    1.2122026e-02    1.2684483e-02    1.2185593e-02    1.1929689e-02    1.0574073e-02    1.2730107e-02
   1.8444292e+01    5.4177878e-01    1.1032440e-01    6.8205541e-02    4.1613884e-02    3.1564838e-02    2.1348605e-02    1.7191366e-02    1.4716122e-02    1.3295257e-02    1.4196250e-02    1.3888675e-02    1.3524017e-02    1.3689684e-02    1.3166707e-02    1.2144731e-02    1.3061873e-02    1.1965862e-02    1.2116390e-02    1.0355179e-02    1.1851841e-02
   1.8544021e+01    5.3982582e-01    1.1153321e-01    6.7892229e-02    4.2248282e-02    3.1550738e-02    2.1308765e-02    1.7260348e-02    1.4927455e-02    1.3475984e-02    1.4361443e-02    1.4079814e-02    1.3861702e-02    1.3620330e-02    1.3286241e-02    1.2396666e-02    1.2912557e-02    1.2185139e-02    1.1986259e-02    1.0050979e-02    1.1236047e-02
   1.8643136e+01    5.3843722e-01    1.1218046e-01    6.7922878e-02    4.2541965e-02    3.1376780e-02    2.1339402e-02    1.7407265e-02    1.5065348e-02    1.3691361e-02    1.4579421e-02    1.4265009e-02    1.4027846e-02    1.3712165e-02    1.3307789e-02    1.2806179e-02    1.2746759e-02    1.2378341e-02    1.1787629e-02    9.7841572e-03    1.0642020e-02
   1.8742648e+01    5.3690080e-01    1.1295565e-01    6.7874806e-02    4.3070724e-02    3.1170295e-02    2.1298741e-02    1.7492885e-02    1.5263407e-02    1.3898687e-02    1.4706984e-02    1.4513371e-02    1.4232370e-02    1.3853084e-02    1.3309482e-02    1.2932062e-02    1.2856007e-02    1.2232335e-02    1.1946878e-02    9.3561001e-03    1.0135327e-02
   1.8842879e+01    5.3544890e-01    1.1350477e-01    6.7935364e-02    4.3409567e-02    3.1354859e-02    2.1080308e-02    1.7757586e-02    1.5358469e-02    1.4159927e-02    1.4813413e-02    1.4681766e-02    1.4451562e-02    1.4119062e-02    1.3226319e-02    1.3050630e-02    1.3036889e-02    1.2178050e-02    1.1847566e-02    9.1227879e-03    9.4622152e-03
   1.8942877e+01    5.3363374e-01    1.1472933e-01    6.7833610e-02    4.3463787e-02    3.1545048e-02    2.0954608e-02    1.7974756e-02    1.5492290e-02    1.4406890e-02    1.4927530e-02    1.4897948e-02    1.4716873e-02    1.4177500e-02    1.3267130e-02    1.3232887e-02    1.2958959e-02    1.2315793e-02    1.1649018e-02    8.9024200e-03    8.9198866e-03
   1.9042978e+01    5.3223160e-01    1.1534472e-01    6.7821726e-02    4.3702152e-02    3.1597477e-02    2.1151461e-02    1.7764651e-02    1.5757587e-02    1.4702559e-02    1.5052047e-02    1.5292708e-02    1.4651188e-02    1.4417825e-02    1.3325586e-02    1.3302498e-02    1.2939614e-02    1.2403237e-02    1.1402564e-02    8.6574594e-03    8.4813379e-03
   1.9143188e+01    5.3076177e-01    1.1609046e-01    6.8070215e-02    4.3685680e-02    3.1723394e-02    2.1016234e-02    1.7949217e-02    1.5831006e-02    1.5017673e-02    1.5087929e-02    1.5411828e-02    1.5158702e-02    1.4280482e-02    1.3590104e-02    1.3232185e-02    1.3025313e-02    1.2443552e-02    1.1235478e-02    8.6121133e-03    7.7766596e-03
   1.9243476e+01    5.2952435e-01    1.1649632e-01    6.8176882e-02    4.4017926e-02    3.1699659e-02    2.0949528e-02    1.8111859e-02    1.5864193e-02    1.5326252e-02    1.5310973e-02    1.5560864e-02    1.5330022e-02    1.4262575e-02    1.3808550e-02    1.3355838e-02    1.2882830e-02    1.2715114e-02    1.0852615e-02    8.4884271e-03    7.2652295e-03
   1.9343752e+01    5.2795399e-01    1.1718011e-01    6.8399072e-02    4.4183040e-02    3.1717157e-02    2.1023857e-02    1.8229950e-02    1.6019677e-02    1.5343113e-02    1.5601262e-02    1.5909730e-02    1.5338558e-02    1.4520770e-02    1.3737025e-02    1.3618459e-02    1.2833386e-02    1.2730127e-02    1.0444428e-02    8.4205652e-03    6.7957204e-03
   1.9443939e+01    5.2650147e-01    1.1766100e-01    6.8601719e-02    4.4443845e-02    3.1682170e-02    2.1204870e-02    1.8443343e-02    1.5910125e-02    1.5617156e-02    1.5861700e-02    1.6101341e-02    1.5483948e-02    1.4575265e-02    1.3763634e-02    1.3808969e-02    1.2805021e-02    1.2834302e-02    1.0413473e-02    7.9715311e-03    6.3151229e-03
   1.9544479e+01    5.2536671e-01    1.1823336e-01    6.8391668e-02    4.4644061e-02    3.1697928e-02    2.1318421e-02    1.8368012e-02    1.6377629e-02    1.5710955e-02    1.6064039e-02    1.6466016e-02    1.5478454e-02    1.4615722e-02    1.3982110e-02    1.3710989e-02    1.2947394e-02    1.2715972e-02    1.0275240e-02    7.7118337e-03    5.9234806e-03
   1.9645105e+01    5.2380617e-01    1.1911121e-01    6.8542442e-02    4.4821928e-02    3.1479618e-02    2.1425242e-02    1.8382262e-02    1.6655733e-02    1.5972003e-02    1.6226434e-02    1.6652937e-02    1.5670059e-02    1.4652586e-02    1.4134567e-02    1.3587278e-02    1.3228899e-02    1.2538098e-02    1.0032723e-02    7.5896921e-03    5.4901196e-03
   1.9735722e+01    5.2267875e-01    1.1959121e-01    6.8630738e-02    4.5033575e-02    3.1346417e-02    2.1601264e-02    1.8352620e-02    1.6885624e-02    1.6074666e-02    1.6458898e-02    1.6839676e-02    1.5799693e-02    1.4697217e-02    1.4095341e-02    1.3803035e-02    1.3349996e-02    1.2477254e-02    9.6475794e-03    7.6751607e-03    4.9612795e-03
   1.9808216e+01    5.2196482e-01    1.1962992e-01    6.8979553e-02    4.4977575e-02    3.1552075e-02    2.1459898e-02    1.8359008e-02    1.6988300e-02    1.6284647e-02    1.6742797e-02    1.6961453e-02    1.5873854e-02    1.4735598e-02    1.4119893e-02    1.3709089e-02    1.3612642e-02    1.2469397e-02    9.3434803e-03    7.5497148e-03    4.6862908e-03
   1.9949150e+01    5.1987371e-01    1.2045972e-01    6.9154967e-02    4.5533763e-02    3.1306467e-02    2.1477299e-02    1.8627122e-02    1.7251131e-02    1.6622575e-02    1.6947160e-02    1.7340895e-02    1.6034404e-02    1.4787062e-02    1.4175091e-02    1.3718974e-02    1.3821547e-02    1.2202720e-02    9.1058087e-03    7.3650584e-03    4.1945276e-03
   2.0039647e+01    5.1858002e-01    1.2092574e-01    6.9295848e-02    4.5893697e-02    3.1275564e-02    2.1653059e-02    1.8505654e-02    1.7430784e-02    1.6803163e-02    1.7207002e-02    1.7558756e-02    1.6103804e-02    1.4775474e-02    1.4412193e-02    1.3608189e-02    1.3753684e-02    1.2220016e-02    8.8945532e-03    7.2984057e-03    3.8043974e-03
   2.0130156e+01    5.1752262e-01    1.2131489e-01    6.9195442e-02    4.6274366e-02    3.1458908e-02    2.1497171e-02    1.8712513e-02    1.7419254e-02    1.6998354e-02    1.7397248e-02    1.7915051e-02    1.6114844e-02    1.4912180e-02    1.4262309e-02    1.3840827e-02    1.3758863e-02    1.2095017e-02    8.5107985e-03    7.3468191e-03    3.4525251e-03
   2.0220633e+01    5.1601555e-01    1.2243753e-01    6.9079107e-02    4.6447413e-02    3.1232875e-02    2.1793833e-02    1.8656518e-02    1.7451969e-02    1.7332821e-02    1.7572445e-02    1.8166126e-02    1.6118361e-02    1.5104648e-02    1.4185532e-02    1.3806343e-02    1.3988913e-02    1.1893442e-02    8.4054591e-03    7.3780303e-03    2.9330837e-03
   2.0321149e+01    5.1424860e-01    1.2315543e-01    6.9719331e-02    4.6596949e-02    3.1010277e-02    2.1850068e-02    1.8734539e-02    1.7621790e-02    1.7539207e-02    1.7892061e-02    1.8270703e-02    1.6370910e-02    1.5074143e-02    1.4126194e-02    1.3965614e-02    1.4153433e-02    1.1570286e-02    8.2068960e-03    7.4549672e-03    2.4385988e-03
   2.0411615e+01    5.1325516e-01    1.2327189e-01    6.9808718e-02    4.7084388e-02    3.0913324e-02    2.1889166e-02    1.8934640e-02    1.7705574e-02    1.7723248e-02    1.8157156e-02    1.8417844e-02    1.6480926e-02    1.5166527e-02    1.4140879e-02    1.3957621e-02    1.4150514e-02    1.1285430e-02    8.2430835e-03    7.3733372e-03    2.0405750e-03
   2.0502074e+01    5.1217504e-01    1.2372544e-01    6.9728512e-02    4.7303282e-02    3.0980656e-02    2.1995823e-02    1.8900366e-02    1.8056381e-02    1.7868659e-02    1.8204436e-02    1.8922174e-02    1.6394613e-02    1.5090222e-02    1.4172752e-02    1.4105372e-02    1.4146886e-02    1.1033668e-02    8.2257023e-03    7.2452787e-03    1.7247352e-03
   2.0602593e+01    5.1072720e-01    1.2435104e-01    7.0166022e-02    4.7202302e-02    3.1050932e-02    2.2057269e-02    1.8831415e-02    1.8265286e-02    1.8118393e-02    1.8559370e-02    1.9106023e-02    1.6464325e-02    1.5230279e-02    1.4028417e-02    1.4095503e-02    1.4348177e-02    1.0788939e-02    8.0211618e-03    7.2361614e-03    1.3517800e-03
   2.0737857e+01    5.0961780e-01    1.2419143e-01    7.0497184e-02    4.7739363e-02    3.0711825e-02    2.2267861e-02    1.9052883e-02    1.8194385e-02    1.8550146e-02    1.8952820e-02    1.9366161e-02    1.6573728e-02    1.5085829e-02    1.4329830e-02    1.4219980e-02    1.4072631e-02    1.0592723e-02    8.1776126e-03    6.8055939e-03    1.0002099e-03
   2.0836854e+01    5.0870393e-01    1.2447903e-01    7.0468646e-02    4.8027813e-02    3.0763758e-02    2.2209826e-02    1.9107015e-02    1.8336928e-02    1.8799851e-02    1.9376739e-02    1.9521843e-02    1.6628478e-02    1.5018055e-02    1.4285063e-02    1.4376600e-02    1.3931001e-02    1.0422193e-02    8.1971731e-03    6.5880507e-03    7.5801049e-04
   2.0937516e+01    5.0727021e-01    1.2482130e-01    7.0992650e-02    4.8016885e-02    3.0882214e-02    2.2352109e-02    1.9246227e-02    1.8511304e-02    1.8951968e-02    1.9605455e-02    1.9715688e-02    1.6742895e-02    1.5027816e-02    1.4157070e-02    1.4559388e-02    1.3967704e-02    1.0154753e-02    8.2642889e-03    6.1263146e-03    6.3375888e-04
   2.1038235e+01    5.0595015e-01    1.2527193e-01    7.1266183e-02    4.8232681e-02    3.0924875e-02    2.2287439e-02    1.9404726e-02    1.8603241e-02    1.9182820e-02    1.9968348e-02    1.9926666e-02    1.6673266e-02    1.4990393e-02    1.4275629e-02    1.4602013e-02    1.3909777e-02    9.8038369e-03    8.3693333e-03    5.9649951e-03    3.9169090e-04
   2.1138981e+01    5.0474567e-01    1.2577640e-01    7.1400770e-02    4.8414977e-02    3.0976018e-02    2.2370637e-02    1.9471206e-02    1.8606950e-02    1.9519851e-02    2.0235848e-02    2.0099656e-02    1.6676195e-02    1.5013800e-02    1.4300898e-02    1.4703445e-02    1.3845311e-02    9.5921623e-03    8.3197016e-03    5.6501812e-03    2.8032553e-04
   2.1239759e+01    5.0352383e-01    1.2620452e-01    7.1735127e-02    4.8468616e-02    3.1086127e-02    2.2239049e-02    1.9736782e-02    1.8705357e-02    1.9696720e-02    2.0628009e-02    2.0183013e-02    1.6683903e-02    1.5072880e-02    1.4197613e-02    1.4929808e-02    1.3621030e-02    9.5500442e-03    8.2751102e-03    5.2270106e-03    2.3545833e-04
   2.1340583e+01    5.0269350e-01    1.2622513e-01    7.1887485e-02    4.8804242e-02    3.1053875e-02    2.2258269e-02    1.9794613e-02    1.8825435e-02    2.0043665e-02    2.0825358e-02    2.0414234e-02    1.6561761e-02    1.5027930e-02    1.4445045e-02    1.4967559e-02    1.3423160e-02    9.5070796e-03    8.1071953e-03    5.0061936e-03    1.2826494e-04
   2.1441444e+01    5.0142914e-01    1.2655228e-01    7.2233297e-02    4.9055469e-02    3.0902905e-02    2.2470573e-02    1.9776276e-02    1.9088483e-02    2.0146942e-02    2.1267622e-02    2.0595189e-02    1.6626681e-02    1.4890568e-02    1.4412736e-02    1.5057792e-02    1.3396124e-02    9.3545462e-03    7.9283515e-03    4.7443606e-03    7.0669698e-05
   2.1542353e+01    5.0035672e-01    1.2685783e-01    7.2457727e-02    4.9106292e-02    3.0904872e-02    2.2693933e-02    1.9933085e-02    1.9137666e-02    2.0347113e-02    2.1614658e-02    2.0745269e-02    1.6701051e-02    1.4812830e-02    1.4494508e-02    1.5129431e-02    1.3072176e-02    9.4110140e-03    7.8822654e-03    4.3144939e-03    2.7072092e-05
   2.1619054e+01    4.9948839e-01    1.2694740e-01    7.2755296e-02    4.9359545e-02    3.0893903e-02    2.2783243e-02    1.9913255e-02    1.9343486e-02    2.0373495e-02    2.1948167e-02    2.0869858e-02    1.6545045e-02    1.4905564e-02    1.4561276e-02    1.5071925e-02    1.3060902e-02    9.3195141e-03    7.9214444e-03    3.9382905e-03    0.0000000e+00
   2.1715246e+01    4.9827424e-01    1.2734879e-01    7.3350947e-02    4.8941988e-02    3.1200618e-02    2.2781985e-02    1.9981047e-02    1.9574853e-02    2.0535865e-02    2.2413438e-02    2.0776638e-02    1.6560458e-02    1.4770400e-02    1.4808357e-02    1.5032063e-02    1.2779805e-02    9.3655410e-03    7.9803873e-03    3.5225821e-03    0.0000000e+00
   2.1815055e+01    4.9727265e-01    1.2806011e-01    7.3147059e-02    4.9154742e-02    3.0958729e-02    2.3076981e-02    2.0011439e-02    1.9831593e-02    2.0614589e-02    2.2764702e-02    2.0908015e-02    1.6491353e-02    1.4790684e-02    1.4899459e-02    1.5075593e-02    1.2465905e-02    9.5364394e-03    7.7773123e-03    3.1626415e-03    0.0000000e+00
   2.1906010e+01    4.9633612e-01    1.2839436e-01    7.3022116e-02    4.9349134e-02    3.1125421e-02    2.3188822e-02    2.0029474e-02    2.0095120e-02    2.0669931e-02    2.3189192e-02    2.1018593e-02    1.6341546e-02    1.4854598e-02    1.4958955e-02    1.5066920e-02    1.2235815e-02    9.4418570e-03    7.9874712e-03    2.6945567e-03    0.0000000e+00
   2.2002412e+01    4.9524353e-01    1.2878584e-01    7.3221061e-02    4.9403939e-02    3.1320474e-02    2.3129692e-02    2.0041137e-02    2.0281648e-02    2.0928392e-02    2.3586123e-02    2.1072720e-02    1.6337225e-02    1.4742891e-02    1.5105571e-02    1.4966221e-02    1.2211105e-02    9.2325407e-03    8.1160612e-03    2.2738337e-03    0.0000000e+00
   2.2135783e+01    4.9362564e-01    1.2954997e-01    7.3410254e-02    4.9613794e-02    3.1240026e-02    2.3121466e-02    2.0411630e-02    2.0515940e-02    2.1092062e-02    2.4042454e-02    2.1087740e-02    1.6386862e-02    1.4836687e-02    1.5016184e-02    1.5147436e-02    1.1804408e-02    9.3956213e-03    8.1410017e-03    1.5608218e-03    0.0000000e+00
   2.2224579e+01    4.9206369e-01    1.3068802e-01    7.3502574e-02    4.9537730e-02    3.1235670e-02    2.3293606e-02    2.0538119e-02    2.0534860e-02    2.1353766e-02    2.4415596e-02    2.1075345e-02    1.6288809e-02    1.4846507e-02    1.5128834e-02    1.5207603e-02    1.1504039e-02    9.5114504e-03    7.9302404e-03    1.3435397e-03    0.0000000e+00
   2.2313277e+01    4.9122981e-01    1.3068891e-01    7.3743170e-02    4.9756855e-02    3.1352199e-02    2.3348050e-02    2.0571970e-02    2.0679552e-02    2.1533785e-02    2.4801638e-02    2.1128514e-02    1.6142130e-02    1.4914753e-02    1.5102562e-02    1.5297733e-02    1.1345269e-02    9.3913314e-03    7.8016542e-03    1.1701117e-03    0.0000000e+00
   2.2401893e+01    4.9054889e-01    1.3071095e-01    7.4250520e-02    4.9688601e-02    3.1288117e-02    2.3489992e-02    2.0681693e-02    2.0764436e-02    2.1565253e-02    2.5267448e-02    2.1114493e-02    1.5982688e-02    1.5004120e-02    1.5159127e-02    1.5133496e-02    1.1439313e-02    9.3842554e-03    7.5083011e-03    1.0183147e-03    0.0000000e+00
   2.2534672e+01    4.8908427e-01    1.3143476e-01    7.4371507e-02    4.9775778e-02    3.1368815e-02    2.3612787e-02    2.1078001e-02    2.0580747e-02    2.2027797e-02    2.5567525e-02    2.1275491e-02    1.5849194e-02    1.4849609e-02    1.5452601e-02    1.4916650e-02    1.1280482e-02    9.4759670e-03    7.1247884e-03    8.7322295e-04    0.0000000e+00
   2.2623108e+01    4.8803763e-01    1.3198204e-01    7.4481683e-02    4.9804751e-02    3.1433454e-02    2.3596965e-02    2.1314719e-02    2.0641218e-02    2.2292440e-02    2.5714675e-02    2.1354166e-02    1.5766777e-02    1.4845489e-02    1.5716299e-02    1.4720348e-02    1.1152569e-02    9.6983933e-03    6.6714829e-03    7.7489730e-04    0.0000000e+00
   2.2711477e+01    4.8654730e-01    1.3298870e-01    7.4646736e-02    4.9769815e-02    3.1383719e-02    2.3746807e-02    2.1464585e-02    2.0796288e-02    2.2480016e-02    2.5947819e-02    2.1266457e-02    1.5759067e-02    1.4984815e-02    1.5733854e-02    1.4589536e-02    1.1217652e-02    9.5985255e-03    6.4781639e-03    6.0014308e-04    0.0000000e+00
   2.2843901e+01    4.8538017e-01    1.3336567e-01    7.4989598e-02    4.9805462e-02    3.1238749e-02    2.3934493e-02    2.1595600e-02    2.1023937e-02    2.2824512e-02    2.6467528e-02    2.1048319e-02    1.5636652e-02    1.5287387e-02    1.5771783e-02    1.4360339e-02    1.1200375e-02    9.4743195e-03    6.1363903e-03    4.5872000e-04    0.0000000e+00
   2.2932113e+01    4.8482701e-01    1.3303790e-01    7.5531983e-02    4.9561896e-02    3.1474580e-02    2.4068084e-02    2.1584379e-02    2.1367034e-02    2.2887303e-02    2.6693045e-02    2.1120701e-02    1.5637489e-02    1.5332682e-02    1.5779538e-02    1.4159480e-02    1.1201115e-02    9.6053282e-03    5.7447415e-03    3.8570745e-04    0.0000000e+00
   2.3020284e+01    4.8428663e-01    1.3309362e-01    7.5732750e-02    4.9553173e-02    3.1483757e-02    2.4035869e-02    2.1777783e-02    2.1543437e-02    2.3104433e-02    2.6954826e-02    2.0968114e-02    1.5616144e-02    1.5361443e-02    1.5969820e-02    1.3954079e-02    1.1192275e-02    9.4762506e-03    5.5976514e-03    2.9794968e-04    0.0000000e+00
   2.3108423e+01    4.8314702e-01    1.3401132e-01    7.5718343e-02    4.9422214e-02    3.1630134e-02    2.4040794e-02    2.1949922e-02    2.1533709e-02    2.3378581e-02    2.7169130e-02    2.0896608e-02    1.5703477e-02    1.5378486e-02    1.6195910e-02    1.3593965e-02    1.1248287e-02    9.6052562e-03    5.2092057e-03    1.6763634e-04    0.0000000e+00
   2.3231785e+01    4.8150736e-01    1.3482685e-01    7.6202757e-02    4.9311350e-02    3.1598024e-02    2.4219543e-02    2.2196751e-02    2.1619357e-02    2.3713842e-02    2.7561798e-02    2.0800705e-02    1.5522346e-02    1.5513465e-02    1.6288029e-02    1.3353518e-02    1.1245467e-02    9.5453426e-03    4.8522116e-03    1.2129240e-04    0.0000000e+00
   2.3311073e+01    4.8091776e-01    1.3491445e-01    7.6296660e-02    4.9446425e-02    3.1624672e-02    2.4236463e-02    2.2364171e-02    2.1734773e-02    2.3996177e-02    2.7725847e-02    2.0594559e-02    1.5617209e-02    1.5578454e-02    1.6289278e-02    1.3152576e-02    1.1282756e-02    9.5539283e-03    4.5731330e-03    1.0070991e-04    0.0000000e+00
   2.3434406e+01    4.7962601e-01    1.3530547e-01    7.6940783e-02    4.9034352e-02    3.1674598e-02    2.4426213e-02    2.2692080e-02    2.1882702e-02    2.4419937e-02    2.7863695e-02    2.0554392e-02    1.5604351e-02    1.5696751e-02    1.6249185e-02    1.3072706e-02    1.1197399e-02    9.8248629e-03    3.9144440e-03    2.0071777e-05    0.0000000e+00
   2.3522498e+01    4.7870479e-01    1.3548338e-01    7.7492932e-02    4.9029788e-02    3.1532573e-02    2.4606587e-02    2.2824729e-02    2.1995915e-02    2.4666934e-02    2.8001252e-02    2.0396858e-02    1.5638217e-02    1.5826756e-02    1.6258667e-02    1.2897045e-02    1.1372994e-02    9.6600148e-03    3.6105703e-03    0.0000000e+00    0.0000000e+00
   2.3610587e+01    4.7754130e-01    1.3586529e-01    7.7992191e-02    4.9087798e-02    3.1369754e-02    2.4667271e-02    2.3130629e-02    2.2134251e-02    2.5027140e-02    2.8042622e-02    2.0291796e-02    1.5571541e-02    1.6064233e-02    1.6137548e-02    1.2739907e-02    1.1476187e-02    9.5687259e-03    3.2918186e-03    0.0000000e+00    0.0000000e+00
   2.3742763e+01    4.7586305e-01    1.3635380e-01    7.8730334e-02    4.8924784e-02    3.1669247e-02    2.4813187e-02    2.3238439e-02    2.2371496e-02    2.5476592e-02    2.8172186e-02    1.9997754e-02    1.5747388e-02    1.6195081e-02    1.6021581e-02    1.2538979e-02    1.1613610e-02    9.3826930e-03    2.8897960e-03    0.0000000e+00    0.0000000e+00
   2.3830905e+01    4.7519467e-01    1.3617351e-01    7.9441801e-02    4.8771483e-02    3.1588050e-02    2.4958419e-02    2.3304793e-02    2.2585877e-02    2.5666078e-02    2.8359337e-02    1.9907753e-02    1.5714243e-02    1.6369754e-02    1.5918016e-02    1.2493846e-02    1.1624198e-02    9.4754340e-03    2.4527357e-03    0.0000000e+00    0.0000000e+00
   2.3919066e+01    4.7422702e-01    1.3706915e-01    7.9160290e-02    4.8924239e-02    3.1471139e-02    2.5112847e-02    2.3331330e-02    2.2919968e-02    2.5696521e-02    2.8620409e-02    1.9698860e-02    1.5863229e-02    1.6444431e-02    1.5928577e-02    1.2297320e-02    1.1724612e-02    9.3526876e-03    2.1573682e-03    0.0000000e+00    0.0000000e+00
   2.4007253e+01    4.7316933e-01    1.3746847e-01    7.9565896e-02    4.9040430e-02    3.1269141e-02    2.5265215e-02    2.3319977e-02    2.3192972e-02    2.5873713e-02    2.8837773e-02    1.9496905e-02    1.5994381e-02    1.6436241e-02    1.6044835e-02    1.2242529e-02    1.1767172e-02    9.1593077e-03    1.8557179e-03    0.0000000e+00    0.0000000e+00
   2.4139553e+01    4.7206767e-01    1.3759912e-01    8.0295370e-02    4.8701843e-02    3.1485349e-02    2.5291479e-02    2.3552291e-02    2.3481444e-02    2.6362144e-02    2.8915288e-02    1.9338846e-02    1.5976138e-02    1.6431583e-02    1.6025951e-02    1.2233753e-02    1.1824420e-02    8.9007779e-03    1.5165288e-03    0.0000000e+00    0.0000000e+00
   2.4227783e+01    4.7095950e-01    1.3786550e-01    8.0843234e-02    4.8721658e-02    3.1653098e-02    2.5079022e-02    2.3825650e-02    2.3736852e-02    2.6482415e-02    2.9121174e-02    1.9232843e-02    1.5908738e-02    1.6525040e-02    1.5836681e-02    1.2315508e-02    1.1909752e-02    8.5825758e-03    1.4007563e-03    0.0000000e+00    0.0000000e+00
   2.4316038e+01    4.7025655e-01    1.3823114e-01    8.0806231e-02    4.8887654e-02    3.1612752e-02    2.5078495e-02    2.3951510e-02    2.3931193e-02    2.6760064e-02    2.9122678e-02    1.9232198e-02    1.5924527e-02    1.6682537e-02    1.5696458e-02    1.2302967e-02    1.1963619e-02    8.3023805e-03    1.2570444e-03    0.0000000e+00    0.0000000e+00
   2.4404326e+01    4.6946499e-01    1.3843375e-01    8.1171072e-02    4.8836598e-02    3.1650028e-02    2.5280526e-02    2.3993683e-02    2.4000924e-02    2.7101635e-02    2.9140243e-02    1.9079655e-02    1.6065747e-02    1.6631003e-02    1.5613186e-02    1.2345841e-02    1.1925650e-02    8.1797772e-03    1.0856894e-03    0.0000000e+00    0.0000000e+00
   2.4536822e+01    4.6815700e-01    1.3861506e-01    8.1770589e-02    4.8927455e-02    3.1582205e-02    2.5576533e-02    2.4173226e-02    2.4142007e-02    2.7532493e-02    2.9100576e-02    1.8947908e-02    1.6161340e-02    1.6970644e-02    1.5327531e-02    1.2338038e-02    1.1910278e-02    7.9271055e-03    8.4001697e-04    0.0000000e+00    0.0000000e+00
   2.4638808e+01    4.6708240e-01    1.3900548e-01    8.2265538e-02    4.8674074e-02    3.1731679e-02    2.5634406e-02    2.4458514e-02    2.4336756e-02    2.7873265e-02    2.9058957e-02    1.8815135e-02    1.6171530e-02    1.7124061e-02    1.5314337e-02    1.2268935e-02    1.1902828e-02    7.6134330e-03    6.6867610e-04    0.0000000e+00    0.0000000e+00
   2.4740889e+01    4.6623494e-01    1.3926284e-01    8.2401187e-02    4.8840398e-02    3.1678023e-02    2.5719043e-02    2.4709674e-02    2.4581800e-02    2.8158026e-02    2.8917182e-02    1.8860968e-02    1.6126628e-02    1.7192251e-02    1.5378157e-02    1.2253551e-02    1.1838231e-02    7.3180448e-03    5.2904884e-04    0.0000000e+00    0.0000000e+00
   2.4842963e+01    4.6534809e-01    1.3971036e-01    8.2488574e-02    4.8949189e-02    3.1660974e-02    2.5717419e-02    2.4821378e-02    2.4917297e-02    2.8477307e-02    2.8796447e-02    1.8761958e-02    1.6334077e-02    1.7224287e-02    1.5278425e-02    1.2297516e-02    1.1730867e-02    7.0718223e-03    4.1400543e-04    0.0000000e+00    0.0000000e+00
   2.4945114e+01    4.6449029e-01    1.3993450e-01    8.3031879e-02    4.8895863e-02    3.1579186e-02    2.5595175e-02    2.5204330e-02    2.5112803e-02    2.8552247e-02    2.8857277e-02    1.8830965e-02    1.6462345e-02    1.7241172e-02    1.5010832e-02    1.2336530e-02    1.1805505e-02    6.7895466e-03    2.6956070e-04    0.0000000e+00    0.0000000e+00
   2.5047283e+01    4.6351179e-01    1.4004739e-01    8.3545234e-02    4.8836984e-02    3.1851377e-02    2.5529883e-02    2.5293817e-02    2.5429468e-02    2.8907689e-02    2.8656303e-02    1.8813725e-02    1.6634538e-02    1.7247201e-02    1.4799659e-02    1.2320379e-02    1.2027770e-02    6.3599228e-03    1.8686996e-04    0.0000000e+00    0.0000000e+00
   2.5149625e+01    4.6249631e-01    1.4029567e-01    8.3842286e-02    4.8935572e-02    3.1941482e-02    2.5551495e-02    2.5356559e-02    2.5803678e-02    2.9273834e-02    2.8429410e-02    1.8796206e-02    1.6860171e-02    1.7270629e-02    1.4578560e-02    1.2541221e-02    1.1995845e-02    5.9008239e-03    1.3024705e-04    0.0000000e+00    0.0000000e+00
   2.5200838e+01    4.6251736e-01    1.4006400e-01    8.3938316e-02    4.8856111e-02    3.1954063e-02    2.5677992e-02    2.5429403e-02    2.5925945e-02    2.9394085e-02    2.8370574e-02    1.8741061e-02    1.6972848e-02    1.7264601e-02    1.4449579e-02    1.2633520e-02    1.1965909e-02    5.7703124e-03    7.4318839e-05    0.0000000e+00    0.0000000e+00
   2.5303277e+01    4.6153359e-01    1.4036063e-01    8.4129268e-02    4.9030009e-02    3.1891630e-02    2.6019723e-02    2.5367043e-02    2.6353519e-02    2.9436704e-02    2.8251926e-02    1.8796847e-02    1.7058904e-02    1.7299377e-02    1.4531889e-02    1.2435400e-02    1.2012056e-02    5.4360020e-03    5.5476248e-05    0.0000000e+00    0.0000000e+00
   2.5405692e+01    4.6038194e-01    1.4077765e-01    8.4479147e-02    4.9254466e-02    3.1820667e-02    2.5934420e-02    2.5685484e-02    2.6588212e-02    2.9750815e-02    2.7989652e-02    1.8932947e-02    1.7056964e-02    1.7548912e-02    1.4195032e-02    1.2716393e-02    1.1797064e-02    5.0718088e-03    1.8428725e-05    0.0000000e+00    0.0000000e+00
   2.5508121e+01    4.5942820e-01    1.4140074e-01    8.4366389e-02    4.9359959e-02    3.1991869e-02    2.5983328e-02    2.5796216e-02    2.6861305e-02    2.9894603e-02    2.7903114e-02    1.9108595e-02    1.6930829e-02    1.7633076e-02    1.4152950e-02    1.2829445e-02    1.1611745e-02    4.7476437e-03    0.0000000e+00    0.0000000e+00    0.0000000e+00
   2.5610587e+01    4.5858086e-01    1.4162864e-01    8.4751022e-02    4.9415863e-02    3.1952310e-02    2.5973390e-02    2.6011696e-02    2.7281067e-02    2.9875619e-02    2.7826735e-02    1.9214317e-02    1.6985902e-02    1.7626577e-02    1.4070829e-02    1.2944204e-02    1.1420784e-02    4.4401859e-03    0.0000000e+00    0.0000000e+00    0.0000000e+00
   2.5713090e+01    4.5732148e-01    1.4239963e-01    8.5106334e-02    4.9340834e-02    3.1928358e-02    2.6118829e-02    2.6060301e-02    2.7651496e-02    2.9912383e-02    2.7715352e-02    1.9353775e-02    1.6982952e-02    1.7662765e-02    1.4117209e-02    1.2892376e-02    1.1333077e-02    4.1028526e-03    0.0000000e+00    0.0000000e+00    0.0000000e+00
   2.5815629e+01    4.5639198e-01    1.4259173e-01    8.5325299e-02    4.9546704e-02    3.2052624e-02    2.6174772e-02    2.6041202e-02    2.8178424e-02    3.0015960e-02    2.7504699e-02    1.9437317e-02    1.6986425e-02    1.7861096e-02    1.3944915e-02    1.3015260e-02    1.1137626e-02    3.7939733e-03    0.0000000e+00    0.0000000e+00    0.0000000e+00
   2.5918197e+01    4.5518324e-01    1.4308346e-01    8.5539477e-02    4.9665748e-02    3.2203168e-02    2.6257388e-02    2.6182874e-02    2.8387890e-02    3.0225274e-02    2.7202930e-02    1.9645449e-02    1.7114419e-02    1.7746244e-02    1.3944489e-02    1.3220952e-02    1.1015905e-02    3.3810910e-03    0.0000000e+00    0.0000000e+00    0.0000000e+00
   2.6020814e+01    4.5429349e-01    1.4332522e-01    8.5903601e-02    4.9698170e-02    3.2144983e-02    2.6439888e-02    2.6277444e-02    2.8761228e-02    3.0478866e-02    2.6892802e-02    1.9627515e-02    1.7249631e-02    1.7750663e-02    1.3927589e-02    1.3156367e-02    1.1106845e-02    2.9656986e-03    0.0000000e+00    0.0000000e+00    0.0000000e+00
   2.6123454e+01    4.5371846e-01    1.4333225e-01    8.6025253e-02    4.9893468e-02    3.2208681e-02    2.6599489e-02    2.6260982e-02    2.9122850e-02    3.0715157e-02    2.6698016e-02    1.9505477e-02    1.7558192e-02    1.7786406e-02    1.3859418e-02    1.3076173e-02    1.0974351e-02    2.6653865e-03    0.0000000e+00    0.0000000e+00    0.0000000e+00
   2.6226119e+01    4.5294699e-01    1.4320062e-01    8.6791052e-02    4.9738337e-02    3.2438317e-02    2.6509708e-02    2.6556471e-02    2.9282267e-02    3.1075144e-02    2.6325502e-02    1.9545993e-02    1.7732280e-02    1.7669419e-02    1.3842749e-02    1.3136505e-02    1.0810277e-02    2.3983628e-03    0.0000000e+00    0.0000000e+00    0.0000000e+00
   2.6328843e+01    4.5157085e-01    1.4400114e-01    8.6807111e-02    5.0006662e-02    3.2531914e-02    2.6607830e-02    2.6530585e-02    2.9694182e-02    3.1373075e-02    2.5963364e-02    1.9663365e-02    1.7871161e-02    1.7607081e-02    1.3801598e-02    1.3228391e-02    1.0664927e-02    2.0767697e-03    0.0000000e+00    0.0000000e+00    0.0000000e+00
   2.6431565e+01    4.5085370e-01    1.4414235e-01    8.7080295e-02    4.9980294e-02    3.2644352e-02    2.6779645e-02    2.6552373e-02    2.9970205e-02    3.1529859e-02    2.5869886e-02    1.9663444e-02    1.7920990e-02    1.7693418e-02    1.3821266e-02    1.3164290e-02    1.0545756e-02    1.7878757e-03    0.0000000e+00    0.0000000e+00    0.0000000e+00
   2.6534323e+01    4.4977373e-01    1.4470962e-01    8.7412957e-02    4.9829435e-02    3.2773307e-02    2.6812874e-02    2.6715745e-02    3.0207886e-02    3.1744248e-02    2.5814271e-02    1.9547575e-02    1.8247010e-02    1.7397434e-02    1.3943140e-02    1.3216361e-02    1.0429214e-02    1.4251948e-03    0.0000000e+00    0.0000000e+00    0.0000000e+00
   2.6636935e+01    4.4879158e-01    1.4522441e-01    8.7671450e-02    4.9781815e-02    3.2913770e-02    2.6883326e-02    2.6819026e-02    3.0470337e-02    3.1870281e-02    2.5536068e-02    1.9866500e-02    1.8162516e-02    1.7332014e-02    1.3936243e-02    1.3350485e-02    1.0229960e-02    1.1602134e-03    0.0000000e+00    0.0000000e+00    0.0000000e+00
   2.6739467e+01    4.4771487e-01    1.4578047e-01    8.7716285e-02    4.9993396e-02    3.3109535e-02    2.6754357e-02    2.6932305e-02    3.0898626e-02    3.1915207e-02    2.5337458e-02    1.9955606e-02    1.8282159e-02    1.7290991e-02    1.3988429e-02    1.3285579e-02    1.0129597e-02    9.1513240e-04    0.0000000e+00    0.0000000e+00    0.0000000e+00
   2.6842068e+01    4.4734348e-01    1.4570161e-01    8.7776091e-02    5.0121516e-02    3.3038203e-02    2.6982677e-02    2.7196355e-02    3.0949570e-02    3.2027324e-02    2.5310703e-02    1.9984951e-02    1.8429684e-02    1.7258249e-02    1.3994283e-02    1.3205953e-02    9.9910430e-03    6.8831253e-04    0.0000000e+00    0.0000000e+00    0.0000000e+00
   2.6944729e+01    4.4681229e-01    1.4557541e-01    8.8005918e-02    5.0281914e-02    3.2967522e-02    2.7303712e-02    2.7242300e-02    3.1336427e-02    3.1952393e-02    2.5242575e-02    2.0146308e-02    1.8474969e-02    1.7283054e-02    1.4000950e-02    1.3135082e-02    9.7591521e-03    4.8002769e-04    0.0000000e+00    0.0000000e+00    0.0000000e+00
   2.7047446e+01    4.4635814e-01    1.4550294e-01    8.8045388e-02    5.0226469e-02    3.3231649e-02    2.7504788e-02    2.7354285e-02    3.1484393e-02    3.2068794e-02    2.5241137e-02    2.0041664e-02    1.8738602e-02    1.7261911e-02    1.4024345e-02    1.3121245e-02    9.4695932e-03    3.2465239e-04    0.0000000e+00    0.0000000e+00    0.0000000e+00
   2.7150220e+01    4.4567279e-01    1.4549617e-01    8.8577701e-02    5.0078086e-02    3.3354391e-02    2.7541104e-02    2.7589571e-02    3.1606883e-02    3.2374045e-02    2.5076206e-02    2.0066070e-02    1.8901605e-02    1.7127327e-02    1.4011254e-02    1.3247284e-02    9.0923789e-03    1.8713230e-04    0.0000000e+00    0.0000000e+00    0.0000000e+00
   2.7201628e+01    4.4534844e-01    1.4554228e-01    8.8739842e-02    4.9885717e-02    3.3583392e-02    2.7571606e-02    2.7664827e-02    3.1668669e-02    3.2473217e-02    2.5066043e-02    2.0081906e-02    1.8856440e-02    1.7210309e-02    1.4055599e-02    1.3217938e-02    8.8809033e-03    1.5286864e-04    0.0000000e+00    0.0000000e+00    0.0000000e+00
   2.7304487e+01    4.4452791e-01    1.4567437e-01    8.9024866e-02    4.9989503e-02    3.3668859e-02    2.7643898e-02    2.7867003e-02    3.1934516e-02    3.2545726e-02    2.4937738e-02    2.0148394e-02    1.8960606e-02    1.7196250e-02    1.4032100e-02    1.3193666e-02    8.5531201e-03    1.0147121e-04    0.0000000e+00    0.0000000e+00    0.0000000e+00
   2.7407406e+01    4.4397692e-01    1.4535411e-01    8.9565871e-02    5.0077906e-02    3.3766262e-02    2.7655992e-02    2.8069420e-02    3.2177005e-02    3.2600289e-02    2.4828080e-02    2.0219353e-02    1.9084933e-02    1.6986307e-02    1.4282761e-02    1.3090032e-02    8.2479037e-03    1.6852333e-05    0.0000000e+00    0.0000000e+00    0.0000000e+00
   2.7510378e+01    4.4329781e-01    1.4563106e-01    8.9498140e-02    5.0218180e-02    3.3934604e-02    2.7695751e-02    2.8200689e-02    3.2433038e-02    3.2645385e-02    2.4765621e-02    2.0355457e-02    1.9124940e-02    1.6905133e-02    1.4267690e-02    1.3060937e-02    7.9655598e-03    0.0000000e+00    0.0000000e+00    0.0000000e+00    0.0000000e+00
   2.7613404e+01    4.4248166e-01    1.4580633e-01    8.9619250e-02    5.0366938e-02    3.4133242e-02    2.7810530e-02    2.8441542e-02    3.2569022e-02    3.2703867e-02    2.4579077e-02    2.0574156e-02    1.9204360e-02    1.6802508e-02    1.4624027e-02    1.2695799e-02    7.5876940e-03    0.0000000e+00    0.0000000e+00    0.0000000e+00    0.0000000e+00
   2.7716485e+01    4.4153093e-01    1.4615423e-01    8.9895204e-02    5.0201320e-02    3.4445044e-02    2.7937860e-02    2.8536394e-02    3.2746127e-02    3.3001148e-02    2.4364898e-02    2.0580789e-02    1.9248591e-02    1.6820980e-02    1.4708523e-02    1.2798499e-02    7.0294656e-03    0.0000000e+00    0.0000000e+00    0.0000000e+00    0.0000000e+00
   2.7819619e+01    4.4063538e-01    1.4649694e-01    9.0348203e-02    5.0031216e-02    3.4555250e-02    2.8007292e-02    2.8696999e-02    3.2985304e-02    3.3152925e-02    2.4260465e-02    2.0567189e-02    1.9321270e-02    1.6817373e-02    1.4837670e-02    1.2700410e-02    6.5861085e-03    0.0000000e+00    0.0000000e+00    0.0000000e+00    0.0000000e+00
   2.7922807e+01    4.3969922e-01    1.4729045e-01    9.0127192e-02    5.0110632e-02    3.4771732e-02    2.7924822e-02    2.9052206e-02    3.3138451e-02    3.3139335e-02    2.4321786e-02    2.0539970e-02    1.9366223e-02    1.6750163e-02    1.4915961e-02    1.2664371e-02    6.1874895e-03    0.0000000e+00    0.0000000e+00    0.0000000e+00    0.0000000e+00
   2.8026046e+01    4.3885083e-01    1.4799364e-01    9.0045069e-02    5.0152471e-02    3.4670927e-02    2.8083156e-02    2.9287223e-02    3.3421625e-02    3.3148280e-02    2.4226116e-02    2.0625108e-02    1.9399518e-02    1.6685334e-02    1.4842004e-02    1.2727979e-02    5.8407150e-03    0.0000000e+00    0.0000000e+00    0.0000000e+00    0.0000000e+00
   2.8129341e+01    4.3805423e-01    1.4825454e-01    9.0122644e-02    5.0258949e-02    3.4807880e-02    2.8178441e-02    2.9389208e-02    3.3848013e-02    3.2962266e-02    2.4283570e-02    2.0665306e-02    1.9547649e-02    1.6708412e-02    1.4775978e-02    1.2731881e-02    5.4110329e-03    0.0000000e+00    0.0000000e+00    0.0000000e+00    0.0000000e+00
   2.8232651e+01    4.3740880e-01    1.4821838e-01    9.0322197e-02    5.0378045e-02    3.4946020e-02    2.8241965e-02    2.9676392e-02    3.4057600e-02    3.2902291e-02    2.4321102e-02    2.0716292e-02    1.9688423e-02    1.6548303e-02    1.4849369e-02    1.2713112e-02    5.0117074e-03    0.0000000e+00    0.0000000e+00    0.0000000e+00    0.0000000e+00
   2.8336009e+01    4.3661095e-01    1.4857452e-01    9.0533862e-02    5.0348317e-02    3.4944501e-02    2.8443822e-02    2.9837048e-02    3.4268895e-02    3.2958118e-02    2.4242974e-02    2.0848205e-02    1.9631041e-02    1.6665321e-02    1.4757046e-02    1.2762513e-02    4.5728634e-03    0.0000000e+00    0.0000000e+00    0.0000000e+00    0.0000000e+00
   2.8439433e+01    4.3613600e-01    1.4885716e-01    9.0297315e-02    5.0510119e-02    3.5072811e-02    2.8514603e-02    3.0145291e-02    3.4363622e-02    3.3000530e-02    2.4140682e-02    2.0991764e-02    1.9637001e-02    1.6631262e-02    1.4831575e-02    1.2637425e-02    4.2328464e-03    0.0000000e+00    0.0000000e+00    0.0000000e+00    0.0000000e+00
   2.8542885e+01    4.3597553e-01    1.4878534e-01    9.0184443e-02    5.0620401e-02    3.5130151e-02    2.8661417e-02    3.0399948e-02    3.4373319e-02    3.3078434e-02    2.4148898e-02    2.0990485e-02    1.9745236e-02    1.6701075e-02    1.4760251e-02    1.2636614e-02    3.8084635e-03    0.0000000e+00    0.0000000e+00    0.0000000e+00    0.0000000e+00
   2.8646373e+01    4.3526667e-01    1.4878943e-01    9.0476101e-02    5.0866168e-02    3.5016606e-02    2.8828675e-02    3.0604678e-02    3.4698323e-02    3.2935730e-02    2.4177878e-02    2.1110866e-02    1.9852571e-02    1.6617234e-02    1.4629522e-02    1.2654937e-02    3.4746196e-03    0.0000000e+00    0.0000000e+00    0.0000000e+00    0.0000000e+00
   2.8749874e+01    4.3469335e-01    1.4884456e-01    9.0558603e-02    5.1021444e-02    3.5016191e-02    2.9123626e-02    3.0720332e-02    3.4754664e-02    3.3033075e-02    2.4173169e-02    2.1127297e-02    2.0072332e-02    1.6494486e-02    1.4806250e-02    1.2489845e-02    3.0707769e-03    0.0000000e+00    0.0000000e+00    0.0000000e+00    0.0000000e+00
   2.8801646e+01    4.3448068e-01    1.4865951e-01    9.0601386e-02    5.1024814e-02    3.5285191e-02    2.9238167e-02    3.0802561e-02    3.4846153e-02    3.2979999e-02    2.4213141e-02    2.1129627e-02    2.0060487e-02    1.6512758e-02    1.4847962e-02    1.2394406e-02    2.9231607e-03    0.0000000e+00    0.0000000e+00    0.0000000e+00    0.0000000e+00
   2.8905217e+01    4.3366694e-01    1.4851127e-01    9.1015772e-02    5.1256582e-02    3.5457105e-02    2.9337665e-02    3.1103206e-02    3.4763467e-02    3.3120982e-02    2.4173204e-02    2.1236165e-02    2.0098592e-02    1.6481793e-02    1.4979627e-02    1.2304971e-02    2.4926668e-03    0.0000000e+00    0.0000000e+00    0.0000000e+00    0.0000000e+00
   2.9004012e+01    4.3285447e-01    1.4900530e-01    9.0796766e-02    5.1598325e-02    3.5465094e-02    2.9310302e-02    3.1450341e-02    3.4958802e-02    3.3039853e-02    2.4187887e-02    2.1391081e-02    2.0022762e-02    1.6540696e-02    1.4998182e-02    1.2308377e-02    2.0717662e-03    0.0000000e+00    0.0000000e+00    0.0000000e+00    0.0000000e+00
   2.9107644e+01    4.3195188e-01    1.4943912e-01    9.1077918e-02    5.1593065e-02    3.5403770e-02    2.9511706e-02    3.1651852e-02    3.5021469e-02    3.3140406e-02    2.4270534e-02    2.1425080e-02    1.9991284e-02    1.6474829e-02    1.5091783e-02    1.2198145e-02    1.7571635e-03    0.0000000e+00    0.0000000e+00    0.0000000e+00    0.0000000e+00
   2.9211336e+01    4.3155932e-01    1.4936257e-01    9.1312612e-02    5.1513446e-02    3.5261077e-02    2.9750551e-02    3.2072089e-02    3.5127676e-02    3.3078305e-02    2.4345836e-02    2.1500277e-02    1.9996630e-02    1.6610243e-02    1.5023746e-02    1.2061251e-02    1.4243759e-03    0.0000000e+00    0.0000000e+00    0.0000000e+00    0.0000000e+00
   2.9314991e+01    4.3078936e-01    1.4993534e-01    9.1240778e-02    5.1398820e-02    3.5512073e-02    2.9964840e-02    3.2275448e-02    3.5180081e-02    3.3086596e-02    2.4325265e-02    2.1552634e-02    2.0033645e-02    1.6550911e-02    1.4995165e-02    1.2130352e-02    1.0286909e-03    0.0000000e+00    0.0000000e+00    0.0000000e+00    0.0000000e+00
   2.9418733e+01    4.2995123e-01    1.5066722e-01    9.0918139e-02    5.1556691e-02    3.5559863e-02    3.0138240e-02    3.2450596e-02    3.5365613e-02    3.3078450e-02    2.4262742e-02    2.1632861e-02    2.0120769e-02    1.6669308e-02    1.4912397e-02    1.2097073e-02    6.1880276e-04    0.0000000e+00    0.0000000e+00    0.0000000e+00    0.0000000e+00
   2.9522542e+01    4.3006134e-01    1.4998335e-01    9.0992776e-02    5.1834704e-02    3.5509798e-02    3.0319482e-02    3.2829904e-02    3.5360439e-02    3.2881765e-02    2.4508668e-02    2.1645696e-02    2.0200465e-02    1.6664056e-02    1.4952155e-02    1.1937062e-02    3.1834296e-04    0.0000000e+00    0.0000000e+00    0.0000000e+00    0.0000000e+00
   2.9626396e+01    4.2922670e-01    1.5013107e-01    9.1316296e-02    5.1888982e-02    3.5571735e-02    3.0601301e-02    3.2960818e-02    3.5400095e-02    3.3092323e-02    2.4400842e-02    2.1724641e-02    2.0343509e-02    1.6571042e-02    1.4740014e-02    1.1859081e-02    1.7154978e-04    0.0000000e+00    0.0000000e+00    0.0000000e+00    0.0000000e+00
   2.9730303e+01    4.2833124e-01    1.5079189e-01    9.1223075e-02    5.1717003e-02    3.5877019e-02    3.0796183e-02    3.3137230e-02    3.5590893e-02    3.3083867e-02    2.4418240e-02    2.1726847e-02    2.0456745e-02    1.6473178e-02    1.4847419e-02    1.1418271e-02    1.1089168e-04    0.0000000e+00    0.0000000e+00    0.0000000e+00    0.0000000e+00
   2.9834253e+01    4.2762896e-01    1.5100169e-01    9.1324645e-02    5.1901291e-02    3.5849508e-02    3.0921497e-02    3.3328101e-02    3.5677531e-02    3.3194496e-02    2.4346350e-02    2.1824479e-02    2.0499593e-02    1.6592816e-02    1.4857659e-02    1.1024724e-02    2.6664847e-05    0.0000000e+00    0.0000000e+00    0.0000000e+00    0.0000000e+00
   2.9938238e+01    4.2703554e-01    1.5118418e-01    9.1522618e-02    5.1813472e-02    3.6001301e-02    3.0927637e-02    3.3819039e-02    3.5564708e-02    3.3111399e-02    2.4551683e-02    2.2017158e-02    2.0390734e-02    1.6616403e-02    1.4706494e-02    1.0737635e-02    0.0000000e+00    0.0000000e+00    0.0000000e+00    0.0000000e+00    0.0000000e+00
   3.0042274e+01    4.2672718e-01    1.5120494e-01    9.1558573e-02    5.1765233e-02    3.6166038e-02    3.0975843e-02    3.4205736e-02    3.5648884e-02    3.3054360e-02    2.4634294e-02    2.1924309e-02    2.0369580e-02    1.6647839e-02    1.4799427e-02    1.0317759e-02    0.0000000e+00    0.0000000e+00    0.0000000e+00    0.0000000e+00    0.0000000e+00
   3.0146349e+01    4.2600094e-01    1.5170287e-01    9.1476974e-02    5.1490999e-02    3.6528003e-02    3.1135874e-02    3.4601312e-02    3.5534172e-02    3.3184662e-02    2.4556455e-02    2.2151154e-02    2.0347451e-02    1.6573292e-02    1.4750654e-02    9.9651873e-03    0.0000000e+00    0.0000000e+00    0.0000000e+00    0.0000000e+00    0.0000000e+00
   3.0250475e+01    4.2502342e-01    1.5229727e-01    9.1473694e-02    5.1630550e-02    3.6575571e-02    3.1378067e-02    3.4681031e-02    3.5787277e-02    3.3107947e-02    2.4671824e-02    2.2119629e-02    2.0298171e-02    1.6680371e-02    1.4748156e-02    9.5270194e-03    0.0000000e+00    0.0000000e+00    0.0000000e+00    0.0000000e+00    0.0000000e+00
   3.0302550e+01    4.2492736e-01    1.5229170e-01    9.1443506e-02    5.1586086e-02    3.6640757e-02    3.1368225e-02    3.4977375e-02    3.5829100e-02    3.3008252e-02    2.4740298e-02    2.2149821e-02    2.0296470e-02    1.6637609e-02    1.4841587e-02    9.2618448e-03    0.0000000e+00    0.0000000e+00    0.0000000e+00    0.0000000e+00    0.0000000e+00
   3.0406750e+01    4.2459714e-01    1.5193127e-01    9.1701246e-02    5.1784828e-02    3.6666523e-02    3.1516827e-02    3.5289404e-02    3.5860176e-02    3.3055828e-02    2.4669954e-02    2.2351333e-02    2.0275570e-02    1.6664492e-02    1.4705976e-02    8.9294322e-03    0.0000000e+00    0.0000000e+00    0.0000000e+00    0.0000000e+00    0.0000000e+00
   3.0511000e+01    4.2423595e-01    1.5222816e-01    9.1441143e-02    5.1694254e-02    3.6865727e-02    3.1612037e-02    3.5408805e-02    3.6147046e-02    3.3043746e-02    2.4721095e-02    2.2358406e-02    2.0371210e-02    1.6606617e-02    1.4816437e-02    8.4493606e-03    0.0000000e+00    0.0000000e+00    0.0000000e+00    0.0000000e+00    0.0000000e+00
   3.0615289e+01    4.2344914e-01    1.5263017e-01    9.1285314e-02    5.1953827e-02    3.6891760e-02    3.1678199e-02    3.5913492e-02    3.6002097e-02    3.3081528e-02    2.4805176e-02    2.2444998e-02    2.0395497e-02    1.6619004e-02    1.4820723e-02    8.0290737e-03    0.0000000e+00    0.0000000e+00    0.0000000e+00    0.0000000e+00    0.0000000e+00
   3.0719619e+01    4.2248958e-01    1.5315421e-01    9.1266975e-02    5.1988745e-02    3.7253845e-02    3.1545844e-02    3.6265852e-02    3.6052652e-02    3.3231499e-02    2.4787967e-02    2.2583784e-02    2.0365218e-02    1.6629448e-02    1.4687278e-02    7.6970978e-03    0.0000000e+00    0.0000000e+00    0.0000000e+00    0.0000000e+00    0.0000000e+00
   3.0823994e+01    4.2145219e-01    1.5403159e-01    9.1049718e-02    5.1873980e-02    3.7662185e-02    3.1762545e-02    3.6371442e-02    3.6103674e-02    3.3259416e-02    2.4798025e-02    2.2724137e-02    2.0159952e-02    1.6777094e-02    1.4701772e-02    7.2722855e-03    0.0000000e+00    0.0000000e+00    0.0000000e+00    0.0000000e+00    0.0000000e+00
   3.0928401e+01    4.2077625e-01    1.5410583e-01    9.1374542e-02    5.1871038e-02    3.7726151e-02    3.1974734e-02    3.6628184e-02    3.6145370e-02    3.3123636e-02    2.4872854e-02    2.2859808e-02    2.0370807e-02    1.6606367e-02    1.4769427e-02    6.7950066e-03    0.0000000e+00    0.0000000e+00    0.0000000e+00    0.0000000e+00    0.0000000e+00
   3.1032856e+01    4.2008669e-01    1.5456701e-01    9.1346125e-02    5.1704849e-02    3.7914985e-02    3.2060869e-02    3.6992491e-02    3.6182252e-02    3.3197835e-02    2.4918891e-02    2.2926225e-02    2.0502039e-02    1.6628335e-02    1.4695786e-02    6.2756186e-03    0.0000000e+00    0.0000000e+00    0.0000000e+00    0.0000000e+00    0.0000000e+00
   3.1137365e+01    4.1900743e-01    1.5549482e-01    9.1029948e-02    5.1894352e-02    3.7951001e-02    3.2397833e-02    3.6988561e-02    3.6428909e-02    3.3129462e-02    2.5052499e-02    2.2953200e-02    2.0602123e-02    1.6527507e-02    1.4689832e-02    5.8525154e-03    0.0000000e+00    0.0000000e+00    0.0000000e+00    0.0000000e+00    0.0000000e+00
   3.1241917e+01    4.1842644e-01    1.5560231e-01    9.1194347e-02    5.2049355e-02    3.7889409e-02    3.2473352e-02    3.7331662e-02    3.6504671e-02    3.3097218e-02    2.5092661e-02    2.3122078e-02    2.0577719e-02    1.6517718e-02    1.4739841e-02    5.3812198e-03    0.0000000e+00    0.0000000e+00    0.0000000e+00    0.0000000e+00    0.0000000e+00
   3.1346398e+01    4.1804474e-01    1.5593102e-01    9.0952619e-02    5.2010746e-02    3.7890505e-02    3.2756153e-02    3.7619239e-02    3.6543327e-02    3.3096637e-02    2.5190785e-02    2.3225976e-02    2.0482385e-02    1.6508007e-02    1.4783796e-02    4.9640628e-03    0.0000000e+00    0.0000000e+00    0.0000000e+00    0.0000000e+00    0.0000000e+00
   3.1450843e+01    4.1766590e-01    1.5601455e-01    9.0879719e-02    5.2054728e-02    3.7972391e-02    3.2927349e-02    3.7993002e-02    3.6684034e-02    3.2893675e-02    2.5265981e-02    2.3342289e-02    2.0295283e-02    1.6641745e-02    1.4871868e-02    4.4974919e-03    0.0000000e+00    0.0000000e+00    0.0000000e+00    0.0000000e+00    0.0000000e+00
   3.1503095e+01    4.1720931e-01    1.5622336e-01    9.1061831e-02    5.1933033e-02    3.8136115e-02    3.2977494e-02    3.8101430e-02    3.6643162e-02    3.2962795e-02    2.5290797e-02    2.3374400e-02    2.0287878e-02    1.6712608e-02    1.4771903e-02    4.3138843e-03    0.0000000e+00    0.0000000e+00    0.0000000e+00    0.0000000e+00    0.0000000e+00
   3.1607643e+01    4.1674762e-01    1.5650847e-01    9.0953919e-02    5.1893288e-02    3.8178162e-02    3.3204255e-02    3.8283698e-02    3.6815506e-02    3.3005373e-02    2.5383633e-02    2.3276189e-02    2.0309015e-02    1.6694833e-02    1.4844217e-02    3.9018209e-03    0.0000000e+00    0.0000000e+00    0.0000000e+00    0.0000000e+00    0.0000000e+00
   3.1712244e+01    4.1645948e-01    1.5648256e-01    9.0867041e-02    5.2124684e-02    3.8068316e-02    3.3519196e-02    3.8458833e-02    3.6787812e-02    3.3053485e-02    2.5489763e-02    2.3291111e-02    2.0289102e-02    1.6799392e-02    1.4748389e-02    3.5608288e-03    0.0000000e+00    0.0000000e+00    0.0000000e+00    0.0000000e+00    0.0000000e+00
   3.1816895e+01    4.1611687e-01    1.5640808e-01    9.1045861e-02    5.1801586e-02    3.8443212e-02    3.3721285e-02    3.8573850e-02    3.7013641e-02    3.3074304e-02    2.5423187e-02    2.3370075e-02    2.0240268e-02    1.6995032e-02    1.4651186e-02    3.1215598e-03    0.0000000e+00    0.0000000e+00    0.0000000e+00    0.0000000e+00    0.0000000e+00
   3.1921599e+01    4.1553473e-01    1.5650934e-01    9.0633727e-02    5.2550241e-02    3.8451567e-02    3.3665635e-02    3.8913407e-02    3.7150212e-02    3.3001318e-02    2.5437494e-02    2.3613059e-02    2.0270223e-02    1.6932221e-02    1.4611211e-02    2.7256124e-03    0.0000000e+00    0.0000000e+00    0.0000000e+00    0.0000000e+00    0.0000000e+00
   3.2026347e+01    4.1514154e-01    1.5695710e-01    9.0363030e-02    5.2522193e-02    3.8484318e-02    3.3761681e-02    3.9322273e-02    3.7176454e-02    3.2924823e-02    2.5495711e-02    2.3753360e-02    2.0243393e-02    1.7023381e-02    1.4483476e-02    2.3472639e-03    0.0000000e+00    0.0000000e+00    0.0000000e+00    0.0000000e+00    0.0000000e+00
   3.2131133e+01    4.1475248e-01    1.5691357e-01    9.0429357e-02    5.2700217e-02    3.8275811e-02    3.4143181e-02    3.9688244e-02    3.7315764e-02    3.2751971e-02    2.5601545e-02    2.3723689e-02    2.0223424e-02    1.7084937e-02    1.4403018e-02    1.9927943e-03    0.0000000e+00    0.0000000e+00    0.0000000e+00    0.0000000e+00    0.0000000e+00
   3.2235950e+01    4.1420779e-01    1.5698964e-01    9.0614134e-02    5.2635287e-02    3.8368699e-02    3.4394496e-02    3.9989990e-02    3.7173965e-02    3.2830630e-02    2.5765744e-02    2.3827369e-02    2.0224017e-02    1.7025121e-02    1.4232721e-02    1.7203989e-03    0.0000000e+00    0.0000000e+00    0.0000000e+00    0.0000000e+00    0.0000000e+00
   3.2340798e+01    4.1336446e-01    1.5742775e-01    9.0501401e-02    5.2952080e-02    3.8153005e-02    3.4762984e-02    4.0139953e-02    3.7325949e-02    3.2815006e-02    2.5870578e-02    2.3847952e-02    2.0146310e-02    1.7176946e-02    1.4004137e-02    1.5114906e-03    0.0000000e+00    0.0000000e+00    0.0000000e+00    0.0000000e+00    0.0000000e+00
   3.2445673e+01    4.1271255e-01    1.5763162e-01    9.0750885e-02    5.2901907e-02    3.8258755e-02    3.4842617e-02    4.0277723e-02    3.7598668e-02    3.2786155e-02    2.5969482e-02    2.3839914e-02    2.0377731e-02    1.6989289e-02    1.3824913e-02    1.2377940e-03    0.0000000e+00    0.0000000e+00    0.0000000e+00    0.0000000e+00    0.0000000e+00
   3.2550590e+01    4.1215380e-01    1.5802300e-01    9.0678366e-02    5.2840559e-02    3.8462020e-02    3.4827938e-02    4.0495603e-02    3.7830413e-02    3.2786092e-02    2.5910149e-02    2.3918936e-02    2.0447302e-02    1.7082611e-02    1.3471442e-02    1.0717684e-03    0.0000000e+00    0.0000000e+00    0.0000000e+00    0.0000000e+00    0.0000000e+00
   3.2603074e+01    4.1188695e-01    1.5819101e-01    9.0520544e-02    5.3006121e-02    3.8536753e-02    3.4889950e-02    4.0461585e-02    3.7979628e-02    3.2735842e-02    2.5965700e-02    2.3966348e-02    2.0386254e-02    1.7131886e-02    1.3370628e-02    9.7080462e-04    0.0000000e+00    0.0000000e+00    0.0000000e+00    0.0000000e+00    0.0000000e+00
   3.2708066e+01    4.1127101e-01    1.5818119e-01    9.0796005e-02    5.2926608e-02    3.8881394e-02    3.4905959e-02    4.0753920e-02    3.8131941e-02    3.2637490e-02    2.6034942e-02    2.4043809e-02    2.0383391e-02    1.7083591e-02    1.3162631e-02    8.0611941e-04    0.0000000e+00    0.0000000e+00    0.0000000e+00    0.0000000e+00    0.0000000e+00
   3.2813094e+01    4.1067176e-01    1.5854816e-01    9.0736832e-02    5.3067596e-02    3.8628957e-02    3.5259563e-02    4.0997077e-02    3.8175928e-02    3.2711637e-02    2.6005966e-02    2.4172464e-02    2.0231942e-02    1.7257231e-02    1.2890907e-02    6.4398230e-04    0.0000000e+00    0.0000000e+00    0.0000000e+00    0.0000000e+00    0.0000000e+00
   3.2918199e+01    4.1021832e-01    1.5905129e-01    9.0445083e-02    5.3034133e-02    3.8682252e-02    3.5426911e-02    4.1332939e-02    3.7985175e-02    3.2826032e-02    2.6187923e-02    2.4259803e-02    2.0024911e-02    1.7301281e-02    1.2715835e-02    5.0811476e-04    0.0000000e+00    0.0000000e+00    0.0000000e+00    0.0000000e+00    0.0000000e+00
   3.3023352e+01    4.0978303e-01    1.5955040e-01    9.0196860e-02    5.2668397e-02    3.8897812e-02    3.5669854e-02    4.1482009e-02    3.8049059e-02    3.2977169e-02    2.6325538e-02    2.4261238e-02    2.0081012e-02    1.7276749e-02    1.2411797e-02    3.6907686e-04    0.0000000e+00    0.0000000e+00    0.0000000e+00    0.0000000e+00    0.0000000e+00
   3.3128549e+01    4.0945712e-01    1.5946645e-01    9.0033741e-02    5.3072926e-02    3.8752701e-02    3.6111031e-02    4.1425146e-02    3.8483698e-02    3.2745644e-02    2.6372537e-02    2.4385312e-02    2.0040911e-02    1.7248294e-02    1.2182051e-02    2.2243034e-04    0.0000000e+00    0.0000000e+00    0.0000000e+00    0.0000000e+00    0.0000000e+00
   3.3233792e+01    4.0902494e-01    1.5939951e-01    9.0158901e-02    5.3150203e-02    3.8746854e-02    3.6285105e-02    4.1728068e-02    3.8581582e-02    3.2663746e-02    2.6574946e-02    2.4376523e-02    2.0046691e-02    1.7208122e-02    1.1959655e-02    9.5148998e-05    0.0000000e+00    0.0000000e+00    0.0000000e+00    0.0000000e+00    0.0000000e+00
   3.3339082e+01    4.0873732e-01    1.5939491e-01    9.0016129e-02    5.3497351e-02    3.8790191e-02    3.6110348e-02    4.2194596e-02    3.8564338e-02    3.2817831e-02    2.6497682e-02    2.4410848e-02    2.0044986e-02    1.7288873e-02    1.1571430e-02    6.3173494e-05    0.0000000e+00    0.0000000e+00    0.0000000e+00    0.0000000e+00    0.0000000e+00
   3.3444218e+01    4.0845577e-01    1.5959275e-01    8.9830342e-02    5.3349031e-02    3.9156662e-02    3.6198937e-02    4.2286952e-02    3.8646664e-02    3.2854362e-02    2.6654890e-02    2.4365179e-02    2.0028691e-02    1.7336741e-02    1.1227291e-02    1.5734776e-05    0.0000000e+00    0.0000000e+00    0.0000000e+00    0.0000000e+00    0.0000000e+00
   3.3549221e+01    4.0782990e-01    1.6001017e-01    8.9817336e-02    5.3138929e-02    3.9516659e-02    3.6165504e-02    4.2529603e-02    3.8670526e-02    3.3015285e-02    2.6599727e-02    2.4542259e-02    2.0016345e-02    1.7389789e-02    1.0757968e-02    0.0000000e+00    0.0000000e+00    0.0000000e+00    0.0000000e+00    0.0000000e+00    0.0000000e+00
   3.3601744e+01    4.0727434e-01    1.6043035e-01    8.9909006e-02    5.3125628e-02    3.9479721e-02    3.6167632e-02    4.2705795e-02    3.8736278e-02    3.3004395e-02    2.6629297e-02    2.4563759e-02    2.0006833e-02    1.7353809e-02    1.0613155e-02    0.0000000e+00    0.0000000e+00    0.0000000e+00    0.0000000e+00    0.0000000e+00    0.0000000e+00
   3.3706823e+01    4.0679404e-01    1.6003109e-01    9.0502531e-02    5.3086009e-02    3.9565677e-02    3.6339792e-02    4.2946944e-02    3.8771289e-02    3.3099876e-02    2.6714511e-02    2.4465374e-02    2.0047313e-02    1.7493834e-02    1.0141723e-02    0.0000000e+00    0.0000000e+00    0.0000000e+00    0.0000000e+00    0.0000000e+00    0.0000000e+00
   3.3811943e+01    4.0638771e-01    1.6038312e-01    9.0592954e-02    5.3012998e-02    3.9340311e-02    3.6656465e-02    4.3072627e-02    3.8873775e-02    3.3088489e-02    2.6782438e-02    2.4527828e-02    2.0078198e-02    1.7415605e-02    9.7874742e-03    0.0000000e+00    0.0000000e+00    0.0000000e+00    0.0000000e+00    0.0000000e+00    0.0000000e+00
   3.3917088e+01    4.0584335e-01    1.6087063e-01    9.0283539e-02    5.3000759e-02    3.9614952e-02    3.6622488e-02    4.3453364e-02    3.8870426e-02    3.2901454e-02    2.7021836e-02    2.4546438e-02    2.0152485e-02    1.7489553e-02    9.3287292e-03    0.0000000e+00    0.0000000e+00    0.0000000e+00    0.0000000e+00    0.0000000e+00    0.0000000e+00
   3.4022269e+01    4.0538020e-01    1.6061724e-01    9.0699666e-02    5.2901363e-02    3.9821163e-02    3.6826801e-02    4.3633311e-02    3.9070729e-02    3.2796195e-02    2.7131566e-02    2.4535382e-02    2.0084049e-02    1.7603741e-02    8.8985988e-03    0.0000000e+00    0.0000000e+00    0.0000000e+00    0.0000000e+00    0.0000000e+00    0.0000000e+00
   3.4127488e+01    4.0512353e-01    1.6041449e-01    9.1028933e-02    5.2571348e-02    4.0099162e-02    3.7014390e-02    4.3380495e-02    3.9738506e-02    3.2713759e-02    2.7108428e-02    2.4531991e-02    2.0063825e-02    1.7650207e-02    8.5609382e-03    0.0000000e+00    0.0000000e+00    0.0000000e+00    0.0000000e+00    0.0000000e+00    0.0000000e+00
   3.4232727e+01    4.0493655e-01    1.6024391e-01    9.1156085e-02    5.2391578e-02    4.0310294e-02    3.7089596e-02    4.3678007e-02    3.9777476e-02    3.2785551e-02    2.7162764e-02    2.4535892e-02    2.0303364e-02    1.7666248e-02    7.9626853e-03    0.0000000e+00    0.0000000e+00    0.0000000e+00    0.0000000e+00    0.0000000e+00    0.0000000e+00
   3.4327494e+01    4.0452329e-01    1.6037416e-01    9.1050177e-02    5.2360250e-02    4.0793805e-02    3.7047568e-02    4.3835728e-02    3.9785563e-02    3.2822069e-02    2.7253978e-02    2.4701613e-02    2.0152602e-02    1.7745129e-02    7.5540654e-03    0.0000000e+00    0.0000000e+00    0.0000000e+00    0.0000000e+00    0.0000000e+00    0.0000000e+00
   3.4403307e+01    4.0413912e-01    1.6040501e-01    9.1289313e-02    5.2284017e-02    4.0709382e-02    3.7397239e-02    4.3740546e-02    4.0137428e-02    3.2768296e-02    2.7260759e-02    2.4672391e-02    2.0057865e-02    1.7917399e-02    7.2212304e-03    0.0000000e+00    0.0000000e+00    0.0000000e+00    0.0000000e+00    0.0000000e+00    0.0000000e+00
   3.4539772e+01    4.0315220e-01    1.6090322e-01    9.1636229e-02    5.2189291e-02    4.0646827e-02    3.7633921e-02    4.3858148e-02    4.0434816e-02    3.2862032e-02    2.7283715e-02    2.4643538e-02    2.0043188e-02    1.8079788e-02    6.6330849e-03    0.0000000e+00    0.0000000e+00    0.0000000e+00    0.0000000e+00    0.0000000e+00    0.0000000e+00
   3.4600422e+01    4.0315513e-01    1.6080396e-01    9.1586290e-02    5.2240618e-02    4.0669198e-02    3.7695230e-02    4.3930530e-02    4.0490564e-02    3.2970615e-02    2.7262110e-02    2.4659936e-02    2.0038862e-02    1.8109532e-02    6.3874312e-03    0.0000000e+00    0.0000000e+00    0.0000000e+00    0.0000000e+00    0.0000000e+00    0.0000000e+00
   3.4709931e+01    4.0261706e-01    1.6095892e-01    9.1593230e-02    5.2403677e-02    4.0695812e-02    3.7860608e-02    4.4221423e-02    4.0552020e-02    3.2825355e-02    2.7317716e-02    2.4813157e-02    2.0075018e-02    1.8071126e-02    5.9948769e-03    0.0000000e+00    0.0000000e+00    0.0000000e+00    0.0000000e+00    0.0000000e+00    0.0000000e+00
   3.4812700e+01    4.0195442e-01    1.6111101e-01    9.1728357e-02    5.2361646e-02    4.0668578e-02    3.8066382e-02    4.4416590e-02    4.0771011e-02    3.3063527e-02    2.7259113e-02    2.4839631e-02    2.0107269e-02    1.8107989e-02    5.5444746e-03    0.0000000e+00    0.0000000e+00    0.0000000e+00    0.0000000e+00    0.0000000e+00    0.0000000e+00
   3.4922209e+01    4.0145651e-01    1.6124666e-01    9.1757764e-02    5.2593775e-02    4.0723562e-02    3.8038815e-02    4.4765930e-02    4.0736729e-02    3.3083043e-02    2.7362152e-02    2.4953537e-02    2.0059892e-02    1.8064591e-02    5.1570353e-03    0.0000000e+00    0.0000000e+00    0.0000000e+00    0.0000000e+00    0.0000000e+00    0.0000000e+00
   3.5024979e+01    4.0105889e-01    1.6146573e-01    9.1873663e-02    5.2378188e-02    4.0962940e-02    3.8177588e-02    4.4823610e-02    4.0854763e-02    3.3094722e-02    2.7444558e-02    2.4909347e-02    2.0112953e-02    1.8035546e-02    4.8075049e-03    0.0000000e+00    0.0000000e+00    0.0000000e+00    0.0000000e+00    0.0000000e+00    0.0000000e+00
   3.5100792e+01    4.0087790e-01    1.6118112e-01    9.2299436e-02    5.2043314e-02    4.1239750e-02    3.8248349e-02    4.4928946e-02    4.0956102e-02    3.3131097e-02    2.7390188e-02    2.4984911e-02    2.0236725e-02    1.7971739e-02    4.5104225e-03    0.0000000e+00    0.0000000e+00    0.0000000e+00    0.0000000e+00    0.0000000e+00    0.0000000e+00
   3.5222094e+01    4.0036958e-01    1.6104393e-01    9.2658939e-02    5.2024819e-02    4.1424597e-02    3.8278837e-02    4.5174433e-02    4.0999617e-02    3.3306941e-02    2.7395295e-02    2.5035084e-02    2.0228170e-02    1.7829477e-02    4.2302814e-03    0.0000000e+00    0.0000000e+00    0.0000000e+00    0.0000000e+00    0.0000000e+00    0.0000000e+00
   3.5316440e+01    3.9946829e-01    1.6183016e-01    9.2691070e-02    5.1941529e-02    4.1573076e-02    3.8300424e-02    4.5377784e-02    4.0979027e-02    3.3330541e-02    2.7436517e-02    2.5166258e-02    2.0134638e-02    1.7881656e-02    3.8890237e-03    0.0000000e+00    0.0000000e+00    0.0000000e+00    0.0000000e+00    0.0000000e+00    0.0000000e+00
   3.5434372e+01    3.9915065e-01    1.6191829e-01    9.2578631e-02    5.1872060e-02    4.1646319e-02    3.8662717e-02    4.5503759e-02    4.1105277e-02    3.3320315e-02    2.7666993e-02    2.5108306e-02    2.0425748e-02    1.7455330e-02    3.5856048e-03    0.0000000e+00    0.0000000e+00    0.0000000e+00    0.0000000e+00    0.0000000e+00    0.0000000e+00
   3.5528718e+01    3.9836686e-01    1.6207377e-01    9.2986806e-02    5.1850800e-02    4.1750627e-02    3.8784275e-02    4.5671682e-02    4.1148766e-02    3.3340904e-02    2.7779555e-02    2.5158137e-02    2.0452284e-02    1.7290162e-02    3.3453749e-03    0.0000000e+00    0.0000000e+00    0.0000000e+00    0.0000000e+00    0.0000000e+00    0.0000000e+00
   3.5604531e+01    3.9799754e-01    1.6217606e-01    9.3376980e-02    5.1578348e-02    4.1740528e-02    3.9080875e-02    4.5868306e-02    4.1008529e-02    3.3360776e-02    2.7833302e-02    2.5140598e-02    2.0581995e-02    1.7012265e-02    3.2438972e-03    0.0000000e+00    0.0000000e+00    0.0000000e+00    0.0000000e+00    0.0000000e+00    0.0000000e+00
   3.5739758e+01    3.9740035e-01    1.6222902e-01    9.3804284e-02    5.1440852e-02    4.1801307e-02    3.9220339e-02    4.6099383e-02    4.1217995e-02    3.3175668e-02    2.8012728e-02    2.5145008e-02    2.0634880e-02    1.6983078e-02    2.8351028e-03    0.0000000e+00    0.0000000e+00    0.0000000e+00    0.0000000e+00    0.0000000e+00    0.0000000e+00
   3.5814244e+01    3.9680676e-01    1.6249316e-01    9.4110678e-02    5.1310256e-02    4.1862737e-02    3.9336605e-02    4.6237095e-02    4.1299770e-02    3.3191470e-02    2.7933303e-02    2.5102739e-02    2.0818752e-02    1.6760758e-02    2.7359105e-03    0.0000000e+00    0.0000000e+00    0.0000000e+00    0.0000000e+00    0.0000000e+00    0.0000000e+00
   3.5921835e+01    3.9648912e-01    1.6252722e-01    9.4144093e-02    5.1485302e-02    4.1862619e-02    3.9411680e-02    4.6223831e-02    4.1789426e-02    3.2962004e-02    2.7990479e-02    2.5143806e-02    2.1019908e-02    1.6438081e-02    2.5124400e-03    0.0000000e+00    0.0000000e+00    0.0000000e+00    0.0000000e+00    0.0000000e+00    0.0000000e+00
   3.6022805e+01    3.9581851e-01    1.6326291e-01    9.4003276e-02    5.0949823e-02    4.2305090e-02    3.9653456e-02    4.6368308e-02    4.1601782e-02    3.3192489e-02    2.8119424e-02    2.5131999e-02    2.1009463e-02    1.6318014e-02    2.2654588e-03    0.0000000e+00    0.0000000e+00    0.0000000e+00    0.0000000e+00    0.0000000e+00    0.0000000e+00
   3.6148937e+01    3.9493033e-01    1.6356174e-01    9.4150236e-02    5.1130382e-02    4.2295255e-02    3.9871964e-02    4.6545193e-02    4.1650337e-02    3.3306938e-02    2.8341389e-02    2.4900816e-02    2.1199978e-02    1.6176662e-02    1.9387848e-03    0.0000000e+00    0.0000000e+00    0.0000000e+00    0.0000000e+00    0.0000000e+00    0.0000000e+00
   3.6223307e+01    3.9449770e-01    1.6372576e-01    9.4458490e-02    5.0958594e-02    4.2472987e-02    3.9819353e-02    4.6598119e-02    4.1885460e-02    3.3201292e-02    2.8389237e-02    2.4932250e-02    2.1242180e-02    1.5977309e-02    1.8412640e-03    0.0000000e+00    0.0000000e+00    0.0000000e+00    0.0000000e+00    0.0000000e+00    0.0000000e+00
   3.6338994e+01    3.9401290e-01    1.6406411e-01    9.4160918e-02    5.1093838e-02    4.2299940e-02    4.0241274e-02    4.6860437e-02    4.1990339e-02    3.3259596e-02    2.8493125e-02    2.4913293e-02    2.1144138e-02    1.5851734e-02    1.6143557e-03    0.0000000e+00    0.0000000e+00    0.0000000e+00    0.0000000e+00    0.0000000e+00    0.0000000e+00
   3.6413364e+01    3.9364735e-01    1.6415382e-01    9.4335018e-02    5.1125608e-02    4.2229971e-02    4.0515060e-02    4.6744988e-02    4.2120395e-02    3.3250808e-02    2.8515978e-02    2.4944539e-02    2.1172942e-02    1.5699768e-02    1.5437549e-03    0.0000000e+00    0.0000000e+00    0.0000000e+00    0.0000000e+00    0.0000000e+00    0.0000000e+00
   3.6520788e+01    3.9344937e-01    1.6355199e-01    9.4917537e-02    5.1213248e-02    4.2349943e-02    4.0498444e-02    4.6973813e-02    4.2092338e-02    3.3359810e-02    2.8573308e-02    2.5010498e-02    2.1163215e-02    1.5547687e-02    1.2988025e-03    0.0000000e+00    0.0000000e+00    0.0000000e+00    0.0000000e+00    0.0000000e+00    0.0000000e+00
   3.6636475e+01    3.9266646e-01    1.6418448e-01    9.4753084e-02    5.1338844e-02    4.2290918e-02    4.0764286e-02    4.7294684e-02    4.1789550e-02    3.3655153e-02    2.8581478e-02    2.4979546e-02    2.1299025e-02    1.5320506e-02    1.0819785e-03    0.0000000e+00    0.0000000e+00    0.0000000e+00    0.0000000e+00    0.0000000e+00    0.0000000e+00
   3.6729437e+01    3.9263378e-01    1.6396767e-01    9.5112424e-02    5.1078751e-02    4.2365039e-02    4.0926539e-02    4.7147070e-02    4.2072678e-02    3.3739372e-02    2.8604404e-02    2.4942716e-02    2.1365597e-02    1.5078498e-02    9.6546305e-04    0.0000000e+00    0.0000000e+00    0.0000000e+00    0.0000000e+00    0.0000000e+00    0.0000000e+00
   3.6821987e+01    3.9222626e-01    1.6419776e-01    9.5228967e-02    5.0862166e-02    4.2665838e-02    4.0898533e-02    4.7325856e-02    4.2106263e-02    3.3722075e-02    2.8624352e-02    2.4990430e-02    2.1444972e-02    1.4839447e-02    8.6708368e-04    0.0000000e+00    0.0000000e+00    0.0000000e+00    0.0000000e+00    0.0000000e+00    0.0000000e+00
   3.6937673e+01    3.9141457e-01    1.6485165e-01    9.5046122e-02    5.1179203e-02    4.2372200e-02    4.1369613e-02    4.7343034e-02    4.2106529e-02    3.3813972e-02    2.8763442e-02    2.5104772e-02    2.1313472e-02    1.4649273e-02    6.7214260e-04    0.0000000e+00    0.0000000e+00    0.0000000e+00    0.0000000e+00    0.0000000e+00    0.0000000e+00
   3.7012043e+01    3.9093072e-01    1.6513109e-01    9.5135403e-02    5.1223188e-02    4.2388705e-02    4.1393455e-02    4.7484504e-02    4.2167779e-02    3.3824095e-02    2.8819217e-02    2.5175286e-02    2.1279256e-02    1.4502997e-02    5.4430984e-04    0.0000000e+00    0.0000000e+00    0.0000000e+00    0.0000000e+00    0.0000000e+00    0.0000000e+00
   3.7105006e+01    3.9060980e-01    1.6526448e-01    9.5279885e-02    5.1044862e-02    4.2490632e-02    4.1519745e-02    4.7634148e-02    4.2269868e-02    3.3901035e-02    2.8773540e-02    2.5154332e-02    2.1299367e-02    1.4286061e-02    4.7224831e-04    0.0000000e+00    0.0000000e+00    0.0000000e+00    0.0000000e+00    0.0000000e+00    0.0000000e+00
   3.7231022e+01    3.8979135e-01    1.6561041e-01    9.5343368e-02    5.1144731e-02    4.2578781e-02    4.1506519e-02    4.7997714e-02    4.2337339e-02    3.4126868e-02    2.8677714e-02    2.5231614e-02    2.1357575e-02    1.3921195e-02    3.7481699e-04    0.0000000e+00    0.0000000e+00    0.0000000e+00    0.0000000e+00    0.0000000e+00    0.0000000e+00
   3.7305392e+01    3.8935371e-01    1.6581497e-01    9.5544197e-02    5.0978983e-02    4.2676399e-02    4.1570111e-02    4.8200551e-02    4.2276526e-02    3.4159431e-02    2.8790197e-02    2.5276125e-02    2.1431350e-02    1.3673329e-02    2.5411486e-04    0.0000000e+00    0.0000000e+00    0.0000000e+00    0.0000000e+00    0.0000000e+00    0.0000000e+00
   3.7439671e+01    3.8852035e-01    1.6636039e-01    9.5664018e-02    5.0538971e-02    4.3238890e-02    4.1672070e-02    4.8259156e-02    4.2430057e-02    3.4303487e-02    2.8898833e-02    2.5234407e-02    2.1496985e-02    1.3264640e-02    1.1774556e-04    0.0000000e+00    0.0000000e+00    0.0000000e+00    0.0000000e+00    0.0000000e+00    0.0000000e+00
   3.7514041e+01    3.8855038e-01    1.6626145e-01    9.5583628e-02    5.0656968e-02    4.3169781e-02    4.1828565e-02    4.8215584e-02    4.2501686e-02    3.4428822e-02    2.8822183e-02    2.5318100e-02    2.1535542e-02    1.3035435e-02    9.1877829e-05    0.0000000e+00    0.0000000e+00    0.0000000e+00    0.0000000e+00    0.0000000e+00    0.0000000e+00
   3.7621465e+01    3.8835885e-01    1.6596761e-01    9.5902104e-02    5.0835712e-02    4.2956406e-02    4.2096211e-02    4.8371633e-02    4.2410277e-02    3.4523828e-02    2.8892739e-02    2.5281160e-02    2.1681197e-02    1.2689481e-02    3.2795184e-05    0.0000000e+00    0.0000000e+00    0.0000000e+00    0.0000000e+00    0.0000000e+00    0.0000000e+00
   3.7737152e+01    3.8754820e-01    1.6622982e-01    9.6341344e-02    5.0724404e-02    4.3010116e-02    4.2307523e-02    4.8617931e-02    4.2489413e-02    3.4495737e-02    2.8975762e-02    2.5140618e-02    2.1801488e-02    1.2317649e-02    0.0000000e+00    0.0000000e+00    0.0000000e+00    0.0000000e+00    0.0000000e+00    0.0000000e+00    0.0000000e+00
   3.7830114e+01    3.8689201e-01    1.6668314e-01    9.6295768e-02    5.0827696e-02    4.3237834e-02    4.2332131e-02    4.8578930e-02    4.2564921e-02    3.4482614e-02    2.9122322e-02    2.5179336e-02    2.1918423e-02    1.1884874e-02    0.0000000e+00    0.0000000e+00    0.0000000e+00    0.0000000e+00    0.0000000e+00    0.0000000e+00    0.0000000e+00
   3.7923077e+01    3.8639440e-01    1.6705955e-01    9.6166481e-02    5.0865128e-02    4.3351178e-02    4.2605684e-02    4.8615260e-02    4.2578784e-02    3.4437991e-02    2.9154887e-02    2.5374823e-02    2.1921996e-02    1.1473835e-02    0.0000000e+00    0.0000000e+00    0.0000000e+00    0.0000000e+00    0.0000000e+00    0.0000000e+00    0.0000000e+00
   3.8016039e+01    3.8546543e-01    1.6791961e-01    9.6425931e-02    5.0552283e-02    4.3321961e-02    4.2558136e-02    4.8965230e-02    4.2614717e-02    3.4363879e-02    2.9343892e-02    2.5329845e-02    2.2068974e-02    1.1070112e-02    0.0000000e+00    0.0000000e+00    0.0000000e+00    0.0000000e+00    0.0000000e+00    0.0000000e+00    0.0000000e+00
   3.8108589e+01    3.8503860e-01    1.6811636e-01    9.6462459e-02    5.0414534e-02    4.3711091e-02    4.2459019e-02    4.9192835e-02    4.2752882e-02    3.4236767e-02    2.9376724e-02    2.5364688e-02    2.2127614e-02    1.0746431e-02    0.0000000e+00    0.0000000e+00    0.0000000e+00    0.0000000e+00    0.0000000e+00    0.0000000e+00    0.0000000e+00
   3.8224275e+01    3.8496749e-01    1.6804954e-01    9.6581402e-02    5.0294545e-02    4.3460878e-02    4.3027827e-02    4.9009406e-02    4.2920820e-02    3.4442541e-02    2.9324753e-02    2.5344381e-02    2.2273136e-02    1.0303277e-02    0.0000000e+00    0.0000000e+00    0.0000000e+00    0.0000000e+00    0.0000000e+00    0.0000000e+00    0.0000000e+00
   3.8331699e+01    3.8411572e-01    1.6842337e-01    9.6670081e-02    5.0373756e-02    4.3696211e-02    4.3341708e-02    4.8967341e-02    4.2918390e-02    3.4416920e-02    2.9510627e-02    2.5278429e-02    2.2337729e-02    9.9497168e-03    0.0000000e+00    0.0000000e+00    0.0000000e+00    0.0000000e+00    0.0000000e+00    0.0000000e+00    0.0000000e+00
   3.8406069e+01    3.8353039e-01    1.6908961e-01    9.6099392e-02    5.0650052e-02    4.3718993e-02    4.3537614e-02    4.9262586e-02    4.2722637e-02    3.4509746e-02    2.9558613e-02    2.5295699e-02    2.2333196e-02    9.6914702e-03    0.0000000e+00    0.0000000e+00    0.0000000e+00    0.0000000e+00    0.0000000e+00    0.0000000e+00    0.0000000e+00
   3.8521756e+01    3.8316454e-01    1.6898978e-01    9.6403898e-02    5.0934390e-02    4.3547696e-02    4.3638440e-02    4.9317492e-02    4.2832614e-02    3.4665036e-02    2.9433137e-02    2.5387124e-02    2.2418898e-02    9.2669644e-03    0.0000000e+00    0.0000000e+00    0.0000000e+00    0.0000000e+00    0.0000000e+00    0.0000000e+00    0.0000000e+00
   3.8614305e+01    3.8284737e-01    1.6927839e-01    9.6361435e-02    5.0712243e-02    4.3696432e-02    4.3956930e-02    4.9204361e-02    4.2957821e-02    3.4681240e-02    2.9577964e-02    2.5287321e-02    2.2337983e-02    9.1005140e-03    0.0000000e+00    0.0000000e+00    0.0000000e+00    0.0000000e+00    0.0000000e+00    0.0000000e+00    0.0000000e+00
   3.8729992e+01    3.8235701e-01    1.6933337e-01    9.6289540e-02    5.0894430e-02    4.3908050e-02    4.3982685e-02    4.9312670e-02    4.3204061e-02    3.4740216e-02    2.9607971e-02    2.5291016e-02    2.2278863e-02    8.8001241e-03    0.0000000e+00    0.0000000e+00    0.0000000e+00    0.0000000e+00    0.0000000e+00    0.0000000e+00    0.0000000e+00
   3.8804362e+01    3.8209920e-01    1.6943849e-01    9.6363459e-02    5.0711483e-02    4.4183381e-02    4.4201308e-02    4.9127908e-02    4.3290157e-02    3.4874240e-02    2.9470504e-02    2.5389672e-02    2.2309508e-02    8.5406855e-03    0.0000000e+00    0.0000000e+00    0.0000000e+00    0.0000000e+00    0.0000000e+00    0.0000000e+00    0.0000000e+00
   3.8930378e+01    3.8127468e-01    1.6986644e-01    9.6629537e-02    5.0628615e-02    4.4311520e-02    4.4459460e-02    4.9180817e-02    4.3344185e-02    3.4950797e-02    2.9517058e-02    2.5489652e-02    2.2381167e-02    7.9660691e-03    0.0000000e+00    0.0000000e+00    0.0000000e+00    0.0000000e+00    0.0000000e+00    0.0000000e+00    0.0000000e+00
   3.9004748e+01    3.8122078e-01    1.7006027e-01    9.6256147e-02    5.0689274e-02    4.4488607e-02    4.4520197e-02    4.9227174e-02    4.3342771e-02    3.4955996e-02    2.9587077e-02    2.5488940e-02    2.2474330e-02    7.6884338e-03    0.0000000e+00    0.0000000e+00    0.0000000e+00    0.0000000e+00    0.0000000e+00    0.0000000e+00    0.0000000e+00
   3.9139027e+01    3.8029393e-01    1.7083372e-01    9.6457077e-02    5.0549846e-02    4.4424559e-02    4.4854509e-02    4.9224099e-02    4.3359535e-02    3.5070661e-02    2.9582224e-02    2.5568866e-02    2.2550573e-02    7.2304046e-03    0.0000000e+00    0.0000000e+00    0.0000000e+00    0.0000000e+00    0.0000000e+00    0.0000000e+00    0.0000000e+00
   3.9231990e+01    3.8023095e-01    1.7052789e-01    9.6554736e-02    5.0608428e-02    4.4632186e-02    4.4983921e-02    4.9247878e-02    4.3478108e-02    3.5055979e-02    2.9583649e-02    2.5556849e-02    2.2545070e-02    6.9943548e-03    0.0000000e+00    0.0000000e+00    0.0000000e+00    0.0000000e+00    0.0000000e+00    0.0000000e+00    0.0000000e+00
   3.9306360e+01    3.7961886e-01    1.7091454e-01    9.6522395e-02    5.0659920e-02    4.4817678e-02    4.5088973e-02    4.9282260e-02    4.3502804e-02    3.5089028e-02    2.9603518e-02    2.5509411e-02    2.2619623e-02    6.7709966e-03    0.0000000e+00    0.0000000e+00    0.0000000e+00    0.0000000e+00    0.0000000e+00    0.0000000e+00    0.0000000e+00
   3.9413783e+01    3.7910215e-01    1.7123308e-01    9.6379879e-02    5.1052617e-02    4.4516569e-02    4.5482163e-02    4.9299430e-02    4.3502663e-02    3.5221051e-02    2.9635602e-02    2.5345573e-02    2.2767587e-02    6.4616387e-03    0.0000000e+00    0.0000000e+00    0.0000000e+00    0.0000000e+00    0.0000000e+00    0.0000000e+00    0.0000000e+00
   3.9506746e+01    3.7838015e-01    1.7191006e-01    9.6337793e-02    5.0801434e-02    4.4762173e-02    4.5712235e-02    4.9449279e-02    4.3390415e-02    3.5166547e-02    2.9800231e-02    2.5577426e-02    2.2456331e-02    6.2559325e-03    0.0000000e+00    0.0000000e+00    0.0000000e+00    0.0000000e+00    0.0000000e+00    0.0000000e+00    0.0000000e+00
   3.9622433e+01    3.7785295e-01    1.7206388e-01    9.6432351e-02    5.0876286e-02    4.5203688e-02    4.5532730e-02    4.9627422e-02    4.3248141e-02    3.5308613e-02    2.9891278e-02    2.5485645e-02    2.2533114e-02    5.9439021e-03    0.0000000e+00    0.0000000e+00    0.0000000e+00    0.0000000e+00    0.0000000e+00    0.0000000e+00    0.0000000e+00
   3.9714982e+01    3.7760866e-01    1.7195677e-01    9.6514166e-02    5.1213938e-02    4.5150330e-02    4.5371069e-02    5.0035324e-02    4.3179996e-02    3.5404318e-02    2.9840928e-02    2.5542240e-02    2.2428937e-02    5.7533196e-03    0.0000000e+00    0.0000000e+00    0.0000000e+00    0.0000000e+00    0.0000000e+00    0.0000000e+00    0.0000000e+00
   3.9830669e+01    3.7709925e-01    1.7206605e-01    9.6886155e-02    5.1030810e-02    4.5232265e-02    4.5625786e-02    4.9852015e-02    4.3444532e-02    3.5413861e-02    2.9943725e-02    2.5574086e-02    2.2528343e-02    5.3031214e-03    0.0000000e+00    0.0000000e+00    0.0000000e+00    0.0000000e+00    0.0000000e+00    0.0000000e+00    0.0000000e+00
   3.9905039e+01    3.7694597e-01    1.7217538e-01    9.6787154e-02    5.0976722e-02    4.5453784e-02    4.5722003e-02    4.9940187e-02    4.3275103e-02    3.5592103e-02    2.9933570e-02    2.5604265e-02    2.2409632e-02    5.1841269e-03    0.0000000e+00    0.0000000e+00    0.0000000e+00    0.0000000e+00    0.0000000e+00    0.0000000e+00    0.0000000e+00
   4.0012462e+01    3.7666608e-01    1.7228428e-01    9.6964489e-02    5.0885189e-02    4.5433268e-02    4.5860206e-02    5.0209023e-02    4.3372264e-02    3.5366441e-02    3.0014391e-02    2.5523227e-02    2.2551729e-02    4.8694178e-03    0.0000000e+00    0.0000000e+00    0.0000000e+00    0.0000000e+00    0.0000000e+00    0.0000000e+00    0.0000000e+00
   4.0128149e+01    3.7652605e-01    1.7213312e-01    9.7063082e-02    5.0932240e-02    4.5358476e-02    4.6126479e-02    5.0459281e-02    4.3105430e-02    3.5620382e-02    2.9977104e-02    2.5629785e-02    2.2426627e-02    4.6419378e-03    0.0000000e+00    0.0000000e+00    0.0000000e+00    0.0000000e+00    0.0000000e+00    0.0000000e+00    0.0000000e+00
   4.0230928e+01    3.7576772e-01    1.7262435e-01    9.7115568e-02    5.0983266e-02    4.5609532e-02    4.6056573e-02    5.0694168e-02    4.3035537e-02    3.5667117e-02    3.0108124e-02    2.5581085e-02    2.2373756e-02    4.3832042e-03    0.0000000e+00    0.0000000e+00    0.0000000e+00    0.0000000e+00    0.0000000e+00    0.0000000e+00    0.0000000e+00
   4.0336232e+01    3.7529262e-01    1.7287670e-01    9.7044551e-02    5.0956591e-02    4.5793676e-02    4.6269154e-02    5.0707006e-02    4.3208985e-02    3.5711946e-02    3.0123630e-02    2.5630918e-02    2.2184544e-02    4.1996735e-03    0.0000000e+00    0.0000000e+00    0.0000000e+00    0.0000000e+00    0.0000000e+00    0.0000000e+00    0.0000000e+00
   4.0431021e+01    3.7446212e-01    1.7365046e-01    9.6958988e-02    5.1128781e-02    4.5739566e-02    4.6469604e-02    5.0846344e-02    4.3086132e-02    3.5723152e-02    3.0103265e-02    2.5738539e-02    2.2026558e-02    4.0664862e-03    0.0000000e+00    0.0000000e+00    0.0000000e+00    0.0000000e+00    0.0000000e+00    0.0000000e+00    0.0000000e+00
   4.0536465e+01    3.7409717e-01    1.7403148e-01    9.6944637e-02    5.0899901e-02    4.5989189e-02    4.6578509e-02    5.0848457e-02    4.3149527e-02    3.5623272e-02    3.0220690e-02    2.5713237e-02    2.1984835e-02    3.9190981e-03    0.0000000e+00    0.0000000e+00    0.0000000e+00    0.0000000e+00    0.0000000e+00    0.0000000e+00    0.0000000e+00
   4.0641988e+01    3.7348387e-01    1.7430192e-01    9.7209139e-02    5.0998829e-02    4.5919141e-02    4.7300234e-02    5.0263317e-02    4.3328232e-02    3.5725967e-02    3.0150590e-02    2.5848388e-02    2.1858330e-02    3.6120388e-03    0.0000000e+00    0.0000000e+00    0.0000000e+00    0.0000000e+00    0.0000000e+00    0.0000000e+00    0.0000000e+00
   4.0747579e+01    3.7329887e-01    1.7394533e-01    9.7404091e-02    5.0852238e-02    4.6336523e-02    4.7240660e-02    5.0521578e-02    4.3558623e-02    3.5585228e-02    3.0224705e-02    2.5863220e-02    2.1661065e-02    3.5078651e-03    0.0000000e+00    0.0000000e+00    0.0000000e+00    0.0000000e+00    0.0000000e+00    0.0000000e+00    0.0000000e+00
   4.0800400e+01    3.7313109e-01    1.7406330e-01    9.7268524e-02    5.1028194e-02    4.6346926e-02    4.7198306e-02    5.0692160e-02    4.3445957e-02    3.5637156e-02    3.0260787e-02    2.5967572e-02    2.1645965e-02    3.3140578e-03    0.0000000e+00    0.0000000e+00    0.0000000e+00    0.0000000e+00    0.0000000e+00    0.0000000e+00    0.0000000e+00
   4.0948351e+01    3.7315814e-01    1.7371126e-01    9.7220713e-02    5.1058682e-02    4.6800589e-02    4.7122874e-02    5.1064739e-02    4.3140974e-02    3.5898808e-02    3.0232929e-02    2.6035517e-02    2.1645889e-02    2.9088869e-03    0.0000000e+00    0.0000000e+00    0.0000000e+00    0.0000000e+00    0.0000000e+00    0.0000000e+00    0.0000000e+00
   4.1001246e+01    3.7307973e-01    1.7371253e-01    9.7191753e-02    5.1123211e-02    4.6751924e-02    4.7096968e-02    5.1276052e-02    4.3095047e-02    3.5926099e-02    3.0290651e-02    2.6044942e-02    2.1562031e-02    2.8490599e-03    0.0000000e+00    0.0000000e+00    0.0000000e+00    0.0000000e+00    0.0000000e+00    0.0000000e+00    0.0000000e+00
   4.1106870e+01    3.7282845e-01    1.7385244e-01    9.6937557e-02    5.1442175e-02    4.6667972e-02    4.7499235e-02    5.1337100e-02    4.3145384e-02    3.5931620e-02    3.0289165e-02    2.5900422e-02    2.1390992e-02    2.7774840e-03    0.0000000e+00    0.0000000e+00    0.0000000e+00    0.0000000e+00    0.0000000e+00    0.0000000e+00    0.0000000e+00
   4.1202135e+01    3.7233366e-01    1.7388861e-01    9.6999175e-02    5.1789785e-02    4.6639084e-02    4.7818554e-02    5.1335881e-02    4.3184056e-02    3.5691332e-02    3.0371925e-02    2.6167139e-02    2.1230158e-02    2.5506434e-03    0.0000000e+00    0.0000000e+00    0.0000000e+00    0.0000000e+00    0.0000000e+00    0.0000000e+00    0.0000000e+00
   4.1308098e+01    3.7211297e-01    1.7387696e-01    9.7178101e-02    5.1643584e-02    4.6626559e-02    4.8027627e-02    5.1560049e-02    4.3044847e-02    3.6064413e-02    3.0170473e-02    2.6212466e-02    2.1284027e-02    2.1979308e-03    0.0000000e+00    0.0000000e+00    0.0000000e+00    0.0000000e+00    0.0000000e+00    0.0000000e+00    0.0000000e+00
   4.1403480e+01    3.7177313e-01    1.7423985e-01    9.7098353e-02    5.1589565e-02    4.6768899e-02    4.8155756e-02    5.1661464e-02    4.3014365e-02    3.6008622e-02    3.0191349e-02    2.6358757e-02    2.1251868e-02    1.8880226e-03    0.0000000e+00    0.0000000e+00    0.0000000e+00    0.0000000e+00    0.0000000e+00    0.0000000e+00    0.0000000e+00
   4.1509569e+01    3.7102139e-01    1.7470478e-01    9.7372270e-02    5.1656747e-02    4.6703159e-02    4.8280131e-02    5.1768076e-02    4.2947557e-02    3.6149520e-02    3.0142141e-02    2.6331052e-02    2.1294459e-02    1.6287133e-03    0.0000000e+00    0.0000000e+00    0.0000000e+00    0.0000000e+00    0.0000000e+00    0.0000000e+00    0.0000000e+00
   4.1615726e+01    3.7044449e-01    1.7538083e-01    9.6964274e-02    5.1905970e-02    4.6765704e-02    4.8665400e-02    5.1464180e-02    4.2941798e-02    3.6119299e-02    3.0485693e-02    2.6372687e-02    2.1015600e-02    1.4740718e-03    0.0000000e+00    0.0000000e+00    0.0000000e+00    0.0000000e+00    0.0000000e+00    0.0000000e+00    0.0000000e+00
   4.1721957e+01    3.6993896e-01    1.7557680e-01    9.7097974e-02    5.1945234e-02    4.7003629e-02    4.8742744e-02    5.1579355e-02    4.2852031e-02    3.6184129e-02    3.0475145e-02    2.6453388e-02    2.0746371e-02    1.4042357e-03    0.0000000e+00    0.0000000e+00    0.0000000e+00    0.0000000e+00    0.0000000e+00    0.0000000e+00    0.0000000e+00
   4.1817606e+01    3.6913554e-01    1.7595753e-01    9.7462146e-02    5.1753654e-02    4.7169824e-02    4.9042507e-02    5.1729568e-02    4.2810776e-02    3.6024734e-02    3.0491499e-02    2.6595385e-02    2.0455139e-02    1.3716937e-03    0.0000000e+00    0.0000000e+00    0.0000000e+00    0.0000000e+00    0.0000000e+00    0.0000000e+00    0.0000000e+00
   4.1923930e+01    3.6885920e-01    1.7616730e-01    9.7344591e-02    5.1855990e-02    4.7341296e-02    4.9013979e-02    5.1694652e-02    4.3100447e-02    3.5915608e-02    3.0628084e-02    2.6601459e-02    2.0211292e-02    1.2661051e-03    0.0000000e+00    0.0000000e+00    0.0000000e+00    0.0000000e+00    0.0000000e+00    0.0000000e+00    0.0000000e+00
   4.2019706e+01    3.6866573e-01    1.7634765e-01    9.7231734e-02    5.1924439e-02    4.7183160e-02    4.9319992e-02    5.1723040e-02    4.3139058e-02    3.5839075e-02    3.0710043e-02    2.6829164e-02    1.9854361e-02    1.2325621e-03    0.0000000e+00    0.0000000e+00    0.0000000e+00    0.0000000e+00    0.0000000e+00    0.0000000e+00    0.0000000e+00
   4.2126167e+01    3.6797004e-01    1.7706230e-01    9.6900840e-02    5.2280699e-02    4.7060713e-02    4.9508598e-02    5.1970205e-02    4.2994267e-02    3.5892018e-02    3.0708189e-02    2.6999331e-02    1.9498859e-02    1.1539407e-03    0.0000000e+00    0.0000000e+00    0.0000000e+00    0.0000000e+00    0.0000000e+00    0.0000000e+00    0.0000000e+00
   4.2222053e+01    3.6812023e-01    1.7682446e-01    9.6910583e-02    5.2395436e-02    4.7144021e-02    4.9288421e-02    5.2214060e-02    4.3017890e-02    3.5976883e-02    3.0651259e-02    2.7083466e-02    1.9408402e-02    9.6489343e-04    0.0000000e+00    0.0000000e+00    0.0000000e+00    0.0000000e+00    0.0000000e+00    0.0000000e+00    0.0000000e+00
   4.2328641e+01    3.6749671e-01    1.7715345e-01    9.7142466e-02    5.2195974e-02    4.7303355e-02    4.9365850e-02    5.2444287e-02    4.3087392e-02    3.5843049e-02    3.0810735e-02    2.7115954e-02    1.9179905e-02    8.6087548e-04    0.0000000e+00    0.0000000e+00    0.0000000e+00    0.0000000e+00    0.0000000e+00    0.0000000e+00    0.0000000e+00
   4.2435337e+01    3.6764625e-01    1.7697880e-01    9.6876583e-02    5.2016158e-02    4.7560384e-02    4.9845316e-02    5.2400760e-02    4.3037875e-02    3.6014179e-02    3.0681355e-02    2.7068949e-02    1.9241188e-02    6.3219604e-04    0.0000000e+00    0.0000000e+00    0.0000000e+00    0.0000000e+00    0.0000000e+00    0.0000000e+00    0.0000000e+00
   4.2542101e+01    3.6739495e-01    1.7708744e-01    9.6927000e-02    5.2024991e-02    4.7781674e-02    5.0035550e-02    5.2248274e-02    4.2981503e-02    3.6159768e-02    3.0630640e-02    2.7083832e-02    1.9133474e-02    5.1090376e-04    0.0000000e+00    0.0000000e+00    0.0000000e+00    0.0000000e+00    0.0000000e+00    0.0000000e+00    0.0000000e+00
   4.2648934e+01    3.6705874e-01    1.7746383e-01    9.6684450e-02    5.2040038e-02    4.7702556e-02    5.0436641e-02    5.2304471e-02    4.2865972e-02    3.6205168e-02    3.0736189e-02    2.7275295e-02    1.8873302e-02    3.5334759e-04    0.0000000e+00    0.0000000e+00    0.0000000e+00    0.0000000e+00    0.0000000e+00    0.0000000e+00    0.0000000e+00
   4.2744926e+01    3.6647556e-01    1.7746754e-01    9.7212027e-02    5.1871895e-02    4.8168354e-02    5.0040880e-02    5.2777765e-02    4.2666817e-02    3.6334341e-02    3.0675984e-02    2.7722293e-02    1.8234412e-02    3.5213119e-04    0.0000000e+00    0.0000000e+00    0.0000000e+00    0.0000000e+00    0.0000000e+00    0.0000000e+00    0.0000000e+00
   4.2851896e+01    3.6622834e-01    1.7744528e-01    9.7257968e-02    5.2124737e-02    4.8298616e-02    5.0154756e-02    5.2677505e-02    4.2640278e-02    3.6613733e-02    3.0531266e-02    2.7856560e-02    1.7959755e-02    2.1120250e-04    0.0000000e+00    0.0000000e+00    0.0000000e+00    0.0000000e+00    0.0000000e+00    0.0000000e+00    0.0000000e+00
   4.2948185e+01    3.6581743e-01    1.7752186e-01    9.7368571e-02    5.2281317e-02    4.8342287e-02    5.0322402e-02    5.2813816e-02    4.2401156e-02    3.6783363e-02    3.0550661e-02    2.7837391e-02    1.7888384e-02    7.1364815e-05    0.0000000e+00    0.0000000e+00    0.0000000e+00    0.0000000e+00    0.0000000e+00    0.0000000e+00    0.0000000e+00
   4.3001728e+01    3.6600298e-01    1.7731221e-01    9.7201742e-02    5.2390691e-02    4.8417171e-02    5.0402631e-02    5.2808769e-02    4.2389625e-02    3.6800679e-02    3.0614608e-02    2.7853339e-02    1.7734333e-02    7.1225025e-05    0.0000000e+00    0.0000000e+00    0.0000000e+00    0.0000000e+00    0.0000000e+00    0.0000000e+00    0.0000000e+00
   4.3108869e+01    3.6658854e-01    1.7658402e-01    9.7256818e-02    5.2518080e-02    4.8345956e-02    5.0513596e-02    5.3019691e-02    4.2378620e-02    3.6795603e-02    3.0494815e-02    2.8050590e-02    1.7382723e-02    7.0949306e-05    0.0000000e+00    0.0000000e+00    0.0000000e+00    0.0000000e+00    0.0000000e+00    0.0000000e+00    0.0000000e+00
   4.3216077e+01    3.6624619e-01    1.7675676e-01    9.7003547e-02    5.2759799e-02    4.8796873e-02    5.0344900e-02    5.3002009e-02    4.2470988e-02    3.6929941e-02    3.0534737e-02    2.8027849e-02    1.7126408e-02    0.0000000e+00    0.0000000e+00    0.0000000e+00    0.0000000e+00    0.0000000e+00    0.0000000e+00    0.0000000e+00    0.0000000e+00
   4.3323350e+01    3.6546661e-01    1.7746295e-01    9.6915518e-02    5.2462722e-02    4.9045770e-02    5.0844583e-02    5.2854431e-02    4.2629055e-02    3.7020424e-02    3.0349631e-02    2.8198153e-02    1.6750159e-02    0.0000000e+00    0.0000000e+00    0.0000000e+00    0.0000000e+00    0.0000000e+00    0.0000000e+00    0.0000000e+00    0.0000000e+00
   4.3430689e+01    3.6444066e-01    1.7874567e-01    9.6536881e-02    5.2445814e-02    4.9355481e-02    5.1089315e-02    5.2553670e-02    4.2686510e-02    3.7048889e-02    3.0444990e-02    2.8065360e-02    1.6586757e-02    0.0000000e+00    0.0000000e+00    0.0000000e+00    0.0000000e+00    0.0000000e+00    0.0000000e+00    0.0000000e+00    0.0000000e+00
   4.3538095e+01    3.6357601e-01    1.7891362e-01    9.7048298e-02    5.2445840e-02    4.9636304e-02    5.1225150e-02    5.2373353e-02    4.2623147e-02    3.7254361e-02    3.0568582e-02    2.8243904e-02    1.6091427e-02    0.0000000e+00    0.0000000e+00    0.0000000e+00    0.0000000e+00    0.0000000e+00    0.0000000e+00    0.0000000e+00    0.0000000e+00
   4.3645566e+01    3.6333665e-01    1.7923673e-01    9.6601749e-02    5.2882295e-02    4.9505692e-02    5.1246428e-02    5.2515591e-02    4.2662994e-02    3.7352055e-02    3.0620394e-02    2.8092971e-02    1.5946451e-02    0.0000000e+00    0.0000000e+00    0.0000000e+00    0.0000000e+00    0.0000000e+00    0.0000000e+00    0.0000000e+00    0.0000000e+00
   4.3742306e+01    3.6358015e-01    1.7887846e-01    9.6791127e-02    5.2749310e-02    4.9402244e-02    5.1374233e-02    5.2759040e-02    4.2647228e-02    3.7366517e-02    3.0633152e-02    2.8078595e-02    1.5739940e-02    0.0000000e+00    0.0000000e+00    0.0000000e+00    0.0000000e+00    0.0000000e+00    0.0000000e+00    0.0000000e+00    0.0000000e+00
   4.3849897e+01    3.6271489e-01    1.7950905e-01    9.6732306e-02    5.3252449e-02    4.9109820e-02    5.1604386e-02    5.2849600e-02    4.2718282e-02    3.7387071e-02    3.0567564e-02    2.8301531e-02    1.5253052e-02    0.0000000e+00    0.0000000e+00    0.0000000e+00    0.0000000e+00    0.0000000e+00    0.0000000e+00    0.0000000e+00    0.0000000e+00
   4.3903716e+01    3.6232398e-01    1.7983168e-01    9.6511370e-02    5.3628231e-02    4.8951929e-02    5.1817891e-02    5.2884535e-02    4.2693549e-02    3.7316055e-02    3.0530811e-02    2.8512678e-02    1.4997298e-02    0.0000000e+00    0.0000000e+00    0.0000000e+00    0.0000000e+00    0.0000000e+00    0.0000000e+00    0.0000000e+00    0.0000000e+00
   4.4000619e+01    3.6200584e-01    1.7979014e-01    9.6708361e-02    5.3466425e-02    4.9395025e-02    5.1971244e-02    5.2847601e-02    4.2674022e-02    3.7166778e-02    3.0782152e-02    2.8478549e-02    1.4713860e-02    0.0000000e+00    0.0000000e+00    0.0000000e+00    0.0000000e+00    0.0000000e+00    0.0000000e+00    0.0000000e+00    0.0000000e+00
   4.4108331e+01    3.6183473e-01    1.7960139e-01    9.6931760e-02    5.3418777e-02    4.9771367e-02    5.1837506e-02    5.2997763e-02    4.2787072e-02    3.7029246e-02    3.0803702e-02    2.8618579e-02    1.4368104e-02    0.0000000e+00    0.0000000e+00    0.0000000e+00    0.0000000e+00    0.0000000e+00    0.0000000e+00    0.0000000e+00    0.0000000e+00
   4.4216133e+01    3.6125310e-01    1.8011051e-01    9.6694463e-02    5.3404374e-02    5.0258559e-02    5.1838395e-02    5.3078137e-02    4.2749253e-02    3.6947896e-02    3.1049439e-02    2.8641077e-02    1.3974796e-02    0.0000000e+00    0.0000000e+00    0.0000000e+00    0.0000000e+00    0.0000000e+00    0.0000000e+00    0.0000000e+00    0.0000000e+00
   4.4313168e+01    3.6105578e-01    1.8034748e-01    9.6423923e-02    5.3626155e-02    5.0205920e-02    5.1810457e-02    5.3305900e-02    4.2614634e-02    3.7162571e-02    3.1137875e-02    2.8499103e-02    1.3810201e-02    0.0000000e+00    0.0000000e+00    0.0000000e+00    0.0000000e+00    0.0000000e+00    0.0000000e+00    0.0000000e+00    0.0000000e+00
   4.4420956e+01    3.6033602e-01    1.8116813e-01    9.6299728e-02    5.3619592e-02    5.0019588e-02    5.2151323e-02    5.3258839e-02    4.2828152e-02    3.6912927e-02    3.1252578e-02    2.8694311e-02    1.3458815e-02    0.0000000e+00    0.0000000e+00    0.0000000e+00    0.0000000e+00    0.0000000e+00    0.0000000e+00    0.0000000e+00    0.0000000e+00
   4.4518122e+01    3.6040473e-01    1.8115710e-01    9.6185189e-02    5.3430953e-02    5.0346724e-02    5.2288075e-02    5.3214312e-02    4.2745136e-02    3.6972170e-02    3.1305272e-02    2.8757034e-02    1.3193299e-02    0.0000000e+00    0.0000000e+00    0.0000000e+00    0.0000000e+00    0.0000000e+00    0.0000000e+00    0.0000000e+00    0.0000000e+00
   4.4626126e+01    3.6006260e-01    1.8073734e-01    9.6656866e-02    5.3663231e-02    5.0776363e-02    5.2223109e-02    5.2970904e-02    4.3019928e-02    3.6891834e-02    3.1325360e-02    2.9152630e-02    1.2519830e-02    0.0000000e+00    0.0000000e+00    0.0000000e+00    0.0000000e+00    0.0000000e+00    0.0000000e+00    0.0000000e+00    0.0000000e+00
   4.4734219e+01    3.6013285e-01    1.8052061e-01    9.6899345e-02    5.3376563e-02    5.1156805e-02    5.2321791e-02    5.2884923e-02    4.3154187e-02    3.6587109e-02    3.1347936e-02    2.9457038e-02    1.2160846e-02    0.0000000e+00    0.0000000e+00    0.0000000e+00    0.0000000e+00    0.0000000e+00    0.0000000e+00    0.0000000e+00    0.0000000e+00
   4.4842370e+01    3.6002161e-01    1.8044926e-01    9.7006022e-02    5.3372717e-02    5.1503589e-02    5.2259045e-02    5.2890612e-02    4.3306325e-02    3.6396148e-02    3.1415924e-02    2.9406187e-02    1.1972560e-02    0.0000000e+00    0.0000000e+00    0.0000000e+00    0.0000000e+00    0.0000000e+00    0.0000000e+00    0.0000000e+00    0.0000000e+00
   4.4950581e+01    3.5990017e-01    1.8055285e-01    9.6664007e-02    5.3787432e-02    5.1289657e-02    5.2543396e-02    5.3092984e-02    4.3200202e-02    3.6444259e-02    3.1357721e-02    2.9289258e-02    1.1878061e-02    0.0000000e+00    0.0000000e+00    0.0000000e+00    0.0000000e+00    0.0000000e+00    0.0000000e+00    0.0000000e+00    0.0000000e+00
   4.5004708e+01    3.5985884e-01    1.8065065e-01    9.6608276e-02    5.3678771e-02    5.1384546e-02    5.2714930e-02    5.3011282e-02    4.3194367e-02    3.6524156e-02    3.1382647e-02    2.9200958e-02    1.1790584e-02    0.0000000e+00    0.0000000e+00    0.0000000e+00    0.0000000e+00    0.0000000e+00    0.0000000e+00    0.0000000e+00    0.0000000e+00
   4.5113004e+01    3.5935011e-01    1.8093178e-01    9.6604767e-02    5.3870040e-02    5.1315060e-02    5.3220775e-02    5.2741098e-02    4.3372690e-02    3.6417434e-02    3.1550722e-02    2.9153683e-02    1.1471840e-02    0.0000000e+00    0.0000000e+00    0.0000000e+00    0.0000000e+00    0.0000000e+00    0.0000000e+00    0.0000000e+00    0.0000000e+00
   4.5221222e+01    3.5891475e-01    1.8120607e-01    9.6461747e-02    5.3985511e-02    5.1728285e-02    5.3092284e-02    5.2722654e-02    4.3416428e-02    3.6518972e-02    3.1499237e-02    2.9235620e-02    1.1218441e-02    0.0000000e+00    0.0000000e+00    0.0000000e+00    0.0000000e+00    0.0000000e+00    0.0000000e+00    0.0000000e+00    0.0000000e+00
   4.5310781e+01    3.5867689e-01    1.8153808e-01    9.6042256e-02    5.4293107e-02    5.1905604e-02    5.3099697e-02    5.2718952e-02    4.3506941e-02    3.6414859e-02    3.1483973e-02    2.9507886e-02    1.0811762e-02    0.0000000e+00    0.0000000e+00    0.0000000e+00    0.0000000e+00    0.0000000e+00    0.0000000e+00    0.0000000e+00    0.0000000e+00
   4.5403141e+01    3.5803036e-01    1.8209230e-01    9.6079976e-02    5.4190918e-02    5.2136281e-02    5.2956909e-02    5.2931369e-02    4.3476606e-02    3.6458120e-02    3.1470813e-02    2.9618067e-02    1.0558274e-02    0.0000000e+00    0.0000000e+00    0.0000000e+00    0.0000000e+00    0.0000000e+00    0.0000000e+00    0.0000000e+00    0.0000000e+00
   4.5541550e+01    3.5801587e-01    1.8179012e-01    9.6041988e-02    5.4570959e-02    5.2331533e-02    5.3310277e-02    5.2680345e-02    4.3217868e-02    3.6625697e-02    3.1525844e-02    2.9642104e-02    1.0247398e-02    0.0000000e+00    0.0000000e+00    0.0000000e+00    0.0000000e+00    0.0000000e+00    0.0000000e+00    0.0000000e+00    0.0000000e+00
   4.5633739e+01    3.5848115e-01    1.8121784e-01    9.6213711e-02    5.4296214e-02    5.2311924e-02    5.3857370e-02    5.2592311e-02    4.3111847e-02    3.6519392e-02    3.1673344e-02    2.9535538e-02    1.0189363e-02    0.0000000e+00    0.0000000e+00    0.0000000e+00    0.0000000e+00    0.0000000e+00    0.0000000e+00    0.0000000e+00    0.0000000e+00
   4.5725884e+01    3.5746198e-01    1.8207260e-01    9.6064058e-02    5.4480660e-02    5.2626577e-02    5.3802494e-02    5.2395474e-02    4.3365917e-02    3.6549073e-02    3.1691742e-02    2.9636510e-02    9.8529091e-03    0.0000000e+00    0.0000000e+00    0.0000000e+00    0.0000000e+00    0.0000000e+00    0.0000000e+00    0.0000000e+00    0.0000000e+00
   4.5817974e+01    3.5683683e-01    1.8257676e-01    9.6070664e-02    5.4544540e-02    5.2748485e-02    5.3904372e-02    5.2400785e-02    4.3438491e-02    3.6472513e-02    3.1725330e-02    2.9679082e-02    9.6021424e-03    0.0000000e+00    0.0000000e+00    0.0000000e+00    0.0000000e+00    0.0000000e+00    0.0000000e+00    0.0000000e+00    0.0000000e+00
   4.5910018e+01    3.5599081e-01    1.8327775e-01    9.5930014e-02    5.4761822e-02    5.2621075e-02    5.3890876e-02    5.2953587e-02    4.3127123e-02    3.6588234e-02    3.1684790e-02    2.9850935e-02    9.3229846e-03    0.0000000e+00    0.0000000e+00    0.0000000e+00    0.0000000e+00    0.0000000e+00    0.0000000e+00    0.0000000e+00    0.0000000e+00
   4.6002013e+01    3.5509108e-01    1.8406058e-01    9.5641261e-02    5.5289720e-02    5.2442119e-02    5.4169919e-02    5.2756712e-02    4.3328159e-02    3.6561506e-02    3.1749919e-02    2.9753219e-02    9.1558143e-03    0.0000000e+00    0.0000000e+00    0.0000000e+00    0.0000000e+00    0.0000000e+00    0.0000000e+00    0.0000000e+00    0.0000000e+00
   4.6139928e+01    3.5452975e-01    1.8460689e-01    9.5216026e-02    5.5500074e-02    5.2944252e-02    5.4119886e-02    5.2874713e-02    4.3122772e-02    3.6696258e-02    3.1814000e-02    2.9797027e-02    8.7783482e-03    0.0000000e+00    0.0000000e+00    0.0000000e+00    0.0000000e+00    0.0000000e+00    0.0000000e+00    0.0000000e+00    0.0000000e+00
   4.6231817e+01    3.5421345e-01    1.8492712e-01    9.5018790e-02    5.5541233e-02    5.3000003e-02    5.4347783e-02    5.3053493e-02    4.3086393e-02    3.6683034e-02    3.1783739e-02    2.9921159e-02    8.4238057e-03    0.0000000e+00    0.0000000e+00    0.0000000e+00    0.0000000e+00    0.0000000e+00    0.0000000e+00    0.0000000e+00    0.0000000e+00
   4.6323657e+01    3.5419081e-01    1.8458049e-01    9.5354103e-02    5.5516042e-02    5.3160093e-02    5.4514124e-02    5.2893822e-02    4.3145377e-02    3.6539304e-02    3.1995801e-02    2.9810745e-02    8.2992930e-03    0.0000000e+00    0.0000000e+00    0.0000000e+00    0.0000000e+00    0.0000000e+00    0.0000000e+00    0.0000000e+00    0.0000000e+00
   4.6415457e+01    3.5369386e-01    1.8478366e-01    9.5454859e-02    5.5635837e-02    5.3297547e-02    5.4938852e-02    5.2562793e-02    4.3168381e-02    3.6723608e-02    3.1970364e-02    2.9583862e-02    8.1863747e-03    0.0000000e+00    0.0000000e+00    0.0000000e+00    0.0000000e+00    0.0000000e+00    0.0000000e+00    0.0000000e+00    0.0000000e+00
   4.6507219e+01    3.5353075e-01    1.8468410e-01    9.5726510e-02    5.5257098e-02    5.3699940e-02    5.4926104e-02    5.2748991e-02    4.3112926e-02    3.6627480e-02    3.1960986e-02    2.9954575e-02    7.7705334e-03    0.0000000e+00    0.0000000e+00    0.0000000e+00    0.0000000e+00    0.0000000e+00    0.0000000e+00    0.0000000e+00    0.0000000e+00
   4.6644785e+01    3.5252552e-01    1.8563200e-01    9.5617346e-02    5.5499167e-02    5.3898112e-02    5.4672985e-02    5.3035540e-02    4.3022641e-02    3.6723101e-02    3.1819072e-02    3.0169766e-02    7.3847503e-03    0.0000000e+00    0.0000000e+00    0.0000000e+00    0.0000000e+00    0.0000000e+00    0.0000000e+00    0.0000000e+00    0.0000000e+00
   4.6736460e+01    3.5269990e-01    1.8532616e-01    9.5756503e-02    5.5173613e-02    5.4172617e-02    5.4951204e-02    5.2976525e-02    4.3003803e-02    3.6765348e-02    3.1967109e-02    2.9860498e-02    7.3467305e-03    0.0000000e+00    0.0000000e+00    0.0000000e+00    0.0000000e+00    0.0000000e+00    0.0000000e+00    0.0000000e+00    0.0000000e+00
   4.6828105e+01    3.5267234e-01    1.8533699e-01    9.5726042e-02    5.5273838e-02    5.4164451e-02    5.5246543e-02    5.2696027e-02    4.3001487e-02    3.6737843e-02    3.2041619e-02    2.9997604e-02    7.1052116e-03    0.0000000e+00    0.0000000e+00    0.0000000e+00    0.0000000e+00    0.0000000e+00    0.0000000e+00    0.0000000e+00    0.0000000e+00
   4.6919713e+01    3.5272572e-01    1.8517744e-01    9.5553963e-02    5.5804757e-02    5.4071979e-02    5.5130188e-02    5.2781526e-02    4.2925956e-02    3.6716288e-02    3.2142601e-02    3.0167912e-02    6.8016697e-03    0.0000000e+00    0.0000000e+00    0.0000000e+00    0.0000000e+00    0.0000000e+00    0.0000000e+00    0.0000000e+00    0.0000000e+00
   4.7011281e+01    3.5259354e-01    1.8514194e-01    9.5510988e-02    5.6055913e-02    5.4198999e-02    5.4976519e-02    5.2982348e-02    4.3071304e-02    3.6494084e-02    3.2154199e-02    3.0302472e-02    6.5176984e-03    0.0000000e+00    0.0000000e+00    0.0000000e+00    0.0000000e+00    0.0000000e+00    0.0000000e+00    0.0000000e+00    0.0000000e+00
   4.7102813e+01    3.5226142e-01    1.8543688e-01    9.5168169e-02    5.6313781e-02    5.4556031e-02    5.4862370e-02    5.2743169e-02    4.3289080e-02    3.6553362e-02    3.2368620e-02    3.0033763e-02    6.4133544e-03    0.0000000e+00    0.0000000e+00    0.0000000e+00    0.0000000e+00    0.0000000e+00    0.0000000e+00    0.0000000e+00    0.0000000e+00
   4.7240075e+01    3.5163328e-01    1.8569016e-01    9.5438247e-02    5.6397372e-02    5.5058978e-02    5.4712903e-02    5.2666050e-02    4.3233989e-02    3.6624280e-02    3.2265370e-02    3.0199347e-02    6.0800307e-03    0.0000000e+00    0.0000000e+00    0.0000000e+00    0.0000000e+00    0.0000000e+00    0.0000000e+00    0.0000000e+00    0.0000000e+00
   4.7331551e+01    3.5123239e-01    1.8607488e-01    9.5316740e-02    5.6567925e-02    5.4898488e-02    5.5002106e-02    5.2541927e-02    4.3391387e-02    3.6744439e-02    3.2148929e-02    3.0206246e-02    5.8745350e-03    0.0000000e+00    0.0000000e+00    0.0000000e+00    0.0000000e+00    0.0000000e+00    0.0000000e+00    0.0000000e+00    0.0000000e+00
   4.7423002e+01    3.5047245e-01    1.8655830e-01    9.5551742e-02    5.6696117e-02    5.4913156e-02    5.4990917e-02    5.2793469e-02    4.3191323e-02    3.6844258e-02    3.2187220e-02    3.0167613e-02    5.6334386e-03    0.0000000e+00    0.0000000e+00    0.0000000e+00    0.0000000e+00    0.0000000e+00    0.0000000e+00    0.0000000e+00    0.0000000e+00
   4.7514425e+01    3.4953629e-01    1.8730332e-01    9.5433116e-02    5.6734309e-02    5.5219102e-02    5.5301198e-02    5.2585450e-02    4.3307586e-02    3.6831520e-02    3.2164571e-02    3.0173282e-02    5.4102612e-03    0.0000000e+00    0.0000000e+00    0.0000000e+00    0.0000000e+00    0.0000000e+00    0.0000000e+00    0.0000000e+00    0.0000000e+00
   4.7605815e+01    3.4944303e-01    1.8737523e-01    9.5363712e-02    5.6486777e-02    5.5922725e-02    5.5176241e-02    5.2612568e-02    4.3240360e-02    3.6863754e-02    3.2048131e-02    3.0148395e-02    5.3190712e-03    0.0000000e+00    0.0000000e+00    0.0000000e+00    0.0000000e+00    0.0000000e+00    0.0000000e+00    0.0000000e+00    0.0000000e+00
   4.7742854e+01    3.4850612e-01    1.8823271e-01    9.5204167e-02    5.6721484e-02    5.5783145e-02    5.5724222e-02    5.2365125e-02    4.3367586e-02    3.6848202e-02    3.2192140e-02    2.9989121e-02    5.0659779e-03    0.0000000e+00    0.0000000e+00    0.0000000e+00    0.0000000e+00    0.0000000e+00    0.0000000e+00    0.0000000e+00    0.0000000e+00
   4.7834192e+01    3.4782924e-01    1.8899980e-01    9.5035018e-02    5.6593141e-02    5.5998853e-02    5.5951410e-02    5.2268473e-02    4.3262807e-02    3.7006289e-02    3.2158034e-02    3.0011659e-02    4.8852739e-03    0.0000000e+00    0.0000000e+00    0.0000000e+00    0.0000000e+00    0.0000000e+00    0.0000000e+00    0.0000000e+00    0.0000000e+00
   4.7925497e+01    3.4700670e-01    1.8966149e-01    9.5125587e-02    5.6616120e-02    5.5908035e-02    5.6357202e-02    5.2275769e-02    4.3214293e-02    3.7043891e-02    3.1960343e-02    3.0117187e-02    4.7133805e-03    0.0000000e+00    0.0000000e+00    0.0000000e+00    0.0000000e+00    0.0000000e+00    0.0000000e+00    0.0000000e+00    0.0000000e+00
   4.8016786e+01    3.4639945e-01    1.8984269e-01    9.5173885e-02    5.7100875e-02    5.5866735e-02    5.6580728e-02    5.2087700e-02    4.3201654e-02    3.7216693e-02    3.2028410e-02    2.9857686e-02    4.6434973e-03    0.0000000e+00    0.0000000e+00    0.0000000e+00    0.0000000e+00    0.0000000e+00    0.0000000e+00    0.0000000e+00    0.0000000e+00
   4.8108078e+01    3.4622133e-01    1.9009947e-01    9.5126131e-02    5.6943764e-02    5.6095287e-02    5.6494930e-02    5.2248723e-02    4.3191710e-02    3.7182916e-02    3.2225775e-02    2.9654424e-02    4.5155374e-03    0.0000000e+00    0.0000000e+00    0.0000000e+00    0.0000000e+00    0.0000000e+00    0.0000000e+00    0.0000000e+00    0.0000000e+00
   4.8245056e+01    3.4578346e-01    1.9058636e-01    9.4730845e-02    5.7257208e-02    5.6075671e-02    5.6554847e-02    5.2539549e-02    4.3199531e-02    3.7071991e-02    3.2301165e-02    2.9598800e-02    4.3005707e-03    0.0000000e+00    0.0000000e+00    0.0000000e+00    0.0000000e+00    0.0000000e+00    0.0000000e+00    0.0000000e+00    0.0000000e+00
   4.8336373e+01    3.4538273e-01    1.9071066e-01    9.5012806e-02    5.6824414e-02    5.6376407e-02    5.6748182e-02    5.2748767e-02    4.3006847e-02    3.7175089e-02    3.2275652e-02    2.9597919e-02    4.1405230e-03    0.0000000e+00    0.0000000e+00    0.0000000e+00    0.0000000e+00    0.0000000e+00    0.0000000e+00    0.0000000e+00    0.0000000e+00
   4.8427672e+01    3.4517538e-01    1.9075460e-01    9.5155193e-02    5.6853641e-02    5.6444826e-02    5.6924921e-02    5.2720517e-02    4.3079856e-02    3.6980624e-02    3.2518974e-02    2.9394230e-02    3.9972333e-03    0.0000000e+00    0.0000000e+00    0.0000000e+00    0.0000000e+00    0.0000000e+00    0.0000000e+00    0.0000000e+00    0.0000000e+00
   4.8518947e+01    3.4530363e-01    1.9061158e-01    9.4919969e-02    5.7387963e-02    5.6173330e-02    5.6917004e-02    5.3187769e-02    4.2844837e-02    3.6882480e-02    3.2622151e-02    2.9332464e-02    3.8168250e-03    0.0000000e+00    0.0000000e+00    0.0000000e+00    0.0000000e+00    0.0000000e+00    0.0000000e+00    0.0000000e+00    0.0000000e+00
   4.8610204e+01    3.4547744e-01    1.9000202e-01    9.4819281e-02    5.7832362e-02    5.6483254e-02    5.6956913e-02    5.3060532e-02    4.2893015e-02    3.6898840e-02    3.2645957e-02    2.9328681e-02    3.6017023e-03    0.0000000e+00    0.0000000e+00    0.0000000e+00    0.0000000e+00    0.0000000e+00    0.0000000e+00    0.0000000e+00    0.0000000e+00
   4.8701451e+01    3.4521319e-01    1.9023027e-01    9.4740870e-02    5.7997358e-02    5.6490589e-02    5.7076539e-02    5.3022457e-02    4.2917109e-02    3.6901022e-02    3.2597047e-02    2.9337966e-02    3.4755842e-03    0.0000000e+00    0.0000000e+00    0.0000000e+00    0.0000000e+00    0.0000000e+00    0.0000000e+00    0.0000000e+00    0.0000000e+00
   4.8838287e+01    3.4453928e-01    1.9017483e-01    9.5085921e-02    5.8236526e-02    5.7046038e-02    5.7064812e-02    5.2659935e-02    4.3117198e-02    3.6956634e-02    3.2653952e-02    2.9402027e-02    3.0628491e-03    0.0000000e+00    0.0000000e+00    0.0000000e+00    0.0000000e+00    0.0000000e+00    0.0000000e+00    0.0000000e+00    0.0000000e+00
   4.8929493e+01    3.4447854e-01    1.9050486e-01    9.4686942e-02    5.8436323e-02    5.7066907e-02    5.7307598e-02    5.2487201e-02    4.3151823e-02    3.6837269e-02    3.2776783e-02    2.9226280e-02    3.0394764e-03    0.0000000e+00    0.0000000e+00    0.0000000e+00    0.0000000e+00    0.0000000e+00    0.0000000e+00    0.0000000e+00    0.0000000e+00
   4.9020677e+01    3.4395595e-01    1.9092990e-01    9.4418082e-02    5.8813079e-02    5.6642562e-02    5.7912358e-02    5.2286251e-02    4.3199176e-02    3.6983612e-02    3.2692660e-02    2.9192998e-02    2.9733661e-03    0.0000000e+00    0.0000000e+00    0.0000000e+00    0.0000000e+00    0.0000000e+00    0.0000000e+00    0.0000000e+00    0.0000000e+00
   4.9111843e+01    3.4338473e-01    1.9133849e-01    9.4444409e-02    5.8943083e-02    5.6561652e-02    5.8170034e-02    5.2459605e-02    4.3187816e-02    3.6890630e-02    3.2683041e-02    2.9061110e-02    2.8753915e-03    0.0000000e+00    0.0000000e+00    0.0000000e+00    0.0000000e+00    0.0000000e+00    0.0000000e+00    0.0000000e+00    0.0000000e+00
   4.9202984e+01    3.4298215e-01    1.9187452e-01    9.4251131e-02    5.8925725e-02    5.6707376e-02    5.8168092e-02    5.2493366e-02    4.3179588e-02    3.6922650e-02    3.2704937e-02    2.9148526e-02    2.6419462e-03    0.0000000e+00    0.0000000e+00    0.0000000e+00    0.0000000e+00    0.0000000e+00    0.0000000e+00    0.0000000e+00    0.0000000e+00
   4.9339639e+01    3.4246105e-01    1.9255199e-01    9.3888780e-02    5.8727978e-02    5.7127982e-02    5.8339897e-02    5.2587219e-02    4.3079760e-02    3.6798802e-02    3.2964204e-02    2.9009732e-02    2.4626018e-03    0.0000000e+00    0.0000000e+00    0.0000000e+00    0.0000000e+00    0.0000000e+00    0.0000000e+00    0.0000000e+00    0.0000000e+00
   4.9430721e+01    3.4228072e-01    1.9261693e-01    9.3764595e-02    5.8791490e-02    5.7441441e-02    5.8153914e-02    5.2982528e-02    4.3082164e-02    3.6687411e-02    3.2874316e-02    2.8982449e-02    2.3420350e-03    0.0000000e+00    0.0000000e+00    0.0000000e+00    0.0000000e+00    0.0000000e+00    0.0000000e+00    0.0000000e+00    0.0000000e+00
   4.9512667e+01    3.4191120e-01    1.9264053e-01    9.3993950e-02    5.8882691e-02    5.7631519e-02    5.8166028e-02    5.2894164e-02    4.3095350e-02    3.6713659e-02    3.3004577e-02    2.8863828e-02    2.2024983e-03    0.0000000e+00    0.0000000e+00    0.0000000e+00    0.0000000e+00    0.0000000e+00    0.0000000e+00    0.0000000e+00    0.0000000e+00
   4.9603720e+01    3.4134051e-01    1.9324556e-01    9.3902682e-02    5.9074154e-02    5.7461400e-02    5.8344059e-02    5.2855583e-02    4.3183981e-02    3.6729237e-02    3.2988126e-02    2.8844752e-02    2.0299536e-03    0.0000000e+00    0.0000000e+00    0.0000000e+00    0.0000000e+00    0.0000000e+00    0.0000000e+00    0.0000000e+00    0.0000000e+00
   4.9740253e+01    3.4088191e-01    1.9348075e-01    9.3938700e-02    5.9178194e-02    5.8001943e-02    5.8632023e-02    5.2113991e-02    4.3353991e-02    3.6887185e-02    3.2899175e-02    2.8687699e-02    1.9444419e-03    0.0000000e+00    0.0000000e+00    0.0000000e+00    0.0000000e+00    0.0000000e+00    0.0000000e+00    0.0000000e+00    0.0000000e+00
   4.9831249e+01    3.4004911e-01    1.9453508e-01    9.3486077e-02    5.9519997e-02    5.7841214e-02    5.8842694e-02    5.1933265e-02    4.3487775e-02    3.6861940e-02    3.3001189e-02    2.8726340e-02    1.7153175e-03    0.0000000e+00    0.0000000e+00    0.0000000e+00    0.0000000e+00    0.0000000e+00    0.0000000e+00    0.0000000e+00    0.0000000e+00
   4.9922225e+01    3.3944033e-01    1.9482413e-01    9.3477102e-02    5.9435694e-02    5.8287724e-02    5.9081193e-02    5.1775617e-02    4.3643799e-02    3.6835927e-02    3.3089101e-02    2.8510476e-02    1.5989123e-03    0.0000000e+00    0.0000000e+00    0.0000000e+00    0.0000000e+00    0.0000000e+00    0.0000000e+00    0.0000000e+00    0.0000000e+00
   5.0013187e+01    3.3560735e-01    2.0048703e-01    9.2535478e-02    5.9664725e-02    5.8982406e-02    5.8500279e-02    5.1073222e-02    4.4022607e-02    3.6851546e-02    3.3886053e-02    2.7137046e-02    1.2522557e-03    0.0000000e+00    0.0000000e+00    0.0000000e+00    0.0000000e+00    0.0000000e+00    0.0000000e+00    0.0000000e+00    0.0000000e+00
   5.0104776e+01    3.3568888e-01    2.0028698e-01    9.2158428e-02    5.9913907e-02    5.9377511e-02    5.8288260e-02    5.1771901e-02    4.2945797e-02    3.7677081e-02    3.3699224e-02    2.7261454e-02    9.3057411e-04    0.0000000e+00    0.0000000e+00    0.0000000e+00    0.0000000e+00    0.0000000e+00    0.0000000e+00    0.0000000e+00    0.0000000e+00
   5.0241589e+01    3.3489290e-01    2.0039586e-01    9.2780788e-02    5.9998787e-02    5.9475286e-02    5.8616576e-02    5.1685921e-02    4.2792607e-02    3.7851052e-02    3.3426391e-02    2.7378275e-02    7.0555023e-04    0.0000000e+00    0.0000000e+00    0.0000000e+00    0.0000000e+00    0.0000000e+00    0.0000000e+00    0.0000000e+00    0.0000000e+00
   5.0344045e+01    3.3393292e-01    2.0130471e-01    9.4872374e-02    5.8474422e-02    5.8460223e-02    5.9304301e-02    5.2384895e-02    4.2536029e-02    3.7307246e-02    3.4221890e-02    2.6703956e-02    4.9703044e-04    0.0000000e+00    0.0000000e+00    0.0000000e+00    0.0000000e+00    0.0000000e+00    0.0000000e+00    0.0000000e+00    0.0000000e+00
   5.0415196e+01    3.3385129e-01    2.0116549e-01    9.4871243e-02    5.8406352e-02    5.8739817e-02    5.8912818e-02    5.3065352e-02    4.2980702e-02    3.6736919e-02    3.4150191e-02    2.6623937e-02    4.9589267e-04    0.0000000e+00    0.0000000e+00    0.0000000e+00    0.0000000e+00    0.0000000e+00    0.0000000e+00    0.0000000e+00    0.0000000e+00
   5.0504133e+01    3.3262476e-01    2.0217004e-01    9.4179070e-02    5.9225448e-02    5.8983266e-02    5.9117528e-02    5.2620729e-02    4.3462611e-02    3.6333711e-02    3.4251407e-02    2.6536949e-02    4.9448090e-04    0.0000000e+00    0.0000000e+00    0.0000000e+00    0.0000000e+00    0.0000000e+00    0.0000000e+00    0.0000000e+00    0.0000000e+00
   5.0615306e+01    3.3198231e-01    2.0212658e-01    9.4303755e-02    5.9953541e-02    5.8500951e-02    5.9659131e-02    5.2699515e-02    4.3514034e-02    3.5714908e-02    3.4665664e-02    2.6441791e-02    4.3781720e-04    0.0000000e+00    0.0000000e+00    0.0000000e+00    0.0000000e+00    0.0000000e+00    0.0000000e+00    0.0000000e+00    0.0000000e+00
   5.0726408e+01    3.3183520e-01    2.0265618e-01    9.3932869e-02    6.0480707e-02    5.8483201e-02    6.0013083e-02    5.1680513e-02    4.3948007e-02    3.6294015e-02    3.3940582e-02    2.6299378e-02    4.3626230e-04    0.0000000e+00    0.0000000e+00    0.0000000e+00    0.0000000e+00    0.0000000e+00    0.0000000e+00    0.0000000e+00    0.0000000e+00
   5.0826401e+01    3.2926162e-01    2.0606437e-01    9.2364729e-02    6.1340422e-02    5.8097013e-02    6.1266297e-02    5.0705267e-02    4.4059861e-02    3.6281921e-02    3.3903234e-02    2.6220394e-02    4.3486892e-04    0.0000000e+00    0.0000000e+00    0.0000000e+00    0.0000000e+00    0.0000000e+00    0.0000000e+00    0.0000000e+00    0.0000000e+00
   5.0939240e+01    3.2913011e-01    2.0496907e-01    9.3111348e-02    6.2450343e-02    5.7918785e-02    6.1126493e-02    5.0073768e-02    4.4932401e-02    3.6305351e-02    3.3954607e-02    2.5594420e-02    4.3330351e-04    0.0000000e+00    0.0000000e+00    0.0000000e+00    0.0000000e+00    0.0000000e+00    0.0000000e+00    0.0000000e+00    0.0000000e+00
   5.1061301e+01    3.2985496e-01    2.0456440e-01    9.3072659e-02    6.1833639e-02    5.7776977e-02    6.1901834e-02    5.0190677e-02    4.4084085e-02    3.7107598e-02    3.3734450e-02    2.5878718e-02    0.0000000e+00    0.0000000e+00    0.0000000e+00    0.0000000e+00    0.0000000e+00    0.0000000e+00    0.0000000e+00    0.0000000e+00    0.0000000e+00
   5.1146065e+01    3.2458359e-01    2.0538133e-01    1.0066332e-01    5.7490214e-02    5.7592340e-02    6.5482189e-02    4.9201283e-02    4.4370917e-02    3.7158230e-02    3.2942657e-02    2.5133926e-02    0.0000000e+00    0.0000000e+00    0.0000000e+00    0.0000000e+00    0.0000000e+00    0.0000000e+00    0.0000000e+00    0.0000000e+00    0.0000000e+00
   5.1252021e+01    3.2333072e-01    2.0625854e-01    1.0181405e-01    5.6176104e-02    5.8631670e-02    6.5602409e-02    4.8597355e-02    4.4094343e-02    3.7930056e-02    3.2505913e-02    2.5058835e-02    0.0000000e+00    0.0000000e+00    0.0000000e+00    0.0000000e+00    0.0000000e+00    0.0000000e+00    0.0000000e+00    0.0000000e+00    0.0000000e+00
   5.1384466e+01    3.2224444e-01    2.0722776e-01    1.0188941e-01    5.6152794e-02    5.8047216e-02    6.6532604e-02    4.8045624e-02    4.4629809e-02    3.8283645e-02    3.1987402e-02    2.4959297e-02    0.0000000e+00    0.0000000e+00    0.0000000e+00    0.0000000e+00    0.0000000e+00    0.0000000e+00    0.0000000e+00    0.0000000e+00    0.0000000e+00
   5.1550022e+01    3.2262436e-01    2.0836210e-01    9.9426137e-02    5.6623642e-02    5.9560670e-02    6.5919363e-02    4.8998886e-02    4.4093007e-02    3.7537415e-02    3.2436579e-02    2.4417837e-02    0.0000000e+00    0.0000000e+00    0.0000000e+00    0.0000000e+00    0.0000000e+00    0.0000000e+00    0.0000000e+00    0.0000000e+00    0.0000000e+00
   5.1751442e+01    3.2450671e-01    2.0730130e-01    9.8147356e-02    5.8789790e-02    5.8084233e-02    6.4778139e-02    5.0733073e-02    4.3651826e-02    3.7476818e-02    3.2723887e-02    2.3806866e-02    0.0000000e+00    0.0000000e+00    0.0000000e+00    0.0000000e+00    0.0000000e+00    0.0000000e+00    0.0000000e+00    0.0000000e+00    0.0000000e+00
   5.1953158e+01    3.2260768e-01    2.0994893e-01    9.7440059e-02    5.9510843e-02    5.7595589e-02    6.6145332e-02    4.9559143e-02    4.3522391e-02    3.8076279e-02    3.1929077e-02    2.3664678e-02    0.0000000e+00    0.0000000e+00    0.0000000e+00    0.0000000e+00    0.0000000e+00    0.0000000e+00    0.0000000e+00    0.0000000e+00    0.0000000e+00
   5.2155097e+01    3.2429914e-01    2.0932589e-01    9.4450984e-02    6.0549842e-02    5.9115703e-02    6.5525275e-02    4.9740917e-02    4.4092849e-02    3.7584245e-02    3.2962000e-02    2.2353154e-02    0.0000000e+00    0.0000000e+00    0.0000000e+00    0.0000000e+00    0.0000000e+00    0.0000000e+00    0.0000000e+00    0.0000000e+00    0.0000000e+00
   5.2357250e+01    3.2439611e-01    2.1077316e-01    9.2852997e-02    6.0199250e-02    6.0507691e-02    6.6125700e-02    4.7852402e-02    4.5394678e-02    3.6972105e-02    3.3236805e-02    2.1689103e-02    0.0000000e+00    0.0000000e+00    0.0000000e+00    0.0000000e+00    0.0000000e+00    0.0000000e+00    0.0000000e+00    0.0000000e+00    0.0000000e+00
   5.2559606e+01    3.2607952e-01    2.1032194e-01    9.1660975e-02    6.0268497e-02    6.3162510e-02    6.4692791e-02    4.7352739e-02    4.5218004e-02    3.7338967e-02    3.2557029e-02    2.1347028e-02    0.0000000e+00    0.0000000e+00    0.0000000e+00    0.0000000e+00    0.0000000e+00    0.0000000e+00    0.0000000e+00    0.0000000e+00    0.0000000e+00
   5.2762170e+01    3.2366377e-01    2.1151591e-01    9.1901380e-02    6.1015950e-02    6.2667741e-02    6.6070012e-02    4.8031654e-02    4.4266624e-02    3.7274864e-02    3.2957525e-02    2.0634571e-02    0.0000000e+00    0.0000000e+00    0.0000000e+00    0.0000000e+00    0.0000000e+00    0.0000000e+00    0.0000000e+00    0.0000000e+00    0.0000000e+00
   5.2964948e+01    3.1215553e-01    2.2229735e-01    8.7887354e-02    6.5978470e-02    6.4533629e-02    6.3387394e-02    5.2303460e-02    4.2835411e-02    3.5247685e-02    3.3698652e-02    1.9675062e-02    0.0000000e+00    0.0000000e+00    0.0000000e+00    0.0000000e+00    0.0000000e+00    0.0000000e+00    0.0000000e+00    0.0000000e+00    0.0000000e+00
   5.3218421e+01    3.1060079e-01    2.2354573e-01    8.8226928e-02    6.6586975e-02    6.4959196e-02    6.3952629e-02    5.0698999e-02    4.3806113e-02    3.6016359e-02    3.2468193e-02    1.9138085e-02    0.0000000e+00    0.0000000e+00    0.0000000e+00    0.0000000e+00    0.0000000e+00    0.0000000e+00    0.0000000e+00    0.0000000e+00    0.0000000e+00
   5.3535262e+01    3.0970413e-01    2.2435211e-01    8.8917586e-02    6.5298484e-02    6.6681066e-02    6.4029592e-02    4.9265355e-02    4.5500073e-02    3.6129405e-02    3.2341432e-02    1.7780768e-02    0.0000000e+00    0.0000000e+00    0.0000000e+00    0.0000000e+00    0.0000000e+00    0.0000000e+00    0.0000000e+00    0.0000000e+00    0.0000000e+00
   5.3788735e+01    3.1108692e-01    2.2343556e-01    8.7576821e-02    6.6101072e-02    6.7156503e-02    6.2730371e-02    5.2451964e-02    4.4084158e-02    3.5581222e-02    3.2566655e-02    1.7228751e-02    0.0000000e+00    0.0000000e+00    0.0000000e+00    0.0000000e+00    0.0000000e+00    0.0000000e+00    0.0000000e+00    0.0000000e+00    0.0000000e+00
   5.4105576e+01    3.0215736e-01    2.3039919e-01    8.8683860e-02    6.6219208e-02    6.9988597e-02    6.2880979e-02    5.0114876e-02    4.4907436e-02    3.5664062e-02    3.2682909e-02    1.6301513e-02    0.0000000e+00    0.0000000e+00    0.0000000e+00    0.0000000e+00    0.0000000e+00    0.0000000e+00    0.0000000e+00    0.0000000e+00    0.0000000e+00
   5.4359049e+01    3.0238460e-01    2.3065718e-01    8.6330250e-02    6.6727246e-02    7.1110676e-02    6.3751708e-02    5.0873330e-02    4.3457411e-02    3.6667992e-02    3.2856936e-02    1.5182672e-02    0.0000000e+00    0.0000000e+00    0.0000000e+00    0.0000000e+00    0.0000000e+00    0.0000000e+00    0.0000000e+00    0.0000000e+00    0.0000000e+00
   5.4675890e+01    2.9363830e-01    2.3971454e-01    8.4026095e-02    6.8294907e-02    7.1686359e-02    6.5097504e-02    4.9560191e-02    4.4486369e-02    3.5697377e-02    3.3131209e-02    1.4667151e-02    0.0000000e+00    0.0000000e+00    0.0000000e+00    0.0000000e+00    0.0000000e+00    0.0000000e+00    0.0000000e+00    0.0000000e+00    0.0000000e+00
   5.4929363e+01    2.9058424e-01    2.4057094e-01    8.4389620e-02    6.9433494e-02    7.2948337e-02    6.5245502e-02    4.9739894e-02    4.4429014e-02    3.5424635e-02    3.3278373e-02    1.3955951e-02    0.0000000e+00    0.0000000e+00    0.0000000e+00    0.0000000e+00    0.0000000e+00    0.0000000e+00    0.0000000e+00    0.0000000e+00    0.0000000e+00
   5.5246204e+01    2.9004003e-01    2.3866475e-01    8.6711368e-02    6.7267948e-02    7.3546610e-02    6.7243934e-02    4.9802383e-02    4.4234573e-02    3.5622312e-02    3.3380336e-02    1.3485756e-02    0.0000000e+00    0.0000000e+00    0.0000000e+00    0.0000000e+00    0.0000000e+00    0.0000000e+00    0.0000000e+00    0.0000000e+00    0.0000000e+00
   5.5499677e+01    2.8989011e-01    2.3751375e-01    8.7988502e-02    6.7989741e-02    7.4290075e-02    6.6720921e-02    4.9942162e-02    4.3596537e-02    3.6148089e-02    3.2756874e-02    1.3163240e-02    0.0000000e+00    0.0000000e+00    0.0000000e+00    0.0000000e+00    0.0000000e+00    0.0000000e+00    0.0000000e+00    0.0000000e+00    0.0000000e+00
   5.5816518e+01    2.8862292e-01    2.3877708e-01    8.6764681e-02    6.9306986e-02    7.4487050e-02    6.7122680e-02    4.9366440e-02    4.4953768e-02    3.5425527e-02    3.2862357e-02    1.2310507e-02    0.0000000e+00    0.0000000e+00    0.0000000e+00    0.0000000e+00    0.0000000e+00    0.0000000e+00    0.0000000e+00    0.0000000e+00    0.0000000e+00
   5.6069991e+01    2.8684625e-01    2.4095976e-01    8.6696081e-02    6.9433793e-02    7.3974737e-02    6.5978912e-02    5.2106372e-02    4.3888328e-02    3.5216845e-02    3.3586421e-02    1.1312495e-02    0.0000000e+00    0.0000000e+00    0.0000000e+00    0.0000000e+00    0.0000000e+00    0.0000000e+00    0.0000000e+00    0.0000000e+00    0.0000000e+00
   5.6386832e+01    2.8480964e-01    2.4378369e-01    8.5379503e-02    6.8390311e-02    7.6382456e-02    6.5757593e-02    5.2114560e-02    4.3863950e-02    3.5337025e-02    3.3874290e-02    1.0306983e-02    0.0000000e+00    0.0000000e+00    0.0000000e+00    0.0000000e+00    0.0000000e+00    0.0000000e+00    0.0000000e+00    0.0000000e+00    0.0000000e+00
   5.6640305e+01    2.8640506e-01    2.4055527e-01    8.7324271e-02    6.6172839e-02    7.9567941e-02    6.4749829e-02    5.1779807e-02    4.4396031e-02    3.5365596e-02    3.5128757e-02    8.5545998e-03    0.0000000e+00    0.0000000e+00    0.0000000e+00    0.0000000e+00    0.0000000e+00    0.0000000e+00    0.0000000e+00    0.0000000e+00    0.0000000e+00
   5.6957147e+01    2.8363344e-01    2.4137836e-01    8.9128623e-02    6.9009339e-02    7.7139261e-02    6.5408610e-02    5.2911359e-02    4.3358677e-02    3.5071258e-02    3.5941765e-02    7.0193154e-03    0.0000000e+00    0.0000000e+00    0.0000000e+00    0.0000000e+00    0.0000000e+00    0.0000000e+00    0.0000000e+00    0.0000000e+00    0.0000000e+00
   5.7321950e+01    2.8223064e-01    2.3992527e-01    9.1435355e-02    7.0123024e-02    7.8332912e-02    6.3073556e-02    5.4362431e-02    4.4201068e-02    3.4687114e-02    3.5765204e-02    5.8634183e-03    0.0000000e+00    0.0000000e+00    0.0000000e+00    0.0000000e+00    0.0000000e+00    0.0000000e+00    0.0000000e+00    0.0000000e+00    0.0000000e+00
   5.7613792e+01    2.7734766e-01    2.4344291e-01    9.3510785e-02    6.9978219e-02    7.9451571e-02    6.1099074e-02    5.4941716e-02    4.4665001e-02    3.4072618e-02    3.6371927e-02    5.1185260e-03    0.0000000e+00    0.0000000e+00    0.0000000e+00    0.0000000e+00    0.0000000e+00    0.0000000e+00    0.0000000e+00    0.0000000e+00    0.0000000e+00
   5.7978595e+01    2.7804778e-01    2.4373211e-01    9.3301504e-02    6.9250688e-02    8.2169586e-02    6.0201394e-02    5.4550793e-02    4.3026260e-02    3.4949980e-02    3.6223810e-02    4.5461008e-03    0.0000000e+00    0.0000000e+00    0.0000000e+00    0.0000000e+00    0.0000000e+00    0.0000000e+00    0.0000000e+00    0.0000000e+00    0.0000000e+00
   5.8270437e+01    2.7350745e-01    2.4896408e-01    9.2197789e-02    6.7867588e-02    8.5072146e-02    5.9268680e-02    5.4853150e-02    4.2941051e-02    3.5186987e-02    3.5978799e-02    4.1622760e-03    0.0000000e+00    0.0000000e+00    0.0000000e+00    0.0000000e+00    0.0000000e+00    0.0000000e+00    0.0000000e+00    0.0000000e+00    0.0000000e+00
   5.8635241e+01    2.7136832e-01    2.4839374e-01    9.3182303e-02    7.0993740e-02    8.2833327e-02    6.2851775e-02    5.4394232e-02    4.0582565e-02    3.7298645e-02    3.4321010e-02    3.7803409e-03    0.0000000e+00    0.0000000e+00    0.0000000e+00    0.0000000e+00    0.0000000e+00    0.0000000e+00    0.0000000e+00    0.0000000e+00    0.0000000e+00
   5.9002750e+01    2.6827390e-01    2.5276618e-01    9.1365917e-02    7.1075515e-02    8.4348759e-02    6.2336141e-02    5.4590091e-02    4.0951022e-02    3.6878057e-02    3.4521107e-02    2.8933154e-03    0.0000000e+00    0.0000000e+00    0.0000000e+00    0.0000000e+00    0.0000000e+00    0.0000000e+00    0.0000000e+00    0.0000000e+00    0.0000000e+00
   5.9296758e+01    2.7115650e-01    2.4954204e-01    9.1468500e-02    6.9507725e-02    8.6184005e-02    6.4489672e-02    5.2996762e-02    4.0836156e-02    3.6629627e-02    3.4651387e-02    2.5376276e-03    0.0000000e+00    0.0000000e+00    0.0000000e+00    0.0000000e+00    0.0000000e+00    0.0000000e+00    0.0000000e+00    0.0000000e+00    0.0000000e+00
   5.9664268e+01    2.6512349e-01    2.5292172e-01    9.4596682e-02    6.6265867e-02    8.8833962e-02    6.4256513e-02    5.3701018e-02    4.0752292e-02    3.7368538e-02    3.4504454e-02    1.6754577e-03    0.0000000e+00    0.0000000e+00    0.0000000e+00    0.0000000e+00    0.0000000e+00    0.0000000e+00    0.0000000e+00    0.0000000e+00    0.0000000e+00
   6.0033319e+01    2.6148029e-01    2.5395209e-01    9.5379125e-02    6.5411191e-02    9.1228129e-02    6.5039085e-02    5.3582164e-02    4.1921777e-02    3.7635145e-02    3.3041937e-02    1.3290729e-03    0.0000000e+00    0.0000000e+00    0.0000000e+00    0.0000000e+00    0.0000000e+00    0.0000000e+00    0.0000000e+00    0.0000000e+00    0.0000000e+00
   6.0328559e+01    2.6013303e-01    2.5342423e-01    9.6125608e-02    6.6593048e-02    9.0819384e-02    6.5908428e-02    5.3516580e-02    4.2396971e-02    3.7542932e-02    3.2882757e-02    6.5703074e-04    0.0000000e+00    0.0000000e+00    0.0000000e+00    0.0000000e+00    0.0000000e+00    0.0000000e+00    0.0000000e+00    0.0000000e+00    0.0000000e+00
   6.0697610e+01    2.5880624e-01    2.5256268e-01    9.8398405e-02    6.5752097e-02    9.4172441e-02    6.4403764e-02    5.4080553e-02    4.1332531e-02    3.7593024e-02    3.2572843e-02    3.2542846e-04    0.0000000e+00    0.0000000e+00    0.0000000e+00    0.0000000e+00    0.0000000e+00    0.0000000e+00    0.0000000e+00    0.0000000e+00    0.0000000e+00
   6.1068190e+01    2.5513315e-01    2.5540774e-01    9.8183129e-02    6.8211420e-02    9.3228625e-02    6.5584403e-02    5.3968046e-02    3.9982005e-02    3.8106801e-02    3.1872140e-02    3.2254817e-04    0.0000000e+00    0.0000000e+00    0.0000000e+00    0.0000000e+00    0.0000000e+00    0.0000000e+00    0.0000000e+00    0.0000000e+00    0.0000000e+00
   6.1364654e+01    2.5105750e-01    2.5655242e-01    1.0201516e-01    6.8255493e-02    9.3336987e-02    6.4528486e-02    5.4293768e-02    4.0681778e-02    3.7264488e-02    3.2013921e-02    0.0000000e+00    0.0000000e+00    0.0000000e+00    0.0000000e+00    0.0000000e+00    0.0000000e+00    0.0000000e+00    0.0000000e+00    0.0000000e+00    0.0000000e+00
   6.1735233e+01    2.5208545e-01    2.5477657e-01    1.0243372e-01    6.4754155e-02    9.6618184e-02    6.6781010e-02    5.2314770e-02    4.1874391e-02    3.6933147e-02    3.1428611e-02    0.0000000e+00    0.0000000e+00    0.0000000e+00    0.0000000e+00    0.0000000e+00    0.0000000e+00    0.0000000e+00    0.0000000e+00    0.0000000e+00    0.0000000e+00
   6.2107347e+01    2.5134303e-01    2.5359122e-01    1.0554064e-01    6.3713095e-02    9.7535835e-02    6.6342503e-02    5.1930663e-02    4.2530333e-02    3.7083307e-02    3.0389369e-02    0.0000000e+00    0.0000000e+00    0.0000000e+00    0.0000000e+00    0.0000000e+00    0.0000000e+00    0.0000000e+00    0.0000000e+00    0.0000000e+00    0.0000000e+00
   6.2405039e+01    2.5163226e-01    2.5046773e-01    1.0690005e-01    6.5496044e-02    9.6875649e-02    6.8132488e-02    5.1545965e-02    4.1522659e-02    3.7538664e-02    2.9888484e-02    0.0000000e+00    0.0000000e+00    0.0000000e+00    0.0000000e+00    0.0000000e+00    0.0000000e+00    0.0000000e+00    0.0000000e+00    0.0000000e+00    0.0000000e+00
   6.2777153e+01    2.5058690e-01    2.5131159e-01    1.0674599e-01    6.6337616e-02    9.6663746e-02    6.7471226e-02    5.2804407e-02    4.2255468e-02    3.6488278e-02    2.9334779e-02    0.0000000e+00    0.0000000e+00    0.0000000e+00    0.0000000e+00    0.0000000e+00    0.0000000e+00    0.0000000e+00    0.0000000e+00    0.0000000e+00    0.0000000e+00
   6.3150814e+01    2.4963363e-01    2.5042582e-01    1.0778753e-01    6.7247981e-02    9.7838955e-02    6.7784317e-02    5.1859442e-02    4.2177019e-02    3.6773286e-02    2.8472021e-02    0.0000000e+00    0.0000000e+00    0.0000000e+00    0.0000000e+00    0.0000000e+00    0.0000000e+00    0.0000000e+00    0.0000000e+00    0.0000000e+00    0.0000000e+00
   6.3449743e+01    2.4594753e-01    2.5351298e-01    1.0735294e-01    6.7167688e-02    9.9537170e-02    6.6983482e-02    5.1824677e-02    4.3031846e-02    3.6321801e-02    2.8319882e-02    0.0000000e+00    0.0000000e+00    0.0000000e+00    0.0000000e+00    0.0000000e+00    0.0000000e+00    0.0000000e+00    0.0000000e+00    0.0000000e+00    0.0000000e+00
   6.3823405e+01    2.4640361e-01    2.5336812e-01    1.0688687e-01    6.8033036e-02    1.0059088e-01    6.5660786e-02    5.2633758e-02    4.2944527e-02    3.5393996e-02    2.8084418e-02    0.0000000e+00    0.0000000e+00    0.0000000e+00    0.0000000e+00    0.0000000e+00    0.0000000e+00    0.0000000e+00    0.0000000e+00    0.0000000e+00    0.0000000e+00
   6.4198537e+01    2.4636101e-01    2.5387055e-01    1.0546497e-01    6.7367222e-02    1.0260680e-01    6.7990689e-02    5.0671259e-02    4.2320507e-02    3.6259175e-02    2.7087813e-02    0.0000000e+00    0.0000000e+00    0.0000000e+00    0.0000000e+00    0.0000000e+00    0.0000000e+00    0.0000000e+00    0.0000000e+00    0.0000000e+00    0.0000000e+00
   6.4498642e+01    2.4480982e-01    2.5326056e-01    1.0580967e-01    7.0117611e-02    1.0216251e-01    6.7916691e-02    5.1294781e-02    4.1280918e-02    3.6716128e-02    2.6631310e-02    0.0000000e+00    0.0000000e+00    0.0000000e+00    0.0000000e+00    0.0000000e+00    0.0000000e+00    0.0000000e+00    0.0000000e+00    0.0000000e+00    0.0000000e+00
   6.4873774e+01    2.4264684e-01    2.5576240e-01    1.0538955e-01    6.9733954e-02    1.0253177e-01    6.7843082e-02    5.2960359e-02    3.9645393e-02    3.8305394e-02    2.5181263e-02    0.0000000e+00    0.0000000e+00    0.0000000e+00    0.0000000e+00    0.0000000e+00    0.0000000e+00    0.0000000e+00    0.0000000e+00    0.0000000e+00    0.0000000e+00
   6.5250344e+01    2.4189840e-01    2.5426620e-01    1.0668930e-01    6.9733348e-02    1.0254211e-01    6.9606420e-02    5.2225245e-02    4.0006733e-02    3.8331023e-02    2.4701218e-02    0.0000000e+00    0.0000000e+00    0.0000000e+00    0.0000000e+00    0.0000000e+00    0.0000000e+00    0.0000000e+00    0.0000000e+00    0.0000000e+00    0.0000000e+00
   6.5551600e+01    2.3813731e-01    2.5709691e-01    1.0536230e-01    7.2724086e-02    1.0182049e-01    7.0435863e-02    5.2442923e-02    3.9290390e-02    3.9240673e-02    2.3449053e-02    0.0000000e+00    0.0000000e+00    0.0000000e+00    0.0000000e+00    0.0000000e+00    0.0000000e+00    0.0000000e+00    0.0000000e+00    0.0000000e+00    0.0000000e+00
   6.5928171e+01    2.3836018e-01    2.5433228e-01    1.0862721e-01    7.2144184e-02    1.0149716e-01    7.1129971e-02    5.1804941e-02    4.0921695e-02    3.8201806e-02    2.2980574e-02    0.0000000e+00    0.0000000e+00    0.0000000e+00    0.0000000e+00    0.0000000e+00    0.0000000e+00    0.0000000e+00    0.0000000e+00    0.0000000e+00    0.0000000e+00
   6.6306173e+01    2.4037433e-01    2.5183687e-01    1.0895128e-01    7.0451585e-02    1.0420772e-01    6.9664110e-02    5.3207019e-02    4.0969670e-02    3.8441525e-02    2.1895884e-02    0.0000000e+00    0.0000000e+00    0.0000000e+00    0.0000000e+00    0.0000000e+00    0.0000000e+00    0.0000000e+00    0.0000000e+00    0.0000000e+00    0.0000000e+00
   6.6608574e+01    2.4003187e-01    2.5343267e-01    1.0394441e-01    7.3800575e-02    1.0565422e-01    6.9535694e-02    5.2840297e-02    4.2219662e-02    3.7362568e-02    2.1178034e-02    0.0000000e+00    0.0000000e+00    0.0000000e+00    0.0000000e+00    0.0000000e+00    0.0000000e+00    0.0000000e+00    0.0000000e+00    0.0000000e+00    0.0000000e+00
   6.6986576e+01    2.3753745e-01    2.5539750e-01    1.0454565e-01    7.3688480e-02    1.0555016e-01    6.9796863e-02    5.3687676e-02    4.1968281e-02    3.7718630e-02    2.0109311e-02    0.0000000e+00    0.0000000e+00    0.0000000e+00    0.0000000e+00    0.0000000e+00    0.0000000e+00    0.0000000e+00    0.0000000e+00    0.0000000e+00    0.0000000e+00
   6.7365999e+01    2.3647420e-01    2.5607109e-01    1.0520357e-01    7.4266386e-02    1.0629676e-01    7.0064094e-02    5.2924630e-02    4.1265918e-02    3.7751949e-02    1.9681399e-02    0.0000000e+00    0.0000000e+00    0.0000000e+00    0.0000000e+00    0.0000000e+00    0.0000000e+00    0.0000000e+00    0.0000000e+00    0.0000000e+00    0.0000000e+00
   6.7669538e+01    2.3523583e-01    2.5647019e-01    1.0536805e-01    7.4915092e-02    1.0510074e-01    7.0680238e-02    5.3363466e-02    4.1530665e-02    3.8226625e-02    1.9109092e-02    0.0000000e+00    0.0000000e+00    0.0000000e+00    0.0000000e+00    0.0000000e+00    0.0000000e+00    0.0000000e+00    0.0000000e+00    0.0000000e+00    0.0000000e+00
   6.8048961e+01    2.3489284e-01    2.5188726e-01    1.1171561e-01    7.3899918e-02    1.0529690e-01    7.0303176e-02    5.3560017e-02    4.1823234e-02    3.9421352e-02    1.7199695e-02    0.0000000e+00    0.0000000e+00    0.0000000e+00    0.0000000e+00    0.0000000e+00    0.0000000e+00    0.0000000e+00    0.0000000e+00    0.0000000e+00    0.0000000e+00
   6.8429793e+01    2.3646491e-01    2.4980081e-01    1.1105888e-01    7.5168394e-02    1.0460325e-01    7.3001962e-02    5.2118831e-02    4.1856570e-02    3.9420407e-02    1.6505982e-02    0.0000000e+00    0.0000000e+00    0.0000000e+00    0.0000000e+00    0.0000000e+00    0.0000000e+00    0.0000000e+00    0.0000000e+00    0.0000000e+00    0.0000000e+00
   6.8734458e+01    2.3715780e-01    2.4937949e-01    1.1139884e-01    7.4808012e-02    1.0588182e-01    7.2352433e-02    5.1746329e-02    4.2261709e-02    3.9310667e-02    1.5702907e-02    0.0000000e+00    0.0000000e+00    0.0000000e+00    0.0000000e+00    0.0000000e+00    0.0000000e+00    0.0000000e+00    0.0000000e+00    0.0000000e+00    0.0000000e+00
   6.9115290e+01    2.3434218e-01    2.5234069e-01    1.1027804e-01    7.6638826e-02    1.0623741e-01    7.1534392e-02    5.2022266e-02    4.2276820e-02    4.0177488e-02    1.4151893e-02    0.0000000e+00    0.0000000e+00    0.0000000e+00    0.0000000e+00    0.0000000e+00    0.0000000e+00    0.0000000e+00    0.0000000e+00    0.0000000e+00    0.0000000e+00
   6.9497523e+01    2.3434891e-01    2.4934934e-01    1.1308174e-01    7.5805422e-02    1.0787222e-01    7.1267111e-02    5.2133775e-02    4.1871037e-02    4.0207223e-02    1.4063230e-02    0.0000000e+00    0.0000000e+00    0.0000000e+00    0.0000000e+00    0.0000000e+00    0.0000000e+00    0.0000000e+00    0.0000000e+00    0.0000000e+00    0.0000000e+00
   6.9803310e+01    2.3617461e-01    2.4679991e-01    1.1365440e-01    7.5530815e-02    1.0906164e-01    7.0090013e-02    5.3055905e-02    4.1632219e-02    4.0474208e-02    1.3526279e-02    0.0000000e+00    0.0000000e+00    0.0000000e+00    0.0000000e+00    0.0000000e+00    0.0000000e+00    0.0000000e+00    0.0000000e+00    0.0000000e+00    0.0000000e+00
   7.0185542e+01    2.3244523e-01    2.4793618e-01    1.1253689e-01    7.8276440e-02    1.1112821e-01    7.0045921e-02    5.3279891e-02    4.1420115e-02    4.0056073e-02    1.2875044e-02    0.0000000e+00    0.0000000e+00    0.0000000e+00    0.0000000e+00    0.0000000e+00    0.0000000e+00    0.0000000e+00    0.0000000e+00    0.0000000e+00    0.0000000e+00
   7.0568941e+01    2.3360281e-01    2.4738011e-01    1.1066390e-01    8.1054782e-02    1.1023948e-01    7.0930446e-02    5.2192401e-02    4.1649355e-02    3.9940932e-02    1.2345786e-02    0.0000000e+00    0.0000000e+00    0.0000000e+00    0.0000000e+00    0.0000000e+00    0.0000000e+00    0.0000000e+00    0.0000000e+00    0.0000000e+00    0.0000000e+00
   7.0875660e+01    2.3557767e-01    2.4484387e-01    1.0984077e-01    8.3334198e-02    1.0961824e-01    7.0201271e-02    5.3676420e-02    4.1364639e-02    4.0056077e-02    1.1486858e-02    0.0000000e+00    0.0000000e+00    0.0000000e+00    0.0000000e+00    0.0000000e+00    0.0000000e+00    0.0000000e+00    0.0000000e+00    0.0000000e+00    0.0000000e+00
   7.1259058e+01    2.3138587e-01    2.4942526e-01    1.0978407e-01    8.3908212e-02    1.0992017e-01    7.0917609e-02    5.2685170e-02    4.1063451e-02    4.0307570e-02    1.0602625e-02    0.0000000e+00    0.0000000e+00    0.0000000e+00    0.0000000e+00    0.0000000e+00    0.0000000e+00    0.0000000e+00    0.0000000e+00    0.0000000e+00    0.0000000e+00
   7.1644062e+01    2.3030119e-01    2.4921275e-01    1.1105789e-01    8.3809506e-02    1.0948555e-01    7.1800518e-02    5.3013870e-02    4.0410119e-02    4.0780162e-02    1.0128442e-02    0.0000000e+00    0.0000000e+00    0.0000000e+00    0.0000000e+00    0.0000000e+00    0.0000000e+00    0.0000000e+00    0.0000000e+00    0.0000000e+00    0.0000000e+00
   7.1952066e+01    2.3142333e-01    2.4642900e-01    1.1193131e-01    8.4590831e-02    1.0958610e-01    7.1713025e-02    5.3793561e-02    3.9867813e-02    4.2174262e-02    8.4907729e-03    0.0000000e+00    0.0000000e+00    0.0000000e+00    0.0000000e+00    0.0000000e+00    0.0000000e+00    0.0000000e+00    0.0000000e+00    0.0000000e+00    0.0000000e+00
   7.2337070e+01    2.3145315e-01    2.4457571e-01    1.1384298e-01    8.4857376e-02    1.0908509e-01    7.2258653e-02    5.4052418e-02    3.9849349e-02    4.2252113e-02    7.7731664e-03    0.0000000e+00    0.0000000e+00    0.0000000e+00    0.0000000e+00    0.0000000e+00    0.0000000e+00    0.0000000e+00    0.0000000e+00    0.0000000e+00    0.0000000e+00
   7.2723440e+01    2.2714485e-01    2.4936475e-01    1.1359461e-01    8.2995127e-02    1.1000634e-01    7.4572721e-02    5.3088387e-02    3.9814622e-02    4.2885647e-02    6.5329474e-03    0.0000000e+00    0.0000000e+00    0.0000000e+00    0.0000000e+00    0.0000000e+00    0.0000000e+00    0.0000000e+00    0.0000000e+00    0.0000000e+00    0.0000000e+00
   7.3110320e+01    2.2719129e-01    2.4746258e-01    1.1460668e-01    8.4585933e-02    1.1007928e-01    7.4337701e-02    5.3270509e-02    3.9946322e-02    4.4005042e-02    4.5146532e-03    0.0000000e+00    0.0000000e+00    0.0000000e+00    0.0000000e+00    0.0000000e+00    0.0000000e+00    0.0000000e+00    0.0000000e+00    0.0000000e+00    0.0000000e+00
   7.3419824e+01    2.2367064e-01    2.5103651e-01    1.1398175e-01    8.5316178e-02    1.1094154e-01    7.4202745e-02    5.2512946e-02    4.0607843e-02    4.3753400e-02    3.9764503e-03    0.0000000e+00    0.0000000e+00    0.0000000e+00    0.0000000e+00    0.0000000e+00    0.0000000e+00    0.0000000e+00    0.0000000e+00    0.0000000e+00    0.0000000e+00
   7.3806704e+01    2.2439219e-01    2.4819550e-01    1.1589148e-01    8.5718107e-02    1.1110337e-01    7.3998487e-02    5.1883271e-02    4.1384065e-02    4.4172829e-02    3.2607067e-03    0.0000000e+00    0.0000000e+00    0.0000000e+00    0.0000000e+00    0.0000000e+00    0.0000000e+00    0.0000000e+00    0.0000000e+00    0.0000000e+00    0.0000000e+00
   7.4194187e+01    2.2196098e-01    2.4881305e-01    1.1523893e-01    8.6959332e-02    1.1225092e-01    7.4170898e-02    5.2319050e-02    4.1420823e-02    4.3879376e-02    2.9866395e-03    0.0000000e+00    0.0000000e+00    0.0000000e+00    0.0000000e+00    0.0000000e+00    0.0000000e+00    0.0000000e+00    0.0000000e+00    0.0000000e+00    0.0000000e+00
   7.4582793e+01    2.2253493e-01    2.4679979e-01    1.1611299e-01    8.6945226e-02    1.1178322e-01    7.5053015e-02    5.2978276e-02    4.2044303e-02    4.2778588e-02    2.9696694e-03    0.0000000e+00    0.0000000e+00    0.0000000e+00    0.0000000e+00    0.0000000e+00    0.0000000e+00    0.0000000e+00    0.0000000e+00    0.0000000e+00    0.0000000e+00
   7.4971852e+01    2.2375526e-01    2.4538309e-01    1.1553497e-01    8.5495086e-02    1.1358644e-01    7.5858857e-02    5.3227383e-02    4.1679409e-02    4.3031380e-02    2.4481149e-03    0.0000000e+00    0.0000000e+00    0.0000000e+00    0.0000000e+00    0.0000000e+00    0.0000000e+00    0.0000000e+00    0.0000000e+00    0.0000000e+00    0.0000000e+00
   7.5361364e+01    2.2276270e-01    2.4624942e-01    1.1536957e-01    8.5409474e-02    1.1406119e-01    7.5943492e-02    5.3924270e-02    4.1982555e-02    4.2367031e-02    1.9302901e-03    0.0000000e+00    0.0000000e+00    0.0000000e+00    0.0000000e+00    0.0000000e+00    0.0000000e+00    0.0000000e+00    0.0000000e+00    0.0000000e+00    0.0000000e+00
   7.5751332e+01    2.2312557e-01    2.4493040e-01    1.1702247e-01    8.4663952e-02    1.1530557e-01    7.7074429e-02    5.2272732e-02    4.2182288e-02    4.2165899e-02    1.2566847e-03    0.0000000e+00    0.0000000e+00    0.0000000e+00    0.0000000e+00    0.0000000e+00    0.0000000e+00    0.0000000e+00    0.0000000e+00    0.0000000e+00    0.0000000e+00
   7.6141756e+01    2.2131434e-01    2.4562962e-01    1.1739010e-01    8.5393569e-02    1.1545063e-01    7.6786727e-02    5.2637482e-02    4.3192809e-02    4.1212374e-02    9.9233725e-04    0.0000000e+00    0.0000000e+00    0.0000000e+00    0.0000000e+00    0.0000000e+00    0.0000000e+00    0.0000000e+00    0.0000000e+00    0.0000000e+00    0.0000000e+00
   7.6532636e+01    2.1628779e-01    2.4847268e-01    1.1826091e-01    8.6397173e-02    1.1567707e-01    7.6936771e-02    5.3271658e-02    4.3004360e-02    4.1198462e-02    4.9311718e-04    0.0000000e+00    0.0000000e+00    0.0000000e+00    0.0000000e+00    0.0000000e+00    0.0000000e+00    0.0000000e+00    0.0000000e+00    0.0000000e+00    0.0000000e+00
   7.6923965e+01    2.1630805e-01    2.4798558e-01    1.1798278e-01    8.8785811e-02    1.1422850e-01    7.6776572e-02    5.3784208e-02    4.4300141e-02    3.9848365e-02    0.0000000e+00    0.0000000e+00    0.0000000e+00    0.0000000e+00    0.0000000e+00    0.0000000e+00    0.0000000e+00    0.0000000e+00    0.0000000e+00    0.0000000e+00    0.0000000e+00
   7.7315743e+01    2.1510176e-01    2.4806249e-01    1.1932177e-01    8.8880458e-02    1.1493763e-01    7.5202752e-02    5.4568208e-02    4.4300306e-02    3.9624636e-02    0.0000000e+00    0.0000000e+00    0.0000000e+00    0.0000000e+00    0.0000000e+00    0.0000000e+00    0.0000000e+00    0.0000000e+00    0.0000000e+00    0.0000000e+00    0.0000000e+00
   7.7707965e+01    2.1361575e-01    2.4826215e-01    1.2081393e-01    8.7315341e-02    1.1828766e-01    7.4158469e-02    5.3354037e-02    4.5048118e-02    3.9144547e-02    0.0000000e+00    0.0000000e+00    0.0000000e+00    0.0000000e+00    0.0000000e+00    0.0000000e+00    0.0000000e+00    0.0000000e+00    0.0000000e+00    0.0000000e+00    0.0000000e+00
   7.8099680e+01    2.1431824e-01    2.4619895e-01    1.2190680e-01    8.7789150e-02    1.1922572e-01    7.3995819e-02    5.3233088e-02    4.4663875e-02    3.8668355e-02    0.0000000e+00    0.0000000e+00    0.0000000e+00    0.0000000e+00    0.0000000e+00    0.0000000e+00    0.0000000e+00    0.0000000e+00    0.0000000e+00    0.0000000e+00    0.0000000e+00
   7.8492476e+01    2.1106496e-01    2.4940961e-01    1.2058285e-01    8.9546014e-02    1.1948718e-01    7.3124859e-02    5.3782371e-02    4.5068433e-02    3.7933725e-02    0.0000000e+00    0.0000000e+00    0.0000000e+00    0.0000000e+00    0.0000000e+00    0.0000000e+00    0.0000000e+00    0.0000000e+00    0.0000000e+00    0.0000000e+00    0.0000000e+00
   7.8885935e+01    2.1129857e-01    2.4674968e-01    1.2096433e-01    8.9925610e-02    1.2200093e-01    7.2158082e-02    5.4291859e-02    4.5055935e-02    3.7555009e-02    0.0000000e+00    0.0000000e+00    0.0000000e+00    0.0000000e+00    0.0000000e+00    0.0000000e+00    0.0000000e+00    0.0000000e+00    0.0000000e+00    0.0000000e+00    0.0000000e+00
   7.9279906e+01    2.0932005e-01    2.4634718e-01    1.2362728e-01    9.0194165e-02    1.2155646e-01    7.1793048e-02    5.4827862e-02    4.5182002e-02    3.7151947e-02    0.0000000e+00    0.0000000e+00    0.0000000e+00    0.0000000e+00    0.0000000e+00    0.0000000e+00    0.0000000e+00    0.0000000e+00    0.0000000e+00    0.0000000e+00    0.0000000e+00
   7.9674309e+01    2.0798496e-01    2.4832951e-01    1.2325388e-01    8.9583945e-02    1.2103534e-01    7.1540196e-02    5.6144971e-02    4.6114756e-02    3.6012435e-02    0.0000000e+00    0.0000000e+00    0.0000000e+00    0.0000000e+00    0.0000000e+00    0.0000000e+00    0.0000000e+00    0.0000000e+00    0.0000000e+00    0.0000000e+00    0.0000000e+00
   8.0069160e+01    2.0769920e-01    2.4769453e-01    1.2287732e-01    9.1925508e-02    1.2297793e-01    6.9148240e-02    5.6684386e-02    4.5427337e-02    3.5565556e-02    0.0000000e+00    0.0000000e+00    0.0000000e+00    0.0000000e+00    0.0000000e+00    0.0000000e+00    0.0000000e+00    0.0000000e+00    0.0000000e+00    0.0000000e+00    0.0000000e+00
   8.0464449e+01    2.0687949e-01    2.4618326e-01    1.2325270e-01    9.4966256e-02    1.2296153e-01    6.8738022e-02    5.7073836e-02    4.4983442e-02    3.4961463e-02    0.0000000e+00    0.0000000e+00    0.0000000e+00    0.0000000e+00    0.0000000e+00    0.0000000e+00    0.0000000e+00    0.0000000e+00    0.0000000e+00    0.0000000e+00    0.0000000e+00
   8.0860169e+01    2.0559878e-01    2.4790293e-01    1.2041993e-01    9.6986152e-02    1.2407812e-01    6.9105064e-02    5.6159881e-02    4.5384802e-02    3.4364332e-02    0.0000000e+00    0.0000000e+00    0.0000000e+00    0.0000000e+00    0.0000000e+00    0.0000000e+00    0.0000000e+00    0.0000000e+00    0.0000000e+00    0.0000000e+00    0.0000000e+00
   8.1256322e+01    2.0607847e-01    2.4532213e-01    1.2186668e-01    9.6769199e-02    1.2495127e-01    7.0561000e-02    5.4888895e-02    4.5627588e-02    3.3934768e-02    0.0000000e+00    0.0000000e+00    0.0000000e+00    0.0000000e+00    0.0000000e+00    0.0000000e+00    0.0000000e+00    0.0000000e+00    0.0000000e+00    0.0000000e+00    0.0000000e+00
   8.1652905e+01    2.0327837e-01    2.4606734e-01    1.2405554e-01    9.6439702e-02    1.2513129e-01    7.1151502e-02    5.4810066e-02    4.5669618e-02    3.3396569e-02    0.0000000e+00    0.0000000e+00    0.0000000e+00    0.0000000e+00    0.0000000e+00    0.0000000e+00    0.0000000e+00    0.0000000e+00    0.0000000e+00    0.0000000e+00    0.0000000e+00
   8.2048690e+01    2.0352045e-01    2.4617587e-01    1.2390522e-01    9.5061889e-02    1.2611521e-01    7.2495587e-02    5.4393548e-02    4.5350335e-02    3.2981903e-02    0.0000000e+00    0.0000000e+00    0.0000000e+00    0.0000000e+00    0.0000000e+00    0.0000000e+00    0.0000000e+00    0.0000000e+00    0.0000000e+00    0.0000000e+00    0.0000000e+00
   8.2445525e+01    2.0201884e-01    2.4647032e-01    1.2525369e-01    9.5786268e-02    1.2551026e-01    7.2900835e-02    5.4595695e-02    4.5280190e-02    3.2183908e-02    0.0000000e+00    0.0000000e+00    0.0000000e+00    0.0000000e+00    0.0000000e+00    0.0000000e+00    0.0000000e+00    0.0000000e+00    0.0000000e+00    0.0000000e+00    0.0000000e+00
   8.2843030e+01    2.0232824e-01    2.4373800e-01    1.2858984e-01    9.6147476e-02    1.2300073e-01    7.4410223e-02    5.5284213e-02    4.4833568e-02    3.1667709e-02    0.0000000e+00    0.0000000e+00    0.0000000e+00    0.0000000e+00    0.0000000e+00    0.0000000e+00    0.0000000e+00    0.0000000e+00    0.0000000e+00    0.0000000e+00    0.0000000e+00
   8.3241071e+01    2.0014058e-01    2.4539676e-01    1.2722919e-01    9.8055348e-02    1.2338797e-01    7.4856765e-02    5.4642904e-02    4.5131664e-02    3.1158812e-02    0.0000000e+00    0.0000000e+00    0.0000000e+00    0.0000000e+00    0.0000000e+00    0.0000000e+00    0.0000000e+00    0.0000000e+00    0.0000000e+00    0.0000000e+00    0.0000000e+00
   8.3639578e+01    2.0169749e-01    2.4303180e-01    1.2889111e-01    9.6553365e-02    1.2371248e-01    7.6024649e-02    5.4310750e-02    4.5141942e-02    3.0636410e-02    0.0000000e+00    0.0000000e+00    0.0000000e+00    0.0000000e+00    0.0000000e+00    0.0000000e+00    0.0000000e+00    0.0000000e+00    0.0000000e+00    0.0000000e+00    0.0000000e+00
   8.4038530e+01    1.9857288e-01    2.4585243e-01    1.2757555e-01    9.7211482e-02    1.2512524e-01    7.6823370e-02    5.3723525e-02    4.5835612e-02    2.9279916e-02    0.0000000e+00    0.0000000e+00    0.0000000e+00    0.0000000e+00    0.0000000e+00    0.0000000e+00    0.0000000e+00    0.0000000e+00    0.0000000e+00    0.0000000e+00    0.0000000e+00
   8.4437908e+01    2.0013603e-01    2.4468629e-01    1.2653847e-01    9.8105312e-02    1.2654856e-01    7.5127169e-02    5.3643104e-02    4.7273069e-02    2.7941990e-02    0.0000000e+00    0.0000000e+00    0.0000000e+00    0.0000000e+00    0.0000000e+00    0.0000000e+00    0.0000000e+00    0.0000000e+00    0.0000000e+00    0.0000000e+00    0.0000000e+00
   8.4837698e+01    1.9973661e-01    2.4522754e-01    1.2481133e-01    9.8948751e-02    1.2832226e-01    7.3990681e-02    5.4151228e-02    4.8026839e-02    2.6784762e-02    0.0000000e+00    0.0000000e+00    0.0000000e+00    0.0000000e+00    0.0000000e+00    0.0000000e+00    0.0000000e+00    0.0000000e+00    0.0000000e+00    0.0000000e+00    0.0000000e+00
   8.5237901e+01    1.9886060e-01    2.4513802e-01    1.2449280e-01    9.9494281e-02    1.2930239e-01    7.3511699e-02    5.5436993e-02    4.8456835e-02    2.5306378e-02    0.0000000e+00    0.0000000e+00    0.0000000e+00    0.0000000e+00    0.0000000e+00    0.0000000e+00    0.0000000e+00    0.0000000e+00    0.0000000e+00    0.0000000e+00    0.0000000e+00
   8.5638506e+01    1.9909192e-01    2.4461252e-01    1.2473338e-01    1.0019392e-01    1.2906397e-01    7.4149004e-02    5.4996365e-02    4.8663856e-02    2.4495062e-02    0.0000000e+00    0.0000000e+00    0.0000000e+00    0.0000000e+00    0.0000000e+00    0.0000000e+00    0.0000000e+00    0.0000000e+00    0.0000000e+00    0.0000000e+00    0.0000000e+00
   8.6038200e+01    2.0018965e-01    2.4273269e-01    1.2576296e-01    1.0125002e-01    1.2870666e-01    7.4164637e-02    5.4131107e-02    4.9143811e-02    2.3918459e-02    0.0000000e+00    0.0000000e+00    0.0000000e+00    0.0000000e+00    0.0000000e+00    0.0000000e+00    0.0000000e+00    0.0000000e+00    0.0000000e+00    0.0000000e+00    0.0000000e+00
   8.6438909e+01    1.9955369e-01    2.4221615e-01    1.2774470e-01    1.0036889e-01    1.3048399e-01    7.2771478e-02    5.3897127e-02    4.9609436e-02    2.3354542e-02    0.0000000e+00    0.0000000e+00    0.0000000e+00    0.0000000e+00    0.0000000e+00    0.0000000e+00    0.0000000e+00    0.0000000e+00    0.0000000e+00    0.0000000e+00    0.0000000e+00
   8.6840258e+01    1.9831878e-01    2.4352694e-01    1.2702159e-01    1.0157080e-01    1.2969388e-01    7.2458568e-02    5.4600920e-02    4.9762319e-02    2.3046197e-02    0.0000000e+00    0.0000000e+00    0.0000000e+00    0.0000000e+00    0.0000000e+00    0.0000000e+00    0.0000000e+00    0.0000000e+00    0.0000000e+00    0.0000000e+00    0.0000000e+00
   8.7242136e+01    1.9718339e-01    2.4324885e-01    1.2803518e-01    1.0259822e-01    1.3007473e-01    7.1712394e-02    5.4955292e-02    4.9935567e-02    2.2256386e-02    0.0000000e+00    0.0000000e+00    0.0000000e+00    0.0000000e+00    0.0000000e+00    0.0000000e+00    0.0000000e+00    0.0000000e+00    0.0000000e+00    0.0000000e+00    0.0000000e+00
   8.7644478e+01    1.9806431e-01    2.4080327e-01    1.2948857e-01    1.0356088e-01    1.2956256e-01    7.1916693e-02    5.4764287e-02    5.0127187e-02    2.1712234e-02    0.0000000e+00    0.0000000e+00    0.0000000e+00    0.0000000e+00    0.0000000e+00    0.0000000e+00    0.0000000e+00    0.0000000e+00    0.0000000e+00    0.0000000e+00    0.0000000e+00
   8.8047253e+01    1.9966919e-01    2.3982839e-01    1.2812312e-01    1.0451736e-01    1.2889918e-01    7.2937346e-02    5.5633960e-02    5.0030866e-02    2.0360581e-02    0.0000000e+00    0.0000000e+00    0.0000000e+00    0.0000000e+00    0.0000000e+00    0.0000000e+00    0.0000000e+00    0.0000000e+00    0.0000000e+00    0.0000000e+00    0.0000000e+00
   8.8450435e+01    1.9839885e-01    2.4013602e-01    1.2888222e-01    1.0519981e-01    1.2882350e-01    7.2782562e-02    5.6019782e-02    5.0399497e-02    1.9357761e-02    0.0000000e+00    0.0000000e+00    0.0000000e+00    0.0000000e+00    0.0000000e+00    0.0000000e+00    0.0000000e+00    0.0000000e+00    0.0000000e+00    0.0000000e+00    0.0000000e+00
   8.8854012e+01    1.9826119e-01    2.3954786e-01    1.2807601e-01    1.0657697e-01    1.2886211e-01    7.3682672e-02    5.5468340e-02    5.0900688e-02    1.8624167e-02    0.0000000e+00    0.0000000e+00    0.0000000e+00    0.0000000e+00    0.0000000e+00    0.0000000e+00    0.0000000e+00    0.0000000e+00    0.0000000e+00    0.0000000e+00    0.0000000e+00
   8.9257972e+01    1.9826315e-01    2.3793641e-01    1.3021034e-01    1.0711557e-01    1.2867874e-01    7.3247760e-02    5.5956927e-02    5.1071511e-02    1.7519603e-02    0.0000000e+00    0.0000000e+00    0.0000000e+00    0.0000000e+00    0.0000000e+00    0.0000000e+00    0.0000000e+00    0.0000000e+00    0.0000000e+00    0.0000000e+00    0.0000000e+00
   8.9662310e+01    1.9733881e-01    2.3867751e-01    1.3058740e-01    1.0677444e-01    1.2921450e-01    7.3073663e-02    5.6091011e-02    5.1146170e-02    1.7096508e-02    0.0000000e+00    0.0000000e+00    0.0000000e+00    0.0000000e+00    0.0000000e+00    0.0000000e+00    0.0000000e+00    0.0000000e+00    0.0000000e+00    0.0000000e+00    0.0000000e+00
   9.0065746e+01    1.9723369e-01    2.3807007e-01    1.3045700e-01    1.0708821e-01    1.3049007e-01    7.2049771e-02    5.6712075e-02    5.0875335e-02    1.7023784e-02    0.0000000e+00    0.0000000e+00    0.0000000e+00    0.0000000e+00    0.0000000e+00    0.0000000e+00    0.0000000e+00    0.0000000e+00    0.0000000e+00    0.0000000e+00    0.0000000e+00
   9.0470159e+01    1.9455946e-01    2.3828296e-01    1.3230733e-01    1.0750539e-01    1.3084240e-01    7.2658717e-02    5.6257155e-02    5.1057051e-02    1.6529546e-02    0.0000000e+00    0.0000000e+00    0.0000000e+00    0.0000000e+00    0.0000000e+00    0.0000000e+00    0.0000000e+00    0.0000000e+00    0.0000000e+00    0.0000000e+00    0.0000000e+00
   9.0875185e+01    1.9575295e-01    2.3570276e-01    1.3409416e-01    1.0655596e-01    1.3087935e-01    7.3408858e-02    5.6365351e-02    5.1196895e-02    1.6043715e-02    0.0000000e+00    0.0000000e+00    0.0000000e+00    0.0000000e+00    0.0000000e+00    0.0000000e+00    0.0000000e+00    0.0000000e+00    0.0000000e+00    0.0000000e+00    0.0000000e+00
   9.1280775e+01    1.9735295e-01    2.3083200e-01    1.3637086e-01    1.0812365e-01    1.3015315e-01    7.3487275e-02    5.6769860e-02    5.2304195e-02    1.4606062e-02    0.0000000e+00    0.0000000e+00    0.0000000e+00    0.0000000e+00    0.0000000e+00    0.0000000e+00    0.0000000e+00    0.0000000e+00    0.0000000e+00    0.0000000e+00    0.0000000e+00
   9.1686752e+01    1.9692547e-01    2.2862866e-01    1.3919332e-01    1.0786913e-01    1.3162354e-01    7.1833186e-02    5.7371960e-02    5.3450009e-02    1.3104723e-02    0.0000000e+00    0.0000000e+00    0.0000000e+00    0.0000000e+00    0.0000000e+00    0.0000000e+00    0.0000000e+00    0.0000000e+00    0.0000000e+00    0.0000000e+00    0.0000000e+00
   9.2093193e+01    1.9683020e-01    2.2998638e-01    1.3856567e-01    1.0809426e-01    1.3180283e-01    7.1226910e-02    5.7693687e-02    5.3149100e-02    1.2650964e-02    0.0000000e+00    0.0000000e+00    0.0000000e+00    0.0000000e+00    0.0000000e+00    0.0000000e+00    0.0000000e+00    0.0000000e+00    0.0000000e+00    0.0000000e+00    0.0000000e+00
   9.2499971e+01    1.9508993e-01    2.2974339e-01    1.3848222e-01    1.0951796e-01    1.3084459e-01    7.2869292e-02    5.7974563e-02    5.4261009e-02    1.1217049e-02    0.0000000e+00    0.0000000e+00    0.0000000e+00    0.0000000e+00    0.0000000e+00    0.0000000e+00    0.0000000e+00    0.0000000e+00    0.0000000e+00    0.0000000e+00    0.0000000e+00
   9.2907178e+01    1.9455495e-01    2.3069414e-01    1.3669092e-01    1.1076600e-01    1.3129835e-01    7.2675383e-02    5.8652769e-02    5.4098345e-02    1.0569143e-02    0.0000000e+00    0.0000000e+00    0.0000000e+00    0.0000000e+00    0.0000000e+00    0.0000000e+00    0.0000000e+00    0.0000000e+00    0.0000000e+00    0.0000000e+00    0.0000000e+00
   9.3314694e+01    1.9418776e-01    2.3062421e-01    1.3837317e-01    1.0944430e-01    1.3063181e-01    7.3774029e-02    5.9036489e-02    5.4238405e-02    9.6898353e-03    0.0000000e+00    0.0000000e+00    0.0000000e+00    0.0000000e+00    0.0000000e+00    0.0000000e+00    0.0000000e+00    0.0000000e+00    0.0000000e+00    0.0000000e+00    0.0000000e+00
   9.3722622e+01    1.9444198e-01    2.2980024e-01    1.3868215e-01    1.1027883e-01    1.3017121e-01    7.4316941e-02    5.8825863e-02    5.4667351e-02    8.8154393e-03    0.0000000e+00    0.0000000e+00    0.0000000e+00    0.0000000e+00    0.0000000e+00    0.0000000e+00    0.0000000e+00    0.0000000e+00    0.0000000e+00    0.0000000e+00    0.0000000e+00
   9.4129698e+01    1.9267468e-01    2.3242022e-01    1.3773543e-01    1.0938099e-01    1.3167261e-01    7.4195697e-02    5.8733339e-02    5.5244161e-02    7.9428825e-03    0.0000000e+00    0.0000000e+00    0.0000000e+00    0.0000000e+00    0.0000000e+00    0.0000000e+00    0.0000000e+00    0.0000000e+00    0.0000000e+00    0.0000000e+00    0.0000000e+00
   9.4537724e+01    1.9374013e-01    2.3078236e-01    1.3661925e-01    1.1154845e-01    1.3222593e-01    7.3515941e-02    5.8908018e-02    5.5755928e-02    6.9039915e-03    0.0000000e+00    0.0000000e+00    0.0000000e+00    0.0000000e+00    0.0000000e+00    0.0000000e+00    0.0000000e+00    0.0000000e+00    0.0000000e+00    0.0000000e+00    0.0000000e+00
   9.4946285e+01    1.9405811e-01    2.2950793e-01    1.3643680e-01    1.1258475e-01    1.3404305e-01    7.2259007e-02    5.9385449e-02    5.5655067e-02    6.0698286e-03    0.0000000e+00    0.0000000e+00    0.0000000e+00    0.0000000e+00    0.0000000e+00    0.0000000e+00    0.0000000e+00    0.0000000e+00    0.0000000e+00    0.0000000e+00    0.0000000e+00
   9.5355377e+01    1.9405620e-01    2.2800519e-01    1.3806241e-01    1.1324842e-01    1.3440493e-01    7.1427163e-02    5.9845583e-02    5.5127181e-02    5.8229325e-03    0.0000000e+00    0.0000000e+00    0.0000000e+00    0.0000000e+00    0.0000000e+00    0.0000000e+00    0.0000000e+00    0.0000000e+00    0.0000000e+00    0.0000000e+00    0.0000000e+00
   9.5764901e+01    1.9200504e-01    2.2759402e-01    1.4008423e-01    1.1341655e-01    1.3444358e-01    7.1817625e-02    6.0161407e-02    5.5834738e-02    4.6428087e-03    0.0000000e+00    0.0000000e+00    0.0000000e+00    0.0000000e+00    0.0000000e+00    0.0000000e+00    0.0000000e+00    0.0000000e+00    0.0000000e+00    0.0000000e+00    0.0000000e+00
   9.6174810e+01    1.9229956e-01    2.2696919e-01    1.3994470e-01    1.1361670e-01    1.3494308e-01    7.1978625e-02    6.0249904e-02    5.5788160e-02    4.2100771e-03    0.0000000e+00    0.0000000e+00    0.0000000e+00    0.0000000e+00    0.0000000e+00    0.0000000e+00    0.0000000e+00    0.0000000e+00    0.0000000e+00    0.0000000e+00    0.0000000e+00
   9.6585085e+01    1.9253678e-01    2.2527122e-01    1.4189457e-01    1.1428232e-01    1.3438251e-01    7.2248011e-02    5.9700222e-02    5.5684246e-02    4.0001326e-03    0.0000000e+00    0.0000000e+00    0.0000000e+00    0.0000000e+00    0.0000000e+00    0.0000000e+00    0.0000000e+00    0.0000000e+00    0.0000000e+00    0.0000000e+00    0.0000000e+00
   9.6995712e+01    1.9271960e-01    2.2565899e-01    1.4219957e-01    1.1228940e-01    1.3616938e-01    7.2002880e-02    6.0170129e-02    5.4804986e-02    3.9850665e-03    0.0000000e+00    0.0000000e+00    0.0000000e+00    0.0000000e+00    0.0000000e+00    0.0000000e+00    0.0000000e+00    0.0000000e+00    0.0000000e+00    0.0000000e+00    0.0000000e+00
   9.7406682e+01    1.9154034e-01    2.2718434e-01    1.4068864e-01    1.1247995e-01    1.3744968e-01    7.1935944e-02    6.0162860e-02    5.4975116e-02    3.5831118e-03    0.0000000e+00    0.0000000e+00    0.0000000e+00    0.0000000e+00    0.0000000e+00    0.0000000e+00    0.0000000e+00    0.0000000e+00    0.0000000e+00    0.0000000e+00    0.0000000e+00
   9.7817991e+01    1.9123694e-01    2.2658705e-01    1.4064896e-01    1.1251257e-01    1.3871992e-01    7.2048832e-02    6.0121797e-02    5.4776077e-02    3.3478534e-03    0.0000000e+00    0.0000000e+00    0.0000000e+00    0.0000000e+00    0.0000000e+00    0.0000000e+00    0.0000000e+00    0.0000000e+00    0.0000000e+00    0.0000000e+00    0.0000000e+00
   9.8228493e+01    1.9081029e-01    2.2612027e-01    1.4126421e-01    1.1345988e-01    1.3750450e-01    7.3544761e-02    5.9396407e-02    5.5487160e-02    2.4125165e-03    0.0000000e+00    0.0000000e+00    0.0000000e+00    0.0000000e+00    0.0000000e+00    0.0000000e+00    0.0000000e+00    0.0000000e+00    0.0000000e+00    0.0000000e+00    0.0000000e+00
   9.8639907e+01    1.9161429e-01    2.2384055e-01    1.4253352e-01    1.1420579e-01    1.3718968e-01    7.3896908e-02    5.9483488e-02    5.5405731e-02    1.8300279e-03    0.0000000e+00    0.0000000e+00    0.0000000e+00    0.0000000e+00    0.0000000e+00    0.0000000e+00    0.0000000e+00    0.0000000e+00    0.0000000e+00    0.0000000e+00    0.0000000e+00
   9.9051865e+01    1.8893131e-01    2.2502433e-01    1.4327057e-01    1.1427319e-01    1.3767935e-01    7.4449509e-02    5.9912861e-02    5.4838779e-02    1.6200993e-03    0.0000000e+00    0.0000000e+00    0.0000000e+00    0.0000000e+00    0.0000000e+00    0.0000000e+00    0.0000000e+00    0.0000000e+00    0.0000000e+00    0.0000000e+00    0.0000000e+00
   9.9464270e+01    1.8919261e-01    2.2326909e-01    1.4432976e-01    1.1551589e-01    1.3718003e-01    7.4824814e-02    5.9669605e-02    5.4786858e-02    1.2313462e-03    0.0000000e+00    0.0000000e+00    0.0000000e+00    0.0000000e+00    0.0000000e+00    0.0000000e+00    0.0000000e+00    0.0000000e+00    0.0000000e+00    0.0000000e+00    0.0000000e+00
   9.9877073e+01    1.8933222e-01    2.2270366e-01    1.4432310e-01    1.1475612e-01    1.3858329e-01    7.5053590e-02    5.9996180e-02    5.4024989e-02    1.2268481e-03    0.0000000e+00    0.0000000e+00    0.0000000e+00    0.0000000e+00    0.0000000e+00    0.0000000e+00    0.0000000e+00    0.0000000e+00    0.0000000e+00    0.0000000e+00    0.0000000e+00
   1.0029024e+02    1.8909338e-01    2.2216091e-01    1.4425946e-01    1.1568581e-01    1.3831485e-01    7.6393193e-02    5.9506350e-02    5.3363598e-02    1.2224539e-03    0.0000000e+00    0.0000000e+00    0.0000000e+00    0.0000000e+00    0.0000000e+00    0.0000000e+00    0.0000000e+00    0.0000000e+00    0.0000000e+00    0.0000000e+00    0.0000000e+00
   1.0070376e+02    1.8951611e-01    2.2084822e-01    1.4489958e-01    1.1582622e-01    1.3925268e-01    7.6404852e-02    5.9071625e-02    5.3153683e-02    1.0270373e-03    0.0000000e+00    0.0000000e+00    0.0000000e+00    0.0000000e+00    0.0000000e+00    0.0000000e+00    0.0000000e+00    0.0000000e+00    0.0000000e+00    0.0000000e+00    0.0000000e+00
   1.0111762e+02    1.8907869e-01    2.2166273e-01    1.4491952e-01    1.1422714e-01    1.4100392e-01    7.5933128e-02    5.9535124e-02    5.2740460e-02    8.9928979e-04    0.0000000e+00    0.0000000e+00    0.0000000e+00    0.0000000e+00    0.0000000e+00    0.0000000e+00    0.0000000e+00    0.0000000e+00    0.0000000e+00    0.0000000e+00    0.0000000e+00
   1.0153180e+02    1.8881890e-01    2.2152996e-01    1.4502281e-01    1.1418163e-01    1.4191673e-01    7.5218311e-02    5.9997149e-02    5.2604736e-02    7.0977210e-04    0.0000000e+00    0.0000000e+00    0.0000000e+00    0.0000000e+00    0.0000000e+00    0.0000000e+00    0.0000000e+00    0.0000000e+00    0.0000000e+00    0.0000000e+00    0.0000000e+00
   1.0194631e+02    1.8844816e-01    2.2205442e-01    1.4551064e-01    1.1349484e-01    1.4226029e-01    7.5595108e-02    5.9641220e-02    5.2872170e-02    1.2314262e-04    0.0000000e+00    0.0000000e+00    0.0000000e+00    0.0000000e+00    0.0000000e+00    0.0000000e+00    0.0000000e+00    0.0000000e+00    0.0000000e+00    0.0000000e+00    0.0000000e+00
   1.0236005e+02    1.8767763e-01    2.2133060e-01    1.4554211e-01    1.1470136e-01    1.4247975e-01    7.6085466e-02    5.9503223e-02    5.2557148e-02    1.2271732e-04    0.0000000e+00    0.0000000e+00    0.0000000e+00    0.0000000e+00    0.0000000e+00    0.0000000e+00    0.0000000e+00    0.0000000e+00    0.0000000e+00    0.0000000e+00    0.0000000e+00
   1.0277466e+02    1.8628527e-01    2.2195462e-01    1.4638014e-01    1.1564691e-01    1.4116069e-01    7.6821791e-02    5.9525189e-02    5.2103096e-02    1.2229755e-04    0.0000000e+00    0.0000000e+00    0.0000000e+00    0.0000000e+00    0.0000000e+00    0.0000000e+00    0.0000000e+00    0.0000000e+00    0.0000000e+00    0.0000000e+00    0.0000000e+00
   1.0318978e+02    1.8727212e-01    2.2075204e-01    1.4539847e-01    1.1633236e-01    1.4170008e-01    7.6819306e-02    6.0112351e-02    5.1613276e-02    0.0000000e+00    0.0000000e+00    0.0000000e+00    0.0000000e+00    0.0000000e+00    0.0000000e+00    0.0000000e+00    0.0000000e+00    0.0000000e+00    0.0000000e+00    0.0000000e+00    0.0000000e+00
   1.0360532e+02    1.8783429e-01    2.1965973e-01    1.4525540e-01    1.1696261e-01    1.4174195e-01    7.7243982e-02    6.0064203e-02    5.1237841e-02    0.0000000e+00    0.0000000e+00    0.0000000e+00    0.0000000e+00    0.0000000e+00    0.0000000e+00    0.0000000e+00    0.0000000e+00    0.0000000e+00    0.0000000e+00    0.0000000e+00    0.0000000e+00
[truncated: 14,995 more chars]
