# Supplementary material for: Research on combustion and emissions of heavy duty diesel engines under low-speed and low-load conditions in low temperature environments
Source: PLoS One. 2025 Feb 21;20(2):e0318933. doi: 10.1371/journal.pone.0318933 (PMC11844864; doi:10.1371/journal.pone.0318933)
Supplement: S1 File — (ZIP) [file pone.0318933.s001.zip › 1000rpm_30%/3-tigaojinqiwendu/Tin302K/map_1.213107e+02.out]

                X                Y                Z            U_VEL            V_VEL            W_VEL             TEMP             PRES              C7H16                 O2                 N2                CO2                H2O                 CO                 H2                CH4               C2H2               C2H4               H2O2                HO2                 OH                  H                  O                CH3               CH3O                CH2               CH2O              CH3O2              CH4O2                HCO            C7H15-1            C7H15-2            C7H15O2           C7H14O2H         C7H14O2HO2            C7KET12              C6H12           C5H11CHO            C5H11CO              C5H11               C4H9               C3H7               C3H6               C3H5               C3H4               C2H3               C2H5               C2H6                 NO                  N              NOX       HIROY_SOOT              TKE              EPS        REGION_ID        STREAM_ID
    4.5935012e-02   -1.7513452e-02   -1.6220750e-02   -9.9586193e-02    2.7875507e-01   -1.1244628e+00    8.9695750e+02    4.8010144e+05      1.1901911e-07      1.2511216e-01      7.4738753e-01      8.6521722e-02      4.0470386e-02      7.7182794e-06      1.2959145e-08      8.9511708e-08      2.5699398e-08      4.7798911e-08      3.2882460e-07      3.8529865e-07      7.6183846e-08      5.2578330e-13      5.2380842e-10      6.1538726e-10      1.7254692e-11      3.6878899e-16      3.8353965e-08      9.8502140e-09      6.9023493e-11      2.7946260e-12      1.5155913e-12      7.9425774e-12      2.8035062e-11      3.6008261e-13      1.1341258e-13      1.0055923e-10      0.0000000e+00      1.3035172e-07      2.9246483e-14      3.4493644e-12      5.9968528e-12      2.2034188e-12      2.0816536e-06      2.7616999e-11      2.1228383e-08      4.9793054e-14      1.5097587e-11      4.1731937e-08      4.9707189e-04      1.1248820e-19    2.3913504e-04    2.7073850e-07    9.3521655e-01    3.0431317e+01                0                0
    4.2175059e-02   -1.6734741e-02   -1.6220750e-02    6.2941719e-02    9.6859998e-02   -9.6625200e-01    1.0925748e+03    4.8010014e+05      4.3642566e-09      8.9086300e-02      7.3962390e-01      1.1619065e-01      5.4423409e-02      3.9598689e-06      4.9848251e-09      2.6058905e-08      1.3066614e-08      2.9516568e-09      5.0941695e-08      3.1208998e-07      1.6300754e-06      6.8423738e-12      1.3224302e-08      4.1515977e-10      4.7257248e-12      9.8080143e-15      2.8393412e-09      4.9468559e-10      2.0359681e-12      3.2986579e-12      6.8219106e-14      3.1179037e-13      8.2811947e-13      1.1520078e-14      3.4095453e-15      2.7894043e-12      0.0000000e+00      8.4887650e-09      6.9885283e-15      1.8751165e-13      2.3202247e-13      1.2384161e-13      1.7397712e-06      4.8237035e-12      4.5808582e-09      9.3247466e-14      5.0743248e-12      3.4135656e-08      6.6793075e-04      7.3952354e-18    3.2816478e-04    1.5223506e-07    1.4194613e+00    4.7536753e+01                0                0
    4.5935012e-02   -1.7513452e-02   -2.0220750e-02   -1.0673891e-01    2.9843570e-01   -1.3482392e+00    8.9487015e+02    4.8010060e+05      1.2498564e-07      1.2716825e-01      7.4788971e-01      8.4787798e-02      3.9650703e-02      8.1480017e-06      1.3675561e-08      9.4471519e-08      2.7122881e-08      5.0449213e-08      3.4726254e-07      4.0646015e-07      7.7797925e-08      5.4485872e-13      5.4033206e-10      6.4571379e-10      1.8089080e-11      3.7891622e-16      4.0473070e-08      1.0413101e-08      5.0886628e-11      2.9308633e-12      1.5990586e-12      8.3974542e-12      2.9471101e-11      3.8527699e-13      1.2088250e-13      7.9459189e-11      0.0000000e+00      1.3756901e-07      3.0713134e-14      3.5009357e-12      6.3422136e-12      2.3233376e-12      2.1971846e-06      2.9059172e-11      2.2398023e-08      5.2169812e-14      1.5825407e-11      4.4047023e-08      4.9179142e-04      1.0097867e-19    2.3829278e-04    2.6694937e-07    9.6121016e-01    2.8469790e+01                0                0
    4.2175059e-02   -1.6734741e-02   -2.0220750e-02    1.2852172e-02    1.1558944e-01   -1.1295916e+00    1.0742356e+03    4.8010051e+05      5.7040072e-09      9.4552115e-02      7.4097383e-01      1.1158625e-01      5.2235625e-02      4.4610090e-06      5.5139422e-09      3.1243071e-08      1.4622730e-08      4.0997719e-09      5.8416045e-08      3.4775873e-07      1.3970873e-06      6.5594107e-12      1.2279117e-08      5.3230284e-10      6.9165808e-12      1.0267479e-14      3.8590245e-09      6.9125483e-10      1.8911950e-12      4.2388337e-12      9.7678614e-14      4.2659273e-13      1.0647569e-12      1.4768781e-14      4.4077167e-15      2.7561618e-12      0.0000000e+00      1.0934784e-08      9.3168332e-15      2.5536323e-13      3.1597414e-13      1.7090830e-13      1.8572829e-06      6.0820413e-12      5.5737989e-09      1.1329058e-13      7.4206184e-12      3.6498969e-08      6.4392902e-04      5.8491616e-18    3.1918111e-04    1.6273561e-07    1.4434765e+00    4.4150261e+01                0                0
    4.5935012e-02   -1.7513452e-02   -2.4220750e-02   -1.7122801e-01    3.1310544e-01   -1.4849763e+00    8.7543137e+02    4.8010173e+05      1.7832944e-07      1.3187974e-01      7.4893832e-01      8.0882639e-02      3.7810051e-02      8.6944376e-06      1.5240232e-08      1.0505651e-07      2.9331810e-08      5.8747189e-08      4.1132008e-07      3.8047994e-07      5.4402960e-08      3.6473472e-13      3.8980065e-10      5.0238718e-10      1.3713681e-11      2.4593552e-16      4.7620521e-08      1.2242813e-08      8.0435618e-11      2.0748956e-12      1.8010273e-12      1.0156033e-11      5.2118877e-11      6.0670344e-13      2.1501735e-13      1.2369585e-10      0.0000000e+00      1.7554646e-07      2.7902574e-14      4.1467995e-12      7.7417172e-12      2.5793794e-12      2.2707162e-06      3.0566985e-11      2.5677011e-08      3.5236676e-14      1.2487996e-11      4.5773557e-08      4.7674465e-04      5.7535525e-20    2.3161423e-04    2.7385700e-07    9.5703560e-01    2.6564270e+01                0                0
    4.2175059e-02   -1.6734741e-02   -2.4220750e-02   -9.9292530e-02    1.4144218e-01   -1.2830520e+00    1.0494147e+03    4.8010104e+05      9.3546330e-09      1.0061899e-01      7.4241372e-01      1.0650990e-01      4.9832049e-02      5.1446971e-06      6.4327821e-09      3.9806769e-08      1.6740575e-08      6.1705329e-09      6.9380645e-08      3.8722201e-07      1.0622238e-06      4.8796682e-12      8.3537230e-09      5.7519277e-10      7.7198852e-12      6.9606533e-15      5.7217442e-09      1.0178780e-09      2.6349067e-12      4.4826735e-12      1.4001085e-13      6.2864747e-13      2.1061664e-12      2.6466513e-14      8.7812564e-15      3.9593970e-12      0.0000000e+00      1.7689583e-08      1.2612371e-14      3.8738333e-13      4.6824213e-13      2.5712013e-13      1.9698062e-06      6.7258039e-12      7.3937592e-09      1.1177470e-13      8.1072025e-12      3.8832845e-08      6.1655159e-04      2.7684751e-18    3.0848336e-04    1.7615801e-07    1.4409710e+00    4.1241643e+01                0                0
    4.5935012e-02   -1.7513452e-02   -2.8220750e-02   -2.3225811e-01    3.0840765e-01   -1.7078109e+00    8.5817424e+02    4.8010193e+05      2.4288123e-07      1.3593147e-01      7.4983677e-01      7.7525402e-02      3.6229058e-02      9.5224766e-06      1.7305300e-08      1.1909212e-07      3.2534350e-08      6.7290053e-08      4.8771197e-07      3.6555716e-07      3.7166858e-08      2.6894691e-13      3.2582042e-10      4.0544595e-10      1.2732220e-11      1.9898347e-16      5.5735267e-08      1.4618192e-08      1.1284689e-10      1.6057211e-12      2.0434973e-12      1.2270855e-11      9.1595225e-11      9.5132495e-13      3.7857522e-13      1.7161074e-10      0.0000000e+00      2.2096414e-07      2.6930834e-14      5.0425892e-12      9.4429898e-12      2.9377539e-12      2.4202667e-06      3.7728976e-11      2.9820295e-08      2.6213626e-14      1.0102378e-11      4.9059649e-08      4.6361001e-04      3.0856716e-20    2.2591043e-04    2.8249555e-07    9.5356170e-01    2.5473026e+01                0                0
    4.2175059e-02   -1.6734741e-02   -2.8220750e-02   -1.6945539e-01    1.6708176e-01   -1.4745369e+00    1.0229000e+03    4.8010152e+05      1.7024250e-08      1.0663625e-01      7.4381378e-01      1.0149072e-01      4.7460047e-02      5.9913744e-06      7.7960796e-09      5.1079630e-08      1.9466554e-08      1.0723874e-08      9.9572972e-08      4.3752223e-07      7.6548341e-07      4.3921493e-12      6.1363383e-09      8.9463889e-10      1.6173825e-11      7.2395103e-15      9.4487185e-09      1.8935323e-09      4.1246263e-12      6.7115553e-12      3.0722076e-13      1.2810882e-12      4.1790710e-12      4.9600421e-14      1.7397553e-14      6.0709448e-12      0.0000000e+00      2.9692630e-08      2.1918837e-14      7.6203780e-13      9.4814045e-13      5.1170246e-13      2.1142770e-06      1.1209230e-11      9.9483157e-09      1.6178451e-13      1.7163263e-11      4.1778150e-08      5.8959512e-04      1.4638322e-18    2.9754461e-04    1.9094384e-07    1.4301814e+00    3.9186240e+01                0                0
    4.5935012e-02   -1.7513452e-02   -1.1103750e-03    2.1869818e-01    6.3449954e-02   -1.8039709e-01    8.4690331e+02    4.8010295e+05      1.9907549e-07      1.0783852e-01      7.4342670e-01      1.0092669e-01      4.7257049e-02      7.1354543e-06      1.3198858e-08      9.0765532e-08      2.4527730e-08      5.1425078e-08      3.7916504e-07      2.5554686e-07      1.7247601e-08      1.2237404e-13      1.7565841e-10      2.4961460e-10      7.6690734e-12      7.6696617e-17      4.3034111e-08      1.1576744e-08      3.6265046e-11      8.8346743e-13      1.5884727e-12      9.8711388e-12      7.9880146e-11      8.4688794e-13      3.3113705e-13      5.2837493e-11      0.0000000e+00      1.7689710e-07      1.8202949e-14      3.6071932e-12      7.6352658e-12      2.2396325e-12      1.7872554e-06      2.6578044e-11      2.2987400e-08      1.3337036e-14      6.1729264e-12      3.6335227e-08      5.4079304e-04      9.0365908e-21    2.5504251e-04    3.1532876e-07    2.4824184e-01    3.8522702e+01                0                0
    4.5935012e-02   -1.7513452e-02   -4.2207500e-03    1.1970321e-01    1.8295134e-01   -4.4299137e-01    8.9559741e+02    4.8010170e+05      9.9166072e-08      1.1369234e-01      7.4481631e-01      9.6020013e-02      4.4939835e-02      6.7346573e-06      1.1280220e-08      7.7973629e-08      2.2381559e-08      4.2063189e-08      2.8671084e-07      3.3805132e-07      5.6268579e-08      4.0875741e-13      3.6661502e-10      5.4019886e-10      1.5141368e-11      2.4290283e-16      3.3400133e-08      8.6674616e-09      5.8104350e-11      2.4185214e-12      1.3553475e-12      7.1120115e-12      2.0142638e-11      3.1529086e-13      8.6424308e-14      6.3106354e-11      0.0000000e+00      1.1193720e-07      2.5723516e-14      2.9462367e-12      5.3699055e-12      1.9483266e-12      1.8146608e-06      2.3783931e-11      1.8445828e-08      4.2692970e-14      1.3328758e-11      3.6358541e-08      5.2180615e-04      6.5397622e-20    2.4843817e-04    2.8934013e-07    6.4145448e-01    3.7893930e+01                0                0
    4.2175059e-02   -1.6734741e-02   -4.2207500e-03    4.6260879e-01   -7.5783134e-02   -3.8181066e-01    1.1050789e+03    4.8010043e+05      1.1878238e-09      7.0768683e-02      7.3501363e-01      1.3167537e-01      6.1792577e-02      3.5880096e-06      4.4946459e-09      2.1627097e-08      1.1887623e-08      1.4373012e-09      4.1128141e-08      2.9133319e-07      1.8006325e-06      7.0025643e-12      1.4372143e-08      3.5110159e-10      3.4638036e-12      9.6159348e-15      1.5882268e-09      2.0818671e-10      1.1919217e-13      2.8155375e-12      2.4156676e-14      9.5079936e-14      1.3947322e-13      2.4316126e-15      6.0338068e-16      1.3110611e-13      0.0000000e+00      4.3304687e-09      5.0470198e-15      8.0645322e-14      6.9384966e-14      5.4976570e-14      1.6681792e-06      3.6180940e-12      3.6303370e-09      8.0913977e-14      3.6208689e-12      3.2671528e-08      7.4225293e-04      8.5625394e-18    3.5545471e-04    1.1630494e-07    1.0133223e+00    6.5486946e+01                0                0
    4.5935012e-02   -1.7513452e-02   -8.2207500e-03   -1.4467981e-02    2.6419747e-01   -6.3691678e-01    8.9827381e+02    4.8010145e+05      1.0424396e-07      1.1914694e-01      7.4600076e-01      9.1508691e-02      4.2824096e-02      6.8797379e-06      1.1540313e-08      7.9730237e-08      2.2888803e-08      4.2835493e-08      2.9295975e-07      3.4453957e-07      6.5014773e-08      4.5526291e-13      4.4839507e-10      5.5149794e-10      1.5441161e-11      3.1417899e-16      3.4150765e-08      8.8147816e-09      9.1399120e-11      2.4867140e-12      1.3730237e-12      7.1998541e-12      2.1385269e-11      3.1919293e-13      8.9846867e-14      1.0279951e-10      0.0000000e+00      1.1523306e-07      2.6206085e-14      3.0960595e-12      5.4359292e-12      1.9776443e-12      1.8549128e-06      2.4568959e-11      1.8888429e-08      4.4192579e-14      1.3589978e-11      3.7175409e-08      5.0960192e-04      1.2234703e-19    2.4304937e-04    2.8075868e-07    7.9654355e-01    3.4982360e+01                0                0
    4.2175059e-02   -1.6734741e-02   -8.2207500e-03    2.7419029e-01    2.9044552e-02   -6.1250400e-01    1.1118503e+03    4.8010039e+05      2.2073926e-09      7.8066432e-02      7.3683730e-01      1.2551459e-01      5.8859105e-02      3.3384940e-06      4.3390189e-09      1.9721838e-08      1.1112221e-08      1.6788479e-09      4.3796907e-08      2.7305183e-07      1.9252404e-06      7.9846198e-12      1.7024198e-08      3.5390058e-10      3.6720111e-12      1.1765250e-14      1.7067662e-09      2.8374968e-10      9.8237864e-13      2.7994448e-12      3.6601314e-14      1.6545942e-13      3.8551855e-13      5.9692238e-15      1.6476164e-15      1.1183000e-12      0.0000000e+00      4.8759749e-09      4.9745419e-15      1.0495015e-13      1.2288159e-13      7.0658322e-14      1.5907369e-06      4.0424331e-12      3.3470054e-09      8.3883906e-14      3.7574131e-12      3.1112582e-08      7.1529420e-04      1.2830989e-17    3.4483278e-04    1.3188638e-07    1.2476887e+00    5.7811498e+01                0                0
    4.5935012e-02   -1.7513452e-02   -1.2220750e-02   -1.6972134e-02    2.4208289e-01   -8.9684969e-01    9.0291398e+02    4.8010115e+05      1.0455577e-07      1.2186382e-01      7.4663388e-01      8.9235149e-02      4.1750939e-02      7.1998756e-06      1.1989180e-08      8.2826140e-08      2.3915536e-08      4.3681708e-08      3.0002748e-07      3.6790588e-07      7.9524890e-08      5.5806564e-13      5.6122399e-10      6.0556030e-10      1.7158696e-11      4.1047523e-16      3.5029824e-08      8.9619088e-09      8.1259360e-11      2.8866186e-12      1.4434876e-12      7.4576729e-12      2.2602077e-11      3.1851739e-13      9.3302139e-14      1.0583504e-10      0.0000000e+00      1.1721684e-07      2.9019814e-14      3.2642019e-12      5.6201971e-12      2.0901445e-12      1.9541345e-06      2.5490383e-11      1.9525580e-08      5.1895008e-14      1.5319911e-11      3.9137975e-08      5.0581875e-04      1.6030382e-19    2.4212749e-04    2.7349635e-07    8.9150857e-01    3.2899225e+01                0                0
    4.2175059e-02   -1.6734741e-02   -1.2220750e-02    1.8840180e-01    4.8742509e-02   -8.1963732e-01    1.1094310e+03    4.8009989e+05      2.9675600e-09      8.3152697e-02      7.3814718e-01      1.2119627e-01      5.6801162e-02      3.4533735e-06      4.5221639e-09      2.0738181e-08      1.1500444e-08      2.0214651e-09      4.6351519e-08      2.8115541e-07      1.9749985e-06      8.0051123e-12      1.7111290e-08      3.5953744e-10      3.7975631e-12      1.1565095e-14      1.9962766e-09      3.4935260e-10      1.7429253e-12      2.8342122e-12      4.7934271e-14      2.2193584e-13      5.5311411e-13      8.1305996e-15      2.3088207e-15      2.2197375e-12      0.0000000e+00      5.8079605e-09      5.2454590e-15      1.3197413e-13      1.6525657e-13      8.7333739e-14      1.6348659e-06      4.2199265e-12      3.5602073e-09      8.4724617e-14      3.8861503e-12      3.1979338e-08      6.9520463e-04      1.2440507e-17    3.3822076e-04    1.4048163e-07    1.3650923e+00    5.2132834e+01                0                0
    5.7747755e-02   -1.8000000e-02   -4.2207500e-03   -3.2467118e-01   -5.5965252e-01   -3.7660732e-01    6.0886962e+02    4.8010134e+05      3.4172304e-06      1.6954223e-01      7.5665238e-01      5.0027152e-02      2.3419011e-02      2.6816399e-05      6.7148533e-08      4.6345583e-07      1.1123413e-07      1.9410176e-07      1.7759251e-06      1.8079459e-07      8.2944188e-11      7.5113159e-16      4.0989277e-10      4.2571709e-13      1.7924845e-12      3.1318113e-19      2.4158149e-07      2.9404232e-08      2.9720654e-08      1.4455918e-14      7.5920731e-15      5.2592923e-14      4.1007026e-10      2.0109294e-13      8.5501546e-13      3.2418831e-08      0.0000000e+00      1.4231171e-06      1.4804505e-14      1.8182337e-10      2.9262920e-13      9.2685465e-13      5.3484900e-06      3.4177545e-10      1.4056872e-07      1.0924203e-16      1.0137696e-15      1.1870723e-07      3.1883433e-04      4.9015584e-25    1.3736036e-04    9.8715548e-07    1.6907251e-01    2.1618297e+01                0                0
    5.7747755e-02   -1.8000000e-02   -1.1103750e-03   -3.6389529e-01   -3.7206251e-01    6.0416976e-04    5.5628138e+02    4.8010173e+05      2.5264700e-06      1.7640084e-01      7.5782147e-01      4.4562313e-02      2.0884391e-02      1.8683733e-05      4.8122043e-08      3.3265897e-07      7.9152264e-08      1.3723116e-07      1.2011003e-06      1.4879019e-07      4.0508480e-10      2.4950881e-15      6.5116844e-10      2.9154135e-12      4.9254099e-12      5.6951856e-18      1.7021894e-07      2.7950708e-08      1.8042818e-08      5.6840252e-14      6.4765652e-14      4.7271085e-13      5.2192833e-10      7.2115859e-13      2.7498441e-12      2.6116463e-08      0.0000000e+00      1.0364600e-06      3.8083790e-14      2.0450952e-10      6.5910332e-13      1.8059718e-12      3.6357974e-06      2.0810173e-10      1.0227641e-07      4.9129441e-16      1.2398059e-14      8.1694377e-08      3.0272903e-04      1.8112396e-22    1.2506637e-04    1.0127735e-06    7.4959533e-02    6.3819340e+00                0                0
    5.7695760e-02   -2.1777565e-02   -1.1103750e-03   -1.8514650e-01   -1.7643150e-01    1.0146716e-02    4.2958424e+02    4.8010211e+05      3.3645880e-06      2.1370114e-01      7.6609956e-01      1.3665306e-02      6.4143147e-03      6.2054877e-06      1.8593257e-08      1.3205647e-07      3.1772027e-08      6.0780940e-08      4.0082830e-07      4.9586772e-08      1.7707834e-10      8.6328888e-16      2.4991805e-10      1.1609117e-12      1.6201395e-12      2.8844853e-18      7.2906425e-08      1.0344151e-08      4.1645632e-09      2.3912234e-14      2.7970836e-14      2.0280678e-13      1.6696485e-10      2.9225031e-13      1.2172914e-12      7.4716976e-09      0.0000000e+00      4.5374139e-07      1.7586253e-14      9.7910725e-11      2.8700412e-13      6.6923824e-13      1.1308286e-06      5.2981473e-11      4.4229058e-08      2.1493175e-16      4.4017957e-15      2.6880927e-08      1.0766347e-04      1.1990000e-22    4.2460586e-05    3.0403428e-07    4.0561878e-02    2.5403238e+00                0                0
    5.7695760e-02   -2.1777565e-02   -4.2207500e-03   -2.2702624e-01   -1.9630760e-01   -2.9295291e-01    4.6352487e+02    4.8010216e+05      2.2417482e-05      2.0699268e-01      7.6459461e-01      1.9218930e-02      9.0121264e-03      8.6876323e-06      2.5168707e-08      1.7767405e-07      4.2767271e-08      8.0312407e-08      5.7276204e-07      5.1727034e-08      4.8136233e-11      3.9262493e-16      1.1125425e-10      5.5957074e-13      8.2205560e-13      1.4393041e-18      9.7137037e-08      1.0506413e-08      9.2991554e-09      1.0333114e-14      1.3137153e-14      9.1564711e-14      8.8133427e-11      1.2509038e-13      4.2964245e-13      1.0723418e-08      0.0000000e+00      5.9912140e-07      5.3851306e-15      3.6751825e-11      1.0571212e-13      3.6192378e-13      1.6117249e-06      9.8425343e-11      5.8492396e-08      1.0287783e-16      3.8424634e-15      3.7747458e-08      1.4716244e-04      4.0242102e-22    5.8806281e-05    3.9524321e-07    7.8357009e-02    6.8206972e+00                0                0
    5.3747755e-02   -1.8000000e-02   -4.2207500e-03   -1.5295234e-01    8.7491713e-03   -3.7783407e-01    5.6273194e+02    4.8010116e+05      1.8753161e-06      1.8162754e-01      7.5882515e-01      4.0339328e-02      1.8893979e-02      1.2265249e-05      3.1695713e-08      2.1947691e-07      5.2393980e-08      9.1772727e-08      7.9979032e-07      8.3775228e-08      3.2430209e-10      2.3460564e-15      2.4039875e-10      2.1149144e-12      2.1154827e-12      2.7985918e-18      1.1360700e-07      1.4952238e-08      1.4135031e-08      2.4724272e-14      2.2506760e-14      1.6840942e-13      2.1932147e-10      2.3110087e-13      7.4595273e-13      1.6260737e-08      0.0000000e+00      6.8647641e-07      1.1265240e-14      9.3737726e-11      2.4620221e-13      6.6270471e-13      2.3912687e-06      1.5120250e-10      6.7731639e-08      2.6598630e-16      2.6974172e-14      5.3744343e-08      2.9522835e-04      5.3557312e-22    1.2282288e-04    6.1041028e-07    1.7203206e-01    8.9315416e+00                0                0
    5.3747755e-02   -1.8000000e-02   -1.1103750e-03   -2.3501577e-01   -6.0808696e-02    1.3572280e-03    5.2624241e+02    4.8010129e+05      1.7462506e-06      1.8401523e-01      7.5910579e-01      3.8503598e-02      1.8058535e-02      1.2557781e-05      3.3479434e-08      2.3255075e-07      5.5183576e-08      9.6932684e-08      7.9773365e-07      8.9848324e-08      2.4962081e-10      1.4464287e-15      3.5386031e-10      1.8042640e-12      2.4038250e-12      3.2537717e-18      1.1815283e-07      1.8211774e-08      1.4091066e-08      3.0235210e-14      3.3369699e-14      2.3944050e-13      2.7239595e-10      3.5796423e-13      1.4829984e-12      1.9449572e-08      0.0000000e+00      7.3553760e-07      2.2590253e-14      1.5113906e-10      3.6664456e-13      9.2322797e-13      2.3891497e-06      1.5071490e-10      7.2870045e-08      2.7795971e-16      1.5363213e-14      5.4452140e-08      2.9781428e-04      4.1515935e-22    1.2013589e-04    6.7353753e-07    7.0217577e-02    5.7963908e+00                0                0
    4.9754566e-02   -1.7992797e-02   -1.1103750e-03   -2.5191721e-01    1.2781257e-01   -4.9543214e-02    5.3881586e+02    4.8010116e+05      1.1832678e-06      1.8346300e-01      7.5891810e-01      3.9023292e-02      1.8273965e-02      8.5487001e-06      2.2732950e-08      1.5799647e-07      3.7580764e-08      6.6371387e-08      5.4453270e-07      6.0142306e-08      1.2638526e-09      7.8794734e-15      1.6033960e-10      1.0912831e-11      1.3524122e-12      7.3411810e-18      8.0516704e-08      1.1036467e-08      1.0685251e-08      5.5003807e-14      5.8435548e-14      3.5716533e-13      1.3385834e-10      1.5397221e-13      5.8920295e-13      1.2960684e-08      0.0000000e+00      4.9850837e-07      1.0747453e-14      8.5586703e-11      3.6219382e-13      4.5696932e-13      1.6337688e-06      1.1222902e-10      4.9499841e-08      8.3714194e-16      2.5786610e-13      3.7177730e-08      3.0868183e-04      6.2799566e-21    1.2655084e-04    4.9025259e-07    8.5732531e-02    7.8060345e+00                0                0
    5.3991800e-02   -2.1182068e-02   -1.1103750e-03   -2.2850425e-01   -8.3442103e-02    2.8075706e-03    4.6862469e+02    4.8010176e+05      1.7537111e-06      2.0279032e-01      7.6341341e-01      2.2875563e-02      1.0718229e-02      6.8427487e-06      1.9655749e-08      1.3837438e-07      3.3018062e-08      6.0953962e-08      4.3405653e-07      4.5782207e-08      1.1451052e-10      5.8382019e-16      1.6531661e-10      7.5489486e-13      9.9053453e-13      1.5674014e-18      7.2484419e-08      9.9124959e-09      7.3790811e-09      1.3785799e-14      1.4669890e-14      1.0489247e-13      1.1552011e-10      1.5673867e-13      7.2501381e-13      1.0451916e-08      0.0000000e+00      4.5744020e-07      1.2384492e-14      9.5113906e-11      1.8228272e-13      4.2270164e-13      1.2582389e-06      8.4173001e-11      4.5226381e-08      1.2896493e-16      6.0366731e-15      2.9508753e-08      1.9125536e-04      2.9188250e-22    7.6150600e-05    3.4161092e-07    5.1270223e-02    3.6185563e+00                0                0
    4.9754566e-02   -1.7992797e-02   -4.2207500e-03   -1.1923884e-01    2.7481502e-01   -3.3132414e-01    6.1088643e+02    4.8010152e+05      1.0333915e-06      1.7349620e-01      7.5715548e-01      4.7017053e-02      2.1992172e-02      8.8375213e-06      2.2037381e-08      1.5206522e-07      3.6539814e-08      6.3803824e-08      5.8568512e-07      6.0748628e-08      2.4239452e-10      1.7467090e-15      1.3445207e-10      2.0829287e-12      7.1086158e-13      1.1172599e-18      7.9362475e-08      9.5820472e-09      9.6945999e-09      1.3733782e-14      1.0187544e-14      6.3424551e-14      1.3377446e-10      7.4787497e-14      2.8999711e-13      1.0472340e-08      0.0000000e+00      4.6566545e-07      5.1308766e-15      5.4271047e-11      1.2455215e-13      3.3238953e-13      1.7688704e-06      1.0864298e-10      4.6029165e-08      1.8361759e-16      4.6119166e-14      3.9193807e-08      3.2586997e-04      3.3306814e-22    1.4052441e-04    4.3515493e-07    2.5150484e-01    1.0610559e+01                0                0
    5.3991800e-02   -2.1182068e-02   -4.2207500e-03   -3.3254077e-01    5.8230744e-02   -2.5170570e-01    4.8697195e+02    4.8010208e+05      6.1498984e-06      2.0192125e-01      7.6330945e-01      2.3537698e-02      1.1022547e-02      7.4043658e-06      2.1170577e-08      1.4895311e-07      3.5670823e-08      6.5956139e-08      4.8014428e-07      4.3981633e-08      1.0303748e-10      6.7311845e-16      1.0036995e-10      7.4196938e-13      7.2920633e-13      1.3706030e-18      7.9409201e-08      9.2316799e-09      8.5929494e-09      9.9416202e-15      1.0563216e-14      7.2884619e-14      8.2253061e-11      9.6911109e-14      3.8477199e-13      1.0288566e-08      0.0000000e+00      4.9477377e-07      6.5427649e-15      4.9776034e-11      1.0211808e-13      2.9737557e-13      1.3717152e-06      8.9150552e-11      4.8619663e-08      1.1006826e-16      9.8209886e-15      3.2038570e-08      1.9265582e-04      7.7376154e-22    7.7817193e-05    3.5425880e-07    1.0735827e-01    4.9472676e+00                0                0
    5.7747755e-02   -1.8000000e-02   -8.2207500e-03   -3.1013370e-01   -6.6278723e-01   -5.6519548e-01    6.3795076e+02    4.8010190e+05      2.2716474e-06      1.6569696e-01      7.5601954e-01      5.3094057e-02      2.4831730e-02      2.1710083e-05      5.2853877e-08      3.6389455e-07      8.7864155e-08      1.5332526e-07      1.4484918e-06      1.6442408e-07      1.6965539e-10      1.6918503e-15      4.5921892e-10      1.2198352e-12      4.0873525e-12      8.4606952e-19      1.9185333e-07      2.4473155e-08      1.9725737e-08      2.8673456e-14      2.1433208e-14      1.6022417e-13      4.3519193e-10      3.6174906e-13      1.0516307e-12      2.2123390e-08      0.0000000e+00      1.1000352e-06      1.5809266e-14      9.3798555e-11      2.8415578e-13      1.2689353e-12      4.4188414e-06      2.4069862e-10      1.0871352e-07      2.1786950e-16      3.1462269e-15      9.7030948e-08      3.2547265e-04      1.5434342e-24    1.3929273e-04    9.1619647e-07    2.1738304e-01    3.1517406e+01                0                0
    5.7747755e-02   -1.8000000e-02   -1.2220750e-02   -2.7177452e-01   -5.6706206e-01   -9.3687082e-01    6.3758033e+02    4.8010159e+05      2.0611690e-06      1.6744457e-01      7.5638082e-01      5.1665425e-02      2.4160856e-02      1.9634389e-05      4.7780957e-08      3.2896797e-07      7.9445381e-08      1.3867133e-07      1.3099944e-06      1.4937664e-07      1.6510846e-10      1.6479588e-15      4.1904872e-10      1.2787468e-12      3.7683827e-12      8.7471237e-19      1.7348866e-07      2.2174046e-08      1.7735049e-08      2.7193684e-14      2.2105917e-14      1.6628620e-13      3.9645257e-10      3.3792824e-13      9.6378197e-13      1.9907992e-08      0.0000000e+00      9.9421765e-07      1.4427325e-14      8.4215621e-11      2.7375371e-13      1.1640631e-12      3.9979605e-06      2.1683466e-10      9.8261553e-08      2.1027851e-16      4.7265419e-15      8.7774311e-08      3.1916684e-04      5.6190694e-24    1.3886347e-04    8.6528655e-07    2.3758459e-01    3.6011350e+01                0                0
    5.7695760e-02   -2.1777565e-02   -8.2207500e-03   -2.2398314e-01   -3.5668461e-01   -3.1244348e-01    4.8801132e+02    4.8010230e+05      4.7972794e-06      2.0219367e-01      7.6360671e-01      2.3160824e-02      1.0852583e-02      9.6931948e-06      2.6982057e-08      1.8936400e-07      4.5610317e-08      8.4198264e-08      6.4230998e-07      6.1595767e-08      1.1692028e-10      6.2954678e-16      1.7903225e-10      7.2852381e-13      1.1108223e-12      1.6230186e-18      1.0372798e-07      1.1416143e-08      9.4720984e-09      1.4482543e-14      1.6667854e-14      1.1524732e-13      1.7547246e-10      1.6885739e-13      7.6105288e-13      1.0322900e-08      0.0000000e+00      6.2781528e-07      1.2082251e-14      7.7152139e-11      1.9793691e-13      5.0028392e-13      1.8350382e-06      8.8744716e-11      6.1178837e-08      1.3373328e-16      5.3738992e-15      4.2290583e-08      1.6796715e-04      6.8204457e-22    7.3457076e-05    4.9297027e-07    1.0780749e-01    1.1007416e+01                0                0
    5.7695760e-02   -2.1777565e-02   -1.2220750e-02   -2.4058203e-01   -3.9785899e-01   -9.3324369e-01    4.9856843e+02    4.8010219e+05      9.0104435e-07      2.0068141e-01      7.6323871e-01      2.4435691e-02      1.1448885e-02      9.7458196e-06      2.7022077e-08      1.8952650e-07      4.5644131e-08      8.4012091e-08      6.3722088e-07      6.7114015e-08      1.5157763e-10      7.3856590e-16      2.3222695e-10      8.0791337e-13      1.3059389e-12      1.6793095e-18      1.0223545e-07      1.2320390e-08      8.4937004e-09      1.6607314e-14      1.7673282e-14      1.2318753e-13      2.0528599e-10      1.8982891e-13      9.3886428e-13      1.1164376e-08      0.0000000e+00      6.2127349e-07      1.6946905e-14      1.1825212e-10      2.5650676e-13      5.8612147e-13      1.8476859e-06      8.3444307e-11      6.1057710e-08      1.4922089e-16      5.6062729e-15      4.2555041e-08      1.8089588e-04      7.1726938e-22    7.5832932e-05    4.7039671e-07    1.2282238e-01    1.3385304e+01                0                0
    5.3747755e-02   -1.8000000e-02   -8.2207500e-03   -1.6250823e-01   -5.1469052e-02   -4.7593439e-01    5.9192820e+02    4.8010164e+05      1.5588169e-06      1.7795978e-01      7.5823664e-01      4.3246489e-02      2.0239790e-02      1.2852556e-05      3.2324573e-08      2.2325986e-07      5.3576473e-08      9.3709120e-08      8.4340234e-07      9.8618023e-08      5.9396925e-10      4.8957641e-15      2.7986280e-10      5.5336400e-12      2.6036146e-12      5.4399089e-18      1.1607533e-07      1.5645000e-08      1.3540723e-08      4.5571445e-14      8.1684814e-14      6.2977068e-13      2.7636030e-10      3.8862320e-13      8.2133851e-13      1.5260398e-08      0.0000000e+00      6.8764429e-07      1.2683301e-14      8.8131682e-11      6.3166953e-13      8.3722470e-13      2.5566853e-06      1.5344477e-10      6.7925892e-08      5.0051556e-16      6.6304271e-14      5.6839670e-08      2.9801599e-04      6.3984843e-22    1.2662983e-04    5.9548056e-07    2.3613120e-01    1.1737066e+01                0                0
    5.3747755e-02   -1.8000000e-02   -1.2220750e-02   -1.4964858e-01   -2.1628378e-02   -9.2652909e-01    6.0791139e+02    4.8010133e+05      1.4504335e-06      1.7629245e-01      7.5793595e-01      4.4588768e-02      2.0861535e-02      1.2304214e-05      3.0800768e-08      2.1259296e-07      5.1034941e-08      8.9100586e-08      8.1460066e-07      8.3642667e-08      6.9266303e-11      6.2155780e-16      1.8949168e-10      6.1958487e-13      8.6131764e-13      4.2795966e-19      1.1081911e-07      1.3525966e-08      1.3590827e-08      8.6688992e-15      9.2692564e-15      6.7067230e-14      1.8951671e-10      1.0298643e-13      3.9970352e-13      1.4828352e-08      0.0000000e+00      6.5260908e-07      6.8861485e-15      8.3143526e-11      1.6828131e-13      4.3710928e-13      2.4550606e-06      1.5636414e-10      6.4475056e-08      7.6349004e-17      6.9842461e-15      5.4481287e-08      3.0288579e-04      2.9105056e-23    1.3060603e-04    5.6929217e-07    2.7912962e-01    1.3077566e+01                0                0
    4.9754566e-02   -1.7992797e-02   -8.2207500e-03   -1.3821838e-01    3.0088969e-01   -5.0655344e-01    6.3891362e+02    4.8010216e+05      9.5957123e-07      1.6987451e-01      7.5653807e-01      4.9904067e-02      2.3337612e-02      9.0832627e-06      2.2108786e-08      1.5224180e-07      3.6776488e-08      6.4234948e-08      6.0482095e-07      7.0493698e-08      4.8038518e-10      3.3680347e-15      1.9169826e-10      3.8102749e-12      1.7469815e-12      2.4480520e-18      8.0197941e-08      1.0247793e-08      8.2666283e-09      2.5528229e-14      2.0271831e-14      1.3047743e-13      1.7991920e-10      1.5035233e-13      4.3612541e-13      9.2673168e-09      0.0000000e+00      4.5977780e-07      6.7625461e-15      3.9608729e-11      1.6726672e-13      5.3625220e-13      1.8502338e-06      1.0041012e-10      4.5486336e-08      3.2979991e-16      8.0708708e-14      4.0623583e-08      3.3224249e-04      8.2482744e-22    1.4619982e-04    4.2115176e-07    3.5083650e-01    1.2604284e+01                0                0
    5.3991800e-02   -2.1182068e-02   -8.2207500e-03   -2.9706735e-01   -1.6621486e-02   -2.9475852e-01    5.0599260e+02    4.8010237e+05      2.2279920e-06      1.9881017e-01      7.6268618e-01      2.6076773e-02      1.2208235e-02      8.0923477e-06      2.2403371e-08      1.5689833e-07      3.7605337e-08      6.8600072e-08      5.2779236e-07      5.1585936e-08      1.8405855e-10      1.1082155e-15      1.4682797e-10      1.2047725e-12      8.8724706e-13      1.8218221e-18      8.3788302e-08      9.9629421e-09      8.7355310e-09      1.4372496e-14      1.7548311e-14      1.2439505e-13      1.3773927e-10      1.3494866e-13      5.8358301e-13      1.0198602e-08      0.0000000e+00      5.1395045e-07      1.0460822e-14      7.5129385e-11      1.9089259e-13      3.8554430e-13      1.5262656e-06      8.4284342e-11      5.0424294e-08      1.5423426e-16      1.6118582e-14      3.5174758e-08      2.0521416e-04      1.1491266e-21    8.5526482e-05    3.9729315e-07    1.6178743e-01    7.5825248e+00                0                0
    4.9754566e-02   -1.7992797e-02   -1.2220750e-02   -8.2383819e-02    2.7471087e-01   -9.3946955e-01    6.7012364e+02    4.8010150e+05      8.4062647e-07      1.6538936e-01      7.5567800e-01      5.3537735e-02      2.5034500e-02      9.3954595e-06      2.2127292e-08      1.5204634e-07      3.7061664e-08      6.5091258e-08      6.2438796e-07      9.2121392e-08      9.3012758e-10      6.7688377e-15      3.4365541e-10      7.1319164e-12      4.3103719e-12      4.8613649e-18      8.1153293e-08      1.2012430e-08      5.1257983e-09      5.4594563e-14      4.4146218e-14      3.0549771e-13      2.6901195e-10      3.5276097e-13      7.5285278e-13      6.7085127e-09      0.0000000e+00      4.4908651e-07      1.0155102e-14      3.0291608e-11      3.1025625e-13      9.7953272e-13      1.9620628e-06      8.3980059e-11      4.4617680e-08      6.6594932e-16      1.4603176e-13      4.2571755e-08      3.4657190e-04      1.2253880e-21    1.5538812e-04    4.0142491e-07    4.3094156e-01    1.4050161e+01                0                0
    5.3991800e-02   -2.1182068e-02   -1.2220750e-02   -2.6892524e-01   -4.2848444e-02   -8.8856204e-01    5.1822772e+02    4.8010223e+05      9.1983537e-07      1.9701626e-01      7.6227791e-01      2.7568098e-02      1.2906651e-02      8.4927110e-06      2.3252556e-08      1.6255769e-07      3.8944015e-08      7.0576632e-08      5.5027899e-07      5.7037786e-08      2.2489832e-10      1.2616800e-15      1.7968380e-10      1.2650489e-12      1.0456310e-12      1.8333885e-18      8.5807839e-08      1.0829267e-08      8.7132247e-09      1.5438344e-14      1.4928161e-14      1.0268517e-13      1.5760384e-10      1.3978494e-13      6.7053929e-13      1.1093569e-08      0.0000000e+00      5.2630568e-07      1.2750202e-14      9.6851937e-11      2.0174068e-13      4.4203356e-13      1.6106026e-06      8.7690706e-11      5.1902670e-08      1.6714559e-16      1.9319710e-14      3.6976144e-08      2.1843077e-04      1.4066113e-21    9.0369552e-05    3.8982571e-07    1.9616423e-01    9.1699104e+00                0                0
    5.7747755e-02   -2.0000000e-03   -4.2207500e-03    7.3692686e-01   -2.0904621e-02   -5.2014385e-01    1.0534417e+03    4.8010138e+05      4.1691648e-09      7.2292774e-02      7.3765606e-01      1.2913479e-01      6.0323012e-02      7.0098154e-06      8.4923320e-09      5.3059114e-08      2.2714930e-08      6.1283597e-09      7.9214703e-08      5.3943836e-07      1.3486971e-06      6.5435601e-12      1.0753594e-08      8.2504434e-10      1.1121835e-11      9.5533186e-15      6.0107414e-09      8.9445095e-10      1.1896404e-14      6.5195740e-12      1.1806351e-13      4.0797995e-13      1.7931537e-13      5.0046292e-15      7.7374624e-16      7.0406790e-15      0.0000000e+00      1.7019421e-08      1.7775933e-14      3.7664759e-13      2.9305153e-13      2.5861216e-13      2.6958888e-06      8.4335528e-12      9.5640247e-09      1.6118922e-13      1.1411386e-11      5.3130447e-08      5.8150332e-04      1.8127482e-18    3.0389503e-04    2.3276952e-07    6.1926124e-01    4.4159829e+01                0                0
    5.7747755e-02   -6.0000000e-03   -4.2207500e-03    7.0058370e-01   -2.0459257e-01   -5.3902801e-01    1.0171183e+03    4.8010140e+05      1.4763898e-08      8.0895736e-02      7.3952410e-01      1.2203459e-01      5.6990344e-02      9.2092054e-06      1.1824807e-08      7.8989465e-08      2.9761288e-08      1.5363991e-08      1.4386908e-07      6.8545285e-07      9.2737871e-07      5.8922749e-12      7.6430311e-09      1.4390837e-09      2.6877858e-11      9.6819650e-15      1.3775012e-08      2.6095646e-09      6.3723960e-14      1.0721272e-11      4.0999783e-13      1.4976657e-12      1.3242796e-12      2.6112263e-14      5.5182086e-15      1.3763460e-13      0.0000000e+00      3.9448506e-08      3.5997600e-14      1.0580675e-12      1.0867129e-12      7.4249284e-13      3.1940484e-06      1.6897779e-11      1.5208292e-08      2.4826970e-13      2.5650230e-11      6.3102507e-08      5.4077887e-04      7.2487918e-19    2.8273580e-04    3.5400328e-07    5.9428347e-01    4.1217104e+01                0                0
    6.1601608e-02   -1.9887275e-03   -1.1103750e-03    1.6032261e-01   -1.7384389e-02   -1.1975684e-04    8.2890942e+02    4.8010279e+05      7.5664760e-07      1.0150766e-01      7.4425717e-01      1.0484400e-01      4.8893377e-02      2.2576783e-05      4.3235469e-08      2.9680021e-07      7.8640170e-08      1.6404506e-07      1.2818663e-06      6.8608761e-07      2.1484493e-08      2.0592231e-13      5.2829616e-10      4.8693889e-10      2.4048837e-11      1.0076511e-16      1.4504837e-07      3.7872807e-08      3.0512584e-11      1.8050823e-12      4.8951770e-12      3.2374665e-11      4.3777421e-10      3.8527820e-12      1.8204272e-12      1.2126901e-10      0.0000000e+00      6.3405885e-07      5.1925747e-14      1.2166853e-11      2.5326932e-11      7.2584219e-12      5.5002217e-06      1.0662458e-10      7.6825756e-08      2.4248562e-14      1.1936838e-11      1.1258307e-07      4.6538538e-04      3.7720769e-21    2.3999547e-04    5.8728500e-07    2.0271773e-01    2.8442151e+01                0                0
    5.7747755e-02   -2.0000000e-03   -1.1103750e-03    8.7035753e-01   -1.8503410e-01   -2.8008863e-01    9.8929120e+02    4.8010200e+05      1.7835870e-08      6.5645639e-02      7.3606974e-01      1.3470169e-01      6.2964595e-02      6.8361607e-06      9.2324178e-09      6.3108196e-08      2.2058554e-08      1.6319965e-08      1.3335231e-07      4.9172009e-07      4.2749691e-07      2.9849570e-12      3.3911580e-09      1.1261653e-09      2.4065725e-11      4.5295819e-15      1.4000990e-08      2.9723925e-09      7.6766253e-14      7.9072810e-12      5.2987203e-13      1.9936827e-12      1.3152490e-12      3.2374387e-14      5.4268704e-15      1.2807004e-13      0.0000000e+00      4.0183877e-08      3.2319734e-14      1.1974341e-12      1.4512145e-12      8.5711341e-13      2.2226382e-06      1.4821543e-11      1.2696252e-08      1.7352946e-13      2.3868604e-11      4.3980252e-08      6.0797622e-04      3.5396813e-19    3.1492031e-04    2.0197573e-07    2.5971510e-01    4.1247665e+01                0                0
    6.1476650e-02   -5.9633446e-03   -1.1103750e-03    1.3987542e-01   -3.9245233e-01   -1.3337185e-03    7.9092530e+02    4.8010278e+05      1.3175763e-06      1.1399761e-01      7.4664865e-01      9.4704459e-02      4.4182029e-02      2.9111883e-05      5.8826908e-08      4.0312658e-07      1.0407991e-07      2.0491364e-07      1.7769811e-06      6.7465617e-07      1.2547269e-08      1.1474268e-13      1.1134726e-09      2.7958371e-10      2.4581276e-11      8.9710033e-17      2.0513158e-07      4.9975452e-08      1.4779412e-10      1.1300581e-12      4.1164163e-12      2.9813835e-11      9.6249990e-10      5.9931538e-12      3.7375874e-12      6.4159584e-10      0.0000000e+00      9.7793263e-07      5.1050472e-14      1.8108779e-11      2.3758790e-11      7.9931775e-12      6.8142990e-06      1.5544827e-10      1.0799072e-07      1.2924634e-14      4.7385124e-12      1.4127065e-07      4.2528758e-04      1.4960514e-21    2.1595637e-04    8.1537940e-07    1.8832158e-01    2.5454922e+01                0                0
    5.7747755e-02   -6.0000000e-03   -1.1103750e-03    8.1043812e-01   -1.4745374e-01   -2.1294682e-01    9.7101893e+02    4.8010198e+05      3.2045170e-08      6.9732234e-02      7.3711538e-01      1.3124076e-01      6.1323173e-02      8.5070365e-06      1.1992835e-08      8.2950716e-08      2.7462561e-08      2.5939012e-08      1.9896445e-07      5.8746312e-07      3.2602103e-07      2.1725640e-12      2.1842252e-09      1.1762890e-09      2.4576013e-11      2.5333887e-15      2.2325232e-08      4.5405261e-09      5.4359783e-13      7.4214741e-12      7.1968413e-13      2.8845369e-12      3.5753860e-12      6.1200963e-14      1.4522228e-14      1.8684926e-12      0.0000000e+00      6.3017611e-08      3.5438828e-14      1.6121829e-12      2.1143823e-12      1.1609745e-12      2.6317273e-06      1.8694816e-11      1.7270526e-08      1.5116425e-13      2.3568888e-11      5.2154492e-08      5.7585287e-04      1.2190685e-19    2.9963061e-04    3.2735419e-07    2.4474809e-01    3.7733585e+01                0                0
    6.1601608e-02   -1.9887275e-03   -4.2207500e-03    5.1605888e-01    6.2113580e-02   -4.7830799e-01    9.1216397e+02    4.8010249e+05      2.0685797e-07      9.8709804e-02      7.4377487e-01      1.0709292e-01      4.9928376e-02      1.8758433e-05      3.0358104e-08      2.1036562e-07      6.1745572e-08      1.0764675e-07      7.3432381e-07      1.0229569e-06      1.7433358e-07      1.6537826e-12      1.2648994e-09      1.8715452e-09      6.0381550e-11      9.4274757e-16      8.4631574e-08      2.3424374e-08      1.9080687e-12      9.7194011e-12      4.0193034e-12      2.0108352e-11      4.2885994e-11      7.7645164e-13      1.9651031e-13      2.2389501e-12      0.0000000e+00      2.6815735e-07      9.1358017e-14      7.9220407e-12      1.5087940e-11      5.8907495e-12      5.1717983e-06      7.0569836e-11      4.8519756e-08      1.7743246e-13      4.8466594e-11      1.0324670e-07      4.6702693e-04      3.3980150e-20    2.4543192e-04    4.7835275e-07    4.7264794e-01    1.0128275e+02                0                0
    6.1476650e-02   -5.9633446e-03   -4.2207500e-03    3.1318419e-01   -4.2874226e-01   -5.0369849e-01    8.5903134e+02    4.8010252e+05      5.8088068e-07      1.1184605e-01      7.4633640e-01      9.6404836e-02      4.4953602e-02      2.3965839e-05      4.3440314e-08      2.9902253e-07      8.1631282e-08      1.7217686e-07      1.2343206e-06      9.2026509e-07      6.0273494e-08      4.7599286e-13      5.3662285e-10      9.7793495e-10      3.0826974e-11      2.1233404e-16      1.4033045e-07      3.7573226e-08      1.1566299e-11      3.6220051e-12      5.3652042e-12      3.2370829e-11      2.1638225e-10      2.4875178e-12      9.2641840e-13      3.4961898e-11      0.0000000e+00      5.4892027e-07      6.7374232e-14      1.1084073e-11      2.4916474e-11      7.5995137e-12      6.0831857e-06      9.1582520e-11      7.4652939e-08      5.6146133e-14      2.4618843e-11      1.2319475e-07      4.2473727e-04      8.8592228e-21    2.2023645e-04    6.7339786e-07    4.3372576e-01    8.9020306e+01                0                0
    5.3747755e-02   -6.0000000e-03   -4.2207500e-03    9.4954710e-01   -4.4410638e-02   -5.2265549e-01    1.0851008e+03    4.8010104e+05      1.7177540e-09      6.8362754e-02      7.3606998e-01      1.3279893e-01      6.2130921e-02      4.6351087e-06      5.6475028e-09      3.0833606e-08      1.5206007e-08      2.5599396e-09      5.0794805e-08      3.6762578e-07      1.6419075e-06      7.0177970e-12      1.3087636e-08      5.1832722e-10      5.8160539e-12      1.0338987e-14      2.6712005e-09      3.5954467e-10      9.2137772e-14      4.1384276e-12      4.4005116e-14      1.5705093e-13      1.2098959e-13      2.4169521e-15      4.9772899e-16      1.4654827e-13      0.0000000e+00      7.4564213e-09      8.7551381e-15      1.4989802e-13      1.1311923e-13      1.0169128e-13      1.9935887e-06      5.0335002e-12      5.3208548e-09      1.1339260e-13      6.1716147e-12      3.9148808e-08      6.2860688e-04      4.6703995e-18    3.2078974e-04    2.0450341e-07    7.2923179e-01    4.5445901e+01                0                0
    5.3747755e-02   -2.0000000e-03   -4.2207500e-03    1.0487879e+00   -3.5750725e-02   -4.6276771e-01    1.1252292e+03    4.8010094e+05      2.4506931e-10      5.9958796e-02      7.3415411e-01      1.3978138e-01      6.5424161e-02      3.1679666e-06      4.2081711e-09      1.6870955e-08      1.0607972e-08      6.7712097e-10      3.6039257e-08      2.6643163e-07      2.2698611e-06      7.6172114e-12      1.6711672e-08      2.6912168e-10      2.2704961e-12      9.2894300e-15      9.0576553e-10      8.7532831e-11      1.4828725e-15      2.1156539e-12      6.3251704e-15      1.9328648e-14      2.3115946e-15      8.6536684e-17      8.1754649e-18      1.9015876e-15      0.0000000e+00      2.1905438e-09      2.9949089e-15      3.2957214e-14      1.3515797e-14      2.2412268e-14      1.6076535e-06      2.7791294e-12      2.7291399e-09      6.5027311e-14      1.9455750e-12      3.1371104e-08      6.7411152e-04      1.1015838e-17    3.4381255e-04    1.1963809e-07    7.9080525e-01    4.9909385e+01                0                0
    4.9747755e-02   -2.0000000e-03   -4.2207500e-03    1.0891446e+00    6.0902097e-02   -3.6298938e-01    1.1801735e+03    4.8010045e+05      2.9596757e-11      5.2360825e-02      7.3135937e-01      1.4668163e-01      6.8807548e-02      1.8426395e-06      3.6237270e-09      6.6346745e-09      6.4424140e-09      1.2060927e-10      2.7709948e-08      1.7956361e-07      3.3740328e-06      9.9772771e-12      2.5158691e-08      1.2983609e-10      9.1798485e-13      9.7854520e-15      2.5777204e-10      2.0648989e-11      2.7741289e-16      1.0058943e-12      7.6677803e-16      2.4139033e-15      5.1751893e-16      1.5300588e-17      1.9537034e-18      2.6001795e-16      0.0000000e+00      3.9144987e-10      6.3088235e-16      5.1581608e-15      1.6940955e-15      4.3528990e-15      1.2017303e-06      1.9723933e-12      1.0145691e-09      5.3050683e-14      3.3431220e-13      2.3083428e-08      7.8393050e-04      4.1819116e-17    3.8481289e-04    5.1996695e-08    9.2017552e-01    5.7441147e+01                0                0
    4.9747755e-02   -6.0000000e-03   -4.2207500e-03    1.0302737e+00    2.0546709e-01   -4.1576453e-01    1.1467471e+03    4.8010049e+05      2.7780291e-10      5.9524492e-02      7.3289922e-01      1.4078465e-01      6.6034761e-02      2.5286163e-06      3.7303936e-09      1.2120279e-08      8.5892947e-09      4.7947775e-10      3.4968197e-08      2.2196907e-07      2.4825170e-06      9.6408065e-12      2.1174479e-08      2.3977292e-10      2.1939294e-12      1.2778994e-14      6.3431349e-10      7.8246026e-11      1.7885506e-14      1.8206127e-12      7.3478780e-15      2.5855306e-14      3.1239654e-14      4.2614063e-16      1.2306769e-16      2.9006702e-14      0.0000000e+00      1.4873265e-09      2.2409407e-15      2.8372778e-14      1.8581544e-14      2.0442206e-14      1.3886258e-06      3.1910451e-12      1.9380424e-09      6.3326405e-14      1.4918047e-12      2.6981037e-08      7.5014520e-04      2.5600612e-17    3.6706572e-04    9.0880811e-08    8.6166485e-01    5.3339338e+01                0                0
    5.3747755e-02   -2.0000000e-03   -1.1103750e-03    1.1267643e+00   -1.6029966e-01   -1.2318583e-01    1.0300613e+03    4.8010161e+05      2.7128077e-09      5.4103287e-02      7.3246098e-01      1.4485099e-01      6.7872457e-02      3.5334934e-06      4.3634396e-09      2.8619191e-08      1.1412882e-08      4.0301460e-09      4.4711469e-08      2.6805009e-07      4.5304642e-07      2.4907746e-12      3.4364827e-09      4.5686181e-10      7.1696589e-12      3.6703121e-15      3.8951927e-09      6.0446651e-10      6.8891285e-15      3.4437479e-12      7.8259671e-14      2.6379479e-13      5.8173743e-14      2.4650419e-15      2.2277643e-16      2.0571304e-15      0.0000000e+00      1.0840558e-08      1.0270162e-14      2.4423538e-13      1.8903668e-13      1.6910357e-13      1.2798622e-06      5.1785468e-12      5.3039392e-09      8.0446688e-14      6.5060320e-12      2.5261192e-08      7.0660417e-04      1.1385942e-18    3.5545062e-04    8.7040858e-08    3.4346675e-01    6.2750145e+01                0                0
    4.9747755e-02   -2.0000000e-03   -1.1103750e-03    1.1851069e+00    1.9244023e-04   -1.3650072e-01    1.0507652e+03    4.8010095e+05      1.8257234e-09      5.2578127e-02      7.3113836e-01      1.4665429e-01      6.8842918e-02      3.6891889e-06      4.4536040e-09      2.7818940e-08      1.1951808e-08      3.0388266e-09      4.0638412e-08      2.8463975e-07      7.1098050e-07      3.4849686e-12      5.7164912e-09      4.3681581e-10      5.8597379e-12      5.1272840e-15      3.0227550e-09      4.3133610e-10      3.3218959e-15      3.4658354e-12      5.4524716e-14      1.7751147e-13      2.9206852e-14      1.3853592e-15      1.0842732e-16      2.1697673e-16      0.0000000e+00      8.5258651e-09      9.3247507e-15      1.8524142e-13      1.2638409e-13      1.2622773e-13      1.4212073e-06      4.3918430e-12      4.9936280e-09      8.5888798e-14      5.9704938e-12      2.8007455e-08      7.8005917e-04      2.3810768e-18    3.7939294e-04    5.9781201e-08    4.0531384e-01    8.0456605e+01                0                0
    5.3747755e-02   -6.0000000e-03   -1.1103750e-03    1.1047236e+00   -1.9915423e-02   -1.3905941e-01    1.0089174e+03    4.8010171e+05      7.4793253e-09      5.8368452e-02      7.3352412e-01      1.4126036e-01      6.6165439e-02      4.6154403e-06      5.9377859e-09      4.0016753e-08      1.4890718e-08      7.5994149e-09      7.3344138e-08      3.4155394e-07      4.0685466e-07      2.6805644e-12      3.4194898e-09      6.8652276e-10      1.3240611e-11      4.2240192e-15      6.9370763e-09      1.3403014e-09      1.1525695e-13      5.0250980e-12      2.0338374e-13      7.3923960e-13      9.8287618e-13      1.4279421e-14      4.0090660e-15      3.0395165e-13      0.0000000e+00      1.9933816e-08      1.7822273e-14      5.3706829e-13      5.3617671e-13      3.7560454e-13      1.5800922e-06      8.7977387e-12      7.7203334e-09      1.1318787e-13      1.2016576e-11      3.1228602e-08      6.7445854e-04      7.4104769e-19    3.3979684e-04    1.6253543e-07    3.1147320e-01    5.4184587e+01                0                0
    4.9747755e-02   -6.0000000e-03   -1.1103750e-03    1.1668034e+00    1.4254199e-01   -1.4490032e-01    1.0355024e+03    4.8010108e+05      3.0689035e-09      5.6576608e-02      7.3183231e-01      1.4345762e-01      6.7358380e-02      4.0774697e-06      5.0129393e-09      3.2517155e-08      1.3187258e-08      4.3872713e-09      5.1605681e-08      3.1018759e-07      5.8002496e-07      3.7343830e-12      5.1176288e-09      6.0371526e-10      1.0836661e-11      6.4543602e-15      4.1337112e-09      7.3081121e-10      3.8770548e-14      4.6847344e-12      1.0141791e-13      3.4357537e-13      1.1331981e-13      3.5764457e-15      4.4846811e-16      5.3871311e-14      0.0000000e+00      1.1899122e-08      1.3659907e-14      3.1463305e-13      2.4643668e-13      2.1809283e-13      1.4984849e-06      7.0945056e-12      5.9884423e-09      1.1512985e-13      9.1430386e-12      2.9564756e-08      7.6844975e-04      1.9109171e-18    3.7075595e-04    8.3144632e-08    3.7615215e-01    7.1924400e+01                0                0
    5.7747755e-02   -1.0000000e-02   -4.2207500e-03    4.8553056e-01   -3.1785609e-01   -5.5177967e-01    8.7944366e+02    4.8010096e+05      2.7949666e-07      1.1417715e-01      7.4628319e-01      9.4823533e-02      4.4258479e-02      1.5063297e-05      2.6120771e-08      1.8029298e-07      5.0547502e-08      1.0167026e-07      7.0038374e-07      6.8043875e-07      7.0185693e-08      5.4330526e-13      4.4342614e-10      9.5148786e-10      2.6302847e-11      2.3417168e-16      8.1241791e-08      2.0836415e-08      2.0608474e-11      3.8951747e-12      3.1803644e-12      1.7596156e-11      7.5041174e-11      9.6661604e-13      3.1478167e-13      4.3995315e-11      0.0000000e+00      2.8973240e-07      5.0516467e-14      6.4086248e-12      1.3379122e-11      4.5140444e-12      3.9501833e-06      5.2608539e-11      4.3687550e-08      6.5629842e-14      2.4141180e-11      7.9478955e-08      4.3603272e-04      8.2578078e-21    2.2155092e-04    5.8956502e-07    5.2714079e-01    3.3692423e+01                0                0
    5.7747755e-02   -1.4000000e-02   -4.2207500e-03   -6.8823177e-02   -5.3537238e-01   -4.6315842e-01    7.0672503e+02    4.8010083e+05      1.4793112e-06      1.5046517e-01      7.5339380e-01      6.5288837e-02      3.0484617e-02      1.9736347e-05      4.4461926e-08      3.0479703e-07      7.5285778e-08      1.3399154e-07      1.3043801e-06      2.4541870e-07      1.5220784e-09      1.4674540e-14      1.0428490e-09      2.0514133e-11      1.7196878e-11      1.1780665e-17      1.6457537e-07      2.8476509e-08      3.5169236e-09      1.7363147e-13      2.3613006e-13      1.8822439e-12      7.0034598e-10      1.5896828e-12      2.2908813e-12      6.0404439e-09      0.0000000e+00      8.6952366e-07      2.5438919e-14      3.4659823e-11      1.6411702e-12      3.1593182e-12      4.2561829e-06      1.5879652e-10      8.7160723e-08      1.7161394e-15      2.3370947e-13      9.1006825e-08      3.3874639e-04      1.2906942e-22    1.6050265e-04    8.4391412e-07    3.2862151e-01    2.0763899e+01                0                0
    6.1226579e-02   -9.9277206e-03   -1.1103750e-03   -1.0090295e-01   -7.5304543e-01    5.4642539e-02    6.6802947e+02    4.8010206e+05      3.0334886e-06      1.4775905e-01      7.5307883e-01      6.7334905e-02      3.1437051e-02      3.4048127e-05      8.0150850e-08      5.5064825e-07      1.3418900e-07      2.3570119e-07      2.2679288e-06      3.2895715e-07      8.8507357e-10      8.1491526e-15      1.2594018e-09      8.0628220e-12      1.5650620e-11      5.3365626e-18      2.9431692e-07      4.3812914e-08      1.8086754e-08      1.1972076e-13      1.3635967e-13      1.0548316e-12      9.9670290e-10      1.3522593e-12      2.8062455e-12      2.3884663e-08      0.0000000e+00      1.6275311e-06      3.6616072e-14      1.0721428e-10      1.0958972e-12      3.6019721e-12      7.1083324e-06      3.0214740e-10      1.6151569e-07      9.4905197e-16      5.3408858e-14      1.5420886e-07      3.4005321e-04      2.4221314e-23    1.6159014e-04    1.1060236e-06    1.4557340e-01    1.7290397e+01                0                0
    5.7747755e-02   -1.0000000e-02   -1.1103750e-03    1.8392077e-01   -2.8166886e-01   -6.8712011e-04    7.6447514e+02    4.8010162e+05      1.0599683e-06      1.2623248e-01      7.4890693e-01      8.4860928e-02      3.9584657e-02      1.8584013e-05      3.9232662e-08      2.6873543e-07      6.8076221e-08      1.2701784e-07      1.1813260e-06      3.4109783e-07      4.7364933e-09      4.5220377e-14      1.0136628e-09      8.0126964e-11      1.6141455e-11      4.3863899e-17      1.4098260e-07      3.1206431e-08      3.4671694e-10      4.6398756e-13      1.4362781e-12      1.1098603e-11      8.4195867e-10      3.7591560e-12      3.1436330e-12      1.2884047e-09      0.0000000e+00      7.0692860e-07      3.2138161e-14      1.7309012e-11      8.9963747e-12      4.9037339e-12      4.2100310e-06      1.1591058e-10      7.3962400e-08      4.8151980e-15      8.9253024e-13      8.8310360e-08      3.8807233e-04      8.2266158e-22    1.9430748e-04    8.0872286e-07    1.8128083e-01    2.4032262e+01                0                0
    6.0851132e-02   -1.3861530e-02   -1.1103750e-03   -2.7577410e-01   -8.0592378e-01    2.4577642e-02    5.9753829e+02    4.8010187e+05      3.2176487e-06      1.6639273e-01      7.5641380e-01      5.2360022e-02      2.4486320e-02      3.1397865e-05      7.8109351e-08      5.3848677e-07      1.2925929e-07      2.2471477e-07      2.0667398e-06      2.5312716e-07      4.8838881e-10      4.3758443e-15      8.4547345e-10      4.1889058e-12      8.4964207e-12      3.4538007e-18      2.8119834e-07      4.1016759e-08      2.8265016e-08      7.0145375e-14      7.7251048e-14      5.8082719e-13      7.8437035e-10      8.4175678e-13      2.4922603e-12      3.5627749e-08      0.0000000e+00      1.6507165e-06      3.5587427e-14      1.7848775e-10      7.6221855e-13      2.4958617e-12      6.2808980e-06      3.3454936e-10      1.6275179e-07      5.6793533e-16      2.7149572e-14      1.3908069e-07      3.0059966e-04      5.8662988e-23    1.3376142e-04    1.1923978e-06    1.0927208e-01    1.1241864e+01                0                0
    5.7747755e-02   -1.4000000e-02   -1.1103750e-03   -2.3583564e-01   -5.2879308e-01   -4.3750401e-04    6.2543511e+02    4.8010130e+05      2.3503480e-06      1.6087927e-01      7.5526299e-01      5.6909235e-02      2.6598055e-02      2.1561643e-05      5.3046858e-08      3.6558455e-07      8.8082668e-08      1.5376770e-07      1.4358983e-06      1.5434218e-07      1.5087658e-10      1.4980904e-15      3.8829743e-10      1.1566401e-12      2.8502899e-12      7.7029122e-19      1.9196071e-07      2.3610761e-08      2.1626048e-08      2.3942720e-14      2.1151752e-14      1.5505876e-13      3.8478509e-10      2.8234267e-13      9.0465677e-13      2.3493628e-08      0.0000000e+00      1.1118020e-06      1.5041747e-14      1.0607318e-10      2.8291640e-13      1.0440502e-12      4.3565449e-06      2.5353077e-10      1.0985457e-07      1.8608163e-16      6.5256234e-15      9.6036239e-08      3.1834729e-04      8.4378105e-24    1.4337948e-04    1.0375086e-06    1.1614117e-01    1.2318434e+01                0                0
    6.1226579e-02   -9.9277206e-03   -4.2207500e-03   -1.7517269e-02   -7.4033701e-01   -3.2347234e-01    7.5060817e+02    4.8010208e+05      1.7140029e-06      1.3766527e-01      7.5129603e-01      7.5449834e-02      3.5192483e-02      2.7725939e-05      5.9516132e-08      4.0766290e-07      1.0254879e-07      1.8805971e-07      1.7860815e-06      4.6131190e-07      4.3528898e-09      4.5898223e-14      1.6033976e-09      8.5873157e-11      2.5668741e-11      4.2608813e-17      2.1619239e-07      4.5414480e-08      9.4987752e-10      5.3749213e-13      1.4385722e-12      1.1299965e-11      1.2525193e-09      4.7527598e-12      4.5058929e-12      2.9194036e-09      0.0000000e+00      1.1003399e-06      4.5127911e-14      3.0133452e-11      9.2511165e-12      6.7033148e-12      6.2016695e-06      1.9254757e-10      1.1330652e-07      5.3132286e-15      8.8988387e-13      1.3069893e-07      3.5612308e-04      3.7222429e-22    1.7723071e-04    8.7451950e-07    3.5355863e-01    6.5469391e+01                0                0
    6.0851132e-02   -1.3861530e-02   -4.2207500e-03   -2.6408982e-01   -9.2265271e-01   -2.9265025e-01    6.5831490e+02    4.8010164e+05      2.6324464e-06      1.5829766e-01      7.5510102e-01      5.8794224e-02      2.7454853e-02      2.8334150e-05      6.7491678e-08      4.6402731e-07      1.1271518e-07      1.9748906e-07      1.8888877e-06      2.5344388e-07      4.4211482e-10      4.9050094e-15      8.8588923e-10      4.2106481e-12      1.0220907e-11      2.9917891e-18      2.4683951e-07      3.5133850e-08      1.8504731e-08      7.6197623e-14      7.2489989e-14      5.6556656e-13      7.4904143e-10      8.8391636e-13      2.0280462e-12      2.2988375e-08      0.0000000e+00      1.3827834e-06      2.8542514e-14      1.0476488e-10      6.7509827e-13      2.6271134e-12      5.8642248e-06      2.9136658e-10      1.3698356e-07      6.0513082e-16      1.7898337e-14      1.2774593e-07      3.1045331e-04      1.2911536e-23    1.4555287e-04    9.9800703e-07    2.3932251e-01    3.6450821e+01                0                0
    5.3747755e-02   -1.4000000e-02   -4.2207500e-03    2.6449458e-01    9.2794363e-02   -4.3570567e-01    7.0290547e+02    4.8010149e+05      1.0015819e-06      1.5238440e-01      7.5328367e-01      6.4027358e-02      2.9925309e-02      1.3102258e-05      2.9669332e-08      2.0343403e-07      5.0165158e-08      8.9083306e-08      8.6710449e-07      1.5825209e-07      1.1158611e-09      1.1159718e-14      6.7463256e-10      1.2130034e-11      1.0860511e-11      9.4124811e-18      1.0980290e-07      1.8687449e-08      2.7261362e-09      1.1744890e-13      1.4180295e-13      1.1371465e-12      4.7435986e-10      1.0186114e-12      1.5122379e-12      4.4761465e-09      0.0000000e+00      5.8311196e-07      1.7678159e-14      2.6824066e-11      9.9161640e-13      2.1476443e-12      2.8149046e-06      1.1117285e-10      5.8347951e-08      1.2195972e-15      1.3475755e-13      6.0287961e-08      3.6010831e-04      4.1017495e-22    1.6666867e-04    5.7902343e-07    3.7121569e-01    1.7339844e+01                0                0
    5.3747755e-02   -1.0000000e-02   -4.2207500e-03    7.9802165e-01    9.6260028e-02   -5.2682491e-01    9.2198220e+02    4.8010019e+05      9.7826382e-08      1.0602524e-01      7.4395531e-01      1.0188257e-01      4.7627458e-02      9.7185913e-06      1.5424628e-08      1.0694806e-07      3.1892396e-08      5.1228610e-08      3.5430247e-07      5.5605660e-07      1.2369547e-07      1.0844870e-12      8.3284782e-10      1.1029189e-09      3.3359606e-11      7.6129471e-16      4.1088431e-08      1.0653081e-08      2.0269391e-11      5.9686032e-12      1.8319945e-12      8.7559547e-12      1.8582595e-11      2.9362704e-13      7.6587461e-14      3.3157016e-11      0.0000000e+00      1.2822985e-07      4.6756993e-14      3.7875840e-12      6.5418024e-12      2.6995559e-12      2.7242026e-06      3.4395027e-11      2.4342876e-08      1.1184803e-13      2.7859512e-11      5.4320803e-08      4.9537225e-04      5.2055278e-20    2.4675661e-04    4.0722866e-07    5.7739281e-01    3.1896976e+01                0                0
    4.9747755e-02   -1.0000000e-02   -4.2207500e-03    7.9768238e-01    3.2052890e-01   -4.6491192e-01    9.9078923e+02    4.8010079e+05      1.9716803e-08      9.2372877e-02      7.4035798e-01      1.1350773e-01      5.3161915e-02      5.9275532e-06      8.0852849e-09      5.5081706e-08      1.9169031e-08      1.4691567e-08      1.2037345e-07      4.2159035e-07      3.9588224e-07      2.6579616e-12      3.1826931e-09      9.5808356e-10      2.0528733e-11      4.0223332e-15      1.2669959e-08      2.7230760e-09      1.9649327e-12      6.7158071e-12      4.6928112e-13      1.8192296e-12      3.7571205e-12      4.5338222e-14      1.4833490e-14      3.4072057e-12      0.0000000e+00      3.7644971e-08      2.7629956e-14      1.0865430e-12      1.3312076e-12      7.5975875e-13      1.9247950e-06      1.3137101e-11      1.1177563e-08      1.4763365e-13      2.0300800e-11      3.8102298e-08      5.9048306e-04      6.3006698e-19    2.8808396e-04    2.5263743e-07    6.7832413e-01    3.8806309e+01                0                0
    4.9747755e-02   -1.4000000e-02   -4.2207500e-03    3.6577668e-01    4.2396223e-01   -4.3416104e-01    8.0360892e+02    4.8010111e+05      3.5661368e-07      1.3348728e-01      7.4904795e-01      7.9716710e-02      3.7291857e-02      8.3483948e-06      1.6673831e-08      1.1428069e-07      2.9700567e-08      5.9083777e-08      4.9943504e-07      2.0910774e-07      1.1636029e-08      8.0703696e-14      3.1844402e-10      1.0995469e-10      6.3868672e-12      1.0114126e-16      5.7431031e-08      1.4169388e-08      1.5379678e-10      4.2219320e-13      1.2191613e-12      8.6077288e-12      2.1694394e-10      1.4710848e-12      8.4448332e-13      2.5918816e-10      0.0000000e+00      2.7010734e-07      1.4022554e-14      5.0903528e-12      6.8229389e-12      2.1291343e-12      1.9753463e-06      3.9403830e-11      3.0410862e-08      5.9360790e-15      1.9535721e-12      4.0836572e-08      4.4416120e-04      1.6336864e-20    2.0840342e-04    3.7557117e-07    4.7289342e-01    2.4086440e+01                0                0
    5.3747755e-02   -1.0000000e-02   -1.1103750e-03    5.8190636e-01    1.7537135e-01   -3.9579316e-02    8.1924118e+02    4.8010111e+05      4.2659699e-07      1.1076952e-01      7.4531497e-01      9.7784897e-02      4.5666993e-02      1.1575519e-05      2.2537667e-08      1.5462569e-07      4.0631938e-08      8.3527362e-08      6.7297054e-07      3.2573121e-07      7.8537898e-09      7.4164538e-14      2.9537396e-10      1.9990309e-10      1.0652268e-11      3.5841444e-17      7.6531913e-08      1.9503681e-08      5.4834095e-11      7.0749700e-13      2.2032617e-12      1.4957804e-11      2.5467844e-10      2.0453534e-12      1.0398516e-12      1.2525792e-10      0.0000000e+00      3.4409909e-07      2.3234025e-14      6.2955243e-12      1.1764136e-11      3.3981187e-12      2.7855804e-06      5.5718382e-11      4.0457916e-08      8.9635939e-15      4.3954810e-12      5.7230039e-08      4.4698681e-04      1.5665741e-21    2.2528538e-04    5.0115851e-07    2.1951179e-01    3.2044883e+01                0                0
    4.9747755e-02   -1.0000000e-02   -1.1103750e-03    6.8500635e-01    3.1629925e-01   -1.6722000e-01    9.0113231e+02    4.8010139e+05      7.6935223e-08      9.1265307e-02      7.3985848e-01      1.1457643e-01      5.3698844e-02      5.7241723e-06      9.4757866e-09      6.5569359e-08      1.8957640e-08      3.4680947e-08      2.3656364e-07      2.9591288e-07      4.7142293e-08      3.8446229e-13      3.0177798e-10      4.9192145e-10      1.3963513e-11      2.2963335e-16      2.7605157e-08      7.1260520e-09      1.1086723e-11      2.3424882e-12      1.1616723e-12      5.9737511e-12      1.6218169e-11      2.4813118e-13      6.9239429e-14      1.9912037e-11      0.0000000e+00      9.0658637e-08      2.3530900e-14      2.3634526e-12      4.4981067e-12      1.6819056e-12      1.5537873e-06      1.9921029e-11      1.5381051e-08      4.1847809e-14      1.2494485e-11      3.1095031e-08      5.9270198e-04      2.2277147e-20    2.8572856e-04    2.4057238e-07    2.7341937e-01    4.4545427e+01                0                0
    5.3747755e-02   -1.4000000e-02   -1.1103750e-03    9.3021666e-03   -1.1850288e-01    3.1183981e-04    5.9651103e+02    4.8010151e+05      1.7518125e-06      1.6805325e-01      7.5637447e-01      5.1263195e-02      2.3971007e-02      1.5268929e-05      3.8517147e-08      2.6598885e-07      6.3726181e-08      1.1117924e-07      1.0039268e-06      1.0926324e-07      3.6285455e-10      2.9000408e-15      2.7512259e-10      4.4945207e-12      1.7881819e-12      2.2429398e-18      1.3803004e-07      1.7821896e-08      1.6963048e-08      2.9690918e-14      4.6918417e-14      3.2665610e-13      2.7894684e-10      2.1623568e-13      6.7842668e-13      1.9038631e-08      0.0000000e+00      8.2007895e-07      1.1974391e-14      1.1387119e-10      4.2474940e-13      6.6355114e-13      3.0275381e-06      1.8278919e-10      8.1006417e-08      3.2424636e-16      8.4487600e-14      6.7396244e-08      3.1527937e-04      1.8630322e-22    1.3880548e-04    7.1996358e-07    1.2265280e-01    1.3369452e+01                0                0
    4.9747755e-02   -1.4000000e-02   -1.1103750e-03    1.9608111e-01    3.7426849e-01   -1.1133646e-01    7.1056136e+02    4.8010157e+05      6.2599921e-07      1.4265618e-01      7.5090729e-01      7.2231910e-02      3.3782956e-02      8.4870875e-06      1.9000799e-08      1.3022861e-07      3.2244638e-08      5.7391591e-08      5.5936111e-07      1.0945294e-07      2.0983841e-09      1.6591790e-14      4.7311039e-10      1.1675373e-11      7.5703849e-12      2.0542799e-17      7.0209068e-08      1.2457289e-08      1.2580033e-09      1.0445883e-13      1.1965518e-13      9.7592949e-13      3.2337211e-10      7.8757032e-13      1.0734624e-12      2.3095923e-09      0.0000000e+00      3.6947334e-07      1.1708894e-14      1.4914868e-11      8.4007393e-13      1.4880881e-12      1.8396827e-06      7.0627710e-11      3.7105738e-08      1.2977191e-15      1.2023478e-13      3.9261847e-08      4.0927687e-04      1.7556212e-21    1.8814529e-04    4.2870191e-07    1.7176322e-01    2.2168273e+01                0                0
    5.7747755e-02   -2.0000000e-03   -1.2220750e-02    5.4609588e-01   -4.1730593e-02   -1.0473103e+00    1.0622211e+03    4.8010102e+05      4.1285009e-09      8.5742412e-02      7.4061785e-01      1.1800890e-01      5.5078795e-02      8.3652898e-06      1.0039547e-08      6.0742803e-08      2.7189124e-08      6.1006851e-09      8.8846506e-08      6.4762747e-07      1.9355129e-06      8.2479866e-12      1.3892898e-08      8.7185617e-10      1.0240212e-11      1.1031921e-14      6.1679692e-09      8.0476158e-10      1.0093098e-14      6.9026209e-12      1.0424825e-13      3.6136332e-13      1.7142435e-13      4.5730223e-15      7.1482133e-16      5.2491141e-15      0.0000000e+00      1.7277538e-08      1.7021097e-14      3.3605440e-13      2.5958247e-13      2.2946769e-13      3.3296216e-06      8.5629081e-12      1.0754637e-08      1.7526694e-13      1.1558983e-11      6.5565650e-08      5.3745011e-04      1.9220260e-18    2.8407373e-04    2.6464446e-07    9.2374538e-01    5.2163395e+01                0                0
    5.7747755e-02   -2.0000000e-03   -8.2207500e-03    6.2281261e-01   -6.0044846e-02   -7.7826678e-01    1.0624281e+03    4.8010152e+05      3.7409378e-09      8.0026052e-02      7.3937904e-01      1.2272684e-01      5.7299535e-02      7.6673865e-06      9.2014606e-09      5.5687923e-08      2.4919850e-08      5.5913391e-09      8.1416054e-08      5.9363910e-07      1.7713828e-06      7.5587392e-12      1.2724318e-08      8.0199360e-10      9.4653794e-12      1.0127229e-14      5.6511043e-09      7.3808611e-10      8.8468702e-15      6.3511283e-12      9.5971021e-14      3.3085778e-13      1.4727597e-13      4.0503245e-15      6.1036905e-16      4.0464292e-15      0.0000000e+00      1.5831388e-08      1.5688285e-14      3.0923710e-13      2.3749319e-13      2.1108176e-13      3.0510966e-06      7.8675471e-12      9.8599104e-09      1.6123770e-13      1.0684373e-11      6.0081314e-08      5.5516661e-04      1.9647375e-18    2.9171954e-04    2.5588437e-07    8.0784896e-01    4.8384596e+01                0                0
    5.7747755e-02   -6.0000000e-03   -8.2207500e-03    6.1782404e-01   -1.4153149e-01   -8.0687155e-01    1.0273550e+03    4.8010125e+05      9.1188782e-09      8.7765851e-02      7.4098788e-01      1.1637990e-01      5.4329745e-02      9.6091965e-06      1.1966887e-08      7.8869580e-08      3.1054110e-08      1.2120059e-08      1.2929529e-07      7.2583922e-07      1.1611961e-06      6.9142448e-12      9.5003065e-09      1.3477782e-09      2.3048899e-11      1.0870765e-14      1.1399435e-08      1.9517780e-09      2.0683669e-14      1.0206193e-11      2.8026461e-13      9.5914484e-13      2.4812487e-13      9.7917559e-15      9.8090477e-16      2.9573124e-15      0.0000000e+00      3.2076130e-08      3.1946063e-14      8.0468492e-13      6.8883352e-13      5.6007343e-13      3.4469027e-06      1.5670138e-11      1.4745304e-08      2.3865160e-13      2.1506170e-11      6.8047164e-08      5.2127460e-04      9.0953948e-19    2.7352466e-04    3.5487193e-07    7.6823670e-01    4.5401960e+01                0                0
    5.7747755e-02   -6.0000000e-03   -1.2220750e-02    5.5371069e-01   -1.1825950e-01   -1.0828391e+00    1.0341946e+03    4.8010065e+05      8.2219012e-09      9.1799592e-02      7.4183283e-01      1.1306767e-01      5.2771775e-02      9.7744315e-06      1.2091851e-08      7.9249888e-08      3.1580708e-08      1.1399477e-08      1.2534041e-07      7.4020234e-07      1.2614136e-06      6.9034687e-12      9.5612068e-09      1.2582866e-09      1.9773314e-11      1.0157810e-14      1.0960896e-08      1.7299912e-09      2.6099336e-14      9.4674991e-12      2.2529632e-13      7.8075446e-13      3.0556146e-13      9.2133965e-15      1.2446051e-15      2.6682097e-14      0.0000000e+00      3.0628382e-08      2.8316478e-14      6.8964985e-13      5.6172296e-13      4.7865490e-13      3.5403376e-06      1.4425757e-11      1.4713377e-08      2.2120672e-13      1.7912992e-11      6.9878714e-08      5.1241556e-04      8.9422052e-19    2.6966413e-04    3.4276674e-07    8.8069953e-01    4.9343064e+01                0                0
    6.1601608e-02   -1.9887275e-03   -8.2207500e-03    4.4357741e-01    4.3930367e-02   -6.0587911e-01    9.2187542e+02    4.8010284e+05      1.7330806e-07      1.0329743e-01      7.4478281e-01      1.0330082e-01      4.8142267e-02      1.8700992e-05      2.9533160e-08      2.0484033e-07      6.1244041e-08      9.8385316e-08      6.7540409e-07      1.0803126e-06      2.3554741e-07      2.0692319e-12      1.5455543e-09      2.1450155e-09      6.4932745e-11      1.3808873e-15      7.8240344e-08      2.0449762e-08      1.1312878e-12      1.1571143e-11      3.5735922e-12      1.7036629e-11      2.7015532e-11      5.4094722e-13      1.1782804e-13      9.2125696e-13      0.0000000e+00      2.3960422e-07      9.0939954e-14      6.9933922e-12      1.2720705e-11      5.2355339e-12      5.2546164e-06      6.5304363e-11      4.6422168e-08      2.1628102e-13      5.4287920e-11      1.0470538e-07      4.4966782e-04      3.8848288e-20    2.3866539e-04    4.5788907e-07    5.5880544e-01    1.3022460e+02                0                0
    6.1476650e-02   -5.9633446e-03   -8.2207500e-03    3.4646268e-01   -3.4539983e-01   -5.9183893e-01    8.8381214e+02    4.8010269e+05      3.9788913e-07      1.1237573e-01      7.4653999e-01      9.5921692e-02      4.4711209e-02      2.2460466e-05      3.8791469e-08      2.6778960e-07      7.5220923e-08      1.5208572e-07      1.0389952e-06      1.0246321e-06      1.0358254e-07      7.9774929e-13      6.2426399e-10      1.4317260e-09      3.9169672e-11      3.1671151e-16      1.2032610e-07      3.1076360e-08      2.1852301e-12      5.8085973e-12      4.8353330e-12      2.6737788e-11      9.4067212e-11      1.4040261e-12      4.0739691e-13      1.7135755e-12      0.0000000e+00      4.2386134e-07      7.5834805e-14      9.2232975e-12      2.0322030e-11      6.7816288e-12      5.9028816e-06      7.6782368e-11      6.4680062e-08      9.7418903e-14      3.6403812e-11      1.1867750e-07      4.1915697e-04      9.6801721e-21    2.2067517e-04    6.0006867e-07    5.3010408e-01    1.2028381e+02                0                0
    6.1601608e-02   -1.9887275e-03   -1.2220750e-02    4.0403148e-01    2.8312061e-02   -1.1571917e+00    9.2344391e+02    4.8010236e+05      1.7896536e-07      1.0711568e-01      7.4559471e-01      1.0015950e-01      4.6665906e-02      1.8933405e-05      2.9883527e-08      2.0726780e-07      6.1999180e-08      9.9407471e-08      6.8258077e-07      1.0950567e-06      2.4100092e-07      2.1122132e-12      1.5828538e-09      2.1789896e-09      6.6029535e-11      1.4149582e-15      7.9052111e-08      2.0676134e-08      1.1392121e-12      1.1776006e-11      3.6212833e-12      1.7249130e-11      2.7188947e-11      5.4576795e-13      1.1853822e-13      9.1967195e-13      0.0000000e+00      2.4196925e-07      9.2344334e-14      7.0858483e-12      1.2878127e-11      5.3051125e-12      5.3225925e-06      6.6170761e-11      4.6953307e-08      2.2023084e-13      5.5201673e-11      1.0605531e-07      4.3685761e-04      3.8146134e-20    2.3357806e-04    4.4518200e-07    6.0987130e-01    1.4848017e+02                0                0
    6.1476650e-02   -5.9633446e-03   -1.2220750e-02    3.4016359e-01   -2.9997351e-01   -1.1653723e+00    8.8763404e+02    4.8010211e+05      3.8036805e-07      1.1484910e-01      7.4708206e-01      9.3877512e-02      4.3747929e-02      2.2994959e-05      3.9249981e-08      2.7119109e-07      7.6712513e-08      1.5246110e-07      1.0364685e-06      1.0851771e-06      1.1250187e-07      9.6477779e-13      6.9630136e-10      1.5780781e-09      4.7914230e-11      3.7623486e-16      1.2003337e-07      3.1271418e-08      2.4627766e-12      6.8213425e-12      5.1250341e-12      2.7883081e-11      8.9382247e-11      1.3887649e-12      3.9308577e-13      1.5112775e-12      0.0000000e+00      4.1277169e-07      8.4172604e-14      9.6974089e-12      2.1146047e-11      7.1592098e-12      6.0911052e-06      8.4858854e-11      6.4949560e-08      1.1622537e-13      4.1704209e-11      1.2227190e-07      4.1039824e-04      1.0621631e-20    2.1785615e-04    5.6606676e-07    5.8622132e-01    1.3988485e+02                0                0
    5.3747755e-02   -2.0000000e-03   -8.2207500e-03    8.2771307e-01   -4.9295892e-02   -7.5081112e-01    1.1357295e+03    4.8010123e+05      1.9097378e-10      6.7536083e-02      7.3601919e-01      1.3340291e-01      6.2391110e-02      3.6305545e-06      5.0330953e-09      1.8248141e-08      1.2258466e-08      6.0208077e-10      4.7656667e-08      3.1279040e-07      3.0085074e-06      1.2424073e-11      2.6071729e-08      3.4807044e-10      3.2203051e-12      1.7198692e-14      8.5992748e-10      9.3559358e-11      1.2781634e-15      2.6541595e-12      5.5226566e-15      1.6832583e-14      2.1195857e-15      7.1990387e-17      7.6051055e-18      1.4403381e-15      0.0000000e+00      1.9922304e-09      3.3236718e-15      3.3282369e-14      1.1746220e-14      2.3942812e-14      1.9180579e-06      4.5816799e-12      2.9103701e-09      8.7833266e-14      2.0546213e-12      3.7356709e-08      6.4168694e-04      1.8709344e-17    3.2996224e-04    1.4914422e-07    1.0042542e+00    4.7270285e+01                0                0
    4.9747755e-02   -2.0000000e-03   -8.2207500e-03    8.3068878e-01    3.8513815e-02   -6.8074057e-01    1.1994241e+03    4.8010055e+05      1.1938140e-11      5.7690824e-02      7.3298699e-01      1.4201798e-01      6.6549117e-02      1.7493680e-06      4.3112335e-09      5.1488737e-09      6.2822572e-09      6.9255805e-11      3.1573212e-08      1.9001820e-07      4.5004406e-06      1.4089382e-11      3.6148613e-08      1.2454856e-10      8.7146724e-13      1.2921050e-14      1.9834323e-10      1.4347528e-11      4.5165482e-16      1.0118558e-12      2.8600488e-16      9.0197409e-16      5.2292542e-16      7.8027660e-18      2.0866531e-18      5.2502774e-16      0.0000000e+00      2.0050239e-10      3.7359839e-16      2.4705702e-15      6.2946954e-16      2.8613755e-15      1.2694548e-06      2.4474830e-12      7.7477457e-10      7.8006098e-14      2.0960950e-13      2.4164897e-08      7.4727522e-04      7.0518376e-17    3.7249160e-04    7.3427709e-08    1.1819303e+00    5.2405378e+01                0                0
    5.3747755e-02   -6.0000000e-03   -8.2207500e-03    7.8668120e-01   -3.3780584e-03   -7.8490943e-01    1.0972097e+03    4.8010116e+05      1.3603294e-09      7.5937119e-02      7.3779454e-01      1.2650076e-01      5.9152687e-02      4.9951532e-06      6.1019513e-09      3.1386898e-08      1.6480177e-08      2.1497741e-09      5.5774145e-08      4.0096286e-07      2.0973324e-06      8.3778956e-12      1.6405716e-08      4.9395837e-10      5.2952042e-12      1.1405653e-14      2.3988132e-09      3.1996679e-10      4.0947790e-14      3.9269934e-12      3.6384254e-14      1.3082702e-13      1.0866190e-13      1.9867796e-15      4.3784690e-16      1.0240085e-13      0.0000000e+00      6.4029797e-09      7.6217653e-15      1.2687840e-13      9.4285197e-14      8.6881132e-14      2.2420068e-06      5.1475485e-12      5.3054411e-09      1.0718813e-13      4.8799769e-12      4.3974483e-08      6.0496284e-04      5.7435547e-18    3.0996485e-04    2.2103061e-07    9.2842572e-01    4.3473412e+01                0                0
    4.9747755e-02   -6.0000000e-03   -8.2207500e-03    7.8725425e-01    2.0278712e-01   -7.1263719e-01    1.1566115e+03    4.8010062e+05      2.5977864e-10      6.6386547e-02      7.3489556e-01      1.3483636e-01      6.3169321e-02      2.7288095e-06      4.3294576e-09      1.2273893e-08      9.3378339e-09      4.4270397e-10      3.7461694e-08      2.4637068e-07      3.2167775e-06      1.0793710e-11      2.5674028e-08      2.2677608e-10      1.9059400e-12      1.2532568e-14      6.2559476e-10      7.0096470e-11      2.5568750e-14      1.7620907e-12      6.1957834e-15      2.1904574e-14      3.0978853e-14      4.1556416e-16      1.2523936e-16      3.5060998e-14      0.0000000e+00      1.3807239e-09      1.9495924e-15      2.4240659e-14      1.5755901e-14      1.7451204e-14      1.5679748e-06      2.9705863e-12      1.9491161e-09      6.5822109e-14      1.3245354e-12      3.0374797e-08      7.0432606e-04      2.6577476e-17    3.5043590e-04    1.2419268e-07    1.0940587e+00    4.8269826e+01                0                0
    5.3747755e-02   -2.0000000e-03   -1.2220750e-02    7.2497418e-01   -3.4467491e-02   -1.0504974e+00    1.1384495e+03    4.8010072e+05      2.1787090e-10      7.3022424e-02      7.3729040e-01      1.2882673e-01      6.0224862e-02      4.0417010e-06      5.6115668e-09      2.0319464e-08      1.3647629e-08      6.7595573e-10      5.3117927e-08      3.4839709e-07      3.3585810e-06      1.3878048e-11      2.9142756e-08      3.8780977e-10      3.5964041e-12      1.9191535e-14      9.6168132e-10      1.0534133e-10      1.3212447e-15      2.9575460e-12      6.3033344e-15      1.9306944e-14      2.6565555e-15      9.0885160e-17      9.7340811e-18      1.2870359e-15      0.0000000e+00      2.2317038e-09      3.7160411e-15      3.7518744e-14      1.3487961e-14      2.6988049e-14      2.1357848e-06      5.1159809e-12      3.2420226e-09      9.8040179e-14      2.2932804e-12      4.1595136e-08      6.2552826e-04      1.8516016e-17    3.2298103e-04    1.6237036e-07    1.1375427e+00    4.6885309e+01                0                0
    4.9747755e-02   -2.0000000e-03   -1.2220750e-02    7.1442565e-01    2.1197319e-02   -9.4522759e-01    1.1951023e+03    4.8010027e+05      1.5228451e-11      6.3665865e-02      7.3464239e-01      1.3688349e-01      6.4086641e-02      2.0930495e-06      4.8341080e-09      6.5275741e-09      7.4779762e-09      9.2171033e-11      3.7391907e-08      2.2405361e-07      4.8602434e-06      1.6235911e-11      4.0042929e-08      1.5622615e-10      1.1352770e-12      1.5850520e-14      2.4761772e-10      1.9247580e-11      5.3008421e-16      1.2349012e-12      3.8182072e-16      1.2068931e-15      6.1549782e-16      1.0353310e-17      2.5169968e-18      5.9287167e-16      0.0000000e+00      2.7761315e-10      5.1904375e-16      3.5908020e-15      8.4427911e-16      3.9580390e-15      1.4763917e-06      3.1803720e-12      9.8698195e-10      8.5305121e-14      2.3691758e-13      2.8182425e-08      7.1284151e-04      6.4752513e-17    3.6001243e-04    9.5782907e-08    1.3224636e+00    4.9789394e+01                0                0
    5.3747755e-02   -6.0000000e-03   -1.2220750e-02    7.0287944e-01    7.3200860e-03   -1.0680562e+00    1.0972499e+03    4.8010071e+05      1.4409239e-09      8.1687274e-02      7.3910251e-01      1.2171815e-01      5.6892932e-02      5.4701873e-06      6.6868768e-09      3.4384269e-08      1.8046366e-08      2.3465778e-09      6.1090295e-08      4.3919887e-07      2.3005659e-06      9.1777835e-12      1.7984568e-08      5.3991982e-10      5.7498800e-12      1.2474775e-14      2.6310304e-09      3.4265181e-10      2.9626750e-14      4.2884366e-12      3.7272061e-14      1.3103846e-13      1.1353863e-13      1.9072721e-15      4.6132660e-16      7.6370785e-14      0.0000000e+00      6.9996438e-09      8.2895361e-15      1.3461165e-13      9.4144115e-14      9.1930315e-14      2.4549098e-06      5.6203223e-12      5.8131431e-09      1.1704905e-13      5.2872009e-12      4.8149218e-08      5.8826924e-04      5.6328177e-18    3.0280560e-04    2.2953150e-07    1.0555439e+00    4.3142132e+01                0                0
    4.9747755e-02   -6.0000000e-03   -1.2220750e-02    6.7736580e-01    1.5154089e-01   -9.7578539e-01    1.1548167e+03    4.8010024e+05      2.6139520e-10      7.1973100e-02      7.3640824e-01      1.3005405e-01      6.0880303e-02      3.0926043e-06      4.9021132e-09      1.3928664e-08      1.0581182e-08      4.8592823e-10      4.2147958e-08      2.7914972e-07      3.6380908e-06      1.2145785e-11      2.8903703e-08      2.5621709e-10      2.1273574e-12      1.4069889e-14      6.9726740e-10      7.4610092e-11      2.2792483e-14      1.9955156e-12      6.1519324e-15      2.1555054e-14      2.7935218e-14      3.9838062e-16      1.1627573e-16      3.2661586e-14      0.0000000e+00      1.5287434e-09      2.1903075e-15      2.5728616e-14      1.5470925e-14      1.8501022e-14      1.7753635e-06      3.3312388e-12      2.2098983e-09      7.4640265e-14      1.4869014e-12      3.4393179e-08      6.7538231e-04      2.5299862e-17    3.4015735e-04    1.4358719e-07    1.2345774e+00    4.6202226e+01                0                0
    5.7747755e-02   -1.0000000e-02   -1.2220750e-02    4.0091902e-01   -2.1996498e-01   -1.0516578e+00    9.1856685e+02    4.8010079e+05      1.4913971e-07      1.1558832e-01      7.4660692e-01      9.3650186e-02      4.3698126e-02      1.4069673e-05      2.2550051e-08      1.5633776e-07      4.6251761e-08      7.7388031e-08      5.3291082e-07      7.8453504e-07      1.5057965e-07      1.1988386e-12      9.3060702e-10      1.4766962e-09      3.9393215e-11      7.6566461e-16      6.2128447e-08      1.5818305e-08      3.3036485e-12      6.9864885e-12      2.4465912e-12      1.1918448e-11      2.5205427e-11      4.2204165e-13      1.0765390e-13      8.5046138e-12      0.0000000e+00      1.9379359e-07      5.8270602e-14      4.8174738e-12      8.9209398e-12      3.5573538e-12      3.9113721e-06      4.6169636e-11      3.5834161e-08      1.2796808e-13      3.3937600e-11      7.8041499e-08      4.3615410e-04      1.9838693e-20    2.2426020e-04    4.9889244e-07    7.3893397e-01    3.9398570e+01                0                0
    5.7747755e-02   -1.0000000e-02   -8.2207500e-03    4.7344791e-01   -2.8298273e-01   -7.2802316e-01    9.0718659e+02    4.8010139e+05      1.6664002e-07      1.1392907e-01      7.4624423e-01      9.5020959e-02      4.4346125e-02      1.4293392e-05      2.3327196e-08      1.6161121e-07      4.7100614e-08      8.4036932e-08      5.7004301e-07      7.6440512e-07      1.1805205e-07      8.6831626e-13      6.3789048e-10      1.2386173e-09      3.0947762e-11      4.6975427e-16      6.7403640e-08      1.6064085e-08      1.7805144e-12      5.4268788e-12      2.2765801e-12      1.1508146e-11      2.6749622e-11      4.5003572e-13      1.1510442e-13      3.8909809e-12      0.0000000e+00      2.1138712e-07      4.9478432e-14      4.5184733e-12      8.6506052e-12      3.3564490e-12      3.9105330e-06      4.3829414e-11      3.7499341e-08      9.6594057e-14      2.6811208e-11      7.8133714e-08      4.3906794e-04      1.3656744e-20    2.2463402e-04    5.3201155e-07    6.5126647e-01    3.6517364e+01                0                0
    5.7747755e-02   -1.4000000e-02   -8.2207500e-03   -7.0861107e-03   -5.5584978e-01   -5.9470981e-01    7.4721341e+02    4.8010118e+05      1.1657070e-06      1.4614763e-01      7.5265689e-01      6.8742381e-02      3.2080556e-02      1.8794209e-05      4.0376801e-08      2.7655714e-07      6.9543120e-08      1.2729967e-07      1.2118871e-06      3.1050637e-07      3.0730310e-09      3.1674621e-14      1.0957164e-09      5.5649879e-11      1.7456931e-11      3.0203890e-17      1.4676756e-07      3.0763804e-08      6.0744638e-10      3.6042979e-13      9.4132840e-13      7.4560277e-12      8.5373308e-10      3.2214433e-12      3.0696228e-12      1.9611927e-09      0.0000000e+00      7.4771121e-07      3.0444222e-14      2.0370282e-11      6.1155629e-12      4.5233001e-12      4.2009388e-06      1.3083317e-10      7.6902778e-08      3.5972625e-15      5.0135500e-13      8.8556560e-08      3.4525056e-04      3.5747601e-22    1.6720217e-04    7.4000333e-07    4.2938110e-01    2.5169866e+01                0                0
    5.7747755e-02   -1.4000000e-02   -1.2220750e-02    9.5218730e-03   -4.2104200e-01   -1.0177978e+00    7.4978830e+02    4.8010087e+05      1.1277205e-06      1.4793316e-01      7.5298895e-01      6.7301877e-02      3.1406499e-02      1.8148714e-05      3.8997382e-08      2.6711869e-07      6.7170403e-08      1.2293568e-07      1.1698497e-06      3.0005537e-07      3.2372506e-09      3.3242321e-14      1.0555539e-09      5.6012023e-11      1.6838868e-11      3.1491927e-17      1.4168939e-07      2.9679309e-08      6.6966733e-10      3.6092172e-13      9.1572025e-13      7.2404326e-12      8.2233600e-10      3.1091719e-12      2.9566957e-12      1.9691235e-09      0.0000000e+00      7.2218647e-07      2.9428133e-14      1.9945591e-11      5.9370309e-12      4.3626150e-12      4.0565988e-06      1.2663757e-10      7.4290033e-08      3.7271285e-15      5.4615354e-13      8.5518935e-08      3.4315021e-04      4.1133322e-22    1.6670442e-04    6.8201083e-07    4.8381190e-01    2.6987590e+01                0                0
    6.1226579e-02   -9.9277206e-03   -8.2207500e-03    7.4333308e-02   -7.7474627e-01   -5.4473180e-01    7.6660550e+02    4.8010237e+05      1.4149128e-06      1.3818069e-01      7.5147063e-01      7.4992011e-02      3.4968033e-02      2.5950906e-05      5.4449431e-08      3.7300628e-07      9.4733685e-08      1.7833987e-07      1.6417090e-06      4.9162890e-07      5.6886839e-09      6.0048789e-14      1.3047671e-09      1.3184762e-10      2.6053605e-11      5.3477573e-17      1.9510255e-07      4.3441190e-08      4.2630805e-10      6.6833257e-13      2.1547735e-12      1.6461028e-11      1.0679327e-09      5.0486280e-12      3.9836452e-12      1.4551465e-09      0.0000000e+00      9.7011512e-07      4.2486051e-14      2.1058718e-11      1.3313133e-11      6.5723295e-12      5.9061451e-06      1.6970351e-10      1.0227189e-07      6.9998652e-15      1.5885326e-12      1.2367396e-07      3.5108646e-04      5.0439268e-22    1.7704245e-04    7.9309997e-07    4.3278812e-01    8.8695867e+01                0                0
    6.0851132e-02   -1.3861530e-02   -8.2207500e-03   -2.0283350e-01   -9.6844129e-01   -3.6042068e-01    6.8010502e+02    4.8010206e+05      2.3174851e-06      1.5634932e-01      7.5484852e-01      6.0308864e-02      2.8144960e-02      2.6599211e-05      6.1953973e-08      4.2537511e-07      1.0397651e-07      1.8311326e-07      1.7711374e-06      2.7206300e-07      7.2999450e-10      7.8391465e-15      1.1011496e-09      8.1432843e-12      1.5785334e-11      5.8900723e-18      2.2842173e-07      3.5193164e-08      1.1342645e-08      1.1683486e-13      1.4188847e-13      1.1354116e-12      8.4857102e-10      1.3394427e-12      2.4673789e-12      1.5696407e-08      0.0000000e+00      1.2479832e-06      3.0634603e-14      7.3448558e-11      1.1047029e-12      3.2756147e-12      5.5964312e-06      2.4610980e-10      1.2400555e-07      9.4716279e-16      3.4593112e-14      1.2097015e-07      3.0921935e-04      2.6389868e-23    1.4815044e-04    9.0373885e-07    3.0738323e-01    5.3061593e+01                0                0
    6.1226579e-02   -9.9277206e-03   -1.2220750e-02    5.4821332e-02   -7.0514494e-01   -1.0495653e+00    7.6829394e+02    4.8010188e+05      1.4043691e-06      1.3991639e-01      7.5185786e-01      7.3553640e-02      3.4290876e-02      2.5801467e-05      5.4117175e-08      3.7073172e-07      9.4171918e-08      1.7728542e-07      1.6316544e-06      4.8977931e-07      5.9186998e-09      6.2864115e-14      1.2971490e-09      1.3376511e-10      2.6028013e-11      5.5589149e-17      1.9385728e-07      4.3200319e-08      4.1752103e-10      6.8118091e-13      2.1542243e-12      1.6444351e-11      1.0608630e-09      5.0275878e-12      3.9587550e-12      1.4311845e-09      0.0000000e+00      9.6368931e-07      4.2344219e-14      2.0864014e-11      1.3297608e-11      6.5422918e-12      5.8738566e-06      1.6872200e-10      1.0162799e-07      7.2742648e-15      1.6556529e-12      1.2298706e-07      3.4390091e-04      5.4502887e-22    1.7484629e-04    7.5407003e-07    4.7088607e-01    1.0067541e+02                0                0
    6.0851132e-02   -1.3861530e-02   -1.2220750e-02   -1.7336665e-01   -8.9433812e-01   -9.6815300e-01    6.8296596e+02    4.8010176e+05      2.1811087e-06      1.5721020e-01      7.5505787e-01      5.9587866e-02      2.7802394e-02      2.5338120e-05      5.8692290e-08      4.0286565e-07      9.8638395e-08      1.7397784e-07      1.6856622e-06      2.6835691e-07      8.0584929e-10      8.8596468e-15      1.1193522e-09      8.8556368e-12      1.6404675e-11      6.6720491e-18      2.1670695e-07      3.4106476e-08      9.4728079e-09      1.2816888e-13      1.5916698e-13      1.2793274e-12      8.6790837e-10      1.4617790e-12      2.6046266e-12      1.3645232e-08      0.0000000e+00      1.1769825e-06      3.1532099e-14      6.7696978e-11      1.1978886e-12      3.4073078e-12      5.3530609e-06      2.2659354e-10      1.1707807e-07      1.0416155e-15      3.5934905e-14      1.1549490e-07      3.0442260e-04      3.1671621e-23    1.4720377e-04    8.5511633e-07    3.4157397e-01    6.2177198e+01                0                0
    5.3747755e-02   -1.0000000e-02   -8.2207500e-03    6.4691656e-01    7.2984447e-02   -7.1677705e-01    9.5024397e+02    4.8010099e+05      6.0242638e-08      1.0676335e-01      7.4418100e-01      1.0123288e-01      4.7312639e-02      9.4975509e-06      1.4152100e-08      9.7993724e-08      3.0908530e-08      3.8726972e-08      2.8012810e-07      6.1308762e-07      2.5222969e-07      2.1990352e-12      2.0303961e-09      1.5135267e-09      4.4070375e-11      2.4972633e-15      3.1545442e-08      8.5089650e-09      4.4874488e-12      9.2827056e-12      1.4988635e-12      6.4431006e-12      1.1108606e-11      1.6662123e-13      4.4834084e-14      1.1995348e-11      0.0000000e+00      9.4113096e-08      5.4623084e-14      3.1607169e-12      4.7587187e-12      2.2759646e-12      2.8151556e-06      3.1261244e-11      2.1301409e-08      1.8710690e-13      3.5993538e-11      5.5906862e-08      4.9622038e-04      1.4012933e-19    2.4872929e-04    3.8289859e-07    7.3243920e-01    3.1902500e+01                0                0
    4.9747755e-02   -1.0000000e-02   -8.2207500e-03    5.9971286e-01    3.2783929e-01   -7.1147811e-01    1.0128924e+03    4.8010100e+05      1.3243705e-08      9.5336929e-02      7.4118869e-01      1.1095115e-01      5.1934941e-02      6.0919337e-06      7.9333026e-09      5.3203079e-08      1.9690954e-08      1.0773693e-08      1.0203896e-07      4.4659783e-07      5.7728185e-07      3.5908090e-12      4.7862355e-09      8.9153818e-10      1.7323018e-11      5.5442946e-15      9.7618233e-09      1.9498512e-09      1.8722445e-12      6.4932034e-12      2.9183436e-13      1.1183072e-12      2.4501765e-12      3.0379124e-14      9.8774549e-15      2.5857513e-12      0.0000000e+00      2.8926773e-08      2.3377070e-14      7.6153218e-13      8.1765538e-13      5.2583527e-13      2.0832585e-06      1.1825895e-11      1.0365966e-08      1.4626056e-13      1.5708172e-11      4.1180488e-08      5.7878917e-04      1.0350865e-18    2.8510025e-04    2.5522869e-07    8.7814514e-01    3.6906852e+01                0                0
    5.3747755e-02   -1.4000000e-02   -8.2207500e-03    2.9635542e-01    4.0509780e-02   -6.5772427e-01    7.5145275e+02    4.8010138e+05      7.7863998e-07      1.4621107e-01      7.5213880e-01      6.9011424e-02      3.2244529e-02      1.2798399e-05      2.7364030e-08      1.8745191e-07      4.7246434e-08      8.7045788e-08      8.2039610e-07      2.1981842e-07      3.4610867e-09      3.3096018e-14      7.4494949e-10      4.7107398e-11      1.2134987e-11      3.6497194e-17      9.9068302e-08      2.1055527e-08      4.3739609e-10      2.8915049e-13      7.0842460e-13      5.5479615e-12      5.5813373e-10      2.2164225e-12      2.0410693e-12      1.2579710e-09      0.0000000e+00      5.0251203e-07      2.0467069e-14      1.3104246e-11      4.5408284e-12      3.0273315e-12      2.8728559e-06      8.4926973e-11      5.1990297e-08      3.3147004e-15      5.2088939e-13      6.0476683e-08      3.7559757e-04      1.5310759e-21    1.7779507e-04    5.2962085e-07    4.8186285e-01    1.8894907e+01                0                0
    4.9747755e-02   -1.4000000e-02   -8.2207500e-03    2.6893515e-01    3.9056011e-01   -6.5301181e-01    8.3130870e+02    4.8010143e+05      2.8733556e-07      1.3199533e-01      7.4885068e-01      8.0869597e-02      3.7824464e-02      8.7022737e-06      1.6552416e-08      1.1363864e-07      3.0270064e-08      6.2629870e-08      4.8471839e-07      2.7598246e-07      2.1636022e-08      1.3734010e-13      2.7555302e-10      2.1889276e-10      7.1323182e-12      1.4173452e-16      5.5143699e-08      1.4153688e-08      1.2519911e-10      7.3645943e-13      1.5625187e-12      1.0172298e-11      1.2468408e-10      1.1075176e-12      5.0180722e-13      1.6715805e-10      0.0000000e+00      2.3887419e-07      1.7053402e-14      4.3048313e-12      7.9331714e-12      2.2989184e-12      2.1370920e-06      3.2730121e-11      2.9321589e-08      1.1119069e-14      4.5786569e-12      4.3694451e-08      4.4740932e-04      2.7164715e-20    2.1283745e-04    3.6307652e-07    6.1901090e-01    2.4262593e+01                0                0
    5.3747755e-02   -1.0000000e-02   -1.2220750e-02    5.6695132e-01    7.0286553e-02   -1.0389644e+00    9.6229206e+02    4.8010062e+05      4.9115939e-08      1.0853118e-01      7.4462284e-01      9.9738286e-02      4.6600801e-02      9.5603618e-06      1.3891265e-08      9.6101420e-08      3.1001859e-08      3.3996213e-08      2.5692652e-07      6.3670189e-07      3.1020490e-07      2.4366998e-12      2.4086105e-09      1.4571200e-09      3.7829761e-11      2.9127003e-15      2.8581337e-08      6.9695323e-09      2.3953325e-12      8.9989634e-12      1.1339489e-12      4.7426794e-12      9.1120948e-12      1.2445819e-13      3.7449154e-14      6.7230337e-12      0.0000000e+00      8.3425436e-08      4.8017981e-14      2.4896928e-12      3.4936875e-12      1.7848653e-12      2.8925391e-06      2.7533084e-11      2.0488309e-08      1.8190408e-13      3.1211858e-11      5.7383780e-08      4.9281061e-04      1.7990335e-19    2.4863404e-04    3.6601766e-07    8.4243622e-01    3.2474179e+01                0                0
    4.9747755e-02   -1.0000000e-02   -1.2220750e-02    5.1851727e-01    2.7504898e-01   -9.9081415e-01    1.0258853e+03    4.8010058e+05      1.0120659e-08      9.7235761e-02      7.4175819e-01      1.0929081e-01      5.1133503e-02      6.2292387e-06      7.8908145e-09      5.1786246e-08      2.0171844e-08      8.9278590e-09      9.1240670e-08      4.6472247e-07      7.8762173e-07      4.5470334e-12      6.5020080e-09      8.5838453e-10      1.4905708e-11      7.0576257e-15      8.2416369e-09      1.5205828e-09      1.3418425e-12      6.4550856e-12      2.1935967e-13      8.4928794e-13      1.7891387e-12      2.3902916e-14      7.4684882e-15      1.9371855e-12      0.0000000e+00      2.4303210e-08      2.0720643e-14      6.0259205e-13      6.2166198e-13      4.1386865e-13      2.2245067e-06      1.0654140e-11      9.8264525e-09      1.5092718e-13      1.3802785e-11      4.3926554e-08      5.7174648e-04      1.5686937e-18    2.8434672e-04    2.5178859e-07    1.0106210e+00    3.6353913e+01                0                0
    5.3747755e-02   -1.4000000e-02   -1.2220750e-02    2.8439063e-01    4.7724003e-02   -1.0106847e+00    7.7939039e+02    4.8010100e+05      6.4127265e-07      1.4347996e-01      7.5163519e-01      7.1214148e-02      3.3267671e-02      1.2578571e-05      2.6000863e-08      1.7813660e-07      4.5544259e-08      8.6980240e-08      7.8506542e-07      2.5813500e-07      5.3811072e-09      5.1919392e-14      6.1199010e-10      8.6747561e-11      1.1430599e-11      5.2722218e-17      9.2106993e-08      2.1315535e-08      2.0318795e-10      4.2005854e-13      1.2698326e-12      9.4906568e-12      4.8605422e-10      2.5486216e-12      1.9071460e-12      5.9086080e-10      0.0000000e+00      4.5165581e-07      2.1516776e-14      9.6685676e-12      7.6461161e-12      3.2437150e-12      2.8963951e-06      8.0253979e-11      4.8399845e-08      5.0702749e-15      1.2342769e-12      6.0407312e-08      3.8485802e-04      2.5412369e-21    1.8453280e-04    4.9347800e-07    5.6389670e-01    2.0219879e+01                0                0
    4.9747755e-02   -1.4000000e-02   -1.2220750e-02    2.4328326e-01    3.2295482e-01   -9.7593684e-01    8.5578652e+02    4.8010090e+05      2.2627844e-07      1.3016263e-01      7.4856561e-01      8.2313247e-02      3.8491001e-02      8.9451179e-06      1.6261849e-08      1.1187739e-07      3.0548522e-08      6.3654631e-08      4.6034012e-07      3.4115199e-07      3.5726403e-08      2.5022290e-13      3.1700788e-10      3.6540246e-10      1.1404177e-11      2.0547487e-16      5.2464263e-08      1.3867034e-08      8.1136747e-11      1.4072495e-12      1.9400442e-12      1.1718238e-11      8.5036783e-11      9.1821481e-13      3.5720327e-13      1.1492693e-10      0.0000000e+00      2.0780845e-07      2.4766545e-14      4.4967970e-12      9.0235422e-12      2.7710108e-12      2.2723913e-06      3.4822348e-11      2.8012415e-08      2.2733803e-14      9.0711611e-12      4.6057592e-08      4.5465189e-04      4.0829393e-20    2.1868752e-04    3.4800684e-07    7.2608687e-01    2.4718705e+01                0                0
    3.9374309e-02   -1.6154686e-02   -1.6220750e-02    3.5256651e-01    3.4991719e-03   -7.7151488e-01    1.2095208e+03    4.8009975e+05      2.4454702e-11      6.6497886e-02      7.3455743e-01      1.3486249e-01      6.3248303e-02      1.6429731e-06      4.6218788e-09      4.3734595e-09      5.9688980e-09      6.2932027e-11      2.8689835e-08      1.8553903e-07      5.0869501e-06      1.3453638e-11      3.5910580e-08      1.0714851e-10      7.1088667e-13      1.0704668e-14      1.9140577e-10      1.2907515e-11      7.2377067e-15      9.2028404e-13      4.7078076e-16      1.8483360e-15      3.4211512e-15      4.9094845e-17      1.4189548e-17      9.7675891e-15      0.0000000e+00      1.7075652e-10      2.6200076e-16      2.3417004e-15      1.3468455e-15      2.4625539e-15      1.2537714e-06      1.9841352e-12      6.5549766e-10      9.3190673e-14      1.4092675e-13      2.3728645e-08      8.2561685e-04      7.3170112e-17    4.0392521e-04    7.5534925e-08    1.7029588e+00    5.1630754e+01                0                0
    3.9374309e-02   -1.6154686e-02   -2.0220750e-02    2.2933386e-01    4.8354800e-02   -9.1625498e-01    1.2049196e+03    4.8009982e+05      4.4030707e-11      6.9486774e-02      7.3550438e-01      1.3222872e-01      6.1970287e-02      1.6949018e-06      4.4558021e-09      4.8712422e-09      6.1119937e-09      8.7757086e-11      2.9200737e-08      1.8640224e-07      4.7776717e-06      1.2956158e-11      3.4659899e-08      1.1348319e-10      7.8054044e-13      1.0739484e-14      2.1604519e-10      1.6725055e-11      9.4052059e-15      9.5643379e-13      8.6731269e-16      3.3566099e-15      6.0383832e-15      8.6334189e-17      2.5064206e-17      1.3557458e-14      0.0000000e+00      2.4632402e-10      3.6786989e-16      3.7061891e-15      2.4418160e-15      3.4048800e-15      1.2534125e-06      2.0322502e-12      7.3697000e-10      8.4511033e-14      2.3021137e-13      2.3789811e-08      8.0182778e-04      6.8234462e-17    3.9879374e-04    7.9281163e-08    1.7848525e+00    5.0696473e+01                0                0
    3.9374309e-02   -1.6154686e-02   -2.4220750e-02    1.0108495e-01    8.5509398e-02   -1.0552143e+00    1.1912573e+03    4.8010025e+05      8.9448234e-11      7.3808730e-02      7.3669699e-01      1.2852157e-01      6.0192980e-02      1.9686651e-06      4.2397167e-09      6.7594252e-09      6.9664507e-09      1.5976354e-10      3.1661869e-08      2.0294439e-07      4.0886101e-06      1.2549697e-11      3.2186801e-08      1.4302638e-10      1.0644863e-12      1.2004329e-14      3.0346221e-10      2.7730981e-11      1.3573428e-14      1.1506533e-12      1.7965266e-15      6.8118355e-15      1.2466320e-14      1.7284978e-16      5.2001784e-17      2.0171909e-14      0.0000000e+00      4.7928310e-10      6.9088620e-16      7.5290214e-15      4.9449507e-15      6.1604423e-15      1.3319580e-06      2.4668261e-12      1.0414693e-09      7.0727137e-14      4.2957377e-13      2.5493891e-08      7.7202854e-04      5.7952293e-17    3.9000874e-04    8.7813762e-08    1.8394507e+00    5.0101722e+01                0                0
    3.9374309e-02   -1.6154686e-02   -2.8220750e-02    1.5459583e-02    1.1423413e-01   -1.2229928e+00    1.1715235e+03    4.8010081e+05      1.8322260e-10      7.8940935e-02      7.3801959e-01      1.2417135e-01      5.8120047e-02      2.4132686e-06      4.3204060e-09      9.8446642e-09      8.3382345e-09      3.0883339e-10      3.2102372e-08      2.2573858e-07      3.6810767e-06      1.0096750e-11      2.5883861e-08      1.7119927e-10      1.2975337e-12      9.7838014e-15      4.8095624e-10      4.6603530e-11      2.1924331e-14      1.3523227e-12      3.9672613e-15      1.4574782e-14      2.4766628e-14      3.3811790e-16      1.0350172e-16      3.1800043e-14      0.0000000e+00      9.5675928e-10      1.2358219e-15      1.5322009e-14      1.0549716e-14      1.1072606e-14      1.4784101e-06      2.1712578e-12      1.5450826e-09      6.1080304e-14      8.0846368e-13      2.8502165e-08      7.4016459e-04      3.1138205e-17    3.7931382e-04    9.9581147e-08    1.8723135e+00    4.9692265e+01                0                0
    4.2175059e-02   -1.6734741e-02   -1.1103750e-03    8.5310858e-01   -1.4312192e-01   -9.5183004e-02    1.0188844e+03    4.8010126e+05      8.1974571e-09      6.4679623e-02      7.3321646e-01      1.3695929e-01      6.4353034e-02      6.2395369e-06      7.9136247e-09      5.2445133e-08      2.0173678e-08      9.4088479e-09      9.0734670e-08      4.6844294e-07      7.0326505e-07      4.4214447e-12      5.7364208e-09      1.0084367e-09      1.8459209e-11      7.5166131e-15      8.4154611e-09      1.5365919e-09      2.4382265e-14      7.5884798e-12      2.6688770e-13      9.1858538e-13      2.7721697e-13      9.6242287e-15      1.0611592e-15      1.3594050e-14      0.0000000e+00      2.4179093e-08      2.4416576e-14      6.6726420e-13      6.6088913e-13      4.6636126e-13      2.2010090e-06      1.1165477e-11      9.9717775e-09      1.8130069e-13      1.9600987e-11      4.3465049e-08      7.8169163e-04      1.1822240e-18    3.6790248e-04    1.0403924e-07    4.3651073e-01    8.9681813e+01                0                0
    3.9374309e-02   -1.6154686e-02   -1.1103750e-03    1.1361660e+00   -2.6166986e-01   -6.0935862e-02    9.9501107e+02    4.8010052e+05      2.4814212e-08      7.6559225e-02      7.3516352e-01      1.2746008e-01      5.9981664e-02      1.1747694e-05      1.5642765e-08      1.0664072e-07      3.7899963e-08      2.5277668e-08      2.1809358e-07      8.5626162e-07      7.9841578e-07      5.7309085e-12      6.9592107e-09      1.9315346e-09      4.2534235e-11      9.0451318e-15      2.2030002e-08      4.9178132e-09      7.8970364e-14      1.3607883e-11      8.0792113e-13      3.0122598e-12      1.3746030e-12      4.3944280e-14      5.8007723e-15      1.9943483e-14      0.0000000e+00      6.2326235e-08      5.5006800e-14      1.9368302e-12      2.1882741e-12      1.3866522e-12      3.8716506e-06      2.6124222e-11      2.1172902e-08      2.9805289e-13      3.7382651e-11      7.6567248e-08      8.1760897e-04      7.5380069e-19    3.6985310e-04    1.3967049e-07    4.8796844e-01    1.0599847e+02                0                0
    3.9374309e-02   -1.6154686e-02   -4.2207500e-03    9.1648801e-01   -1.9717285e-01   -2.3735760e-01    1.1352582e+03    4.8010000e+05      3.8660128e-10      6.8022628e-02      7.3377284e-01      1.3424199e-01      6.3103314e-02      4.6531478e-06      6.4307607e-09      2.3589218e-08      1.5702873e-08      8.9169460e-10      6.1673745e-08      3.9989151e-07      3.7936761e-06      1.5801611e-11      3.3078379e-08      4.5265928e-10      4.3549223e-12      2.2033777e-14      1.1964828e-09      1.4800350e-10      1.6150079e-15      3.4414596e-12      1.1873025e-14      4.0105471e-14      1.2208164e-14      3.9856655e-16      5.0452997e-17      3.8444328e-16      0.0000000e+00      2.8302704e-09      4.5176092e-15      5.3461431e-14      2.8577883e-14      3.8557279e-14      2.4473207e-06      5.9911949e-12      3.7812026e-09      1.1262587e-13      2.7970856e-12      4.7674825e-08      8.4773112e-04      2.4083990e-17    3.9288860e-04    1.0085728e-07    1.0760914e+00    6.1991765e+01                0                0
    3.9374309e-02   -1.6154686e-02   -8.2207500e-03    6.8840793e-01   -1.1280416e-01   -4.3760203e-01    1.1827154e+03    4.8009987e+05      2.6784257e-11      6.5244853e-02      7.3358062e-01      1.3629759e-01      6.4015439e-02      2.5810849e-06      5.2836457e-09      8.8855607e-09      9.0958531e-09      1.3665229e-10      4.2263619e-08      2.6012383e-07      4.9991570e-06      1.6577848e-11      4.0181103e-08      1.9299428e-10      1.4158016e-12      1.7016636e-14      3.2603013e-10      2.7029942e-11      1.9506729e-15      1.4735062e-12      6.7032994e-16      2.1834078e-15      1.0736654e-15      2.1627564e-17      4.4568639e-18      2.0649359e-15      0.0000000e+00      4.3718455e-10      7.9112756e-16      5.7970682e-15      1.5362241e-15      5.5958446e-15      1.7237953e-06      3.4507158e-12      1.3504085e-09      8.3730100e-14      3.7699626e-13      3.3063280e-08      8.5178908e-04      5.8085995e-17    4.0237880e-04    8.4358542e-08    1.3862192e+00    5.5140157e+01                0                0
    3.9374309e-02   -1.6154686e-02   -1.2220750e-02    5.3158117e-01   -5.7119501e-02   -6.1599837e-01    1.2030729e+03    4.8009967e+05      1.8127788e-11      6.5042657e-02      7.3390552e-01      1.3625314e-01      6.3946580e-02      1.8604375e-06      4.8763611e-09      5.2105381e-09      6.7126548e-09      6.9611268e-11      3.2122255e-08      2.0477329e-07      5.2489282e-06      1.4271055e-11      3.8161196e-08      1.2231027e-10      8.1239141e-13      1.1891988e-14      2.1243960e-10      1.3931560e-11      4.7747549e-15      1.0256189e-12      3.6081898e-16      1.3102483e-15      1.7369369e-15      2.6364174e-17      7.2347384e-18      5.9154033e-15      0.0000000e+00      1.9632268e-10      3.2863820e-16      2.3477443e-15      9.3932280e-16      2.5911521e-15      1.3832048e-06      2.2174222e-12      7.8159369e-10      8.9886671e-14      2.0211869e-13      2.6259030e-08      8.4328832e-04      7.0068118e-17    4.0544044e-04    7.7154989e-08    1.5735341e+00    5.2647096e+01                0                0
    6.0365477e-02   -1.7651986e-02   -1.1103750e-03   -3.6389529e-01   -3.7206251e-01    6.0416976e-04    5.5628138e+02    4.8010173e+05      2.5264700e-06      1.7640084e-01      7.5782147e-01      4.4562313e-02      2.0884391e-02      1.8683733e-05      4.8122043e-08      3.3265897e-07      7.9152264e-08      1.3723116e-07      1.2011003e-06      1.4879019e-07      4.0508480e-10      2.4950881e-15      6.5116844e-10      2.9154135e-12      4.9254099e-12      5.6951856e-18      1.7021894e-07      2.7950708e-08      1.8042818e-08      5.6840252e-14      6.4765652e-14      4.7271085e-13      5.2192833e-10      7.2115859e-13      2.7498441e-12      2.6116463e-08      0.0000000e+00      1.0364600e-06      3.8083790e-14      2.0450952e-10      6.5910332e-13      1.8059718e-12      3.6357974e-06      2.0810173e-10      1.0227641e-07      4.9129441e-16      1.2398059e-14      8.1694377e-08      3.0272903e-04      1.8112396e-22    1.2506637e-04    1.0127735e-06    7.4959533e-02    6.3819340e+00                0                0
    5.9921433e-02   -2.0501926e-02   -1.1103750e-03   -1.8514650e-01   -1.7643150e-01    1.0146716e-02    4.2958424e+02    4.8010211e+05      3.3645880e-06      2.1370114e-01      7.6609956e-01      1.3665306e-02      6.4143147e-03      6.2054877e-06      1.8593257e-08      1.3205647e-07      3.1772027e-08      6.0780940e-08      4.0082830e-07      4.9586772e-08      1.7707834e-10      8.6328888e-16      2.4991805e-10      1.1609117e-12      1.6201395e-12      2.8844853e-18      7.2906425e-08      1.0344151e-08      4.1645632e-09      2.3912234e-14      2.7970836e-14      2.0280678e-13      1.6696485e-10      2.9225031e-13      1.2172914e-12      7.4716976e-09      0.0000000e+00      4.5374139e-07      1.7586253e-14      9.7910725e-11      2.8700412e-13      6.6923824e-13      1.1308286e-06      5.2981473e-11      4.4229058e-08      2.1493175e-16      4.4017957e-15      2.6880927e-08      1.0766347e-04      1.1990000e-22    4.2460586e-05    3.0403428e-07    4.0561878e-02    2.5403238e+00                0                0
    6.0365477e-02   -1.7651986e-02   -4.2207500e-03   -3.2467118e-01   -5.5965252e-01   -3.7660732e-01    6.0886962e+02    4.8010134e+05      3.4172304e-06      1.6954223e-01      7.5665238e-01      5.0027152e-02      2.3419011e-02      2.6816399e-05      6.7148533e-08      4.6345583e-07      1.1123413e-07      1.9410176e-07      1.7759251e-06      1.8079459e-07      8.2944188e-11      7.5113159e-16      4.0989277e-10      4.2571709e-13      1.7924845e-12      3.1318113e-19      2.4158149e-07      2.9404232e-08      2.9720654e-08      1.4455918e-14      7.5920731e-15      5.2592923e-14      4.1007026e-10      2.0109294e-13      8.5501546e-13      3.2418831e-08      0.0000000e+00      1.4231171e-06      1.4804505e-14      1.8182337e-10      2.9262920e-13      9.2685465e-13      5.3484900e-06      3.4177545e-10      1.4056872e-07      1.0924203e-16      1.0137696e-15      1.1870723e-07      3.1883433e-04      4.9015584e-25    1.3736036e-04    9.8715548e-07    1.6907251e-01    2.1618297e+01                0                0
    5.9921433e-02   -2.0501926e-02   -4.2207500e-03   -2.2702624e-01   -1.9630760e-01   -2.9295291e-01    4.6352487e+02    4.8010216e+05      2.2417482e-05      2.0699268e-01      7.6459461e-01      1.9218930e-02      9.0121264e-03      8.6876323e-06      2.5168707e-08      1.7767405e-07      4.2767271e-08      8.0312407e-08      5.7276204e-07      5.1727034e-08      4.8136233e-11      3.9262493e-16      1.1125425e-10      5.5957074e-13      8.2205560e-13      1.4393041e-18      9.7137037e-08      1.0506413e-08      9.2991554e-09      1.0333114e-14      1.3137153e-14      9.1564711e-14      8.8133427e-11      1.2509038e-13      4.2964245e-13      1.0723418e-08      0.0000000e+00      5.9912140e-07      5.3851306e-15      3.6751825e-11      1.0571212e-13      3.6192378e-13      1.6117249e-06      9.8425343e-11      5.8492396e-08      1.0287783e-16      3.8424634e-15      3.7747458e-08      1.4716244e-04      4.0242102e-22    5.8806281e-05    3.9524321e-07    7.8357009e-02    6.8206972e+00                0                0
    5.0593260e-02   -2.0478207e-02   -1.1103750e-03   -2.5191721e-01    1.2781257e-01   -4.9543214e-02    5.3881586e+02    4.8010116e+05      1.1832678e-06      1.8346300e-01      7.5891810e-01      3.9023292e-02      1.8273965e-02      8.5487001e-06      2.2732950e-08      1.5799647e-07      3.7580764e-08      6.6371387e-08      5.4453270e-07      6.0142306e-08      1.2638526e-09      7.8794734e-15      1.6033960e-10      1.0912831e-11      1.3524122e-12      7.3411810e-18      8.0516704e-08      1.1036467e-08      1.0685251e-08      5.5003807e-14      5.8435548e-14      3.5716533e-13      1.3385834e-10      1.5397221e-13      5.8920295e-13      1.2960684e-08      0.0000000e+00      4.9850837e-07      1.0747453e-14      8.5586703e-11      3.6219382e-13      4.5696932e-13      1.6337688e-06      1.1222902e-10      4.9499841e-08      8.3714194e-16      2.5786610e-13      3.7177730e-08      3.0868183e-04      6.2799566e-21    1.2655084e-04    4.9025259e-07    8.5732531e-02    7.8060345e+00                0                0
    5.0593260e-02   -2.0478207e-02   -4.2207500e-03   -1.1923884e-01    2.7481502e-01   -3.3132414e-01    6.1088643e+02    4.8010152e+05      1.0333915e-06      1.7349620e-01      7.5715548e-01      4.7017053e-02      2.1992172e-02      8.8375213e-06      2.2037381e-08      1.5206522e-07      3.6539814e-08      6.3803824e-08      5.8568512e-07      6.0748628e-08      2.4239452e-10      1.7467090e-15      1.3445207e-10      2.0829287e-12      7.1086158e-13      1.1172599e-18      7.9362475e-08      9.5820472e-09      9.6945999e-09      1.3733782e-14      1.0187544e-14      6.3424551e-14      1.3377446e-10      7.4787497e-14      2.8999711e-13      1.0472340e-08      0.0000000e+00      4.6566545e-07      5.1308766e-15      5.4271047e-11      1.2455215e-13      3.3238953e-13      1.7688704e-06      1.0864298e-10      4.6029165e-08      1.8361759e-16      4.6119166e-14      3.9193807e-08      3.2586997e-04      3.3306814e-22    1.4052441e-04    4.3515493e-07    2.5150484e-01    1.0610559e+01                0                0
    5.8464696e-02   -2.4100133e-02   -1.1103750e-03   -1.8514650e-01   -1.7643150e-01    1.0146716e-02    4.2958424e+02    4.8010211e+05      3.3645880e-06      2.1370114e-01      7.6609956e-01      1.3665306e-02      6.4143147e-03      6.2054877e-06      1.8593257e-08      1.3205647e-07      3.1772027e-08      6.0780940e-08      4.0082830e-07      4.9586772e-08      1.7707834e-10      8.6328888e-16      2.4991805e-10      1.1609117e-12      1.6201395e-12      2.8844853e-18      7.2906425e-08      1.0344151e-08      4.1645632e-09      2.3912234e-14      2.7970836e-14      2.0280678e-13      1.6696485e-10      2.9225031e-13      1.2172914e-12      7.4716976e-09      0.0000000e+00      4.5374139e-07      1.7586253e-14      9.7910725e-11      2.8700412e-13      6.6923824e-13      1.1308286e-06      5.2981473e-11      4.4229058e-08      2.1493175e-16      4.4017957e-15      2.6880927e-08      1.0766347e-04      1.1990000e-22    4.2460586e-05    3.0403428e-07    4.0561878e-02    2.5403238e+00                0                0
    5.8464696e-02   -2.4100133e-02   -4.2207500e-03   -2.2702624e-01   -1.9630760e-01   -2.9295291e-01    4.6352487e+02    4.8010216e+05      2.2417482e-05      2.0699268e-01      7.6459461e-01      1.9218930e-02      9.0121264e-03      8.6876323e-06      2.5168707e-08      1.7767405e-07      4.2767271e-08      8.0312407e-08      5.7276204e-07      5.1727034e-08      4.8136233e-11      3.9262493e-16      1.1125425e-10      5.5957074e-13      8.2205560e-13      1.4393041e-18      9.7137037e-08      1.0506413e-08      9.2991554e-09      1.0333114e-14      1.3137153e-14      9.1564711e-14      8.8133427e-11      1.2509038e-13      4.2964245e-13      1.0723418e-08      0.0000000e+00      5.9912140e-07      5.3851306e-15      3.6751825e-11      1.0571212e-13      3.6192378e-13      1.6117249e-06      9.8425343e-11      5.8492396e-08      1.0287783e-16      3.8424634e-15      3.7747458e-08      1.4716244e-04      4.0242102e-22    5.8806281e-05    3.9524321e-07    7.8357009e-02    6.8206972e+00                0                0
    6.0365477e-02   -1.7651986e-02   -8.2207500e-03   -3.1013370e-01   -6.6278723e-01   -5.6519548e-01    6.3795076e+02    4.8010190e+05      2.2716474e-06      1.6569696e-01      7.5601954e-01      5.3094057e-02      2.4831730e-02      2.1710083e-05      5.2853877e-08      3.6389455e-07      8.7864155e-08      1.5332526e-07      1.4484918e-06      1.6442408e-07      1.6965539e-10      1.6918503e-15      4.5921892e-10      1.2198352e-12      4.0873525e-12      8.4606952e-19      1.9185333e-07      2.4473155e-08      1.9725737e-08      2.8673456e-14      2.1433208e-14      1.6022417e-13      4.3519193e-10      3.6174906e-13      1.0516307e-12      2.2123390e-08      0.0000000e+00      1.1000352e-06      1.5809266e-14      9.3798555e-11      2.8415578e-13      1.2689353e-12      4.4188414e-06      2.4069862e-10      1.0871352e-07      2.1786950e-16      3.1462269e-15      9.7030948e-08      3.2547265e-04      1.5434342e-24    1.3929273e-04    9.1619647e-07    2.1738304e-01    3.1517406e+01                0                0
    5.9921433e-02   -2.0501926e-02   -8.2207500e-03   -2.2398314e-01   -3.5668461e-01   -3.1244348e-01    4.8801132e+02    4.8010230e+05      4.7972794e-06      2.0219367e-01      7.6360671e-01      2.3160824e-02      1.0852583e-02      9.6931948e-06      2.6982057e-08      1.8936400e-07      4.5610317e-08      8.4198264e-08      6.4230998e-07      6.1595767e-08      1.1692028e-10      6.2954678e-16      1.7903225e-10      7.2852381e-13      1.1108223e-12      1.6230186e-18      1.0372798e-07      1.1416143e-08      9.4720984e-09      1.4482543e-14      1.6667854e-14      1.1524732e-13      1.7547246e-10      1.6885739e-13      7.6105288e-13      1.0322900e-08      0.0000000e+00      6.2781528e-07      1.2082251e-14      7.7152139e-11      1.9793691e-13      5.0028392e-13      1.8350382e-06      8.8744716e-11      6.1178837e-08      1.3373328e-16      5.3738992e-15      4.2290583e-08      1.6796715e-04      6.8204457e-22    7.3457076e-05    4.9297027e-07    1.0780749e-01    1.1007416e+01                0                0
    6.0365477e-02   -1.7651986e-02   -1.2220750e-02   -2.7177452e-01   -5.6706206e-01   -9.3687082e-01    6.3758033e+02    4.8010159e+05      2.0611690e-06      1.6744457e-01      7.5638082e-01      5.1665425e-02      2.4160856e-02      1.9634389e-05      4.7780957e-08      3.2896797e-07      7.9445381e-08      1.3867133e-07      1.3099944e-06      1.4937664e-07      1.6510846e-10      1.6479588e-15      4.1904872e-10      1.2787468e-12      3.7683827e-12      8.7471237e-19      1.7348866e-07      2.2174046e-08      1.7735049e-08      2.7193684e-14      2.2105917e-14      1.6628620e-13      3.9645257e-10      3.3792824e-13      9.6378197e-13      1.9907992e-08      0.0000000e+00      9.9421765e-07      1.4427325e-14      8.4215621e-11      2.7375371e-13      1.1640631e-12      3.9979605e-06      2.1683466e-10      9.8261553e-08      2.1027851e-16      4.7265419e-15      8.7774311e-08      3.1916684e-04      5.6190694e-24    1.3886347e-04    8.6528655e-07    2.3758459e-01    3.6011350e+01                0                0
    5.9921433e-02   -2.0501926e-02   -1.2220750e-02   -2.4058203e-01   -3.9785899e-01   -9.3324369e-01    4.9856843e+02    4.8010219e+05      9.0104435e-07      2.0068141e-01      7.6323871e-01      2.4435691e-02      1.1448885e-02      9.7458196e-06      2.7022077e-08      1.8952650e-07      4.5644131e-08      8.4012091e-08      6.3722088e-07      6.7114015e-08      1.5157763e-10      7.3856590e-16      2.3222695e-10      8.0791337e-13      1.3059389e-12      1.6793095e-18      1.0223545e-07      1.2320390e-08      8.4937004e-09      1.6607314e-14      1.7673282e-14      1.2318753e-13      2.0528599e-10      1.8982891e-13      9.3886428e-13      1.1164376e-08      0.0000000e+00      6.2127349e-07      1.6946905e-14      1.1825212e-10      2.5650676e-13      5.8612147e-13      1.8476859e-06      8.3444307e-11      6.1057710e-08      1.4922089e-16      5.6062729e-15      4.2555041e-08      1.8089588e-04      7.1726938e-22    7.5832932e-05    4.7039671e-07    1.2282238e-01    1.3385304e+01                0                0
    5.0593260e-02   -2.0478207e-02   -8.2207500e-03   -1.3821838e-01    3.0088969e-01   -5.0655344e-01    6.3891362e+02    4.8010216e+05      9.5957123e-07      1.6987451e-01      7.5653807e-01      4.9904067e-02      2.3337612e-02      9.0832627e-06      2.2108786e-08      1.5224180e-07      3.6776488e-08      6.4234948e-08      6.0482095e-07      7.0493698e-08      4.8038518e-10      3.3680347e-15      1.9169826e-10      3.8102749e-12      1.7469815e-12      2.4480520e-18      8.0197941e-08      1.0247793e-08      8.2666283e-09      2.5528229e-14      2.0271831e-14      1.3047743e-13      1.7991920e-10      1.5035233e-13      4.3612541e-13      9.2673168e-09      0.0000000e+00      4.5977780e-07      6.7625461e-15      3.9608729e-11      1.6726672e-13      5.3625220e-13      1.8502338e-06      1.0041012e-10      4.5486336e-08      3.2979991e-16      8.0708708e-14      4.0623583e-08      3.3224249e-04      8.2482744e-22    1.4619982e-04    4.2115176e-07    3.5083650e-01    1.2604284e+01                0                0
    5.0593260e-02   -2.0478207e-02   -1.2220750e-02   -8.2383819e-02    2.7471087e-01   -9.3946955e-01    6.7012364e+02    4.8010150e+05      8.4062647e-07      1.6538936e-01      7.5567800e-01      5.3537735e-02      2.5034500e-02      9.3954595e-06      2.2127292e-08      1.5204634e-07      3.7061664e-08      6.5091258e-08      6.2438796e-07      9.2121392e-08      9.3012758e-10      6.7688377e-15      3.4365541e-10      7.1319164e-12      4.3103719e-12      4.8613649e-18      8.1153293e-08      1.2012430e-08      5.1257983e-09      5.4594563e-14      4.4146218e-14      3.0549771e-13      2.6901195e-10      3.5276097e-13      7.5285278e-13      6.7085127e-09      0.0000000e+00      4.4908651e-07      1.0155102e-14      3.0291608e-11      3.1025625e-13      9.7953272e-13      1.9620628e-06      8.3980059e-11      4.4617680e-08      6.6594932e-16      1.4603176e-13      4.2571755e-08      3.4657190e-04      1.2253880e-21    1.5538812e-04    4.0142491e-07    4.3094156e-01    1.4050161e+01                0                0
    5.8464696e-02   -2.4100133e-02   -8.2207500e-03   -2.2398314e-01   -3.5668461e-01   -3.1244348e-01    4.8801132e+02    4.8010230e+05      4.7972794e-06      2.0219367e-01      7.6360671e-01      2.3160824e-02      1.0852583e-02      9.6931948e-06      2.6982057e-08      1.8936400e-07      4.5610317e-08      8.4198264e-08      6.4230998e-07      6.1595767e-08      1.1692028e-10      6.2954678e-16      1.7903225e-10      7.2852381e-13      1.1108223e-12      1.6230186e-18      1.0372798e-07      1.1416143e-08      9.4720984e-09      1.4482543e-14      1.6667854e-14      1.1524732e-13      1.7547246e-10      1.6885739e-13      7.6105288e-13      1.0322900e-08      0.0000000e+00      6.2781528e-07      1.2082251e-14      7.7152139e-11      1.9793691e-13      5.0028392e-13      1.8350382e-06      8.8744716e-11      6.1178837e-08      1.3373328e-16      5.3738992e-15      4.2290583e-08      1.6796715e-04      6.8204457e-22    7.3457076e-05    4.9297027e-07    1.0780749e-01    1.1007416e+01                0                0
    5.8464696e-02   -2.4100133e-02   -1.2220750e-02   -2.4058203e-01   -3.9785899e-01   -9.3324369e-01    4.9856843e+02    4.8010219e+05      9.0104435e-07      2.0068141e-01      7.6323871e-01      2.4435691e-02      1.1448885e-02      9.7458196e-06      2.7022077e-08      1.8952650e-07      4.5644131e-08      8.4012091e-08      6.3722088e-07      6.7114015e-08      1.5157763e-10      7.3856590e-16      2.3222695e-10      8.0791337e-13      1.3059389e-12      1.6793095e-18      1.0223545e-07      1.2320390e-08      8.4937004e-09      1.6607314e-14      1.7673282e-14      1.2318753e-13      2.0528599e-10      1.8982891e-13      9.3886428e-13      1.1164376e-08      0.0000000e+00      6.2127349e-07      1.6946905e-14      1.1825212e-10      2.5650676e-13      5.8612147e-13      1.8476859e-06      8.3444307e-11      6.1057710e-08      1.4922089e-16      5.6062729e-15      4.2555041e-08      1.8089588e-04      7.1726938e-22    7.5832932e-05    4.7039671e-07    1.2282238e-01    1.3385304e+01                0                0
    1.3747755e-02    2.0000000e-03   -4.2207500e-03    6.6181054e-01    1.1567796e-01    1.5858856e-01    6.5907784e+02    4.8009945e+05      5.6006963e-06      1.6854755e-01      7.5615703e-01      5.0808040e-02      2.3975589e-02      6.0127794e-05      1.4377442e-07      9.8902508e-07      2.4012781e-07      4.2123567e-07      4.0073444e-06      5.3285456e-07      8.9352786e-10      9.9341953e-15      1.8520425e-09      8.4276023e-12      2.1326000e-11      5.9298378e-18      5.2623507e-07      7.4398701e-08      3.9918299e-08      1.5607459e-13      1.4570329e-13      1.1285854e-12      1.5697420e-09      1.8143052e-12      4.2525176e-12      4.9511033e-08      0.0000000e+00      2.9556641e-06      6.0600612e-14      2.2930761e-10      1.3754611e-12      5.4728460e-12      1.2418143e-05      6.2156455e-10      2.9268604e-07      1.2323051e-15      3.6168829e-14      2.7085436e-07      4.2309293e-04      2.3745341e-23    1.7637313e-04    6.3953129e-07    6.2531113e-01    2.1459491e+01                0                0
    1.3747755e-02    2.0000000e-03   -1.1103750e-03    5.3582602e-01    1.3852445e-01    4.1415523e-02    5.6715896e+02    4.8010018e+05      1.4051681e-05      1.8774882e-01      7.6047212e-01      3.4850608e-02      1.6485835e-02      1.1864798e-04      3.1585516e-07      2.1983900e-06      5.2431159e-07      9.3399398e-07      7.7547448e-06      7.2635563e-07      5.2604658e-10      4.2971442e-15      1.6382144e-09      3.4513748e-12      8.8058507e-12      2.7517792e-18      1.1490288e-06      1.3730655e-07      1.4535641e-07      8.4855879e-14      6.8516066e-14      5.0251440e-13      1.8177359e-09      9.9911211e-13      4.9820031e-12      1.6441942e-07      0.0000000e+00      7.0195431e-06      1.0493255e-13      1.0431540e-09      1.5975919e-12      3.6939770e-12      2.2776779e-05      1.5325545e-09      6.9041833e-07      6.5397287e-16      1.5694864e-14      5.1748121e-07      2.6485740e-04      1.8687065e-23    1.1121161e-04    6.0626876e-07    3.2711433e-01    5.8178343e+01                0                0
    9.8152726e-03    1.9140252e-03   -1.1103750e-03    3.0059336e-01    3.7315122e-02    2.1595805e-02    4.9113303e+02    4.8010071e+05      1.1903543e-05      2.0606272e-01      7.6466129e-01      1.9613931e-02      9.3197435e-03      1.3671043e-04      4.2227302e-07      3.0169515e-06      7.2231545e-07      1.4061145e-06      8.8484150e-06      7.1718986e-07      4.8775563e-10      1.9250611e-15      1.1971873e-09      1.8937743e-12      6.4045378e-12      1.8598538e-18      1.6558732e-06      1.6567765e-07      1.4644056e-07      6.8018978e-14      3.3270052e-14      2.2678265e-13      1.1267018e-09      5.8730120e-13      5.9031288e-12      1.8492857e-07      0.0000000e+00      1.0472624e-05      1.9044732e-13      1.5558458e-09      1.2327595e-12      3.3711202e-12      2.4317332e-05      1.8003841e-09      1.0235700e-06      5.4874881e-16      1.4118475e-14      5.8726384e-07      1.4000415e-04      4.0639652e-23    5.8754487e-05    5.0180245e-07    2.3037743e-01    3.4385226e+01                0                0
    1.4073682e-02    4.9147549e-03   -4.2207500e-03    6.0233911e-01    2.6279886e-01    1.6951912e-01    6.7461456e+02    4.8009962e+05      5.1933556e-06      1.6528877e-01      7.5541813e-01      5.3510637e-02      2.5249589e-02      5.9039672e-05      1.3811306e-07      9.4870159e-07      2.3168803e-07      4.0807809e-07      3.9311973e-06      5.9402031e-07      1.5273346e-09      1.6389445e-14      2.3861700e-09      1.6617490e-11      3.3744049e-11      1.2024500e-17      5.0916975e-07      7.7626443e-08      2.6595810e-08      2.4589398e-13      2.8532548e-13      2.2732576e-12      1.8476647e-09      2.8250864e-12      5.3506902e-12      3.6329792e-08      0.0000000e+00      2.7926124e-06      6.7400190e-14      1.7196834e-10      2.2554596e-12      7.0573251e-12      1.2387736e-05      5.5251010e-10      2.7731400e-07      1.9862916e-15      7.6959162e-14      2.6814855e-07      4.4600361e-04      4.8378266e-23    1.8641491e-04    6.3027028e-07    6.5237237e-01    2.2759652e+01                0                0
    9.8152726e-03    1.9140252e-03   -4.2207500e-03    4.4832699e-01    1.0915666e-01    1.1703076e-01    5.8005220e+02    4.8010016e+05      6.9714577e-06      1.8531129e-01      7.5995505e-01      3.6903856e-02      1.7426656e-02      6.7683549e-05      1.8827799e-07      1.3238273e-06      3.1771353e-07      5.8984952e-07      4.4370340e-06      4.5480162e-07      7.6267890e-10      6.6153421e-15      1.2876267e-09      7.1716851e-12      1.3096188e-11      5.7928810e-18      7.1509550e-07      8.3882741e-08      6.5234496e-08      1.1733671e-13      1.2507491e-13      9.5450689e-13      1.1728631e-09      1.2929831e-12      4.3948660e-12      7.9869764e-08      0.0000000e+00      4.3638925e-06      8.7139630e-14      5.6668934e-10      1.3271266e-12      3.8108592e-12      1.2830949e-05      7.9657085e-10      4.2731661e-07      9.6551610e-16      4.9996127e-14      2.9577055e-07      3.0231991e-04      5.0470971e-23    1.2467652e-04    6.5900025e-07    4.9743254e-01    1.5087813e+01                0                0
    5.9797296e-03    1.2384426e-03   -1.1103750e-03    1.0932721e-01    2.6796603e-02   -1.1242608e-02    4.4840362e+02    4.8010085e+05      1.2440187e-05      2.1670330e-01      7.6705256e-01      1.0799099e-02      5.1653548e-03      1.3561392e-04      4.8069492e-07      3.5220281e-06      8.5394089e-07      1.8113965e-06      9.3582903e-06      6.4710925e-07      9.1204855e-10      2.4883129e-15      9.1994973e-10      2.4421412e-12      5.3323793e-12      4.0541489e-18      2.1577447e-06      1.5084560e-07      7.0545964e-08      1.0516081e-13      5.4912151e-14      3.8128808e-13      1.2495646e-09      9.5801919e-13      9.0465227e-12      7.5489834e-08      0.0000000e+00      1.3399800e-05      2.7721869e-13      1.1463381e-09      9.9548411e-13      3.6721525e-12      2.2778948e-05      9.2291945e-10      1.2707515e-06      8.1147677e-16      1.3121924e-14      5.8335983e-07      7.4474210e-05      8.6136971e-23    3.1173841e-05    3.4630812e-07    1.3800683e-01    1.5942737e+01                0                0
    5.9797296e-03    1.2384426e-03   -4.2207500e-03    1.8616101e-01    4.9874929e-02    4.0712934e-02    5.2967377e+02    4.8010033e+05      7.1686146e-06      1.9694892e-01      7.6260184e-01      2.7250035e-02      1.2873304e-02      7.2263258e-05      2.2226634e-07      1.5894030e-06      3.8253145e-07      7.5052481e-07      4.7915837e-06      4.1899255e-07      5.3054255e-10      3.0947875e-15      9.7538519e-10      3.3913095e-12      7.0385957e-12      4.4524503e-18      8.9876137e-07      8.7641763e-08      6.2251156e-08      8.1148145e-14      6.7715952e-14      4.9591242e-13      9.5652737e-10      8.9736893e-13      4.8635414e-12      7.8110214e-08      0.0000000e+00      5.5753680e-06      1.1644571e-13      6.7883651e-10      9.7920362e-13      2.9793408e-12      1.3032340e-05      7.3262878e-10      5.3959417e-07      6.5972403e-16      1.6019764e-14      3.1281435e-07      2.1772633e-04      3.6693104e-23    8.8823301e-05    6.3418407e-07    3.7941550e-01    9.9683651e+00                0                0
    1.3747755e-02    2.0000000e-03   -8.2207500e-03    7.2258308e-01    1.5263711e-01    2.7766113e-01    7.6745649e+02    4.8009890e+05      1.7502568e-06      1.4473520e-01      7.5109922e-01      7.0363888e-02      3.3155314e-02      3.1493739e-05      6.6318294e-08      4.5440528e-07      1.1527215e-07      2.1678166e-07      1.9929032e-06      5.9114174e-07      7.1081408e-09      7.4452810e-14      1.5526633e-09      1.6417271e-10      3.0970096e-11      6.3967397e-17      2.3768256e-07      5.2222275e-08      1.1788004e-09      8.1699294e-13      2.5860022e-12      1.9616486e-11      1.2691121e-09      5.9090019e-12      4.7031681e-12      2.5721643e-09      0.0000000e+00      1.1859825e-06      5.1339607e-14      2.8738975e-11      1.5852284e-11      7.8301047e-12      7.1520077e-06      2.0903751e-10      1.2489393e-07      8.7099050e-15      2.1698484e-12      1.4990732e-07      6.0077362e-04      9.9415014e-22    2.5762434e-04    5.6490084e-07    8.6794345e-01    2.0593686e+01                0                0
    1.3747755e-02    2.0000000e-03   -1.2220750e-02    6.5806222e-01    1.5815036e-01    3.8711325e-01    8.7953212e+02    4.8009870e+05      3.2775944e-07      1.2109237e-01      7.4627117e-01      8.9656770e-02      4.2197278e-02      1.6041887e-05      2.8178026e-08      1.9434959e-07      5.4102901e-08      1.0907730e-07      7.6568067e-07      6.9551061e-07      6.9236734e-08      5.3273822e-13      4.8098059e-10      9.1187828e-10      2.5353956e-11      2.5131563e-16      8.8468270e-08      2.2920861e-08      2.9221465e-11      3.7195332e-12      3.3509195e-12      1.9018550e-11      1.0761801e-10      1.2230991e-12      4.5116390e-13      6.2251752e-11      0.0000000e+00      3.2650386e-07      5.1368284e-14      7.0621160e-12      1.4517319e-11      4.8177155e-12      4.1715344e-06      5.6571313e-11      4.7536804e-08      6.2148956e-14      2.2776179e-11      8.4107379e-08      7.5938544e-04      1.5862134e-20    3.3681165e-04    4.3303355e-07    1.1099625e+00    2.3884814e+01                0                0
    1.4073682e-02    4.9147549e-03   -8.2207500e-03    6.6696405e-01    3.0193363e-01    2.7460022e-01    7.8382413e+02    4.8009904e+05      1.5430436e-06      1.4157778e-01      7.5039505e-01      7.2976794e-02      3.4385202e-02      3.0730760e-05      6.3291418e-08      4.3372075e-07      1.1107668e-07      2.1362873e-07      1.9078115e-06      6.4821303e-07      1.0459207e-08      1.0477186e-13      1.3815837e-09      2.4353398e-10      2.8303274e-11      8.2326458e-17      2.2360636e-07      5.1886341e-08      6.9126117e-10      1.0589720e-12      3.4909691e-12      2.5692202e-11      1.1277503e-09      6.1381731e-12      4.3127085e-12      1.6096218e-09      0.0000000e+00      1.0900768e-06      5.2341856e-14      2.3330662e-11      2.0611740e-11      7.9935227e-12      7.0963882e-06      1.9089177e-10      1.1759423e-07      1.2227074e-14      3.9295039e-12      1.4785249e-07      6.2078379e-04      1.5934918e-21    2.6704272e-04    5.4778659e-07    8.9474531e-01    2.1372527e+01                0                0
    9.8152726e-03    1.9140252e-03   -8.2207500e-03    5.2443408e-01    1.4315893e-01    2.2696858e-01    6.9006416e+02    4.8009965e+05      2.9024952e-06      1.5977500e-01      7.5443132e-01      5.7934857e-02      2.7306819e-02      3.5091945e-05      8.1262927e-08      5.5809880e-07      1.3680335e-07      2.4231826e-07      2.3286002e-06      3.8358335e-07      1.4624309e-09      1.5346832e-14      1.5888374e-09      1.8573840e-11      2.4565506e-11      1.1093497e-17      3.0029790e-07      4.7788009e-08      1.2365261e-08      2.1246881e-13      2.9355886e-13      2.3064471e-12      1.2460356e-09      2.2289822e-12      3.7598044e-12      1.8048429e-08      0.0000000e+00      1.6287201e-06      4.5600017e-14      9.5547711e-11      2.0816143e-12      5.1493393e-12      7.4257465e-06      3.1308179e-10      1.6226071e-07      1.8219589e-15      1.7213021e-13      1.6017447e-07      5.0051840e-04      1.0721900e-22    2.1132390e-04    6.3902339e-07    7.4364018e-01    1.7278731e+01                0                0
    1.4073682e-02    4.9147549e-03   -1.2220750e-02    6.1156232e-01    2.8919955e-01    3.7513827e-01    8.9323168e+02    4.8009882e+05      2.6305036e-07      1.1867511e-01      7.4573004e-01      9.1660749e-02      4.3139518e-02      1.5615104e-05      2.6590384e-08      1.8370230e-07      5.2172697e-08      9.9575343e-08      6.9144327e-07      7.4538386e-07      1.0178592e-07      7.6705943e-13      6.5155560e-10      1.1175724e-09      2.9247072e-11      4.4335603e-16      8.0446940e-08      2.0408928e-08      1.7909017e-11      4.8745923e-12      3.0720455e-12      1.6592952e-11      7.4199119e-11      9.0118354e-13      3.1010388e-13      3.9167816e-11      0.0000000e+00      2.8130472e-07      5.4636508e-14      6.2798830e-12      1.2585971e-11      4.4253906e-12      4.1564058e-06      5.2162934e-11      4.3992370e-08      8.4935331e-14      2.7412833e-11      8.3477003e-08      7.7214178e-04      2.7219310e-20    3.4340276e-04    4.1746237e-07    1.1332382e+00    2.4390452e+01                0                0
    9.8152726e-03    1.9140252e-03   -1.2220750e-02    4.9940698e-01    1.5090273e-01    3.6775823e-01    8.1660761e+02    4.8009921e+05      6.7711316e-07      1.3217178e-01      7.4872029e-01      8.0494802e-02      3.7891078e-02      1.7810177e-05      3.4807776e-08      2.3884160e-07      6.2687319e-08      1.2774224e-07      1.0352779e-06      4.9771913e-07      1.4462245e-08      1.3198853e-13      4.8478842e-10      3.2036338e-10      1.6819010e-11      6.7193010e-17      1.1840892e-07      2.9662588e-08      2.3715484e-10      1.1769657e-12      3.2519704e-12      2.1993656e-11      4.0002556e-10      3.0460799e-12      1.6078202e-12      4.3861247e-10      0.0000000e+00      5.3556399e-07      3.5953164e-14      1.0659160e-11      1.7294861e-11      5.1327523e-12      4.2780567e-06      8.7770349e-11      6.2674671e-08      1.5698210e-14      7.0892360e-12      8.7981489e-08      6.9644216e-04      2.9190849e-21    3.0479336e-04    5.0394100e-07    1.0069702e+00    2.2016103e+01                0                0
    5.9797296e-03    1.2384426e-03   -8.2207500e-03    2.4880894e-01    7.7987909e-02    1.5627310e-01    6.3618336e+02    4.8009968e+05      3.8917558e-06      1.7106143e-01      7.5692747e-01      4.8618028e-02      2.2915396e-02      3.7185739e-05      9.0874078e-08      6.2620062e-07      1.5124187e-07      2.6485292e-07      2.4801749e-06      2.8347082e-07      3.4065514e-10      3.4228064e-15      7.9190626e-10      3.3161010e-12      7.2303485e-12      1.8920097e-18      3.3079980e-07      4.2124924e-08      3.3420648e-08      5.5162773e-14      5.5587711e-14      4.1535762e-13      7.4866037e-10      6.5938456e-13      1.8496853e-12      3.7600270e-08      0.0000000e+00      1.8987368e-06      2.8051544e-14      1.6236567e-10      5.9828740e-13      2.2221986e-12      7.5598362e-06      4.0948880e-10      1.8759371e-07      4.3844923e-16      2.3500804e-14      1.6618754e-07      4.2244982e-04      1.9152045e-23    1.7547426e-04    6.8599055e-07    6.4030394e-01    1.4948572e+01                0                0
    5.9797296e-03    1.2384426e-03   -1.2220750e-02    2.5095978e-01    8.7028924e-02    3.2896109e-01    7.6797367e+02    4.8009916e+05      1.0457585e-06      1.4107107e-01      7.5067313e-01      7.3151194e-02      3.4433615e-02      1.8828170e-05      3.9624127e-08      2.7150704e-07      6.8894172e-08      1.2963765e-07      1.1907348e-06      3.5455641e-07      4.2030983e-09      4.5125714e-14      9.2252204e-10      9.8974401e-11      1.8546438e-11      3.8271532e-17      1.4190746e-07      3.1236682e-08      7.6722046e-10      4.9487355e-13      1.5636857e-12      1.1871331e-11      7.5658145e-10      3.5637757e-12      2.8116947e-12      1.5361009e-09      0.0000000e+00      7.0791396e-07      3.0588308e-14      1.7033487e-11      9.5928623e-12      4.6866716e-12      4.2776892e-06      1.2492297e-10      7.4599016e-08      5.3043937e-15      1.3061060e-12      8.9647165e-08      6.4373005e-04      9.5948352e-22    2.7783154e-04    5.6090099e-07    9.2459884e-01    2.1203614e+01                0                0
    1.7747755e-02    2.0000000e-03   -4.2207500e-03    8.5028094e-01    1.4873218e-01    1.8014913e-01    7.4807001e+02    4.8009939e+05      3.2336099e-06      1.5032213e-01      7.5202158e-01      6.5933464e-02      3.1098180e-02      5.1489391e-05      1.1092392e-07      7.5986334e-07      1.9089237e-07      3.4960746e-07      3.3232978e-06      8.4091079e-07      6.8823226e-09      7.6157550e-14      2.9413164e-09      1.4274065e-10      4.6751450e-11      7.4636555e-17      4.0312247e-07      8.3876077e-08      2.6658653e-09      9.2771250e-13      2.5975255e-12      2.0502358e-11      2.3067843e-09      8.6893750e-12      8.2727871e-12      6.4069368e-09      0.0000000e+00      2.0595800e-06      8.2557259e-14      5.9655902e-11      1.6805157e-11      1.2246340e-11      1.1487240e-05      3.6291578e-10      2.1166483e-07      8.7768483e-15      1.2762326e-12      2.4233712e-07      5.4983168e-04      4.7829733e-22    2.3175478e-04    5.7568179e-07    7.4657514e-01    2.8204026e+01                0                0
    2.1747755e-02    2.0000000e-03   -4.2207500e-03    1.0100412e+00    1.7425638e-01    1.7939541e-01    8.3855398e+02    4.8009906e+05      1.2947802e-06      1.3221090e-01      7.4790676e-01      8.0978919e-02      3.8177525e-02      4.1732650e-05      7.8710283e-08      5.4083551e-07      1.4448792e-07      3.0286194e-07      2.3083427e-06      1.3606139e-06      5.0524849e-08      4.9289293e-13      9.5539070e-10      1.1186314e-09      4.9463940e-11      1.7881730e-16      2.6107653e-07      6.9169949e-08      1.4508735e-10      4.2772064e-12      9.5179345e-12      6.1093985e-11      6.9912122e-10      6.4240206e-12      2.9294163e-12      3.6495227e-10      0.0000000e+00      1.1094372e-06      1.0698084e-13      2.3379477e-11      4.7561976e-11      1.3948142e-11      1.0288127e-05      1.9837800e-10      1.3863851e-07      6.0702778e-14      2.9143738e-11      2.0992500e-07      6.6599968e-04      2.9911150e-21    2.8415911e-04    4.8474841e-07    8.5280495e-01    3.5085198e+01                0                0
    2.1747755e-02    6.0000000e-03   -4.2207500e-03    9.7877712e-01    4.0553071e-01    1.6999982e-01    8.5887048e+02    4.8009922e+05      9.3766377e-07      1.2812573e-01      7.4697649e-01      8.4375873e-02      3.9775097e-02      3.9429594e-05      7.1186101e-08      4.9027756e-07      1.3411372e-07      2.8115923e-07      2.0136850e-06      1.5351546e-06      8.9014839e-08      8.2882066e-13      8.1395459e-10      1.7232332e-09      6.1262101e-11      2.7504325e-16      2.2980070e-07      6.0208561e-08      6.6655106e-11      6.6190422e-12      8.7156958e-12      5.1810787e-11      3.4696213e-10      3.8367717e-12      1.4613897e-12      1.5449842e-10      0.0000000e+00      8.8868784e-07      1.1532365e-13      1.8646953e-11      3.9806127e-11      1.2494840e-11      1.0032193e-05      1.6975266e-10      1.2206020e-07      1.0393617e-13      4.4250967e-11      2.0305101e-07      6.9028585e-04      5.5584088e-21    2.9538837e-04    4.6237522e-07    8.7408477e-01    3.6896520e+01                0                0
    2.1747755e-02    6.0000000e-03   -1.1103750e-03    9.8417368e-01    3.1968273e-01    6.9822892e-02    7.2984589e+02    4.8009988e+05      5.4807790e-06      1.4881870e-01      7.5149307e-01      6.7284081e-02      3.1755130e-02      8.1356785e-05      1.7843031e-07      1.2223425e-06      3.0484350e-07      5.5038235e-07      5.3218897e-06      1.1774105e-06      6.5376237e-09      8.0126645e-14      4.5813166e-09      1.3149048e-10      8.1281761e-11      7.9570888e-17      6.5554409e-07      1.2695800e-07      6.1991014e-09      1.0281137e-12      2.1857316e-12      1.7689773e-11      3.2940507e-09      1.0220816e-11      1.1461262e-11      1.3256698e-08      0.0000000e+00      3.3929176e-06      1.1879328e-13      1.0645241e-10      1.4713033e-11      1.6651562e-11      1.7898885e-05      6.4321135e-10      3.4402781e-07      9.3230657e-15      7.9790240e-13      3.7958671e-07      5.3059338e-04      2.9358743e-22    2.2312301e-04    5.4547888e-07    4.8302055e-01    1.0439036e+02                0                0
    1.7907614e-02    5.7029501e-03   -1.1103750e-03    6.9343155e-01    2.3085064e-01    5.0373924e-02    6.4877115e+02    4.8010027e+05      9.8755860e-06      1.6849096e-01      7.5597804e-01      5.0919565e-02      2.4057408e-02      1.0056953e-04      2.4218828e-07      1.6661369e-06      4.0343922e-07      7.0503099e-07      6.7082183e-06      8.3047785e-07      1.0814256e-09      1.1420510e-14      2.6366118e-09      8.0282161e-12      2.5937204e-11      5.7068298e-18      8.8224025e-07      1.1949574e-07      7.8038839e-08      1.8895257e-13      1.4512982e-13      1.0904380e-12      2.3721829e-09      2.2683468e-12      6.0464072e-12      9.2667989e-08      0.0000000e+00      5.0012358e-06      9.0133274e-14      4.1329834e-10      1.6543643e-12      7.4662509e-12      2.0639282e-05      1.0623920e-09      4.9479130e-07      1.4385058e-15      2.4944176e-14      4.5138966e-07      4.0525575e-04      1.0128745e-23    1.6924451e-04    6.0719855e-07    4.1496875e-01    8.3125655e+01                0                0
    2.1747755e-02    2.0000000e-03   -1.1103750e-03    1.0175509e+00    1.7734324e-01    5.4509662e-02    7.1124118e+02    4.8009979e+05      6.3438156e-06      1.5363187e-01      7.5257019e-01      6.3291349e-02      2.9878075e-02      8.5814154e-05      1.9232634e-07      1.3180974e-06      3.2609390e-07      5.8141700e-07      5.6714382e-06      1.0877142e-06      4.5822065e-09      5.4357098e-14      4.6585611e-09      7.1794889e-11      7.5655237e-11      5.0730782e-17      7.1164161e-07      1.2600345e-07      1.2845194e-08      7.3683479e-13      1.1958555e-12      9.7884040e-12      3.2729623e-09      7.9252701e-12      1.0832670e-11      2.3438601e-08      0.0000000e+00      3.7450259e-06      1.1708477e-13      1.4888334e-10      8.4280639e-12      1.5036128e-11      1.8572339e-05      7.1600491e-10      3.7571140e-07      6.3246975e-15      3.7005797e-13      3.9647454e-07      5.0320221e-04      1.4353951e-22    2.1046370e-04    5.6221952e-07    4.6660649e-01    9.9365727e+01                0                0
    1.7747755e-02    2.0000000e-03   -1.1103750e-03    7.9356995e-01    1.4546294e-01    5.8458823e-02    6.3813214e+02    4.8010017e+05      1.0750895e-05      1.7105458e-01      7.5658539e-01      4.8776865e-02      2.3045343e-02      1.0191653e-04      2.4845796e-07      1.7108721e-06      4.1300813e-07      7.2085327e-07      6.7995350e-06      7.6742494e-07      7.5222114e-10      7.4787414e-15      2.1277979e-09      5.1911963e-12      1.8639586e-11      3.5775301e-18      9.0195551e-07      1.1468619e-07      9.3293702e-08      1.2942592e-13      9.3818039e-14      6.9477531e-13      2.0285834e-09      1.6474115e-12      4.8936948e-12      1.0456470e-07      0.0000000e+00      5.1769332e-06      7.4116976e-14      4.4416570e-10      1.2886745e-12      5.8676836e-12      2.0725856e-05      1.1315219e-09      5.1153990e-07      9.7252410e-16      1.1528250e-14      4.5532497e-07      3.8640508e-04      6.0586180e-24    1.6099415e-04    6.1188099e-07    4.0330967e-01    7.9826930e+01                0                0
    1.7907614e-02    5.7029501e-03   -4.2207500e-03    8.2516383e-01    3.4660929e-01    1.8475533e-01    7.6585953e+02    4.8009954e+05      2.7770304e-06      1.4668237e-01      7.5119428e-01      6.8955325e-02      3.2521433e-02      5.0049819e-05      1.0536964e-07      7.2188713e-07      1.8309792e-07      3.4423661e-07      3.1724642e-06      9.3385692e-07      9.6232556e-09      1.0680493e-13      2.4978716e-09      2.4069863e-10      4.9483795e-11      9.7135343e-17      3.7791722e-07      8.3371968e-08      1.4743221e-09      1.2252589e-12      4.0643156e-12      3.1049828e-11      2.0473058e-09      9.5533565e-12      7.6036290e-12      3.6107363e-09      0.0000000e+00      1.8856665e-06      8.1215886e-14      4.3733075e-11      2.5119207e-11      1.2514941e-11      1.1363584e-05      3.3145369e-10      1.9835159e-07      1.2501077e-14      2.8625783e-12      2.3816737e-07      5.7413827e-04      7.7871678e-22    2.4262625e-04    5.5964931e-07    7.7163853e-01    2.9711853e+01                0                0
    2.1747755e-02    2.0000000e-03   -1.2220750e-02    8.0712298e-01    1.7371208e-01    2.8913738e-01    1.0179666e+03    4.8009849e+05      1.8702787e-08      9.7087486e-02      7.4085109e-01      1.0960531e-01      5.1565278e-02      1.0401165e-05      1.3470336e-08      8.9974754e-08      3.3629952e-08      1.8699568e-08      1.7042714e-07      7.6908534e-07      1.0409289e-06      6.5491575e-12      8.5564386e-09      1.6124164e-09      3.0843789e-11      1.0672358e-14      1.6576829e-08      3.2660315e-09      2.0259958e-13      1.1871005e-11      5.2054402e-13      1.9515742e-12      1.6081066e-12      3.4411392e-14      6.7943921e-15      3.8342557e-13      0.0000000e+00      4.7310976e-08      4.1163082e-14      1.2962058e-12      1.4195583e-12      9.1641104e-13      3.5893880e-06      1.9817280e-11      1.7454085e-08      2.7393082e-13      2.9116754e-11      7.0920158e-08      8.7451632e-04      1.3054526e-18    3.9720567e-04    2.7779095e-07    1.3201481e+00    2.9617921e+01                0                0
    1.7747755e-02    2.0000000e-03   -1.2220750e-02    7.5624788e-01    1.7053197e-01    3.5592524e-01    9.4875571e+02    4.8009871e+05      9.5956173e-08      1.0901136e-01      7.4356059e-01      9.9679956e-02      4.6906461e-02      1.3504365e-05      2.0402955e-08      1.4148821e-07      4.3989664e-08      5.8263980e-08      4.1899594e-07      8.4450346e-07      2.9056709e-07      2.4230788e-12      2.1547626e-09      1.7773180e-09      4.8372173e-11      2.4484904e-15      4.7875141e-08      1.1785391e-08      2.5196325e-12      1.0379321e-11      1.9357915e-12      8.7556190e-12      1.6790288e-11      2.7846571e-13      7.2475668e-14      5.3127907e-12      0.0000000e+00      1.4370285e-07      6.4624122e-14      4.0094323e-12      6.5060002e-12      2.9269300e-12      3.9450479e-06      4.1323306e-11      3.1085724e-08      2.0344008e-13      3.9912058e-11      7.8428470e-08      8.2194734e-04      1.4955354e-19    3.6910718e-04    3.5511185e-07    1.2156792e+00    2.6362664e+01                0                0
    1.7747755e-02    2.0000000e-03   -8.2207500e-03    8.6304914e-01    1.7489031e-01    2.9126647e-01    8.5300899e+02    4.8009891e+05      7.2884380e-07      1.2854762e-01      7.4748313e-01      8.3769082e-02      3.9460362e-02      2.6765079e-05      4.9283405e-08      3.3905890e-07      9.1823908e-08      1.9162408e-07      1.4098880e-06      9.7664829e-07      5.7986314e-08      4.8948703e-13      6.2162863e-10      1.0034442e-09      3.4185108e-11      1.9296584e-16      1.6060961e-07      4.2692333e-08      7.2488221e-11      3.8736291e-12      6.0843173e-12      3.7259727e-11      3.2309418e-10      3.2054390e-12      1.3441749e-12      1.7926235e-10      0.0000000e+00      6.5247968e-07      7.5436349e-14      1.3853528e-11      2.8763586e-11      8.7799040e-12      6.7224788e-06      1.0715570e-10      8.5594432e-08      5.9485140e-14      2.6187765e-11      1.3656228e-07      7.0139541e-04      6.2327551e-21    3.0508964e-04    4.7410443e-07    9.9057764e-01    2.4378958e+01                0                0
    2.1747755e-02    2.0000000e-03   -8.2207500e-03    9.5409164e-01    1.8921028e-01    2.5740443e-01    9.3870550e+02    4.8009858e+05      1.6383366e-07      1.1263287e-01      7.4390208e-01      9.6978525e-02      4.5666786e-02      2.0849664e-05      3.1885580e-08      2.2112113e-07      6.8054425e-08      9.4420556e-08      6.7416476e-07      1.2785288e-06      4.0253681e-07      3.3231223e-12      2.9169038e-09      2.6824892e-09      7.2225985e-11      3.1487718e-15      7.7169315e-08      1.9529714e-08      4.3243421e-12      1.5215084e-11      3.2329337e-12      1.4866574e-11      3.2083109e-11      5.0581123e-13      1.3864692e-13      9.6756874e-12      0.0000000e+00      2.3528473e-07      1.0054541e-13      6.6167809e-12      1.1069253e-11      4.8257699e-12      6.0318337e-06      6.4809282e-11      4.9025137e-08      2.9531166e-13      6.1750880e-11      1.2000232e-07      7.8942316e-04      1.0675997e-19    3.4806050e-04    3.7668034e-07    1.1050875e+00    2.8720644e+01                0                0
    2.1747755e-02    6.0000000e-03   -8.2207500e-03    8.9992263e-01    3.9516165e-01    2.2995753e-01    9.5911455e+02    4.8009870e+05      1.0490066e-07      1.0891272e-01      7.4305735e-01      1.0007403e-01      4.7120200e-02      1.9349058e-05      2.8273903e-08      1.9570531e-07      6.2790153e-08      7.1259343e-08      5.3294043e-07      1.2743667e-06      5.8806937e-07      4.7520773e-12      4.5966637e-09      2.8783108e-09      7.4608566e-11      5.7468800e-15      5.9347824e-08      1.4572935e-08      2.0346467e-12      1.7704162e-11      2.3892275e-12      1.0285054e-11      1.5848312e-11      2.8202371e-13      6.8054951e-14      4.2003292e-12      0.0000000e+00      1.7468185e-07      9.5846082e-14      5.0904586e-12      7.6028191e-12      3.7066032e-12      5.8242942e-06      5.5818613e-11      4.1919577e-08      3.5757386e-13      6.1737837e-11      1.1558517e-07      8.0726674e-04      2.3663419e-19    3.5702816e-04    3.5323549e-07    1.1327643e+00    3.0078204e+01                0                0
    2.1747755e-02    6.0000000e-03   -1.2220750e-02    7.6005678e-01    3.4614600e-01    2.5289791e-01    1.0343268e+03    4.8009864e+05      1.0172918e-08      9.4297202e-02      7.4021732e-01      1.1193051e-01      5.2654763e-02      9.5723727e-06      1.1930839e-08      7.7490810e-08      3.0978656e-08      1.1991569e-08      1.3123275e-07      7.2229894e-07      1.3420934e-06      8.4228396e-12      1.1688767e-08      1.4109951e-09      2.6138846e-11      1.4305049e-14      1.1031391e-08      2.0985537e-09      1.0172407e-13      1.0784714e-11      3.0568527e-13      1.1083530e-12      7.5742341e-13      1.7120516e-14      3.1694497e-15      1.7388519e-13      0.0000000e+00      3.1800248e-08      3.3008752e-14      8.6317962e-13      8.0241991e-13      6.0512584e-13      3.4880877e-06      1.7331875e-11      1.4463553e-08      2.6238234e-13      2.2049607e-11      6.8831119e-08      8.8466928e-04      2.3720057e-18    4.0289988e-04    2.5983923e-07    1.3448762e+00    3.0611487e+01                0                0
    1.7907614e-02    5.7029501e-03   -8.2207500e-03    8.2040435e-01    3.6533670e-01    2.8135040e-01    8.7115841e+02    4.8009908e+05      5.5365203e-07      1.2514767e-01      7.4672112e-01      8.6587890e-02      4.0785401e-02      2.5729513e-05      4.5640080e-08      3.1463287e-07      8.7026137e-08      1.7825381e-07      1.2606617e-06      1.0736925e-06      8.9207368e-08      7.6274923e-13      6.9341484e-10      1.3520185e-09      4.2239313e-11      3.5361868e-16      1.4472919e-07      3.7998245e-08      3.8394262e-11      5.4526485e-12      5.5243946e-12      3.1879906e-11      1.9373709e-10      2.1693001e-12      8.1560835e-13      9.1456216e-11      0.0000000e+00      5.4313846e-07      8.0982087e-14      1.1705100e-11      2.4390368e-11      7.9676917e-12      6.6381857e-06      9.9505631e-11      7.7440890e-08      8.9837678e-14      3.4055446e-11      1.3401159e-07      7.2100808e-04      1.3452350e-20    3.1456675e-04    4.5395896e-07    1.0162937e+00    2.5324678e+01                0                0
    1.7907614e-02    5.7029501e-03   -1.2220750e-02    7.1075091e-01    3.3160297e-01    3.4067750e-01    9.6435802e+02    4.8009878e+05      6.2175462e-08      1.0629046e-01      7.4295394e-01      1.0193694e-01      4.7965203e-02      1.2793070e-05      1.8435243e-08      1.2749623e-07      4.1459767e-08      4.3981762e-08      3.3546194e-07      8.5486196e-07      4.3423860e-07      3.7785680e-12      3.7648880e-09      1.9719255e-09      5.5041712e-11      4.9767623e-15      3.6554759e-08      9.2765408e-09      1.3842599e-12      1.2772488e-11      1.5376244e-12      6.5329871e-12      9.4974377e-12      1.7204611e-13      4.0828215e-14      2.7998225e-12      0.0000000e+00      1.0787311e-07      6.7135299e-14      3.3688778e-12      4.8211923e-12      2.4495001e-12      3.8981119e-06      3.8500193e-11      2.7022418e-08      2.6304687e-13      4.2270261e-11      7.7317370e-08      8.3458517e-04      3.5410746e-19    3.7591315e-04    3.3745096e-07    1.2393937e+00    2.7051536e+01                0                0
    4.5747755e-02   -1.4000000e-02   -4.2207500e-03    5.2699508e-01    2.0620978e-01   -4.3613558e-01    1.0218538e+03    4.8010135e+05      9.4362514e-09      8.6605496e-02      7.3889616e-01      1.1838029e-01      5.5477188e-02      5.0086808e-06      6.4160207e-09      4.2334582e-08      1.6224519e-08      8.0333794e-09      7.6630216e-08      3.7254325e-07      5.9322023e-07      3.6254601e-12      4.8732736e-09      7.9156640e-10      1.4443774e-11      6.1100465e-15      7.1776147e-09      1.3504814e-09      1.0536732e-12      5.9455260e-12      2.2563783e-13      8.2733478e-13      1.7424435e-12      1.9600143e-14      6.8022895e-15      1.7063247e-12      0.0000000e+00      2.1417625e-08      1.9215788e-14      5.6926719e-13      6.0157125e-13      3.9016624e-13      1.7668857e-06      9.1407130e-12      8.1233963e-09      1.4242311e-13      1.5347542e-11      3.4900158e-08      6.3289475e-04      1.2630586e-18    3.0662781e-04    2.0495400e-07    8.0726720e-01    4.9937788e+01                0                0
    4.5747755e-02   -1.0000000e-02   -4.2207500e-03    8.4356786e-01    2.0270496e-01   -4.0354945e-01    1.1120784e+03    4.8010053e+05      6.6170798e-10      6.7536478e-02      7.3447084e-01      1.3425830e-01      6.2988961e-02      3.4523148e-06      4.4055990e-09      2.0161087e-08      1.1472998e-08      1.1974445e-09      4.1770563e-08      2.8457896e-07      1.9373616e-06      8.1196364e-12      1.7159372e-08      3.7788470e-10      3.9337275e-12      1.2103662e-14      1.3579459e-09      1.7319447e-10      1.3889797e-14      3.0141787e-12      1.9750976e-14      6.4100760e-14      2.5863357e-14      5.6369937e-16      9.9653145e-17      2.1163035e-14      0.0000000e+00      3.5746918e-09      5.2515707e-15      7.1803116e-14      4.5439716e-14      4.8899377e-14      1.6451425e-06      3.9643133e-12      3.3533257e-09      8.9202472e-14      4.1035828e-12      3.2181129e-08      7.3797075e-04      1.2313261e-17    3.5619265e-04    1.2583996e-07    9.0490189e-01    5.5532584e+01                0                0
    4.1747755e-02   -1.0000000e-02   -4.2207500e-03    9.6883575e-01    2.4879659e-02   -2.8923345e-01    1.1493706e+03    4.8010000e+05      1.7265712e-10      6.3089541e-02      7.3291582e-01      1.3821976e-01      6.4936023e-02      3.4270457e-06      5.1720563e-09      1.5690076e-08      1.1667735e-08      4.6891815e-10      4.2542987e-08      3.0274865e-07      3.6714162e-06      1.1130144e-11      2.6750707e-08      2.5722669e-10      2.0231536e-12      1.2183179e-14      7.3114667e-10      6.9501884e-11      6.1770728e-16      1.9983544e-12      4.7337035e-15      1.5488122e-14      3.2307213e-15      1.2314546e-16      1.2483158e-17      2.3412248e-16      0.0000000e+00      1.5262753e-09      2.1545438e-15      2.2971034e-14      1.0977766e-14      1.6466845e-14      1.9299018e-06      3.0448364e-12      2.4732416e-09      6.9516205e-14      1.2611558e-12      3.7455745e-08      8.2938086e-04      2.1694278e-17    3.9043442e-04    8.6358549e-08    1.0370527e+00    6.1556928e+01                0                0
    4.1747755e-02   -1.4000000e-02   -4.2207500e-03    6.7526467e-01   -1.0075124e-01   -3.4131737e-01    1.1283883e+03    4.8010072e+05      2.6155098e-10      6.6403996e-02      7.3390828e-01      1.3535220e-01      6.3547709e-02      3.4135782e-06      4.6034919e-09      1.7694596e-08      1.1489668e-08      6.6976207e-10      4.5087835e-08      2.9205890e-07      2.5857972e-06      1.0611653e-11      2.3696494e-08      3.2369532e-10      3.1280751e-12      1.4701693e-14      9.0752526e-10      1.1011439e-10      1.2897398e-15      2.5150568e-12      8.1806159e-15      2.6271545e-14      1.1476196e-15      1.7457468e-16      3.9069959e-18      5.6885121e-16      0.0000000e+00      2.1659196e-09      3.5248566e-15      4.0252013e-14      1.8571204e-14      2.8623020e-14      1.7659418e-06      4.0968658e-12      2.8455787e-09      7.7203119e-14      1.9992714e-12      3.4431898e-08      7.7961015e-04      2.0645310e-17    3.7150768e-04    1.0245604e-07    1.0302025e+00    6.3441722e+01                0                0
    4.5747755e-02   -1.0000000e-02   -1.1103750e-03    1.0065111e+00    3.1977714e-02   -1.6595816e-01    1.0223676e+03    4.8010118e+05      6.5346121e-09      6.0919107e-02      7.3267847e-01      1.3992114e-01      6.5709056e-02      5.0549447e-06      6.4040380e-09      4.2434609e-08      1.6343154e-08      7.5651903e-09      7.3109243e-08      3.7969171e-07      5.7093365e-07      3.5909261e-12      4.6505739e-09      8.1615043e-10      1.4867848e-11      6.1139942e-15      6.7718902e-09      1.2272866e-09      2.3310843e-14      6.1498521e-12      2.1317262e-13      7.3180877e-13      1.9446789e-13      7.4560265e-15      7.3690458e-16      1.8573938e-14      0.0000000e+00      1.9446136e-08      1.9691516e-14      5.3409453e-13      5.2630645e-13      3.7317835e-13      1.7846467e-06      8.9950373e-12      8.0611367e-09      1.4709948e-13      1.5833475e-11      3.5242371e-08      7.6420389e-04      1.1170435e-18    3.6541732e-04    1.0827691e-07    3.9143913e-01    7.6340028e+01                0                0
    4.1747755e-02   -1.0000000e-02   -1.1103750e-03    1.1901467e+00   -1.2202758e-01   -1.0850215e-01    1.0169983e+03    4.8010063e+05      1.0772589e-08      6.7976432e-02      7.3348093e-01      1.3446864e-01      6.3243800e-02      8.0189285e-06      1.0267013e-08      6.8632738e-08      2.5892831e-08      1.3000495e-08      1.2265958e-07      5.9997507e-07      8.0318783e-07      5.1049621e-12      6.5972678e-09      1.2654695e-09      2.3705633e-11      8.3537378e-15      1.1714334e-08      2.1762621e-09      2.5131473e-14      9.4222607e-12      3.4375620e-13      1.2013289e-12      3.5356954e-13      1.3357387e-14      1.3938100e-15      2.4246854e-15      0.0000000e+00      3.2912708e-08      3.1644290e-14      8.9900381e-13      8.6575224e-13      6.3140342e-13      2.7819165e-06      1.4598696e-11      1.3166568e-08      2.1764166e-13      2.2590973e-11      5.4950624e-08      8.1761475e-04      1.0909647e-18    3.7679450e-04    1.0761001e-07    4.6196998e-01    9.7892168e+01                0                0
    4.5747755e-02   -1.4000000e-02   -1.1103750e-03    6.7321502e-01    1.1697514e-01   -1.9034847e-01    9.7888805e+02    4.8010192e+05      1.5634834e-08      7.4592148e-02      7.3626823e-01      1.2831131e-01      6.0158831e-02      5.3231091e-06      7.2983099e-09      5.0194360e-08      1.7172563e-08      1.3787256e-08      1.1092869e-07      3.7890364e-07      2.7273948e-07      1.8822497e-12      2.1051461e-09      8.0822522e-10      1.7173800e-11      2.5817371e-15      1.1942583e-08      2.5506673e-09      1.3579953e-12      5.4136644e-12      4.1086641e-13      1.5874513e-12      1.3871929e-12      2.8311307e-14      5.6010296e-15      2.4382338e-12      0.0000000e+00      3.3845543e-08      2.3880133e-14      9.6436837e-13      1.1583397e-12      6.8338028e-13      1.6965299e-06      1.1653666e-11      1.0220570e-08      1.1427043e-13      1.5954505e-11      3.3586158e-08      6.6149923e-04      2.6585992e-19    3.2250785e-04    1.8821419e-07    3.3336654e-01    5.9977335e+01                0                0
    4.1747755e-02   -1.4000000e-02   -1.1103750e-03    8.5310858e-01   -1.4312192e-01   -9.5183004e-02    1.0188844e+03    4.8010126e+05      8.1974571e-09      6.4679623e-02      7.3321646e-01      1.3695929e-01      6.4353034e-02      6.2395369e-06      7.9136247e-09      5.2445133e-08      2.0173678e-08      9.4088479e-09      9.0734670e-08      4.6844294e-07      7.0326505e-07      4.4214447e-12      5.7364208e-09      1.0084367e-09      1.8459209e-11      7.5166131e-15      8.4154611e-09      1.5365919e-09      2.4382265e-14      7.5884798e-12      2.6688770e-13      9.1858538e-13      2.7721697e-13      9.6242287e-15      1.0611592e-15      1.3594050e-14      0.0000000e+00      2.4179093e-08      2.4416576e-14      6.6726420e-13      6.6088913e-13      4.6636126e-13      2.2010090e-06      1.1165477e-11      9.9717775e-09      1.8130069e-13      1.9600987e-11      4.3465049e-08      7.8169163e-04      1.1822240e-18    3.6790248e-04    1.0403924e-07    4.3651073e-01    8.9681813e+01                0                0
    3.7747755e-02   -1.0000000e-02   -4.2207500e-03    1.1035159e+00   -1.2047850e-01   -1.7621821e-01    1.1327744e+03    4.8009972e+05      5.1909329e-10      6.9607241e-02      7.3397583e-01      1.3299474e-01      6.2541696e-02      5.3054582e-06      7.3170864e-09      2.7182512e-08      1.7889181e-08      1.1103676e-09      6.9971746e-08      4.5487864e-07      4.2600368e-06      1.7675669e-11      3.6936279e-08      5.1680215e-10      4.9469434e-12      2.4603989e-14      1.4476151e-09      1.7616585e-10      1.8275787e-15      3.9337878e-12      1.4552738e-14      4.9556666e-14      1.6696840e-14      5.2014300e-16      6.9381488e-17      5.3525740e-16      0.0000000e+00      3.4653749e-09      5.2509265e-15      6.3795822e-14      3.5360451e-14      4.5802377e-14      2.7747093e-06      6.7588244e-12      4.3760307e-09      1.2819783e-13      3.3086436e-12      5.4061581e-08      8.6747429e-04      2.4320904e-17    3.9855169e-04    1.0826800e-07    1.0686615e+00    5.9494895e+01                0                0
    3.3747755e-02   -1.0000000e-02   -4.2207500e-03    1.1495746e+00   -2.3219703e-01   -4.9821099e-02    1.0845320e+03    4.8009954e+05      3.3265126e-09      8.1713489e-02      7.3644359e-01      1.2303871e-01      5.7911095e-02      9.9074913e-06      1.2059786e-08      6.6168240e-08      3.2487491e-08      5.4607886e-09      1.0819700e-07      7.8580562e-07      3.4527977e-06      1.4878238e-11      2.7618146e-08      1.1238992e-09      1.3015896e-11      2.2020534e-14      5.7068981e-09      7.7345686e-10      1.1734649e-14      8.9684529e-12      9.4489017e-14      3.2428298e-13      1.4664608e-13      3.8620372e-15      6.1138012e-16      1.1623173e-14      0.0000000e+00      1.5859386e-08      1.9219602e-14      3.2530031e-13      2.3227171e-13      2.2139832e-13      4.2466880e-06      1.0954033e-11      1.1423400e-08      2.4466067e-13      1.3527818e-11      8.3400561e-08      8.7435423e-04      6.4285829e-18    3.9194491e-04    1.6960266e-07    1.0501083e+00    5.4248603e+01                0                0
    3.7747755e-02   -1.0000000e-02   -1.1103750e-03    1.2996807e+00   -2.3671156e-01   -5.5915211e-02    9.8723185e+02    4.8010026e+05      3.3956146e-08      8.0268330e-02      7.3584472e-01      1.2445400e-01      5.8588910e-02      1.3553431e-05      1.8422484e-08      1.2654300e-07      4.3649607e-08      3.3415225e-08      2.6993944e-07      9.7032622e-07      7.4026561e-07      4.7270607e-12      5.3148477e-09      1.9193401e-09      3.8627440e-11      6.1167889e-15      2.9181800e-08      5.7373803e-09      8.4081169e-14      1.2977985e-11      9.0283852e-13      3.4600982e-12      1.8322563e-12      5.5459319e-14      7.7972920e-15      2.9207441e-14      0.0000000e+00      8.1201471e-08      5.5331632e-14      2.1364285e-12      2.5219072e-12      1.5391187e-12      4.3498391e-06      2.6995426e-11      2.5574896e-08      2.7365167e-13      3.6233556e-11      8.6089557e-08      8.2366203e-04      4.6032949e-19    3.6884900e-04    1.5419199e-07    4.9982356e-01    1.1016169e+02                0                0
    3.3747755e-02   -1.0000000e-02   -1.1103750e-03    1.2989142e+00   -3.0304386e-01   -8.5035731e-03    9.5077433e+02    4.8010005e+05      1.2774784e-07      9.2795316e-02      7.3851125e-01      1.1410269e-01      5.3751849e-02      2.1729986e-05      3.2331692e-08      2.2402947e-07      7.0632802e-08      8.9396952e-08      6.4050510e-07      1.4069715e-06      5.5073251e-07      4.9129893e-12      4.4254854e-09      3.4781256e-09      1.0139887e-10      5.5170283e-15      7.2124556e-08      1.9602135e-08      7.1601434e-13      2.1247494e-11      3.5145309e-12      1.5152468e-11      1.5279234e-11      3.5907576e-13      6.6706094e-14      5.8008742e-13      0.0000000e+00      2.1169292e-07      1.2604704e-13      7.1425067e-12      1.1190751e-11      5.2834626e-12      6.4348565e-06      7.1102008e-11      4.8607838e-08      4.2733573e-13      8.3073689e-11      1.2774961e-07      8.0710075e-04      1.8711915e-19    3.5356487e-04    2.1721530e-07    5.2245551e-01    1.1743187e+02                0                0
    3.7872824e-02   -1.3807318e-02   -1.1103750e-03    1.1361660e+00   -2.6166986e-01   -6.0935862e-02    9.9501107e+02    4.8010052e+05      2.4814212e-08      7.6559225e-02      7.3516352e-01      1.2746008e-01      5.9981664e-02      1.1747694e-05      1.5642765e-08      1.0664072e-07      3.7899963e-08      2.5277668e-08      2.1809358e-07      8.5626162e-07      7.9841578e-07      5.7309085e-12      6.9592107e-09      1.9315346e-09      4.2534235e-11      9.0451318e-15      2.2030002e-08      4.9178132e-09      7.8970364e-14      1.3607883e-11      8.0792113e-13      3.0122598e-12      1.3746030e-12      4.3944280e-14      5.8007723e-15      1.9943483e-14      0.0000000e+00      6.2326235e-08      5.5006800e-14      1.9368302e-12      2.1882741e-12      1.3866522e-12      3.8716506e-06      2.6124222e-11      2.1172902e-08      2.9805289e-13      3.7382651e-11      7.6567248e-08      8.1760897e-04      7.5380069e-19    3.6985310e-04    1.3967049e-07    4.8796844e-01    1.0599847e+02                0                0
    3.7872824e-02   -1.3807318e-02   -4.2207500e-03    9.1648801e-01   -1.9717285e-01   -2.3735760e-01    1.1352582e+03    4.8010000e+05      3.8660128e-10      6.8022628e-02      7.3377284e-01      1.3424199e-01      6.3103314e-02      4.6531478e-06      6.4307607e-09      2.3589218e-08      1.5702873e-08      8.9169460e-10      6.1673745e-08      3.9989151e-07      3.7936761e-06      1.5801611e-11      3.3078379e-08      4.5265928e-10      4.3549223e-12      2.2033777e-14      1.1964828e-09      1.4800350e-10      1.6150079e-15      3.4414596e-12      1.1873025e-14      4.0105471e-14      1.2208164e-14      3.9856655e-16      5.0452997e-17      3.8444328e-16      0.0000000e+00      2.8302704e-09      4.5176092e-15      5.3461431e-14      2.8577883e-14      3.8557279e-14      2.4473207e-06      5.9911949e-12      3.7812026e-09      1.1262587e-13      2.7970856e-12      4.7674825e-08      8.4773112e-04      2.4083990e-17    3.9288860e-04    1.0085728e-07    1.0760914e+00    6.1991765e+01                0                0
    3.4026859e-02   -1.3047193e-02   -4.2207500e-03    1.0667099e+00   -2.9934568e-01   -9.6010110e-02    1.0995230e+03    4.8009956e+05      2.0543343e-09      7.8126648e-02      7.3571620e-01      1.2598828e-01      5.9281132e-02      8.3936997e-06      1.0301738e-08      5.1844537e-08      2.7720207e-08      3.3835772e-09      9.6424794e-08      6.7644883e-07      3.7329915e-06      1.6609405e-11      3.3963473e-08      8.7972931e-10      1.0028310e-11      2.4570849e-14      3.7302243e-09      5.4412971e-10      9.1568424e-15      6.9903223e-12      6.0419211e-14      2.1523533e-13      1.2105047e-13      3.0388955e-15      5.1413312e-16      8.1867975e-15      0.0000000e+00      1.0074684e-08      1.3683410e-14      2.1710577e-13      1.5486689e-13      1.5034255e-13      3.8162697e-06      9.6805628e-12      8.7166292e-09      1.9577734e-13      8.5492093e-12      7.4815728e-08      8.7079748e-04      1.1568029e-17    3.9332154e-04    1.5005134e-07    1.0690112e+00    5.6887539e+01                0                0
    4.5747755e-02   -1.0000000e-02   -8.2207500e-03    6.0632155e-01    2.5563316e-01   -6.4415761e-01    1.1277305e+03    4.8010063e+05      5.1673327e-10      7.3404572e-02      7.3602850e-01      1.2925302e-01      6.0594139e-02      3.2436750e-06      4.3612711e-09      1.7481844e-08      1.0864483e-08      8.6129701e-10      3.7977384e-08      2.7293615e-07      2.3529671e-06      7.9094487e-12      1.7460763e-08      2.8268009e-10      2.5747324e-12      9.5872408e-15      1.0632565e-09      1.2277425e-10      6.3407125e-14      2.2124354e-12      1.2324587e-14      4.2756410e-14      5.1835909e-14      7.4496997e-16      9.2616782e-17      7.9851095e-14      0.0000000e+00      2.6719837e-09      3.3556923e-15      4.7086856e-14      3.0696099e-14      3.2180914e-14      1.6414715e-06      3.0034487e-12      2.8571299e-09      6.8282903e-14      2.2321680e-12      3.2023298e-08      7.1212989e-04      1.2886002e-17    3.4725188e-04    1.4008206e-07    1.1517132e+00    4.9855079e+01                0                0
    4.1747755e-02   -1.0000000e-02   -8.2207500e-03    7.2414857e-01    8.9824200e-02   -5.1235140e-01    1.1876352e+03    4.8010002e+05      2.6534546e-11      6.3275013e-02      7.3336404e-01      1.3783257e-01      6.4699227e-02      2.2227911e-06      4.7329299e-09      7.4229797e-09      7.8708207e-09      1.1823019e-10      3.5717288e-08      2.2898821e-07      4.5797780e-06      1.4138903e-11      3.6214052e-08      1.5859160e-10      1.1383996e-12      1.3725816e-14      2.8776566e-10      2.1869508e-11      1.3028117e-15      1.2654943e-12      6.2325781e-16      1.9779099e-15      1.0617392e-15      1.7556614e-17      4.4785559e-18      1.4728473e-15      0.0000000e+00      3.6869673e-10      6.4083329e-16      4.6171302e-15      1.3841357e-15      4.3806118e-15      1.5124515e-06      2.7671188e-12      1.1289702e-09      7.5689603e-14      3.7597512e-13      2.8962984e-08      8.2048532e-04      5.8421530e-17    3.9278752e-04    8.2813442e-08    1.3297942e+00    5.4684880e+01                0                0
    4.5747755e-02   -1.4000000e-02   -8.2207500e-03    3.3544877e-01    2.7254998e-01   -6.7849493e-01    1.0203099e+03    4.8010123e+05      1.0670055e-08      9.4424619e-02      7.4068687e-01      1.1187011e-01      5.2401887e-02      5.2210768e-06      6.7208558e-09      4.4286929e-08      1.6920880e-08      8.6719849e-09      8.1565959e-08      3.8686426e-07      6.2858828e-07      3.7631091e-12      5.0900557e-09      8.1892963e-10      1.4959972e-11      6.2921954e-15      7.6913586e-09      1.4709493e-09      1.8931266e-12      6.1410498e-12      2.4527501e-13      9.2517009e-13      1.6901153e-12      2.2657171e-14      7.3662840e-15      2.3747128e-12      0.0000000e+00      2.3104059e-08      1.9959520e-14      6.0924828e-13      6.7512318e-13      4.1820369e-13      1.8393255e-06      9.5757463e-12      8.5301765e-09      1.4721983e-13      1.5910901e-11      3.6332669e-08      6.0818586e-04      1.3596731e-18    2.9508930e-04    2.1695250e-07    1.0015033e+00    4.4790784e+01                0                0
    4.1747755e-02   -1.4000000e-02   -8.2207500e-03    4.7518438e-01    1.1617671e-02   -5.9868104e-01    1.1570090e+03    4.8010046e+05      1.9803216e-10      6.9260607e-02      7.3480664e-01      1.3283195e-01      6.2322851e-02      2.6591476e-06      4.2096668e-09      1.1821695e-08      9.1044196e-09      3.7519249e-10      3.6371847e-08      2.4043990e-07      3.1446889e-06      1.0592958e-11      2.5165170e-08      2.2006153e-10      1.7933136e-12      1.2378073e-14      5.5892177e-10      5.7520000e-11      3.5029118e-14      1.7127359e-12      4.5602953e-15      1.5997023e-14      1.9525880e-14      2.9390474e-16      1.9662376e-17      4.1682391e-14      0.0000000e+00      1.1992283e-09      1.8022828e-15      1.9601268e-14      1.1474330e-14      1.4157348e-14      1.5341874e-06      2.8714868e-12      1.8655163e-09      6.3959814e-14      1.2506748e-12      2.9720837e-08      7.7026050e-04      2.8347622e-17    3.7047549e-04    1.0424395e-07    1.3075247e+00    5.7918219e+01                0                0
    4.5747755e-02   -1.0000000e-02   -1.2220750e-02    4.8855003e-01    2.4677571e-01   -8.8294932e-01    1.1303590e+03    4.8010032e+05      5.1596607e-10      7.7891889e-02      7.3724105e-01      1.2541190e-01      5.8755472e-02      3.3449319e-06      4.5804821e-09      1.7615541e-08      1.1256688e-08      8.2739936e-10      4.4689954e-08      2.8620324e-07      2.5782458e-06      1.0354831e-11      2.3308024e-08      3.2033282e-10      3.2235284e-12      1.4060724e-14      1.0325183e-09      1.3772281e-10      7.1240131e-14      2.4881428e-12      1.2923281e-14      4.5891918e-14      5.8121090e-14      8.6655076e-16      2.4133800e-16      9.6453058e-14      0.0000000e+00      2.5723935e-09      3.7061003e-15      5.1369010e-14      3.3069633e-14      3.6078412e-14      1.7229609e-06      4.0696240e-12      2.8650941e-09      7.7334227e-14      2.1582061e-12      3.3582051e-08      6.9160737e-04      1.9814603e-17    3.4096998e-04    1.4817017e-07    1.2922276e+00    4.6751698e+01                0                0
    4.1747755e-02   -1.0000000e-02   -1.2220750e-02    5.6560137e-01    1.1416499e-01   -7.1768314e-01    1.2001379e+03    4.8009975e+05      2.1302029e-11      6.5216796e-02      7.3413812e-01      1.3602909e-01      6.3804416e-02      1.8995323e-06      4.6871512e-09      5.6381101e-09      6.8188328e-09      8.3742707e-11      3.4081188e-08      2.0614764e-07      4.8881893e-06      1.5159661e-11      3.9025754e-08      1.3541314e-10      9.5602709e-13      1.3827611e-14      2.2386668e-10      1.6918346e-11      2.6222531e-15      1.1041234e-12      4.9752413e-16      1.6958412e-15      1.6924421e-15      2.5935365e-17      6.9589198e-18      3.3553313e-15      0.0000000e+00      2.4297628e-10      4.3305963e-16      3.2677123e-15      1.2060246e-15      3.4762386e-15      1.3756029e-06      2.6284895e-12      8.5076647e-10      8.5647189e-14      2.4670054e-13      2.6182952e-08      8.0308877e-04      7.5339995e-17    3.9057375e-04    8.4623361e-08    1.5005462e+00    5.1810752e+01                0                0
    4.5747755e-02   -1.4000000e-02   -1.2220750e-02    2.5684630e-01    2.8023949e-01   -9.3230356e-01    1.0208256e+03    4.8010074e+05      1.1476447e-08      9.9143498e-02      7.4182043e-01      1.0790779e-01      5.0524820e-02      5.5233783e-06      7.1308977e-09      4.6921825e-08      1.7904332e-08      9.3791655e-09      8.7472219e-08      4.0869864e-07      6.7600410e-07      4.0165354e-12      5.5208902e-09      8.6212333e-10      1.5799391e-11      6.6829897e-15      8.2688676e-09      1.5994012e-09      2.2574090e-12      6.4520525e-12      2.7028306e-13      1.0377393e-12      1.6791006e-12      2.5162537e-14      6.8318845e-15      3.0239082e-12      0.0000000e+00      2.4770266e-08      2.1143580e-14      6.6422056e-13      7.5858347e-13      4.5686552e-13      1.9453636e-06      1.0240786e-11      9.0542636e-09      1.5462537e-13      1.6757785e-11      3.8425387e-08      5.9464136e-04      1.5917819e-18    2.9033823e-04    2.1890406e-07    1.1085790e+00    4.1091232e+01                0                0
    4.1747755e-02   -1.4000000e-02   -1.2220750e-02    3.5970058e-01    5.1409403e-02   -7.9154556e-01    1.1586667e+03    4.8010015e+05      2.6937756e-10      7.3581248e-02      7.3601569e-01      1.2911015e-01      6.0536238e-02      2.5921538e-06      4.2426802e-09      1.1310544e-08      8.9067235e-09      4.0143675e-10      3.6178650e-08      2.3760121e-07      3.2730796e-06      1.0734979e-11      2.6018033e-08      2.1235103e-10      1.7545483e-12      1.2188503e-14      5.7197760e-10      6.3206569e-11      6.7847717e-14      1.6465429e-12      6.0024550e-15      2.2469391e-14      3.3677150e-14      5.0519968e-16      1.3982445e-16      8.7545680e-14      0.0000000e+00      1.2413669e-09      1.7247940e-15      2.2137706e-14      1.6300027e-14      1.5926442e-14      1.5190488e-06      2.8272749e-12      1.7898392e-09      6.3778672e-14      1.2255780e-12      2.9391110e-08      7.4892508e-04      3.0274362e-17    3.6453081e-04    1.1222878e-07    1.4485843e+00    5.3422628e+01                0                0
    3.7747755e-02   -1.0000000e-02   -1.2220750e-02    6.7079299e-01    5.4126920e-03   -5.1651356e-01    1.2142033e+03    4.8009952e+05      3.9282269e-12      6.2773100e-02      7.3334471e-01      1.3814444e-01      6.4853580e-02      1.7692031e-06      5.2859729e-09      4.3749101e-09      6.4850451e-09      4.4924510e-11      3.2630766e-08      2.0731044e-07      5.9020286e-06      1.6146092e-11      4.3064869e-08      1.1569980e-10      7.6029576e-13      1.2741201e-14      1.8604489e-10      1.0777706e-11      2.4508461e-16      1.0140739e-12      8.6905936e-17      2.7243795e-16      9.9879888e-17      1.9463046e-18      4.0672295e-19      2.3116423e-16      0.0000000e+00      1.0951593e-10      1.9753609e-16      1.1427063e-15      1.8929021e-16      1.8539398e-15      1.3896687e-06      2.3480546e-12      6.4971877e-10      1.1252738e-13      8.4039140e-14      2.6235664e-08      8.7478752e-04      8.8566965e-17    4.1908498e-04    7.1244886e-08    1.5784970e+00    4.9836906e+01                0                0
    3.7747755e-02   -1.0000000e-02   -8.2207500e-03    8.5561600e-01   -3.0237617e-02   -3.5849500e-01    1.1874853e+03    4.8009965e+05      2.6930479e-11      6.4646834e-02      7.3334889e-01      1.3682945e-01      6.4286522e-02      2.7596796e-06      5.6664914e-09      9.4946938e-09      9.7277482e-09      1.4674922e-10      4.5036261e-08      2.7846840e-07      5.3674498e-06      1.7703380e-11      4.2989530e-08      2.0508857e-10      1.4982831e-12      1.8051709e-14      3.5021525e-10      2.8596525e-11      2.7218378e-16      1.5692632e-12      6.9614692e-16      2.1926718e-15      4.1939511e-16      1.3570253e-17      1.6597431e-18      9.2566752e-17      0.0000000e+00      4.6894538e-10      8.3737496e-16      6.1134034e-15      1.5330675e-15      5.9032533e-15      1.8446086e-06      3.6624892e-12      1.4433586e-09      8.9960954e-14      3.9942791e-13      3.5376294e-08      8.7790313e-04      6.0370052e-17    4.1242770e-04    8.4067886e-08    1.3778242e+00    5.1521860e+01                0                0
    3.3747755e-02   -1.0000000e-02   -8.2207500e-03    9.4005328e-01   -1.4358668e-01   -1.6890545e-01    1.1518899e+03    4.8009932e+05      2.1441922e-10      7.2410830e-02      7.3487043e-01      1.3045873e-01      6.1342176e-02      4.7384292e-06      7.1336800e-09      2.1894142e-08      1.6119948e-08      6.4387166e-10      5.8449705e-08      4.1815933e-07      5.0221170e-06      1.5340678e-11      3.6750819e-08      3.5830008e-10      2.7803649e-12      1.6818980e-14      1.0115461e-09      9.0993866e-11      7.5473360e-16      2.7969472e-12      5.4165604e-15      1.7162074e-14      4.1799409e-15      1.2142822e-16      1.6705962e-17      5.4433622e-16      0.0000000e+00      2.1331357e-09      3.0484059e-15      3.0200807e-14      1.2066098e-14      2.1448836e-14      2.6555309e-06      4.2062239e-12      3.4558137e-09      9.7583595e-14      1.8138844e-12      5.1544256e-08      9.0479824e-04      2.4786958e-17    4.1689235e-04    1.2315800e-07    1.3592378e+00    4.5974125e+01                0                0
    3.3747755e-02   -1.0000000e-02   -1.2220750e-02    7.4595326e-01   -7.7448042e-02   -3.0001315e-01    1.1943864e+03    4.8009916e+05      1.9156749e-11      6.6420237e-02      7.3399966e-01      1.3515908e-01      6.3495991e-02      2.4490806e-06      5.5888827e-09      7.7571169e-09      8.7367137e-09      1.1420126e-10      4.3193963e-08      2.6055530e-07      5.5843435e-06      1.8533079e-11      4.5828849e-08      1.8214968e-10      1.3192017e-12      1.8086148e-14      2.9681018e-10      2.2897336e-11      1.8605995e-16      1.4417645e-12      4.8536393e-16      1.4887597e-15      2.2240576e-16      7.1788467e-18      8.6307970e-19      4.6007178e-17      0.0000000e+00      3.4781465e-10      6.3629982e-16      4.4327341e-15      1.0343232e-15      4.7215089e-15      1.7160952e-06      3.6343393e-12      1.1751645e-09      9.7723239e-14      3.0463960e-13      3.2773130e-08      9.1488180e-04      8.1347249e-17    4.3204694e-04    8.9652871e-08    1.5771540e+00    4.5234109e+01                0                0
    3.7872824e-02   -1.3807318e-02   -8.2207500e-03    6.8840793e-01   -1.1280416e-01   -4.3760203e-01    1.1827154e+03    4.8009987e+05      2.6784257e-11      6.5244853e-02      7.3358062e-01      1.3629759e-01      6.4015439e-02      2.5810849e-06      5.2836457e-09      8.8855607e-09      9.0958531e-09      1.3665229e-10      4.2263619e-08      2.6012383e-07      4.9991570e-06      1.6577848e-11      4.0181103e-08      1.9299428e-10      1.4158016e-12      1.7016636e-14      3.2603013e-10      2.7029942e-11      1.9506729e-15      1.4735062e-12      6.7032994e-16      2.1834078e-15      1.0736654e-15      2.1627564e-17      4.4568639e-18      2.0649359e-15      0.0000000e+00      4.3718455e-10      7.9112756e-16      5.7970682e-15      1.5362241e-15      5.5958446e-15      1.7237953e-06      3.4507158e-12      1.3504085e-09      8.3730100e-14      3.7699626e-13      3.3063280e-08      8.5178908e-04      5.8085995e-17    4.0237880e-04    8.4358542e-08    1.3862192e+00    5.5140157e+01                0                0
    3.4026859e-02   -1.3047193e-02   -8.2207500e-03    8.4379547e-01   -2.1346971e-01   -2.3720420e-01    1.1626339e+03    4.8009943e+05      1.1475268e-10      7.0151105e-02      7.3442846e-01      1.3231536e-01      6.2198053e-02      4.0026396e-06      6.7040204e-09      1.6670961e-08      1.3807992e-08      3.9585213e-10      6.0817806e-08      3.7366479e-07      5.3659342e-06      1.9879234e-11      4.6753667e-08      3.3664582e-10      2.7593032e-12      2.3713366e-14      6.8870155e-10      6.8639498e-11      7.1977141e-16      2.5587256e-12      3.1688419e-15      1.0187662e-14      2.9773381e-15      8.1438995e-17      1.2197810e-17      4.0254269e-16      0.0000000e+00      1.3033992e-09      2.2612976e-15      2.0227942e-14      7.1730323e-15      1.6050028e-14      2.3997031e-06      5.2663072e-12      2.5942610e-09      1.0286979e-13      1.2049716e-12      4.6381973e-08      8.9468822e-04      4.8508951e-17    4.1466466e-04    1.0996242e-07    1.3828595e+00    4.8856973e+01                0                0
    3.7872824e-02   -1.3807318e-02   -1.2220750e-02    5.3158117e-01   -5.7119501e-02   -6.1599837e-01    1.2030729e+03    4.8009967e+05      1.8127788e-11      6.5042657e-02      7.3390552e-01      1.3625314e-01      6.3946580e-02      1.8604375e-06      4.8763611e-09      5.2105381e-09      6.7126548e-09      6.9611268e-11      3.2122255e-08      2.0477329e-07      5.2489282e-06      1.4271055e-11      3.8161196e-08      1.2231027e-10      8.1239141e-13      1.1891988e-14      2.1243960e-10      1.3931560e-11      4.7747549e-15      1.0256189e-12      3.6081898e-16      1.3102483e-15      1.7369369e-15      2.6364174e-17      7.2347384e-18      5.9154033e-15      0.0000000e+00      1.9632268e-10      3.2863820e-16      2.3477443e-15      9.3932280e-16      2.5911521e-15      1.3832048e-06      2.2174222e-12      7.8159369e-10      8.9886671e-14      2.0211869e-13      2.6259030e-08      8.4328832e-04      7.0068118e-17    4.0544044e-04    7.7154989e-08    1.5735341e+00    5.2647096e+01                0                0
    3.4026859e-02   -1.3047193e-02   -1.2220750e-02    6.6856409e-01   -1.4074570e-01   -3.7350751e-01    1.1990825e+03    4.8009932e+05      1.5005369e-11      6.5651474e-02      7.3386545e-01      1.3579216e-01      6.3779914e-02      2.2302927e-06      5.4377394e-09      6.6523628e-09      7.9992822e-09      9.1643590e-11      3.9990627e-08      2.4122297e-07      5.6457037e-06      1.7707645e-11      4.5353263e-08      1.5951317e-10      1.1203440e-12      1.6331937e-14      2.5664744e-10      1.8638627e-11      3.2030148e-16      1.2935413e-12      3.6999252e-16      1.1362496e-15      2.0821950e-16      5.7271419e-18      8.2618087e-19      2.5249332e-16      0.0000000e+00      2.6875722e-10      4.9931999e-16      3.3080364e-15      7.8767977e-16      3.7398085e-15      1.6092831e-06      3.1112270e-12      1.0024974e-09      9.7996998e-14      2.8007427e-13      3.0646788e-08      9.0114454e-04      8.4392451e-17    4.2719173e-04    8.3670826e-08    1.5944011e+00    4.7635652e+01                0                0
    3.7747755e-02   -6.0000000e-03   -4.2207500e-03    1.2293514e+00   -5.4998063e-02   -9.5659163e-02    1.1164147e+03    4.8009958e+05      1.4616478e-09      7.4681899e-02      7.3492337e-01      1.2886391e-01      6.0632020e-02      7.1308217e-06      9.1357111e-09      4.0966475e-08      2.3690958e-08      2.4083896e-09      7.9484093e-08      5.8606706e-07      4.1827292e-06      1.5120916e-11      3.0886682e-08      6.9513160e-10      6.5950493e-12      2.0033798e-14      2.7605523e-09      3.2345014e-10      3.8798717e-15      5.5001089e-12      3.8734017e-14      1.3255280e-13      5.1500837e-14      1.4910900e-15      2.1880834e-16      1.6031005e-15      0.0000000e+00      6.9502864e-09      8.8117496e-15      1.2718191e-13      9.4668425e-14      8.7035496e-14      3.4336443e-06      6.8904339e-12      6.7783994e-09      1.6579044e-13      7.9039856e-12      6.7146085e-08      8.8319711e-04      1.1251384e-17    4.0048517e-04    1.3046069e-07    1.0525440e+00    5.6277177e+01                0                0
    3.7747755e-02   -2.0000000e-03   -4.2207500e-03    1.2448738e+00    3.3342545e-02   -6.9861667e-02    1.1134200e+03    4.8009943e+05      3.5926588e-09      7.5888119e-02      7.3516278e-01      1.2787289e-01      6.0172284e-02      7.7623540e-06      9.9449144e-09      4.4869128e-08      2.5782114e-08      2.8479661e-09      8.7075521e-08      6.3663984e-07      4.5059517e-06      1.6247593e-11      3.3167729e-08      7.5697362e-10      7.2464952e-12      2.1457026e-14      3.1577451e-09      3.9578408e-10      6.1620324e-15      5.9675035e-12      5.5721163e-14      1.9874595e-13      1.0358547e-13      2.7501398e-15      4.4386417e-16      3.3766255e-15      0.0000000e+00      8.0204088e-09      9.7517450e-15      1.5580927e-13      1.4292436e-13      1.0747015e-13      3.7252278e-06      7.5191110e-12      7.4511184e-09      1.8003705e-13      9.4624665e-12      7.2856592e-08      8.8700087e-04      1.1138123e-17    4.0134827e-04    1.3602313e-07    1.0516648e+00    5.5482689e+01                0                0
    3.3747755e-02   -2.0000000e-03   -4.2207500e-03    1.2510773e+00    2.8794636e-02    7.3432347e-03    1.0664537e+03    4.8009926e+05      6.2287245e-08      8.6196220e-02      7.3741302e-01      1.1931900e-01      5.6176089e-02      1.3050990e-05      1.5622265e-08      9.3434931e-08      4.2495475e-08      1.1003637e-08      1.4733215e-07      1.0159854e-06      3.1801655e-06      1.5132373e-11      2.6933035e-08      1.5881440e-09      2.0595130e-11      2.3303867e-14      1.0033073e-08      1.5448116e-09      3.1625521e-14      1.2419298e-11      3.6788006e-13      1.2407212e-12      5.2516507e-13      1.4005090e-14      2.1743611e-15      4.3223760e-14      0.0000000e+00      2.6080911e-08      2.8502017e-14      6.5616294e-13      8.8712665e-13      4.4852765e-13      5.2608820e-06      1.5580850e-11      1.6465469e-08      3.4099672e-13      4.5703099e-11      1.0352029e-07      8.7260215e-04      4.1982787e-18    3.8861047e-04    1.9603060e-07    1.0393462e+00    5.1926629e+01                0                0
    3.3747755e-02   -6.0000000e-03   -4.2207500e-03    1.2469933e+00   -9.0126204e-02   -1.5839159e-02    1.0745688e+03    4.8009930e+05      6.2081525e-09      8.4354693e-02      7.3701026e-01      1.2085026e-01      5.6890440e-02      1.1377174e-05      1.3664889e-08      7.8799180e-08      3.7179971e-08      7.7823090e-09      1.3175969e-07      8.9820821e-07      3.2594744e-06      1.6289281e-11      2.9278118e-08      1.4347719e-09      1.8963846e-11      2.6498958e-14      7.8150178e-09      1.1896844e-09      2.4208444e-14      1.1546042e-11      1.6001333e-13      5.6024344e-13      3.5749743e-13      7.9959288e-15      1.5088279e-15      2.9481185e-14      0.0000000e+00      2.0448179e-08      2.4863093e-14      4.7169218e-13      4.0281437e-13      3.2434341e-13      4.7217170e-06      1.4848892e-11      1.3731424e-08      3.0455848e-13      1.9669621e-11      9.2810238e-08      8.7364938e-04      6.1507013e-18    3.8999940e-04    1.8506609e-07    1.0433857e+00    5.2725718e+01                0                0
    3.7747755e-02   -2.0000000e-03   -1.1103750e-03    1.4555917e+00   -1.0364453e-02   -9.1172219e-03    9.5102824e+02    4.8009993e+05      1.2813685e-07      9.3779115e-02      7.3873461e-01      1.1327913e-01      5.3365249e-02      2.2409637e-05      3.3281366e-08      2.3060452e-07      7.2811836e-08      9.1489449e-08      6.5607083e-07      1.4568026e-06      5.7702300e-07      5.1121237e-12      4.6060623e-09      3.6243416e-09      1.0583263e-10      5.7096348e-15      7.3831191e-08      2.0107263e-08      6.4555433e-13      2.2147166e-11      3.6105976e-12      1.5471867e-11      1.4321552e-11      3.5349052e-13      6.2600152e-14      3.0504575e-13      0.0000000e+00      2.1564606e-07      1.3088398e-13      7.3399376e-12      1.1417548e-11      5.4320779e-12      6.6448946e-06      7.3366785e-11      4.9952318e-08      4.4549667e-13      8.6530191e-11      1.3189742e-07      8.0910027e-04      2.0622985e-19    3.5445795e-04    2.2201000e-07    5.1869813e-01    1.1644756e+02                0                0
    3.3747755e-02   -2.0000000e-03   -1.1103750e-03    1.4554117e+00   -2.0175146e-02    1.0839715e-02    9.1598422e+02    4.8009976e+05      3.3507932e-07      1.0332288e-01      7.4087490e-01      1.0533449e-01      4.9643439e-02      3.1541132e-05      5.0642597e-08      3.5105036e-07      1.0369461e-07      1.7527964e-07      1.2031216e-06      1.7512650e-06      3.3130127e-07      2.5974624e-12      2.0440469e-09      3.2695672e-09      8.7087830e-11      1.6008370e-15      1.4022677e-07      3.5791415e-08      2.2090098e-12      1.5292611e-11      5.5549302e-12      2.7177363e-11      5.1114590e-11      9.5179063e-13      2.2355898e-13      2.8069461e-12      0.0000000e+00      4.3693558e-07      1.2970880e-13      1.0755147e-11      2.0350336e-11      8.0301379e-12      8.7547275e-06      1.0311870e-10      8.0550108e-08      2.7908082e-13      7.5525946e-11      1.7468525e-07      7.7882173e-04      5.3470689e-20    3.3691602e-04    2.8000277e-07    5.3576521e-01    1.2224749e+02                0                0
    3.7747755e-02   -6.0000000e-03   -1.1103750e-03    1.5351435e+00   -1.5424098e-01   -2.0122475e-02    9.6519726e+02    4.8010004e+05      7.1599973e-08      8.8971086e-02      7.3761387e-01      1.1730884e-01      5.5257575e-02      1.8200197e-05      2.5965007e-08      1.7980473e-07      5.8829591e-08      5.9777151e-08      4.5848228e-07      1.2402266e-06      6.1103771e-07      5.4046133e-12      5.2292012e-09      2.9354530e-09      8.2839809e-11      6.9345285e-15      4.9761193e-08      1.2649838e-08      3.2332534e-13      1.9080068e-11      2.1373428e-12      8.7202069e-12      6.3798446e-12      1.7318616e-13      2.8250360e-14      1.1646471e-13      0.0000000e+00      1.4186300e-07      9.9303033e-14      4.6908256e-12      6.3985719e-12      3.4355708e-12      5.5691446e-06      5.4794906e-11      3.7748237e-08      3.9184465e-13      6.3286692e-11      1.1037429e-07      8.2178651e-04      2.9951239e-19    3.6163675e-04    1.9223604e-07    5.1598543e-01    1.1555438e+02                0                0
    3.3747755e-02   -6.0000000e-03   -1.1103750e-03    1.5305180e+00   -1.9925259e-01   -1.0624778e-02    9.2523392e+02    4.8009980e+05      2.5422001e-07      1.0060788e-01      7.4022477e-01      1.0761945e-01      5.0717498e-02      2.8072783e-05      4.4139635e-08      3.0617664e-07      9.1882306e-08      1.4420914e-07      9.9650629e-07      1.6359017e-06      3.7977417e-07      3.0071333e-12      2.3397913e-09      3.1743594e-09      8.3980765e-11      2.1234579e-15      1.1631133e-07      2.8393350e-08      1.5115902e-12      1.6411314e-11      4.6741551e-12      2.2061016e-11      3.6031858e-11      6.9953640e-13      1.5724443e-13      1.8689443e-12      0.0000000e+00      3.5387897e-07      1.2336933e-13      9.1547977e-12      1.6456703e-11      6.8241606e-12      7.9174769e-06      8.8391550e-11      6.9189340e-08      3.0638631e-13      7.5115158e-11      1.5774183e-07      7.8982253e-04      7.6638702e-20    3.4181374e-04    2.6009725e-07    5.2885369e-01    1.1992164e+02                0                0
    4.5747755e-02   -6.0000000e-03   -4.2207500e-03    1.0910298e+00    9.4173971e-02   -3.3051769e-01    1.1662437e+03    4.8010038e+05      7.1155453e-11      5.7810932e-02      7.3205559e-01      1.4243653e-01      6.6876186e-02      2.6078328e-06      4.4176710e-09      1.0679015e-08      9.0125625e-09      2.4805007e-10      4.0393431e-08      2.4491714e-07      3.5867928e-06      1.3376317e-11      3.1487102e-08      2.2089259e-10      1.8339323e-12      1.6016626e-14      4.3682443e-10      4.4796718e-11      6.1295469e-16      1.6717995e-12      2.1510972e-15      6.8378947e-15      1.2892489e-15      4.5118274e-17      4.8249040e-18      4.0958505e-16      0.0000000e+00      8.0882904e-10      1.4364286e-15      1.3144596e-14      4.8153361e-15      1.0561610e-14      1.5779186e-06      3.5306737e-12      1.6579920e-09      6.7811151e-14      7.5989982e-13      3.0485124e-08      8.1261157e-04      4.4849333e-17    3.8949765e-04    7.1252919e-08    9.7888730e-01    5.9139647e+01                0                0
    4.5747755e-02   -2.0000000e-03   -4.2207500e-03    1.1247683e+00    5.0749672e-02   -2.8639753e-01    1.1802053e+03    4.8010020e+05      5.0756032e-11      5.5599865e-02      7.3149642e-01      1.4429893e-01      6.7762740e-02      2.3605382e-06      4.6258565e-09      8.5731674e-09      8.2492830e-09      1.7084185e-10      3.5517159e-08      2.2976799e-07      4.2867720e-06      1.2727244e-11      3.2061254e-08      1.6796807e-10      1.2226107e-12      1.2517686e-14      3.4424168e-10      2.9840142e-11      2.2259506e-16      1.3015522e-12      1.4675833e-15      4.7888435e-15      9.2628968e-16      3.7554662e-17      3.6365661e-18      1.0780174e-17      0.0000000e+00      5.4389797e-10      8.6495094e-16      8.0402013e-15      3.3912600e-15      6.5843343e-15      1.5343540e-06      2.5513279e-12      1.3148749e-09      6.8038092e-14      4.6564324e-13      2.9476819e-08      8.3351044e-04      4.4849793e-17    3.9909229e-04    5.5049717e-08    9.9863580e-01    5.9886196e+01                0                0
    4.1747755e-02   -2.0000000e-03   -4.2207500e-03    1.1944171e+00    4.1360288e-02   -1.7496696e-01    1.1585247e+03    4.8009973e+05      3.6263154e-10      6.4220350e-02      7.3284569e-01      1.3743416e-01      6.4614075e-02      4.0475319e-06      6.5447704e-09      1.7686297e-08      1.3896329e-08      6.1212009e-10      5.5978939e-08      3.6975956e-07      5.0013219e-06      1.6412508e-11      3.9686296e-08      3.2888146e-10      2.6951650e-12      1.8726094e-14      8.8122039e-10      9.6466412e-11      9.9198081e-16      2.5422025e-12      9.5288783e-15      3.3820997e-14      1.2934042e-14      4.1173266e-16      5.3178488e-17      1.8132260e-16      0.0000000e+00      1.8579777e-09      2.6455188e-15      3.3422850e-14      2.4315466e-14      2.4625302e-14      2.3643363e-06      4.3375811e-12      2.7936220e-09      9.6521176e-14      1.9012381e-12      4.5766620e-08      8.7375018e-04      3.3884272e-17    4.0582804e-04    8.2308989e-08    1.0461257e+00    5.8944970e+01                0                0
    4.1747755e-02   -6.0000000e-03   -4.2207500e-03    1.1664764e+00    4.5724729e-03   -2.2744893e-01    1.1592508e+03    4.8009985e+05      1.9995411e-10      6.2724605e-02      7.3265313e-01      1.3860706e-01      6.5145506e-02      3.6623376e-06      5.9201110e-09      1.5933385e-08      1.2574935e-08      4.8881693e-10      5.0410834e-08      3.3485016e-07      4.5358640e-06      1.4898169e-11      3.6013346e-08      2.9563114e-10      2.3836235e-12      1.7011123e-14      7.4857400e-10      7.5425723e-11      6.6502436e-16      2.2894503e-12      5.6771369e-15      1.9132993e-14      5.2620458e-15      1.8514567e-16      2.1737151e-17      7.4375608e-17      0.0000000e+00      1.5376352e-09      2.3108167e-15      2.5319453e-14      1.3617598e-14      1.8689498e-14      2.1422868e-06      3.9106896e-12      2.5079209e-09      8.7122079e-14      1.6071908e-12      4.1467227e-08      8.5885368e-04      3.3280974e-17    4.0133198e-04    8.0131029e-08    1.0434654e+00    5.9668954e+01                0                0
    4.5747755e-02   -2.0000000e-03   -1.1103750e-03    1.3032634e+00    2.5778852e-02   -1.0749827e-01    1.0382516e+03    4.8010070e+05      3.8914420e-09      6.1006855e-02      7.3225424e-01      1.4007439e-01      6.5840356e-02      5.8771410e-06      7.1963560e-09      4.6297633e-08      1.9020928e-08      5.9557642e-09      7.3191355e-08      4.4928450e-07      8.9982597e-07      5.6428478e-12      8.6790554e-09      8.3977225e-10      1.4568841e-11      9.7073476e-15      5.6792164e-09      1.0191947e-09      1.1357280e-14      6.5576214e-12      1.3543729e-13      4.5443035e-13      1.0078426e-13      4.2441898e-15      3.9484747e-16      5.4124756e-16      0.0000000e+00      1.6211261e-08      1.9515736e-14      4.3402465e-13      3.2518052e-13      3.0036996e-13      2.1834308e-06      9.7052202e-12      8.4773882e-09      1.5989815e-13      1.2235087e-11      4.3062816e-08      8.1451078e-04      2.7007397e-18    3.8337616e-04    8.0495551e-08    4.5796032e-01    9.6623786e+01                0                0
    4.1747755e-02   -2.0000000e-03   -1.1103750e-03    1.4548330e+00    5.9806541e-03   -4.3995753e-02    9.9002168e+02    4.8010018e+05      3.3012814e-08      8.0527632e-02      7.3569199e-01      1.2435886e-01      5.8566197e-02      1.2874287e-05      1.7423582e-08      1.1905462e-07      4.1537723e-08      3.1089905e-08      2.5283671e-07      9.2635382e-07      8.1176191e-07      5.6091302e-12      6.4313015e-09      2.1367793e-09      4.6125204e-11      8.4429981e-15      2.6596068e-08      5.6935380e-09      8.6788835e-14      1.4954791e-11      1.0212933e-12      3.8280130e-12      1.7416602e-12      5.5716954e-14      7.1848479e-15      1.8360501e-14      0.0000000e+00      7.5883080e-08      6.1664896e-14      2.2939571e-12      2.7838763e-12      1.6470822e-12      4.1803086e-06      2.8200228e-11      2.3973793e-08      3.2759734e-13      4.5570789e-11      8.2710987e-08      8.3581185e-04      6.6897556e-19    3.7361013e-04    1.4858535e-07    4.9257583e-01    1.0777397e+02                0                0
    4.5747755e-02   -6.0000000e-03   -1.1103750e-03    1.3570430e+00   -2.9043791e-03   -1.0538427e-01    1.0356649e+03    4.8010087e+05      4.1746357e-09      6.1231077e-02      7.3228307e-01      1.3990328e-01      6.5760741e-02      5.8683291e-06      7.2151575e-09      4.6808111e-08      1.8976176e-08      6.2659322e-09      7.4011998e-08      4.4684922e-07      8.3477761e-07      5.3634287e-12      7.3675170e-09      8.6978490e-10      1.5649018e-11      9.2401310e-15      5.9193671e-09      1.0413858e-09      1.2067338e-14      6.7470458e-12      1.4397711e-13      4.7968595e-13      9.7159484e-14      4.2032934e-15      3.6105124e-16      4.6593907e-16      0.0000000e+00      1.6976518e-08      1.9720048e-14      4.5027105e-13      3.4321462e-13      3.1213576e-13      2.1558628e-06      1.0201790e-11      8.6163526e-09      1.6556415e-13      1.3180160e-11      4.2533251e-08      8.1228271e-04      2.1351723e-18    3.8125889e-04    8.5829914e-08    4.4602145e-01    9.2864199e+01                0                0
    4.1747755e-02   -6.0000000e-03   -1.1103750e-03    1.5132986e+00   -1.3788198e-01   -5.7575789e-02    1.0038366e+03    4.8010036e+05      1.4503128e-08      7.4879495e-02      7.3468207e-01      1.2891445e-01      6.0675874e-02      1.0514273e-05      1.3567996e-08      9.2073471e-08      3.3844249e-08      1.7586250e-08      1.6802010e-07      7.7694747e-07      8.2383115e-07      5.6999731e-12      7.0906535e-09      1.5021718e-09      3.1361648e-11      8.5858151e-15      1.5982717e-08      3.2119723e-09      4.3254566e-14      1.0972228e-11      4.6382420e-13      1.6765702e-12      6.2555889e-13      2.1897084e-14      2.6275487e-15      5.4738456e-15      0.0000000e+00      4.5072382e-08      4.1302116e-14      1.2755136e-12      1.2128875e-12      9.0575483e-13      3.5558633e-06      2.0881322e-11      1.7793448e-08      2.4245923e-13      2.4980593e-11      7.0286167e-08      8.3194408e-04      9.6887052e-19    3.7632570e-04    1.2760530e-07    4.8852534e-01    1.0645494e+02                0                0
    4.5747755e-02   -2.0000000e-03   -8.2207500e-03    8.6896401e-01    6.3520458e-02   -5.6484779e-01    1.2215826e+03    4.8010024e+05      2.4288739e-12      5.5539692e-02      7.3194073e-01      1.4408906e-01      6.7601470e-02      1.4855544e-06      4.8872254e-09      3.3792927e-09      5.5238247e-09      3.5326554e-11      3.2393787e-08      1.8730818e-07      5.4879813e-06      1.8105268e-11      4.5152477e-08      1.0932619e-10      7.5096032e-13      1.5020157e-14      1.4883900e-10      9.1725746e-12      9.0950039e-17      9.6035824e-13      5.9834224e-17      1.8844039e-16      4.4866298e-17      1.1932514e-18      1.7931503e-19      2.7256293e-17      0.0000000e+00      7.1685625e-11      1.4489311e-16      8.1317543e-16      1.3137714e-16      1.8694507e-15      1.2112519e-06      2.8608273e-12      5.0152837e-10      1.1766988e-13      5.6968977e-14      2.2776659e-08      8.2055194e-04      1.2171831e-16    3.9970950e-04    5.2857241e-08    1.2972376e+00    5.3645453e+01                0                0
    4.1747755e-02   -2.0000000e-03   -8.2207500e-03    9.2550322e-01    6.3528247e-02   -3.9621435e-01    1.2164228e+03    4.8009973e+05      1.0106133e-11      5.8575568e-02      7.3214746e-01      1.4179581e-01      6.6594510e-02      1.9190570e-06      5.7323266e-09      4.7873002e-09      7.0304414e-09      5.4208563e-11      3.5062010e-08      2.2435454e-07      6.3976520e-06      1.7274672e-11      4.6267283e-08      1.2513211e-10      8.2307806e-13      1.3513734e-14      2.0748673e-10      1.2370622e-11      8.4133302e-17      1.0997076e-12      2.1579465e-16      7.3011402e-16      2.3497814e-16      7.2724061e-18      9.7072408e-19      6.1447966e-18      0.0000000e+00      1.3471611e-10      2.3065873e-16      1.5636518e-15      5.1833929e-16      2.1980872e-15      1.5042742e-06      2.4871642e-12      7.1245781e-10      1.2245816e-13      1.0912913e-13      2.8398104e-08      8.7647731e-04      8.7559436e-17    4.1712167e-04    5.8632500e-08    1.3524890e+00    5.1565355e+01                0                0
    4.5747755e-02   -6.0000000e-03   -8.2207500e-03    8.2696843e-01    1.5658642e-01   -5.9862870e-01    1.1996246e+03    4.8010041e+05      1.8517853e-11      5.9566599e-02      7.3286453e-01      1.4074533e-01      6.6021859e-02      1.8762002e-06      4.6153785e-09      5.5721257e-09      6.7335867e-09      8.1550851e-11      3.3625359e-08      2.0337122e-07      4.8104022e-06      1.4942184e-11      3.8410876e-08      1.3339003e-10      9.3562499e-13      1.3642988e-14      2.1986773e-10      1.6261866e-11      1.1297169e-15      1.0855230e-12      4.3599722e-16      1.4248278e-15      1.2311103e-15      1.7430525e-17      5.0772394e-18      1.3882785e-15      0.0000000e+00      2.3687812e-10      4.2029191e-16      3.0551102e-15      1.0051594e-15      3.3125762e-15      1.3579047e-06      2.5901177e-12      8.4056058e-10      8.3645503e-14      2.4020130e-13      2.5849708e-08      7.9331732e-04      7.4126110e-17    3.8646409e-04    7.5995662e-08    1.2514823e+00    5.2650216e+01                0                0
    4.1747755e-02   -6.0000000e-03   -8.2207500e-03    8.8189071e-01    7.6459113e-02   -4.4577542e-01    1.2090217e+03    4.8009989e+05      8.4544959e-12      5.9583751e-02      7.3243580e-01      1.4093378e-01      6.6178014e-02      1.9716516e-06      5.5043376e-09      5.2160718e-09      7.1609216e-09      6.0816361e-11      3.4132584e-08      2.2203803e-07      6.0576192e-06      1.5886471e-11      4.2589884e-08      1.2677916e-10      8.2519321e-13      1.2640225e-14      2.1741643e-10      1.2969567e-11      1.1508758e-16      1.0880303e-12      2.0288694e-16      6.4711896e-16      1.4819758e-16      4.5092038e-18      5.9412285e-19      4.7479484e-17      0.0000000e+00      1.6374978e-10      2.7859054e-16      1.7976316e-15      4.5294962e-16      2.2693237e-15      1.5041090e-06      2.3244858e-12      7.7823050e-10      1.0920296e-13      1.4497992e-13      2.8476947e-08      8.5878212e-04      7.3671229e-17    4.0960550e-04    6.5573272e-08    1.3390462e+00    5.2171459e+01                0                0
    4.1747755e-02   -2.0000000e-03   -1.2220750e-02    7.2980071e-01    7.1201014e-02   -6.0420658e-01    1.2415014e+03    4.8009959e+05      5.8384606e-13      5.7154700e-02      7.3229547e-01      1.4271208e-01      6.6965250e-02      1.2556708e-06      5.6168353e-09      2.1362571e-09      4.8485925e-09      2.0943856e-11      2.9800616e-08      1.8001409e-07      6.6298161e-06      1.9968779e-11      5.0992592e-08      9.5725489e-11      6.2697357e-13      1.4263179e-14      1.3515624e-10      6.2545462e-12      4.8910689e-17      9.7575427e-13      1.1938040e-17      3.8021065e-17      9.2715972e-18      2.6013826e-19      3.7876384e-20      3.8064511e-18      0.0000000e+00      2.1077912e-11      4.2178003e-17      2.0833395e-16      2.6506765e-17      1.1826199e-15      1.1410612e-06      2.5356293e-12      3.1026936e-10      1.8345060e-13      2.1676465e-14      2.1128599e-08      8.6318049e-04      1.6161688e-16    4.1925946e-04    5.0348833e-08    1.5487357e+00    5.0095118e+01                0                0
    4.5747755e-02   -6.0000000e-03   -1.2220750e-02    6.7674227e-01    1.4907571e-01   -8.3090346e-01    1.2061078e+03    4.8010012e+05      2.0317735e-11      6.3075709e-02      7.3399516e-01      1.3764027e-01      6.4512424e-02      1.8356334e-06      4.8461905e-09      5.1858922e-09      6.6241319e-09      7.6077307e-11      3.1701137e-08      2.0238589e-07      5.2167978e-06      1.4145251e-11      3.7856086e-08      1.2171295e-10      8.2094626e-13      1.1707611e-14      2.1748669e-10      1.4866656e-11      1.6107577e-15      1.0261896e-12      4.6948406e-16      1.5888836e-15      1.6114892e-15      2.4048464e-17      6.6536229e-18      2.1348191e-15      0.0000000e+00      2.1641053e-10      3.5767833e-16      2.8102657e-15      1.1295741e-15      2.8865074e-15      1.3637542e-06      2.1942386e-12      7.8036638e-10      9.1462370e-14      2.1900768e-13      2.5880115e-08      7.6770968e-04      6.5244964e-17    3.7961785e-04    8.6110837e-08    1.4147104e+00    5.0146129e+01                0                0
    4.1747755e-02   -6.0000000e-03   -1.2220750e-02    7.0359637e-01    9.7478431e-02   -6.6209441e-01    1.2294233e+03    4.8009973e+05      1.8015763e-12      5.9454998e-02      7.3283527e-01      1.4079958e-01      6.6058246e-02      1.4348464e-06      5.3723524e-09      2.8770487e-09      5.4014035e-09      2.7229913e-11      2.8948701e-08      1.8460009e-07      6.2925361e-06      1.6642893e-11      4.4680189e-08      9.6577171e-11      6.1799455e-13      1.1909798e-14      1.5278528e-10      7.3803325e-12      1.2834344e-16      9.3446919e-13      3.9169488e-17      1.2556150e-16      7.2463002e-17      1.2062582e-18      2.9784000e-19      1.1149857e-16      0.0000000e+00      4.6504739e-11      8.4444644e-17      4.6348025e-16      8.7739937e-17      1.2200976e-15      1.2268695e-06      2.0914772e-12      4.2149581e-10      1.4624028e-13      4.3932494e-14      2.2918278e-08      8.4266182e-04      1.0880607e-16    4.0965492e-04    6.1721398e-08    1.5262852e+00    5.0218198e+01                0                0
    3.7747755e-02   -2.0000000e-03   -8.2207500e-03    9.9915851e-01    5.8641503e-02   -2.2720346e-01    1.1861118e+03    4.8009934e+05      1.0220855e-10      6.5736220e-02      7.3345474e-01      1.3597540e-01      6.3913307e-02      3.2110756e-06      6.5668538e-09      1.1221143e-08      1.1306321e-08      2.0104473e-10      5.2048904e-08      3.2312243e-07      6.1827374e-06      2.0399864e-11      4.9463474e-08      2.3996717e-10      1.7630560e-12      2.0736071e-14      4.3422459e-10      3.6664301e-11      3.2047567e-16      1.8411360e-12      1.5609562e-15      5.1926190e-15      1.8674538e-15      5.1370534e-17      7.8424679e-18      9.3599220e-17      0.0000000e+00      6.2154694e-10      1.0415904e-15      8.6415117e-15      3.6801337e-15      7.8597440e-15      2.1342701e-06      4.2333958e-12      1.7131528e-09      1.0527660e-13      5.8225466e-13      4.0937306e-08      9.0831387e-04      6.3248336e-17    4.2338188e-04    8.8848299e-08    1.3601942e+00    4.7392482e+01                0                0
    3.3747755e-02   -2.0000000e-03   -8.2207500e-03    1.0433433e+00    5.3985730e-02   -6.9325567e-02    1.1382849e+03    4.8009904e+05      1.2306833e-09      7.5259931e-02      7.3545402e-01      1.2810413e-01      6.0252483e-02      5.7091237e-06      8.0488728e-09      2.8587024e-08      1.9257047e-08      1.0710101e-09      6.5504322e-08      4.9006710e-07      4.9746839e-06      1.5316340e-11      3.5075953e-08      4.4993633e-10      3.6551829e-12      1.7217216e-14      1.4897372e-09      1.4113935e-10      1.4571309e-15      3.5366372e-12      1.3715006e-14      4.4073213e-14      1.2621313e-14      3.5833134e-16      5.1214043e-17      1.5480739e-15      0.0000000e+00      3.3140047e-09      4.3908203e-15      5.0728453e-14      3.1139258e-14      3.4999458e-14      3.0331094e-06      4.8389420e-12      4.5759380e-09      1.1446750e-13      3.5288265e-12      5.9038029e-08      9.1500343e-04      1.8377808e-17    4.1913757e-04    1.3956558e-07    1.3273242e+00    4.2436030e+01                0                0
    3.7747755e-02   -6.0000000e-03   -8.2207500e-03    9.6912028e-01    2.1627801e-02   -2.8448489e-01    1.1883744e+03    4.8009942e+05      5.0490232e-11      6.5042258e-02      7.3334762e-01      1.3653443e-01      6.4165859e-02      2.9929607e-06      6.3284649e-09      1.0177238e-08      1.0582931e-08      1.8260434e-10      4.7932762e-08      3.0719877e-07      6.0775537e-06      1.8903611e-11      4.8206710e-08      2.1789061e-10      1.5953804e-12      1.8475104e-14      4.0798097e-10      3.2525821e-11      2.5869442e-16      1.7382803e-12      1.2772595e-15      4.1124613e-15      1.0689959e-15      3.1954289e-17      4.4548807e-18      5.2761384e-17      0.0000000e+00      5.6017732e-10      9.5657056e-16      7.5976879e-15      2.8908800e-15      6.8287046e-15      2.0223207e-06      3.7623163e-12      1.5542370e-09      1.0281504e-13      6.0515130e-13      3.8736597e-08      8.9826309e-04      6.4985509e-17    4.1987277e-04    8.6152198e-08    1.3634005e+00    4.8541032e+01                0                0
    3.3747755e-02   -6.0000000e-03   -8.2207500e-03    1.0338209e+00   -3.7567199e-02   -1.0349605e-01    1.1442032e+03    4.8009912e+05      3.5431169e-10      7.4083224e-02      7.3520493e-01      1.2907995e-01      6.0705561e-02      5.2478693e-06      7.6601807e-09      2.5347810e-08      1.7799956e-08      8.7594862e-10      7.0432926e-08      4.5939490e-07      5.0233834e-06      1.9363718e-11      4.2490994e-08      4.9385677e-10      4.3753011e-12      2.5604679e-14      1.2307197e-09      1.3151424e-10      1.3857278e-15      3.7867697e-12      9.3872639e-15      2.9812191e-14      8.3973661e-15      2.2337799e-16      3.3799986e-17      8.9795976e-16      0.0000000e+00      2.8070607e-09      4.5672821e-15      4.7005221e-14      2.0980737e-14      3.3728283e-14      2.8621079e-06      6.3827414e-12      4.0382178e-09      1.3105270e-13      3.1071002e-12      5.5629488e-08      9.1251225e-04      3.0583463e-17    4.1880843e-04    1.3277486e-07    1.3352139e+00    4.3457303e+01                0                0
    3.7747755e-02   -2.0000000e-03   -1.2220750e-02    7.9587936e-01    7.1716994e-02   -3.9864471e-01    1.2242158e+03    4.8009934e+05      4.7708525e-12      6.0856349e-02      7.3285212e-01      1.3974537e-01      6.5626288e-02      1.6977440e-06      5.8033617e-09      3.7722099e-09      6.3383033e-09      4.0632843e-11      3.7140210e-08      2.1681968e-07      6.5613894e-06      2.1628364e-11      5.3805331e-08      1.2648266e-10      8.6941016e-13      1.7640268e-14      1.7369780e-10      1.0504486e-11      8.3834591e-17      1.1371947e-12      8.4500162e-17      2.6752762e-16      6.1154784e-17      1.8054047e-18      2.4999749e-19      5.0115243e-18      0.0000000e+00      8.0446368e-11      1.5890987e-16      9.3941502e-16      1.8705919e-16      2.1461181e-15      1.4005821e-06      3.3306502e-12      5.5932966e-10      1.5074059e-13      6.3084574e-14      2.6288250e-08      9.0986257e-04      1.4565699e-16    4.3426410e-04    6.4399673e-08    1.5718938e+00    4.6419629e+01                0                0
    3.3747755e-02   -2.0000000e-03   -1.2220750e-02    8.3598626e-01    6.9768224e-02   -1.8252963e-01    1.1864463e+03    4.8009897e+05      5.1736074e-11      6.7735892e-02      7.3425260e-01      1.3406765e-01      6.3000604e-02      2.8115718e-06      5.7629851e-09      9.8129110e-09      9.9034771e-09      1.6525499e-10      4.5808479e-08      2.8336607e-07      5.4293952e-06      1.8031469e-11      4.3638226e-08      2.1169286e-10      1.5678614e-12      1.8399342e-14      3.7179353e-10      3.1057877e-11      2.5508498e-16      1.6242374e-12      9.5987417e-16      2.9899930e-15      5.6667680e-16      1.7569235e-17      2.2322646e-18      8.5719519e-17      0.0000000e+00      5.2381137e-10      9.1886318e-16      7.1182832e-15      2.0906208e-15      6.5948475e-15      1.8700128e-06      3.7633759e-12      1.4966155e-09      9.3443501e-14      4.7068618e-13      3.5865292e-08      9.3270850e-04      6.6253854e-17    4.3844713e-04    9.8430346e-08    1.5453898e+00    4.1817052e+01                0                0
    3.7747755e-02   -6.0000000e-03   -1.2220750e-02    7.6927108e-01    4.6915618e-02   -4.4753822e-01    1.2224510e+03    4.8009942e+05      3.1138690e-12      6.1211731e-02      7.3295647e-01      1.3944598e-01      6.5477917e-02      1.6807658e-06      5.7314088e-09      3.7251883e-09      6.2736389e-09      3.9769918e-11      3.6575297e-08      2.1441533e-07      6.4845156e-06      2.1205502e-11      5.2986375e-08      1.2428401e-10      8.5257836e-13      1.7248886e-14      1.7183601e-10      1.0273900e-11      8.5082920e-17      1.1200961e-12      7.5521748e-17      2.3422047e-16      4.1408818e-17      1.2704147e-18      1.6743868e-19      9.3235107e-18      0.0000000e+00      7.8290559e-11      1.5565590e-16      8.9702414e-16      1.6268931e-16      2.0799987e-15      1.3867556e-06      3.2545471e-12      5.5224725e-10      1.4758072e-13      6.5135748e-14      2.6031841e-08      8.9800842e-04      1.4157252e-16    4.2925767e-04    6.5979293e-08    1.5699453e+00    4.7316501e+01                0                0
    3.3747755e-02   -6.0000000e-03   -1.2220750e-02    8.2257396e-01    1.2427964e-03   -2.2232876e-01    1.1895644e+03    4.8009905e+05      3.3289212e-11      6.7222315e-02      7.3414820e-01      1.3449526e-01      6.3196367e-02      2.6773989e-06      5.6851267e-09      9.0533349e-09      9.4727463e-09      1.5155980e-10      4.3231832e-08      2.7547099e-07      5.4722434e-06      1.7177555e-11      4.3646150e-08      1.9590572e-10      1.4350639e-12      1.6856192e-14      3.5453362e-10      2.7772219e-11      2.1065483e-16      1.5609458e-12      8.3926718e-16      2.5735988e-15      3.9364237e-16      1.2504769e-17      1.5313952e-18      5.2436563e-17      0.0000000e+00      4.7411829e-10      8.4269669e-16      6.2246129e-15      1.7882222e-15      5.7508004e-15      1.8131855e-06      3.4260458e-12      1.3801998e-09      9.3261287e-14      5.0445656e-13      3.4725179e-08      9.2746770e-04      6.8734422e-17    4.3658365e-04    9.5247074e-08    1.5521127e+00    4.2748676e+01                0                0
    2.9747755e-02    2.0000000e-03   -4.2207500e-03    1.2093508e+00    1.8044573e-01    8.7354678e-02    1.0050128e+03    4.8009907e+05      3.9954272e-08      9.9255506e-02      7.4035961e-01      1.0844094e-01      5.1078886e-02      2.0305979e-05      2.6442410e-08      1.7942776e-07      6.5468159e-08      3.6723175e-08      3.4207296e-07      1.4822102e-06      1.5675217e-06      1.0811838e-11      1.3450892e-08      2.8368946e-09      5.8869720e-11      1.6368738e-14      3.3068830e-08      6.7865361e-09      5.0775006e-13      2.0638072e-11      9.7846938e-13      3.8037963e-12      6.1948065e-12      9.3813965e-14      2.6154713e-14      1.3519922e-12      0.0000000e+00      9.6386971e-08      7.8384152e-14      2.6125492e-12      2.7826918e-12      1.8463930e-12      6.8357891e-06      4.1116052e-11      3.5018133e-08      4.5675620e-13      4.7364765e-11      1.3517995e-07      8.3385095e-04      8.7502889e-19    3.6562030e-04    2.7845949e-07    1.0064699e+00    4.7802135e+01                0                0
    2.9747755e-02    6.0000000e-03   -4.2207500e-03    1.1727686e+00    3.2166809e-01    5.5474372e-02    1.0189133e+03    4.8009909e+05      3.3451749e-08      9.6443887e-02      7.3971652e-01      1.1078844e-01      5.2179201e-02      1.8279537e-05      2.3428816e-08      1.5540569e-07      5.9172591e-08      3.0260395e-08      2.8309623e-07      1.3562395e-06      2.0212179e-06      1.2656936e-11      1.6474855e-08      2.8889693e-09      5.3294650e-11      2.1439747e-14      2.6789389e-08      5.1329357e-09      2.8220651e-13      2.1614984e-11      8.7498249e-13      3.2659466e-12      4.3583938e-12      6.9665688e-14      1.8284060e-14      7.3403944e-13      0.0000000e+00      7.9063368e-08      7.0987255e-14      2.1316505e-12      2.3781927e-12      1.4910889e-12      6.4065361e-06      3.3717823e-11      2.9878933e-08      5.1559956e-13      5.6217119e-11      1.2656497e-07      8.4301747e-04      1.3098886e-18    3.7061393e-04    2.6004659e-07    1.0183465e+00    4.9078799e+01                0                0
    2.5747755e-02    6.0000000e-03   -4.2207500e-03    1.1110455e+00    3.7239474e-01    1.2590647e-01    9.4063943e+02    4.8009909e+05      2.1445654e-07      1.1201230e-01      7.4328630e-01      9.7797846e-02      4.6082991e-02      2.8676409e-05      4.3725393e-08      3.0340843e-07      9.3500173e-08      1.2904181e-07      9.1888602e-07      1.7709839e-06      5.3794423e-07      4.4985571e-12      3.8602222e-09      3.7404216e-09      1.0085094e-10      4.1083838e-15      1.0538247e-07      2.6587116e-08      3.7146505e-12      2.1137189e-11      4.4094210e-12      1.9983130e-11      3.7469910e-11      6.2208029e-13      1.6140466e-13      9.8065393e-12      0.0000000e+00      3.1707366e-07      1.3978125e-13      8.9991149e-12      1.4845324e-11      6.5959762e-12      8.3029192e-06      8.8980589e-11      6.7089618e-08      4.0905489e-13      8.6320595e-11      1.6513035e-07      7.7888957e-04      8.6229799e-20    3.3731565e-04    3.6268450e-07    9.5130435e-01    4.2976070e+01                0                0
    2.5747755e-02    2.0000000e-03   -4.2207500e-03    1.1449039e+00    1.8785550e-01    1.5405625e-01    9.2339960e+02    4.8009908e+05      2.9958949e-07      1.1538974e-01      7.4406800e-01      9.4977390e-02      4.4757768e-02      3.1011515e-05      4.8940092e-08      3.3944614e-07      1.0165550e-07      1.5929740e-07      1.1095083e-06      1.7922327e-06      4.1082212e-07      3.3144012e-12      2.5417098e-09      3.4750896e-09      9.2385031e-11      2.3898554e-15      1.2936287e-07      3.1601704e-08      7.3150320e-12      1.8095964e-11      5.1367816e-12      2.4436692e-11      5.8992313e-11      8.8100380e-13      2.4929822e-13      1.9933781e-11      0.0000000e+00      4.0062509e-07      1.3556512e-13      1.0306889e-11      1.8260513e-11      7.5461106e-12      8.7282970e-06      9.9092630e-11      7.6959684e-08      3.3870448e-13      8.2086638e-11      1.7399400e-07      7.6228699e-04      4.5627374e-20    3.2933819e-04    3.8427476e-07    9.3489116e-01    4.1373846e+01                0                0
    2.9747755e-02    6.0000000e-03   -1.1103750e-03    1.3445482e+00    3.6204603e-01    2.2953066e-02    8.5332345e+02    4.8009972e+05      1.2425659e-06      1.2072964e-01      7.4477809e-01      9.0848366e-02      4.2852649e-02      4.7211106e-05      8.6687545e-08      5.9631902e-07      1.6165013e-07      3.4138192e-07      2.4872945e-06      1.7313410e-06      1.0207856e-07      8.1697370e-13      1.0282916e-09      1.7267110e-09      5.7889625e-11      3.5853285e-16      2.8223668e-07      7.5998806e-08      2.7653800e-11      6.4325587e-12      1.1155747e-11      6.8516011e-11      5.2223411e-10      5.7017495e-12      2.2236968e-12      9.2603194e-11      0.0000000e+00      1.1369493e-06      1.3265735e-13      2.3437222e-11      5.2890091e-11      1.5757911e-11      1.1874257e-05      1.8383940e-10      1.5018727e-07      9.6686604e-14      4.5518898e-11      2.4102833e-07      7.2352749e-04      1.2847325e-20    3.0455064e-04    3.8160362e-07    5.2874466e-01    1.1987270e+02                0                0
    2.5747755e-02    6.0000000e-03   -1.1103750e-03    1.1955743e+00    3.7637989e-01    5.3700403e-02    7.9688346e+02    4.8009981e+05      2.7664057e-06      1.3313352e-01      7.4781005e-01      8.0398867e-02      3.7928694e-02      6.3048379e-05      1.2676958e-07      8.6881599e-07      2.2481210e-07      4.4585308e-07      3.8270441e-06      1.5007739e-06      2.6047145e-08      2.6934433e-13      2.2476398e-09      6.6553072e-10      5.5933760e-11      1.8881123e-16      4.4038226e-07      1.0815154e-07      3.2015361e-10      2.6436889e-12      9.3950723e-12      6.7315720e-11      1.9817524e-09      1.2843656e-11      7.8760144e-12      1.2702613e-09      0.0000000e+00      2.0845080e-06      1.1398079e-13      3.8671699e-11      5.3530100e-11      1.7513733e-11      1.4811755e-05      3.4687774e-10      2.3198743e-07      3.0970256e-14      1.1868214e-11      3.0667339e-07      6.3803503e-04      1.6431096e-21    2.6837449e-04    4.6451775e-07    5.1841783e-01    1.1637831e+02                0                0
    2.9747755e-02    2.0000000e-03   -1.1103750e-03    1.3829268e+00    1.6592889e-01    3.8462593e-02    8.4086052e+02    4.8009969e+05      1.5227894e-06      1.2389090e-01      7.4555828e-01      8.8179179e-02      4.1594138e-02      5.1860127e-05      9.7039212e-08      6.6691411e-07      1.7886832e-07      3.7797891e-07      2.8389943e-06      1.7404903e-06      7.1501668e-08      6.6081657e-13      1.1054283e-09      1.5099809e-09      6.2922487e-11      3.0643679e-16      3.2060571e-07      8.5011053e-08      5.0034250e-11      5.3308677e-12      1.1415078e-11      7.2417322e-11      7.0910139e-10      7.0332339e-12      2.9975226e-12      1.6498361e-10      0.0000000e+00      1.3394886e-06      1.2771667e-13      2.5548178e-11      5.6229193e-11      1.6375764e-11      1.2855391e-05      2.3979317e-10      1.7003017e-07      7.6215926e-14      3.7340235e-11      2.6186556e-07      7.0310755e-04      9.7889532e-21    2.9601906e-04    4.0359853e-07    5.3210769e-01    1.2101030e+02                0                0
    2.5747755e-02    2.0000000e-03   -1.1103750e-03    1.2559261e+00    1.3523894e-01    6.5105652e-02    7.7879281e+02    4.8009978e+05      3.4310841e-06      1.3729015e-01      7.4881934e-01      7.6902955e-02      3.6280938e-02      6.9023800e-05      1.4198776e-07      9.7279495e-07      2.4916145e-07      4.7980402e-07      4.2962133e-06      1.4467377e-06      1.9782276e-08      2.0768323e-13      3.1448561e-09      4.9466306e-10      6.2968143e-11      1.7985275e-16      5.0176070e-07      1.1768971e-07      6.8104086e-10      2.1905890e-12      7.9408117e-12      5.9007169e-11      2.5853292e-09      1.4314541e-11      9.9556907e-12      2.4984293e-09      0.0000000e+00      2.4450429e-06      1.1632441e-13      4.8140375e-11      4.7402242e-11      1.8144013e-11      1.5943061e-05      4.2636186e-10      2.6347757e-07      2.3980359e-14      7.1980489e-12      3.3205980e-07      6.0694261e-04      1.1614925e-21    2.5568171e-04    4.8893283e-07    5.1242137e-01    1.1436448e+02                0                0
    2.9779184e-02    9.9638585e-03   -1.1103750e-03    1.2656550e+00    4.6627062e-01    2.7540414e-02    8.9758990e+02    4.8009982e+05      5.1613848e-07      1.0862931e-01      7.4204644e-01      1.0092948e-01      4.7579889e-02      3.5695351e-05      5.9813688e-08      4.1370832e-07      1.1854758e-07      2.2390372e-07      1.5277913e-06      1.7845054e-06      2.3660904e-07      1.9299612e-12      1.4847251e-09      2.8416353e-09      8.0320466e-11      9.6244882e-16      1.7766519e-07      4.6451097e-08      6.5029385e-12      1.2668947e-11      7.2474289e-12      3.8199060e-11      1.1940509e-10      1.7788135e-12      5.1506769e-13      1.5901608e-11      0.0000000e+00      5.9491265e-07      1.3653043e-13      1.4198193e-11      2.8864748e-11      1.0438438e-11      9.5930787e-06      1.2495314e-10      9.7853975e-08      2.2216136e-13      7.0252338e-11      1.9220689e-07      7.6360115e-04      2.8426946e-20    3.2715486e-04    3.0940085e-07    5.4135916e-01    1.2386261e+02                0                0
    2.5954986e-02    9.3754536e-03   -1.1103750e-03    1.1459051e+00    4.6656430e-01    4.5273125e-02    7.9866579e+02    4.8009992e+05      2.6246301e-06      1.3358521e-01      7.4784709e-01      8.0054382e-02      3.7774078e-02      6.2347900e-05      1.2448916e-07      8.5325942e-07      2.2150671e-07      4.4365173e-07      3.7488656e-06      1.5486641e-06      3.3193712e-08      2.8482232e-13      1.9828937e-09      7.5132122e-10      4.7366441e-11      2.2482234e-16      4.2993542e-07      1.0715630e-07      2.1709917e-10      2.6346957e-12      9.2680590e-12      6.5636973e-11      1.6540861e-09      1.1297937e-11      6.4685690e-12      9.1779247e-10      0.0000000e+00      2.0161351e-06      1.0440104e-13      3.3439954e-11      5.2041230e-11      1.6192232e-11      1.4724111e-05      2.9020021e-10      2.2686955e-07      3.1567904e-14      1.3051073e-11      3.0432223e-07      6.4947424e-04      2.9073517e-21    2.7120016e-04    4.6400760e-07    5.1326335e-01    1.1464929e+02                0                0
    2.9779184e-02    9.9638585e-03   -4.2207500e-03    1.1038252e+00    4.6854201e-01    4.0791907e-02    1.0356013e+03    4.8009932e+05      1.6403741e-08      9.2668606e-02      7.3887393e-01      1.1393050e-01      5.3649894e-02      1.5929028e-05      1.9773992e-08      1.2856996e-07      5.1541903e-08      1.9240997e-08      2.1389612e-07      1.2030589e-06      2.2103969e-06      1.4138154e-11      1.9412997e-08      2.3507490e-09      4.3175359e-11      2.4281402e-14      1.7776670e-08      3.3338714e-09      1.2588230e-13      1.8084113e-11      4.7871656e-13      1.7341704e-12      1.4451933e-12      2.8790494e-14      6.0188670e-15      2.5807647e-13      0.0000000e+00      5.1634294e-08      5.4485982e-14      1.3836177e-12      1.2557830e-12      9.6665821e-13      5.8108764e-06      2.8638058e-11      2.3922761e-08      4.4186133e-13      3.6413793e-11      1.1467283e-07      8.5123264e-04      2.1449972e-18    3.7606104e-04    2.3662234e-07    1.0258735e+00    5.0519011e+01                0                0
    2.5954986e-02    9.3754536e-03   -4.2207500e-03    1.0674135e+00    4.9417612e-01    1.0904500e-01    9.6682092e+02    4.8009927e+05      1.2078134e-07      1.0702917e-01      7.4214387e-01      1.0195588e-01      4.8034395e-02      2.5495373e-05      3.6651771e-08      2.5372395e-07      8.2587857e-08      8.5922355e-08      6.6073225e-07      1.7124470e-06      8.3875034e-07      7.4818906e-12      7.2743903e-09      4.0035318e-09      1.1265745e-10      9.7460987e-15      7.1844525e-08      1.8256515e-08      2.4090738e-12      2.6028414e-11      3.0184971e-12      1.2651509e-11      2.1399130e-11      3.3782286e-13      8.9562734e-14      6.8502188e-12      0.0000000e+00      2.1178524e-07      1.3602449e-13      6.6989451e-12      9.3246963e-12      4.8466731e-12      7.7702134e-06      7.7425917e-11      5.3663150e-08      5.3532470e-13      8.5988225e-11      1.5410664e-07      7.9910187e-04      2.7501216e-19    3.4778158e-04    3.2977651e-07    9.7372119e-01    4.4956600e+01                0                0
    2.9747755e-02    6.0000000e-03   -8.2207500e-03    9.8615754e-01    2.9246488e-01    4.3333916e-02    1.0905938e+03    4.8009888e+05      2.6775807e-09      8.4403760e-02      7.3748277e-01      1.2049939e-01      5.6697993e-02      8.7821822e-06      1.0704187e-08      5.7224936e-08      2.8882599e-08      4.3821778e-09      9.7461328e-08      7.0044400e-07      3.3118810e-06      1.4190495e-11      2.6570188e-08      9.6260533e-10      1.0927879e-11      2.0645855e-14      4.6738145e-09      6.0422030e-10      1.0877987e-14      7.7557803e-12      7.5613750e-14      2.4973938e-13      1.0685374e-13      2.5509703e-15      4.3676022e-16      1.7260004e-14      0.0000000e+00      1.2847268e-08      1.5965284e-14      2.5833513e-13      1.7788012e-13      1.7506593e-13      3.8377980e-06      9.6865862e-12      9.7946770e-09      2.1414598e-13      1.1977059e-11      7.5330520e-08      8.9912005e-04      7.6206764e-18    4.0692549e-04    1.9447635e-07    1.2909259e+00    3.9096344e+01                0                0
    2.5747755e-02    6.0000000e-03   -8.2207500e-03    9.6651937e-01    3.3513343e-01    1.5425857e-01    1.0274591e+03    4.8009876e+05      1.7837406e-08      9.6232473e-02      7.4016265e-01      1.1064046e-01      5.2079699e-02      1.3820659e-05      1.7427737e-08      1.1515087e-07      4.4688722e-08      1.9819919e-08      2.0010888e-07      1.0343260e-06      1.6117109e-06      9.6321792e-12      1.3251609e-08      1.9432063e-09      3.4453808e-11      1.5106405e-14      1.8227518e-08      3.3624650e-09      1.3881438e-13      1.4521946e-11      5.0010406e-13      1.8341122e-12      1.2925745e-12      2.9359393e-14      5.4403691e-15      2.6537385e-13      0.0000000e+00      5.1801132e-08      4.7458093e-14      1.3393788e-12      1.3297262e-12      9.4086417e-13      4.9096638e-06      2.3795401e-11      2.1797399e-08      3.3756716e-13      3.1783248e-11      9.6950935e-08      8.6271364e-04      1.5554481e-18    3.8565231e-04    2.7099804e-07    1.2160596e+00    3.4276137e+01                0                0
    2.9747755e-02    2.0000000e-03   -8.2207500e-03    1.0389787e+00    1.7704256e-01    7.4698312e-02    1.0805184e+03    4.8009890e+05      3.7844782e-09      8.6268351e-02      7.3790046e-01      1.1894586e-01      5.5971763e-02      9.6060764e-06      1.1709562e-08      6.5965017e-08      3.1436399e-08      6.0198489e-09      1.0756859e-07      7.5966124e-07      3.0594194e-06      1.3468718e-11      2.3778667e-08      1.1354181e-09      1.3756591e-11      2.0134322e-14      6.2156824e-09      8.4166789e-10      2.1263130e-14      9.0768125e-12      1.0508115e-13      3.5483950e-13      1.9376427e-13      4.1999238e-15      7.9497059e-16      4.0444217e-14      0.0000000e+00      1.7091549e-08      1.9844976e-14      3.5333067e-13      2.5384528e-13      2.4022842e-13      4.0318271e-06      1.1232449e-11      1.1508131e-08      2.4303554e-13      1.4115177e-11      7.9217121e-08      8.9573913e-04      5.7950818e-18    4.0454102e-04    2.0650799e-07    1.2725206e+00    3.7796178e+01                0                0
    2.5747755e-02    2.0000000e-03   -8.2207500e-03    1.0136461e+00    1.9021384e-01    1.8518390e-01    1.0139977e+03    4.8009875e+05      2.6534995e-08      9.8680916e-02      7.4072047e-01      1.0859902e-01      5.1122457e-02      1.4877305e-05      1.9248998e-08      1.2863545e-07      4.8095630e-08      2.6577629e-08      2.4254657e-07      1.1005368e-06      1.4795638e-06      9.3180961e-12      1.2142358e-08      2.3053145e-09      4.3789114e-11      1.5184916e-14      2.3590084e-08      4.6121700e-09      2.6708589e-13      1.6995780e-11      7.3381960e-13      2.7459113e-12      2.2971665e-12      4.8190020e-14      9.6299133e-15      5.5821264e-13      0.0000000e+00      6.7353823e-08      5.8677098e-14      1.8343885e-12      1.9970378e-12      1.2959468e-12      5.1335046e-06      2.8128296e-11      2.4937804e-08      3.9200683e-13      4.1521221e-11      1.0143102e-07      8.5382318e-04      1.2151482e-18    3.8084507e-04    2.8686097e-07    1.1956294e+00    3.3049671e+01                0                0
    2.9747755e-02    6.0000000e-03   -1.2220750e-02    7.9919615e-01    2.5675393e-01   -2.4479935e-02    1.1440758e+03    4.8009883e+05      2.8278317e-10      7.5219329e-02      7.3589414e-01      1.2784331e-01      6.0100291e-02      4.3358551e-06      6.3266156e-09      2.1070792e-08      1.4703920e-08      7.4427500e-10      5.8195055e-08      3.7933907e-07      4.1257440e-06      1.5970071e-11      3.4981058e-08      4.0951886e-10      3.6436590e-12      2.1109345e-14      1.0352328e-09      1.1067014e-10      1.2123152e-15      3.1429962e-12      8.0201949e-15      2.5230358e-14      5.5787821e-15      1.6630385e-16      2.2001915e-17      9.1585964e-16      0.0000000e+00      2.3971062e-09      3.8587818e-15      4.0283744e-14      1.7731732e-14      2.8810340e-14      2.3582458e-06      5.2931746e-12      3.3636898e-09      1.0885713e-13      2.6122530e-12      4.5838800e-08      9.3153661e-04      3.1699667e-17    4.3310155e-04    1.3987043e-07    1.5069223e+00    3.8495508e+01                0                0
    2.5747755e-02    6.0000000e-03   -1.2220750e-02    7.9889653e-01    2.9359446e-01    1.3224940e-01    1.0915845e+03    4.8009873e+05      2.0521614e-09      8.4390492e-02      7.3795738e-01      1.2019607e-01      5.6527066e-02      6.7616653e-06      8.2591477e-09      4.4155979e-08      2.2234532e-08      3.4212408e-09      7.5265512e-08      5.3924802e-07      2.5559362e-06      1.0906531e-11      2.0444501e-08      7.4369554e-10      8.6246402e-12      1.5827697e-14      3.6399791e-09      4.8032516e-10      9.5316665e-15      5.9840799e-12      5.9415121e-14      1.9668527e-13      6.9525416e-14      1.9129643e-15      2.8225222e-16      1.3233830e-14      0.0000000e+00      9.9975549e-09      1.2440583e-14      2.0451917e-13      1.4012105e-13      1.3895906e-13      2.9518498e-06      7.5681255e-12      7.5678403e-09      1.6486811e-13      9.1802189e-12      5.7938630e-08      9.1592008e-04      7.8264007e-18    4.2121191e-04    1.9647880e-07    1.4286740e+00    3.4172943e+01                0                0
    2.9747755e-02    2.0000000e-03   -1.2220750e-02    8.4899752e-01    1.6142026e-01    9.3049830e-03    1.1377197e+03    4.8009877e+05      3.5244148e-10      7.6300760e-02      7.3613470e-01      1.2694040e-01      5.9680111e-02      4.6663679e-06      6.4676342e-09      2.3852601e-08      1.5738099e-08      9.0691908e-10      6.1084360e-08      4.0102471e-07      3.8010598e-06      1.5636813e-11      3.2786356e-08      4.5539977e-10      4.3239112e-12      2.1611521e-14      1.2203222e-09      1.3917431e-10      1.7978096e-15      3.4842519e-12      1.0159267e-14      3.2355968e-14      8.8362827e-15      2.4141052e-16      3.5139148e-17      1.7285019e-15      0.0000000e+00      2.9023389e-09      4.5994215e-15      5.1179298e-14      2.2817927e-14      3.6447631e-14      2.4453352e-06      5.9027771e-12      3.8325157e-09      1.1428730e-13      2.9158887e-12      4.7632904e-08      9.3251615e-04      2.7055633e-17    4.3289055e-04    1.4680707e-07    1.4895700e+00    3.7383844e+01                0                0
    2.5747755e-02    2.0000000e-03   -1.2220750e-02    8.4545763e-01    1.7546171e-01    1.6931052e-01    1.0809907e+03    4.8009873e+05      2.8929902e-09      8.6181876e-02      7.3836278e-01      1.1870144e-01      5.5828253e-02      7.2959479e-06      8.8997126e-09      5.0078931e-08      2.3878097e-08      4.6090208e-09      8.2026125e-08      5.7713993e-07      2.3336714e-06      1.0332828e-11      1.8252757e-08      8.6792421e-10      1.0547809e-11      1.5491634e-14      4.7418553e-09      6.4513711e-10      1.5806234e-14      6.9316439e-12      8.2251101e-14      2.7748976e-13      1.1864938e-13      3.0369305e-15      4.8369241e-16      2.5241567e-14      0.0000000e+00      1.3028471e-08      1.5175906e-14      2.7174241e-13      1.9846295e-13      1.8498909e-13      3.0638059e-06      8.5741016e-12      8.7391476e-09      1.8574068e-13      1.0871453e-11      6.0195609e-08      9.1210237e-04      6.1899850e-18    4.1863886e-04    2.0788006e-07    1.4081711e+00    3.3144689e+01                0                0
    2.9779184e-02    9.9638585e-03   -8.2207500e-03    9.2807869e-01    4.2582867e-01   -1.1893607e-02    1.1033676e+03    4.8009917e+05      1.5889077e-09      8.1873458e-02      7.3692473e-01      1.2260449e-01      5.7680369e-02      7.7947000e-06      9.7292109e-09      4.7565080e-08      2.5780895e-08      2.9792941e-09      8.6730005e-08      6.3290410e-07      3.7792242e-06      1.4630007e-11      2.9703924e-08      7.8498867e-10      8.1400959e-12      2.0031811e-14      3.3747100e-09      4.0727475e-10      6.6631992e-15      6.3135506e-12      4.4709301e-14      1.4576503e-13      5.1872631e-14      1.3334796e-15      2.0931273e-16      9.8429949e-15      0.0000000e+00      9.0109032e-09      1.1730026e-14      1.6957486e-13      1.0345057e-13      1.1471217e-13      3.5887954e-06      7.8721717e-12      7.9874880e-09      1.7956616e-13      8.4564696e-12      7.0301817e-08      9.0086632e-04      1.0208590e-17    4.0914100e-04    1.7888684e-07    1.3099068e+00    4.0756213e+01                0                0
    2.5954986e-02    9.3754536e-03   -8.2207500e-03    9.1030478e-01    4.4758467e-01    1.2102987e-01    1.0431412e+03    4.8009909e+05      1.1482751e-08      9.3306792e-02      7.3949931e-01      1.1307990e-01      5.3222489e-02      1.2588909e-05      1.5561225e-08      1.0016120e-07      4.0763519e-08      1.4348448e-08      1.6603003e-07      9.5604625e-07      1.9172718e-06      1.1648301e-11      1.7978968e-08      1.7696589e-09      3.1167977e-11      1.9640455e-14      1.3429796e-08      2.5233779e-09      1.0491809e-13      1.3659078e-11      3.4909096e-13      1.2539950e-12      8.5837613e-13      1.8974008e-14      3.5848585e-15      2.0335601e-13      0.0000000e+00      3.8482544e-08      4.1831011e-14      1.0326776e-12      9.0616192e-13      7.2050222e-13      4.6528297e-06      2.1203457e-11      1.8522196e-08      3.3083812e-13      2.6292384e-11      9.1778968e-08      8.7085484e-04      2.8655133e-18    3.9053907e-04    2.5212247e-07    1.2347347e+00    3.5537887e+01                0                0
    2.9779184e-02    9.9638585e-03   -1.2220750e-02    7.3873232e-01    3.5682030e-01   -1.0817960e-01    1.1574180e+03    4.8009893e+05      1.7221749e-10      7.2957580e-02      7.3539505e-01      1.2972977e-01      6.0977475e-02      3.8235350e-06      5.9962627e-09      1.7180932e-08      1.3072413e-08      5.0422851e-10      5.1489670e-08      3.4455273e-07      4.4213193e-06      1.4949727e-11      3.5349045e-08      3.1661621e-10      2.5365087e-12      1.7506163e-14      7.8118916e-10      7.2813946e-11      6.7186481e-16      2.4745203e-12      4.5520859e-15      1.4136871e-14      2.6108244e-15      8.1250212e-17      1.0164415e-17      4.8033079e-16      0.0000000e+00      1.6504850e-09      2.6109586e-15      2.4603739e-14      9.8879597e-15      1.7844984e-14      2.1901367e-06      4.0700436e-12      2.7091275e-09      9.2018513e-14      1.8011415e-12      4.2442483e-08      9.2916797e-04      3.4749864e-17    4.3348494e-04    1.2607529e-07    1.5340253e+00    4.0503450e+01                0                0
    2.5954986e-02    9.3754536e-03   -1.2220750e-02    7.5068396e-01    3.8602218e-01    8.2848068e-02    1.1044237e+03    4.8009900e+05      1.3040242e-09      8.2165550e-02      7.3745476e-01      1.2205268e-01      5.7394660e-02      6.1316246e-06      7.6676881e-09      3.7482956e-08      2.0278754e-08      2.3975171e-09      6.8442697e-08      4.9779267e-07      2.9792671e-06      1.1497094e-11      2.3356376e-08      6.1881758e-10      6.4742492e-12      1.5700992e-14      2.6986840e-09      3.3048812e-10      6.2343634e-15      4.9726999e-12      3.7001367e-14      1.2155965e-13      4.2706167e-14      1.1427786e-15      1.7345696e-16      8.8925635e-15      0.0000000e+00      7.2124440e-09      9.3072103e-15      1.3747462e-13      8.6391914e-14      9.3185857e-14      2.8211559e-06      6.2299586e-12      6.3032155e-09      1.4137439e-13      6.7105818e-12      5.5262509e-08      9.1968203e-04      1.0538098e-17    4.2403493e-04    1.8255113e-07    1.4498435e+00    3.5372788e+01                0                0
    4.6747755e-02   -1.0000000e-03   -1.1220750e-02    7.3861250e-01    3.5661685e-02   -7.5562313e-01    1.2272050e+03    4.8009995e+05      1.3576495e-12      5.7895915e-02      7.3284987e-01      1.4192493e-01      6.6529894e-02      1.4217733e-06      4.9609109e-09      3.0519533e-09      5.3241706e-09      3.0491153e-11      3.1499665e-08      1.8353217e-07      5.6436557e-06      1.8482826e-11      4.6114287e-08      1.0541719e-10      7.2013465e-13      1.4953336e-14      1.4236889e-10      8.3177196e-12      8.3896949e-17      9.5475175e-13      3.2361786e-17      9.9528886e-17      2.9841639e-17      5.6390980e-19      1.2047222e-19      2.9165668e-17      0.0000000e+00      5.4455379e-11      1.1271869e-16      5.9638393e-16      6.8780928e-17      1.6797633e-15      1.1859127e-06      2.8161170e-12      4.5109310e-10      1.2951642e-13      3.9602075e-14      2.2238675e-08      7.9084250e-04      1.2666801e-16    3.9135923e-04    6.0344662e-08    1.4255907e+00    5.2268451e+01                0                0
    4.4747755e-02   -1.0000000e-03   -1.1220750e-02    7.4612846e-01    4.6662363e-02   -7.1818577e-01    1.2336559e+03    4.8010008e+05      6.4695536e-13      5.7060500e-02      7.3252252e-01      1.4268424e-01      6.6909044e-02      1.2858437e-06      5.2549994e-09      2.3698666e-09      4.9032336e-09      2.2289817e-11      2.8828019e-08      1.7510034e-07      6.1771916e-06      1.8039813e-11      4.6347201e-08      9.3484522e-11      6.0718830e-13      1.3131739e-14      1.3433552e-10      6.4836069e-12      5.4081079e-17      9.1630835e-13      1.4334316e-17      4.4335508e-17      1.3080006e-17      2.5682524e-19      5.2535565e-20      1.1985441e-17      0.0000000e+00      2.8519336e-11      5.6502793e-17      2.8137231e-16      3.0640812e-17      1.1885094e-15      1.1345267e-06      2.3442565e-12      3.4567817e-10      1.5760316e-13      2.5671012e-14      2.1105554e-08      8.1481331e-04      1.3083703e-16    4.0065770e-04    5.4222330e-08    1.4591165e+00    5.1823916e+01                0                0
    4.6747755e-02   -3.0000000e-03   -1.1220750e-02    7.4026127e-01    7.6332993e-02   -7.6821114e-01    1.2247111e+03    4.8010002e+05      2.0744655e-12      5.8421168e-02      7.3296925e-01      1.4148980e-01      6.6324218e-02      1.4665245e-06      5.0414208e-09      3.2018316e-09      5.4823864e-09      3.2753680e-11      3.2023275e-08      1.8764876e-07      5.7239390e-06      1.8563480e-11      4.6499842e-08      1.0785183e-10      7.3616375e-13      1.5032418e-14      1.4815113e-10      8.7221357e-12      1.4431608e-16      9.7362169e-13      4.8929684e-17      1.5569691e-16      8.8064254e-17      1.4314856e-18      3.6207354e-19      1.1022404e-16      0.0000000e+00      6.1603812e-11      1.2424166e-16      6.8929427e-16      1.0871907e-16      1.7502032e-15      1.2162498e-06      2.8288445e-12      4.7376058e-10      1.2950464e-13      4.7408475e-14      2.2823364e-08      7.8685455e-04      1.2271169e-16    3.8945138e-04    6.4552733e-08    1.4147898e+00    5.1872350e+01                0                0
    4.4747755e-02   -3.0000000e-03   -1.1220750e-02    7.4500121e-01    7.7147479e-02   -7.2814337e-01    1.2313335e+03    4.8010010e+05      1.6581052e-12      5.7563753e-02      7.3263803e-01      1.4226686e-01      6.6711677e-02      1.3626211e-06      5.1385184e-09      2.7160933e-09      5.1358424e-09      2.5847311e-11      2.7992633e-08      1.7659311e-07      6.0125395e-06      1.6282488e-11      4.3319791e-08      9.2989299e-11      5.9867174e-13      1.1762925e-14      1.4440675e-10      7.0501299e-12      1.1340152e-16      8.9825773e-13      3.6348284e-17      1.1671965e-16      7.3240920e-17      1.1707341e-18      3.0181070e-19      9.5055884e-17      0.0000000e+00      4.3133885e-11      7.9395782e-17      4.3473229e-16      8.1628318e-17      1.1962247e-15      1.1679353e-06      2.0806431e-12      3.9798031e-10      1.4114086e-13      4.0438932e-14      2.1810936e-08      8.1085970e-04      1.0918222e-16    3.9882389e-04    5.8221992e-08    1.4489012e+00    5.1475401e+01                0                0
    4.6747755e-02   -1.0000000e-03   -1.3220750e-02    6.9366550e-01    3.5756640e-02   -8.2088141e-01    1.2275947e+03    4.8009994e+05      1.4407666e-12      5.9083307e-02      7.3324248e-01      1.4086885e-01      6.6015811e-02      1.4351692e-06      5.0179392e-09      3.0811599e-09      5.3758412e-09      3.0886959e-11      3.1695798e-08      1.8519154e-07      5.7127463e-06      1.8596357e-11      4.6473433e-08      1.0618696e-10      7.2429637e-13      1.4995320e-14      1.4429231e-10      8.3977698e-12      8.9015375e-17      9.6363971e-13      3.4270174e-17      1.0567485e-16      3.5368021e-17      6.3885344e-19      1.4324598e-19      3.6585481e-17      0.0000000e+00      5.5573145e-11      1.1417690e-16      6.0993711e-16      7.3106461e-17      1.6883765e-15      1.1977527e-06      2.8197833e-12      4.5535383e-10      1.3142103e-13      4.0615760e-14      2.2458062e-08      7.8090781e-04      1.2460079e-16    3.8836051e-04    6.4071563e-08    1.4767697e+00    5.1586099e+01                0                0
    4.4747755e-02   -1.0000000e-03   -1.3220750e-02    7.0256752e-01    4.7476239e-02   -7.7981889e-01    1.2349056e+03    4.8010000e+05      6.5409316e-13      5.8071340e-02      7.3286330e-01      1.4178168e-01      6.6468454e-02      1.2906988e-06      5.2933153e-09      2.3705580e-09      4.9254692e-09      2.2205805e-11      2.8810284e-08      1.7580908e-07      6.2295940e-06      1.8034237e-11      4.6476911e-08      9.3463849e-11      6.0528871e-13      1.3055048e-14      1.3535071e-10      6.4647037e-12      5.5689405e-17      9.1947422e-13      1.4238605e-17      4.4089012e-17      1.5290814e-17      2.7404445e-19      6.1759343e-20      1.5475161e-17      0.0000000e+00      2.8166279e-11      5.5270984e-17      2.7472749e-16      3.0471691e-17      1.1718810e-15      1.1407223e-06      2.3223552e-12      3.4559102e-10      1.5906906e-13      2.5712414e-14      2.1217263e-08      8.0628108e-04      1.2866766e-16    3.9839410e-04    5.7005658e-08    1.5105303e+00    5.1311699e+01                0                0
    4.6747755e-02   -3.0000000e-03   -1.3220750e-02    6.9645560e-01    7.6637743e-02   -8.3586054e-01    1.2256984e+03    4.8010003e+05      2.1361081e-12      5.9538897e-02      7.3334210e-01      1.4049391e-01      6.5838783e-02      1.4763818e-06      5.0964355e-09      3.2121716e-09      5.5197087e-09      3.2842078e-11      3.2059736e-08      1.8883865e-07      5.7962931e-06      1.8582267e-11      4.6712170e-08      1.0805679e-10      7.3535850e-13      1.4958540e-14      1.4978002e-10      8.7325459e-12      1.4939020e-16      9.7922500e-13      5.0153308e-17      1.5981928e-16      9.3977378e-17      1.5058998e-18      3.8667335e-19      1.1849756e-16      0.0000000e+00      6.1786768e-11      1.2377605e-16      6.8995086e-16      1.1164376e-16      1.7372350e-15      1.2258153e-06      2.8063671e-12      4.7510686e-10      1.3150511e-13      4.8116741e-14      2.2997495e-08      7.7750774e-04      1.2011265e-16    3.8685749e-04    6.7814251e-08    1.4663327e+00    5.1247020e+01                0                0
    4.4747755e-02   -3.0000000e-03   -1.3220750e-02    7.0233197e-01    8.0112057e-02   -7.9287368e-01    1.2326569e+03    4.8010011e+05      1.6683872e-12      5.8555144e-02      7.3296998e-01      1.4138267e-01      6.6280443e-02      1.3662535e-06      5.1830120e-09      2.7058720e-09      5.1513112e-09      2.5679931e-11      2.7982071e-08      1.7725640e-07      6.0738385e-06      1.6319882e-11      4.3532731e-08      9.2938984e-11      5.9646292e-13      1.1709193e-14      1.4522920e-10      7.0138004e-12      1.1726091e-16      9.0197341e-13      3.6358872e-17      1.1706340e-16      7.7653002e-17      1.2184003e-18      3.2028772e-19      1.0174346e-16      0.0000000e+00      4.2439021e-11      7.7474207e-17      4.2520753e-16      8.1923192e-17      1.1779344e-15      1.1732442e-06      2.0619955e-12      3.9623700e-10      1.4325395e-13      4.0196518e-14      2.1903083e-08      8.0287166e-04      1.0788978e-16    3.9677480e-04    6.0915727e-08    1.4994413e+00    5.0939256e+01                0                0
    1.4073682e-02    4.9147549e-03   -1.1103750e-03    5.3582602e-01    1.3852445e-01    4.1415523e-02    5.6715896e+02    4.8010018e+05      1.4051681e-05      1.8774882e-01      7.6047212e-01      3.4850608e-02      1.6485835e-02      1.1864798e-04      3.1585516e-07      2.1983900e-06      5.2431159e-07      9.3399398e-07      7.7547448e-06      7.2635563e-07      5.2604658e-10      4.2971442e-15      1.6382144e-09      3.4513748e-12      8.8058507e-12      2.7517792e-18      1.1490288e-06      1.3730655e-07      1.4535641e-07      8.4855879e-14      6.8516066e-14      5.0251440e-13      1.8177359e-09      9.9911211e-13      4.9820031e-12      1.6441942e-07      0.0000000e+00      7.0195431e-06      1.0493255e-13      1.0431540e-09      1.5975919e-12      3.6939770e-12      2.2776779e-05      1.5325545e-09      6.9041833e-07      6.5397287e-16      1.5694864e-14      5.1748121e-07      2.6485740e-04      1.8687065e-23    1.1121161e-04    6.0626876e-07    3.2711433e-01    5.8178343e+01                0                0
    1.1050788e-02    4.2886931e-03   -1.1103750e-03    3.0059336e-01    3.7315122e-02    2.1595805e-02    4.9113303e+02    4.8010071e+05      1.1903543e-05      2.0606272e-01      7.6466129e-01      1.9613931e-02      9.3197435e-03      1.3671043e-04      4.2227302e-07      3.0169515e-06      7.2231545e-07      1.4061145e-06      8.8484150e-06      7.1718986e-07      4.8775563e-10      1.9250611e-15      1.1971873e-09      1.8937743e-12      6.4045378e-12      1.8598538e-18      1.6558732e-06      1.6567765e-07      1.4644056e-07      6.8018978e-14      3.3270052e-14      2.2678265e-13      1.1267018e-09      5.8730120e-13      5.9031288e-12      1.8492857e-07      0.0000000e+00      1.0472624e-05      1.9044732e-13      1.5558458e-09      1.2327595e-12      3.3711202e-12      2.4317332e-05      1.8003841e-09      1.0235700e-06      5.4874881e-16      1.4118475e-14      5.8726384e-07      1.4000415e-04      4.0639652e-23    5.8754487e-05    5.0180245e-07    2.3037743e-01    3.4385226e+01                0                0
    1.1050788e-02    4.2886931e-03   -4.2207500e-03    4.4832699e-01    1.0915666e-01    1.1703076e-01    5.8005220e+02    4.8010016e+05      6.9714577e-06      1.8531129e-01      7.5995505e-01      3.6903856e-02      1.7426656e-02      6.7683549e-05      1.8827799e-07      1.3238273e-06      3.1771353e-07      5.8984952e-07      4.4370340e-06      4.5480162e-07      7.6267890e-10      6.6153421e-15      1.2876267e-09      7.1716851e-12      1.3096188e-11      5.7928810e-18      7.1509550e-07      8.3882741e-08      6.5234496e-08      1.1733671e-13      1.2507491e-13      9.5450689e-13      1.1728631e-09      1.2929831e-12      4.3948660e-12      7.9869764e-08      0.0000000e+00      4.3638925e-06      8.7139630e-14      5.6668934e-10      1.3271266e-12      3.8108592e-12      1.2830949e-05      7.9657085e-10      4.2731661e-07      9.6551610e-16      4.9996127e-14      2.9577055e-07      3.0231991e-04      5.0470971e-23    1.2467652e-04    6.5900025e-07    4.9743254e-01    1.5087813e+01                0                0
    2.4985033e-03    5.1745698e-04   -1.1103750e-03    1.0932721e-01    2.6796603e-02   -1.1242608e-02    4.4840362e+02    4.8010085e+05      1.2440187e-05      2.1670330e-01      7.6705256e-01      1.0799099e-02      5.1653548e-03      1.3561392e-04      4.8069492e-07      3.5220281e-06      8.5394089e-07      1.8113965e-06      9.3582903e-06      6.4710925e-07      9.1204855e-10      2.4883129e-15      9.1994973e-10      2.4421412e-12      5.3323793e-12      4.0541489e-18      2.1577447e-06      1.5084560e-07      7.0545964e-08      1.0516081e-13      5.4912151e-14      3.8128808e-13      1.2495646e-09      9.5801919e-13      9.0465227e-12      7.5489834e-08      0.0000000e+00      1.3399800e-05      2.7721869e-13      1.1463381e-09      9.9548411e-13      3.6721525e-12      2.2778948e-05      9.2291945e-10      1.2707515e-06      8.1147677e-16      1.3121924e-14      5.8335983e-07      7.4474210e-05      8.6136971e-23    3.1173841e-05    3.4630812e-07    1.3800683e-01    1.5942737e+01                0                0
    2.4985033e-03    5.1745698e-04   -4.2207500e-03    1.8616101e-01    4.9874929e-02    4.0712934e-02    5.2967377e+02    4.8010033e+05      7.1686146e-06      1.9694892e-01      7.6260184e-01      2.7250035e-02      1.2873304e-02      7.2263258e-05      2.2226634e-07      1.5894030e-06      3.8253145e-07      7.5052481e-07      4.7915837e-06      4.1899255e-07      5.3054255e-10      3.0947875e-15      9.7538519e-10      3.3913095e-12      7.0385957e-12      4.4524503e-18      8.9876137e-07      8.7641763e-08      6.2251156e-08      8.1148145e-14      6.7715952e-14      4.9591242e-13      9.5652737e-10      8.9736893e-13      4.8635414e-12      7.8110214e-08      0.0000000e+00      5.5753680e-06      1.1644571e-13      6.7883651e-10      9.7920362e-13      2.9793408e-12      1.3032340e-05      7.3262878e-10      5.3959417e-07      6.5972403e-16      1.6019764e-14      3.1281435e-07      2.1772633e-04      3.6693104e-23    8.8823301e-05    6.3418407e-07    3.7941550e-01    9.9683651e+00                0                0
    1.1050788e-02    4.2886931e-03   -8.2207500e-03    5.2443408e-01    1.4315893e-01    2.2696858e-01    6.9006416e+02    4.8009965e+05      2.9024952e-06      1.5977500e-01      7.5443132e-01      5.7934857e-02      2.7306819e-02      3.5091945e-05      8.1262927e-08      5.5809880e-07      1.3680335e-07      2.4231826e-07      2.3286002e-06      3.8358335e-07      1.4624309e-09      1.5346832e-14      1.5888374e-09      1.8573840e-11      2.4565506e-11      1.1093497e-17      3.0029790e-07      4.7788009e-08      1.2365261e-08      2.1246881e-13      2.9355886e-13      2.3064471e-12      1.2460356e-09      2.2289822e-12      3.7598044e-12      1.8048429e-08      0.0000000e+00      1.6287201e-06      4.5600017e-14      9.5547711e-11      2.0816143e-12      5.1493393e-12      7.4257465e-06      3.1308179e-10      1.6226071e-07      1.8219589e-15      1.7213021e-13      1.6017447e-07      5.0051840e-04      1.0721900e-22    2.1132390e-04    6.3902339e-07    7.4364018e-01    1.7278731e+01                0                0
    1.1050788e-02    4.2886931e-03   -1.2220750e-02    4.9940698e-01    1.5090273e-01    3.6775823e-01    8.1660761e+02    4.8009921e+05      6.7711316e-07      1.3217178e-01      7.4872029e-01      8.0494802e-02      3.7891078e-02      1.7810177e-05      3.4807776e-08      2.3884160e-07      6.2687319e-08      1.2774224e-07      1.0352779e-06      4.9771913e-07      1.4462245e-08      1.3198853e-13      4.8478842e-10      3.2036338e-10      1.6819010e-11      6.7193010e-17      1.1840892e-07      2.9662588e-08      2.3715484e-10      1.1769657e-12      3.2519704e-12      2.1993656e-11      4.0002556e-10      3.0460799e-12      1.6078202e-12      4.3861247e-10      0.0000000e+00      5.3556399e-07      3.5953164e-14      1.0659160e-11      1.7294861e-11      5.1327523e-12      4.2780567e-06      8.7770349e-11      6.2674671e-08      1.5698210e-14      7.0892360e-12      8.7981489e-08      6.9644216e-04      2.9190849e-21    3.0479336e-04    5.0394100e-07    1.0069702e+00    2.2016103e+01                0                0
    2.4985033e-03    5.1745698e-04   -8.2207500e-03    2.4880894e-01    7.7987909e-02    1.5627310e-01    6.3618336e+02    4.8009968e+05      3.8917558e-06      1.7106143e-01      7.5692747e-01      4.8618028e-02      2.2915396e-02      3.7185739e-05      9.0874078e-08      6.2620062e-07      1.5124187e-07      2.6485292e-07      2.4801749e-06      2.8347082e-07      3.4065514e-10      3.4228064e-15      7.9190626e-10      3.3161010e-12      7.2303485e-12      1.8920097e-18      3.3079980e-07      4.2124924e-08      3.3420648e-08      5.5162773e-14      5.5587711e-14      4.1535762e-13      7.4866037e-10      6.5938456e-13      1.8496853e-12      3.7600270e-08      0.0000000e+00      1.8987368e-06      2.8051544e-14      1.6236567e-10      5.9828740e-13      2.2221986e-12      7.5598362e-06      4.0948880e-10      1.8759371e-07      4.3844923e-16      2.3500804e-14      1.6618754e-07      4.2244982e-04      1.9152045e-23    1.7547426e-04    6.8599055e-07    6.4030394e-01    1.4948572e+01                0                0
    2.4985033e-03    5.1745698e-04   -1.2220750e-02    2.5095978e-01    8.7028924e-02    3.2896109e-01    7.6797367e+02    4.8009916e+05      1.0457585e-06      1.4107107e-01      7.5067313e-01      7.3151194e-02      3.4433615e-02      1.8828170e-05      3.9624127e-08      2.7150704e-07      6.8894172e-08      1.2963765e-07      1.1907348e-06      3.5455641e-07      4.2030983e-09      4.5125714e-14      9.2252204e-10      9.8974401e-11      1.8546438e-11      3.8271532e-17      1.4190746e-07      3.1236682e-08      7.6722046e-10      4.9487355e-13      1.5636857e-12      1.1871331e-11      7.5658145e-10      3.5637757e-12      2.8116947e-12      1.5361009e-09      0.0000000e+00      7.0791396e-07      3.0588308e-14      1.7033487e-11      9.5928623e-12      4.6866716e-12      4.2776892e-06      1.2492297e-10      7.4599016e-08      5.3043937e-15      1.3061060e-12      8.9647165e-08      6.4373005e-04      9.5948352e-22    2.7783154e-04    5.6090099e-07    9.2459884e-01    2.1203614e+01                0                0
    2.2295540e-02    8.6175575e-03   -1.1103750e-03    9.8417368e-01    3.1968273e-01    6.9822892e-02    7.2984589e+02    4.8009988e+05      5.4807790e-06      1.4881870e-01      7.5149307e-01      6.7284081e-02      3.1755130e-02      8.1356785e-05      1.7843031e-07      1.2223425e-06      3.0484350e-07      5.5038235e-07      5.3218897e-06      1.1774105e-06      6.5376237e-09      8.0126645e-14      4.5813166e-09      1.3149048e-10      8.1281761e-11      7.9570888e-17      6.5554409e-07      1.2695800e-07      6.1991014e-09      1.0281137e-12      2.1857316e-12      1.7689773e-11      3.2940507e-09      1.0220816e-11      1.1461262e-11      1.3256698e-08      0.0000000e+00      3.3929176e-06      1.1879328e-13      1.0645241e-10      1.4713033e-11      1.6651562e-11      1.7898885e-05      6.4321135e-10      3.4402781e-07      9.3230657e-15      7.9790240e-13      3.7958671e-07      5.3059338e-04      2.9358743e-22    2.2312301e-04    5.4547888e-07    4.8302055e-01    1.0439036e+02                0                0
    1.9603073e-02    8.0599293e-03   -1.1103750e-03    6.9343155e-01    2.3085064e-01    5.0373924e-02    6.4877115e+02    4.8010027e+05      9.8755860e-06      1.6849096e-01      7.5597804e-01      5.0919565e-02      2.4057408e-02      1.0056953e-04      2.4218828e-07      1.6661369e-06      4.0343922e-07      7.0503099e-07      6.7082183e-06      8.3047785e-07      1.0814256e-09      1.1420510e-14      2.6366118e-09      8.0282161e-12      2.5937204e-11      5.7068298e-18      8.8224025e-07      1.1949574e-07      7.8038839e-08      1.8895257e-13      1.4512982e-13      1.0904380e-12      2.3721829e-09      2.2683468e-12      6.0464072e-12      9.2667989e-08      0.0000000e+00      5.0012358e-06      9.0133274e-14      4.1329834e-10      1.6543643e-12      7.4662509e-12      2.0639282e-05      1.0623920e-09      4.9479130e-07      1.4385058e-15      2.4944176e-14      4.5138966e-07      4.0525575e-04      1.0128745e-23    1.6924451e-04    6.0719855e-07    4.1496875e-01    8.3125655e+01                0                0
    2.2295540e-02    8.6175575e-03   -4.2207500e-03    9.7877712e-01    4.0553071e-01    1.6999982e-01    8.5887048e+02    4.8009922e+05      9.3766377e-07      1.2812573e-01      7.4697649e-01      8.4375873e-02      3.9775097e-02      3.9429594e-05      7.1186101e-08      4.9027756e-07      1.3411372e-07      2.8115923e-07      2.0136850e-06      1.5351546e-06      8.9014839e-08      8.2882066e-13      8.1395459e-10      1.7232332e-09      6.1262101e-11      2.7504325e-16      2.2980070e-07      6.0208561e-08      6.6655106e-11      6.6190422e-12      8.7156958e-12      5.1810787e-11      3.4696213e-10      3.8367717e-12      1.4613897e-12      1.5449842e-10      0.0000000e+00      8.8868784e-07      1.1532365e-13      1.8646953e-11      3.9806127e-11      1.2494840e-11      1.0032193e-05      1.6975266e-10      1.2206020e-07      1.0393617e-13      4.4250967e-11      2.0305101e-07      6.9028585e-04      5.5584088e-21    2.9538837e-04    4.6237522e-07    8.7408477e-01    3.6896520e+01                0                0
    1.9603073e-02    8.0599293e-03   -4.2207500e-03    8.2516383e-01    3.4660929e-01    1.8475533e-01    7.6585953e+02    4.8009954e+05      2.7770304e-06      1.4668237e-01      7.5119428e-01      6.8955325e-02      3.2521433e-02      5.0049819e-05      1.0536964e-07      7.2188713e-07      1.8309792e-07      3.4423661e-07      3.1724642e-06      9.3385692e-07      9.6232556e-09      1.0680493e-13      2.4978716e-09      2.4069863e-10      4.9483795e-11      9.7135343e-17      3.7791722e-07      8.3371968e-08      1.4743221e-09      1.2252589e-12      4.0643156e-12      3.1049828e-11      2.0473058e-09      9.5533565e-12      7.6036290e-12      3.6107363e-09      0.0000000e+00      1.8856665e-06      8.1215886e-14      4.3733075e-11      2.5119207e-11      1.2514941e-11      1.1363584e-05      3.3145369e-10      1.9835159e-07      1.2501077e-14      2.8625783e-12      2.3816737e-07      5.7413827e-04      7.7871678e-22    2.4262625e-04    5.5964931e-07    7.7163853e-01    2.9711853e+01                0                0
    2.2295540e-02    8.6175575e-03   -8.2207500e-03    8.9992263e-01    3.9516165e-01    2.2995753e-01    9.5911455e+02    4.8009870e+05      1.0490066e-07      1.0891272e-01      7.4305735e-01      1.0007403e-01      4.7120200e-02      1.9349058e-05      2.8273903e-08      1.9570531e-07      6.2790153e-08      7.1259343e-08      5.3294043e-07      1.2743667e-06      5.8806937e-07      4.7520773e-12      4.5966637e-09      2.8783108e-09      7.4608566e-11      5.7468800e-15      5.9347824e-08      1.4572935e-08      2.0346467e-12      1.7704162e-11      2.3892275e-12      1.0285054e-11      1.5848312e-11      2.8202371e-13      6.8054951e-14      4.2003292e-12      0.0000000e+00      1.7468185e-07      9.5846082e-14      5.0904586e-12      7.6028191e-12      3.7066032e-12      5.8242942e-06      5.5818613e-11      4.1919577e-08      3.5757386e-13      6.1737837e-11      1.1558517e-07      8.0726674e-04      2.3663419e-19    3.5702816e-04    3.5323549e-07    1.1327643e+00    3.0078204e+01                0                0
    1.9603073e-02    8.0599293e-03   -8.2207500e-03    8.2040435e-01    3.6533670e-01    2.8135040e-01    8.7115841e+02    4.8009908e+05      5.5365203e-07      1.2514767e-01      7.4672112e-01      8.6587890e-02      4.0785401e-02      2.5729513e-05      4.5640080e-08      3.1463287e-07      8.7026137e-08      1.7825381e-07      1.2606617e-06      1.0736925e-06      8.9207368e-08      7.6274923e-13      6.9341484e-10      1.3520185e-09      4.2239313e-11      3.5361868e-16      1.4472919e-07      3.7998245e-08      3.8394262e-11      5.4526485e-12      5.5243946e-12      3.1879906e-11      1.9373709e-10      2.1693001e-12      8.1560835e-13      9.1456216e-11      0.0000000e+00      5.4313846e-07      8.0982087e-14      1.1705100e-11      2.4390368e-11      7.9676917e-12      6.6381857e-06      9.9505631e-11      7.7440890e-08      8.9837678e-14      3.4055446e-11      1.3401159e-07      7.2100808e-04      1.3452350e-20    3.1456675e-04    4.5395896e-07    1.0162937e+00    2.5324678e+01                0                0
    2.2295540e-02    8.6175575e-03   -1.2220750e-02    7.6005678e-01    3.4614600e-01    2.5289791e-01    1.0343268e+03    4.8009864e+05      1.0172918e-08      9.4297202e-02      7.4021732e-01      1.1193051e-01      5.2654763e-02      9.5723727e-06      1.1930839e-08      7.7490810e-08      3.0978656e-08      1.1991569e-08      1.3123275e-07      7.2229894e-07      1.3420934e-06      8.4228396e-12      1.1688767e-08      1.4109951e-09      2.6138846e-11      1.4305049e-14      1.1031391e-08      2.0985537e-09      1.0172407e-13      1.0784714e-11      3.0568527e-13      1.1083530e-12      7.5742341e-13      1.7120516e-14      3.1694497e-15      1.7388519e-13      0.0000000e+00      3.1800248e-08      3.3008752e-14      8.6317962e-13      8.0241991e-13      6.0512584e-13      3.4880877e-06      1.7331875e-11      1.4463553e-08      2.6238234e-13      2.2049607e-11      6.8831119e-08      8.8466928e-04      2.3720057e-18    4.0289988e-04    2.5983923e-07    1.3448762e+00    3.0611487e+01                0                0
    1.9603073e-02    8.0599293e-03   -1.2220750e-02    7.1075091e-01    3.3160297e-01    3.4067750e-01    9.6435802e+02    4.8009878e+05      6.2175462e-08      1.0629046e-01      7.4295394e-01      1.0193694e-01      4.7965203e-02      1.2793070e-05      1.8435243e-08      1.2749623e-07      4.1459767e-08      4.3981762e-08      3.3546194e-07      8.5486196e-07      4.3423860e-07      3.7785680e-12      3.7648880e-09      1.9719255e-09      5.5041712e-11      4.9767623e-15      3.6554759e-08      9.2765408e-09      1.3842599e-12      1.2772488e-11      1.5376244e-12      6.5329871e-12      9.4974377e-12      1.7204611e-13      4.0828215e-14      2.7998225e-12      0.0000000e+00      1.0787311e-07      6.7135299e-14      3.3688778e-12      4.8211923e-12      2.4495001e-12      3.8981119e-06      3.8500193e-11      2.7022418e-08      2.6304687e-13      4.2270261e-11      7.7317370e-08      8.3458517e-04      3.5410746e-19    3.7591315e-04    3.3745096e-07    1.2393937e+00    2.7051536e+01                0                0
    3.4026859e-02   -1.3047193e-02   -1.1103750e-03    1.2989142e+00   -3.0304386e-01   -8.5035731e-03    9.5077433e+02    4.8010005e+05      1.2774784e-07      9.2795316e-02      7.3851125e-01      1.1410269e-01      5.3751849e-02      2.1729986e-05      3.2331692e-08      2.2402947e-07      7.0632802e-08      8.9396952e-08      6.4050510e-07      1.4069715e-06      5.5073251e-07      4.9129893e-12      4.4254854e-09      3.4781256e-09      1.0139887e-10      5.5170283e-15      7.2124556e-08      1.9602135e-08      7.1601434e-13      2.1247494e-11      3.5145309e-12      1.5152468e-11      1.5279234e-11      3.5907576e-13      6.6706094e-14      5.8008742e-13      0.0000000e+00      2.1169292e-07      1.2604704e-13      7.1425067e-12      1.1190751e-11      5.2834626e-12      6.4348565e-06      7.1102008e-11      4.8607838e-08      4.2733573e-13      8.3073689e-11      1.2774961e-07      8.0710075e-04      1.8711915e-19    3.5356487e-04    2.1721530e-07    5.2245551e-01    1.1743187e+02                0                0
    3.0822024e-02    1.2383450e-02   -1.1103750e-03    1.2656550e+00    4.6627062e-01    2.7540414e-02    8.9758990e+02    4.8009982e+05      5.1613848e-07      1.0862931e-01      7.4204644e-01      1.0092948e-01      4.7579889e-02      3.5695351e-05      5.9813688e-08      4.1370832e-07      1.1854758e-07      2.2390372e-07      1.5277913e-06      1.7845054e-06      2.3660904e-07      1.9299612e-12      1.4847251e-09      2.8416353e-09      8.0320466e-11      9.6244882e-16      1.7766519e-07      4.6451097e-08      6.5029385e-12      1.2668947e-11      7.2474289e-12      3.8199060e-11      1.1940509e-10      1.7788135e-12      5.1506769e-13      1.5901608e-11      0.0000000e+00      5.9491265e-07      1.3653043e-13      1.4198193e-11      2.8864748e-11      1.0438438e-11      9.5930787e-06      1.2495314e-10      9.7853975e-08      2.2216136e-13      7.0252338e-11      1.9220689e-07      7.6360115e-04      2.8426946e-20    3.2715486e-04    3.0940085e-07    5.4135916e-01    1.2386261e+02                0                0
    3.0822024e-02    1.2383450e-02   -4.2207500e-03    1.1038252e+00    4.6854201e-01    4.0791907e-02    1.0356013e+03    4.8009932e+05      1.6403741e-08      9.2668606e-02      7.3887393e-01      1.1393050e-01      5.3649894e-02      1.5929028e-05      1.9773992e-08      1.2856996e-07      5.1541903e-08      1.9240997e-08      2.1389612e-07      1.2030589e-06      2.2103969e-06      1.4138154e-11      1.9412997e-08      2.3507490e-09      4.3175359e-11      2.4281402e-14      1.7776670e-08      3.3338714e-09      1.2588230e-13      1.8084113e-11      4.7871656e-13      1.7341704e-12      1.4451933e-12      2.8790494e-14      6.0188670e-15      2.5807647e-13      0.0000000e+00      5.1634294e-08      5.4485982e-14      1.3836177e-12      1.2557830e-12      9.6665821e-13      5.8108764e-06      2.8638058e-11      2.3922761e-08      4.4186133e-13      3.6413793e-11      1.1467283e-07      8.5123264e-04      2.1449972e-18    3.7606104e-04    2.3662234e-07    1.0258735e+00    5.0519011e+01                0                0
    3.0822024e-02    1.2383450e-02   -1.2220750e-02    7.3873232e-01    3.5682030e-01   -1.0817960e-01    1.1574180e+03    4.8009893e+05      1.7221749e-10      7.2957580e-02      7.3539505e-01      1.2972977e-01      6.0977475e-02      3.8235350e-06      5.9962627e-09      1.7180932e-08      1.3072413e-08      5.0422851e-10      5.1489670e-08      3.4455273e-07      4.4213193e-06      1.4949727e-11      3.5349045e-08      3.1661621e-10      2.5365087e-12      1.7506163e-14      7.8118916e-10      7.2813946e-11      6.7186481e-16      2.4745203e-12      4.5520859e-15      1.4136871e-14      2.6108244e-15      8.1250212e-17      1.0164415e-17      4.8033079e-16      0.0000000e+00      1.6504850e-09      2.6109586e-15      2.4603739e-14      9.8879597e-15      1.7844984e-14      2.1901367e-06      4.0700436e-12      2.7091275e-09      9.2018513e-14      1.8011415e-12      4.2442483e-08      9.2916797e-04      3.4749864e-17    4.3348494e-04    1.2607529e-07    1.5340253e+00    4.0503450e+01                0                0
    3.0822024e-02    1.2383450e-02   -8.2207500e-03    9.2807869e-01    4.2582867e-01   -1.1893607e-02    1.1033676e+03    4.8009917e+05      1.5889077e-09      8.1873458e-02      7.3692473e-01      1.2260449e-01      5.7680369e-02      7.7947000e-06      9.7292109e-09      4.7565080e-08      2.5780895e-08      2.9792941e-09      8.6730005e-08      6.3290410e-07      3.7792242e-06      1.4630007e-11      2.9703924e-08      7.8498867e-10      8.1400959e-12      2.0031811e-14      3.3747100e-09      4.0727475e-10      6.6631992e-15      6.3135506e-12      4.4709301e-14      1.4576503e-13      5.1872631e-14      1.3334796e-15      2.0931273e-16      9.8429949e-15      0.0000000e+00      9.0109032e-09      1.1730026e-14      1.6957486e-13      1.0345057e-13      1.1471217e-13      3.5887954e-06      7.8721717e-12      7.9874880e-09      1.7956616e-13      8.4564696e-12      7.0301817e-08      9.0086632e-04      1.0208590e-17    4.0914100e-04    1.7888684e-07    1.3099068e+00    4.0756213e+01                0                0
    1.3747755e-02   -2.0000000e-03   -3.2220750e-02    1.7882276e-01    4.2650634e-02    4.0345772e-01    1.1182983e+03    4.8010045e+05      8.4537494e-11      7.6908895e-02      7.3828027e-01      1.2515317e-01      5.8706730e-02      6.6437653e-07      8.5453951e-10      3.7358578e-09      2.2107432e-09      1.8319189e-10      7.2674693e-09      5.4904116e-08      4.0795973e-07      1.4508108e-12      3.0052229e-09      6.2708148e-11      5.5200000e-13      1.8957071e-15      2.2396796e-10      2.1775823e-11      1.2993320e-16      4.9832550e-13      2.1925376e-15      6.6557733e-15      4.0094365e-16      2.6596949e-17      1.1466305e-18      2.0415623e-18      0.0000000e+00      5.5450107e-10      7.5080592e-16      8.7488930e-15      4.6493764e-15      5.8558984e-15      3.2416592e-07      6.0818877e-13      6.1203539e-10      1.5169679e-14      6.7136765e-13      6.3364205e-09      9.4945519e-04      1.2119939e-17    4.7748343e-04    8.1942341e-08    1.9270622e+00    3.9993469e+01                0                0
    1.3747755e-02   -2.0000000e-03   -3.6220750e-02    1.4404492e-01    5.7207869e-02    3.0528993e-01    1.1213035e+03    4.8010144e+05      5.2453504e-11      7.7481712e-02      7.3858819e-01      1.2458376e-01      5.8414993e-02      5.4684816e-07      7.1566169e-10      2.9631476e-09      1.8231209e-09      1.2738411e-10      5.6001387e-09      4.5385479e-08      3.7237328e-07      1.0918747e-12      2.4901808e-09      4.2029491e-11      3.2476865e-13      1.2146796e-15      1.6641874e-10      1.4077876e-11      6.4782603e-17      3.3891128e-13      1.1960938e-15      3.6209875e-15      2.0344466e-16      1.4090962e-17      5.7824433e-19      2.6028661e-19      0.0000000e+00      4.0083583e-10      4.9058905e-16      5.4211050e-15      2.5253312e-15      3.6016220e-15      2.7358688e-07      3.7969305e-13      4.8089854e-10      1.0174835e-14      3.7279855e-13      5.3426188e-09      9.3008608e-04      1.0496722e-17    4.7536842e-04    7.0379324e-08    2.0187024e+00    4.2549972e+01                0                0
    9.8152726e-03   -1.9140252e-03   -3.2220750e-02    1.4378681e-01    2.7786589e-02    5.4777840e-01    1.0872610e+03    4.8010056e+05      1.6358006e-10      8.0399007e-02      7.3911605e-01      1.2220362e-01      5.7332744e-02      6.5928606e-07      7.9964100e-10      4.3314096e-09      2.1630983e-09      3.1962749e-10      6.9597522e-09      5.2522176e-08      2.3897476e-07      1.0096175e-12      1.8896200e-09      7.3231308e-11      7.9126546e-13      1.4796673e-15      3.4469262e-10      4.0865712e-11      2.7742746e-16      5.8841215e-13      4.6822750e-15      1.4575764e-14      1.3990073e-15      7.9596375e-17      4.5711923e-18      7.4712019e-18      0.0000000e+00      9.4007178e-10      1.1948551e-15      1.7638955e-14      1.0271088e-14      1.1788087e-14      2.8559928e-07      6.8382287e-13      7.4084696e-10      1.6212095e-14      8.9030719e-13      5.6072288e-09      9.4731793e-04      6.7818567e-18    4.7231173e-04    9.8910056e-08    1.8071893e+00    3.6670906e+01                0                0
    1.4073682e-02   -4.9147549e-03   -3.2220750e-02    1.9051157e-01    8.7361800e-03    3.6147756e-01    1.1251283e+03    4.8010040e+05      5.0370902e-11      7.6108923e-02      7.3808699e-01      1.2583126e-01      5.9021973e-02      6.6155821e-07      8.8068889e-10      3.5100345e-09      2.2162349e-09      1.3849344e-10      7.5810705e-09      5.5715251e-08      4.7822031e-07      1.6392415e-12      3.5811029e-09      5.7325962e-11      4.8327603e-13      2.0394561e-15      1.8576730e-10      1.7691690e-11      1.0470964e-16      4.5095112e-13      1.2994661e-15      3.9314484e-15      2.2038391e-16      1.4931141e-17      6.2351144e-19      2.0068371e-18      0.0000000e+00      4.4753197e-10      6.2885901e-16      6.6903575e-15      2.7411411e-15      4.5473791e-15      3.3655943e-07      5.9668887e-13      5.6702994e-10      1.3986953e-14      4.3548031e-13      6.5667585e-09      9.4928924e-04      1.5845435e-17    4.7828624e-04    7.8416317e-08    1.9569324e+00    4.0899818e+01                0                0
    9.8152726e-03   -1.9140252e-03   -3.6220750e-02    1.1774403e-01    4.4021171e-02    4.5359827e-01    1.0920891e+03    4.8010154e+05      1.0614205e-10      8.0587346e-02      7.3933168e-01      1.2195650e-01      5.7193898e-02      5.0508898e-07      6.1348979e-10      3.2157263e-09      1.6627556e-09      2.1132650e-10      5.4092036e-09      4.0466282e-08      2.0108728e-07      8.3764785e-13      1.5896864e-09      5.3333146e-11      5.6393102e-13      1.2033715e-15      2.3522518e-10      2.7018150e-11      1.8337179e-16      4.3308131e-13      3.0444616e-15      9.4025104e-15      7.8804361e-16      4.7201038e-17      2.4702697e-18      1.3686942e-18      0.0000000e+00      6.3841388e-10      8.3998063e-16      1.1776390e-14      6.6110402e-15      7.8761152e-15      2.2402631e-07      5.2082817e-13      5.4395895e-10      1.2112278e-14      6.3494178e-13      4.3956622e-09      9.2959157e-04      7.3749008e-18    4.7096071e-04    8.4499858e-08    1.8999343e+00    3.9170848e+01                0                0
    1.4073682e-02   -4.9147549e-03   -3.6220750e-02    1.5342379e-01    3.2000168e-02    2.6322580e-01    1.1276793e+03    4.8010136e+05      3.9098197e-11      7.6794877e-02      7.3842177e-01      1.2516702e-01      5.8685576e-02      5.6066739e-07      7.5065097e-10      2.9478764e-09      1.8798891e-09      1.1202516e-10      6.3463858e-09      4.7307075e-08      4.1577663e-07      1.3730288e-12      3.0503203e-09      4.6506909e-11      3.7902098e-13      1.6520188e-15      1.5331771e-10      1.3999116e-11      7.6821963e-17      3.6682075e-13      9.6124378e-16      2.8989932e-15      1.4726609e-16      1.0482700e-17      4.0085637e-19      1.9499921e-19      0.0000000e+00      3.6576599e-10      5.0132723e-16      5.2161749e-15      2.0187018e-15      3.5411748e-15      2.8709362e-07      4.7833172e-13      4.7507781e-10      1.1403217e-14      3.3514412e-13      5.6000520e-09      9.2943268e-04      1.5134648e-17    4.7593898e-04    6.7556928e-08    2.0459835e+00    4.3387732e+01                0                0
    5.9797296e-03   -1.2384426e-03   -3.2220750e-02    6.7065497e-02    1.9245370e-02    6.3567784e-01    1.0562090e+03    4.8010053e+05      3.3607973e-10      8.3761218e-02      7.3992019e-01      1.1936753e-01      5.6007201e-02      6.5636947e-07      7.9362518e-10      4.8743819e-09      2.1297538e-09      5.3154532e-10      7.1013057e-09      5.0743621e-08      1.4047678e-07      6.3552487e-13      1.0603086e-09      7.7173208e-11      9.5502021e-13      9.1808277e-16      5.2657692e-10      6.9512750e-11      4.8794844e-16      6.1393327e-13      9.5151343e-15      3.0725863e-14      4.6554720e-15      2.2600071e-16      1.6830944e-17      3.3963015e-17      0.0000000e+00      1.4842388e-09      1.5784769e-15      3.0413052e-14      2.1844235e-14      2.0583289e-14      2.5666479e-07      7.2070195e-13      8.7204174e-10      1.5534857e-14      1.1349946e-12      5.0559345e-09      9.4273663e-04      2.7949930e-18    4.6585009e-04    1.1680856e-07    1.7025562e+00    3.4138728e+01                0                0
    5.9797296e-03   -1.2384426e-03   -3.6220750e-02    5.5514808e-02    2.9783289e-02    5.5504436e-01    1.0621605e+03    4.8010150e+05      1.8168370e-10      8.3665391e-02      7.4006692e-01      1.1935849e-01      5.5981923e-02      4.6849476e-07      5.5966119e-10      3.3736567e-09      1.5226376e-09      3.1440912e-10      4.8240018e-09      3.6383493e-08      1.1031030e-07      4.6795221e-13      7.9004055e-10      4.8853195e-11      5.5890912e-13      6.2842313e-16      3.2410183e-10      3.9219065e-11      2.3816804e-16      3.8909040e-13      4.8399777e-15      1.5451457e-14      2.0423881e-15      1.0422692e-16      7.1189992e-18      5.7413136e-18      0.0000000e+00      9.0241022e-10      9.3646446e-16      1.6862746e-14      1.0960781e-14      1.1372678e-14      1.8741527e-07      4.6336698e-13      5.9384998e-10      9.9252139e-15      6.4374204e-13      3.6900576e-09      9.2645413e-04      2.8866293e-18    4.6505381e-04    1.0001146e-07    1.7929923e+00    3.6484554e+01                0                0
    1.3747755e-02   -2.0000000e-03   -4.0220750e-02    1.1729390e-01    7.0896786e-02    1.7663666e-01    1.1174044e+03    4.8010234e+05      6.9056648e-11      7.9294365e-02      7.3912174e-01      1.2301690e-01      5.7659776e-02      5.5857380e-07      7.1870386e-10      3.1328831e-09      1.8588348e-09      1.5169920e-10      6.1030464e-09      4.6166303e-08      3.4470009e-07      1.2254531e-12      2.5400412e-09      5.2420815e-11      4.5890227e-13      1.6010560e-15      1.8631959e-10      1.7929107e-11      1.0562179e-16      4.1676902e-13      1.7747125e-15      5.3751008e-15      3.0345871e-16      2.0758727e-17      8.4217645e-19      2.9150264e-19      0.0000000e+00      4.6062048e-10      6.2401160e-16      7.1930266e-15      3.7520877e-15      4.8147152e-15      2.7294701e-07      5.0979383e-13      5.1278609e-10      1.2712813e-14      5.5671819e-13      5.3350560e-09      9.0597364e-04      1.1478443e-17    4.6954680e-04    6.8052313e-08    2.0893193e+00    4.4936206e+01                0                0
    1.3747755e-02   -2.0000000e-03   -4.4220750e-02    1.0144289e-01    8.4760852e-02    3.9687311e-02    1.1087342e+03    4.8010347e+05      9.2407152e-11      8.1914249e-02      7.3979384e-01      1.2080490e-01      5.6606204e-02      6.5648746e-07      8.2140731e-10      3.8876235e-09      2.1757136e-09      2.0679875e-10      7.2000906e-09      5.3642351e-08      3.4080180e-07      1.3022418e-12      2.6590474e-09      6.3784127e-11      6.0128080e-13      1.7682906e-15      2.4730808e-10      2.5846620e-11      1.5902848e-16      5.1372071e-13      2.5057140e-15      7.6484219e-15      5.1608011e-16      3.3465948e-17      1.5370129e-18      6.0434923e-19      0.0000000e+00      6.4383110e-10      8.7307579e-16      1.0742748e-14      5.3542915e-15      7.1803774e-15      3.0818474e-07      6.2814682e-13      6.4468774e-10      1.4903525e-14      6.4983202e-13      6.0336337e-09      8.7941892e-04      9.8525791e-18    4.6129312e-04    7.2760583e-08    2.1371632e+00    4.7010162e+01                0                0
    9.8152726e-03   -1.9140252e-03   -4.0220750e-02    1.0155852e-01    5.8909829e-02    3.2777356e-01    1.0897798e+03    4.8010247e+05      1.0089316e-10      8.2040103e-02      7.3977738e-01      1.2069223e-01      5.6582326e-02      4.7687534e-07      5.7881063e-10      3.0400780e-09      1.5696026e-09      2.0056609e-10      5.1167187e-09      3.8197957e-08      1.8861550e-07      7.9196252e-13      1.4949652e-09      5.0636032e-11      5.3592654e-13      1.1429427e-15      2.2307738e-10      2.5609560e-11      1.7387014e-16      4.1105089e-13      2.8912305e-15      8.9275872e-15      7.4529274e-16      4.4696579e-17      2.3313218e-18      1.1193564e-18      0.0000000e+00      6.0496287e-10      7.9583718e-16      1.1159312e-14      6.2768848e-15      7.4631665e-15      2.1125258e-07      4.9494322e-13      5.1441570e-10      1.1500722e-14      6.0489755e-13      4.1452092e-09      9.0702700e-04      7.1509784e-18    4.6571183e-04    8.0855608e-08    1.9716526e+00    4.1515349e+01                0                0
    1.4073682e-02   -4.9147549e-03   -4.0220750e-02    1.2753350e-01    5.0605616e-02    1.3464699e-01    1.1234067e+03    4.8010222e+05      5.5593631e-11      7.8703994e-02      7.3897951e-01      1.2351886e-01      5.7891442e-02      5.8227618e-07      7.6519318e-10      3.1439486e-09      1.9428024e-09      1.3442796e-10      5.9893165e-09      4.8413335e-08      4.0238130e-07      1.1835243e-12      2.7022995e-09      4.4863284e-11      3.4538517e-13      1.3201204e-15      1.7596634e-10      1.4800169e-11      6.7682177e-17      3.6145224e-13      1.2611723e-15      3.8138049e-15      2.0818138e-16      1.4590195e-17      5.8518222e-19      1.9132872e-19      0.0000000e+00      4.2196502e-10      5.1741623e-16      5.6769067e-15      2.6587425e-15      3.7733211e-15      2.9232212e-07      4.0718997e-13      5.0986824e-10      1.0917456e-14      4.0067075e-13      5.7074661e-09      9.0485368e-04      1.0473072e-17    4.6993761e-04    6.5582074e-08    2.1165710e+00    4.5792936e+01                0                0
    9.8152726e-03   -1.9140252e-03   -4.4220750e-02    9.1592385e-02    7.3741151e-02    1.9359714e-01    1.0826822e+03    4.8010363e+05      1.4356543e-10      8.4301642e-02      7.4036336e-01      1.1878074e-01      5.5671298e-02      5.3099097e-07      6.4219532e-10      3.5542896e-09      1.7393943e-09      2.7734471e-10      5.6675821e-09      4.2232393e-08      1.7906233e-07      7.7615152e-13      1.3893265e-09      6.0954256e-11      6.7981159e-13      1.1550821e-15      2.9751405e-10      3.5133225e-11      2.4183147e-16      4.9234010e-13      4.0997369e-15      1.2774066e-14      1.2293045e-15      6.9897405e-17      3.9627541e-18      2.1637682e-18      0.0000000e+00      8.0287018e-10      9.9962581e-16      1.5147403e-14      9.0072740e-15      1.0128638e-14      2.2658705e-07      5.7625077e-13      6.1129941e-10      1.3399149e-14      7.4763993e-13      4.4502962e-09      8.8195841e-04      5.3642040e-18    4.5795936e-04    8.5290021e-08    2.0203822e+00    4.3564350e+01                0                0
    1.4073682e-02   -4.9147549e-03   -4.4220750e-02    1.1318827e-01    6.8382445e-02   -1.2659386e-03    1.1142643e+03    4.8010335e+05      8.5921725e-11      8.1423417e-02      7.3967504e-01      1.2122360e-01      5.6798494e-02      6.8750293e-07      8.8223896e-10      3.8740224e-09      2.2872985e-09      1.8881681e-10      7.4821050e-09      5.6763286e-08      4.1830910e-07      1.4783675e-12      3.0643478e-09      6.4432488e-11      5.6776397e-13      1.9217099e-15      2.3181628e-10      2.2515048e-11      1.3302265e-16      5.1288140e-13      2.2221826e-15      6.7386183e-15      3.9232942e-16      2.6551007e-17      1.1045757e-18      3.9538427e-19      0.0000000e+00      5.7383380e-10      7.7612966e-16      9.0319831e-15      4.7058709e-15      6.0428147e-15      3.3485516e-07      6.2402735e-13      6.3467092e-10      1.5530556e-14      6.8245110e-13      6.5459823e-09      8.7792239e-04      1.0672894e-17    4.6153289e-04    7.0452461e-08    2.1634698e+00    4.7846117e+01                0                0
    5.9797296e-03   -1.2384426e-03   -4.0220750e-02    5.0053414e-02    3.9294811e-02    4.4208924e-01    1.0609173e+03    4.8010243e+05      1.5791404e-10      8.4845012e-02      7.4044461e-01      1.1832430e-01      5.5480165e-02      4.0854490e-07      4.8810864e-10      2.9406053e-09      1.3281150e-09      2.7350055e-10      4.2088217e-09      3.1737909e-08      9.6491854e-08      4.1015742e-13      6.9295266e-10      4.2618108e-11      4.8719014e-13      5.5180481e-16      2.8202729e-10      3.4106413e-11      2.0657719e-16      3.3951636e-13      4.2064798e-15      1.3425064e-14      1.7672863e-15      9.0347413e-17      6.1541143e-18      4.3752532e-18      0.0000000e+00      7.8520623e-10      8.1588627e-16      1.4667275e-14      9.5227121e-15      9.8913935e-15      1.6355183e-07      4.0445100e-13      5.1749500e-10      8.6675662e-15      5.6130760e-13      3.2201399e-09      9.0519901e-04      2.8337649e-18    4.6020259e-04    9.5457059e-08    1.8616409e+00    3.8654091e+01                0                0
    5.9797296e-03   -1.2384426e-03   -4.4220750e-02    4.5443740e-02    4.9821063e-02    3.1839733e-01    1.0548691e+03    4.8010359e+05      2.1176140e-10      8.6827378e-02      7.4096225e-01      1.1664742e-01      5.4680852e-02      4.2109770e-07      5.0884425e-10      3.1192234e-09      1.3667453e-09      3.3654374e-10      4.5276996e-09      3.2584022e-08      9.1158457e-08      4.0757410e-13      6.8334185e-10      4.8850615e-11      5.8828851e-13      5.8339460e-16      3.3461584e-10      4.3183676e-11      2.7949591e-16      3.8910449e-13      5.8907376e-15      1.8969873e-14      2.7658574e-15      1.3693171e-16      9.9425683e-18      7.6418607e-18      0.0000000e+00      9.4107681e-10      9.9150165e-16      1.8883817e-14      1.3479031e-14      1.2757035e-14      1.6504995e-07      4.5028711e-13      5.5732865e-10      9.8543360e-15      7.1531560e-13      3.2510577e-09      8.8136914e-04      2.5745836e-18    4.5277643e-04    1.0010827e-07    1.9089696e+00    4.0619812e+01                0                0
    1.3747755e-02   -2.0000000e-03   -1.6220750e-02    5.3967232e-01   -1.3209481e-02    4.7417254e-01    9.7548673e+02    4.8009859e+05      2.9933958e-08      1.0159794e-01      7.4244170e-01      1.0547877e-01      4.9596587e-02      7.4472438e-06      1.0480046e-08      7.2257282e-08      2.4080812e-08      2.2477421e-08      1.7469082e-07      5.1261021e-07      3.2236491e-07      2.3181182e-12      2.4818052e-09      1.0735898e-09      2.4298100e-11      3.0441710e-15      1.9169397e-08      4.2479902e-09      8.4840127e-13      7.0507560e-12      6.7609995e-13      2.8086533e-12      4.1296857e-12      7.1843938e-14      1.7553481e-14      1.6395947e-12      0.0000000e+00      5.5608762e-08      3.3378211e-14      1.5253394e-12      2.0683592e-12      1.0986347e-12      2.3209744e-06      1.7767007e-11      1.5036426e-08      1.4638046e-13      2.1421542e-11      4.5997621e-08      8.7392630e-04      3.5744021e-19    4.0069178e-04    3.0224851e-07    1.3364905e+00    2.7746994e+01                0                0
    9.8152726e-03   -1.9140252e-03   -1.6220750e-02    4.2040525e-01   -3.9054242e-02    4.9618548e-01    9.2859633e+02    4.8009893e+05      8.2309732e-08      1.0891461e-01      7.4409462e-01      9.9395572e-02      4.6740923e-02      8.3040648e-06      1.3106469e-08      9.0868482e-08      2.7239405e-08      4.2375842e-08      2.9664753e-07      4.7896366e-07      1.1690187e-07      9.3133719e-13      7.4553950e-10      9.2502029e-10      2.4417046e-11      7.2862402e-16      3.4527753e-08      8.4159213e-09      5.1635218e-12      4.8638066e-12      1.3556671e-12      6.4851031e-12      1.7306334e-11      2.4626377e-13      7.2744441e-14      9.3486869e-12      0.0000000e+00      1.0799694e-07      3.5902973e-14      2.7504389e-12      4.8510407e-12      1.9936873e-12      2.3402514e-06      2.6398011e-11      2.0614304e-08      9.1547472e-14      2.1685274e-11      4.6661313e-08      8.4226453e-04      6.0257782e-20    3.8214481e-04    3.5313326e-07    1.2499881e+00    2.6309654e+01                0                0
    1.4073682e-02   -4.9147549e-03   -1.6220750e-02    5.2826247e-01   -1.1389646e-01    4.5191398e-01    9.8640553e+02    4.8009854e+05      2.3375188e-08      9.9922651e-02      7.4205685e-01      1.0687662e-01      5.0252737e-02      7.2575852e-06      9.9613207e-09      6.8352284e-08      2.3422500e-08      1.9039724e-08      1.5213089e-07      5.1126061e-07      3.9624717e-07      2.5313910e-12      2.9085187e-09      9.9650512e-10      2.0019913e-11      3.3525238e-15      1.6505638e-08      3.3354661e-09      5.4859729e-13      6.7078413e-12      5.1753461e-13      2.0999257e-12      2.7987764e-12      4.9752641e-14      1.1763948e-14      1.0817339e-12      0.0000000e+00      4.7381143e-08      2.9021642e-14      1.2083320e-12      1.5425487e-12      8.6665808e-13      2.3194867e-06      1.4836497e-11      1.3948256e-08      1.4182093e-13      1.8762628e-11      4.5931530e-08      8.8022914e-04      4.6577365e-19    4.0450399e-04    2.9092865e-07    1.3575502e+00    2.8234325e+01                0                0
    1.4073682e-02   -4.9147549e-03   -2.0220750e-02    4.0281515e-01   -7.3636395e-02    4.9697499e-01    1.0475277e+03    4.8009868e+05      2.8058613e-09      8.8125949e-02      7.3986684e-01      1.1638304e-01      5.4682761e-02      3.4776570e-06      4.2749574e-09      2.7158482e-08      1.1263758e-08      3.6642243e-09      4.2180212e-08      2.6572382e-07      5.9661412e-07      2.7640237e-12      4.3470514e-09      4.1173404e-10      5.6558890e-12      3.8764554e-15      3.5235611e-09      5.1736930e-10      2.3085577e-14      3.1743179e-12      7.3178403e-14      2.5498206e-13      1.3053978e-13      3.2456885e-15      5.3469050e-16      3.9236384e-14      0.0000000e+00      9.8676505e-09      9.0044086e-15      2.1163445e-13      1.8350459e-13      1.4598586e-13      1.3070642e-06      4.2406990e-12      4.9795696e-09      7.6782703e-14      6.2228335e-12      2.5771913e-08      9.3561742e-04      2.2155487e-18    4.4211810e-04    2.0140900e-07    1.5420422e+00    3.1673840e+01                0                0
    5.9797296e-03   -1.2384426e-03   -1.6220750e-02    2.1380614e-01   -2.4532836e-02    5.0727651e-01    8.8874726e+02    4.8009890e+05      1.5892985e-07      1.1518547e-01      7.4550425e-01      9.4190919e-02      4.4293223e-02      8.8376135e-06      1.5195522e-08      1.0496430e-07      2.9587199e-08      5.8205846e-08      4.0228030e-07      4.0954767e-07      4.3135837e-08      3.7225080e-13      2.8302859e-10      5.9524429e-10      1.8224956e-11      1.5423176e-16      4.6670630e-08      1.2019639e-08      1.5005793e-11      2.6100003e-12      1.8971058e-12      1.0361145e-11      4.7675368e-11      5.7416738e-13      1.9925041e-13      3.0183739e-11      0.0000000e+00      1.6456836e-07      3.1752557e-14      3.8750009e-12      7.8675992e-12      2.7044762e-12      2.3315427e-06      3.3547002e-11      2.5288054e-08      4.4731012e-14      1.5593371e-11      4.6867760e-08      8.1345360e-04      1.2846816e-20    3.6515042e-04    3.9844160e-07    1.1787569e+00    2.5823078e+01                0                0
    5.9797296e-03   -1.2384426e-03   -2.0220750e-02    1.6002674e-01   -1.3427682e-02    6.6120356e-01    9.7022658e+02    4.8009884e+05      1.6515604e-08      9.8553462e-02      7.4233114e-01      1.0762891e-01      5.0574974e-02      3.9647102e-06      5.6252677e-09      3.8889874e-08      1.2813941e-08      1.2575814e-08      9.5571669e-08      2.7081902e-07      1.5028748e-07      1.0033879e-12      1.0196647e-09      5.3791591e-10      1.1341604e-11      1.1822456e-15      1.0726478e-08      2.2331834e-09      3.5614141e-13      3.3805744e-12      3.5682753e-13      1.4813184e-12      1.8181652e-12      3.5093020e-14      7.7175536e-15      6.4854664e-13      0.0000000e+00      3.0685048e-08      1.6437732e-14      7.8244823e-13      1.0904549e-12      5.6701935e-13      1.2220998e-06      8.9284021e-12      8.1422716e-09      6.8854592e-14      1.0820391e-11      2.4227051e-08      9.0564468e-04      2.1974547e-19    4.2014938e-04    2.7273473e-07    1.3559220e+00    2.8101056e+01                0                0
    1.3747755e-02   -2.0000000e-03   -2.4220750e-02    3.1753559e-01    1.4088940e-02    5.4268547e-01    1.0788398e+03    4.8009924e+05      6.1729490e-10      8.2197995e-02      7.3891724e-01      1.2107094e-01      5.6852956e-02      1.7944131e-06      2.1490032e-09      1.2293771e-08      5.8648062e-09      1.0783026e-09      1.9921563e-08      1.4224671e-07      5.3122938e-07      2.5861937e-12      4.6719160e-09      2.2136738e-10      2.8253381e-12      4.1376644e-15      1.1186915e-09      1.5559461e-10      1.7880130e-15      1.7887710e-12      1.9440535e-14      6.2042052e-14      9.8758909e-15      4.3209870e-16      3.6397249e-17      1.0029339e-15      0.0000000e+00      2.8933564e-09      3.7775838e-15      6.3789051e-14      4.3955874e-14      4.3287355e-14      7.4999382e-07      2.2245286e-12      2.1258890e-09      4.7370031e-14      2.9471972e-12      1.4739047e-08      9.5758955e-04      6.6184142e-18    4.6222738e-04    1.4813613e-07    1.6638730e+00    3.3827654e+01                0                0
    1.3747755e-02   -2.0000000e-03   -2.8220750e-02    2.4519441e-01    2.9367563e-02    4.8909058e-01    1.1043895e+03    4.8009987e+05      1.6691956e-10      7.8323447e-02      7.3835384e-01      1.2411194e-01      5.8247991e-02      9.9771906e-07      1.2434811e-09      5.9915086e-09      3.3018430e-09      3.4398445e-10      1.0924477e-08      8.1287454e-08      4.9825093e-07      1.9092576e-12      3.8981422e-09      9.9145354e-11      9.6627102e-13      2.6138460e-15      4.0037547e-10      4.3616947e-11      3.0154936e-16      8.0062851e-13      4.6557656e-15      1.4363992e-14      1.2674079e-15      7.1878935e-17      4.1456956e-18      4.2901878e-17      0.0000000e+00      1.0374440e-09      1.3978355e-15      1.8121442e-14      1.0085147e-14      1.2127193e-14      4.6365802e-07      9.6619486e-13      9.9806858e-10      2.2996238e-14      1.0803451e-12      9.0802258e-09      9.6070315e-04      1.0541758e-17    4.7378741e-04    1.0723435e-07    1.8007224e+00    3.6804722e+01                0                0
    9.8152726e-03   -1.9140252e-03   -2.4220750e-02    2.4568687e-01   -4.8906772e-03    6.6035874e-01    1.0456144e+03    4.8009949e+05      1.3027633e-09      8.6340827e-02      7.3990721e-01      1.1757943e-01      5.5219328e-02      1.9047359e-06      2.3254449e-09      1.4771792e-08      6.1629551e-09      1.8728858e-09      2.2224164e-08      1.4591112e-07      3.2687359e-07      1.4949704e-12      2.3494477e-09      2.2112189e-10      2.9193384e-12      2.0653832e-15      1.8279121e-09      2.5289169e-10      3.6196861e-15      1.7153484e-12      3.5166565e-14      1.1797753e-13      3.0476692e-14      1.1259545e-15      1.1954160e-16      3.4525481e-15      0.0000000e+00      5.0839149e-09      4.7617659e-15      1.0530224e-13      8.4422672e-14      7.2184991e-14      7.1770931e-07      2.2082594e-12      2.6925237e-09      4.1497060e-14      3.3172940e-12      1.4150794e-08      9.5003805e-04      2.0153688e-18    4.5492323e-04    1.7344267e-07    1.5652590e+00    3.1359957e+01                0                0
    1.4073682e-02   -4.9147549e-03   -2.4220750e-02    3.2171796e-01   -4.5502669e-02    4.9958106e-01    1.0869856e+03    4.8009926e+05      4.8404447e-10      8.1121331e-02      7.3866172e-01      1.2197815e-01      5.7276602e-02      1.7619425e-06      2.1411395e-09      1.1677947e-08      5.7754730e-09      9.0739388e-10      1.8930623e-08      1.4013597e-07      6.2601915e-07      2.6718301e-12      5.0165704e-09      1.9705255e-10      2.1920380e-12      3.9361087e-15      9.6899573e-10      1.1970739e-10      1.4852687e-15      1.5792159e-12      1.3790342e-14      4.3871552e-14      7.8259129e-15      3.0354024e-16      2.9297780e-17      1.3345038e-15      0.0000000e+00      2.6478605e-09      3.2858817e-15      5.0995251e-14      3.1044966e-14      3.4284689e-14      7.5838694e-07      1.8779112e-12      2.0069182e-09      4.3115456e-14      2.3715107e-12      1.4891304e-08      9.5884998e-04      7.3363771e-18    4.6381790e-04    1.4182706e-07    1.6943824e+00    3.4682741e+01                0                0
    9.8152726e-03   -1.9140252e-03   -2.8220750e-02    1.9143060e-01    1.0444529e-02    6.2011550e-01    1.0716043e+03    4.8009999e+05      6.4103960e-10      8.2210135e-02      7.3927692e-01      1.2083587e-01      5.6718950e-02      1.0603959e-06      1.2663028e-09      7.3767197e-09      3.4571328e-09      7.8074443e-10      1.1384997e-08      8.3541462e-08      2.9232116e-07      1.3073549e-12      2.3266793e-09      1.3192488e-10      1.5660422e-12      2.0073475e-15      7.5463565e-10      9.6527842e-11      7.4860854e-16      1.0623883e-12      1.8579850e-14      5.8944336e-14      7.5207448e-15      3.8376118e-16      2.6488611e-17      1.5325894e-16      0.0000000e+00      1.8239402e-09      2.1413040e-15      4.0163804e-14      4.1729123e-14      2.7004996e-14      4.3716602e-07      1.1771859e-12      1.2823098e-09      2.8775859e-14      2.7370618e-12      8.5945947e-09      9.5621148e-04      4.7700649e-18    4.6746195e-04    1.2884459e-07    1.6870674e+00    3.3765937e+01                0                0
    1.4073682e-02   -4.9147549e-03   -2.8220750e-02    2.4952422e-01   -1.6935932e-02    4.4336145e-01    1.1122658e+03    4.8009984e+05      1.4293587e-10      7.7347775e-02      7.3812245e-01      1.2493503e-01      5.8631521e-02      9.8260869e-07      1.2496161e-09      5.6946999e-09      3.2644688e-09      3.0516679e-10      1.1551926e-08      8.1048542e-08      5.5413960e-07      2.2828325e-12      4.8020326e-09      1.0440586e-10      1.0398658e-12      3.3518395e-15      3.5878948e-10      4.1494730e-11      3.2401942e-16      8.3555333e-13      4.2645718e-15      1.3079901e-14      1.0637419e-15      6.1301356e-17      3.4266572e-18      5.0252195e-17      0.0000000e+00      9.2634485e-10      1.4002728e-15      1.7146478e-14      9.1641263e-15      1.1573965e-14      4.6952645e-07      1.0787678e-12      9.4143618e-10      2.4819097e-14      1.1055409e-12      9.1841540e-09      9.6109891e-04      1.5500853e-17    4.7502863e-04    1.0205891e-07    1.8333223e+00    3.7767590e+01                0                0
    5.9797296e-03   -1.2384426e-03   -2.4220750e-02    1.2061433e-01   -3.4154843e-03    7.1784743e-01    1.0129248e+03    4.8009944e+05      3.0182333e-09      9.0324018e-02      7.4085670e-01      1.1422836e-01      5.3647197e-02      2.0148443e-06      2.5944183e-09      1.7484570e-08      6.4977631e-09      3.3793387e-09      3.2137731e-08      1.4923241e-07      1.7750497e-07      1.1510515e-12      1.4719494e-09      2.9825967e-10      5.7274366e-12      1.7941808e-15      3.0659862e-09      5.8796010e-10      1.6469117e-14      2.1709450e-12      9.0685743e-14      3.2622444e-13      1.4098398e-13      4.3220424e-15      5.8138953e-16      1.9889241e-14      0.0000000e+00      8.6512399e-09      7.7610534e-15      2.3456071e-13      2.3593264e-13      1.6566023e-13      6.8917076e-07      3.7957057e-12      3.3744598e-09      4.8786923e-14      5.2525461e-12      1.3619188e-08      9.4059215e-04      1.0562621e-18    4.4656358e-04    1.9970898e-07    1.4725101e+00    2.9408842e+01                0                0
    5.9797296e-03   -1.2384426e-03   -2.8220750e-02    9.1479580e-02    7.8038168e-03    6.9403040e-01    1.0395645e+03    4.8009996e+05      8.2337281e-10      8.5883508e-02      7.4015144e-01      1.1774283e-01      5.5270748e-02      1.1171815e-06      1.3734536e-09      8.9025377e-09      3.6133490e-09      1.2039429e-09      1.4117797e-08      8.5066956e-08      1.6013164e-07      1.0106457e-12      1.3963055e-09      1.6454088e-10      2.9296802e-12      1.7312249e-15      1.1354086e-09      1.9878795e-10      2.5917168e-15      1.2751498e-12      2.7913589e-14      9.3353019e-14      2.0503799e-14      8.4334993e-16      7.7317515e-17      7.4039386e-16      0.0000000e+00      3.2436843e-09      3.7181819e-15      8.5586544e-14      6.6826761e-14      5.9340594e-14      4.1096436e-07      1.9146672e-12      1.6389756e-09      3.1297205e-14      2.5381821e-12      8.1077451e-09      9.4965134e-04      2.3218981e-18    4.6013356e-04    1.5091947e-07    1.5869023e+00    3.1454284e+01                0                0
    1.3747755e-02   -2.0000000e-03   -4.2207500e-03    6.7339654e-01   -5.4271905e-02    1.6466196e-01    6.5827378e+02    4.8009946e+05      5.6811361e-06      1.6869308e-01      7.5619146e-01      5.0685217e-02      2.3918266e-02      6.0972506e-05      1.4582158e-07      1.0031242e-06      2.4354541e-07      4.2723459e-07      4.0636256e-06      5.3992571e-07      9.0174831e-10      1.0030599e-14      1.8754013e-09      8.4771441e-12      2.1566650e-11      5.9713511e-18      5.3372636e-07      7.5420747e-08      4.0536023e-08      1.5769935e-13      1.4661063e-13      1.1352778e-12      1.5902546e-09      1.8340935e-12      4.3075838e-12      5.0264646e-08      0.0000000e+00      2.9981751e-06      6.1444807e-14      2.3293853e-10      1.3872238e-12      5.5414380e-12      1.2591115e-05      6.3067561e-10      2.9689154e-07      1.2444929e-15      3.6125029e-14      2.7464446e-07      4.2203207e-04      2.3463742e-23    1.7602064e-04    6.3917490e-07    6.2446368e-01    2.1411963e+01                0                0
    1.3747755e-02   -2.0000000e-03   -1.1103750e-03    5.1211647e-01   -1.2655419e-01    5.6417234e-02    5.6607713e+02    4.8010014e+05      1.4953023e-05      1.8801982e-01      7.6054418e-01      3.4609585e-02      1.6376482e-02      1.2506673e-04      3.3439687e-07      2.3283644e-06      5.5534368e-07      9.9027403e-07      8.1691971e-06      7.5308784e-07      5.1043836e-10      4.2936251e-15      1.6408449e-09      3.6276674e-12      9.2910795e-12      2.8338543e-18      1.2170740e-06      1.4381658e-07      1.5499837e-07      8.6847089e-14      7.1179940e-14      5.2498781e-13      1.8680149e-09      1.0346258e-12      5.2249388e-12      1.7446229e-07      0.0000000e+00      7.4496607e-06      1.1095605e-13      1.1309279e-09      1.6438186e-12      3.9276210e-12      2.3946162e-05      1.6734649e-09      7.3279256e-07      6.7713493e-16      1.6479174e-14      5.4497917e-07      2.6241715e-04      1.9901755e-23    1.1131605e-04    6.0163380e-07    3.2901166e-01    5.8685247e+01                0                0
    9.8152726e-03   -1.9140252e-03   -1.1103750e-03    3.1912246e-01   -3.8876515e-02    7.9565328e-03    4.8967508e+02    4.8010078e+05      1.2468174e-05      2.0638159e-01      7.6473375e-01      1.9338475e-02      9.1947965e-03      1.4435490e-04      4.4791769e-07      3.1991535e-06      7.6739484e-07      1.4925767e-06      9.3414693e-06      7.5976241e-07      5.3562131e-10      2.1896616e-15      1.2954458e-09      2.0524128e-12      7.3178436e-12      1.8883863e-18      1.7572465e-06      1.7526763e-07      1.5122153e-07      7.8154797e-14      3.7746251e-14      2.5882510e-13      1.2293932e-09      6.7848403e-13      6.5338104e-12      1.9144710e-07      0.0000000e+00      1.1112811e-05      2.1452107e-13      1.6360139e-09      1.3111823e-12      3.6702235e-12      2.5616332e-05      1.8923057e-09      1.0870120e-06      6.2810613e-16      1.3864202e-14      6.1981675e-07      1.3783889e-04      4.1784176e-23    5.8076851e-05    4.9326839e-07    2.2420940e-01    3.3013588e+01                0                0
    9.8152726e-03   -1.9140252e-03   -4.2207500e-03    4.5298597e-01   -7.6056736e-02    1.1159124e-01    5.7912784e+02    4.8010022e+05      7.0581698e-06      1.8548322e-01      7.5999424e-01      3.6759703e-02      1.7359445e-02      6.8722984e-05      1.9164248e-07      1.3477620e-06      3.2353650e-07      6.0101495e-07      4.5037927e-06      4.5995596e-07      7.6115141e-10      6.5983559e-15      1.2958534e-09      7.1038093e-12      1.3136133e-11      5.7542361e-18      7.2818933e-07      8.5149756e-08      6.6215915e-08      1.1784439e-13      1.2454705e-13      9.4993933e-13      1.1833467e-09      1.2967178e-12      4.4584936e-12      8.1138534e-08      0.0000000e+00      4.4472830e-06      8.9724836e-14      5.7870529e-10      1.3311857e-12      3.8369920e-12      1.3010186e-05      8.1073505e-10      4.3554882e-07      9.6851450e-16      4.9030440e-14      3.0019631e-07      3.0102191e-04      4.9912005e-23    1.2417352e-04    6.5778188e-07    4.9671408e-01    1.5008001e+01                0                0
    1.4073682e-02   -4.9147549e-03   -4.2207500e-03    6.3314622e-01   -1.7843162e-01    1.6946890e-01    6.7438958e+02    4.8009952e+05      5.3014567e-06      1.6532900e-01      7.5542784e-01      5.3476387e-02      2.5233678e-02      5.9349155e-05      1.3955134e-07      9.5884677e-07      2.3381794e-07      4.1126599e-07      3.9534164e-06      5.7924488e-07      1.3668853e-09      1.4782180e-14      2.2625025e-09      1.4439027e-11      3.0210285e-11      1.0253933e-17      5.1350855e-07      7.6880205e-08      2.9808112e-08      2.2113526e-13      2.4618329e-13      1.9414671e-12      1.7824933e-09      2.5432555e-12      5.1092768e-12      3.9697470e-08      0.0000000e+00      2.8326843e-06      6.6121318e-14      1.8571570e-10      1.9839485e-12      6.6337262e-12      1.2405705e-05      5.6170577e-10      2.8108878e-07      1.7830785e-15      7.3366605e-14      2.6900964e-07      4.4571122e-04      4.3481539e-23    1.8634010e-04    6.3009175e-07    6.5175126e-01    2.2720097e+01                0                0
    5.9797296e-03   -1.2384426e-03   -1.1103750e-03    1.1817745e-01   -2.1914518e-02   -1.0543135e-02    4.4831793e+02    4.8010081e+05      1.2784641e-05      2.1671435e-01      7.6705397e-01      1.0784883e-02      5.1614053e-03      1.3955150e-04      4.9485740e-07      3.6201088e-06      8.7947586e-07      1.8565749e-06      9.6076576e-06      6.6457915e-07      9.3142685e-10      2.5219312e-15      9.3462420e-10      2.4372235e-12      5.4453483e-12      4.0980093e-18      2.2107836e-06      1.5472767e-07      7.2222228e-08      1.0785743e-13      5.5751058e-14      3.8688285e-13      1.2802610e-09      9.7474086e-13      9.2651282e-12      7.6407083e-08      0.0000000e+00      1.3734441e-05      2.8883575e-13      1.1716315e-09      1.0117140e-12      3.7266881e-12      2.3411102e-05      9.4612703e-10      1.3052262e-06      8.2850746e-16      1.2883765e-14      5.9981517e-07      7.4359498e-05      8.5383532e-23    3.1143094e-05    3.4556235e-07    1.3768393e-01    1.5886816e+01                0                0
    5.9797296e-03   -1.2384426e-03   -4.2207500e-03    1.8778332e-01   -3.5705262e-02    4.1250196e-02    5.2962099e+02    4.8010032e+05      7.1818470e-06      1.9695814e-01      7.6260390e-01      2.7242178e-02      1.2869719e-02      7.2416067e-05      2.2280194e-07      1.5931441e-06      3.8348678e-07      7.5225918e-07      4.8013311e-06      4.1969070e-07      5.3098328e-10      3.0947895e-15      9.7611690e-10      3.3879752e-12      7.0432482e-12      4.4519839e-18      9.0079663e-07      8.7803017e-08      6.2339557e-08      8.1242854e-14      6.7712755e-14      4.9584265e-13      9.5780668e-10      8.9797140e-13      4.8723038e-12      7.8190500e-08      0.0000000e+00      5.5882434e-06      1.1687657e-13      6.8005555e-10      9.7979765e-13      2.9819275e-12      1.3057424e-05      7.3386593e-10      5.4090306e-07      6.6030342e-16      1.5964567e-14      3.1345769e-07      2.1765572e-04      3.6641363e-23    8.8796621e-05    6.3410517e-07    3.7934205e-01    9.9614195e+00                0                0
    1.3747755e-02   -2.0000000e-03   -8.2207500e-03    7.3929954e-01   -4.3406241e-02    2.7898136e-01    7.6683216e+02    4.8009893e+05      1.7591763e-06      1.4483477e-01      7.5112180e-01      7.0281062e-02      3.3116429e-02      3.1646933e-05      6.6644563e-08      4.5664131e-07      1.1583696e-07      2.1783741e-07      2.0026760e-06      5.9385269e-07      7.1300307e-09      7.4702296e-14      1.5601979e-09      1.6475149e-10      3.1114185e-11      6.4209717e-17      2.3885667e-07      5.2473777e-08      1.1890944e-09      8.2011512e-13      2.5973468e-12      1.9704180e-11      1.2753343e-09      5.9370151e-12      4.7260474e-12      2.5903299e-09      0.0000000e+00      1.1919123e-06      5.1579915e-14      2.8904962e-11      1.5923438e-11      7.8667858e-12      7.1865121e-06      2.1009357e-10      1.2551288e-07      8.7387832e-15      2.1750656e-12      1.5063278e-07      6.0011755e-04      9.8394010e-22    2.5733643e-04    5.6528716e-07    8.6669969e-01    2.0543444e+01                0                0
    1.3747755e-02   -2.0000000e-03   -1.2220750e-02    6.7889766e-01   -2.9564899e-02    3.8927290e-01    8.7898349e+02    4.8009874e+05      3.2854845e-07      1.2116656e-01      7.4628746e-01      8.9595500e-02      4.2168418e-02      1.6075769e-05      2.8238740e-08      1.9476778e-07      5.4217806e-08      1.0931471e-07      7.6736805e-07      6.9687891e-07      6.9364041e-08      5.3349221e-13      4.8164285e-10      9.1351872e-10      2.5399730e-11      2.5171898e-16      8.8663597e-08      2.2971176e-08      2.9425723e-11      3.7255054e-12      3.3579508e-12      1.9059345e-11      1.0790322e-10      1.2260117e-12      4.5233486e-13      6.2592998e-11      0.0000000e+00      3.2725000e-07      5.1467978e-14      7.0783067e-12      1.4548564e-11      4.8278886e-12      4.1801899e-06      5.6697808e-11      4.7640610e-08      6.2247999e-14      2.2817967e-11      8.4282466e-08      7.5897916e-04      1.5441460e-20    3.3659318e-04    4.3353514e-07    1.1083480e+00    2.3824505e+01                0                0
    9.8152726e-03   -1.9140252e-03   -8.2207500e-03    5.3696655e-01   -7.1015835e-02    2.2355686e-01    6.8942194e+02    4.8009964e+05      2.9159904e-06      1.5988360e-01      7.5445531e-01      5.7844961e-02      2.7264645e-02      3.5251710e-05      8.1644120e-08      5.6072509e-07      1.3744553e-07      2.4346017e-07      2.3392115e-06      3.8519373e-07      1.4669801e-09      1.5384946e-14      1.5956468e-09      1.8586968e-11      2.4666566e-11      1.1121328e-17      3.0171475e-07      4.8001509e-08      1.2431123e-08      2.1309015e-13      2.9408401e-13      2.3110964e-12      1.2514007e-09      2.2375557e-12      3.7760707e-12      1.8141993e-08      0.0000000e+00      1.6365571e-06      4.5814087e-14      9.6087928e-11      2.0864716e-12      5.1704913e-12      7.4590207e-06      3.1457592e-10      1.6303868e-07      1.8256656e-15      1.7143953e-13      1.6089888e-07      4.9976477e-04      1.0647525e-22    2.1098780e-04    6.3930787e-07    7.4307980e-01    1.7269816e+01                0                0
    1.4073682e-02   -4.9147549e-03   -8.2207500e-03    7.0973503e-01   -1.8322251e-01    2.7527643e-01    7.8371174e+02    4.8009896e+05      1.5464194e-06      1.4159495e-01      7.5039899e-01      7.2962426e-02      3.4378490e-02      3.0784348e-05      6.3408537e-08      4.3452567e-07      1.1127886e-07      2.1402022e-07      1.9111951e-06      6.4914717e-07      1.0447684e-08      1.0457443e-13      1.3822494e-09      2.4366516e-10      2.8299119e-11      8.2058060e-17      2.2400979e-07      5.1969592e-08      7.2253538e-10      1.0589587e-12      3.4983361e-12      2.5747624e-11      1.1289084e-09      6.1476747e-12      4.3176687e-12      1.6431500e-09      0.0000000e+00      1.0922108e-06      5.2407712e-14      2.3496094e-11      2.0656247e-11      8.0031628e-12      7.1083319e-06      1.9129419e-10      1.1782073e-07      1.2213607e-14      3.9282425e-12      1.4810518e-07      6.2066885e-04      1.5708986e-21    2.6699565e-04    5.4783116e-07    8.9440222e-01    2.1356045e+01                0                0
    9.8152726e-03   -1.9140252e-03   -1.2220750e-02    5.1798689e-01   -5.8202509e-02    3.6732444e-01    8.1607868e+02    4.8009919e+05      6.7845641e-07      1.3224845e-01      7.4873690e-01      8.0431596e-02      3.7861403e-02      1.7840642e-05      3.4869201e-08      2.3926289e-07      6.2796144e-08      1.2796262e-07      1.0371220e-06      4.9844797e-07      1.4453245e-08      1.3203506e-13      4.8549179e-10      3.2076450e-10      1.6851316e-11      6.7160159e-17      1.1862217e-07      2.9714109e-08      2.3823802e-10      1.1785055e-12      3.2570956e-12      2.2029149e-11      4.0083837e-10      3.0515980e-12      1.6110035e-12      4.4037255e-10      0.0000000e+00      5.3657065e-07      3.6009431e-14      1.0683316e-11      1.7322908e-11      5.1414138e-12      4.2851771e-06      8.7940434e-11      6.2787523e-08      1.5717664e-14      7.0987075e-12      8.8129031e-08      6.9599391e-04      2.8613267e-21    3.0456279e-04    5.0442089e-07    1.0058548e+00    2.1985965e+01                0                0
    1.4073682e-02   -4.9147549e-03   -1.2220750e-02    6.6060121e-01   -1.5592014e-01    3.7624925e-01    8.9312177e+02    4.8009876e+05      2.6314079e-07      1.1868956e-01      7.4573323e-01      9.1648816e-02      4.3133867e-02      1.5625507e-05      2.6607208e-08      1.8381992e-07      5.2206290e-08      9.9636568e-08      6.9184460e-07      7.4597178e-07      1.0167502e-07      7.6615895e-13      6.4992030e-10      1.1184641e-09      2.9266473e-11      4.4058214e-16      8.0496749e-08      2.0420633e-08      1.8381342e-11      4.8777238e-12      3.0742335e-12      1.6603087e-11      7.4239601e-11      9.0160235e-13      3.1033304e-13      3.9698979e-11      0.0000000e+00      2.8144501e-07      5.4687830e-14      6.2867469e-12      1.2593455e-11      4.4286876e-12      4.1591292e-06      5.2190364e-11      4.4019546e-08      8.4971847e-14      2.7438842e-11      8.3531435e-08      7.7206590e-04      2.6315649e-20    3.4336035e-04    4.1755867e-07    1.1325848e+00    2.4364584e+01                0                0
    5.9797296e-03   -1.2384426e-03   -8.2207500e-03    2.5762214e-01   -3.8481419e-02    1.5627760e-01    6.3615130e+02    4.8009967e+05      3.8929364e-06      1.7106653e-01      7.5692857e-01      4.8613810e-02      2.2913432e-02      3.7197437e-05      9.0903699e-08      6.2640493e-07      1.5129168e-07      2.6494048e-07      2.4809522e-06      2.8356027e-07      3.4082871e-10      3.4265114e-15      7.9216687e-10      3.3185518e-12      7.2331693e-12      1.8935603e-18      3.3090822e-07      4.2138338e-08      3.3430194e-08      5.5195022e-14      5.5608491e-14      4.1550329e-13      7.4890201e-10      6.5961981e-13      1.8503407e-12      3.7611010e-08      0.0000000e+00      1.8993645e-06      2.8063428e-14      1.6241862e-10      5.9848270e-13      2.2229536e-12      7.5621840e-06      4.0961258e-10      1.8765607e-07      4.3883949e-16      2.3569107e-14      1.6623970e-07      4.2241392e-04      1.9250514e-23    1.7545858e-04    6.8600244e-07    6.4023882e-01    1.4946071e+01                0                0
    5.9797296e-03   -1.2384426e-03   -1.2220750e-02    2.6310749e-01   -3.4122499e-02    3.2948041e-01    7.6794204e+02    4.8009916e+05      1.0458230e-06      1.4107464e-01      7.5067388e-01      7.3148262e-02      3.4432252e-02      1.8829383e-05      3.9626667e-08      2.7152421e-07      6.8898326e-08      1.2964508e-07      1.1908145e-06      3.5456685e-07      4.2033551e-09      4.5063142e-14      9.2259727e-10      9.8922899e-11      1.8543346e-11      3.8249400e-17      1.4191690e-07      3.1238683e-08      7.6696650e-10      4.9450463e-13      1.5636448e-12      1.1871476e-11      7.5664814e-10      3.5640919e-12      2.8119527e-12      1.5358879e-09      0.0000000e+00      7.0796414e-07      3.0588165e-14      1.7033305e-11      9.5930269e-12      4.6868347e-12      4.2779205e-06      1.2492524e-10      7.4603874e-08      5.2969916e-15      1.3039996e-12      8.9652141e-08      6.4370809e-04      9.5645248e-22    2.7782064e-04    5.6092857e-07    9.2441768e-01    2.1198474e+01                0                0
    1.7747755e-02   -2.0000000e-03   -4.2207500e-03    8.6851773e-01   -2.7525951e-02    1.7996373e-01    7.4675681e+02    4.8009943e+05      3.2844367e-06      1.5054669e-01      7.5207313e-01      6.5745760e-02      3.1010234e-02      5.2279598e-05      1.1263549e-07      7.7158962e-07      1.9383240e-07      3.5497545e-07      3.3744599e-06      8.5343912e-07      6.9685545e-09      7.7145091e-14      2.9860961e-09      1.4455576e-10      4.7450420e-11      7.5701957e-17      4.0935008e-07      8.5153316e-08      2.7243857e-09      9.4043581e-13      2.6344406e-12      2.0797649e-11      2.3420120e-09      8.8198786e-12      8.3985704e-12      6.5247402e-09      0.0000000e+00      2.0915762e-06      8.3796231e-14      6.0647839e-11      1.7048022e-11      1.2429648e-11      1.1662845e-05      3.6860032e-10      2.1494198e-07      8.8896429e-15      1.2865547e-12      2.4604746e-07      5.4823153e-04      4.7729166e-22    2.3104321e-04    5.7616342e-07    7.4492629e-01    2.8071099e+01                0                0
    2.1747755e-02   -2.0000000e-03   -4.2207500e-03    1.0283165e+00   -9.6352272e-03    1.7852759e-01    8.3791751e+02    4.8009908e+05      1.3061823e-06      1.3228696e-01      7.4792544e-01      8.0914552e-02      3.8147381e-02      4.2086771e-05      7.9386612e-08      5.4548122e-07      1.4571546e-07      3.0550607e-07      2.3287138e-06      1.3713350e-06      4.9861287e-08      4.9203756e-13      9.5803059e-10      1.1243434e-09      4.9881687e-11      1.7291226e-16      2.6336207e-07      6.9800815e-08      1.3648849e-10      4.2961869e-12      9.6001623e-12      6.1635002e-11      7.0720246e-10      6.4889121e-12      2.9619713e-12      3.5766939e-10      0.0000000e+00      1.1192183e-06      1.0787395e-13      2.3583612e-11      4.7984097e-11      1.4078055e-11      1.0374029e-05      2.0001452e-10      1.3983627e-07      6.0834954e-14      2.9293135e-11      2.1168060e-07      6.6527452e-04      2.9204252e-21    2.8379999e-04    4.8524861e-07    8.5090088e-01    3.4994395e+01                0                0
    2.1747755e-02   -6.0000000e-03   -4.2207500e-03    1.0221235e+00   -2.4094992e-01    1.6741644e-01    8.5773131e+02    4.8009913e+05      1.0012733e-06      1.2832581e-01      7.4702033e-01      8.4210116e-02      3.9697480e-02      3.9837814e-05      7.2540326e-08      4.9931710e-07      1.3597536e-07      2.8581925e-07      2.0643035e-06      1.5090311e-06      8.9518784e-08      7.2532624e-13      8.4626723e-10      1.5934844e-09      5.1197951e-11      2.4034937e-16      2.3519787e-07      6.2482200e-08      6.9763015e-11      5.9020402e-12      8.7541947e-12      5.2892547e-11      3.9183373e-10      4.1944486e-12      1.6503650e-12      1.6888868e-10      0.0000000e+00      9.2868025e-07      1.1100013e-13      1.9033732e-11      4.0731312e-11      1.2551567e-11      1.0078844e-05      1.5588528e-10      1.2506322e-07      9.0906332e-14      4.0119974e-11      2.0429506e-07      6.8913084e-04      4.5044241e-21    2.9476319e-04    4.6346097e-07    8.7096217e-01    3.6596564e+01                0                0
    2.1747755e-02   -2.0000000e-03   -1.1103750e-03    9.7636557e-01   -4.4224802e-02    6.5729611e-02    7.1720752e+02    4.8009981e+05      6.2916718e-06      1.5227026e-01      7.5228253e-01      6.4409072e-02      3.0403181e-02      8.6818786e-05      1.9331464e-07      1.3246213e-06      3.2846681e-07      5.8707379e-07      5.7236661e-06      1.1437068e-06      5.6034220e-09      6.5872689e-14      4.8628074e-09      8.8015915e-11      7.7581907e-11      6.0114792e-17      7.1404726e-07      1.3005450e-07      1.0609779e-08      8.9112795e-13      1.5876960e-12      1.2960736e-11      3.6206830e-09      9.3984321e-12      1.2019893e-11      2.1049002e-08      0.0000000e+00      3.7399756e-06      1.2841925e-13      1.4855416e-10      1.0903275e-11      1.7090493e-11      1.8882012e-05      7.1135540e-10      3.7613027e-07      7.6578187e-15      4.7502602e-13      4.0227596e-07      5.0825779e-04      1.7283049e-22    2.1280561e-04    5.5670730e-07    4.7102186e-01    1.0078124e+02                0                0
    1.7747755e-02   -2.0000000e-03   -1.1103750e-03    8.1873338e-01   -9.1817206e-02    5.5504135e-02    6.3584276e+02    4.8010019e+05      1.1233849e-05      1.7143781e-01      7.5667157e-01      4.8452582e-02      2.2895873e-02      1.0647875e-04      2.5959908e-07      1.7875990e-06      4.3152590e-07      7.5317388e-07      7.1039669e-06      8.0141978e-07      7.7897980e-10      7.7389772e-15      2.2218327e-09      5.3087827e-12      1.9475513e-11      3.6771753e-18      9.4241741e-07      1.1979960e-07      9.7491605e-08      1.3426063e-13      9.5344750e-14      7.0446609e-13      2.1172725e-09      1.7124522e-12      5.1066162e-12      1.0926538e-07      0.0000000e+00      5.4093763e-06      7.7383228e-14      4.6430549e-10      1.3293762e-12      6.1196988e-12      2.1652588e-05      1.1826923e-09      5.3450231e-07      1.0075567e-15      1.1147332e-14      4.7569642e-07      3.8397029e-04      5.8661388e-24    1.5965799e-04    6.1027342e-07    4.0152355e-01    7.9293576e+01                0                0
    2.1747755e-02   -6.0000000e-03   -1.1103750e-03    9.8245410e-01   -2.2648720e-01    6.9804843e-02    7.2979980e+02    4.8009981e+05      5.5921302e-06      1.4893807e-01      7.5150536e-01      6.7190352e-02      3.1713572e-02      8.2996648e-05      1.8203426e-07      1.2470326e-06      3.1099671e-07      5.6152223e-07      5.4292646e-06      1.2009383e-06      6.6788183e-09      8.0794451e-14      4.6712201e-09      1.3317458e-10      8.2779018e-11      8.0953797e-17      6.6876612e-07      1.2952630e-07      6.3552159e-09      1.0418892e-12      2.2312948e-12      1.8061195e-11      3.3595237e-09      1.0425384e-11      1.1688712e-11      1.3553074e-08      0.0000000e+00      3.4615702e-06      1.2112609e-13      1.0871914e-10      1.5021142e-11      1.6983766e-11      1.8259148e-05      6.5606638e-10      3.5098539e-07      9.3857750e-15      7.7814408e-13      3.8723105e-07      5.3183165e-04      2.9013560e-22    2.2293904e-04    5.4471101e-07    4.7950332e-01    1.0325223e+02                0                0
    1.7907614e-02   -5.7029501e-03   -1.1103750e-03    7.8831005e-01   -1.8471858e-01    4.4719458e-02    6.4573444e+02    4.8010026e+05      1.0334730e-05      1.6910590e-01      7.5613215e-01      5.0394781e-02      2.3811930e-02      1.0522211e-04      2.5341729e-07      1.7434009e-06      4.2214096e-07      7.3770971e-07      7.0185871e-06      8.6846944e-07      1.1253867e-09      1.1886458e-14      2.7570764e-09      8.2636672e-12      2.7106869e-11      5.9091462e-18      9.2315239e-07      1.2500578e-07      8.1690590e-08      1.9697764e-13      1.4955768e-13      1.1231448e-12      2.4810215e-09      2.3673749e-12      6.3228639e-12      9.7001023e-08      0.0000000e+00      5.2335259e-06      9.4294764e-14      4.3285573e-10      1.7167138e-12      7.8054267e-12      2.1592719e-05      1.1120327e-09      5.1776498e-07      1.4979592e-15      2.4689585e-14      4.7225760e-07      3.9958908e-04      9.8656542e-24    1.6689247e-04    6.0613264e-07    4.1068349e-01    8.1841365e+01                0                0
    1.7907614e-02   -5.7029501e-03   -4.2207500e-03    8.7498533e-01   -2.2353861e-01    1.8012622e-01    7.6484567e+02    4.8009952e+05      2.8139151e-06      1.4686076e-01      7.5123551e-01      6.8806109e-02      3.2451433e-02      5.0676576e-05      1.0670846e-07      7.3106308e-07      1.8541265e-07      3.4857500e-07      3.2124975e-06      9.4478001e-07      9.6883143e-09      1.0731562e-13      2.5264274e-09      2.4256219e-10      5.0006943e-11      9.7859840e-17      3.8271571e-07      8.4399212e-08      1.5500035e-09      1.2350610e-12      4.1131399e-12      3.1430944e-11      2.0718013e-09      9.6698243e-12      7.6945861e-12      3.7148879e-09      0.0000000e+00      1.9100507e-06      8.2152552e-14      4.4507808e-11      2.5428444e-11      1.2660766e-11      1.1504413e-05      3.3575319e-10      2.0089618e-07      1.2563446e-14      2.8662294e-12      2.4113078e-07      5.7282896e-04      7.6337305e-22    2.4204163e-04    5.6014812e-07    7.6934721e-01    2.9520378e+01                0                0
    2.1747755e-02   -2.0000000e-03   -1.2220750e-02    8.2950124e-01    2.3254231e-02    2.8673724e-01    1.0186838e+03    4.8009850e+05      1.8630081e-08      9.6981926e-02      7.4082734e-01      1.0969357e-01      5.1606082e-02      1.0340159e-05      1.3310820e-08      8.8287035e-08      3.3469951e-08      1.7848339e-08      1.6420618e-07      7.6569876e-07      1.1412210e-06      7.0762808e-12      9.2676518e-09      1.6249607e-09      3.0602375e-11      1.1875990e-14      1.5702728e-08      3.0629141e-09      2.0529297e-13      1.2068946e-11      5.2056213e-13      1.9427636e-12      1.6339193e-12      3.4179083e-14      6.8857145e-15      3.8976774e-13      0.0000000e+00      4.5535694e-08      4.0477050e-14      1.2530217e-12      1.4126893e-12      8.8401292e-13      3.6143009e-06      1.9557450e-11      1.7029665e-08      2.8664194e-13      3.1565054e-11      7.1398560e-08      8.7472012e-04      1.4545698e-18    3.9734502e-04    2.7714769e-07    1.3211817e+00    2.9651084e+01                0                0
    1.7747755e-02   -2.0000000e-03   -1.2220750e-02    7.8016551e-01   -2.3521350e-03    3.5468528e-01    9.4846867e+02    4.8009873e+05      9.6313411e-08      1.0905712e-01      7.4357067e-01      9.9642238e-02      4.6888611e-02      1.3540562e-05      2.0458180e-08      1.4186163e-07      4.4108787e-08      5.8426667e-08      4.2015770e-07      8.4664612e-07      2.9282363e-07      2.4370633e-12      2.1706385e-09      1.7821125e-09      4.8494337e-11      2.4731514e-15      4.8005906e-08      1.1818505e-08      2.5535851e-12      1.0408667e-11      1.9417447e-12      8.7836895e-12      1.6883520e-11      2.7963467e-13      7.2865194e-14      5.3813880e-12      0.0000000e+00      1.4413663e-07      6.4788119e-14      4.0212504e-12      6.5269954e-12      2.9352490e-12      3.9560531e-06      4.1437417e-11      3.1169005e-08      2.0415706e-13      4.0061042e-11      7.8647496e-08      8.2163067e-04      1.5138628e-19    3.6894748e-04    3.5541220e-07    1.2147328e+00    2.6327212e+01                0                0
    1.7747755e-02   -2.0000000e-03   -8.2207500e-03    8.8380268e-01   -1.6428957e-02    2.8999297e-01    8.5234518e+02    4.8009893e+05      7.3386497e-07      1.2866111e-01      7.4750896e-01      8.3674708e-02      3.9415936e-02      2.6931327e-05      4.9597329e-08      3.4121945e-07      9.2398259e-08      1.9286514e-07      1.4191413e-06      9.8214296e-07      5.7553835e-08      4.8896825e-13      6.2067808e-10      1.0073878e-09      3.4438979e-11      1.8849033e-16      1.6166818e-07      4.2970326e-08      7.3717906e-11      3.8865147e-12      6.1215950e-12      3.7491542e-11      3.2547808e-10      3.2266940e-12      1.3538611e-12      1.8178620e-10      0.0000000e+00      6.5682844e-07      7.5876756e-14      1.3950488e-11      2.8942859e-11      8.8363695e-12      6.7631634e-06      1.0793178e-10      8.6147560e-08      5.9601609e-14      2.6295519e-11      1.3739178e-07      7.0063530e-04      6.2015413e-21    3.0474038e-04    4.7465187e-07    9.8929823e-01    2.4320325e+01                0                0
    2.1747755e-02   -2.0000000e-03   -8.2207500e-03    9.7620547e-01    8.5219304e-03    2.5577409e-01    9.3830551e+02    4.8009862e+05      1.6986729e-07      1.1269870e-01      7.4391718e-01      9.6923797e-02      4.5640971e-02      2.1006969e-05      3.2393880e-08      2.2480172e-07      6.8584208e-08      9.8665567e-08      7.0343079e-07      1.2657313e-06      3.4358503e-07      3.1054703e-12      2.5330198e-09      2.5733497e-09      7.7605427e-11      2.7271985e-15      8.0484679e-08      2.0486119e-08      4.4467995e-12      1.4726133e-11      3.3352131e-12      1.5583937e-11      3.4633919e-11      5.4738765e-13      1.5004317e-13      9.7887169e-12      0.0000000e+00      2.4395277e-07      1.0085961e-13      6.9386660e-12      1.1622549e-11      5.0779993e-12      6.0219123e-06      7.1785621e-11      5.0105574e-08      2.8242206e-13      5.9084900e-11      1.1984493e-07      7.8889384e-04      1.0170153e-19    3.4781212e-04    3.7709400e-07    1.1041902e+00    2.8667264e+01                0                0
    2.1747755e-02   -6.0000000e-03   -8.2207500e-03    9.5665124e-01   -2.0227378e-01    2.2706868e-01    9.5834688e+02    4.8009866e+05      1.1400619e-07      1.0905953e-01      7.4308996e-01      9.9952366e-02      4.7063125e-02      1.9519814e-05      2.8766371e-08      1.9907226e-07      6.3391383e-08      7.5010684e-08      5.5035342e-07      1.2734953e-06      5.7662469e-07      4.1221873e-12      4.1790900e-09      2.6332659e-09      6.0499406e-11      4.5511847e-15      6.2480419e-08      1.4745764e-08      2.1042560e-12      1.5971985e-11      2.4147075e-12      1.0576007e-11      1.7452487e-11      3.0604417e-13      7.5624667e-14      4.4879740e-12      0.0000000e+00      1.8409811e-07      9.1169440e-14      5.0926127e-12      7.8306296e-12      3.7092758e-12      5.8377899e-06      4.9537163e-11      4.2927396e-08      3.1730655e-13      5.7336192e-11      1.1590220e-07      8.0635965e-04      1.8748217e-19    3.5657899e-04    3.5420022e-07    1.1309922e+00    2.9972694e+01                0                0
    2.1747755e-02   -6.0000000e-03   -1.2220750e-02    8.1818092e-01   -1.4657962e-01    2.4798225e-01    1.0359283e+03    4.8009851e+05      1.0341142e-08      9.4066260e-02      7.4016554e-01      1.1212301e-01      5.2744517e-02      9.5445962e-06      1.1901513e-08      7.7265103e-08      3.0891728e-08      1.2013799e-08      1.3109006e-07      7.1997341e-07      1.3440549e-06      8.4065906e-12      1.1691948e-08      1.4007918e-09      2.5729996e-11      1.4271954e-14      1.1043241e-08      2.0917502e-09      1.0391407e-13      1.0711272e-11      3.0524811e-13      1.1112571e-12      7.9251118e-13      1.7612749e-14      3.3348077e-15      1.8139005e-13      0.0000000e+00      3.1858429e-08      3.2768978e-14      8.5941550e-13      8.0491637e-13      6.0249625e-13      3.4789766e-06      1.7131634e-11      1.4426862e-08      2.6082677e-13      2.1911786e-11      6.8651339e-08      8.8516873e-04      2.3979937e-18    4.0323054e-04    2.5842381e-07    1.3468235e+00    3.0674272e+01                0                0
    1.7907614e-02   -5.7029501e-03   -8.2207500e-03    8.7555424e-01   -2.0319674e-01    2.7820329e-01    8.7078787e+02    4.8009902e+05      5.5658144e-07      1.2521711e-01      7.4673667e-01      8.6530292e-02      4.0758309e-02      2.5852259e-05      4.5863340e-08      3.1617213e-07      8.7443428e-08      1.7915813e-07      1.2669569e-06      1.0785185e-06      8.9192433e-08      7.5633566e-13      6.8955641e-10      1.3546110e-09      4.2247713e-11      3.3747304e-16      1.4547461e-07      3.8180343e-08      3.9964938e-11      5.4505506e-12      5.5491231e-12      3.2022743e-11      1.9480695e-10      2.1793762e-12      8.1994917e-13      9.3653863e-11      0.0000000e+00      5.4592093e-07      8.1285605e-14      1.1766941e-11      2.4499554e-11      8.0041568e-12      6.6690529e-06      9.9930430e-11      7.7825432e-08      8.9624608e-14      3.4146697e-11      1.3463650e-07      7.2053235e-04      1.2806176e-20    3.1434295e-04    4.5431007e-07    1.0155853e+00    2.5285965e+01                0                0
    1.7907614e-02   -5.7029501e-03   -1.2220750e-02    7.7095222e-01   -1.6000870e-01    3.3746785e-01    9.6450893e+02    4.8009872e+05      6.2307566e-08      1.0627633e-01      7.4295053e-01      1.0194899e-01      4.7970713e-02      1.2812659e-05      1.8464052e-08      1.2769644e-07      4.1523592e-08      4.4051308e-08      3.3600387e-07      8.5613375e-07      4.3470571e-07      3.7836336e-12      3.7691022e-09      1.9750198e-09      5.5132061e-11      4.9832977e-15      3.6612656e-08      9.2920183e-09      1.4213168e-12      1.2793484e-11      1.5400699e-12      6.5437354e-12      9.5307734e-12      1.7244350e-13      4.0961173e-14      2.8508671e-12      0.0000000e+00      1.0806080e-07      6.7245783e-14      3.3746848e-12      4.8291780e-12      2.4535144e-12      3.9039654e-06      3.8562474e-11      2.7065519e-08      2.6348284e-13      4.2340981e-11      7.7433692e-08      8.3453872e-04      3.5344342e-19    3.7590032e-04    3.3736694e-07    1.2393630e+00    2.7050561e+01                0                0
    2.9779184e-02   -9.9638585e-03   -1.1103750e-03    1.2851981e+00   -3.0484378e-01    2.3029330e-02    9.0142149e+02    4.8009975e+05      4.7402799e-07      1.0730233e-01      7.4176180e-01      1.0202762e-01      4.8092993e-02      3.4613006e-05      5.7533893e-08      3.9811061e-07      1.1471103e-07      2.1203415e-07      1.4489082e-06      1.7689652e-06      2.5415929e-07      2.1290354e-12      1.6052479e-09      2.9005529e-09      8.3097274e-11      1.0905936e-15      1.6873662e-07      4.3825756e-08      6.8681245e-12      1.3654718e-11      7.1142298e-12      3.6956102e-11      1.1131183e-10      1.6620222e-12      4.8327427e-13      1.8218001e-11      0.0000000e+00      5.5781957e-07      1.4081179e-13      1.3987522e-11      2.7875062e-11      1.0277092e-11      9.3582886e-06      1.2090797e-10      9.3633078e-08      2.4153681e-13      7.3782129e-11      1.8735257e-07      7.6548911e-04      3.0314430e-20    3.2864663e-04    3.0174271e-07    5.3751250e-01    1.2254479e+02                0                0
    2.5954986e-02   -9.3754536e-03   -1.1103750e-03    1.1767525e+00   -2.8207598e-01    4.0767369e-02    7.9729762e+02    4.8009986e+05      2.7647884e-06      1.3406521e-01      7.4795065e-01      7.9656704e-02      3.7588120e-02      6.3078871e-05      1.2682611e-07      8.6917168e-07      2.2490306e-07      4.4643187e-07      3.8306033e-06      1.4996875e-06      2.7033174e-08      2.8116301e-13      2.2630137e-09      6.5412268e-10      5.5551539e-11      2.3224390e-16      4.4052999e-07      1.0835684e-07      2.9935436e-10      2.6019986e-12      9.4449718e-12      6.7740371e-11      1.9814513e-09      1.2895132e-11      7.8802338e-12      1.2273154e-09      0.0000000e+00      2.0854193e-06      1.1366376e-13      3.8490410e-11      5.3869599e-11      1.7548968e-11      1.4819080e-05      3.4604558e-10      2.3207119e-07      3.0394621e-14      1.1509285e-11      3.0681719e-07      6.4844466e-04      3.0698033e-21    2.7019183e-04    4.6723030e-07    5.0835344e-01    1.1300847e+02                0                0
    2.9779184e-02   -9.9638585e-03   -4.2207500e-03    1.1500008e+00   -2.7982445e-01    3.4925475e-02    1.0368194e+03    4.8009927e+05      1.6167279e-08      9.2375520e-02      7.3880933e-01      1.1417424e-01      5.3763866e-02      1.5818293e-05      1.9635403e-08      1.2767508e-07      5.1182751e-08      1.9089873e-08      2.1232903e-07      1.1948694e-06      2.1940651e-06      1.4040544e-11      1.9276410e-08      2.3355230e-09      4.2945886e-11      2.4112008e-14      1.7643763e-08      3.3089341e-09      1.3592144e-13      1.7966815e-11      4.7654707e-13      1.7244542e-12      1.4464736e-12      2.8461775e-14      6.0371976e-15      3.0086561e-13      0.0000000e+00      5.1201054e-08      5.4183061e-14      1.3774216e-12      1.2485030e-12      9.6220438e-13      5.7703677e-06      2.8462271e-11      2.3754149e-08      4.3889610e-13      3.6189329e-11      1.1387291e-07      8.5139065e-04      2.1506444e-18    3.7626535e-04    2.3509589e-07    1.0243412e+00    5.0333863e+01                0                0
    2.5954986e-02   -9.3754536e-03   -4.2207500e-03    1.1227667e+00   -3.0191868e-01    1.0457691e-01    9.6744259e+02    4.8009921e+05      1.2259578e-07      1.0692297e-01      7.4212000e-01      1.0204461e-01      4.8075746e-02      2.5565332e-05      3.6764492e-08      2.5447912e-07      8.2827175e-08      8.6126804e-08      6.6293464e-07      1.7161663e-06      8.4496227e-07      7.4741387e-12      7.2561499e-09      4.0072513e-09      1.1272464e-10      9.6763780e-15      7.2088142e-08      1.8318939e-08      2.8559730e-12      2.6060213e-11      3.0236980e-12      1.2692674e-11      2.3698487e-11      3.5144993e-13      9.9380012e-14      8.5621432e-12      0.0000000e+00      2.1306213e-07      1.3620802e-13      6.7382848e-12      9.3583152e-12      4.8604916e-12      7.7916924e-06      7.7609149e-11      5.3841651e-08      5.3587866e-13      8.6071138e-11      1.5453917e-07      7.9898522e-04      2.6101728e-19    3.4776229e-04    3.2915843e-07    9.7332860e-01    4.4848228e+01                0                0
    2.9747755e-02   -6.0000000e-03   -4.2207500e-03    1.2278826e+00   -1.3406838e-01    5.3720161e-02    1.0215435e+03    4.8009906e+05      3.2203851e-08      9.5785003e-02      7.3957316e-01      1.1133501e-01      5.2434676e-02      1.7974998e-05      2.3035656e-08      1.5280000e-07      5.8180988e-08      2.9814132e-08      2.7835950e-07      1.3340199e-06      1.9871387e-06      1.2437252e-11      1.6189538e-08      2.8420860e-09      5.2500729e-11      2.1059528e-14      2.6355096e-08      5.0448976e-09      2.5500401e-13      2.1250762e-11      8.6009066e-13      3.1934264e-12      3.5367902e-12      6.2391794e-14      1.4843991e-14      5.6310187e-13      0.0000000e+00      7.7440607e-08      6.9859460e-14      2.0911250e-12      2.3228242e-12      1.4659666e-12      6.2996989e-06      3.3267054e-11      2.9370817e-08      5.0682083e-13      5.5329907e-11      1.2445063e-07      8.4370228e-04      1.3079024e-18    3.7125331e-04    2.5650096e-07    1.0172435e+00    4.8763172e+01                0                0
    2.9747755e-02   -2.0000000e-03   -4.2207500e-03    1.2264649e+00    1.5792015e-02    8.6154749e-02    1.0057527e+03    4.8009907e+05      3.7580221e-08      9.8864125e-02      7.4027160e-01      1.0876677e-01      5.1231793e-02      1.9989562e-05      2.6002319e-08      1.7644415e-07      6.4429886e-08      3.6085480e-08      3.3525778e-07      1.4612420e-06      1.5441393e-06      1.0662747e-11      1.3267144e-08      2.7996632e-09      5.8291379e-11      1.6139871e-14      3.2388991e-08      6.6620196e-09      3.6502636e-13      2.0363040e-11      9.6980928e-13      3.7366060e-12      4.1020167e-12      7.7087815e-14      1.7189003e-14      8.6784270e-13      0.0000000e+00      9.3563015e-08      7.7515553e-14      2.5713001e-12      2.7277897e-12      1.8271230e-12      6.7325666e-06      4.0337320e-11      3.4394684e-08      4.5068119e-13      4.7015761e-11      1.3312714e-07      8.3498586e-04      8.7539392e-19    3.6623456e-04    2.7637360e-07    1.0044029e+00    4.7670542e+01                0                0
    2.5747755e-02   -2.0000000e-03   -4.2207500e-03    1.1504472e+00    9.0003775e-03    1.4797195e-01    9.2265932e+02    4.8009910e+05      3.2117990e-07      1.1555077e-01      7.4410149e-01      9.4845064e-02      4.4695909e-02      3.1308248e-05      4.9824997e-08      3.4550684e-07      1.0279280e-07      1.6632600e-07      1.1523881e-06      1.7781460e-06      3.7214757e-07      3.3619854e-12      2.4904569e-09      3.5018694e-09      1.0617781e-10      2.3048900e-15      1.3341564e-07      3.4752223e-08      9.0139465e-12      1.8904004e-11      5.9467819e-12      2.8705684e-11      6.9823331e-11      1.0545328e-12      2.9528955e-13      2.4334768e-11      0.0000000e+00      4.1920418e-07      1.4938346e-13      1.1935665e-11      2.1482607e-11      8.7565543e-12      8.7533057e-06      1.1108259e-10      7.8796085e-08      3.5350044e-13      8.8387453e-11      1.7458811e-07      7.6156943e-04      4.6060811e-20    3.2885585e-04    3.8523510e-07    9.3416504e-01    4.1204980e+01                0                0
    2.5747755e-02   -6.0000000e-03   -4.2207500e-03    1.1678100e+00   -1.8445635e-01    1.2203616e-01    9.3926085e+02    4.8009914e+05      2.2009068e-07      1.1225524e-01      7.4334287e-01      9.7595048e-02      4.5987574e-02      2.9104714e-05      4.4408048e-08      3.0813828e-07      9.4915795e-08      1.3110560e-07      9.3420701e-07      1.7953534e-06      5.4446026e-07      4.5560502e-12      3.9094635e-09      3.7907820e-09      1.0221927e-10      4.1553584e-15      1.0713378e-07      2.7063987e-08      4.1178292e-12      2.1428408e-11      4.4800415e-12      2.0327654e-11      4.0011816e-11      6.4287065e-13      1.7083971e-13      1.1699422e-11      0.0000000e+00      3.2317416e-07      1.4183008e-13      9.1653221e-12      1.5104556e-11      6.7055899e-12      8.4234503e-06      9.0103626e-11      6.8175281e-08      4.1465798e-13      8.7521559e-11      1.6753968e-07      7.7697152e-04      8.5452552e-20    3.3637971e-04    3.6455200e-07    9.4525381e-01    4.2300413e+01                0                0
    2.9747755e-02   -2.0000000e-03   -1.1103750e-03    1.3955769e+00   -4.2090064e-02    3.5641903e-02    8.6457995e+02    4.8009966e+05      9.9401946e-07      1.1703778e-01      7.4402919e-01      9.3878117e-02      4.4265664e-02      4.5370512e-05      8.0936256e-08      5.5770412e-07      1.5359489e-07      3.1953999e-07      2.2575113e-06      1.8492435e-06      1.3372888e-07      9.4479271e-13      9.0662918e-10      2.1176492e-09      5.6382728e-11      3.6988979e-16      2.6040709e-07      6.5147722e-08      2.4198961e-11      7.2948959e-12      8.4604916e-12      4.9437291e-11      2.8431114e-10      3.3268803e-12      1.1805664e-12      7.3018156e-11      0.0000000e+00      9.7605298e-07      1.1591152e-13      1.7429447e-11      3.7877436e-11      1.2136845e-11      1.1642808e-05      1.5305060e-10      1.3774835e-07      1.1540633e-13      4.7788110e-11      2.3520537e-07      7.2420245e-04      1.0233524e-20    3.0833484e-04    3.6441055e-07    5.4203097e-01    1.2444817e+02                0                0
    2.5747755e-02   -2.0000000e-03   -1.1103750e-03    1.2483820e+00   -5.3305604e-02    5.1083205e-02    7.7252783e+02    4.8009980e+05      3.7233731e-06      1.3900609e-01      7.4916687e-01      7.5494649e-02      3.5624174e-02      7.0286538e-05      1.4669828e-07      1.0048867e-06      2.5573723e-07      4.8460668e-07      4.4346520e-06      1.3603503e-06      1.4619151e-08      1.6587056e-13      3.3983314e-09      3.6848580e-10      6.2310947e-11      1.5799652e-16      5.2388311e-07      1.1848872e-07      9.3292855e-10      1.7668744e-12      5.8866846e-12      4.4736640e-11      2.6468557e-09      1.3095956e-11      1.0145394e-11      3.2755625e-09      0.0000000e+00      2.5919445e-06      1.0998038e-13      5.2039608e-11      3.6118600e-11      1.6861316e-11      1.6055064e-05      4.4516827e-10      2.7461195e-07      1.8708708e-14      4.1694646e-12      3.3570120e-07      6.0659659e-04      1.0460317e-21    2.5336771e-04    4.9875121e-07    5.0478337e-01    1.1181371e+02                0                0
    2.9747755e-02   -6.0000000e-03   -1.1103750e-03    1.4411494e+00   -2.1212333e-01    1.4477842e-02    8.5953238e+02    4.8009969e+05      1.0609957e-06      1.1848251e-01      7.4431169e-01      9.2700002e-02      4.3716076e-02      4.5680448e-05      8.2284410e-08      5.6667716e-07      1.5517899e-07      3.2692466e-07      2.3293030e-06      1.7873919e-06      1.0945775e-07      9.8049086e-13      9.6566321e-10      1.9887826e-09      7.0246332e-11      3.9467591e-16      2.6534386e-07      6.9920510e-08      2.3233601e-11      7.5533761e-12      1.0252569e-11      6.1011500e-11      3.7958388e-10      4.4445391e-12      1.6203685e-12      6.4527073e-11      0.0000000e+00      1.0198735e-06      1.3350951e-13      2.1019175e-11      4.6872825e-11      1.4560839e-11      1.1639557e-05      1.9415081e-10      1.4083228e-07      1.1827566e-13      5.1192290e-11      2.3546408e-07      7.2424861e-04      1.4182646e-20    3.0637626e-04    3.6965176e-07    5.2507689e-01    1.1862561e+02                0                0
    2.5747755e-02   -6.0000000e-03   -1.1103750e-03    1.2480247e+00   -2.1127921e-01    4.7597198e-02    7.9260717e+02    4.8009985e+05      2.9792181e-06      1.3404691e-01      7.4803023e-01      7.9629418e-02      3.7567661e-02      6.5132711e-05      1.3187790e-07      9.0370374e-07      2.3310545e-07      4.5794441e-07      3.9841627e-06      1.4942920e-06      2.5883010e-08      2.4792481e-13      2.5179365e-09      6.1054566e-10      5.5220734e-11      1.9022070e-16      4.6048597e-07      1.1174098e-07      3.7640279e-10      2.4934469e-12      9.0416090e-12      6.5625414e-11      2.1744721e-09      1.3379310e-11      8.4265686e-12      1.5545486e-09      0.0000000e+00      2.2009042e-06      1.1368495e-13      4.1164988e-11      5.2323828e-11      1.7790243e-11      1.5222756e-05      3.5099656e-10      2.4238886e-07      2.8528194e-14      1.0243742e-11      3.1575001e-07      6.3186962e-04      1.5065948e-21    2.6531625e-04    4.7248859e-07    5.0859736e-01    1.1308069e+02                0                0
    2.9747755e-02   -2.0000000e-03   -8.2207500e-03    1.0490497e+00    4.3948406e-02    7.4326518e-02    1.0805735e+03    4.8009883e+05      3.6053959e-09      8.6221999e-02      7.3788933e-01      1.1898476e-01      5.5990162e-02      9.5857776e-06      1.1667958e-08      6.5675923e-08      3.1371402e-08      5.8825084e-09      1.0669184e-07      7.5844299e-07      3.0586637e-06      1.3486251e-11      2.3790643e-08      1.1298917e-09      1.3576665e-11      2.0186559e-14      6.1006029e-09      8.1533396e-10      1.7538382e-14      9.0456204e-12      1.0068609e-13      3.3773694e-13      1.5050936e-13      3.6770945e-15      6.1257067e-16      3.0285179e-14      0.0000000e+00      1.6748957e-08      1.9625179e-14      3.4324368e-13      2.4129473e-13      2.3313280e-13      4.0283619e-06      1.1133075e-11      1.1439262e-08      2.4260829e-13      1.3964749e-11      7.9148025e-08      8.9595878e-04      5.7390734e-18    4.0462398e-04    2.0638708e-07    1.2721731e+00    3.7756918e+01                0                0
    2.5747755e-02   -2.0000000e-03   -8.2207500e-03    1.0281589e+00    3.0931124e-02    1.8192888e-01    1.0135899e+03    4.8009878e+05      2.7244836e-08      9.8759678e-02      7.4073807e-01      1.0853371e-01      5.1091799e-02      1.4962536e-05      1.9380279e-08      1.2961531e-07      4.8372135e-08      2.7017013e-08      2.4559747e-07      1.1052821e-06      1.4691251e-06      9.3053584e-12      1.2076009e-08      2.3168618e-09      4.4459989e-11      1.5173642e-14      2.3929271e-08      4.7237845e-09      2.8352482e-13      1.7092764e-11      7.5489517e-13      2.8525394e-12      2.5517016e-12      5.2384796e-14      1.0725684e-14      6.0238307e-13      0.0000000e+00      6.8403659e-08      5.9314515e-14      1.8821854e-12      2.0772329e-12      1.3314545e-12      5.1547568e-06      2.8688106e-11      2.5156830e-08      3.9388487e-13      4.1840841e-11      1.0185675e-07      8.5332232e-04      1.1821265e-18    3.8058466e-04    2.8743211e-07    1.1955424e+00    3.3027789e+01                0                0
    2.9747755e-02   -6.0000000e-03   -8.2207500e-03    1.0391920e+00   -8.2676180e-02    4.2998619e-02    1.0908689e+03    4.8009889e+05      2.6779920e-09      8.4322560e-02      7.3746534e-01      1.2056670e-01      5.6729491e-02      8.7739369e-06      1.0693845e-08      5.7172819e-08      2.8855300e-08      4.3812573e-09      9.7382982e-08      6.9976234e-07      3.3081056e-06      1.4174889e-11      2.6542431e-08      9.6135228e-10      1.0907834e-11      2.0622977e-14      4.6719567e-09      6.0395493e-10      1.0995500e-14      7.7456656e-12      7.5618961e-14      2.5004898e-13      1.0536886e-13      2.5563428e-15      4.3049195e-16      1.6914785e-14      0.0000000e+00      1.2839353e-08      1.5945499e-14      2.5821082e-13      1.7812675e-13      1.7501952e-13      3.8340736e-06      9.6753759e-12      9.7859643e-09      2.1385477e-13      1.1955408e-11      7.5257568e-08      8.9895771e-04      7.6086863e-18    4.0687683e-04    1.9446745e-07    1.2850638e+00    3.8757641e+01                0                0
    2.5747755e-02   -6.0000000e-03   -8.2207500e-03    1.0195157e+00   -1.2400472e-01    1.5072630e-01    1.0274995e+03    4.8009877e+05      1.8265187e-08      9.6231159e-02      7.4016274e-01      1.1064162e-01      5.2080132e-02      1.3892984e-05      1.7527874e-08      1.1580242e-07      4.4922529e-08      2.0042281e-08      2.0151039e-07      1.0391954e-06      1.6219237e-06      9.6007945e-12      1.3215951e-08      1.9375404e-09      3.3958409e-11      1.4966008e-14      1.8425363e-08      3.3798804e-09      1.4359127e-13      1.4477006e-11      5.0318440e-13      1.8535288e-12      1.3759268e-12      3.0520289e-14      5.8168739e-15      2.8463348e-13      0.0000000e+00      5.2377585e-08      4.7344436e-14      1.3433882e-12      1.3445391e-12      9.4369227e-13      4.9342674e-06      2.3605698e-11      2.1933323e-08      3.3634209e-13      3.1706281e-11      9.7438443e-08      8.6223536e-04      1.5287297e-18    3.8544440e-04    2.7118483e-07    1.2129003e+00    3.4071312e+01                0                0
    2.9747755e-02   -2.0000000e-03   -1.2220750e-02    8.5915729e-01    6.1454021e-02    1.2103879e-02    1.1367819e+03    4.8009877e+05      3.4978924e-10      7.6432481e-02      7.3616402e-01      1.2683063e-01      5.9629036e-02      4.6959175e-06      6.5089988e-09      2.3991461e-08      1.5838275e-08      9.0720495e-10      6.1468516e-08      4.0360533e-07      3.8276539e-06      1.5750914e-11      3.3022476e-08      4.5827535e-10      4.3481089e-12      2.1772538e-14      1.2232446e-09      1.3910101e-10      1.7252072e-15      3.5063299e-12      1.0099597e-14      3.2079629e-14      7.9644023e-15      2.3015053e-16      3.1430091e-17      1.5410761e-15      0.0000000e+00      2.9074936e-09      4.6210723e-15      5.1166089e-14      2.2610406e-14      3.6443398e-14      2.4614423e-06      5.9416048e-12      3.8538264e-09      1.1506427e-13      2.9311320e-12      4.7946276e-08      9.3224120e-04      2.7083223e-17    4.3268590e-04    1.4786451e-07    1.4873778e+00    3.7276638e+01                0                0
    2.5747755e-02   -2.0000000e-03   -1.2220750e-02    8.5794476e-01    4.6214499e-02    1.6685015e-01    1.0811347e+03    4.8009871e+05      2.9073552e-09      8.6157448e-02      7.3835751e-01      1.1872181e-01      5.5837763e-02      7.3055255e-06      8.9097890e-09      5.0115346e-08      2.3911872e-08      4.5958974e-09      8.1975201e-08      5.7793936e-07      2.3400317e-06      1.0359749e-11      1.8292539e-08      8.6973436e-10      1.0561925e-11      1.5539531e-14      4.7263212e-09      6.4129656e-10      1.6078928e-14      6.9490512e-12      8.2793875e-14      2.7952721e-13      1.2336098e-13      3.0953584e-15      5.0304074e-16      2.6272069e-14      0.0000000e+00      1.3009527e-08      1.5188139e-14      2.7158647e-13      1.9995730e-13      1.8482396e-13      3.0692940e-06      8.5803433e-12      8.7422555e-09      1.8643424e-13      1.0978434e-11      6.0303196e-08      9.1189955e-04      6.1907810e-18    4.1856940e-04    2.0785028e-07    1.4088109e+00    3.3155454e+01                0                0
    2.9747755e-02   -6.0000000e-03   -1.2220750e-02    8.4766600e-01   -4.2302639e-02   -2.3680933e-02    1.1433273e+03    4.8009884e+05      2.8627554e-10      7.5325626e-02      7.3591782e-01      1.2775459e-01      6.0059065e-02      4.3710101e-06      6.3779381e-09      2.1241647e-08      1.4822577e-08      7.5104723e-10      5.8648257e-08      3.8239112e-07      4.1593523e-06      1.6090557e-11      3.5252505e-08      4.1260094e-10      3.6689229e-12      2.1259151e-14      1.0442938e-09      1.1158765e-10      1.2380769e-15      3.1669291e-12      8.1025825e-15      2.5516245e-14      5.7313465e-15      1.7005013e-16      2.2673193e-17      9.5890798e-16      0.0000000e+00      2.4184835e-09      3.8884358e-15      4.0626259e-14      1.7935917e-14      2.9052079e-14      2.3772738e-06      5.3301808e-12      3.3911157e-09      1.0968160e-13      2.6344693e-12      4.6208677e-08      9.3141307e-04      3.1672341e-17    4.3295818e-04    1.4107091e-07    1.4991526e+00    3.8141808e+01                0                0
    2.5747755e-02   -6.0000000e-03   -1.2220750e-02    8.4734141e-01   -7.9528653e-02    1.3017020e-01    1.0920521e+03    4.8009873e+05      2.0745266e-09      8.4314295e-02      7.3794058e-01      1.2025958e-01      5.6556682e-02      6.7669084e-06      8.2661718e-09      4.4194859e-08      2.2250859e-08      3.4327624e-09      7.5370859e-08      5.3961589e-07      2.5577624e-06      1.0918258e-11      2.0469455e-08      7.4402630e-10      8.6154482e-12      1.5847923e-14      3.6496705e-09      4.8159311e-10      9.7847109e-15      5.9867042e-12      5.9665649e-14      1.9796681e-13      7.3427157e-14      1.9711394e-15      2.9993584e-16      1.4097442e-14      0.0000000e+00      1.0026958e-08      1.2446820e-14      2.0495356e-13      1.4108289e-13      1.3926961e-13      2.9538199e-06      7.5689250e-12      7.5756280e-09      1.6496122e-13      9.1885982e-12      5.7977420e-08      9.1578922e-04      7.8467632e-18    4.2119456e-04    1.9622463e-07    1.4262953e+00    3.4050285e+01                0                0
    2.9779184e-02   -9.9638585e-03   -8.2207500e-03    9.8534255e-01   -2.1249379e-01   -1.9892469e-02    1.1068715e+03    4.8009901e+05      1.5562414e-09      8.1269551e-02      7.3679588e-01      1.2310477e-01      5.7913202e-02      7.6671902e-06      9.5774142e-09      4.6695184e-08      2.5359849e-08      2.9090001e-09      8.4992711e-08      6.2279381e-07      3.7433712e-06      1.4350000e-11      2.9221046e-08      7.6080455e-10      7.6301290e-12      1.9482862e-14      3.3087327e-09      3.8349574e-10      6.2393568e-15      6.1191679e-12      4.1907186e-14      1.3624712e-13      4.9361482e-14      1.2345205e-15      1.9954013e-16      1.0259389e-14      0.0000000e+00      8.8065587e-09      1.1208409e-14      1.5924722e-13      9.6633518e-14      1.0745997e-13      3.5349030e-06      7.5446386e-12      7.8371572e-09      1.7436825e-13      8.1503792e-12      6.9242184e-08      9.0073402e-04      1.0229219e-17    4.0947744e-04    1.7568857e-07    1.3111499e+00    4.0819650e+01                0                0
    2.5954986e-02   -9.3754536e-03   -8.2207500e-03    9.8552083e-01   -2.3542201e-01    1.1622629e-01    1.0447936e+03    4.8009897e+05      1.1187631e-08      9.3029148e-02      7.3943792e-01      1.1331077e-01      5.3330127e-02      1.2459370e-05      1.5353518e-08      9.7762393e-08      4.0334937e-08      1.3631265e-08      1.5395977e-07      9.4861754e-07      2.1000861e-06      9.6076677e-12      1.5150299e-08      1.4476885e-09      2.0016813e-11      1.3181239e-14      1.3038218e-08      1.9903937e-09      9.2418801e-14      1.1115608e-11      2.8311123e-13      1.0240794e-12      8.0420605e-13      1.6422250e-14      3.3724457e-15      2.1238456e-13      0.0000000e+00      3.6704435e-08      3.2301762e-14      7.9993548e-13      7.4070726e-13      5.5420602e-13      4.6631074e-06      1.5298943e-11      1.7991627e-08      2.6689674e-13      2.1710023e-11      9.1957957e-08      8.7135140e-04      2.0305379e-18    3.9088538e-04    2.5047172e-07    1.2356153e+00    3.5563109e+01                0                0
    2.9779184e-02   -9.9638585e-03   -1.2220750e-02    8.0061609e-01   -1.5415918e-01   -1.0358925e-01    1.1575364e+03    4.8009894e+05      1.7776291e-10      7.2929102e-02      7.3539258e-01      1.2975189e-01      6.0987189e-02      3.8317751e-06      6.0135534e-09      1.7240373e-08      1.3100316e-08      5.1169999e-10      5.1594451e-08      3.4532848e-07      4.4329284e-06      1.4980767e-11      3.5428958e-08      3.1735350e-10      2.5426957e-12      1.7516185e-14      7.8871064e-10      7.3580032e-11      7.0416757e-16      2.4811574e-12      4.6664273e-15      1.4532169e-14      2.8800054e-15      8.6659075e-17      1.1307061e-17      5.6333516e-16      0.0000000e+00      1.6713373e-09      2.6267829e-15      2.4931993e-14      1.0171619e-14      1.8063387e-14      2.1940478e-06      4.0778262e-12      2.7200367e-09      9.2420353e-14      1.8137677e-12      4.2517320e-08      9.2826252e-04      3.4869492e-17    4.3314061e-04    1.2645081e-07    1.5299360e+00    4.0320923e+01                0                0
    2.5954986e-02   -9.3754536e-03   -1.2220750e-02    8.1974350e-01   -1.7487974e-01    8.0239275e-02    1.1051631e+03    4.8009893e+05      1.3316051e-09      8.2054716e-02      7.3743107e-01      1.2214486e-01      5.7437449e-02      6.1197335e-06      7.6643856e-09      3.7404829e-08      2.0240213e-08      2.4087692e-09      6.8350611e-08      4.9700539e-07      2.9889683e-06      1.1500965e-11      2.3411562e-08      6.1316508e-10      6.2968923e-12      1.5632544e-14      2.7097296e-09      3.2524093e-10      6.4205156e-15      4.9254274e-12      3.6591307e-14      1.2054429e-13      4.5498559e-14      1.1687197e-15      1.8601355e-16      9.9464064e-15      0.0000000e+00      7.2357821e-09      9.1582462e-15      1.3497654e-13      8.5706919e-14      9.1427619e-14      2.8170389e-06      6.1449257e-12      6.2925342e-09      1.4029773e-13      6.6449475e-12      5.5178953e-08      9.1925029e-04      1.0880513e-17    4.2393471e-04    1.8204967e-07    1.4494315e+00    3.5351141e+01                0                0
    1.4747755e-02   -1.0000000e-03   -1.9220750e-02    4.2446869e-01    2.8192905e-02    4.9632117e-01    1.0354426e+03    4.8009870e+05      4.4056953e-09      9.0298880e-02      7.4028535e-01      1.1462063e-01      5.3861753e-02      3.9934161e-06      4.9911798e-09      3.2432664e-08      1.2925507e-08      5.1270160e-09      5.5150114e-08      3.0127177e-07      5.5824527e-07      3.4239118e-12      4.7745243e-09      5.8357967e-10      1.0591624e-11      5.7487027e-15      4.7128768e-09      8.7608262e-10      6.0919356e-14      4.4491714e-12      1.2883155e-13      4.6456861e-13      3.1622847e-13      7.0182501e-15      1.3092202e-15      1.0487659e-13      0.0000000e+00      1.3538968e-08      1.3666564e-14      3.5989368e-13      3.3613293e-13      2.5198214e-13      1.4526711e-06      7.0445782e-12      6.0676324e-09      1.0792436e-13      9.2717993e-12      2.8666008e-08      9.2690729e-04      2.3576299e-18    4.3581953e-04    2.1795954e-07    1.5038669e+00    3.0902226e+01                0                0
    1.2747755e-02   -1.0000000e-03   -1.9220750e-02    4.0460891e-01    2.4184843e-02    5.2593379e-01    1.0201309e+03    4.8009869e+05      6.7003233e-09      9.2515651e-02      7.4079710e-01      1.1276783e-01      5.2992472e-02      4.2005197e-06      5.3824373e-09      3.5754770e-08      1.3586480e-08      6.9196509e-09      6.5064354e-08      3.1253935e-07      4.5609369e-07      2.8911125e-12      3.8081703e-09      6.5724256e-10      1.2379486e-11      4.8516630e-15      6.1490453e-09      1.1858203e-09      8.4914176e-14      4.8858408e-12      1.9639738e-13      7.1368370e-13      4.5738022e-13      1.0707092e-14      1.8866401e-15      1.4075256e-13      0.0000000e+00      1.7695157e-08      1.6396328e-14      4.8806730e-13      5.1711336e-13      3.4362165e-13      1.4694348e-06      7.8208011e-12      6.8660527e-09      1.1538480e-13      1.2359710e-11      2.9025206e-08      9.2031500e-04      1.5284753e-18    4.3115019e-04    2.3269161e-07    1.4684054e+00    3.0125290e+01                0                0
    1.4747755e-02   -3.0000000e-03   -1.9220750e-02    4.3237748e-01   -1.5618124e-02    4.9589921e-01    1.0378337e+03    4.8009885e+05      4.3071385e-09      8.9929710e-02      7.4020349e-01      1.1492716e-01      5.4005148e-02      3.9531308e-06      4.9352084e-09      3.1992057e-08      1.2793162e-08      5.0176617e-09      5.4096213e-08      2.9843709e-07      5.6600468e-07      3.3562743e-12      4.7552944e-09      5.6599495e-10      1.0053522e-11      5.5376996e-15      4.6247088e-09      8.4590446e-10      5.8807193e-14      4.3183525e-12      1.2445385e-13      4.4877232e-13      3.0632829e-13      6.7892359e-15      1.2690022e-15      1.0186315e-13      0.0000000e+00      1.3260646e-08      1.3221652e-14      3.4697815e-13      3.2468366e-13      2.4274288e-13      1.4420579e-06      6.7469754e-12      5.9776729e-09      1.0467650e-13      8.9906857e-12      2.8454579e-08      9.2806134e-04      2.3444131e-18    4.3663549e-04    2.1544515e-07    1.5092210e+00    3.1006363e+01                0                0
    1.2747755e-02   -3.0000000e-03   -1.9220750e-02    4.1143874e-01   -2.5095082e-02    5.2403104e-01    1.0234816e+03    4.8009884e+05      6.5465561e-09      9.2020013e-02      7.4068431e-01      1.1318121e-01      5.3186090e-02      4.1572605e-06      5.3184787e-09      3.5258803e-08      1.3441413e-08      6.7702890e-09      6.3869459e-08      3.0949474e-07      4.6374312e-07      2.8406933e-12      3.7952127e-09      6.3925632e-10      1.1844193e-11      4.6836959e-15      6.0331882e-09      1.1495677e-09      8.2536012e-14      4.7516016e-12      1.9015543e-13      6.9123892e-13      4.4484799e-13      1.0395795e-14      1.8365260e-15      1.3720588e-13      0.0000000e+00      1.7329544e-08      1.5888642e-14      4.7211233e-13      5.0085842e-13      3.3224270e-13      1.4580636e-06      7.5454924e-12      6.7621828e-09      1.1207955e-13      1.1982930e-11      2.8798653e-08      9.2179974e-04      1.5327252e-18    4.3220069e-04    2.2936824e-07    1.4761615e+00    3.0282039e+01                0                0
    1.4747755e-02   -1.0000000e-03   -2.1220750e-02    3.8702365e-01    3.2013295e-02    5.1503716e-01    1.0530901e+03    4.8009876e+05      1.8566064e-09      8.6971777e-02      7.3968604e-01      1.1729169e-01      5.5104154e-02      3.0633914e-06      3.7249079e-09      2.3285369e-08      9.9352631e-09      2.7564765e-09      3.5543243e-08      2.3591495e-07      5.8653941e-07      2.9701098e-12      4.7886430e-09      3.8280004e-10      5.5577301e-12      4.5366914e-15      2.6853475e-09      4.1423440e-10      1.0978722e-14      3.0136072e-12      5.5483725e-14      1.8716257e-13      6.4981324e-14      1.9446253e-15      2.6011062e-16      1.5012859e-14      0.0000000e+00      7.5868759e-09      8.2308220e-15      1.7559002e-13      1.3402900e-13      1.2066525e-13      1.1762953e-06      4.0207095e-12      4.2072384e-09      7.4836184e-14      5.4525315e-12      2.3180691e-08      9.4115711e-04      3.1296535e-18    4.4641181e-04    1.9116102e-07    1.5598274e+00    3.1913605e+01                0                0
    1.2747755e-02   -1.0000000e-03   -2.1220750e-02    3.6498068e-01    2.8411707e-02    5.4968510e-01    1.0409017e+03    4.8009865e+05      2.5236977e-09      8.8601926e-02      7.4008126e-01      1.1591538e-01      5.4459133e-02      3.1288098e-06      3.8534858e-09      2.4815245e-08      1.0130283e-08      3.4359642e-09      4.0128208e-08      2.3851550e-07      4.7511705e-07      2.8893849e-12      4.3800073e-09      4.4854562e-10      7.7555930e-12      4.8995484e-15      3.2276274e-09      5.7886919e-10      1.7534956e-14      3.4774055e-12      8.2128558e-14      2.8186728e-13      1.0417641e-13      3.1419401e-15      4.1827606e-16      2.2525661e-14      0.0000000e+00      9.2128186e-09      1.0394948e-14      2.4478448e-13      2.0245518e-13      1.6994505e-13      1.1583707e-06      5.1417503e-12      4.5717874e-09      8.4736053e-14      6.9118576e-12      2.2848064e-08      9.3716960e-04      2.8967861e-18    4.4352665e-04    2.0130749e-07    1.5327243e+00    3.1276437e+01                0                0
    1.4747755e-02   -3.0000000e-03   -2.1220750e-02    3.9670721e-01   -1.1492216e-02    5.1075150e-01    1.0543558e+03    4.8009888e+05      1.8741840e-09      8.6815743e-02      7.3964394e-01      1.1742639e-01      5.5167262e-02      3.0642666e-06      3.7277839e-09      2.3085216e-08      9.9404895e-09      2.7246150e-09      3.4987806e-08      2.3620110e-07      6.2404754e-07      2.9589566e-12      4.8586141e-09      3.7450863e-10      5.0728496e-12      4.4054643e-15      2.6571462e-09      3.8591678e-10      9.9656852e-15      2.9524223e-12      5.3460506e-14      1.7940307e-13      6.0385936e-14      1.8163257e-15      2.4118267e-16      1.4122503e-14      0.0000000e+00      7.4866845e-09      7.8636135e-15      1.6442740e-13      1.2834712e-13      1.1247398e-13      1.1858337e-06      3.7332359e-12      4.1632737e-09      7.3977701e-14      5.5275936e-12      2.3363442e-08      9.4144356e-04      3.0844684e-18    4.4657010e-04    1.9033060e-07    1.5616651e+00    3.1955918e+01                0                0
    1.2747755e-02   -3.0000000e-03   -2.1220750e-02    3.7519492e-01   -1.7885775e-02    5.4446119e-01    1.0432510e+03    4.8009878e+05      2.4729373e-09      8.8298963e-02      7.4000569e-01      1.1617270e-01      5.4579639e-02      3.1320105e-06      3.8512160e-09      2.4729909e-08      1.0136040e-08      3.3833024e-09      3.9717971e-08      2.3887334e-07      4.8767196e-07      2.8653357e-12      4.3836177e-09      4.3980112e-10      7.4149325e-12      4.7771486e-15      3.1920039e-09      5.5925984e-10      1.6249150e-14      3.4118148e-12      7.9282758e-14      2.7147362e-13      9.7767737e-14      2.9882639e-15      3.9282061e-16      2.0594289e-14      0.0000000e+00      9.0869098e-09      1.0119286e-14      2.3626083e-13      1.9491146e-13      1.6379899e-13      1.1628786e-06      4.9697465e-12      4.5487728e-09      8.3140367e-14      6.7652456e-12      2.2935290e-08      9.3785476e-04      2.8607646e-18    4.4399862e-04    1.9949230e-07    1.5367192e+00    3.1368197e+01                0                0
    1.0747755e-02   -1.0000000e-03   -2.1220750e-02    3.0761063e-01    2.1400808e-02    6.0573322e-01    1.0206014e+03    4.8009880e+05      4.5702209e-09      9.1230608e-02      7.4072319e-01      1.1369427e-01      5.3416212e-02      3.1951252e-06      4.0748669e-09      2.7071883e-08      1.0331787e-08      5.0346320e-09      4.8119844e-08      2.3878515e-07      3.4802535e-07      2.1807555e-12      2.8768877e-09      4.9820282e-10      9.3017543e-12      3.6224591e-15      4.5052569e-09      8.5328985e-10      3.9152979e-14      3.7178555e-12      1.4100885e-13      5.0157086e-13      2.3269417e-13      6.4967946e-15      9.4478398e-16      5.3706437e-14      0.0000000e+00      1.2898362e-08      1.2372985e-14      3.5603112e-13      3.6236710e-13      2.5017531e-13      1.1208497e-06      5.8188650e-12      5.1740860e-09      8.7587318e-14      9.3083343e-12      2.2137429e-08      9.3066376e-04      1.4196113e-18    4.3864282e-04    2.1795586e-07    1.4848171e+00    3.0222953e+01                0                0
    8.7477550e-03   -1.0000000e-03   -2.1220750e-02    2.6102973e-01    1.2655468e-02    6.3426479e-01    1.0065178e+03    4.8009881e+05      5.6915585e-09      9.3123380e-02      7.4115529e-01      1.1211331e-01      5.2677977e-02      3.3131629e-06      4.3138878e-09      2.9247717e-08      1.0677310e-08      6.0605798e-09      5.5476412e-08      2.4311015e-07      2.6017463e-07      1.7326164e-12      2.1632533e-09      4.7157097e-10      9.5593113e-12      2.6009730e-15      5.4345004e-09      1.0873126e-09      5.9284305e-14      3.3987586e-12      1.6240897e-13      6.0581399e-13      3.7208383e-13      9.5940144e-15      1.5678544e-15      8.7535691e-14      0.0000000e+00      1.5389246e-08      1.2911655e-14      4.2234434e-13      4.4013792e-13      3.0052757e-13      1.1163028e-06      6.4940750e-12      5.7025177e-09      7.5232040e-14      8.1351466e-12      2.2069341e-08      9.2494536e-04      9.3295956e-19    4.3439997e-04    2.3142196e-07    1.4491410e+00    2.9549120e+01                0                0
    8.7477550e-03   -1.0000000e-03   -1.9220750e-02    2.9614701e-01    7.1665743e-03    5.8953692e-01    9.8170161e+02    4.8009875e+05      1.5542844e-08      9.7897112e-02      7.4205062e-01      1.0826362e-01      5.0878806e-02      4.5882511e-06      6.3515100e-09      4.3679141e-08      1.4818919e-08      1.2722129e-08      1.0054259e-07      3.2166319e-07      2.2815211e-07      1.5731275e-12      1.7718496e-09      6.7345366e-10      1.4477831e-11      2.1533657e-15      1.0902786e-08      2.3729772e-09      3.4283789e-13      4.4581693e-12      3.8181867e-13      1.5395283e-12      1.6252510e-12      3.3090470e-14      6.9085195e-15      5.7628762e-13      0.0000000e+00      3.1219399e-08      2.0226171e-14      8.6451791e-13      1.1292686e-12      6.2358366e-13      1.4529398e-06      1.0342999e-11      8.9702899e-09      9.3803933e-14      1.3304910e-11      2.8775517e-08      9.0297565e-04      4.1272757e-19    4.1918821e-04    2.6977908e-07    1.3820993e+00    2.8492187e+01                0                0
    1.0747755e-02   -1.0000000e-03   -1.9220750e-02    3.5029291e-01    1.3553761e-02    5.6534488e-01    9.9500650e+02    4.8009880e+05      1.2648989e-08      9.6167813e-02      7.4163126e-01      1.0972154e-01      5.1564661e-02      4.5430913e-06      6.1231730e-09      4.1720315e-08      1.4680299e-08      1.0739507e-08      8.9747354e-08      3.2534903e-07      3.0452847e-07      2.1294999e-12      2.5822374e-09      7.1278723e-10      1.5432103e-11      3.3434641e-15      9.2683737e-09      2.0532528e-09      3.2368208e-13      4.9666388e-12      3.3450920e-13      1.3173027e-12      1.3769859e-12      2.7145589e-14      5.7991366e-15      5.4644227e-13      0.0000000e+00      2.6776668e-08      2.0385713e-14      7.8028932e-13      9.6391017e-13      5.5864765e-13      1.4872153e-06      1.0170511e-11      8.3843159e-09      1.0904429e-13      1.3889904e-11      2.9427990e-08      9.0781482e-04      7.6087564e-19    4.2275596e-04    2.5792046e-07    1.4116242e+00    2.9011945e+01                0                0
    1.0747755e-02   -3.0000000e-03   -1.9220750e-02    3.5332613e-01   -4.3829562e-02    5.6369935e-01    9.9811909e+02    4.8009888e+05      1.2473190e-08      9.5727754e-02      7.4152914e-01      1.1008944e-01      5.1737672e-02      4.5161865e-06      6.0803343e-09      4.1395315e-08      1.4595565e-08      1.0599130e-08      8.8772590e-08      3.2369367e-07      3.0891959e-07      2.1382414e-12      2.6160476e-09      7.0554058e-10      1.5211872e-11      3.3537468e-15      9.1520966e-09      2.0247841e-09      3.2275531e-13      4.9209636e-12      3.2907579e-13      1.2961969e-12      1.3642947e-12      2.6796986e-14      5.7480263e-15      5.4511246e-13      0.0000000e+00      2.6443665e-08      2.0147115e-14      7.6901770e-13      9.4848488e-13      5.5043203e-13      1.4815099e-06      1.0045198e-11      8.3107138e-09      1.0819087e-13      1.3704250e-11      2.9313467e-08      9.0910243e-04      7.9256792e-19    4.2371850e-04    2.5488467e-07    1.4195498e+00    2.9171786e+01                0                0
    1.0747755e-02   -3.0000000e-03   -2.1220750e-02    3.1611738e-01   -3.3525201e-02    6.0792753e-01    1.0228626e+03    4.8009901e+05      4.5265415e-09      9.0943677e-02      7.4065220e-01      1.1393735e-01      5.3530298e-02      3.1954897e-06      4.0674317e-09      2.6975625e-08      1.0328917e-08      4.9720250e-09      4.7681271e-08      2.3889441e-07      3.5599426e-07      2.1975655e-12      2.9105668e-09      4.9639702e-10      9.1808281e-12      3.6398785e-15      4.4511962e-09      8.3648024e-10      3.8580002e-14      3.7101765e-12      1.3953499e-13      4.9529850e-13      2.2880813e-13      6.3610512e-15      9.2399758e-16      5.4242803e-14      0.0000000e+00      1.2762218e-08      1.2264331e-14      3.5080851e-13      3.5774687e-13      2.4630462e-13      1.1236148e-06      5.7449185e-12      5.1483292e-09      8.7690253e-14      9.3432019e-12      2.2191050e-08      9.3141726e-04      1.4313301e-18    4.3916047e-04    2.1614896e-07    1.4877929e+00    3.0255080e+01                0                0
    8.8323371e-03   -2.8287096e-03   -1.9220750e-02    3.0061662e-01   -4.4654004e-02    5.8962593e-01    9.8380189e+02    4.8009887e+05      1.5487190e-08      9.7634943e-02      7.4198515e-01      1.0848581e-01      5.0983589e-02      4.5961713e-06      6.3577555e-09      4.3707692e-08      1.4845790e-08      1.2687412e-08      1.0042400e-07      3.2246678e-07      2.3136222e-07      1.5963825e-12      1.8049778e-09      6.7696306e-10      1.4584071e-11      2.1990430e-15      1.0872812e-08      2.3711135e-09      3.4276271e-13      4.4906584e-12      3.8203184e-13      1.5391156e-12      1.6231063e-12      3.3012075e-14      6.8920416e-15      5.7756533e-13      0.0000000e+00      3.1147510e-08      2.0317465e-14      8.6549418e-13      1.1288651e-12      6.2416739e-13      1.4571489e-06      1.0375139e-11      8.9704953e-09      9.4643800e-14      1.3383194e-11      2.8858010e-08      9.0362149e-04      4.2680822e-19    4.1969413e-04    2.6799763e-07    1.3865808e+00    2.8561921e+01                0                0
    8.8323371e-03   -2.8287096e-03   -2.1220750e-02    2.6480015e-01   -3.4805978e-02    6.3503073e-01    1.0090233e+03    4.8009895e+05      5.5428947e-09      9.2789245e-02      7.4107990e-01      1.1239178e-01      5.2807990e-02      3.2948538e-06      4.2825966e-09      2.9009736e-08      1.0618095e-08      5.9480689e-09      5.4727091e-08      2.4208332e-07      2.6346078e-07      1.7534939e-12      2.1935902e-09      4.7211582e-10      9.5981740e-12      2.6484504e-15      5.3359818e-09      1.0693694e-09      5.5769585e-14      3.4135787e-12      1.6066685e-13      5.9705100e-13      3.5505912e-13      9.2777717e-15      1.4894020e-15      8.1608907e-14      0.0000000e+00      1.5124491e-08      1.2886262e-14      4.1806675e-13      4.3357806e-13      2.9733562e-13      1.1125261e-06      6.4656389e-12      5.6474892e-09      7.5802566e-14      8.1800419e-12      2.1993486e-08      9.2600710e-04      9.5628774e-19    4.3517625e-04    2.2901899e-07    1.4537821e+00    2.9604545e+01                0                0
    1.1050788e-02   -4.2886931e-03   -3.2220750e-02    1.4378681e-01    2.7786589e-02    5.4777840e-01    1.0872610e+03    4.8010056e+05      1.6358006e-10      8.0399007e-02      7.3911605e-01      1.2220362e-01      5.7332744e-02      6.5928606e-07      7.9964100e-10      4.3314096e-09      2.1630983e-09      3.1962749e-10      6.9597522e-09      5.2522176e-08      2.3897476e-07      1.0096175e-12      1.8896200e-09      7.3231308e-11      7.9126546e-13      1.4796673e-15      3.4469262e-10      4.0865712e-11      2.7742746e-16      5.8841215e-13      4.6822750e-15      1.4575764e-14      1.3990073e-15      7.9596375e-17      4.5711923e-18      7.4712019e-18      0.0000000e+00      9.4007178e-10      1.1948551e-15      1.7638955e-14      1.0271088e-14      1.1788087e-14      2.8559928e-07      6.8382287e-13      7.4084696e-10      1.6212095e-14      8.9030719e-13      5.6072288e-09      9.4731793e-04      6.7818567e-18    4.7231173e-04    9.8910056e-08    1.8071893e+00    3.6670906e+01                0                0
    1.1050788e-02   -4.2886931e-03   -3.6220750e-02    1.1774403e-01    4.4021171e-02    4.5359827e-01    1.0920891e+03    4.8010154e+05      1.0614205e-10      8.0587346e-02      7.3933168e-01      1.2195650e-01      5.7193898e-02      5.0508898e-07      6.1348979e-10      3.2157263e-09      1.6627556e-09      2.1132650e-10      5.4092036e-09      4.0466282e-08      2.0108728e-07      8.3764785e-13      1.5896864e-09      5.3333146e-11      5.6393102e-13      1.2033715e-15      2.3522518e-10      2.7018150e-11      1.8337179e-16      4.3308131e-13      3.0444616e-15      9.4025104e-15      7.8804361e-16      4.7201038e-17      2.4702697e-18      1.3686942e-18      0.0000000e+00      6.3841388e-10      8.3998063e-16      1.1776390e-14      6.6110402e-15      7.8761152e-15      2.2402631e-07      5.2082817e-13      5.4395895e-10      1.2112278e-14      6.3494178e-13      4.3956622e-09      9.2959157e-04      7.3749008e-18    4.7096071e-04    8.4499858e-08    1.8999343e+00    3.9170848e+01                0                0
    2.4985033e-03   -5.1745698e-04   -3.2220750e-02    6.7065497e-02    1.9245370e-02    6.3567784e-01    1.0562090e+03    4.8010053e+05      3.3607973e-10      8.3761218e-02      7.3992019e-01      1.1936753e-01      5.6007201e-02      6.5636947e-07      7.9362518e-10      4.8743819e-09      2.1297538e-09      5.3154532e-10      7.1013057e-09      5.0743621e-08      1.4047678e-07      6.3552487e-13      1.0603086e-09      7.7173208e-11      9.5502021e-13      9.1808277e-16      5.2657692e-10      6.9512750e-11      4.8794844e-16      6.1393327e-13      9.5151343e-15      3.0725863e-14      4.6554720e-15      2.2600071e-16      1.6830944e-17      3.3963015e-17      0.0000000e+00      1.4842388e-09      1.5784769e-15      3.0413052e-14      2.1844235e-14      2.0583289e-14      2.5666479e-07      7.2070195e-13      8.7204174e-10      1.5534857e-14      1.1349946e-12      5.0559345e-09      9.4273663e-04      2.7949930e-18    4.6585009e-04    1.1680856e-07    1.7025562e+00    3.4138728e+01                0                0
    2.4985033e-03   -5.1745698e-04   -3.6220750e-02    5.5514808e-02    2.9783289e-02    5.5504436e-01    1.0621605e+03    4.8010150e+05      1.8168370e-10      8.3665391e-02      7.4006692e-01      1.1935849e-01      5.5981923e-02      4.6849476e-07      5.5966119e-10      3.3736567e-09      1.5226376e-09      3.1440912e-10      4.8240018e-09      3.6383493e-08      1.1031030e-07      4.6795221e-13      7.9004055e-10      4.8853195e-11      5.5890912e-13      6.2842313e-16      3.2410183e-10      3.9219065e-11      2.3816804e-16      3.8909040e-13      4.8399777e-15      1.5451457e-14      2.0423881e-15      1.0422692e-16      7.1189992e-18      5.7413136e-18      0.0000000e+00      9.0241022e-10      9.3646446e-16      1.6862746e-14      1.0960781e-14      1.1372678e-14      1.8741527e-07      4.6336698e-13      5.9384998e-10      9.9252139e-15      6.4374204e-13      3.6900576e-09      9.2645413e-04      2.8866293e-18    4.6505381e-04    1.0001146e-07    1.7929923e+00    3.6484554e+01                0                0
    1.1050788e-02   -4.2886931e-03   -4.0220750e-02    1.0155852e-01    5.8909829e-02    3.2777356e-01    1.0897798e+03    4.8010247e+05      1.0089316e-10      8.2040103e-02      7.3977738e-01      1.2069223e-01      5.6582326e-02      4.7687534e-07      5.7881063e-10      3.0400780e-09      1.5696026e-09      2.0056609e-10      5.1167187e-09      3.8197957e-08      1.8861550e-07      7.9196252e-13      1.4949652e-09      5.0636032e-11      5.3592654e-13      1.1429427e-15      2.2307738e-10      2.5609560e-11      1.7387014e-16      4.1105089e-13      2.8912305e-15      8.9275872e-15      7.4529274e-16      4.4696579e-17      2.3313218e-18      1.1193564e-18      0.0000000e+00      6.0496287e-10      7.9583718e-16      1.1159312e-14      6.2768848e-15      7.4631665e-15      2.1125258e-07      4.9494322e-13      5.1441570e-10      1.1500722e-14      6.0489755e-13      4.1452092e-09      9.0702700e-04      7.1509784e-18    4.6571183e-04    8.0855608e-08    1.9716526e+00    4.1515349e+01                0                0
    1.1050788e-02   -4.2886931e-03   -4.4220750e-02    9.1592385e-02    7.3741151e-02    1.9359714e-01    1.0826822e+03    4.8010363e+05      1.4356543e-10      8.4301642e-02      7.4036336e-01      1.1878074e-01      5.5671298e-02      5.3099097e-07      6.4219532e-10      3.5542896e-09      1.7393943e-09      2.7734471e-10      5.6675821e-09      4.2232393e-08      1.7906233e-07      7.7615152e-13      1.3893265e-09      6.0954256e-11      6.7981159e-13      1.1550821e-15      2.9751405e-10      3.5133225e-11      2.4183147e-16      4.9234010e-13      4.0997369e-15      1.2774066e-14      1.2293045e-15      6.9897405e-17      3.9627541e-18      2.1637682e-18      0.0000000e+00      8.0287018e-10      9.9962581e-16      1.5147403e-14      9.0072740e-15      1.0128638e-14      2.2658705e-07      5.7625077e-13      6.1129941e-10      1.3399149e-14      7.4763993e-13      4.4502962e-09      8.8195841e-04      5.3642040e-18    4.5795936e-04    8.5290021e-08    2.0203822e+00    4.3564350e+01                0                0
    2.4985033e-03   -5.1745698e-04   -4.0220750e-02    5.0053414e-02    3.9294811e-02    4.4208924e-01    1.0609173e+03    4.8010243e+05      1.5791404e-10      8.4845012e-02      7.4044461e-01      1.1832430e-01      5.5480165e-02      4.0854490e-07      4.8810864e-10      2.9406053e-09      1.3281150e-09      2.7350055e-10      4.2088217e-09      3.1737909e-08      9.6491854e-08      4.1015742e-13      6.9295266e-10      4.2618108e-11      4.8719014e-13      5.5180481e-16      2.8202729e-10      3.4106413e-11      2.0657719e-16      3.3951636e-13      4.2064798e-15      1.3425064e-14      1.7672863e-15      9.0347413e-17      6.1541143e-18      4.3752532e-18      0.0000000e+00      7.8520623e-10      8.1588627e-16      1.4667275e-14      9.5227121e-15      9.8913935e-15      1.6355183e-07      4.0445100e-13      5.1749500e-10      8.6675662e-15      5.6130760e-13      3.2201399e-09      9.0519901e-04      2.8337649e-18    4.6020259e-04    9.5457059e-08    1.8616409e+00    3.8654091e+01                0                0
    2.4985033e-03   -5.1745698e-04   -4.4220750e-02    4.5443740e-02    4.9821063e-02    3.1839733e-01    1.0548691e+03    4.8010359e+05      2.1176140e-10      8.6827378e-02      7.4096225e-01      1.1664742e-01      5.4680852e-02      4.2109770e-07      5.0884425e-10      3.1192234e-09      1.3667453e-09      3.3654374e-10      4.5276996e-09      3.2584022e-08      9.1158457e-08      4.0757410e-13      6.8334185e-10      4.8850615e-11      5.8828851e-13      5.8339460e-16      3.3461584e-10      4.3183676e-11      2.7949591e-16      3.8910449e-13      5.8907376e-15      1.8969873e-14      2.7658574e-15      1.3693171e-16      9.9425683e-18      7.6418607e-18      0.0000000e+00      9.4107681e-10      9.9150165e-16      1.8883817e-14      1.3479031e-14      1.2757035e-14      1.6504995e-07      4.5028711e-13      5.5732865e-10      9.8543360e-15      7.1531560e-13      3.2510577e-09      8.8136914e-04      2.5745836e-18    4.5277643e-04    1.0010827e-07    1.9089696e+00    4.0619812e+01                0                0
    1.1050788e-02   -4.2886931e-03   -1.6220750e-02    4.2040525e-01   -3.9054242e-02    4.9618548e-01    9.2859633e+02    4.8009893e+05      8.2309732e-08      1.0891461e-01      7.4409462e-01      9.9395572e-02      4.6740923e-02      8.3040648e-06      1.3106469e-08      9.0868482e-08      2.7239405e-08      4.2375842e-08      2.9664753e-07      4.7896366e-07      1.1690187e-07      9.3133719e-13      7.4553950e-10      9.2502029e-10      2.4417046e-11      7.2862402e-16      3.4527753e-08      8.4159213e-09      5.1635218e-12      4.8638066e-12      1.3556671e-12      6.4851031e-12      1.7306334e-11      2.4626377e-13      7.2744441e-14      9.3486869e-12      0.0000000e+00      1.0799694e-07      3.5902973e-14      2.7504389e-12      4.8510407e-12      1.9936873e-12      2.3402514e-06      2.6398011e-11      2.0614304e-08      9.1547472e-14      2.1685274e-11      4.6661313e-08      8.4226453e-04      6.0257782e-20    3.8214481e-04    3.5313326e-07    1.2499881e+00    2.6309654e+01                0                0
    2.4985033e-03   -5.1745698e-04   -1.6220750e-02    2.1380614e-01   -2.4532836e-02    5.0727651e-01    8.8874726e+02    4.8009890e+05      1.5892985e-07      1.1518547e-01      7.4550425e-01      9.4190919e-02      4.4293223e-02      8.8376135e-06      1.5195522e-08      1.0496430e-07      2.9587199e-08      5.8205846e-08      4.0228030e-07      4.0954767e-07      4.3135837e-08      3.7225080e-13      2.8302859e-10      5.9524429e-10      1.8224956e-11      1.5423176e-16      4.6670630e-08      1.2019639e-08      1.5005793e-11      2.6100003e-12      1.8971058e-12      1.0361145e-11      4.7675368e-11      5.7416738e-13      1.9925041e-13      3.0183739e-11      0.0000000e+00      1.6456836e-07      3.1752557e-14      3.8750009e-12      7.8675992e-12      2.7044762e-12      2.3315427e-06      3.3547002e-11      2.5288054e-08      4.4731012e-14      1.5593371e-11      4.6867760e-08      8.1345360e-04      1.2846816e-20    3.6515042e-04    3.9844160e-07    1.1787569e+00    2.5823078e+01                0                0
    2.4985033e-03   -5.1745698e-04   -2.0220750e-02    1.6002674e-01   -1.3427682e-02    6.6120356e-01    9.7022658e+02    4.8009884e+05      1.6515604e-08      9.8553462e-02      7.4233114e-01      1.0762891e-01      5.0574974e-02      3.9647102e-06      5.6252677e-09      3.8889874e-08      1.2813941e-08      1.2575814e-08      9.5571669e-08      2.7081902e-07      1.5028748e-07      1.0033879e-12      1.0196647e-09      5.3791591e-10      1.1341604e-11      1.1822456e-15      1.0726478e-08      2.2331834e-09      3.5614141e-13      3.3805744e-12      3.5682753e-13      1.4813184e-12      1.8181652e-12      3.5093020e-14      7.7175536e-15      6.4854664e-13      0.0000000e+00      3.0685048e-08      1.6437732e-14      7.8244823e-13      1.0904549e-12      5.6701935e-13      1.2220998e-06      8.9284021e-12      8.1422716e-09      6.8854592e-14      1.0820391e-11      2.4227051e-08      9.0564468e-04      2.1974547e-19    4.2014938e-04    2.7273473e-07    1.3559220e+00    2.8101056e+01                0                0
    1.1050788e-02   -4.2886931e-03   -2.4220750e-02    2.4568687e-01   -4.8906772e-03    6.6035874e-01    1.0456144e+03    4.8009949e+05      1.3027633e-09      8.6340827e-02      7.3990721e-01      1.1757943e-01      5.5219328e-02      1.9047359e-06      2.3254449e-09      1.4771792e-08      6.1629551e-09      1.8728858e-09      2.2224164e-08      1.4591112e-07      3.2687359e-07      1.4949704e-12      2.3494477e-09      2.2112189e-10      2.9193384e-12      2.0653832e-15      1.8279121e-09      2.5289169e-10      3.6196861e-15      1.7153484e-12      3.5166565e-14      1.1797753e-13      3.0476692e-14      1.1259545e-15      1.1954160e-16      3.4525481e-15      0.0000000e+00      5.0839149e-09      4.7617659e-15      1.0530224e-13      8.4422672e-14      7.2184991e-14      7.1770931e-07      2.2082594e-12      2.6925237e-09      4.1497060e-14      3.3172940e-12      1.4150794e-08      9.5003805e-04      2.0153688e-18    4.5492323e-04    1.7344267e-07    1.5652590e+00    3.1359957e+01                0                0
[truncated: 4,738,054 more chars]
